# Supplementary material for: Multi-Hardware Benchmarking of Open-Source Large Language Models with Retrieval-Augmented Generation for Mitsubishi FX-Series PLC Instruction List Code Generation
Source: Sensors (Basel). 2026 Jun 5;26(11):3602. doi: 10.3390/s26113602 (PMC13259087; doi:10.3390/s26113602)
Supplement: Supplementary file 1 [file sensors-26-03602-s001.zip]

Archive with 46 entries (43 files):
- code/
- code/run_experiment_minilm.py
- code/syntax_checker.py
- code/_make_figures.py
- code/_per_category_pass.py
- code/_run_wilcoxon.py
- data/
- data/csv/
- data/csv/minilm_gpt-oss_120b_20260324_011253.csv
- data/csv/minilm_llama3.1_8b_20260312_122812.csv
- data/csv/minilm_llama3.3_70b_20260314_115130.csv
- data/csv/minilm_llama3.3_70b_20260521_130459.csv
- data/csv/minilm_mistral-small3.1_24b_20260312_224738.csv
- data/csv/minilm_mistral_latest_20260312_150358.csv
- data/csv/minilm_nemotron-3-super_120b_20260323_120000.csv
- data/csv/minilm_qwen2.5-coder_14b_20260312_202938.csv
- data/csv/minilm_qwen2.5-coder_32b_20260313_044344.csv
- data/csv/minilm_qwen2.5-coder_7b_20260312_134629.csv
- data/csv/minilm_qwen2.5-coder_7b_20260327_154716_k1.csv
- data/csv/minilm_qwen2.5-coder_7b_20260327_155021_k1.csv
- data/csv/minilm_qwen2.5-coder_7b_20260327_201754_k5.csv
- data/csv/minilm_qwen3.5_122b_20260321_223751.csv
- data/llama3.3_70b_np4096_diagnostic.json
- data/minilm_gpt-oss_120b_20260324_011253_summary.json
- data/minilm_llama3.1_8b_20260312_122812_summary.json
- data/minilm_llama3.3_70b_20260314_115130_summary.json
- data/minilm_llama3.3_70b_20260521_130459_summary.json
- data/minilm_mistral-small3.1_24b_20260312_224738_summary.json
- data/minilm_mistral_latest_20260312_150358_summary.json
- data/minilm_nemotron-3-super_120b_20260323_120000_summary.json
- data/minilm_qwen2.5-coder_14b_20260312_202938_summary.json
- data/minilm_qwen2.5-coder_32b_20260313_044344_summary.json
- data/minilm_qwen2.5-coder_7b_20260312_134629_summary.json
- data/minilm_qwen2.5-coder_7b_20260327_154716_k1_summary.json
- data/minilm_qwen2.5-coder_7b_20260327_155021_k1_summary.json
- data/minilm_qwen2.5-coder_7b_20260327_201754_k5_summary.json
- data/minilm_qwen3.5_122b_20260321_223751_summary.json
- data/ollama_manifest_digests.tsv
- data/per_category_pass.json
- data/plc_dataset_en3.json
- data/retrieval_latency.json
- data/syntax_report_all.json
- data/syntax_report_llama3.3_70b_np4096.json
- data/wilcoxon_report.json
- README.md
- requirements.txt
