# Supplementary material for: Multi-Hardware Benchmarking of Open-Source Large Language Models with Retrieval-Augmented Generation for Mitsubishi FX-Series PLC Instruction List Code Generation
Source: Sensors (Basel). 2026 Jun 5;26(11):3602. doi: 10.3390/s26113602 (PMC13259087; doi:10.3390/s26113602)
Supplement: Supplementary file 1 [file sensors-26-03602-s001.zip › code/run_experiment_minilm.py]

"""
Multi-Model PLC IL Experiment with MiniLM RAG
==============================================
- RAG retrieval: ChromaDB + all-MiniLM-L6-v2 + MMR (k=3, threshold=0.25)
- Metrics: Semantic Similarity (MiniLM cosine), BLEU, ROUGE-L
- Ollama API via urllib (no langchain dependency)
"""
import json
import os
import sys
import time
import csv
import math
import urllib.request
import urllib.error
import argparse
import warnings
from datetime import datetime

warnings.filterwarnings("ignore")
os.environ["HF_HUB_DISABLE_SYMLINKS_WARNING"] = "1"
os.environ["TOKENIZERS_PARALLELISM"] = "false"

# Metrics
from nltk.translate.bleu_score import sentence_bleu, SmoothingFunction
from rouge_score import rouge_scorer

# Embeddings & Vector DB
from sentence_transformers import SentenceTransformer
import chromadb
import numpy as np

# Config
LOCAL_URL = "http://localhost:11434"
REMOTE_URL = "http://10.0.60.185:11434"

DATASET_PATH = os.path.normpath(os.path.join(
    os.path.dirname(os.path.abspath(__file__)), "..",
    "呂承霖論文", "呂承霖論文", "程式", "plc_dataset_en3.json"
))
RESULTS_DIR = os.path.join(os.path.dirname(os.path.abspath(__file__)), "results")

EMBED_MODEL_NAME = "all-MiniLM-L6-v2"
RAG_TOP_K = 3
RAG_THRESHOLD = 0.25
MMR_LAMBDA = 0.5  # balance relevance vs diversity

PLC_PROMPT = """You are a professional PLC programming engineer with expertise in Mitsubishi FX-series Instruction List programming.

Please provide your response in two parts:

[Part One] - Mitsubishi FX3U/FX3UC IL Instruction List Code
Write the complete IL program with line-by-line English comments explaining each instruction.

[Part Two] - Program Logic Explanation
Provide a step-by-step description of the program's logic flow in engineering documentation style.

Question: {question}

Answer:"""

RAG_PROMPT = """You are a professional PLC programming engineer with expertise in Mitsubishi FX-series Instruction List programming.

Please answer based on the reference examples provided below.

[Part One] - Mitsubishi FX3U/FX3UC IL Instruction List Code
Write the complete IL program with line-by-line English comments.

[Part Two] - Program Logic Explanation
Provide a step-by-step description of the program's logic flow.

Reference Examples:
{context}

Question: {question}

Answer:"""


class MiniLMRAG:
    """ChromaDB + MiniLM embedding RAG with MMR retrieval."""

    def __init__(self, dataset):
        print("  Loading MiniLM model...")
        self.model = SentenceTransformer(EMBED_MODEL_NAME)
        print("  Building ChromaDB index...")
        self.client = chromadb.Client()

        # Delete collection if exists (for re-runs)
        try:
            self.client.delete_collection("plc_dataset")
        except Exception:
            pass

        self.collection = self.client.create_collection(
            name="plc_dataset",
            metadata={"hnsw:space": "cosine"}
        )

        # Add all documents
        questions = [item["question"] for item in dataset]
        answers = [item["answer"] for item in dataset]
        ids = [str(i) for i in range(len(dataset))]

        # Batch embed and add
        q_embeddings = self.model.encode(questions, show_progress_bar=False)
        self.collection.add(
            documents=questions,
            embeddings=q_embeddings.tolist(),
            metadatas=[{"answer": a, "idx": i} for i, a in enumerate(answers)],
            ids=ids,
        )
        print(f"  ChromaDB indexed {len(dataset)} documents")
        self.dataset = dataset

    def retrieve_mmr(self, query, exclude_idx, k=RAG_TOP_K):
        """MMR retrieval: balance relevance and diversity."""
        # Get more candidates than needed for MMR selection
        n_candidates = min(k * 3, len(self.dataset) - 1)
        results = self.collection.query(
            query_embeddings=self.model.encode([query]).tolist(),
            n_results=n_candidates + 1,  # +1 in case we need to exclude self
            include=["documents", "metadatas", "distances", "embeddings"],
        )

        candidates = []
        for i in range(len(results["ids"][0])):
            idx = int(results["ids"][0][i])
            if idx == exclude_idx:
                continue
            dist = results["distances"][0][i]
            sim = 1.0 - dist  # cosine distance -> similarity
            if sim < RAG_THRESHOLD:
                continue
            candidates.append({
                "idx": idx,
                "question": results["documents"][0][i],
                "answer": results["metadatas"][0][i]["answer"],
                "similarity": sim,
                "embedding": results["embeddings"][0][i] if results.get("embeddings") else None,
            })

        if not candidates:
            # Fallback: return top-k without threshold
            results2 = self.collection.query(
                query_embeddings=self.model.encode([query]).tolist(),
                n_results=k + 1,
                include=["documents", "metadatas", "distances"],
            )
            for i in range(len(results2["ids"][0])):
                idx = int(results2["ids"][0][i])
                if idx == exclude_idx:
                    continue
                candidates.append({
                    "idx": idx,
                    "question": results2["documents"][0][i],
                    "answer": results2["metadatas"][0][i]["answer"],
                    "similarity": 1.0 - results2["distances"][0][i],
                })
                if len(candidates) >= k:
                    break
            return candidates[:k]

        # MMR selection
        if len(candidates) <= k:
            return candidates

        selected = [candidates[0]]  # Start with most relevant
        remaining = candidates[1:]

        while len(selected) < k and remaining:
            best_score = -1
            best_idx = 0
            for i, cand in enumerate(remaining):
                relevance = cand["similarity"]
                # Max similarity to already selected
                max_sim_selected = 0
                if cand.get("embedding") is not None:
                    for sel in selected:
                        if sel.get("embedding") is not None:
                            sim = np.dot(cand["embedding"], sel["embedding"]) / (
                                np.linalg.norm(cand["embedding"]) * np.linalg.norm(sel["embedding"]) + 1e-8
                            )
                            max_sim_selected = max(max_sim_selected, sim)
                mmr = MMR_LAMBDA * relevance - (1 - MMR_LAMBDA) * max_sim_selected
                if mmr > best_score:
                    best_score = mmr
                    best_idx = i
            selected.append(remaining[best_idx])
            remaining.pop(best_idx)

        return selected

    def semantic_similarity(self, text_a, text_b):
        """Compute cosine similarity using MiniLM embeddings."""
        emb = self.model.encode([text_a, text_b])
        cos = np.dot(emb[0], emb[1]) / (np.linalg.norm(emb[0]) * np.linalg.norm(emb[1]) + 1e-8)
        return float(cos)


def call_ollama(prompt, model, base_url, timeout=300, num_predict=1024):
    """Call Ollama generate API."""
    url = f"{base_url}/api/generate"
    payload = json.dumps({
        "model": model,
        "prompt": prompt,
        "stream": False,
        "think": False,
        "options": {"temperature": 0.7, "top_k": 40, "num_predict": num_predict},
    }).encode("utf-8")
    req = urllib.request.Request(url, data=payload,
                                headers={"Content-Type": "application/json"})
    try:
        with urllib.request.urlopen(req, timeout=timeout) as resp:
            result = json.loads(resp.read().decode("utf-8"))
            return result.get("response", "")
    except Exception as e:
        return f"[ERROR] {e}"


def compute_bleu(pred, gt):
    try:
        smooth = SmoothingFunction().method1
        return sentence_bleu([gt.split()], pred.split(), smoothing_function=smooth)
    except Exception:
        return 0.0


def compute_rouge_l(pred, gt):
    try:
        scorer = rouge_scorer.RougeScorer(['rougeL'], use_stemmer=True)
        scores = scorer.score(gt, pred)
        return scores['rougeL'].fmeasure
    except Exception:
        return 0.0


def run_experiment(model_name, base_url, dataset, rag_engine, max_samples=None, start_idx=0, num_predict=1024, rag_k=RAG_TOP_K):
    """Run LLM-only vs LLM+RAG(MiniLM) experiment."""
    samples = dataset[start_idx:start_idx + max_samples] if max_samples else dataset[start_idx:]
    total = len(samples)
    results = []

    print(f"\n{'='*70}")
    print(f"  Model: {model_name}")
    print(f"  URL: {base_url}")
    print(f"  RAG: ChromaDB + {EMBED_MODEL_NAME} + MMR (k={rag_k}, λ={MMR_LAMBDA})")
    print(f"  Samples: {total} (starting from idx {start_idx})")
    print(f"  num_predict: {num_predict}")
    print(f"  Started: {datetime.now().strftime('%Y-%m-%d %H:%M:%S')}")
    print(f"{'='*70}")

    for i, item in enumerate(samples):
        global_idx = start_idx + i
        q = item["question"]
        gt = item["answer"]

        # 1) LLM-only
        llm_prompt = PLC_PROMPT.format(question=q)
        t0 = time.time()
        llm_ans = call_ollama(llm_prompt, model_name, base_url, num_predict=num_predict)
        llm_time = time.time() - t0

        # 2) RAG retrieval (MiniLM + MMR)
        retrieved = rag_engine.retrieve_mmr(q, exclude_idx=global_idx, k=rag_k)
        context = "\n\n".join([
            f"Q: {r['question']}\nA: {r['answer']}" for r in retrieved
        ])
        rag_prompt = RAG_PROMPT.format(context=context, question=q)
        t0 = time.time()
        rag_ans = call_ollama(rag_prompt, model_name, base_url, timeout=600, num_predict=num_predict)
        rag_time = time.time() - t0

        # 3) Metrics
        llm_bleu = compute_bleu(llm_ans, gt)
        rag_bleu = compute_bleu(rag_ans, gt)
        llm_rouge = compute_rouge_l(llm_ans, gt)
        rag_rouge = compute_rouge_l(rag_ans, gt)

        # Semantic similarity via MiniLM
        llm_sim = rag_engine.semantic_similarity(llm_ans, gt)
        rag_sim = rag_engine.semantic_similarity(rag_ans, gt)

        # Retrieved doc info
        retrieved_ids = [r["idx"] for r in retrieved]
        retrieved_sims = [round(r["similarity"], 4) for r in retrieved]

        results.append({
            "model": model_name,
            "idx": global_idx,
            "question": q,
            "gt": gt,
            "llm_answer": llm_ans,
            "rag_answer": rag_ans,
            "retrieved_ids": str(retrieved_ids),
            "retrieved_sims": str(retrieved_sims),
            "llm_sim": round(llm_sim, 4),
            "rag_sim": round(rag_sim, 4),
            "llm_bleu": round(llm_bleu, 4),
            "rag_bleu": round(rag_bleu, 4),
            "llm_rouge": round(llm_rouge, 4),
            "rag_rouge": round(rag_rouge, 4),
            "llm_time": round(llm_time, 2),
            "rag_time": round(rag_time, 2),
        })

        status = "OK" if "[ERROR]" not in llm_ans and "[ERROR]" not in rag_ans else "ERR"
        print(f"  [{global_idx+1:3d}/{start_idx+total}] {status} "
              f"sim={llm_sim:.3f}/{rag_sim:.3f} "
              f"bleu={llm_bleu:.3f}/{rag_bleu:.3f} "
              f"rouge={llm_rouge:.3f}/{rag_rouge:.3f} "
              f"t={llm_time:.1f}s/{rag_time:.1f}s "
              f"ret={retrieved_ids}")
        sys.stdout.flush()

    return results


def save_csv(results, path):
    if not results:
        return
    os.makedirs(os.path.dirname(path), exist_ok=True)
    with open(path, "w", newline="", encoding="utf-8-sig") as f:
        writer = csv.DictWriter(f, fieldnames=results[0].keys())
        writer.writeheader()
        writer.writerows(results)
    print(f"\nSaved: {path}")


def save_json(results, path):
    os.makedirs(os.path.dirname(path), exist_ok=True)
    with open(path, "w", encoding="utf-8") as f:
        json.dump(results, f, ensure_ascii=False, indent=2)
    print(f"Saved: {path}")


def summarize(results):
    import statistics
    n = len(results)
    if n == 0:
        return None
    model = results[0]["model"]

    def ms(vals):
        m = statistics.mean(vals)
        s = statistics.stdev(vals) if len(vals) > 1 else 0
        return m, s

    print(f"\n{'='*70}")
    print(f"  SUMMARY: {model} (n={n})")
    print(f"  RAG: ChromaDB + {EMBED_MODEL_NAME} + MMR")
    print(f"{'='*70}")
    print(f"  {'Metric':<20} {'LLM-only':>18} {'LLM+RAG':>18} {'Δ':>10}")
    print(f"  {'-'*66}")

    metrics = [
        ("Sem. Similarity", "llm_sim", "rag_sim"),
        ("BLEU", "llm_bleu", "rag_bleu"),
        ("ROUGE-L", "llm_rouge", "rag_rouge"),
        ("Time (s)", "llm_time", "rag_time"),
    ]

    summary_data = {}
    for name, llm_key, rag_key in metrics:
        lm, ls = ms([r[llm_key] for r in results])
        rm, rs = ms([r[rag_key] for r in results])
        delta = rm - lm
        pct = (delta / lm * 100) if lm != 0 else 0
        print(f"  {name:<20} {lm:>7.4f}±{ls:.4f}   {rm:>7.4f}±{rs:.4f}   {delta:>+.4f} ({pct:>+.1f}%)")
        summary_data[name] = {
            "llm_mean": round(lm, 4), "llm_std": round(ls, 4),
            "rag_mean": round(rm, 4), "rag_std": round(rs, 4),
            "delta": round(delta, 4), "pct_change": round(pct, 1),
        }

    print()
    sys.stdout.flush()
    return summary_data


if __name__ == "__main__":
    parser = argparse.ArgumentParser(description="PLC IL Experiment - MiniLM RAG")
    parser.add_argument("--model", default="llama3.1:8b")
    parser.add_argument("--url", default=LOCAL_URL)
    parser.add_argument("--max", type=int, default=None)
    parser.add_argument("--start", type=int, default=0)
    parser.add_argument("--num-predict", type=int, default=1024,
                        help="Max tokens to generate (increase for thinking models)")
    parser.add_argument("--k", type=int, default=RAG_TOP_K,
                        help="Number of RAG retrieval results (default: 3)")
    args = parser.parse_args()

    # Load dataset
    print(f"Loading dataset: {DATASET_PATH}")
    with open(DATASET_PATH, "r", encoding="utf-8") as f:
        dataset = json.load(f)
    print(f"Loaded {len(dataset)} QA pairs")

    # Build RAG engine
    rag = MiniLMRAG(dataset)

    # Run experiment
    results = run_experiment(
        args.model, args.url, dataset, rag,
        max_samples=args.max, start_idx=args.start,
        num_predict=args.num_predict,
        rag_k=args.k,
    )

    # Save
    ts = datetime.now().strftime("%Y%m%d_%H%M%S")
    safe_name = args.model.replace(":", "_").replace("/", "_")
    k_suffix = f"_k{args.k}" if args.k != 3 else ""
    prefix = f"minilm_{safe_name}_{ts}{k_suffix}"
    csv_path = os.path.join(RESULTS_DIR, f"{prefix}.csv")
    json_path = os.path.join(RESULTS_DIR, f"{prefix}.json")
    save_csv(results, csv_path)
    save_json(results, json_path)

    summary = summarize(results)
    if summary:
        save_json(
            {"model": args.model, "n": len(results),
             "rag_method": f"ChromaDB + {EMBED_MODEL_NAME} + MMR (k={args.k})",
             "rag_k": args.k,
             "metrics": summary},
            os.path.join(RESULTS_DIR, f"{prefix}_summary.json")
        )

    print(f"Done at {datetime.now().strftime('%H:%M:%S')}")
