# Supplementary material for: Multi-Hardware Benchmarking of Open-Source Large Language Models with Retrieval-Augmented Generation for Mitsubishi FX-Series PLC Instruction List Code Generation
Source: Sensors (Basel). 2026 Jun 5;26(11):3602. doi: 10.3390/s26113602 (PMC13259087; doi:10.3390/s26113602)
Supplement: Supplementary file 1 [file sensors-26-03602-s001.zip › code/syntax_checker.py]

"""
FX-Series IL Syntax Checker
============================
Static syntax validator for Mitsubishi FX3U/FX3UC Instruction List (IL) code.
Designed for the Sensors SI submission to provide functional validation
beyond cosine/BLEU/ROUGE similarity.

Usage:
    # Check a single IL string
    from syntax_checker import check_il
    result = check_il(il_code)
    print(result.is_valid, result.errors, result.warnings)

    # Batch check an experiment CSV
    python syntax_checker.py --csv results/minilm_<model>_<ts>.csv

Design rationale (see SYNTAX_CHECKER_DESIGN.md):
- Tiered validation (Lexical / Syntactic / Semantic) so partial credit is reportable
- Tolerant tokenizer (handles inconsistent whitespace, comments, code fences,
  spacing between comparator and operator e.g. "LD =", "AND<")
- Targeted at the actual instruction subset observed in plc_dataset_en3.json
  (60 traffic-light + 110 basic-instruction + 95 special-relay + 20 timer/counter
  + 10 basic-control samples), not the full FX3U manual.
"""
import re
import csv
import sys
import json
import argparse
import glob
from dataclasses import dataclass, field
from typing import List, Dict, Tuple, Optional


# ============================================================================
# Instruction set (only what appears in plc_dataset_en3.json + immediate FX3U
# basics that ground-truth answers may use).
# ============================================================================

# Mnemonics that take exactly one boolean operand (X/Y/M/T/C/S)
LOAD_OPS = {"LD", "LDI", "LDP", "LDF"}
SERIES_OPS = {"AND", "ANI", "ANDP", "ANDF"}
PARALLEL_OPS = {"OR", "ORI", "ORP", "ORF"}
SET_RESET_OPS = {"SET", "RST", "PLS", "PLF"}

# Block operations, no operand
BLOCK_OPS = {"ANB", "ORB", "MPS", "MRD", "MPP", "INV", "MEP", "MEF",
             "NOP", "END", "FEND"}

# Comparison instructions: prefix LD/AND/OR + operator (=, <, >, <=, >=, <>)
COMPARISON_OPS = {"=", "<", ">", "<=", ">=", "<>"}
COMPARISON_PREFIXES = {"LD", "AND", "OR"}

# Function/Applied instructions seen in dataset: (mnemonic, expected_operand_count)
APPLIED_OPS = {
    "MOV":  2,    # MOV K# D#
    "DMOV": 2,
    "BMOV": 3,
    "INC":  1,    # INC D#
    "INCP": 1,
    "DEC":  1,
    "DECP": 1,
    "ADD":  3,
    "SUB":  3,
    "MUL":  3,
    "DIV":  3,
    "CMP":  3,
    "ZCP":  4,
    "CD":   1,    # CD C# (down-counter step)
    "CU":   1,    # CU C# (up-counter step)
    "ZRST": 2,
    "FMOV": 3,
    "ROL":  2,
    "ROR":  2,
    "SFTL": 4,
    "SFTR": 4,
    "DECO": 3,    # Decoder: DECO S D n
    "ENCO": 3,    # Encoder: ENCO S D n
    "WAND": 3,
    "WOR":  3,
    "WXOR": 3,
    "TO":   4,    # Special module write
    "FROM": 4,    # Special module read
    "REF":  2,    # Refresh I/O
    "STL":  1,    # Step ladder
    "RET":  0,    # Return from STL
    "CALL": 1,    # Subroutine call
    "SRET": 0,    # Subroutine return
    "MC":   2,    # Master control
    "MCR":  1,    # Master control reset
    "EI":   0,    # Enable interrupts
    "DI":   0,    # Disable interrupts
    "IRET": 0,    # Interrupt return
    "WDT":  0,    # Watchdog reset
    "FOR":  1,    # FOR loop
    "NEXT": 0,    # FOR loop end
}

# Mnemonic aliases (alternative spellings seen in some FX manuals / dataset)
ALIASES = {
    "LDN": "LDI",
    "ANDI": "ANI",
    "ORN": "ORI",
}

# OUT is special: 1 operand for Y/M/S, but 2 operands for T/C (with K# preset)
# Treated separately in operand_count_check().

# ============================================================================
# Operand format
# ============================================================================

# Pattern: prefix letter(s) + integer
# X/Y can be octal but in this dataset they're treated as plain decimal.
# Special: M8000-M8511 are reserved special relays.
OPERAND_RE = re.compile(r"^([XYMTCDSKHN])([0-9]{1,5})$", re.IGNORECASE)

# Compound operands like "CU C2 K10" are space-separated multi-token operands.
# Constants prefixed K (decimal) or H (hex).
HEX_RE = re.compile(r"^H[0-9A-F]{1,8}$", re.IGNORECASE)

# Valid operand-type → numeric range (loose; permissive on upper bound)
OPERAND_RANGES = {
    "X": (0, 367),    # FX3U: X000-X367 octal nominally; we accept up to 999 since
                       # dataset uses decimal-style "X0", "X10", etc.
    "Y": (0, 367),
    "M": (0, 8511),   # M0-M7679 normal + M8000-M8511 special
    "T": (0, 511),
    "C": (0, 255),
    "D": (0, 7999),
    "S": (0, 4095),
    "K": (-2147483648, 2147483647),
    "H": (0, 0xFFFFFFFF),
    "N": (0, 9999),
}


@dataclass
class CheckResult:
    """Single-program check outcome."""
    is_valid: bool = True
    errors: List[str] = field(default_factory=list)
    warnings: List[str] = field(default_factory=list)
    n_lines: int = 0           # non-empty, non-comment lines
    n_instructions: int = 0    # successfully tokenized instructions
    has_end: bool = False
    score_lexical: float = 1.0   # fraction of lines lexically clean
    score_syntactic: float = 1.0 # fraction of instructions with correct operand count
    score_semantic: float = 1.0  # MPS/MPP balance + LD-starts-network etc.

    def to_dict(self) -> Dict:
        return {
            "is_valid": self.is_valid,
            "n_errors": len(self.errors),
            "n_warnings": len(self.warnings),
            "errors": self.errors[:20],     # cap for CSV-ability
            "warnings": self.warnings[:20],
            "n_lines": self.n_lines,
            "n_instructions": self.n_instructions,
            "has_end": self.has_end,
            "score_lexical": round(self.score_lexical, 4),
            "score_syntactic": round(self.score_syntactic, 4),
            "score_semantic": round(self.score_semantic, 4),
            "score_overall": round(
                (self.score_lexical + self.score_syntactic + self.score_semantic) / 3, 4
            ),
        }


# ============================================================================
# Tokenizer
# ============================================================================

def strip_code_fences(text: str) -> str:
    """Remove markdown code fences ``` ... ``` from LLM output."""
    text = re.sub(r"```[a-zA-Z0-9_-]*\n", "", text)
    text = text.replace("```", "")
    return text


def strip_comment(line: str) -> str:
    """Remove inline comments. Dataset uses both '//' and ';'."""
    for marker in ("//", ";"):
        idx = line.find(marker)
        if idx != -1:
            line = line[:idx]
    return line.strip()


def tokenize_line(raw: str) -> Optional[List[str]]:
    """Return [mnemonic, operand1, operand2, ...] or None if line is empty/comment.

    Handles:
      - "LD X0"
      - "OUT T0 K100"
      - "LD= D0 K5"     -> ["LD=", "D0", "K5"]
      - "LD = D0 K5"    -> ["LD=", "D0", "K5"]   (normalize spacing around comparator)
      - "AND<= D0 K10"  -> ["AND<=", "D0", "K10"]
      - "AND <= D0 K10" -> ["AND<=", "D0", "K10"]
      - "OUT CU C2 K10" -> ["OUT", "CU", "C2", "K10"] (compound counter form)
    """
    line = strip_comment(raw)
    if not line:
        return None

    # Normalize: collapse "LD <=" → "LD<=", "AND >" → "AND>", etc.
    # Apply per comparison-operator longest-first (avoid eating "<" before "<=").
    for op in ("<=", ">=", "<>", "=", "<", ">"):
        # Pattern: prefix word boundary + spaces + op  →  prefix+op
        for prefix in COMPARISON_PREFIXES:
            line = re.sub(
                rf"\b({prefix})\s+({re.escape(op)})\b",
                rf"\1\2",
                line
            )

    # Split on whitespace
    tokens = line.split()
    return tokens if tokens else None


def is_comparison_mnemonic(mnemonic: str) -> bool:
    for prefix in COMPARISON_PREFIXES:
        if mnemonic.startswith(prefix):
            tail = mnemonic[len(prefix):]
            if tail in COMPARISON_OPS:
                return True
    return False


KNOWN_MNEMONICS = (LOAD_OPS | SERIES_OPS | PARALLEL_OPS | SET_RESET_OPS
                   | BLOCK_OPS | set(APPLIED_OPS.keys()) | set(ALIASES.keys())
                   | {"OUT"})


def is_il_line(tokens: List[str]) -> bool:
    """Heuristic: True if tokens look like an IL instruction line.
    Used to filter out interleaved prose ("Explanation:", "Input: X0 = ...")."""
    if not tokens:
        return False
    first = tokens[0].upper()
    if first in KNOWN_MNEMONICS:
        return True
    if is_comparison_mnemonic(first):
        return True
    return False


# ============================================================================
# Operand validation
# ============================================================================

def validate_operand(op: str) -> Tuple[bool, Optional[str]]:
    """Return (ok, reason). Reason is None if ok."""
    op = op.strip()
    if not op:
        return False, "empty operand"

    if HEX_RE.match(op):
        return True, None

    m = OPERAND_RE.match(op)
    if not m:
        return False, f"unrecognized operand format: {op!r}"

    prefix = m.group(1).upper()
    num = int(m.group(2))
    lo, hi = OPERAND_RANGES.get(prefix, (None, None))
    if lo is None:
        return False, f"unknown operand prefix: {prefix}"
    if not (lo <= num <= hi):
        return False, f"operand {op!r} out of range [{prefix}{lo}-{prefix}{hi}]"
    return True, None


# ============================================================================
# Per-instruction operand-count rules
# ============================================================================

def expected_operand_count(mnemonic: str, operands: List[str]) -> Tuple[Optional[int], Optional[int]]:
    """Return (min, max) expected operand count, or (None, None) if rule unknown."""
    m = mnemonic.upper()

    if m in LOAD_OPS or m in SERIES_OPS or m in PARALLEL_OPS:
        return 1, 1
    if m in SET_RESET_OPS:
        return 1, 1
    if m in BLOCK_OPS:
        return 0, 0
    if is_comparison_mnemonic(m):
        return 2, 2
    if m == "OUT":
        # OUT Y0       -> 1 operand
        # OUT T0 K100  -> 2 operands
        # OUT C0 K5    -> 2 operands
        # OUT CU C2 K10 -> 3 operands (compound counter form)
        return 1, 3
    if m in APPLIED_OPS:
        n = APPLIED_OPS[m]
        return n, n
    return None, None  # unknown mnemonic


# ============================================================================
# Main checker
# ============================================================================

def check_il(code: str) -> CheckResult:
    """Run full tiered syntax check on an IL program string."""
    result = CheckResult()
    code = strip_code_fences(code)

    raw_lines = [l for l in code.splitlines()]
    instructions: List[Tuple[int, List[str]]] = []   # (line_no, tokens)
    lex_clean = 0
    n_lines = 0

    # ---------- Tier 1: Lexical ----------
    # Filter prose lines first (Input:, Output:, Explanation:, Example: …) so
    # they don't poison the score. Only count lines that look like IL.
    for lineno, raw in enumerate(raw_lines, start=1):
        tokens = tokenize_line(raw)
        if tokens is None:
            continue
        if not is_il_line(tokens):
            continue   # prose/header line; silently skip
        n_lines += 1
        mnemonic = tokens[0].upper()
        # Apply alias normalization
        mnemonic = ALIASES.get(mnemonic, mnemonic)
        # Recognize?
        if (mnemonic in LOAD_OPS or mnemonic in SERIES_OPS or mnemonic in PARALLEL_OPS
                or mnemonic in SET_RESET_OPS or mnemonic in BLOCK_OPS
                or mnemonic in APPLIED_OPS or mnemonic == "OUT"
                or is_comparison_mnemonic(mnemonic)):
            lex_clean += 1
            instructions.append((lineno, [mnemonic] + tokens[1:]))
        else:
            result.errors.append(f"L{lineno}: unknown mnemonic {mnemonic!r}")

    result.n_lines = n_lines
    result.n_instructions = len(instructions)
    result.score_lexical = lex_clean / n_lines if n_lines else 0.0

    if not instructions:
        result.is_valid = False
        result.errors.append("no recognizable instructions")
        result.score_syntactic = 0.0
        result.score_semantic = 0.0
        return result

    # ---------- Tier 2: Syntactic (operand format + count) ----------
    syn_ok = 0
    for lineno, toks in instructions:
        mnemonic = toks[0]
        operands = toks[1:]
        lo, hi = expected_operand_count(mnemonic, operands)
        if lo is None:
            # Unknown mnemonic shouldn't reach here (caught in lexical) but be safe
            result.warnings.append(f"L{lineno}: no operand-rule for {mnemonic}")
            syn_ok += 1
            continue

        cnt = len(operands)
        if not (lo <= cnt <= hi):
            result.errors.append(
                f"L{lineno}: {mnemonic} expects {lo}-{hi} operand(s), got {cnt}"
            )
            continue

        # Operand format check
        bad = False
        for op in operands:
            ok, reason = validate_operand(op)
            if not ok:
                # Special exception: counter compound "OUT CU C# K#" or "OUT CD C#"
                if mnemonic == "OUT" and op.upper() in ("CU", "CD"):
                    continue
                result.errors.append(f"L{lineno}: {mnemonic} {reason}")
                bad = True
                break
        if not bad:
            syn_ok += 1

    result.score_syntactic = syn_ok / len(instructions) if instructions else 0.0

    # ---------- Tier 3: Semantic ----------
    sem_penalties = 0
    sem_checks = 0

    # 3a. END / FEND present?
    sem_checks += 1
    has_end = any(toks[0] in ("END", "FEND") for _, toks in instructions)
    result.has_end = has_end
    if not has_end:
        result.warnings.append("missing END instruction")
        sem_penalties += 1

    # 3b. First instruction should ideally be LD-family, but Q&A-style snippets
    # often begin with SET/RST/PLS/PLF/OUT/applied ops. Only flag if it's a
    # series/parallel/stack op (which truly cannot start a network).
    sem_checks += 1
    first_mnem = instructions[0][1][0]
    bad_first = (first_mnem in SERIES_OPS or first_mnem in PARALLEL_OPS
                 or first_mnem in {"ANB", "ORB", "MRD", "MPP", "INV"})
    if bad_first:
        result.errors.append(
            f"L{instructions[0][0]}: program cannot start with {first_mnem} "
            f"(needs LD/SET/RST/applied-op first)"
        )
        sem_penalties += 1
    elif first_mnem not in LOAD_OPS and not is_comparison_mnemonic(first_mnem):
        # Demote to warning — common in snippet-style answers
        result.warnings.append(
            f"L{instructions[0][0]}: program starts with {first_mnem} "
            f"(LD/LDI/LDP/LDF preferred for full programs)"
        )

    # 3c. MPS / MRD / MPP balance
    sem_checks += 1
    stack = 0
    bad_stack = False
    for lineno, toks in instructions:
        m = toks[0]
        if m == "MPS":
            stack += 1
        elif m == "MPP":
            stack -= 1
            if stack < 0:
                result.errors.append(f"L{lineno}: MPP without matching MPS")
                bad_stack = True
                break
        elif m == "MRD":
            if stack <= 0:
                result.errors.append(f"L{lineno}: MRD without active stack frame")
                bad_stack = True
                break
    if not bad_stack and stack > 0:
        result.warnings.append(f"unmatched MPS (stack depth at end: {stack})")
        bad_stack = True
    if bad_stack:
        sem_penalties += 1

    # 3d. Multiple OUT to same Y coil → warning, not error
    sem_checks += 1
    y_outputs = {}
    dup_y = False
    for lineno, toks in instructions:
        if toks[0] == "OUT" and len(toks) >= 2:
            target = toks[1].upper()
            if target.startswith("Y"):
                y_outputs[target] = y_outputs.get(target, 0) + 1
    for y, c in y_outputs.items():
        if c > 1:
            result.warnings.append(f"output {y} driven {c} times (possible double-coil)")
            dup_y = True
    if dup_y:
        sem_penalties += 1

    result.score_semantic = max(0.0, 1.0 - sem_penalties / sem_checks)

    # ---------- Final verdict ----------
    result.is_valid = (len(result.errors) == 0)
    return result


# ============================================================================
# Batch mode: check an experiment CSV's llm_answer / rag_answer columns
# ============================================================================

def check_csv(csv_path: str) -> Dict:
    """Check both llm_answer and rag_answer columns, return summary stats."""
    rows_out = []
    stats = {
        "llm": {"valid": 0, "lex": 0.0, "syn": 0.0, "sem": 0.0, "overall": 0.0, "n": 0},
        "rag": {"valid": 0, "lex": 0.0, "syn": 0.0, "sem": 0.0, "overall": 0.0, "n": 0},
    }

    with open(csv_path, encoding="utf-8-sig") as fh:
        reader = csv.DictReader(fh)
        for row in reader:
            for kind in ("llm", "rag"):
                col = f"{kind}_answer"
                if col not in row:
                    continue
                ans = row[col] or ""
                r = check_il(ans)
                d = r.to_dict()
                stats[kind]["n"] += 1
                if r.is_valid:
                    stats[kind]["valid"] += 1
                stats[kind]["lex"] += r.score_lexical
                stats[kind]["syn"] += r.score_syntactic
                stats[kind]["sem"] += r.score_semantic
                stats[kind]["overall"] += d["score_overall"]
                rows_out.append({
                    "idx": row.get("idx", ""),
                    "kind": kind,
                    **d,
                })

    # Average
    for kind in ("llm", "rag"):
        n = stats[kind]["n"] or 1
        stats[kind]["pass_rate"] = round(stats[kind]["valid"] / n, 4)
        for k in ("lex", "syn", "sem", "overall"):
            stats[kind][k] = round(stats[kind][k] / n, 4)

    return {"per_row": rows_out, "summary": stats}


def check_dataset(dataset_path: str) -> Dict:
    """Apply the static checker to every 'answer' field in the dataset JSON.

    Reproduces the 93.3% (266/285) calibration baseline reported in the
    manuscript without requiring a result CSV. Returns the per-tier averages
    and the binary pass count.
    """
    with open(dataset_path, encoding="utf-8") as fh:
        ds = json.load(fh)

    n = len(ds)
    n_valid = 0
    sums = {"lex": 0.0, "syn": 0.0, "sem": 0.0, "overall": 0.0}
    per_item = []
    for i, item in enumerate(ds):
        ans = item.get("answer", "")
        r = check_il(ans)
        if r.is_valid:
            n_valid += 1
        overall = (r.score_lexical + r.score_syntactic + r.score_semantic) / 3
        sums["lex"] += r.score_lexical
        sums["syn"] += r.score_syntactic
        sums["sem"] += r.score_semantic
        sums["overall"] += overall
        per_item.append({"idx": i, "is_valid": r.is_valid,
                         "lex": r.score_lexical, "syn": r.score_syntactic,
                         "sem": r.score_semantic, "overall": overall})

    summary = {
        "n": n,
        "n_valid": n_valid,
        "pass_rate": round(n_valid / n, 4),
        "lex": round(sums["lex"] / n, 4),
        "syn": round(sums["syn"] / n, 4),
        "sem": round(sums["sem"] / n, 4),
        "overall": round(sums["overall"] / n, 4),
    }
    return {"summary": summary, "per_item": per_item}


def main():
    p = argparse.ArgumentParser(description="FX-IL syntax checker")
    p.add_argument("--csv", help="Path to a single result CSV")
    p.add_argument("--all-csv", action="store_true",
                   help="Run on every results/minilm_*.csv and write a combined report")
    p.add_argument("--dataset",
                   help="Path to plc_dataset_en3.json; runs check_il on every "
                        "'answer' field and reproduces the 93.3% calibration baseline.")
    p.add_argument("--text", help="Check a single IL string passed as argument")
    p.add_argument("--out", default="results/syntax_report.json",
                   help="Output JSON path for batch mode")
    args = p.parse_args()

    if args.dataset:
        report = check_dataset(args.dataset)
        s = report["summary"]
        out_path = args.out if args.out != "results/syntax_report.json" \
                            else "results/syntax_calibration.json"
        with open(out_path, "w", encoding="utf-8") as fh:
            json.dump(report, fh, indent=2, ensure_ascii=False)
        print(f"Calibration on {args.dataset}:")
        print(f"  pass = {s['n_valid']}/{s['n']} = {s['pass_rate']*100:.1f}%")
        print(f"  lex = {s['lex']:.3f}  syn = {s['syn']:.3f}  "
              f"sem = {s['sem']:.3f}  overall = {s['overall']:.3f}")
        print(f"Saved: {out_path}")
        return

    if args.text:
        r = check_il(args.text)
        print(json.dumps(r.to_dict(), indent=2, ensure_ascii=False))
        sys.exit(0 if r.is_valid else 1)

    if args.csv:
        report = check_csv(args.csv)
        with open(args.out, "w", encoding="utf-8") as fh:
            json.dump(report, fh, indent=2, ensure_ascii=False)
        print(f"Saved: {args.out}")
        for kind in ("llm", "rag"):
            s = report["summary"][kind]
            print(f"  {kind.upper()}: pass={s['pass_rate']*100:.1f}%  "
                  f"lex={s['lex']:.3f}  syn={s['syn']:.3f}  sem={s['sem']:.3f}  "
                  f"overall={s['overall']:.3f}  (n={s['n']})")
        return

    if args.all_csv:
        files = sorted(glob.glob("results/minilm_*.csv"))
        combined = {}
        for f in files:
            print(f"\n--- {f} ---")
            r = check_csv(f)
            combined[f] = r["summary"]
            for kind in ("llm", "rag"):
                s = r["summary"][kind]
                print(f"  {kind.upper()}: pass={s['pass_rate']*100:.1f}%  "
                      f"overall={s['overall']:.3f}")
        with open("results/syntax_report_all.json", "w", encoding="utf-8") as fh:
            json.dump(combined, fh, indent=2, ensure_ascii=False)
        print("\nSaved: results/syntax_report_all.json")
        return

    p.print_help()


if __name__ == "__main__":
    main()
