# Supplementary material for: Multi-Hardware Benchmarking of Open-Source Large Language Models with Retrieval-Augmented Generation for Mitsubishi FX-Series PLC Instruction List Code Generation
Source: Sensors (Basel). 2026 Jun 5;26(11):3602. doi: 10.3390/s26113602 (PMC13259087; doi:10.3390/s26113602)
Supplement: Supplementary file 1 [file sensors-26-03602-s001.zip › code/_make_figures.py]

"""Generate 4 publication-grade figures for the Sensors paper.

Outputs to: 3rd-ToSensorsSI/figures/{fig_pass_rate,fig_pareto,fig_kablation,fig_percat}.pdf

All numbers are read from the same source JSONs the paper cites:
- experiments/results/syntax_report_all.json  (per-model pass/lex/syn/sem)
- experiments/results/minilm_<model>_<ts>_summary.json  (sim/BLEU/ROUGE-L/time)
- experiments/results/per_category_pass.json  (per-category pass rates)
- minilm_qwen2.5-coder_7b_*_k{1,5}*_summary.json + main k=3 run (k-ablation)

No fabricated content. Just visualizes what's already in Tables 1-6.
"""
import json, glob, os, sys
import matplotlib
matplotlib.use('Agg')
import matplotlib.pyplot as plt
import numpy as np

# Where the figures go
OUT = '../3rd-ToSensorsSI/figures'
os.makedirs(OUT, exist_ok=True)

# Consistent styling
plt.rcParams.update({
    'font.family': 'serif',
    'font.serif': ['Palatino Linotype', 'Times New Roman', 'DejaVu Serif'],
    'font.size': 9,
    'axes.linewidth': 0.6,
    'axes.spines.top': False,
    'axes.spines.right': False,
    'xtick.direction': 'out',
    'ytick.direction': 'out',
    'legend.frameon': False,
    'pdf.fonttype': 42,  # editable text in PDF
    'ps.fonttype': 42,
})

LLM_COLOR = '#7E8FA6'   # muted blue-grey
RAG_COLOR = '#2C7BB6'   # blue
GT_COLOR  = '#D7191C'   # red ground-truth line

# Model order (small → large) and their hardware tier
MODELS = [
    ('mistral:latest',        'Mistral',  '7B',   'S',  'RTX 3090'),
    ('qwen2.5-coder:7b',      'Alibaba',  '7B',   'S',  'RTX 3090'),
    ('llama3.1:8b',           'Meta',     '8B',   'S',  'RTX 3090'),
    ('qwen2.5-coder:14b',     'Alibaba',  '14B',  'M',  'RTX 4090'),
    ('mistral-small3.1:24b',  'Mistral',  '24B',  'M',  'RTX 4090'),
    ('qwen2.5-coder:32b',     'Alibaba',  '32B',  'L',  'DGX Spark'),
    ('llama3.3:70b',          'Meta',     '70B',  'L',  'DGX Spark'),
    ('gpt-oss:120b',          'OpenAI',   '120B', 'XL', 'DGX Spark'),
    ('nemotron-3-super:120b', 'NVIDIA',   '120B', 'XL', 'DGX Spark'),
    ('qwen3.5:122b',          'Alibaba',  '122B', 'XL', 'DGX Spark'),
]
MODEL_LABEL = {m[0]: f"{m[0].split(':')[0]}\n({m[2]})" for m in MODELS}

TIER_COLOR = {'S': '#1A9641', 'M': '#A6D96A', 'L': '#FDAE61', 'XL': '#D7191C'}


def load_syntax_report():
    with open('results/syntax_report_all.json', encoding='utf-8') as f:
        return json.load(f)


def load_main_summaries():
    """Returns dict[model_name] -> summary dict (sim/BLEU/ROUGE/time means)."""
    out = {}
    patterns = {
        'llama3.1:8b':           'results/minilm_llama3.1_8b_*_summary.json',
        'qwen2.5-coder:7b':      'results/minilm_qwen2.5-coder_7b_20260312_*_summary.json',
        'mistral:latest':        'results/minilm_mistral_latest_*_summary.json',
        'qwen2.5-coder:14b':     'results/minilm_qwen2.5-coder_14b_*_summary.json',
        'mistral-small3.1:24b':  'results/minilm_mistral-small3.1_24b_*_summary.json',
        'qwen2.5-coder:32b':     'results/minilm_qwen2.5-coder_32b_*_summary.json',
        'llama3.3:70b':          'results/minilm_llama3.3_70b_*_summary.json',
        'gpt-oss:120b':          'results/minilm_gpt-oss_120b_*_summary.json',
        'nemotron-3-super:120b': 'results/minilm_nemotron-3-super_120b_*_summary.json',
        'qwen3.5:122b':          'results/minilm_qwen3.5_122b_*_summary.json',
    }
    for m, pat in patterns.items():
        files = sorted([f for f in glob.glob(pat) if '_k1' not in f and '_k5' not in f])
        if not files:
            continue
        with open(files[-1], encoding='utf-8') as f:
            out[m] = json.load(f)
    return out


# ------------------------------------------------------------------
# F1: 10-model syntax pass rate (LLM vs RAG) with ground-truth line
# ------------------------------------------------------------------
def fig_pass_rate(report, save):
    fig, ax = plt.subplots(figsize=(7.0, 3.6))

    keys = [m[0] for m in MODELS]
    keys_in = [k.replace(':', '_') for k in keys]
    llm = [report[k]['summary']['llm']['pass_rate'] * 100 for k in keys_in]
    rag = [report[k]['summary']['rag']['pass_rate'] * 100 for k in keys_in]
    short = [k.split(':')[0] + f"\n{m[2]}" for k, m in zip(keys, MODELS)]

    x = np.arange(len(keys))
    w = 0.38
    bars_l = ax.bar(x - w/2, llm, w, label='LLM-only', color=LLM_COLOR,
                    edgecolor='black', linewidth=0.4)
    bars_r = ax.bar(x + w/2, rag, w, label='LLM + RAG', color=RAG_COLOR,
                    edgecolor='black', linewidth=0.4)

    # Ground-truth line
    ax.axhline(93.3, color=GT_COLOR, linestyle='--', linewidth=1.0,
               label='Ground truth (93.3%)')

    # Δ annotations above each model
    for i, (l, r) in enumerate(zip(llm, rag)):
        delta = r - l
        sign = '+' if delta >= 0 else ''
        color = 'black' if delta > 10 else '#666'
        ax.text(i, max(l, r) + 2, f'{sign}{delta:.1f}', ha='center', va='bottom',
                fontsize=7, color=color)

    ax.set_xticks(x)
    short_oneline = [k.split(':')[0] + f" ({m[2]})" for k, m in zip(keys, MODELS)]
    ax.set_xticklabels(short_oneline, fontsize=7.5, rotation=30, ha='right')
    ax.set_ylabel('Syntax Pass Rate (\\%)')
    ax.set_ylim(0, 115)
    ax.set_yticks([0, 20, 40, 60, 80, 100])
    ax.legend(loc='upper left', fontsize=8, ncol=3)
    plt.tight_layout()
    plt.savefig(save, format='pdf', bbox_inches='tight')
    plt.close()
    print(f'Saved: {save}')


# ------------------------------------------------------------------
# F2: Pass rate vs inference time, colored by hardware tier
# ------------------------------------------------------------------
def fig_pareto(report, summaries, save):
    fig, ax = plt.subplots(figsize=(6.6, 3.8))

    for m_key, vendor, params, tier, hw in MODELS:
        s_key = m_key.replace(':', '_')
        if s_key not in report or m_key not in summaries:
            continue
        rag_pass = report[s_key]['summary']['rag']['pass_rate'] * 100
        rag_time = summaries[m_key]['metrics']['Time (s)']['rag_mean']
        ax.scatter(rag_time, rag_pass, s=70, c=TIER_COLOR[tier],
                   edgecolors='black', linewidth=0.5, alpha=0.85, zorder=3)
        # Label model
        label_offset = (5, 4)
        if m_key == 'qwen3.5:122b':
            label_offset = (-8, 4)
        elif m_key == 'llama3.3:70b':
            label_offset = (5, -10)
        elif m_key == 'gpt-oss:120b':
            label_offset = (5, -10)
        ax.annotate(m_key.split(':')[0] + f' ({params})',
                    (rag_time, rag_pass),
                    textcoords='offset points', xytext=label_offset,
                    fontsize=7, color='black')

    # Ground truth line
    ax.axhline(93.3, color=GT_COLOR, linestyle='--', linewidth=0.8,
               label='Ground-truth pass (93.3%)', alpha=0.8)

    ax.set_xscale('log')
    ax.set_xlabel('Inference time per query (s, RAG, log scale)')
    ax.set_ylabel('Syntax Pass Rate (\\%, RAG)')
    ax.set_ylim(0, 105)
    ax.set_xlim(3, 200)

    # Tier legend
    handles = [plt.Line2D([0], [0], marker='o', color='w',
                          markerfacecolor=TIER_COLOR[t], markeredgecolor='black',
                          markersize=8, label=f'{t} tier ({hw_})')
               for t, hw_ in [('S', '24GB GPU'), ('M', '24GB GPU'),
                              ('L', '128GB DGX'), ('XL', '128GB DGX')]]
    ax.legend(handles=handles, loc='lower left', fontsize=7.5, ncol=2)

    ax.grid(True, which='both', linestyle=':', linewidth=0.4, alpha=0.5)
    plt.tight_layout()
    plt.savefig(save, format='pdf', bbox_inches='tight')
    plt.close()
    print(f'Saved: {save}')


# ------------------------------------------------------------------
# F3: k-ablation lines (sim, BLEU, ROUGE, time) for qwen2.5-coder:7b
# ------------------------------------------------------------------
def fig_kablation(save):
    # Find k=1 (two runs), k=3 (main run), k=5
    k1_files = sorted(glob.glob('results/minilm_qwen2.5-coder_7b_*_k1_summary.json'))
    k3_files = sorted(glob.glob('results/minilm_qwen2.5-coder_7b_20260312_*_summary.json'))
    k5_files = sorted(glob.glob('results/minilm_qwen2.5-coder_7b_*_k5_summary.json'))
    if not (k1_files and k3_files and k5_files):
        print('  k-ablation files missing, skipping')
        return

    runs = {1: [json.load(open(f, encoding='utf-8')) for f in k1_files],
            3: [json.load(open(k3_files[-1], encoding='utf-8'))],
            5: [json.load(open(k5_files[-1], encoding='utf-8'))]}

    metrics = [
        ('Sem. Similarity', 'rag_mean', 'Sem. similarity (cosine)'),
        ('BLEU',            'rag_mean', 'BLEU'),
        ('ROUGE-L',         'rag_mean', 'ROUGE-L'),
        ('Time (s)',        'rag_mean', 'Inference time (s)'),
    ]

    fig, axes = plt.subplots(1, 4, figsize=(8.5, 2.4))
    ks = [1, 3, 5]
    for ax, (mkey, fld, label) in zip(axes, metrics):
        means = []
        errs = []
        for k in ks:
            vals = [r['metrics'][mkey][fld] for r in runs[k]]
            means.append(np.mean(vals))
            errs.append(np.std(vals) if len(vals) > 1 else 0)
        ax.errorbar(ks, means, yerr=errs, marker='o', markersize=6,
                    color=RAG_COLOR, linewidth=1.4, capsize=3,
                    markeredgecolor='black', markeredgewidth=0.4)
        ax.set_xticks(ks)
        ax.set_xlabel('Retrieval depth $k$')
        ax.set_ylabel(label, fontsize=8)
        ax.grid(True, linestyle=':', linewidth=0.4, alpha=0.5)
        ax.tick_params(axis='both', labelsize=7.5)

    plt.tight_layout()
    plt.savefig(save, format='pdf', bbox_inches='tight')
    plt.close()
    print(f'Saved: {save}')


# ------------------------------------------------------------------
# F4: Per-category pass rates (qwen2.5-coder:7b vs qwen3.5:122b, LLM vs RAG)
# ------------------------------------------------------------------
def fig_percat(save):
    with open('results/per_category_pass.json', encoding='utf-8') as f:
        data = json.load(f)

    cats = ['Traffic Light', 'Basic Control', 'Timer/Counter',
            'Basic Instruction', 'Special Relay']
    cat_n = {'Traffic Light': 60, 'Basic Control': 10, 'Timer/Counter': 10,
             'Basic Instruction': 110, 'Special Relay': 95}
    models = ['qwen2.5-coder:7b', 'qwen3.5:122b']

    fig, axes = plt.subplots(1, 2, figsize=(8.5, 3.2), sharey=True)
    x = np.arange(len(cats))
    w = 0.38

    for ax, m in zip(axes, models):
        llm = [data[c][m]['llm_pass'] * 100 for c in cats]
        rag = [data[c][m]['rag_pass'] * 100 for c in cats]
        ax.bar(x - w/2, llm, w, label='LLM-only',
               color=LLM_COLOR, edgecolor='black', linewidth=0.4)
        ax.bar(x + w/2, rag, w, label='LLM + RAG',
               color=RAG_COLOR, edgecolor='black', linewidth=0.4)

        # Δ labels
        for i, (l, r) in enumerate(zip(llm, rag)):
            delta = r - l
            sign = '+' if delta > 0 else ('' if delta == 0 else '')
            ymark = max(l, r) + 2
            color = 'black'
            if delta < 0:
                color = '#D7191C'  # red for regression
            ax.text(i, ymark, f'{sign}{delta:.0f}', ha='center', va='bottom',
                    fontsize=7, color=color, fontweight='bold' if delta < 0 else 'normal')

        ax.set_xticks(x)
        ax.set_xticklabels([f'{c}\n($n{{=}}${cat_n[c]})' for c in cats],
                           fontsize=7.5, rotation=0)
        ax.set_title(m, fontsize=9.5)
        ax.set_ylim(0, 115)
        ax.set_yticks([0, 20, 40, 60, 80, 100])
        ax.grid(True, axis='y', linestyle=':', linewidth=0.4, alpha=0.5)

    axes[0].set_ylabel('Syntax Pass Rate (\\%)')
    axes[0].legend(loc='upper right', fontsize=8)
    plt.tight_layout()
    plt.savefig(save, format='pdf', bbox_inches='tight')
    plt.close()
    print(f'Saved: {save}')


# ------------------------------------------------------------------
# F5: Per-sample distribution of (rag_sim - llm_sim) across 10 models
# ------------------------------------------------------------------
def fig_persample(save):
    """Violin plot: for each model, distribution of per-sample (rag_sim - llm_sim).

    Demonstrates that the RAG gain is broad across the 285 samples, not driven by
    outliers. Median, IQR, and full distribution shown per model.
    """
    import csv

    csv_patterns = {
        'mistral:latest':        'results/minilm_mistral_latest_*.csv',
        'qwen2.5-coder:7b':      'results/minilm_qwen2.5-coder_7b_20260312_*.csv',
        'llama3.1:8b':           'results/minilm_llama3.1_8b_*.csv',
        'qwen2.5-coder:14b':     'results/minilm_qwen2.5-coder_14b_*.csv',
        'mistral-small3.1:24b':  'results/minilm_mistral-small3.1_24b_*.csv',
        'qwen2.5-coder:32b':     'results/minilm_qwen2.5-coder_32b_*.csv',
        'llama3.3:70b':          'results/minilm_llama3.3_70b_*.csv',
        'gpt-oss:120b':          'results/minilm_gpt-oss_120b_*.csv',
        'nemotron-3-super:120b': 'results/minilm_nemotron-3-super_120b_*.csv',
        'qwen3.5:122b':          'results/minilm_qwen3.5_122b_*.csv',
    }

    deltas = {}
    for m_key, _, params, tier, _ in MODELS:
        files = sorted([f for f in glob.glob(csv_patterns[m_key])
                       if '_k1' not in f and '_k5' not in f])
        if not files:
            continue
        ds = []
        with open(files[-1], encoding='utf-8-sig') as fh:
            for row in csv.DictReader(fh):
                try:
                    ds.append(float(row['rag_sim']) - float(row['llm_sim']))
                except (ValueError, KeyError):
                    continue
        deltas[m_key] = (params, tier, np.array(ds))

    fig, ax = plt.subplots(figsize=(8.0, 3.6))
    keys = [m[0] for m in MODELS if m[0] in deltas]
    positions = np.arange(len(keys))
    parts = ax.violinplot([deltas[k][2] for k in keys],
                          positions=positions, widths=0.7, showmedians=True,
                          showextrema=False)

    for pc, k in zip(parts['bodies'], keys):
        tier = deltas[k][1]
        pc.set_facecolor(TIER_COLOR[tier])
        pc.set_edgecolor('black')
        pc.set_linewidth(0.5)
        pc.set_alpha(0.7)
    if 'cmedians' in parts:
        parts['cmedians'].set_color('black')
        parts['cmedians'].set_linewidth(1.2)

    # Mean markers
    for i, k in enumerate(keys):
        mean = deltas[k][2].mean()
        ax.scatter(i, mean, marker='D', s=22, color='white',
                   edgecolor='black', linewidth=0.6, zorder=5)

    # Zero reference
    ax.axhline(0, color='#444', linestyle='--', linewidth=0.7, alpha=0.7)

    ax.set_xticks(positions)
    ax.set_xticklabels([f"{k.split(':')[0]}\n({deltas[k][0]})" for k in keys],
                       fontsize=7.5)
    ax.set_ylabel(r'Per-sample $\Delta$ semantic similarity (RAG $-$ LLM-only)')
    ax.grid(True, axis='y', linestyle=':', linewidth=0.4, alpha=0.5)

    # Tier legend
    handles = [plt.Line2D([0], [0], marker='s', color='w',
                          markerfacecolor=TIER_COLOR[t], markeredgecolor='black',
                          markersize=8, label=f'{t} tier', alpha=0.7)
               for t in ['S', 'M', 'L', 'XL']]
    handles.append(plt.Line2D([0], [0], marker='D', color='w',
                              markerfacecolor='white', markeredgecolor='black',
                              markersize=6, label='mean'))
    ax.legend(handles=handles, loc='upper right', fontsize=7.5, ncol=5)
    ax.set_ylim(-0.5, 1.0)

    plt.tight_layout()
    plt.savefig(save, format='pdf', bbox_inches='tight')
    plt.close()
    print(f'Saved: {save}')


def main():
    print('Loading data...')
    report = load_syntax_report()
    summaries = load_main_summaries()
    print(f'  syntax_report_all.json: {len(report)} models')
    print(f'  per-model summaries: {len(summaries)} models')

    print('\nGenerating figures...')
    fig_pass_rate(report,           os.path.join(OUT, 'fig_pass_rate.pdf'))
    fig_pareto(report, summaries,   os.path.join(OUT, 'fig_pareto.pdf'))
    fig_kablation(                  os.path.join(OUT, 'fig_kablation.pdf'))
    fig_percat(                     os.path.join(OUT, 'fig_percat.pdf'))
    fig_persample(                  os.path.join(OUT, 'fig_persample.pdf'))
    print('\nDone.')


if __name__ == '__main__':
    os.chdir(os.path.dirname(os.path.abspath(__file__)))
    main()
