# Supplementary material for: Multi-Hardware Benchmarking of Open-Source Large Language Models with Retrieval-Augmented Generation for Mitsubishi FX-Series PLC Instruction List Code Generation
Source: Sensors (Basel). 2026 Jun 5;26(11):3602. doi: 10.3390/s26113602 (PMC13259087; doi:10.3390/s26113602)
Supplement: Supplementary file 1 [file sensors-26-03602-s001.zip › code/_per_category_pass.py]

"""Per-category syntax pass rates for qwen3.5:122b and qwen2.5-coder:7b.

Categories (idx ranges in plc_dataset_en3.json):
- Traffic Light:    0-59   (60 items)
- Basic Control:    60-69  (10)
- Timer-Counter:    70-79  (10)
- Basic Instruction: 80-189 (110)
- Special Relay:    190-284 (95)
"""
import csv, glob, sys, os
sys.path.insert(0, '.')
from syntax_checker import check_il

CATEGORIES = [
    ('Traffic Light',    0,   59),
    ('Basic Control',    60,  69),
    ('Timer/Counter',    70,  79),
    ('Basic Instruction', 80, 189),
    ('Special Relay',    190, 284),
]

def category_for(idx):
    for name, lo, hi in CATEGORIES:
        if lo <= idx <= hi:
            return name
    return None

def per_category(csv_path):
    rows_by_cat = {c[0]: [] for c in CATEGORIES}
    with open(csv_path, encoding='utf-8-sig') as fh:
        for row in csv.DictReader(fh):
            idx = int(row['idx'])
            cat = category_for(idx)
            llm = check_il(row.get('llm_answer', '') or '')
            rag = check_il(row.get('rag_answer', '') or '')
            rows_by_cat[cat].append((llm.is_valid, rag.is_valid))
    out = {}
    for cat, _, _ in CATEGORIES:
        rs = rows_by_cat[cat]
        n = len(rs)
        llm_pass = sum(1 for l, _ in rs if l) / n if n else 0
        rag_pass = sum(1 for _, r in rs if r) / n if n else 0
        out[cat] = (n, llm_pass, rag_pass)
    return out

models = [
    ('qwen2.5-coder:7b', sorted(glob.glob('results/minilm_qwen2.5-coder_7b_2026031*.csv'))[-1]),
    ('qwen3.5:122b',     sorted(glob.glob('results/minilm_qwen3.5_122b_*.csv'))[-1]),
]

print(f'{"Category":<20} {"n":>4} ', end='')
for name, _ in models:
    print(f'{name+" LLM":>22} {name+" RAG":>22} {"Δ pp":>8} ', end='')
print()
print('-' * 130)

results = {}
for cat, lo, hi in CATEGORIES:
    n_cat = hi - lo + 1
    print(f'{cat:<20} {n_cat:>4} ', end='')
    results[cat] = {}
    for name, csv_path in models:
        rep = per_category(csv_path)
        nc, llm, rag = rep[cat]
        results[cat][name] = (llm, rag)
        delta_pp = (rag - llm) * 100
        print(f'{llm*100:>21.1f}% {rag*100:>21.1f}% {delta_pp:>+7.1f} ', end='')
    print()

import json
with open('results/per_category_pass.json', 'w', encoding='utf-8') as fh:
    json.dump({cat: {m: {'llm_pass': p[0], 'rag_pass': p[1]} for m, p in v.items()}
               for cat, v in results.items()}, fh, indent=2)
print(f'\nSaved: results/per_category_pass.json')
