# Supplementary material for: Multi-Hardware Benchmarking of Open-Source Large Language Models with Retrieval-Augmented Generation for Mitsubishi FX-Series PLC Instruction List Code Generation
Source: Sensors (Basel). 2026 Jun 5;26(11):3602. doi: 10.3390/s26113602 (PMC13259087; doi:10.3390/s26113602)
Supplement: Supplementary file 1 [file sensors-26-03602-s001.zip › code/_run_wilcoxon.py]

"""Run paired one-sided Wilcoxon signed-rank test on per-sample CSVs.

For each of the 10 models, test H0: median(rag_sim - llm_sim) = 0
against H1: median > 0. Output a tidy table.
"""
import csv, glob, os
from scipy import stats

patterns = [
    ('llama3.1:8b',           'results/minilm_llama3.1_8b_2026031*.csv'),
    ('qwen2.5-coder:7b',      'results/minilm_qwen2.5-coder_7b_20260312_134629.csv'),
    ('mistral:latest',        'results/minilm_mistral_latest_*.csv'),
    ('qwen2.5-coder:14b',     'results/minilm_qwen2.5-coder_14b_*.csv'),
    ('mistral-small3.1:24b',  'results/minilm_mistral-small3.1_24b_*.csv'),
    ('qwen2.5-coder:32b',     'results/minilm_qwen2.5-coder_32b_*.csv'),
    ('llama3.3:70b',          'results/minilm_llama3.3_70b_*.csv'),
    ('gpt-oss:120b',          'results/minilm_gpt-oss_120b_*.csv'),
    ('nemotron-3-super:120b', 'results/minilm_nemotron-3-super_120b_*.csv'),
    ('qwen3.5:122b',          'results/minilm_qwen3.5_122b_*.csv'),
]

print(f'{"Model":<25} {"n":>4} {"W_sim":>10} {"p_sim":>11} {"W_pass":>10} {"p_pass":>11}')
print('-'*80)

results = {}
for name, pat in patterns:
    files = sorted(glob.glob(pat))
    if not files:
        print(f'{name:<25}  NO CSV')
        continue
    f = files[-1]

    llm_sim, rag_sim = [], []
    llm_bleu, rag_bleu = [], []
    llm_rouge, rag_rouge = [], []
    with open(f, encoding='utf-8-sig') as fh:
        for row in csv.DictReader(fh):
            llm_sim.append(float(row['llm_sim']))
            rag_sim.append(float(row['rag_sim']))
            llm_bleu.append(float(row['llm_bleu']))
            rag_bleu.append(float(row['rag_bleu']))
            llm_rouge.append(float(row['llm_rouge']))
            rag_rouge.append(float(row['rag_rouge']))

    n = len(llm_sim)
    # Paired one-sided Wilcoxon (rag > llm)
    diff_sim = [r-l for r,l in zip(rag_sim, llm_sim)]
    res_sim = stats.wilcoxon(diff_sim, alternative='greater', zero_method='wilcox')

    diff_bleu = [r-l for r,l in zip(rag_bleu, llm_bleu)]
    try:
        res_bleu = stats.wilcoxon(diff_bleu, alternative='greater', zero_method='wilcox')
    except ValueError as e:
        res_bleu = None

    diff_rouge = [r-l for r,l in zip(rag_rouge, llm_rouge)]
    res_rouge = stats.wilcoxon(diff_rouge, alternative='greater', zero_method='wilcox')

    print(f'{name:<25} {n:>4} {res_sim.statistic:>10.1f} {res_sim.pvalue:>11.3e} '
          f'{res_rouge.statistic:>10.1f} {res_rouge.pvalue:>11.3e}')

    results[name] = {
        'n': n,
        'sim_W': float(res_sim.statistic), 'sim_p': float(res_sim.pvalue),
        'bleu_W': float(res_bleu.statistic) if res_bleu else None,
        'bleu_p': float(res_bleu.pvalue) if res_bleu else None,
        'rouge_W': float(res_rouge.statistic), 'rouge_p': float(res_rouge.pvalue),
    }

import json
out = 'results/wilcoxon_report.json'
with open(out, 'w', encoding='utf-8') as fh:
    json.dump(results, fh, indent=2)
print(f'\nSaved: {out}')

# Aggregate: max p across models for each metric
def fmt_max(metric):
    ps = [r[f'{metric}_p'] for r in results.values() if r.get(f'{metric}_p') is not None]
    if not ps:
        return 'n/a'
    mx = max(ps)
    if mx < 1e-30:
        return f'< 1e-30'
    if mx < 1e-3:
        return f'< 0.001'
    return f'{mx:.3e}'

print(f'\nMax p-value across 10 models:')
print(f'  semantic similarity: {fmt_max("sim")}')
print(f'  BLEU:                {fmt_max("bleu")}')
print(f'  ROUGE-L:             {fmt_max("rouge")}')
