# Supplementary material for: Multi-Hardware Benchmarking of Open-Source Large Language Models with Retrieval-Augmented Generation for Mitsubishi FX-Series PLC Instruction List Code Generation
Source: Sensors (Basel). 2026 Jun 5;26(11):3602. doi: 10.3390/s26113602 (PMC13259087; doi:10.3390/s26113602)
Supplement: Supplementary file 1 [file sensors-26-03602-s001.zip › data/csv/minilm_gpt-oss_120b_20260324_011253.csv]

model	idx	question	gt	llm_answer	rag_answer	retrieved_ids	retrieved_sims	llm_sim	rag_sim	llm_bleu	rag_bleu	llm_rouge	rag_rouge	llm_time	rag_time
gpt-oss:120b	0	Please use the FX-series PLC instruction list to design traffic light control logic for a one-way road. The red, green, and yellow lights switch in sequence. Assume that pressing X0 starts the system and there is a stop button X1. The timing parameters are: green light 10.0 seconds, green light blinking 2 seconds, yellow light 4.0 seconds, red light 24.0 seconds, and the cycle repeats.	LD X000 // Start button OR M0 ANI X001 // Stop button OUT M0 // System start flag LD M0 ANI T3 // Ensure the next timer has not reached OUT T0 K100 // T0 = 10.0 seconds (K100 means 10.0 x 100ms) ANI T0 OUT M1 // M1 = Green light phase LD T0 OUT T1 K20 // T1 = 2 seconds (20 x 100ms) ANI T1 OUT M2 // M2 = Green light blinking phase LD T1 OUT T2 K40 // T2 = 4.0 seconds (40 x 100ms) ANI T2 OUT M3 // …	**[Part One] – Mitsubishi FX3U/FX3UC IL (Instruction List) Program** Below is a complete, ready‑to‑download IL program for a one‑way traffic‑light controller. All comments are written in plain English on the right‑hand side of each instruction. ``` ;===================================================================== ; Traffic‑Light Controller – One‑Way Road ; Inputs : X0 – START (momentary push…	**[Part One] – Mitsubishi FX‑Series IL program (green 10 s, green‑blink 2 s, yellow 4 s, red 24 s)** ``` ;============================================================= ; 1. Start‑/Stop‑control ;============================================================= LD X0 ;--- Start button pressed OR M0 ;--- Keep “run” flag after first press ANI X1 ;--- Stop button NOT pressed OUT M0 ;--- M0 = System‑run fl…	[8, 3, 2]	[0.9994, 0.9986, 0.9986]	0.5577	0.5917	0.0018	0.0101	0.104	0.2273	119.19	64.55
gpt-oss:120b	1	Please use the FX-series PLC instruction list to design traffic light control logic for a one-way road. The red, green, and yellow lights switch in sequence. Assume that pressing X0 starts the system and there is a stop button X1. The timing parameters are: green light 19.0 seconds, green light blinking 2 seconds, yellow light 3.0 seconds, red light 14.0 seconds, and the cycle repeats.	LD X000 // Start button OR M0 ANI X001 // Stop button OUT M0 // System start flag LD M0 ANI T3 // Ensure the next timer has not reached OUT T0 K190 // T0 = 19.0 seconds (K190 means 19.0 x 100ms) ANI T0 OUT M1 // M1 = Green light phase LD T0 OUT T1 K20 // T1 = 2 seconds (20 x 100ms) ANI T1 OUT M2 // M2 = Green light blinking phase LD T1 OUT T2 K30 // T2 = 3.0 seconds (30 x 100ms) ANI T2 OUT M3 // …	**[Part One] – Mitsubishi FX‑Series IL (Instruction List) Program** *(FX3U/FX3UC – ladder‑style IL. All timers use a 0.01 s base, therefore the preset values are shown in “centiseconds”. The program is written as a single scan‑loop that runs continuously.)* | Ln | IL Instruction | Comment (English) | |----|----------------|-------------------| | 001 | **LD** X0 | Read **Start** push‑button. | | 0…	**Part One – Complete FX‑Series IL program (with line‑by‑line English comments)** | IL instruction | Comment (English) | |----------------|-------------------| | **// ---------------------------------------------------** | *Program start – define I/O and internal bits* | | LD X0 | Load start push‑button (X0) | | OR M0 | Keep the “run” flag (M0) set after the first start | | ANI X1 | AND‑NOT stop …	[4, 5, 9]	[0.9996, 0.9985, 0.9993]	0.5616	0.5128	0.0008	0.0054	0.085	0.1742	106.66	76.69
gpt-oss:120b	2	Please use the FX-series PLC instruction list to design traffic light control logic for a one-way road. The red, green, and yellow lights switch in sequence. Assume that pressing X0 starts the system and there is a stop button X1. The timing parameters are: green light 16.0 seconds, green light blinking 2 seconds, yellow light 4.0 seconds, red light 24.0 seconds, and the cycle repeats.	LD X000 // Start button OR M0 ANI X001 // Stop button OUT M0 // System start flag LD M0 ANI T3 // Ensure the next timer has not reached OUT T0 K160 // T0 = 16.0 seconds (K160 means 16.0 x 100ms) ANI T0 OUT M1 // M1 = Green light phase LD T0 OUT T1 K20 // T1 = 2 seconds (20 x 100ms) ANI T1 OUT M2 // M2 = Green light blinking phase LD T1 OUT T2 K40 // T2 = 4.0 seconds (40 x 100ms) ANI T2 OUT M3 // …	**[Part One] – Mitsubishi FX3U/FX3UC Instruction List (IL) Code** > **Legend** – The comments after each instruction (preceded by “;”) explain the purpose of the line. > **Addressing** – X = discrete input, Y = discrete output, M = internal relay (bit), T = timer. > **Timer base** – FX‑series timers count in 0.01 s units. > * 16 s = 1600, 2 s = 200, 4 s = 400, 24 s = 2400, 0.5 s = 50. ``` ;======…	## Part One – Complete Mitsubishi FX‑Series **Instruction‑List (IL)** program *(All statements are written for an FX3U/FX3UC CPU. The line‑by‑line English comments explain the purpose of each instruction.)* ```text ;============================================================= ; Traffic‑light controller – one‑way road ; Start : X0 (push‑button) ; Stop : X1 (push‑button) ; Outputs : Y0 – GREEN ; Y…	[8, 5, 6]	[0.9989, 0.9987, 0.9975]	0.4768	0.5719	0.0055	0.0076	0.1113	0.2048	101.72	65.56
gpt-oss:120b	3	Please use the FX-series PLC instruction list to design traffic light control logic for a one-way road. The red, green, and yellow lights switch in sequence. Assume that pressing X0 starts the system and there is a stop button X1. The timing parameters are: green light 8.0 seconds, green light blinking 2 seconds, yellow light 3.0 seconds, red light 23.0 seconds, and the cycle repeats.	LD X000 // Start button OR M0 ANI X001 // Stop button OUT M0 // System start flag LD M0 ANI T3 // Ensure the next timer has not reached OUT T0 K80 // T0 = 8.0 seconds (K80 means 8.0 x 100ms) ANI T0 OUT M1 // M1 = Green light phase LD T0 OUT T1 K20 // T1 = 2 seconds (20 x 100ms) ANI T1 OUT M2 // M2 = Green light blinking phase LD T1 OUT T2 K30 // T2 = 3.0 seconds (30 x 100ms) ANI T2 OUT M3 // M3 =…	**[Part One] – Mitsubishi FX3U/FX3UC Instruction‑List (IL) Program** *(All comments are written in English after the “;” character. Time values are in **ms** – the FX‑series timer preset is given in decimal.)* | # | IL Instruction | Comment | |---|----------------|---------| |001| **LD X0** | Scan start button. | |002| **SET M0** | Latch “SYSTEM‑RUN” (M0) when X0 is pressed. | |003| **LD X1** | S…	**[Part One] – Complete Mitsubishi FX‑Series IL (Instruction‑List) program** ``` ;============================================================= ; Traffic‑light control (one‑way road) ; X0 : Start button X1 : Stop button ; Y0 : Green light Y1 : Yellow light ; Y2 : Red light ; ------------------------------------------------------------ ; Timing (base = 0.1 s → K‑value = seconds × 10) ; Green stead…	[4, 5, 0]	[0.9987, 0.9979, 0.9986]	0.5334	0.6036	0.0007	0.0061	0.0734	0.1776	105.13	66.58
gpt-oss:120b	4	Please use the FX-series PLC instruction list to design traffic light control logic for a one-way road. The red, green, and yellow lights switch in sequence. Assume that pressing X0 starts the system and there is a stop button X1. The timing parameters are: green light 20.0 seconds, green light blinking 2 seconds, yellow light 3.0 seconds, red light 14.0 seconds, and the cycle repeats.	LD X000 // Start button OR M0 ANI X001 // Stop button OUT M0 // System start flag LD M0 ANI T3 // Ensure the next timer has not reached OUT T0 K200 // T0 = 20.0 seconds (K200 means 20.0 x 100ms) ANI T0 OUT M1 // M1 = Green light phase LD T0 OUT T1 K20 // T1 = 2 seconds (20 x 100ms) ANI T1 OUT M2 // M2 = Green light blinking phase LD T1 OUT T2 K30 // T2 = 3.0 seconds (30 x 100ms) ANI T2 OUT M3 // …	**[Part One] – Mitsubishi FX3U/FX3UC Instruction‑List (IL) Program** *(All comments are in English and placed after each instruction. The program assumes the following I/O assignment:)* | Symbol | Description | Address | |--------|----------------------------|---------| | X0 | Start button (momentary) | X0 | | X1 | Stop button (momentary) | X1 | | Y0 | Red lamp | Y0 | | Y1 | Green lamp | Y1 | | Y…	**[Part One] – Complete Mitsubishi FX‑Series IL program (with line‑by‑line English comments)** ``` ;============================================================= ; Traffic‑light control for a one‑way road ; Start button : X0 Stop button : X1 ; Outputs : Y0 – Green, Y1 – Yellow, Y2 – Red ; Timings : Green 20.0 s, Green‑blink 2.0 s, ; Yellow 3.0 s, Red 14.0 s (cycle repeats) ; Internal flags: M0 – …	[8, 6, 1]	[0.9996, 0.9983, 0.9996]	0.618	0.6331	0.0034	0.0084	0.0931	0.2025	84.34	54.75
gpt-oss:120b	5	Please use the FX-series PLC instruction list to design traffic light control logic for a one-way road. The red, green, and yellow lights switch in sequence. Assume that pressing X0 starts the system and there is a stop button X1. The timing parameters are: green light 17.0 seconds, green light blinking 2 seconds, yellow light 4.0 seconds, red light 11.0 seconds, and the cycle repeats.	LD X000 // Start button OR M0 ANI X001 // Stop button OUT M0 // System start flag LD M0 ANI T3 // Ensure the next timer has not reached OUT T0 K170 // T0 = 17.0 seconds (K170 means 17.0 x 100ms) ANI T0 OUT M1 // M1 = Green light phase LD T0 OUT T1 K20 // T1 = 2 seconds (20 x 100ms) ANI T1 OUT M2 // M2 = Green light blinking phase LD T1 OUT T2 K40 // T2 = 4.0 seconds (40 x 100ms) ANI T2 OUT M3 // …	**[Part One] – Mitsubishi FX‑3U/FX‑3UC Instruction List (IL) program** *(All comments are written after the “;” character. Time base of the FX‑3U timers = 0.01 s → 1 s = 100 counts.)* | Ln | IL instruction | Comment | |----|----------------|---------| | 001 | **;--- Global Run/Stop control ---------------------------------------------------** | | 002 | LD X0 ; X0 = “START” push‑button (normally o…	**[Part One] – Mitsubishi FX‑Series Instruction‑List (IL) program** *(All comments are in English, one per line)* ```text ;----------------------------------------------------------------- ; Traffic‑light control – one‑way road ; Start button : X0 Stop button : X1 ; Outputs : Y0 = Green, Y1 = Yellow, Y2 = Red ; Timing (100 ms unit) : ; Green steady = 17.0 s → K170 ; Green blinking = 2.0 s → K20 ;…	[9, 2, 3]	[0.9992, 0.9987, 0.9979]	0.5187	0.6188	0.0009	0.0076	0.071	0.2232	101.89	52.48
gpt-oss:120b	6	Please use the FX-series PLC instruction list to design traffic light control logic for a one-way road. The red, green, and yellow lights switch in sequence. Assume that pressing X0 starts the system and there is a stop button X1. The timing parameters are: green light 15.0 seconds, green light blinking 2 seconds, yellow light 5.0 seconds, red light 28.0 seconds, and the cycle repeats.	LD X000 // Start button OR M0 ANI X001 // Stop button OUT M0 // System start flag LD M0 ANI T3 // Ensure the next timer has not reached OUT T0 K150 // T0 = 15.0 seconds (K150 means 15.0 x 100ms) ANI T0 OUT M1 // M1 = Green light phase LD T0 OUT T1 K20 // T1 = 2 seconds (20 x 100ms) ANI T1 OUT M2 // M2 = Green light blinking phase LD T1 OUT T2 K50 // T2 = 5.0 seconds (50 x 100ms) ANI T2 OUT M3 // …	**[Part One] – Mitsubishi FX‑3U/FX‑3UC Instruction‑List (IL) Program** *(All comments are in English and placed after the “;” character. The program is written for the FX‑3U/FX‑3UC series – the same code runs on both models.)* ``` ;===================================================================== ; Traffic‑light controller – one‑way road ; • X0 : Start button (set RUN) ; • X1 : Stop button (r…	**[Part One] – Mitsubishi FX‑Series IL (Instruction List) program** *(All comments are in English and placed after “//”)* ```asm ;============================================================= ; Traffic‑light control – one‑way road ; Start button : X0 Stop button : X1 ; Outputs : Y0 = Green Y1 = Yellow Y2 = Red ; Timings (seconds) : ; Green steady = 15.0 s ; Green blinking = 2.0 s ; Yellow = 5.0 s…	[4, 7, 5]	[0.9983, 0.9982, 0.9975]	0.5425	0.5848	0.007	0.0471	0.1236	0.2278	101.97	58.9
gpt-oss:120b	7	Please use the FX-series PLC instruction list to design traffic light control logic for a one-way road. The red, green, and yellow lights switch in sequence. Assume that pressing X0 starts the system and there is a stop button X1. The timing parameters are: green light 25.0 seconds, green light blinking 2 seconds, yellow light 5.0 seconds, red light 28.0 seconds, and the cycle repeats.	LD X000 // Start button OR M0 ANI X001 // Stop button OUT M0 // System start flag LD M0 ANI T3 // Ensure the next timer has not reached OUT T0 K250 // T0 = 25.0 seconds (K250 means 25.0 x 100ms) ANI T0 OUT M1 // M1 = Green light phase LD T0 OUT T1 K20 // T1 = 2 seconds (20 x 100ms) ANI T1 OUT M2 // M2 = Green light blinking phase LD T1 OUT T2 K50 // T2 = 5.0 seconds (50 x 100ms) ANI T2 OUT M3 // …	**[Part One] – Mitsubishi FX3U/FX3UC Instruction‑List (IL) Program** *(All time‑base values assume the default 0.01 s count; therefore 1 s = 100 counts.)* | Addr | IL Instruction | Comment | |------|----------------|---------| | **0000** | **; ── 1. START / STOP LATCH ───────────────────────────────────────** | | 0000 | LD X0 | X0 = “Start” push‑button – when pressed … | | 0001 | OUT M0 | … set i…	## 【Part One】 Mitsubishi FX‑Series Instruction‑List (IL) Program *(All comments are in English – one comment per line for clarity.)* | IL‑statement | Comment (English) | |--------------|-------------------| | **;--- 1. System‑Start / Stop -----------------------------------** | | LD X0 | Read **Start** push‑button (X0). | | OR M0 | Keep the start flag latched – if the system is already running (M…	[9, 6, 3]	[0.9986, 0.9982, 0.9976]	0.5052	0.5407	0.0015	0.0059	0.1025	0.2118	101.97	60.89
gpt-oss:120b	8	Please use the FX-series PLC instruction list to design traffic light control logic for a one-way road. The red, green, and yellow lights switch in sequence. Assume that pressing X0 starts the system and there is a stop button X1. The timing parameters are: green light 21.0 seconds, green light blinking 2 seconds, yellow light 4.0 seconds, red light 10.0 seconds, and the cycle repeats.	LD X000 // Start button OR M0 ANI X001 // Stop button OUT M0 // System start flag LD M0 ANI T3 // Ensure the next timer has not reached OUT T0 K210 // T0 = 21.0 seconds (K210 means 21.0 x 100ms) ANI T0 OUT M1 // M1 = Green light phase LD T0 OUT T1 K20 // T1 = 2 seconds (20 x 100ms) ANI T1 OUT M2 // M2 = Green light blinking phase LD T1 OUT T2 K40 // T2 = 4.0 seconds (40 x 100ms) ANI T2 OUT M3 // …	**[Part One] – Mitsubishi FX3U/FX3UC Instruction‑List (IL) Program** *(All timers use the 0.01 s base time of the FX series – the preset value Kxxxx = time [seconds] × 100)* | Ln | IL Instruction | Comment (English) | |----|----------------|-------------------| |001| **LD X0** | Test the *Start* push‑button. | |002| **SET M0** | Set RUN flag **M0** when X0 is pressed. | |003| **LD X1** | Test the…	**[Part One] – Mitsubishi FX‑Series IL (Instruction List) program** | IL instruction | Comment (English) | |----------------|-------------------| | **; ── 1. Start‑/Stop logic ───────────────────────────────────────** | | LD X000 | Read start push‑button (X0). | | OR M0 | Keep the “run” flag on if the system is already running. | | ANI X001 | Make sure the stop button (X1) is **not** pressed. | |…	[4, 5, 0]	[0.9996, 0.9986, 0.9994]	0.5579	0.5845	0.0008	0.0062	0.0921	0.2213	97.18	103.8
gpt-oss:120b	9	Please use the FX-series PLC instruction list to design traffic light control logic for a one-way road. The red, green, and yellow lights switch in sequence. Assume that pressing X0 starts the system and there is a stop button X1. The timing parameters are: green light 19.0 seconds, green light blinking 2 seconds, yellow light 5.0 seconds, red light 17.0 seconds, and the cycle repeats.	LD X000 // Start button OR M0 ANI X001 // Stop button OUT M0 // System start flag LD M0 ANI T3 // Ensure the next timer has not reached OUT T0 K190 // T0 = 19.0 seconds (K190 means 19.0 x 100ms) ANI T0 OUT M1 // M1 = Green light phase LD T0 OUT T1 K20 // T1 = 2 seconds (20 x 100ms) ANI T1 OUT M2 // M2 = Green light blinking phase LD T1 OUT T2 K50 // T2 = 5.0 seconds (50 x 100ms) ANI T2 OUT M3 // …	**[Part One] – Mitsubishi FX‑3U/FX‑3UC IL (Instruction List) Program** *(All comments are written in English after each instruction. The program follows the classic “scan‑once” model of the FX series.)* | # | IL Instruction | Comment | |---|----------------|---------| | 1 | **;-----------------------------------------------------------** | **Header – traffic‑light controller** | | 2 | **; Inputs*…	**[Part One] – Mitsubishi FX‑3U/FX‑3UC Instruction‑List (IL) program** | IL line | Instruction & operand | English comment (line‑by‑line) | |---------|----------------------|--------------------------------| | 001 | **LD X0** | Load start button (X0). | | 002 | **OR M0** | Keep “run” flag (M0) set after it has been turned on. | | 003 | **ANI X1** | AND‑NOT the stop button (X1) – if X1 is pressed …	[8, 5, 6]	[0.9993, 0.9992, 0.9981]	0.5342	0.5416	0.0018	0.0011	0.1022	0.1848	101.97	86.9
gpt-oss:120b	10	How to design a one-way traffic light system using Mitsubishi FX-series PLC (IL instruction list mode)? The system is started by button X0 and stopped by X1, with the sequence: green light for 25.0 seconds, green light blinking for 2 seconds, yellow light for 11.0 seconds, red light for 9.0 seconds, and then cycles again.	LD X000 // Start button OR M0 ANI X001 // Stop button OUT M0 // System start flag LD M0 ANI T3 // Ensure the next timer has not reached OUT T0 K250 // T0 = 25.0 seconds (K250 means 250 x 100ms) ANI T0 OUT M1 // M1 = Green light phase LD T0 OUT T1 K20 // T1 = 2 seconds (20 x 100ms) ANI T1 OUT M2 // M2 = Green light blinking phase LD T1 OUT T2 K110 // T2 = 11.0 seconds (110 x 100ms) ANI T2 OUT M3 /…	**[Part One] – Mitsubishi FX3U/FX3UC IL (Instruction‑List) Program** *(All comments are in English and placed on the right of each instruction. The program is written for the FX‑Series “IL‑mode” – the same code can be copied into the FX‑Creator or GX‑Works editor.)* ``` ;============================================================= ; ONE‑WAY TRAFFIC‑LIGHT CONTROL – IL LISTING ; ------------------…	**Answer** --- ## Part One – Complete IL program (Mitsubishi FX‑3U/FX‑3UC – Instruction List) | No.| IL instruction | Comment (English) | |---|----------------|-------------------| | 1 | **LD X000** | Load start‑button (X0) | | 2 | **OR M0** | Keep the “run” flag (M0) set after it has been started | | 3 | **ANI X001** | AND‑NOT stop‑button (X1) – if X1 is pressed the condition becomes FALSE | | 4…	[17, 18, 15]	[0.9989, 0.9972, 0.9967]	0.4876	0.5748	0.0011	0.0027	0.0726	0.2188	91.01	63.16
gpt-oss:120b	11	How to design a one-way traffic light system using Mitsubishi FX-series PLC (IL instruction list mode)? The system is started by button X0 and stopped by X1, with the sequence: green light for 22.0 seconds, green light blinking for 2 seconds, yellow light for 11.0 seconds, red light for 6.0 seconds, and then cycles again.	LD X000 // Start button OR M0 ANI X001 // Stop button OUT M0 // System start flag LD M0 ANI T3 // Ensure the next timer has not reached OUT T0 K220 // T0 = 22.0 seconds (K220 means 220 x 100ms) ANI T0 OUT M1 // M1 = Green light phase LD T0 OUT T1 K20 // T1 = 2 seconds (20 x 100ms) ANI T1 OUT M2 // M2 = Green light blinking phase LD T1 OUT T2 K110 // T2 = 11.0 seconds (110 x 100ms) ANI T2 OUT M3 /…	**[Part One] – Mitsubishi FX3U/FX3UC IL (Instruction‑List) Program** *(All comments are written in English after the “;” character. Timer base = 0.01 s)* | Addr | IL Instruction | Operand(s) | Comment | |------|----------------|------------|---------| | 0000 | **// ── 1. INPUT – START / STOP LATCH ─────────────────────────────────────** | | | | 0001 | LD X0 | | Read the **START** push‑button (X0)…	## 【Part One】 – Full IL (Instruction‑List) program for FX3U/FX3UC *(one‑way traffic‑light, start = X0, stop = X1, timing: G 22 s → G‑blink 2 s → Y 11 s → R 6 s, repeat)* | # | IL statement | English comment (line‑by‑line) | |---|--------------|--------------------------------| | 1 | **LD X000** | Load the **Start** push‑button (X0) into the accumulator. | | 2 | **OR M0** | Keep the “run” flag (M0…	[14, 19, 18]	[1.0, 0.999, 0.9989]	0.5304	0.5551	0.0016	0.001	0.1273	0.1702	101.88	71.04
gpt-oss:120b	12	How to design a one-way traffic light system using Mitsubishi FX-series PLC (IL instruction list mode)? The system is started by button X0 and stopped by X1, with the sequence: green light for 25.0 seconds, green light blinking for 2 seconds, yellow light for 13.0 seconds, red light for 5.0 seconds, and then cycles again.	LD X000 // Start button OR M0 ANI X001 // Stop button OUT M0 // System start flag LD M0 ANI T3 // Ensure the next timer has not reached OUT T0 K250 // T0 = 25.0 seconds (K250 means 250 x 100ms) ANI T0 OUT M1 // M1 = Green light phase LD T0 OUT T1 K20 // T1 = 2 seconds (20 x 100ms) ANI T1 OUT M2 // M2 = Green light blinking phase LD T1 OUT T2 K130 // T2 = 13.0 seconds (130 x 100ms) ANI T2 OUT M3 /…	**Answer Overview** Below you will find a complete Mitsubishi FX‑Series **Instruction‑List (IL)** program that implements a one‑way traffic‑light controller with a **Start** (X0) / **Stop** (X1) push‑button pair. The sequence is: | Step | Output(s) | Duration | |------|-----------|----------| | 1 – Green steady | Y0 (green) | 25.0 s | | 2 – Green blinking | Y0 (green) on/off (1 Hz) | 2.0 s | | 3 …	**[Part One] – Complete IL program (Mitsubishi FX‑3U/FX‑3UC – Instruction List)** ```asm ;===================================================================== ; One‑way traffic‑light controller ; Start : X0 (push button) ; Stop : X1 (push button) ; Outputs: ; Y0 – Green lamp ; Y1 – Yellow lamp ; Y2 – Red lamp ; Timings (unit = 0.1 s, i.e. K250 = 25.0 s) ; Green solid = 25.0 s → T0 K250 ; Green b…	[17, 13, 15]	[0.999, 0.9975, 0.9965]	0.5753	0.6335	0.0009	0.0066	0.0647	0.1892	101.99	59.31
gpt-oss:120b	13	How to design a one-way traffic light system using Mitsubishi FX-series PLC (IL instruction list mode)? The system is started by button X0 and stopped by X1, with the sequence: green light for 19.0 seconds, green light blinking for 2 seconds, yellow light for 12.0 seconds, red light for 7.0 seconds, and then cycles again.	LD X000 // Start button OR M0 ANI X001 // Stop button OUT M0 // System start flag LD M0 ANI T3 // Ensure the next timer has not reached OUT T0 K190 // T0 = 19.0 seconds (K190 means 190 x 100ms) ANI T0 OUT M1 // M1 = Green light phase LD T0 OUT T1 K20 // T1 = 2 seconds (20 x 100ms) ANI T1 OUT M2 // M2 = Green light blinking phase LD T1 OUT T2 K120 // T2 = 12.0 seconds (120 x 100ms) ANI T2 OUT M3 /…	**[Part One] – Mitsubishi FX3U/FX3UC IL (Instruction List) Program** *(All comments are written in English after each instruction. Time base of the FX‑Series timers = 0.01 s → 1 s = 100 counts.)* ``` ;===================================================================== ; ONE‑WAY TRAFFIC LIGHT CONTROL – IL PROGRAM ; PLC : Mitsubishi FX3U / FX3UC ; Scan : Cyclic (default) ;========================…	**[Part One] – Complete IL program (Mitsubishi FX‑3U/FX‑3UC, Instruction‑List mode)** ``` ;===================================================================== ; One‑way traffic‑light controller ; Start : X0 (push‑button) ; Stop : X1 (push‑button) ; Outputs: Y0 – GREEN ; Y1 – YELLOW ; Y2 – RED ; Timings (seconds) : GREEN = 19.0 s ; GREEN‑BLINK = 2.0 s ; YELLOW = 12.0 s ; RED = 7.0 s ; All times …	[16, 12, 11]	[0.9986, 0.9975, 0.9984]	0.4665	0.5907	0.0011	0.0074	0.0676	0.204	101.93	70.77
gpt-oss:120b	14	How to design a one-way traffic light system using Mitsubishi FX-series PLC (IL instruction list mode)? The system is started by button X0 and stopped by X1, with the sequence: green light for 22.0 seconds, green light blinking for 2 seconds, yellow light for 11.0 seconds, red light for 6.0 seconds, and then cycles again.	LD X000 // Start button OR M0 ANI X001 // Stop button OUT M0 // System start flag LD M0 ANI T3 // Ensure the next timer has not reached OUT T0 K220 // T0 = 22.0 seconds (K220 means 220 x 100ms) ANI T0 OUT M1 // M1 = Green light phase LD T0 OUT T1 K20 // T1 = 2 seconds (20 x 100ms) ANI T1 OUT M2 // M2 = Green light blinking phase LD T1 OUT T2 K110 // T2 = 11.0 seconds (110 x 100ms) ANI T2 OUT M3 /…	**[Part One] – Mitsubishi FX3U/FX3UC Instruction‑List (IL) program** *(All comments are in English; they are placed after the “;” character. The program is written for the FX‑Series IL‑mode, using the standard 0.01 s timer base. The I/O assignment used in this example is only illustrative – change the addresses to match your actual wiring.)* | # | IL instruction | Comment | |---|----------------|…	## Part One – Complete IL Program (Mitsubishi FX‑3U/FX‑3UC) | No.| IL instruction | English comment (what the line does) | |----|----------------|---------------------------------------| | 1 | **LD X0** | Load the start push‑button (X0) into the accumulator. | | 2 | **OR M0** | Keep the “run” flag (M0) set if it is already on – this makes the start latch. | | 3 | **ANI X1** | AND‑NOT the stop pus…	[11, 19, 18]	[1.0, 0.999, 0.9989]	0.5171	0.5103	0.0009	0.0009	0.0744	0.1679	100.59	73.23
gpt-oss:120b	15	How to design a one-way traffic light system using Mitsubishi FX-series PLC (IL instruction list mode)? The system is started by button X0 and stopped by X1, with the sequence: green light for 15.0 seconds, green light blinking for 2 seconds, yellow light for 11.0 seconds, red light for 8.0 seconds, and then cycles again.	LD X000 // Start button OR M0 ANI X001 // Stop button OUT M0 // System start flag LD M0 ANI T3 // Ensure the next timer has not reached OUT T0 K150 // T0 = 15.0 seconds (K150 means 150 x 100ms) ANI T0 OUT M1 // M1 = Green light phase LD T0 OUT T1 K20 // T1 = 2 seconds (20 x 100ms) ANI T1 OUT M2 // M2 = Green light blinking phase LD T1 OUT T2 K110 // T2 = 11.0 seconds (110 x 100ms) ANI T2 OUT M3 /…	**Answer – One‑Way Traffic Light (Mitsubishi FX‑3U/FX‑3UC – IL mode)** --- ## Part One – IL (Instruction List) Program > **Notation** – The program is written for the FX‑3U/FX‑3UC series in *IL* (Instruction List) mode. > • `Xn` – Input points (push‑buttons) > • `Yn` – Output points (traffic‑light lamps) > • `Mn` – Internal relays (used as flags / step indicators) > • `Tn` – On‑delay timers (`TON…	**[Part One] – Mitsubishi FX‑3U/FX‑3UC IL (Instruction List) program** ```asm ;==================================================================== ; One‑way traffic‑light controller ; • Start : X0 (push‑button) ; • Stop : X1 (push‑button) ; • Sequence (repeat): ; – Green : 15.0 s ; – Green‑blink : 2.0 s (blink 1 Hz) ; – Yellow : 11.0 s ; – Red : 8.0 s ;===========================================…	[18, 12, 10]	[0.9971, 0.9965, 0.9967]	0.5504	0.5508	0.0045	0.0065	0.1113	0.1849	101.97	74.72
gpt-oss:120b	16	How to design a one-way traffic light system using Mitsubishi FX-series PLC (IL instruction list mode)? The system is started by button X0 and stopped by X1, with the sequence: green light for 22.0 seconds, green light blinking for 2 seconds, yellow light for 11.0 seconds, red light for 7.0 seconds, and then cycles again.	LD X000 // Start button OR M0 ANI X001 // Stop button OUT M0 // System start flag LD M0 ANI T3 // Ensure the next timer has not reached OUT T0 K220 // T0 = 22.0 seconds (K220 means 220 x 100ms) ANI T0 OUT M1 // M1 = Green light phase LD T0 OUT T1 K20 // T1 = 2 seconds (20 x 100ms) ANI T1 OUT M2 // M2 = Green light blinking phase LD T1 OUT T2 K110 // T2 = 11.0 seconds (110 x 100ms) ANI T2 OUT M3 /…	**[Part One] – Mitsubishi FX3U/FX3UC Instruction‑List (IL) Program** > **Notation** – The FX‑Series IL uses the following basic mnemonics: > `LD` = Load (set accumulator), `AND`, `OR`, `NOT` – logical operations, > `OUT` = coil (set a bit), `RST` = reset a bit, `SET` = set a bit, > `TON` = On‑delay timer, `CTU` = Count‑up counter, `LD` = load accumulator, `MOV` = move data. > Comments are placed …	**Answer Overview** Below you will find a **complete Mitsubishi FX‑series IL (Instruction List) program** that implements the requested one‑way traffic‑light sequence, followed by a **step‑by‑step explanation** of how the program works. --- ## Part One – IL Program (with line‑by‑line English comments) | IL statement | Comment (English) | |--------------|-------------------| | `LD X0` | Load the *…	[11, 13, 15]	[0.9989, 0.9986, 0.9966]	0.4131	0.5297	0.0011	0.0011	0.0756	0.1865	102.16	60.72
gpt-oss:120b	17	How to design a one-way traffic light system using Mitsubishi FX-series PLC (IL instruction list mode)? The system is started by button X0 and stopped by X1, with the sequence: green light for 25.0 seconds, green light blinking for 2 seconds, yellow light for 11.0 seconds, red light for 5.0 seconds, and then cycles again.	LD X000 // Start button OR M0 ANI X001 // Stop button OUT M0 // System start flag LD M0 ANI T3 // Ensure the next timer has not reached OUT T0 K250 // T0 = 25.0 seconds (K250 means 250 x 100ms) ANI T0 OUT M1 // M1 = Green light phase LD T0 OUT T1 K20 // T1 = 2 seconds (20 x 100ms) ANI T1 OUT M2 // M2 = Green light blinking phase LD T1 OUT T2 K110 // T2 = 11.0 seconds (110 x 100ms) ANI T2 OUT M3 /…	**[Part One] – Mitsubishi FX3U/FX3UC Instruction‑List (IL) Program** *(All comments are in English and placed after each instruction. The program is written for the FX‑Series “IL” mode – the same code can be copied directly into the FX‑Creator or GX‑Works editor.)* ```text ;===================================================================== ; ONE‑WAY TRAFFIC‑LIGHT CONTROL – IL PROGRAM ; Start :…	**[Part One] – Mitsubishi FX‑3U/FX‑3UC IL (Instruction List) program** *(All comments are in English; the code itself follows the exact syntax used by the FX‑Series IL editor.)* ``` ;============================================================= ; One‑Way Traffic‑Light Sequence ; Start button : X0 Stop button : X1 ; Output lights : Y0 = Green, Y1 = Yellow, Y2 = Red ; Timing (100 ms base) : ; Green…	[12, 10, 15]	[0.999, 0.9989, 0.9959]	0.5648	0.654	0.0013	0.0073	0.0886	0.1694	101.89	64.5
gpt-oss:120b	18	How to design a one-way traffic light system using Mitsubishi FX-series PLC (IL instruction list mode)? The system is started by button X0 and stopped by X1, with the sequence: green light for 22.0 seconds, green light blinking for 2 seconds, yellow light for 10.0 seconds, red light for 8.0 seconds, and then cycles again.	LD X000 // Start button OR M0 ANI X001 // Stop button OUT M0 // System start flag LD M0 ANI T3 // Ensure the next timer has not reached OUT T0 K220 // T0 = 22.0 seconds (K220 means 220 x 100ms) ANI T0 OUT M1 // M1 = Green light phase LD T0 OUT T1 K20 // T1 = 2 seconds (20 x 100ms) ANI T1 OUT M2 // M2 = Green light blinking phase LD T1 OUT T2 K100 // T2 = 10.0 seconds (100 x 100ms) ANI T2 OUT M3 /…	**[Part One] – Mitsubishi FX3U/FX3UC Instruction‑List (IL) Program** *(All comments are in English and placed after a “;” on each line)* ```text ;===================================================================== ; ONE‑WAY TRAFFIC LIGHT CONTROL – IL PROGRAM ; PLC : FX3U/FX3UC ; I/O assignment (change to suit your cabinet) ; X0 – Start button ; X1 – Stop button ; Y0 – GREEN lamp ; Y1 – YELLOW l…	**[Part One] – Complete IL program (Mitsubishi FX‑3U/FX‑3UC, Instruction‑List mode)** | # | IL statement | English comment | |---|--------------|-----------------| | 1 | `LD X000` | Read **Start** push‑button (X0). | | 2 | `OR M0` | Keep the “run” flag (M0) set if it is already on. | | 3 | `ANI X001` | Cancel the flag when **Stop** button (X1) is pressed. | | 4 | `OUT M0` | M0 = system‑run flag (…	[11, 15, 19]	[0.9989, 0.9971, 0.9989]	0.5848	0.5784	0.0038	0.0015	0.1118	0.2305	101.84	98.27
gpt-oss:120b	19	How to design a one-way traffic light system using Mitsubishi FX-series PLC (IL instruction list mode)? The system is started by button X0 and stopped by X1, with the sequence: green light for 22.0 seconds, green light blinking for 2 seconds, yellow light for 11.0 seconds, red light for 4.0 seconds, and then cycles again.	LD X000 // Start button OR M0 ANI X001 // Stop button OUT M0 // System start flag LD M0 ANI T3 // Ensure the next timer has not reached OUT T0 K220 // T0 = 22.0 seconds (K220 means 220 x 100ms) ANI T0 OUT M1 // M1 = Green light phase LD T0 OUT T1 K20 // T1 = 2 seconds (20 x 100ms) ANI T1 OUT M2 // M2 = Green light blinking phase LD T1 OUT T2 K110 // T2 = 11.0 seconds (110 x 100ms) ANI T2 OUT M3 /…	**[Part One] – Mitsubishi FX3U/FX3UC IL (Instruction‑List) Program** *(All comments are written in English after the “;” character. Time base of the PLC is 0.01 s, therefore the preset value **Kxxxx** = required seconds × 100.)* | # | IL instruction | Comment | |---|----------------|---------| | 1 | **LD X0** | Scan start‑button (rising edge will be latched later) | | 2 | **OUT M100** | Set **M10…	## Part One – Complete IL program (Mitsubishi FX‑3U/FX‑3UC, Instruction‑List mode) | No. | IL statement | English comment (what the instruction does) | |-----|--------------|---------------------------------------------| | 1 | **LD X0** | Load the state of the **Start** push‑button (X0). | | 2 | **OR M0** | Keep the **Run flag** (M0) set if it was already ON (so the start button is latched). | | …	[11, 15, 18]	[0.999, 0.9969, 0.9989]	0.5839	0.5376	0.0009	0.0013	0.0742	0.1848	85.99	79.06
gpt-oss:120b	20	How to use Mitsubishi FX-series PLC IL instruction list, through MOV / DECP and other instructions, to implement red, yellow, and green lights switching sequentially on a one-way road? Assume one full cycle is 45 seconds, and define conditions for red, yellow, and green phases. Use D0 for countdown control.	LD M8000 // Power ON detection bit (Always ON) MPS // Push current logic state to stack AND M8013 // 1s pulse, used as timing trigger DECP D0 // Countdown (decrease D0 by 1 per scan) MPP // Pop stack AND< D0 K0 // If D0 < 0, countdown is finished MOV K45 D0 // Reload 45 seconds LD M8000 MPS AND> D0 K18 // If D0 > 18, it's green phase OUT Y0 // Green light ON MRD // Read top of stack (without popp…	**[Part One] – Mitsubishi FX3U/FX3UC Instruction‑List (IL) Program** *(All comments are in English and placed after “;” on each line. The program is written for the standard FX‑Series CPU (FX3U‑30MR/FX3UC‑30MR) and uses the built‑in 1 ms base timer. The three traffic‑light lamps are wired to output points **Y0 – Red**, **Y1 – Green**, **Y2 – Yellow**. Data register **D0** is the down‑counter that…	**Answer – Mitsubishi FX‑Series (FX3U/FX3UC) – Instruction‑List (IL) implementation** Below you will find a **complete IL program** that drives three traffic‑light outputs (Y0 = Green, Y1 = Yellow, Y2 = Red) on a one‑way road. The whole cycle is **45 seconds** and the program uses the data register **D0** as a 1‑second countdown timer. The logic is built only with the basic IL instructions that a…	[22, 24, 26]	[1.0, 0.9996, 1.0]	0.5057	0.4476	0.0012	0.0049	0.0747	0.1376	101.98	78.68
gpt-oss:120b	21	How to use Mitsubishi FX-series PLC IL instruction list, through MOV / DECP and other instructions, to implement red, yellow, and green lights switching sequentially on a one-way road? Assume one full cycle is 48 seconds, and define conditions for red, yellow, and green phases. Use D0 for countdown control.	LD M8000 // Power ON detection bit (Always ON) MPS // Push current logic state to stack AND M8013 // 1s pulse, used as timing trigger DECP D0 // Countdown (decrease D0 by 1 per scan) MPP // Pop stack AND< D0 K0 // If D0 < 0, countdown is finished MOV K48 D0 // Reload 48 seconds LD M8000 MPS AND> D0 K16 // If D0 > 16, it's green phase OUT Y0 // Green light ON MRD // Read top of stack (without popp…	**[Part One] – Mitsubishi FX3U/FX3UC IL (Instruction‑List) Program** *(All comments are in English and placed after the “;” character. The program assumes a 1‑second PLC scan time – you can change the constants if your scan period is different.)* | No. | IL Instruction | Comment | |-----|----------------|---------| | 1 | **LD M7** | Power‑on flag (M7 is set only on the first scan after a cold sta…	**Mitsubishi FX‑3U / FX‑3UC – IL (Instruction List) program** *One‑way traffic light, 48‑second cycle (Green 20 s – Yellow 8 s – Red 20 s)* --- ## Part One – Complete IL program (with English comments on every line) ``` ;============================================================= ; PLC POWER‑ON / RUNNING flag (always true while PLC runs) ;========================================================…	[29, 23, 27]	[0.9998, 0.9995, 0.9996]	0.5407	0.4427	0.0009	0.0167	0.0774	0.1636	84.16	54.95
gpt-oss:120b	22	How to use Mitsubishi FX-series PLC IL instruction list, through MOV / DECP and other instructions, to implement red, yellow, and green lights switching sequentially on a one-way road? Assume one full cycle is 45 seconds, and define conditions for red, yellow, and green phases. Use D0 for countdown control.	LD M8000 // Power ON detection bit (Always ON) MPS // Push current logic state to stack AND M8013 // 1s pulse, used as timing trigger DECP D0 // Countdown (decrease D0 by 1 per scan) MPP // Pop stack AND< D0 K0 // If D0 < 0, countdown is finished MOV K45 D0 // Reload 45 seconds LD M8000 MPS AND> D0 K17 // If D0 > 17, it's green phase OUT Y0 // Green light ON MRD // Read top of stack (without popp…	**[Part One] – Mitsubishi FX3U/FX3UC IL (Instruction‑List) Program** > **Purpose** – Cycle a one‑way traffic‑light (Red → Green → Yellow → Red) with a total period of **45 s**. > **Timing** – Red = 20 s, Green = 20 s, Yellow = 5 s (20 + 20 + 5 = 45 s). > **Key resources** – > • **D0** – countdown register (seconds remaining in the current phase) > • **M0** – state register (0 = Red, 1 = Green, 2 …	**[Part One] – Complete Mitsubishi FX‑3U/FX‑3UC IL program** | IL‑statement | English comment (what the instruction does) | |--------------|---------------------------------------------| | **LD M8000** | Power‑ON (always‑ON) contact – start of the scan. | | **MPS** | Push the current logical state onto the stack (used for the timing block). | | **AND M8013** | AND with the 1 s pulse (M8013 is a 1…	[20, 24, 26]	[1.0, 0.9996, 1.0]	0.5564	0.6591	0.002	0.0045	0.0882	0.1975	102.04	50.65
gpt-oss:120b	23	How to use Mitsubishi FX-series PLC IL instruction list, through MOV / DECP and other instructions, to implement red, yellow, and green lights switching sequentially on a one-way road? Assume one full cycle is 50 seconds, and define conditions for red, yellow, and green phases. Use D0 for countdown control.	LD M8000 // Power ON detection bit (Always ON) MPS // Push current logic state to stack AND M8013 // 1s pulse, used as timing trigger DECP D0 // Countdown (decrease D0 by 1 per scan) MPP // Pop stack AND< D0 K0 // If D0 < 0, countdown is finished MOV K50 D0 // Reload 50 seconds LD M8000 MPS AND> D0 K16 // If D0 > 16, it's green phase OUT Y0 // Green light ON MRD // Read top of stack (without popp…	**[Part One] – Mitsubishi FX‑3U/FX‑3UC Instruction‑List (IL) Program** *(All comments are written in English directly after each instruction. The program assumes the following I/O assignment:)* | Symbol | Type | Description | |--------|------|--------------| | **Y0** | Output coil | Red traffic‑light lamp | | **Y1** | Output coil | Green traffic‑light lamp | | **Y2** | Output coil | Yellow traffi…	## 【Part One】 – Complete IL (Instruction‑List) program *(Mitsubishi FX3U/FX3UC – English comments added after each instruction)* ``` ;============================================================= ; Traffic‑light sequence (one‑way road) – 50 s total cycle ; D0 : countdown timer (seconds remaining in the current cycle) ; Y0 : GREEN light ; Y1 : YELLOW light ; Y2 : RED light ; M8000 : Power‑ON / RUN…	[28, 25, 20]	[1.0, 0.9991, 0.9996]	0.429	0.5772	0.0009	0.0062	0.0721	0.1509	101.94	62.87
gpt-oss:120b	24	How to use Mitsubishi FX-series PLC IL instruction list, through MOV / DECP and other instructions, to implement red, yellow, and green lights switching sequentially on a one-way road? Assume one full cycle is 35 seconds, and define conditions for red, yellow, and green phases. Use D0 for countdown control.	LD M8000 // Power ON detection bit (Always ON) MPS // Push current logic state to stack AND M8013 // 1s pulse, used as timing trigger DECP D0 // Countdown (decrease D0 by 1 per scan) MPP // Pop stack AND< D0 K0 // If D0 < 0, countdown is finished MOV K35 D0 // Reload 35 seconds LD M8000 MPS AND> D0 K17 // If D0 > 17, it's green phase OUT Y0 // Green light ON MRD // Read top of stack (without popp…	**[Part One] – Mitsubishi FX3U/FX3UC Instruction‑List (IL) Program** Below is a complete IL routine that drives a single‑lane traffic‑light (Green‑Yellow‑Red) with a **35 s total cycle** (Green = 20 s, Yellow = 5 s, Red = 10 s). All comments are written in English and placed on the same line as the instruction for easy reading. ``` ;================================================================…	**[Part One] – Mitsubishi FX‑Series IL (Instruction‑List) program** The program uses one data register **D0** as a 1‑second countdown timer. A 1 s pulse (internal timer **M8013**) drives the countdown. When the counter reaches “‑1” the whole cycle is re‑loaded to **35 s**. The three traffic‑light outputs are: | Output | Symbol | Function | |--------|--------|----------| | Green | **Y0** | Green l…	[25, 23, 20]	[0.9997, 0.9993, 0.9996]	0.3665	0.5428	0.0033	0.0496	0.0823	0.203	102.1	46.41
gpt-oss:120b	25	How to use Mitsubishi FX-series PLC IL instruction list, through MOV / DECP and other instructions, to implement red, yellow, and green lights switching sequentially on a one-way road? Assume one full cycle is 39 seconds, and define conditions for red, yellow, and green phases. Use D0 for countdown control.	LD M8000 // Power ON detection bit (Always ON) MPS // Push current logic state to stack AND M8013 // 1s pulse, used as timing trigger DECP D0 // Countdown (decrease D0 by 1 per scan) MPP // Pop stack AND< D0 K0 // If D0 < 0, countdown is finished MOV K39 D0 // Reload 39 seconds LD M8000 MPS AND> D0 K18 // If D0 > 18, it's green phase OUT Y0 // Green light ON MRD // Read top of stack (without popp…	**Answer – Traffic‑light Sequencer (Red / Yellow / Green) for a One‑Way Road** The program below is written for a **Mitsubishi FX3U/FX3UC** PLC using the **Instruction List (IL)** language. All comments are in plain English so that the code can be read by engineers who are not IL‑savvy. --- ## Part One – Mitsubishi FX3U/FX3UC IL Instruction List Code | # | IL Instruction (FX‑series syntax) | Comm…	**[Part One] – Complete Mitsubishi FX‑Series IL program (39‑second cycle)** ```text ;===================================================================== ; Traffic‑light sequencer – one‑way road ; Cycle time : 39 seconds ; D0 : countdown timer (seconds) ; Y0 : GREEN lamp ; Y1 : YELLOW lamp ; Y2 : RED lamp ;===================================================================== ;--- 1. Power‑ON & 1…	[29, 24, 27]	[0.9998, 0.9997, 0.9995]	0.5116	0.4088	0.0015	0.016	0.0676	0.19	99.59	54.94
gpt-oss:120b	26	How to use Mitsubishi FX-series PLC IL instruction list, through MOV / DECP and other instructions, to implement red, yellow, and green lights switching sequentially on a one-way road? Assume one full cycle is 45 seconds, and define conditions for red, yellow, and green phases. Use D0 for countdown control.	LD M8000 // Power ON detection bit (Always ON) MPS // Push current logic state to stack AND M8013 // 1s pulse, used as timing trigger DECP D0 // Countdown (decrease D0 by 1 per scan) MPP // Pop stack AND< D0 K0 // If D0 < 0, countdown is finished MOV K45 D0 // Reload 45 seconds LD M8000 MPS AND> D0 K15 // If D0 > 15, it's green phase OUT Y0 // Green light ON MRD // Read top of stack (without popp…	**[Part One] – Mitsubishi FX3U/FX3UC IL (Instruction List) Program** *(All comments are in English and placed after the “;” character. The program assumes a 1 ms base time for the built‑in timer, therefore a 1 s pulse is obtained with `TON T0 K1000`.)* | # | IL Instruction | Comment | |---|----------------|---------| | 001 | **LD** M8000 ; Power‑ON relay – start program only when PLC is RUN | | 0…	## Part One – Complete Mitsubishi FX‑Series **IL (Instruction List)** Program | No. | IL instruction | English comment (what the instruction does) | |-----|----------------|---------------------------------------------| | 1 | **LD M8000** | Power‑ON detection bit (always ON when the PLC is running). | | 2 | **MPS** | Push the current logic state onto the internal stack – we will use the stack to …	[20, 24, 22]	[1.0, 0.9996, 1.0]	0.48	0.6345	0.0021	0.0037	0.0801	0.1783	69.91	56.5
gpt-oss:120b	27	How to use Mitsubishi FX-series PLC IL instruction list, through MOV / DECP and other instructions, to implement red, yellow, and green lights switching sequentially on a one-way road? Assume one full cycle is 40 seconds, and define conditions for red, yellow, and green phases. Use D0 for countdown control.	LD M8000 // Power ON detection bit (Always ON) MPS // Push current logic state to stack AND M8013 // 1s pulse, used as timing trigger DECP D0 // Countdown (decrease D0 by 1 per scan) MPP // Pop stack AND< D0 K0 // If D0 < 0, countdown is finished MOV K40 D0 // Reload 40 seconds LD M8000 MPS AND> D0 K18 // If D0 > 18, it's green phase OUT Y0 // Green light ON MRD // Read top of stack (without popp…	**[Part One] – Mitsubishi FX‑3U/FX‑3UC IL (Instruction List) Program** *All comments are written in English after the “;” character. The program is divided into logical blocks for readability. Symbol meanings are listed at the top of the file.* ``` ;===================================================================== ; Symbol table (user‑defined) ;================================================…	**[Part One] – Mitsubishi FX‑Series IL (Instruction‑List) program** *Goal: 1‑way traffic‑light sequence (Green → Yellow → Red) with a 40‑second total cycle. D0 is used as the 1‑second countdown timer.* ```plaintext ;===================================================================== ; 1. Power‑ON detection (M8000 is always ON when the PLC is RUN) ;===============================================…	[20, 25, 23]	[0.9997, 0.9995, 0.9996]	0.4204	0.5686	0.003	0.0134	0.0915	0.1686	102.06	57.1
gpt-oss:120b	28	How to use Mitsubishi FX-series PLC IL instruction list, through MOV / DECP and other instructions, to implement red, yellow, and green lights switching sequentially on a one-way road? Assume one full cycle is 50 seconds, and define conditions for red, yellow, and green phases. Use D0 for countdown control.	LD M8000 // Power ON detection bit (Always ON) MPS // Push current logic state to stack AND M8013 // 1s pulse, used as timing trigger DECP D0 // Countdown (decrease D0 by 1 per scan) MPP // Pop stack AND< D0 K0 // If D0 < 0, countdown is finished MOV K50 D0 // Reload 50 seconds LD M8000 MPS AND> D0 K17 // If D0 > 17, it's green phase OUT Y0 // Green light ON MRD // Read top of stack (without popp…	**[Part One] – Mitsubishi FX3U/FX3UC IL (Instruction List) Program** *(All comments are written in English after the “;” symbol. The program assumes the following I/O assignment:)* | Symbol | Meaning | |--------|--------------------------------------| | **Y0** | Red lamp (output) | | **Y1** | Yellow lamp (output) | | **Y2** | Green lamp (output) | | **M8000**| Power‑ON (system‑run) flag (built‑in…	## Part One – Complete IL Program (Mitsubishi FX‑Series) *All instructions are written in the native Mitsubishi FX‑Series **Instruction List (IL)** format. Each line is followed by an English comment that explains what the instruction does.* ```asm ;============================================================= ; Traffic‑light sequence – 1‑way road (50‑second full cycle) ; Red → Yellow → Green → (…	[23, 25, 20]	[1.0, 0.9991, 0.9996]	0.5134	0.4428	0.0021	0.0139	0.0812	0.2114	90.91	52.49
gpt-oss:120b	29	How to use Mitsubishi FX-series PLC IL instruction list, through MOV / DECP and other instructions, to implement red, yellow, and green lights switching sequentially on a one-way road? Assume one full cycle is 38 seconds, and define conditions for red, yellow, and green phases. Use D0 for countdown control.	LD M8000 // Power ON detection bit (Always ON) MPS // Push current logic state to stack AND M8013 // 1s pulse, used as timing trigger DECP D0 // Countdown (decrease D0 by 1 per scan) MPP // Pop stack AND< D0 K0 // If D0 < 0, countdown is finished MOV K38 D0 // Reload 38 seconds LD M8000 MPS AND> D0 K20 // If D0 > 20, it's green phase OUT Y0 // Green light ON MRD // Read top of stack (without popp…	## 【Part One】 – Mitsubishi FX3U/FX3UC IL (Instruction‑List) Program *(All comments are in English and placed on the right of each instruction)* | No. | IL Instruction | Comment | |-----|----------------|---------| | **---** | **;============================================================** | **Traffic‑light sequencer – one‑way road** | | **---** | **; Cycle time : 38 s** | | | **---** | **; Gree…	**Mitsubishi FX‑3U/FX‑3UC – IL (Instruction List) program** *One‑way traffic light – 38 s total cycle (Green 20 s, Yellow 3 s, Red 15 s)* --- ## Part 1 – Complete IL program (with English comments on every line) ```plaintext ;============================================================= ; Traffic‑light sequence – 38 s cycle ; D0 : countdown timer (seconds) ; Y0 : GREEN lamp ; Y1 : YELLOW lamp ; Y…	[21, 25, 20]	[0.9998, 0.9998, 0.9997]	0.3697	0.4067	0.0007	0.0171	0.0838	0.2137	84.76	44.99
gpt-oss:120b	30	How to use Mitsubishi FX-series PLC IL instruction list and the DECO instruction to control a bidirectional red-yellow-green light cycle? Assume input X000, outputs Y000~Y005, and use M1~M16, M100, M101, T1~T6, and D1 to implement phase switching.	LD M8000 ; PLC startup pulse DECO D1 M10 K6 ; Decode D1 to control a 7-state cycle (M10~M16 ON) LD X000 ; When emergency stop input X000 is activated RST D1 ; Reset data register D1 ZRST M10 M16 ; Reset state relays M10~M16 ZRST M100 M101 ; Reset red light control relays M100~M101 LD M10 ; Start green light timing relay M10 AND M1 ; When M1 condition is true MOV K1 D1 ; Write K1 to D1 to switch t…		## Part One – Complete Mitsubishi FX‑Series **IL (Instruction List)** program *(FX3U/FX3UC – uses the **DECO** instruction to decode a data register into a 7‑step state machine)* | Symbol | Meaning (for this program) | |--------|----------------------------| | **X000** | Emergency‑stop (or “all‑stop”) push‑button. | | **Y000** | East‑West (EW) **GREEN** lamp. | | **Y001** | EW **YELLOW** lamp. | …	[31, 32, 33]	[1.0, 1.0, 1.0]	-0.0275	0.5554	0	0.0364	0	0.1632	102.19	101.98
gpt-oss:120b	31	How to use Mitsubishi FX-series PLC IL instruction list and the DECO instruction to control a bidirectional red-yellow-green light cycle? Assume input X000, outputs Y000~Y005, and use M1~M16, M100, M101, T1~T6, and D1 to implement phase switching.	LD M8000 ; PLC startup pulse DECO D1 M10 K6 ; Decode D1 to control a 7-state cycle (M10~M16 ON) LD X000 ; When emergency stop input X000 is activated RST D1 ; Reset data register D1 ZRST M10 M16 ; Reset state relays M10~M16 ZRST M100 M101 ; Reset red light control relays M100~M101 LD M10 ; Start green light timing relay M10 AND M1 ; When M1 condition is true MOV K1 D1 ; Write K1 to D1 to switch t…		**Answer – Mitsubishi FX‑Series PLC (IL) – Bidirectional Red‑Yellow‑Green Traffic‑Light Control** Below you will find a **complete IL program** (Part 1) that uses the **DECO** instruction together with a single data register **D1**, internal relays **M10‑M15** (state flags), auxiliary relays **M100/M101** (red‑light “master” relays), timers **T1‑T6**, a start/enable relay **M1**, an emergency‑sto…	[30, 32, 33]	[1.0, 1.0, 1.0]	-0.0292	0.6938	0	0.0017	0	0.2588	102.4	106.18
gpt-oss:120b	32	How to use Mitsubishi FX-series PLC IL instruction list and the DECO instruction to control a bidirectional red-yellow-green light cycle? Assume input X000, outputs Y000~Y005, and use M1~M16, M100, M101, T1~T6, and D1 to implement phase switching.	LD M8000 ; PLC startup pulse DECO D1 M10 K6 ; Decode D1 to control a 7-state cycle (M10~M16 ON) LD X000 ; When emergency stop input X000 is activated RST D1 ; Reset data register D1 ZRST M10 M16 ; Reset state relays M10~M16 ZRST M100 M101 ; Reset red light control relays M100~M101 LD M10 ; Start green light timing relay M10 AND M1 ; When M1 condition is true MOV K1 D1 ; Write K1 to D1 to switch t…	**[Part One] – Mitsubishi FX3U/FX3UC IL (Instruction List) Program** *(All comments are in English and placed after a “;” on each line)* ``` ;===================================================================== ; Bidirectional traffic‑light controller (Red‑Yellow‑Green) ; Input : X000 – Start / Reset button ; Outputs: Y000‑Y002 – Direction A (R Y G) ; Y003‑Y005 – Direction B (R Y G) ; Internal b…	**Answer – Mitsubishi FX‑Series PLC (FX3U/FX3UC) – IL (Instruction List) implementation of a bidirectional Red‑Yellow‑Green traffic‑light controller** The solution is divided into two parts as you requested. --- ## Part One – Complete IL program (with line‑by‑line English comments) | # | IL statement | Comment (English) | |---|--------------|-------------------| | 1 | `LD M8000` | Power‑ON (M8000…	[30, 31, 33]	[1.0, 1.0, 1.0]	0.6051	0.728	0.0027	0.0012	0.1005	0.2886	101.16	105.89
gpt-oss:120b	33	How to use Mitsubishi FX-series PLC IL instruction list and the DECO instruction to control a bidirectional red-yellow-green light cycle? Assume input X000, outputs Y000~Y005, and use M1~M16, M100, M101, T1~T6, and D1 to implement phase switching.	LD M8000 ; PLC startup pulse DECO D1 M10 K6 ; Decode D1 to control a 7-state cycle (M10~M16 ON) LD X000 ; When emergency stop input X000 is activated RST D1 ; Reset data register D1 ZRST M10 M16 ; Reset state relays M10~M16 ZRST M100 M101 ; Reset red light control relays M100~M101 LD M10 ; Start green light timing relay M10 AND M1 ; When M1 condition is true MOV K1 D1 ; Write K1 to D1 to switch t…	**[Part One] – Mitsubishi FX3U/FX3UC Instruction‑List (IL) Program** *(All comments are in English; line numbers are added only for readability – they are **not** part of the actual PLC program.)* | # | IL instruction | Comment (English) | |---|----------------|-------------------| | 1 | **LD X0** | ── Start/Stop push‑button. When **X0** (X000) is ON the sequence is allowed to run. | | 2 | **OUT …	**Mitsubishi FX‑3U/FX‑3UC – Instruction‑List (IL) program** *Bidirectional traffic‑light (Red‑Yellow‑Green) control* | Symbol | Meaning (as used in this program) | |--------|------------------------------------| | **X000** | Emergency‑stop (active‑high) input | | **X001** | Optional “run” push‑button (used for M1) | | **Y000** | East‑West (EW) Green | | **Y001** | EW Yellow | | **Y002** | EW Red …	[30, 31, 32]	[1.0, 1.0, 1.0]	0.6295	0.6251	0.0006	0.0452	0.0722	0.2229	47.79	105.99
gpt-oss:120b	34	How to use Mitsubishi FX-series PLC IL instruction list and the DECO instruction to control a bidirectional red-yellow-green light cycle? Assume input X000, outputs Y000~Y005, and use M1~M16, M100, M101, T1~T6, and D1 to implement phase switching.	LD M8000 ; PLC startup pulse DECO D1 M10 K6 ; Decode D1 to control a 7-state cycle (M10~M16 ON) LD X000 ; When emergency stop input X000 is activated RST D1 ; Reset data register D1 ZRST M10 M16 ; Reset state relays M10~M16 ZRST M100 M101 ; Reset red light control relays M100~M101 LD M10 ; Start green light timing relay M10 AND M1 ; When M1 condition is true MOV K1 D1 ; Write K1 to D1 to switch t…		## Part One – Complete IL program (Mitsubishi FX‑3U/FX‑3UC) ``` ;===================================================================== ; Traffic‑light controller – bidirectional Red‑Yellow‑Green cycle ; Inputs : X000 – Emergency‑stop (active‑high) ; (optional) X001 – Start button (used for M1) ; Outputs: Y000 – East‑West Green ; Y001 – East‑West Yellow ; Y002 – East‑West Red ; Y003 – North‑South …	[30, 31, 32]	[1.0, 1.0, 1.0]	-0.0298	0.6799	0	0.0488	0	0.2309	102.25	103.26
gpt-oss:120b	35	How to use Mitsubishi FX-series PLC IL instruction list and the DECO instruction to control a bidirectional red-yellow-green light cycle? Assume input X000, outputs Y000~Y005, and use M1~M16, M100, M101, T1~T6, and D1 to implement phase switching.	LD M8000 ; PLC startup pulse DECO D1 M10 K6 ; Decode D1 to control a 7-state cycle (M10~M16 ON) LD X000 ; When emergency stop input X000 is activated RST D1 ; Reset data register D1 ZRST M10 M16 ; Reset state relays M10~M16 ZRST M100 M101 ; Reset red light control relays M100~M101 LD M10 ; Start green light timing relay M10 AND M1 ; When M1 condition is true MOV K1 D1 ; Write K1 to D1 to switch t…	**[Part One] – Mitsubishi FX‑3U/FX‑3UC Instruction‑List (IL) Program** *(All comments are in English; the actual PLC will ignore anything after “;”.)* ``` ;===================================================================== ; Bidirectional Red‑Yellow‑Green Traffic Light Control ; Input : X000 – Run/Start button (1 = cycle enabled) ; Outputs : Y000 – Red (Direction‑1) ; Y001 – Yellow(Direction‑1…	**Part One – Complete Mitsubishi FX‑Series IL (Instruction‑List) program** *(All comments are in English; the program follows the same structure that appears in the reference examples.)* ``` // ------------------------------------------------------------ // PLC‑type : FX3U / FX3UC // Input : X000 – Emergency‑stop / “All‑stop” button // Output : Y000 – EW (East‑West) Green // Y001 – EW Yellow // Y…	[30, 31, 32]	[1.0, 1.0, 1.0]	0.6748	0.6418	0.0076	0.0547	0.1039	0.2581	102.11	81.01
gpt-oss:120b	36	How to use Mitsubishi FX-series PLC IL instruction list and the DECO instruction to control a bidirectional red-yellow-green light cycle? Assume input X000, outputs Y000~Y005, and use M1~M16, M100, M101, T1~T6, and D1 to implement phase switching.	LD M8000 ; PLC startup pulse DECO D1 M10 K6 ; Decode D1 to control a 7-state cycle (M10~M16 ON) LD X000 ; When emergency stop input X000 is activated RST D1 ; Reset data register D1 ZRST M10 M16 ; Reset state relays M10~M16 ZRST M100 M101 ; Reset red light control relays M100~M101 LD M10 ; Start green light timing relay M10 AND M1 ; When M1 condition is true MOV K1 D1 ; Write K1 to D1 to switch t…	**[Part One] – Mitsubishi FX‑Series IL (Instruction List) program** *(All comments are in English and placed after the “;” character. The program is written for an FX3U/FX3UC CPU in “IL‑Mode”. Line numbers are shown for readability – they are **not** part of the actual code.)* ``` ;===================================================================== ; Traffic‑light controller – bidirectional Red…	**Answer – Mitsubishi FX‑Series PLC (IL) traffic‑light controller** Below are two sections: * **Part One** – Full IL program (each instruction is followed by an English comment). * **Part Two** – A step‑by‑step walk‑through of the logic, explaining how the program creates a bidirectional red‑yellow‑green cycle and how the emergency‑stop, state decoding, timers and red‑lamp overlap are handled. --…	[30, 31, 32]	[1.0, 1.0, 1.0]	0.5567	0.6664	0.0048	0.0162	0.1004	0.3172	102.11	106.07
gpt-oss:120b	37	How to use Mitsubishi FX-series PLC IL instruction list and the DECO instruction to control a bidirectional red-yellow-green light cycle? Assume input X000, outputs Y000~Y005, and use M1~M16, M100, M101, T1~T6, and D1 to implement phase switching.	LD M8000 ; PLC startup pulse DECO D1 M10 K6 ; Decode D1 to control a 7-state cycle (M10~M16 ON) LD X000 ; When emergency stop input X000 is activated RST D1 ; Reset data register D1 ZRST M10 M16 ; Reset state relays M10~M16 ZRST M100 M101 ; Reset red light control relays M100~M101 LD M10 ; Start green light timing relay M10 AND M1 ; When M1 condition is true MOV K1 D1 ; Write K1 to D1 to switch t…	**[Part One] – Mitsubishi FX3U/FX3UC *Instruction List* (IL) program** *The program implements a bidirectional traffic‑light sequence (Red → Yellow → Green → Yellow → Red …) using the **DECO** (de‑crement‑output) instruction as a scan‑based timer. All comments are placed on the same line after a “;”.* | # | IL Instruction | Comment | |---|----------------|---------| | 1 | **LD X0** ; Scan‑cycle s…	**Answer – Mitsubishi FX‑Series (FX3U/FX3UC) IL program that drives a two‑direction traffic‑light (red‑yellow‑green) using the `DECO` instruction, a single data register (`D1`) and the internal relays/timers you listed.** The solution is split into two parts as you requested. --- ## Part One – Complete IL program (line‑by‑line English comments) ```asm ;============================================…	[30, 31, 32]	[1.0, 1.0, 1.0]	0.5875	0.5666	0.0013	0.0759	0.1118	0.2987	102.14	106.04
gpt-oss:120b	38	How to use Mitsubishi FX-series PLC IL instruction list and the DECO instruction to control a bidirectional red-yellow-green light cycle? Assume input X000, outputs Y000~Y005, and use M1~M16, M100, M101, T1~T6, and D1 to implement phase switching.	LD M8000 ; PLC startup pulse DECO D1 M10 K6 ; Decode D1 to control a 7-state cycle (M10~M16 ON) LD X000 ; When emergency stop input X000 is activated RST D1 ; Reset data register D1 ZRST M10 M16 ; Reset state relays M10~M16 ZRST M100 M101 ; Reset red light control relays M100~M101 LD M10 ; Start green light timing relay M10 AND M1 ; When M1 condition is true MOV K1 D1 ; Write K1 to D1 to switch t…	**[Part One] – Mitsubishi FX3U/FX3UC IL (Instruction List) Program** *All comments are written in English after the “;” character.* ``` ;===================================================================== ; Bidirectional traffic‑light control (Red‑Yellow‑Green) ; Input : X000 – Start / Reset button ; Outputs: Y000 – Red (Direction A) Y003 – Red (Direction B) ; Y001 – Yellow(Direction A) Y004 – …	**[Part One] – Complete Mitsubishi FX‑Series IL (Instruction List) program** *(All statements are written exactly as they would appear in the FX‑Series “Instruction List” editor. English comments are placed after a semicolon “;”.)* ```plaintext ;-------------------------------------------------------------- ; PLC start‑up and state‑machine initialisation ;-----------------------------------------…	[30, 31, 32]	[1.0, 1.0, 1.0]	0.6362	0.623	0.018	0.053	0.135	0.2253	102.2	93.84
gpt-oss:120b	39	How to use Mitsubishi FX-series PLC IL instruction list and the DECO instruction to control a bidirectional red-yellow-green light cycle? Assume input X000, outputs Y000~Y005, and use M1~M16, M100, M101, T1~T6, and D1 to implement phase switching.	LD M8000 ; PLC startup pulse DECO D1 M10 K6 ; Decode D1 to control a 7-state cycle (M10~M16 ON) LD X000 ; When emergency stop input X000 is activated RST D1 ; Reset data register D1 ZRST M10 M16 ; Reset state relays M10~M16 ZRST M100 M101 ; Reset red light control relays M100~M101 LD M10 ; Start green light timing relay M10 AND M1 ; When M1 condition is true MOV K1 D1 ; Write K1 to D1 to switch t…	**[Part One] – Mitsubishi FX‑3U/FX‑3UC IL (Instruction List) Program** *(All lines are numbered for reference – the numbers are **not** part of the PLC code. The comments after “;” are English explanations of each instruction.)* | # | IL Statement | Comment | |---|--------------|---------| | 1 | **LD X000** | Scan‑start request (push‑button or sensor). | | 2 | **OUT M0** | Set “system‑run” flag –…	**Part One – Complete IL program (Mitsubishi FX‑3U/FX‑3UC)** ```text ;===================================================================== ; Traffic‑light controller – bidirectional Red‑Yellow‑Green cycle ; Inputs : X000 – Emergency‑stop / Reset button ; Outputs: Y000 – EW (East‑West) Green ; Y001 – EW Yellow ; Y002 – EW Red ; Y003 – NS (North‑South) Green ; Y004 – NS Yellow ; Y005 – NS Red ; In…	[30, 31, 32]	[1.0, 1.0, 1.0]	0.6248	0.6712	0.001	0.0499	0.1056	0.2558	102.1	105.98
gpt-oss:120b	40	How to use Mitsubishi FX-series PLC IL instruction list to design a bidirectional traffic light control logic? Assume both North-South and East-West directions have green, yellow, and red light cycles, and there is a 2-second blinking warning before the green light ends.	LD X000 // Start button OR M0 ANI X001 // Stop button OUT M0 // System start flag LD M0 ANI T7 // Ensure not yet reached final timer OUT T0 K150 // T0 = 15.0 sec ANI T0 OUT M1 // M1 = North-South green phase LD T0 OUT T1 K20 // T1 = 2 sec ANI T1 OUT M2 // M2 = North-South green blinking phase LD T1 OUT T2 K40 // T2 = 4.0 sec ANI T2 OUT M3 // M3 = North-South yellow phase LD T2 OUT T3 K40 // T3 = …	**[Part One] – Mitsubishi FX3U/FX3UC Instruction‑List (IL) Program** *(All comments are written in English after the “;” character. The program is written for a single‑CPU FX3U‑30MR/FX3UC‑30MR, but the same logic can be copied to any FX‑series unit that supports the IL language.)* | No. | IL Instruction | Comment | |-----|----------------|---------| | **--- USER‑DEFINED CONSTANTS (K‑words) ------…	## 【Part One】 – Complete Mitsubishi FX‑Series IL (Instruction‑List) Program *(All comments are written in English, one comment per line)* ``` ;============================================================= ; Bidirectional traffic‑light controller (FX3U/FX3UC) ; – North‑South (NS) and East‑West (EW) each have ; GREEN → (2‑s blinking) → YELLOW → RED ; – “All‑Red” interval (1 s) separates the two dir…	[41, 42, 43]	[1.0, 1.0, 1.0]	0.4878	0.6151	0.0021	0.0072	0.0989	0.2721	102.14	84.67
gpt-oss:120b	41	How to use Mitsubishi FX-series PLC IL instruction list to design a bidirectional traffic light control logic? Assume both North-South and East-West directions have green, yellow, and red light cycles, and there is a 2-second blinking warning before the green light ends.	LD X000 // Start button OR M0 ANI X001 // Stop button OUT M0 // System start flag LD M0 ANI T7 // Ensure not yet reached final timer OUT T0 K90 // T0 = 9.0 sec ANI T0 OUT M1 // M1 = North-South green phase LD T0 OUT T1 K20 // T1 = 2 sec ANI T1 OUT M2 // M2 = North-South green blinking phase LD T1 OUT T2 K50 // T2 = 5.0 sec ANI T2 OUT M3 // M3 = North-South yellow phase LD T2 OUT T3 K30 // T3 = 3.…	**[Part One] – Mitsubishi FX3U/FX3UC Instruction‑List (IL) Program** *(All comments are in English and placed after each instruction. The line numbers are only for reference – they are **not** part of the PLC memory address.)* | # | IL Instruction | Comment | |---|----------------|---------| | 1 | **;===================================================================** | **Program Header – Bidire…	**[Part One] – Complete Mitsubishi FX‑3U/FX‑3UC IL program** *(All comments are in English and placed after “//”. The program uses the same naming convention as the reference examples – internal relays **M0‑M8**, timers **T0‑T7**, the system‑pulse relay **M8013** (0.5 s on / 0.5 s off), and output contacts **Y0‑Y5** for the six traffic‑light lamps.)* ```text ;=====================================…	[40, 42, 43]	[1.0, 1.0, 1.0]	0.4314	0.4952	0.0012	0.064	0.0973	0.223	102.07	90.59
gpt-oss:120b	42	How to use Mitsubishi FX-series PLC IL instruction list to design a bidirectional traffic light control logic? Assume both North-South and East-West directions have green, yellow, and red light cycles, and there is a 2-second blinking warning before the green light ends.	LD X000 // Start button OR M0 ANI X001 // Stop button OUT M0 // System start flag LD M0 ANI T7 // Ensure not yet reached final timer OUT T0 K170 // T0 = 17.0 sec ANI T0 OUT M1 // M1 = North-South green phase LD T0 OUT T1 K20 // T1 = 2 sec ANI T1 OUT M2 // M2 = North-South green blinking phase LD T1 OUT T2 K40 // T2 = 4.0 sec ANI T2 OUT M3 // M3 = North-South yellow phase LD T2 OUT T3 K10 // T3 = …	**[Part One] – Mitsubishi FX3U/FX3UC IL (Instruction List) Program** *(All comments are written in English after each instruction. The program is written for a single‑cycle “master‑slave” traffic‑light controller. The I/O map used below is only an example – you can rename the addresses to match your hardware.)* | Addr | Symbol | Meaning | |------|--------|---------| | **Inputs** | | | | X0 | `STA…	## 【Part One】 – Complete IL (Instruction‑List) program for a bidirectional traffic‑light controller *(Mitsubishi FX‑3U/FX‑3UC – English comments on every line)* ``` ;============================================================= ; 1. System start / stop (X0 = START, X1 = STOP) ;============================================================= LD X0 ;--- Press START button OR M0 ;--- Keep RUN flag once…	[40, 41, 43]	[1.0, 1.0, 1.0]	0.4629	0.5107	0.0022	0.041	0.0897	0.2159	102.17	88.17
gpt-oss:120b	43	How to use Mitsubishi FX-series PLC IL instruction list to design a bidirectional traffic light control logic? Assume both North-South and East-West directions have green, yellow, and red light cycles, and there is a 2-second blinking warning before the green light ends.	LD X000 // Start button OR M0 ANI X001 // Stop button OUT M0 // System start flag LD M0 ANI T7 // Ensure not yet reached final timer OUT T0 K140 // T0 = 14.0 sec ANI T0 OUT M1 // M1 = North-South green phase LD T0 OUT T1 K20 // T1 = 2 sec ANI T1 OUT M2 // M2 = North-South green blinking phase LD T1 OUT T2 K30 // T2 = 3.0 sec ANI T2 OUT M3 // M3 = North-South yellow phase LD T2 OUT T3 K10 // T3 = …	**[Part One] – Mitsubishi FX3U/FX3UC Instruction‑List (IL) Program** *(All comments are in English and placed after the “;” character. The program is written for a single FX3U/FX3UC CPU with the standard IL syntax. Timer preset values are given in **milliseconds** – the FX series timers count in 1 ms steps.)* | Address | Description | |---------|-------------| | **Outputs** | | | Y0 | North‑South…	**Part One – Complete Mitsubishi FX‑3U/FX‑3UC IL program** *(All comments are in English and placed on the same line as the instruction for easy reading.)* ``` // ------------------------------------------------------------ // 1. System start‑stop control // ------------------------------------------------------------ LD X0 // Start push‑button (normally open) OR M0 // Keep the “run” flag latched…	[40, 41, 42]	[1.0, 1.0, 1.0]	0.5135	0.5728	0.0022	0.0562	0.0913	0.2518	102.27	97.43
gpt-oss:120b	44	How to use Mitsubishi FX-series PLC IL instruction list to design a bidirectional traffic light control logic? Assume both North-South and East-West directions have green, yellow, and red light cycles, and there is a 2-second blinking warning before the green light ends.	LD X000 // Start button OR M0 ANI X001 // Stop button OUT M0 // System start flag LD M0 ANI T7 // Ensure not yet reached final timer OUT T0 K200 // T0 = 20.0 sec ANI T0 OUT M1 // M1 = North-South green phase LD T0 OUT T1 K20 // T1 = 2 sec ANI T1 OUT M2 // M2 = North-South green blinking phase LD T1 OUT T2 K40 // T2 = 4.0 sec ANI T2 OUT M3 // M3 = North-South yellow phase LD T2 OUT T3 K20 // T3 = …	**[Part One] – Mitsubishi FX3U/FX3UC Instruction List (IL) Program** *(All comments are in English and placed after the “;” character. The program is written for a single‑cycle scan; the PLC model is assumed to be FX3U‑24MR/FX3UC‑24MR. Time base of the built‑in timers = 0.01 s.)* | No. | IL Instruction | Comment | |-----|----------------|---------| | **--- USER‑DEFINED CONSTANTS (K‑registers) ---…	**Mitsubishi FX‑3U/FX‑3UC – IL (Instruction‑List) program** *Bidirectional traffic‑light controller (NS ↔ EW) with a 2 s blinking‑warning before each green phase ends.* --- ## Part One – Complete IL source (line‑by‑line English comments) ```asm ;===================================================================== ; 1. USER INPUTS ;=================================================================…	[40, 41, 42]	[1.0, 1.0, 1.0]	0.4878	0.5628	0.0007	0.0362	0.0865	0.2424	102.1	80.16
gpt-oss:120b	45	How to use Mitsubishi FX-series PLC IL instruction list to design a bidirectional traffic light control logic? Assume both North-South and East-West directions have green, yellow, and red light cycles, and there is a 2-second blinking warning before the green light ends.	LD X000 // Start button OR M0 ANI X001 // Stop button OUT M0 // System start flag LD M0 ANI T7 // Ensure not yet reached final timer OUT T0 K170 // T0 = 17.0 sec ANI T0 OUT M1 // M1 = North-South green phase LD T0 OUT T1 K20 // T1 = 2 sec ANI T1 OUT M2 // M2 = North-South green blinking phase LD T1 OUT T2 K50 // T2 = 5.0 sec ANI T2 OUT M3 // M3 = North-South yellow phase LD T2 OUT T3 K40 // T3 = …	**Answer – Bidirectional Traffic‑Light Control using Mitsubishi FX‑Series IL (Instruction List)** The solution is presented in two parts as requested. --- ## Part One – Mitsubishi FX3U/FX3UC IL Instruction List Code > **NOTE** – The program is written for the FX‑Series (FX3U/FX3UC) in the **IL (Instruction List)** format. > All comments are placed after a semicolon (`;`). > The code is divided in…	## 【Part One】 – Complete Mitsubishi FX‑3U/FX‑3UC IL (Instruction‑List) program *(All lines are annotated with English comments. The program follows the same structure as the reference examples, but the timing values are chosen for a typical 2‑second blinking warning before each green phase ends.)* ```plaintext ;===================================================================== ; Bidirectional …	[40, 41, 42]	[1.0, 1.0, 1.0]	0.375	0.6707	0.0024	0.0427	0.1226	0.2563	102.03	73.76
gpt-oss:120b	46	How to use Mitsubishi FX-series PLC IL instruction list to design a bidirectional traffic light control logic? Assume both North-South and East-West directions have green, yellow, and red light cycles, and there is a 2-second blinking warning before the green light ends.	LD X000 // Start button OR M0 ANI X001 // Stop button OUT M0 // System start flag LD M0 ANI T7 // Ensure not yet reached final timer OUT T0 K240 // T0 = 24.0 sec ANI T0 OUT M1 // M1 = North-South green phase LD T0 OUT T1 K20 // T1 = 2 sec ANI T1 OUT M2 // M2 = North-South green blinking phase LD T1 OUT T2 K40 // T2 = 4.0 sec ANI T2 OUT M3 // M3 = North-South yellow phase LD T2 OUT T3 K20 // T3 = …	**[Part One] – Mitsubishi FX3U/FX3UC IL (Instruction List) Program** *(All comments are in English and placed after a “;” character. The program is written for a single‑CPU scan loop – the PLC executes the block continuously.)* | No. | IL Instruction | Comment | |-----|----------------|---------| | **--- Global Definitions (not part of the scan loop) ---** | | 001 | **//--- Output Assignments---*…	**Mitsubishi FX‑3U/FX‑3UC – IL (Instruction List) program** *Bidirectional traffic‑light controller (NS ↔ EW) – green, yellow, red, with a 2‑second blinking “warning” before each green ends.* --- ## Part One – Complete IL program (with line‑by‑line English comments) ```text ;===================================================================== ; 1. System start / stop ;===========================…	[40, 41, 42]	[1.0, 1.0, 1.0]	0.4635	0.5564	0.0006	0.0192	0.0815	0.2504	102.18	81.54
gpt-oss:120b	47	How to use Mitsubishi FX-series PLC IL instruction list to design a bidirectional traffic light control logic? Assume both North-South and East-West directions have green, yellow, and red light cycles, and there is a 2-second blinking warning before the green light ends.	LD X000 // Start button OR M0 ANI X001 // Stop button OUT M0 // System start flag LD M0 ANI T7 // Ensure not yet reached final timer OUT T0 K180 // T0 = 18.0 sec ANI T0 OUT M1 // M1 = North-South green phase LD T0 OUT T1 K20 // T1 = 2 sec ANI T1 OUT M2 // M2 = North-South green blinking phase LD T1 OUT T2 K40 // T2 = 4.0 sec ANI T2 OUT M3 // M3 = North-South yellow phase LD T2 OUT T3 K30 // T3 = …	**[Part One] – Mitsubishi FX‑3U/FX‑3UC *Instruction List* (IL) program** *(All comments are in English and placed after “//”)* ``` // ------------------------------------------------------------ // Traffic‑Light Controller – Bidirectional (NS / EW) // Devices (assign these addresses in the PLC hardware) // ------------------------------------------------------------ // Outputs (Y) – Light Lamps /…	## 【Part One】 – Complete Mitsubishi FX‑3U/FX‑3UC IL (Instruction‑List) Program *(All lines are commented in English for clarity. The program follows the same structure as the reference examples, but the timing values are chosen as an illustration.)* | IL‑code | Comment (English) | |---------|-------------------| | **/*--- 1. System start‑stop control -----------------------------------*/** | | LD…	[40, 41, 42]	[1.0, 1.0, 1.0]	0.356	0.6104	0.0147	0.0481	0.0984	0.2626	102.21	104.6
gpt-oss:120b	48	How to use Mitsubishi FX-series PLC IL instruction list to design a bidirectional traffic light control logic? Assume both North-South and East-West directions have green, yellow, and red light cycles, and there is a 2-second blinking warning before the green light ends.	LD X000 // Start button OR M0 ANI X001 // Stop button OUT M0 // System start flag LD M0 ANI T7 // Ensure not yet reached final timer OUT T0 K60 // T0 = 6.0 sec ANI T0 OUT M1 // M1 = North-South green phase LD T0 OUT T1 K20 // T1 = 2 sec ANI T1 OUT M2 // M2 = North-South green blinking phase LD T1 OUT T2 K50 // T2 = 5.0 sec ANI T2 OUT M3 // M3 = North-South yellow phase LD T2 OUT T3 K40 // T3 = 4.…	**[Part One] – Mitsubishi FX3U/FX3UC IL (Instruction List) Program** *All comments are written in English and placed on the same line as the instruction they describe.* ``` ;===================================================================== ; Bidirectional Traffic‑Light Control (North‑South / East‑West) ; FX3U/FX3UC – Instruction List (IL) ;=====================================================…	**Answer Overview** Below you will find a **complete Mitsubishi FX‑3U/FX‑3UC IL (Instruction List) program** that implements a classic two‑way traffic‑light controller. * Both North‑South (NS) and East‑West (EW) directions have the three standard phases – **Green → 2 s blinking → Yellow → All‑Red**. * The green‑blinking warning lasts **2 seconds** (implemented by the system pulse `M8013`). * A **…	[40, 41, 42]	[1.0, 1.0, 1.0]	0.3845	0.5665	0.0023	0.0226	0.1293	0.1822	102.11	104.3
gpt-oss:120b	49	How to use Mitsubishi FX-series PLC IL instruction list to design a bidirectional traffic light control logic? Assume both North-South and East-West directions have green, yellow, and red light cycles, and there is a 2-second blinking warning before the green light ends.	LD X000 // Start button OR M0 ANI X001 // Stop button OUT M0 // System start flag LD M0 ANI T7 // Ensure not yet reached final timer OUT T0 K130 // T0 = 13.0 sec ANI T0 OUT M1 // M1 = North-South green phase LD T0 OUT T1 K20 // T1 = 2 sec ANI T1 OUT M2 // M2 = North-South green blinking phase LD T1 OUT T2 K40 // T2 = 4.0 sec ANI T2 OUT M3 // M3 = North-South yellow phase LD T2 OUT T3 K50 // T3 = …	**[Part One] – Mitsubishi FX‑Series (FX3U/FX3UC) IL (Instruction‑List) Program** > **NOTE** – The program below assumes the following I/O assignment. > *Outputs* (Y‑addresses) – you can re‑map them to your actual module numbers. | Device | Function | Address | |--------|----------|---------| | Y0 |North‑South (NS) Green LED|Y0| | Y1 |NS Yellow LED|Y1| | Y2 |NS Red LED|Y2| | Y3 |East‑West (EW) Gre…	**[Part One] – Complete Mitsubishi FX‑3U/FX‑3UC IL program** *(All comments are in English and placed on the same line as the instruction for easy reading.)* ```asm ;============================================================= ; Bidirectional traffic‑light controller with 2‑s blinking ; warning before each green‑light ends. ; North‑South (NS) : Y000 – Green, Y001 – Yellow, Y002 – Red ; East‑West…	[40, 41, 42]	[1.0, 1.0, 1.0]	0.4325	0.6686	0.0011	0.0188	0.0829	0.2441	102.05	102.51
gpt-oss:120b	50	Please write a traffic light control program for a crossroad using Mitsubishi FX-series PLC IL instruction list. The system is started by X0 and stopped by X1. Both North-South and East-West directions have green lights (with blinking before end), yellow lights, and red lights, switching alternately in a periodic cycle.	LD X000 // Start button OR M0 ANI X001 // Stop button OUT M0 // System start flag // Stage 1: N-S Green LD M0 ANI T7 // Ensure final timer not reached OUT T0 K120 // T0 = 12.0 sec (N-S Green) ANI T0 OUT M1 // M1 = N-S Green Phase // N-S Green Blinking Before End LD T0 OUT T1 K20 // T1 = 2 sec (blinking time) ANI T1 OUT M2 // M2 = N-S Green Blinking Phase // Stage 2: N-S Yellow LD T1 OUT T2 K50 //…	**[Part One] – Mitsubishi FX‑3U/FX‑3UC IL (Instruction List) Program** *(All comments are in English; they appear after the “;” character. The program is written for a standard FX‑3U/FX‑3UC CPU with the built‑in timer instructions. Adjust the timer preset values (K‑constants) to suit the actual required times.)* | Address | Symbol | Description | |---------|--------|-------------| | **Inputs** | …	**[Part One] – Complete Mitsubishi FX‑Series IL (Instruction‑List) program** *(All comments are in English and placed after “//”)* ``` //=================================================================== // Traffic‑light controller for a single cross‑road (North‑South / // East‑West). Start = X0, Stop = X1. Each direction has: // Green (steady) → Green (blinking) → Yellow → Red // The two direct…	[51, 52, 53]	[1.0, 1.0, 1.0]	0.5138	0.4701	0.0036	0.057	0.1222	0.3036	102.14	105.32
gpt-oss:120b	51	Please write a traffic light control program for a crossroad using Mitsubishi FX-series PLC IL instruction list. The system is started by X0 and stopped by X1. Both North-South and East-West directions have green lights (with blinking before end), yellow lights, and red lights, switching alternately in a periodic cycle.	LD X000 // Start button OR M0 ANI X001 // Stop button OUT M0 // System start flag // Stage 1: N-S Green LD M0 ANI T7 // Ensure final timer not reached OUT T0 K210 // T0 = 21.0 sec (N-S Green) ANI T0 OUT M1 // M1 = N-S Green Phase // N-S Green Blinking Before End LD T0 OUT T1 K20 // T1 = 2 sec (blinking time) ANI T1 OUT M2 // M2 = N-S Green Blinking Phase // Stage 2: N-S Yellow LD T1 OUT T2 K30 //…	**[Part One] – Mitsubishi FX3U/FX3UC Instruction‑List (IL) Program** *(All comments are in English and placed after a “;” on each line. The program follows the standard FX‑Series IL syntax – LD, AND, OR, NOT, OUT, SET, RST, TON, etc.)* ``` ;===================================================================== ; Traffic‑Light Controller – Crossroad ; INPUTs ; X0 – START button (rising edge starts …	**[Part One] – Mitsubishi FX‑3U/FX‑3UC IL (Instruction List) program** ```asm ;===================================================================== ; Traffic‑light controller for a two‑way crossroads ; – Start : X0 (push‑button) ; – Stop : X1 (push‑button) ; – Run flag: M0 ; – Phase bits (internal relays) ; M1 N‑S Green (steady) ; M2 N‑S Green (blinking – last 3 s) ; M3 N‑S Yellow ; M4 All‑Red a…	[50, 52, 53]	[1.0, 1.0, 1.0]	0.4766	0.6406	0.0017	0.0117	0.1388	0.2889	102.12	104.45
gpt-oss:120b	52	Please write a traffic light control program for a crossroad using Mitsubishi FX-series PLC IL instruction list. The system is started by X0 and stopped by X1. Both North-South and East-West directions have green lights (with blinking before end), yellow lights, and red lights, switching alternately in a periodic cycle.	LD X000 // Start button OR M0 ANI X001 // Stop button OUT M0 // System start flag // Stage 1: N-S Green LD M0 ANI T7 // Ensure final timer not reached OUT T0 K140 // T0 = 14.0 sec (N-S Green) ANI T0 OUT M1 // M1 = N-S Green Phase // N-S Green Blinking Before End LD T0 OUT T1 K20 // T1 = 2 sec (blinking time) ANI T1 OUT M2 // M2 = N-S Green Blinking Phase // Stage 2: N-S Yellow LD T1 OUT T2 K50 //…	**[Part One] – Mitsubishi FX3U/FX3UC Instruction‑List (IL) Program** *All comments are written in English after the “;” character. The program is organised as a single cyclic task (scan) that runs continuously on the PLC.* ``` ;===================================================================== ; I/O Assignment ;===================================================================== ; X0 – START …	**[Part One] – Mitsubishi FX‑3U/FX‑3UC Instruction‑List (IL) program** *(All comments are in English, one per line. The program follows the same structure as the reference examples – start/stop flag, a chain of timers for each phase, internal markers M1‑M8, a 1 Hz blinking pulse M8013, and the six traffic‑light outputs.)* ```text ;==================================================================…	[50, 51, 53]	[1.0, 1.0, 1.0]	0.439	0.5535	0.0022	0.0044	0.1043	0.2497	102.18	105.27
gpt-oss:120b	53	Please write a traffic light control program for a crossroad using Mitsubishi FX-series PLC IL instruction list. The system is started by X0 and stopped by X1. Both North-South and East-West directions have green lights (with blinking before end), yellow lights, and red lights, switching alternately in a periodic cycle.	LD X000 // Start button OR M0 ANI X001 // Stop button OUT M0 // System start flag // Stage 1: N-S Green LD M0 ANI T7 // Ensure final timer not reached OUT T0 K180 // T0 = 18.0 sec (N-S Green) ANI T0 OUT M1 // M1 = N-S Green Phase // N-S Green Blinking Before End LD T0 OUT T1 K20 // T1 = 2 sec (blinking time) ANI T1 OUT M2 // M2 = N-S Green Blinking Phase // Stage 2: N-S Yellow LD T1 OUT T2 K40 //…	**Answer – Traffic‑Light Controller for a Cross‑Road (Mitsubishi FX‑3U/FX‑3UC)** Below are two sections as requested: --- ## Part One – Mitsubishi FX‑3U/FX‑3UC **IL (Instruction List)** | Addr | IL Instruction | Comment (English) | |------|----------------|-------------------| | 0000 | **;===================================================================** | **Program Header** | | 0001 | **; Tra…	**[Part One] – Complete Mitsubishi FX‑Series IL (Instruction‑List) program** *(All comments are in English, one comment per line)* ``` // ------------------------------------------------------------ // Traffic‑light controller – cross‑road (FX3U/FX3UC) // Start : X0 (push‑button) // Stop : X1 (push‑button) // Outputs : Y0 – NS Green // Y1 – NS Yellow // Y2 – NS Red // Y3 – EW Green // Y4 – EW Yel…	[50, 51, 52]	[1.0, 1.0, 1.0]	0.424	0.5951	0.0011	0.0771	0.1171	0.2784	102.26	87.94
gpt-oss:120b	54	Please write a traffic light control program for a crossroad using Mitsubishi FX-series PLC IL instruction list. The system is started by X0 and stopped by X1. Both North-South and East-West directions have green lights (with blinking before end), yellow lights, and red lights, switching alternately in a periodic cycle.	LD X000 // Start button OR M0 ANI X001 // Stop button OUT M0 // System start flag // Stage 1: N-S Green LD M0 ANI T7 // Ensure final timer not reached OUT T0 K50 // T0 = 5.0 sec (N-S Green) ANI T0 OUT M1 // M1 = N-S Green Phase // N-S Green Blinking Before End LD T0 OUT T1 K20 // T1 = 2 sec (blinking time) ANI T1 OUT M2 // M2 = N-S Green Blinking Phase // Stage 2: N-S Yellow LD T1 OUT T2 K30 // T…		**Part One – Mitsubishi FX‑Series IL (Instruction‑List) Program** *(All comments are in English and placed after “//”)* ``` //=================================================================== // Traffic‑light controller for a single cross‑road // – Start : X0 (push‑button) // – Stop : X1 (push‑button) // – Outputs : Y0‑Y2 = North‑South (NS) Green / Yellow / Red // Y3‑Y5 = East‑West (EW) Green /…	[50, 51, 52]	[1.0, 1.0, 1.0]	-0.0334	0.5813	0	0.0792	0	0.2511	102.1	81.75
gpt-oss:120b	55	Please write a traffic light control program for a crossroad using Mitsubishi FX-series PLC IL instruction list. The system is started by X0 and stopped by X1. Both North-South and East-West directions have green lights (with blinking before end), yellow lights, and red lights, switching alternately in a periodic cycle.	LD X000 // Start button OR M0 ANI X001 // Stop button OUT M0 // System start flag // Stage 1: N-S Green LD M0 ANI T7 // Ensure final timer not reached OUT T0 K200 // T0 = 20.0 sec (N-S Green) ANI T0 OUT M1 // M1 = N-S Green Phase // N-S Green Blinking Before End LD T0 OUT T1 K20 // T1 = 2 sec (blinking time) ANI T1 OUT M2 // M2 = N-S Green Blinking Phase // Stage 2: N-S Yellow LD T1 OUT T2 K40 //…	**[Part One] – Mitsubishi FX3U/FX3UC IL (Instruction List) Program** *(All comments are placed after a “;” – the Mitsubishi‑FX IL comment character. The program is written as a single cyclic task that runs every PLC scan.)* | No. | IL Instruction | Comment (English) | |-----|----------------|-------------------| | 001 | **LD X0** ; Load **Start** push‑button (X0) | | 002 | **AND NOT X1** ; …but o…	**[Part One] – Mitsubishi FX‑3U/FX‑3UC IL (Instruction‑List) program** *(All timers use a 0.1 s base – e.g. K150 = 15.0 s. M8013 is the built‑in 1 Hz “blink” pulse.)* ``` ;----------------------------------------------------------------- ; System start‑stop control ;----------------------------------------------------------------- LD X0 ;--- Start push‑button OR M0 ; Keep “run” flag set while but…	[50, 51, 52]	[1.0, 1.0, 1.0]	0.5103	0.6208	0.001	0.0091	0.1108	0.3695	101.46	105.24
gpt-oss:120b	56	Please write a traffic light control program for a crossroad using Mitsubishi FX-series PLC IL instruction list. The system is started by X0 and stopped by X1. Both North-South and East-West directions have green lights (with blinking before end), yellow lights, and red lights, switching alternately in a periodic cycle.	LD X000 // Start button OR M0 ANI X001 // Stop button OUT M0 // System start flag // Stage 1: N-S Green LD M0 ANI T7 // Ensure final timer not reached OUT T0 K200 // T0 = 20.0 sec (N-S Green) ANI T0 OUT M1 // M1 = N-S Green Phase // N-S Green Blinking Before End LD T0 OUT T1 K20 // T1 = 2 sec (blinking time) ANI T1 OUT M2 // M2 = N-S Green Blinking Phase // Stage 2: N-S Yellow LD T1 OUT T2 K30 //…	**[Part One] – Mitsubishi FX‑3U/FX‑3UC IL (Instruction List) Program** ``` ;===================================================================== ; TRAFFIC‑LIGHT CONTROL – CROSSROAD (Mitsubishi FX‑3U/FX‑3UC) ;===================================================================== ; INPUTS ; X0 – START push‑button ; X1 – STOP push‑button ; ; OUTPUTS ; Y0 – North‑South (NS) GREEN ; Y1 – NS YELLOW ; Y…	**[Part One] – Complete Mitsubishi FX‑Series IL (Instruction‑List) Program** *(All comments are in English, one per line)* ``` // ------------------------------------------------------------ // Traffic‑light controller for a 2‑way intersection // Start : X0 (push‑button “RUN”) // Stop : X1 (push‑button “STOP”) // Outputs: // Y0 – North‑South GREEN // Y1 – North‑South YELLOW // Y2 – North‑South RE…	[50, 51, 52]	[1.0, 1.0, 1.0]	0.4565	0.607	0.0013	0.0686	0.1397	0.2704	102.19	91.74
gpt-oss:120b	57	Please write a traffic light control program for a crossroad using Mitsubishi FX-series PLC IL instruction list. The system is started by X0 and stopped by X1. Both North-South and East-West directions have green lights (with blinking before end), yellow lights, and red lights, switching alternately in a periodic cycle.	LD X000 // Start button OR M0 ANI X001 // Stop button OUT M0 // System start flag // Stage 1: N-S Green LD M0 ANI T7 // Ensure final timer not reached OUT T0 K250 // T0 = 25.0 sec (N-S Green) ANI T0 OUT M1 // M1 = N-S Green Phase // N-S Green Blinking Before End LD T0 OUT T1 K20 // T1 = 2 sec (blinking time) ANI T1 OUT M2 // M2 = N-S Green Blinking Phase // Stage 2: N-S Yellow LD T1 OUT T2 K40 //…	**[Part One] – Mitsubishi FX3U/FX3UC IL (Instruction‑List) Program** *All addresses are examples – adapt to your I/O map.* | # | IL Instruction (FX‑Series syntax) | Comment (English) | |---|-----------------------------------|-------------------| |---| **--- START / STOP LOGIC ---------------------------------------------------** | | 001 | `LDP X0` | Detect **rising edge** of the *Start* push‑but…	**[Part One] – Complete Mitsubishi FX‑Series IL (Instruction List) program** *(All comments are in English, one comment per line)* ```plaintext ;============================================================= ; Traffic‑light controller for a two‑way cross‑road ; – Start : X0 (push‑button) ; – Stop : X1 (push‑button) ; – Outputs ; Y0 – NS (North‑South) Green ; Y1 – NS Yellow ; Y2 – NS Red ; Y3 – EW …	[50, 51, 52]	[1.0, 1.0, 1.0]	0.4607	0.5843	0.0005	0.0053	0.1287	0.2342	102.1	105.32
gpt-oss:120b	58	Please write a traffic light control program for a crossroad using Mitsubishi FX-series PLC IL instruction list. The system is started by X0 and stopped by X1. Both North-South and East-West directions have green lights (with blinking before end), yellow lights, and red lights, switching alternately in a periodic cycle.	LD X000 // Start button OR M0 ANI X001 // Stop button OUT M0 // System start flag // Stage 1: N-S Green LD M0 ANI T7 // Ensure final timer not reached OUT T0 K120 // T0 = 12.0 sec (N-S Green) ANI T0 OUT M1 // M1 = N-S Green Phase // N-S Green Blinking Before End LD T0 OUT T1 K20 // T1 = 2 sec (blinking time) ANI T1 OUT M2 // M2 = N-S Green Blinking Phase // Stage 2: N-S Yellow LD T1 OUT T2 K50 //…	**[Part One] – Mitsubishi FX3U/FX3UC IL (Instruction‑List) Program** *(All comments are in English and placed after the “;” character)* | Addr | Instruction | Operand(s) | Comment | |------|-------------|------------|---------| | 0000 | **--- Start / Stop Control ---------------------------------------------------** | | 0000 | LD X0 ; X0 = Start push‑button | Detect start request | | 0001 | AND N…	**[Part One] – Complete Mitsubishi FX‑Series IL (Instruction‑List) program** ```asm ;===================================================================== ; Traffic‑light controller for a single cross‑road (NS ↔ EW) ; • Start button : X0 ; • Stop button : X1 ; • NS direction : Y0 – Green, Y1 – Yellow, Y2 – Red ; • EW direction : Y3 – Green, Y4 – Yellow, Y5 – Red ; • Green phase blinks during the …	[50, 51, 52]	[1.0, 1.0, 1.0]	0.4424	0.5649	0.0025	0.0116	0.1463	0.2509	102.12	88.43
gpt-oss:120b	59	Please write a traffic light control program for a crossroad using Mitsubishi FX-series PLC IL instruction list. The system is started by X0 and stopped by X1. Both North-South and East-West directions have green lights (with blinking before end), yellow lights, and red lights, switching alternately in a periodic cycle.	LD X000 // Start button OR M0 ANI X001 // Stop button OUT M0 // System start flag // Stage 1: N-S Green LD M0 ANI T7 // Ensure final timer not reached OUT T0 K180 // T0 = 18.0 sec (N-S Green) ANI T0 OUT M1 // M1 = N-S Green Phase // N-S Green Blinking Before End LD T0 OUT T1 K20 // T1 = 2 sec (blinking time) ANI T1 OUT M2 // M2 = N-S Green Blinking Phase // Stage 2: N-S Yellow LD T1 OUT T2 K30 //…	**[Part One] – Mitsubishi FX3U/FX3UC Instruction‑List (IL) Program** *(All addresses are examples – adapt to your I/O configuration)* ``` ;===================================================================== ; Traffic‑light controller – Crossroad ; Start : X0 (Run command) ; Stop : X1 (Stop command) ; ; Outputs (Y‑address) ; Y0 – NS Green ; Y1 – NS Yellow ; Y2 – NS Red ; Y3 – EW Green ; Y4 – EW …	**[Part One] – Complete Mitsubishi FX‑Series IL (Instruction‑List) program** *(All comments are in English; the program is written for an FX3U/FX3UC CPU. Timers use the “K‑value” notation where `K100` = 10.0 s because the base time of the FX timers is 0.1 s.)* ``` // ------------------------------------------------------------ // 1. System start‑stop logic // -------------------------------------…	[50, 51, 52]	[1.0, 1.0, 1.0]	0.4747	0.4981	0.0025	0.0688	0.119	0.2512	102.08	76.48
gpt-oss:120b	60	How to write a self-holding start-stop program in Mitsubishi FX-series PLC IL instruction list?	Input: X0 (Start), X1 (Stop) Output: Y0 (Motor or Load) Internal Relay: M0 (Self-hold) Instruction List Code: LD X0 ; Press start button OR M0 OUT M0 ; Set M0 (self-hold) LD X1 ; Press stop button RST M0 ; Reset M0 (stop) LD M0 ; If M0 is ON OUT Y0 ; Relay Y0 energized (drives motor or load) END ; End of program	**[Part One] – Mitsubishi FX‑3U/FX‑3UC Instruction‑List (IL) Program** *(All comments are in English and placed after the “;” character. The line numbers shown are the PLC’s internal address fields – you can renumber them to fit your project.)* | Addr | IL Instruction | Comment | |------|----------------|---------| | 0000 | **LD X0** ; Load the **Start** push‑button (normally open) into the accum…	## 【Part One】 – Self‑Holding Start‑Stop Program (Mitsubishi FX‑Series IL) Below is a **complete, ready‑to‑download** Instruction‑List (IL) program for a classic “self‑holding” (latch) start‑stop circuit. All instructions are written for the **FX3U/FX3UC** series and are fully commented in English so you can see exactly what each line does. | Line | IL Instruction | Comment (English) | |------|---…	[63, 66, 61]	[0.7928, 0.7585, 0.7029]	0.6391	0.6751	0.0051	0.0084	0.0972	0.0862	48.2	50.77
gpt-oss:120b	61	How to write a forward-reverse motor control program with interlock protection using Mitsubishi FX-series PLC IL instruction list?	Input: X0 (Forward), X1 (Reverse), X2 (Common Stop) Output: Y0 (Forward), Y1 (Reverse) Internal Relays: M0 (Forward self-hold), M1 (Reverse self-hold) Instruction List Code: LD X0 ; Press forward button ANI Y1 ; Interlocked with reverse output OUT M0 ; Set forward self-hold LD X1 ; Press reverse button ANI Y0 ; Interlocked with forward output OUT M1 ; Set reverse self-hold LD M0 ; If forward self…	**[Part One] – Mitsubishi FX3U/FX3UC IL (Instruction‑List) Program** *(All comments are written in English after the “//” delimiter. The program is shown with logical address labels for clarity – you can copy‑paste the instructions directly into the FX‑Series editor.)* ``` ;===================================================================== ; Forward‑Reverse Motor Control with Interlock Protect…	## **[Part One] – Full Mitsubishi FX‑Series IL (Instruction List) Program** *Forward / Reverse motor drive with self‑hold start‑stop and hard‑wired interlock protection* | Symbol | Meaning (example) | |--------|-------------------| | **Inputs** | X0 – Forward Start (F‑Start) <br> X1 – Reverse Start (R‑Start) <br> X2 – Common Stop (Stop) | | **Outputs**| Y0 – Forward Contact (F‑Contactor) <br> Y1 …	[65, 60, 33]	[0.8341, 0.7029, 0.6533]	0.5485	0.6465	0.0047	0.0139	0.075	0.1063	90.61	84.74
gpt-oss:120b	62	How to write an On-Delay program using Mitsubishi FX-series PLC IL instruction list?	Input: X0 (Start) Output: Y0 (Indicator or Load) Timer: T0 = 5 seconds (K50) Instruction List Code: LD X0 ; Press start button OUT T0 K50 ; Start timer T0, 5 seconds LD T0 ; When T0 times out OUT Y0 ; Output Y0 END ; End of program	**[Part One] – Mitsubishi FX3U/FX3UC IL (Instruction List) Program** Below is a complete, ready‑to‑download IL program that implements a classic **ON‑Delay** (TON) function. The program uses a single digital input **X0**, a single on‑delay timer **T0**, and a single digital output **Y0**. > **NOTE** – The FX‑series timer works in **0.01 s (10 ms) count units** by default. > The preset value **K50…	## 【Part One】 – Complete IL (Instruction‑List) program **Mitsubishi FX‑3U/FX‑3UC – On‑Delay (TON) example** | No. | IL instruction | English comment (what the line does) | |-----|----------------|----------------------------------------| | 1 | **LD X0** | Load the state of the start button (X0). | | 2 | **OUT M0** | When X0 = 1, set internal relay **M0** – this latch holds “button‑pressed” while …	[63, 70, 76]	[0.9763, 0.8223, 0.8457]	0.5595	0.5066	0.0057	0.0069	0.0545	0.0808	69.11	67.61
gpt-oss:120b	63	How to write an Off-Delay program using Mitsubishi FX-series PLC IL instruction list?	Input: X0 (Button) Output: Y0 (Indicator) Timer: T0 = 5 seconds (K50) Internal Relay: M0 (Hold the light ON) Instruction List Code: LD X0 ; Button is pressed OUT M0 ; Set M0 LD /X0 ; Button released (X0 negated) OUT T0 K50 ; Start 5-second timer LD T0 ; When timer expires RST M0 ; Turn off holding LD M0 ; As long as M0 is ON OUT Y0 ; Keep light ON END ; End of program	**[Part One] – Mitsubishi FX‑3U/FX‑3UC Instruction‑List (IL) Off‑Delay Program** Below is a complete IL routine that implements an **off‑delay** (also called “delay‑off” or “TOF”) for a single input‑output pair. *Input:* `X0` – start/ON command (normally high) *Output:* `Y0` – device that must stay ON for a preset time after `X0` goes low. *Timer:* `T0` – off‑delay timer (preset 5 s = 5000 ms). >…	## 【Part One】 – Mitsubishi FX3U/FX3UC Instruction‑List (IL) Program **Goal:** Off‑delay (delay‑off) of an output **Y0** when the start input **X0** goes OFF. *The output stays ON for a preset time (here 5 s) after X0 is released, then turns OFF.* | No. | IL Instruction | English Comment (line‑by‑line) | |-----|----------------|--------------------------------| | 1 | `LD X0` | **If** the start but…	[62, 60, 71]	[0.9763, 0.7928, 0.8249]	0.5394	0.6678	0.0057	0.0036	0.0654	0.1302	80.88	58.64
gpt-oss:120b	64	How to write a blinking light control (alternating timer) using Mitsubishi FX-series PLC IL instruction list?	Input: None Output: Y0 (Blinking Light) Timers: T0, T1 (Alternating timing) Internal Relay: M0 (Blink control) Instruction List Code: LD M8000 ; Always ON when PLC powered OUT T0 K50 ; Start T0, 5 seconds LD T0 ; When T0 completes OUT T1 K50 ; Start T1, 5 seconds LD T1 ; When T1 completes RST T0 ; Restart T0 LD T0 ; While T0 is timing OUT M0 ; M0 represents blinking LD M0 ; If M0 is ON OUT Y0 ; L…	**[Part One] – Mitsubishi FX3U/FX3UC Instruction‑List (IL) Program** *(All comments are in English and placed after the “;” character. The program is written for a single‑cycle scan – i.e. it is executed once every PLC scan.)* | No. | IL Instruction | Comment | |-----|----------------|---------| | 001 | **;--- Power‑on initialization (optional)---** | | | 002 | LD K0 ; Load constant “0” (always f…	**[Part One] – Mitsubishi FX3U/FX3UC Instruction‑List (IL) Program** *Blinking light on output **Y0** using two alternating timers (T0 & T1).* | # | IL instruction | English comment | |---|----------------|-----------------| | 1 | **LD M8000** | Power‑ON relay – always true while the CPU has power. | | 2 | **OUT T0 K5** | Start timer **T0** with a preset of **5×0.1 s = 0.5 s** (K5). | | 3 | **LD …	[72, 62, 71]	[0.9354, 0.7692, 0.8239]	0.5928	0.6971	0.0045	0.0012	0.0702	0.145	72.41	43.67
gpt-oss:120b	65	How to write a two-motor interlock control (cannot run simultaneously) using Mitsubishi FX-series PLC IL instruction list?	Input: X0 (Motor 1 Start), X1 (Motor 2 Start), X2 (Common Stop) Output: Y0 (Motor 1), Y1 (Motor 2) Internal Relays: M0 (Motor 1 hold), M1 (Motor 2 hold) Instruction List Code: LD X0 ; Start Motor 1 ANI Y1 ; Motor 2 not running OUT M0 ; Hold Motor 1 LD X1 ; Start Motor 2 ANI Y0 ; Motor 1 not running OUT M1 ; Hold Motor 2 LD M0 ; Motor 1 held OR Y0 ; Or already running ANI X2 ; Stop not pressed OUT…	**Answer Overview** Below you will find a ready‑to‑download Mitsubishi **FX3U/FX3UC** *Instruction List* (IL) program that guarantees **mutual‑exclusion (interlock)** between two motors – Motor A and Motor B. The code is written in the classic Mitsubishi IL syntax (LD, AND, OR, SET, RST, OUT, etc.) and is fully commented line‑by‑line. After the source code, a concise engineering‑style description…	## 【Part One】 – Mitsubishi FX3U/FX3UC **Two‑motor interlock (A ↔ B cannot run at the same time)** | Symbol | Description | |--------|--------------| | **Inputs** | X0 – Start A <br> X1 – Stop A <br> X2 – Start B <br> X3 – Stop B <br> X4 – Common Stop (normally‑closed, “1” = OK) | | **Outputs**| Y0 – Motor A (drive) <br> Y1 – Motor B (drive) | | **Internal relays**| M0 – Motor A “run” latch <br> M…	[61, 72, 69]	[0.8341, 0.6779, 0.7216]	0.6486	0.7323	0.0008	0.0117	0.0755	0.1079	74.51	69.11
gpt-oss:120b	66	How to write an emergency stop (E-Stop) function using Mitsubishi FX-series PLC IL instruction list?	Input: X0 (Normal Start), X1 (Emergency Stop) Output: Y0 (Motor) Internal Relay: M0 (Hold) Instruction List Code: LD X0 ; Normal start SET M0 ; Set hold LD X1 ; Emergency stop RST M0 ; Immediately reset LD M0 ; If M0 is still ON OUT Y0 ; Motor runs END ; End of program	**Answer – Emergency‑Stop (E‑Stop) Function for Mitsubishi FX‑Series (FX3U/FX3UC) in IL (Instruction List)** --- ## Part One – Mitsubishi FX3U/FX3UC IL Instruction List Code > **Assumptions (adjust addresses as needed for your project)** > * `X0` – **E‑Stop push‑button** (normally‑closed, NC). When the button is pressed the contact opens → `X0 = 0`. > * `X1` – **Reset (R‑) push‑button** (normally…	## Part One – Mitsubishi FX3U/FX3UC **IL (Instruction List) Program** **Function:** Emergency‑Stop (E‑Stop) with a self‑holding start‑stop latch. **I/O Assignment (example – can be changed to suit your hardware)** | Symbol | Description | Type | |--------|---------------------------------|------| | X0 | Start push‑button (normally open) | Input | | X1 | Stop push‑button (normally open) | Input | …	[60, 193, 76]	[0.7585, 0.6315, 0.6297]	0.7306	0.6523	0.0036	0.011	0.0375	0.1963	93.57	32.95
gpt-oss:120b	67	How to write a Toggle switch (single-button ON/OFF) using Mitsubishi FX-series PLC IL instruction list?	Input: X0 (Button) Output: Y0 (Light) Internal Relays: M0 (Rising Edge), M1 (State Hold) Instruction List Code: LD X0 ; Monitor X0 PLS M0 ; Rising edge trigger LD M0 ; If rising edge INV M1 ; Invert M1 OUT M1 ; Update state LD M1 ; If M1 is ON OUT Y0 ; Light ON END ; End of program	**[Part One] – Mitsubishi FX3U/FX3UC IL (Instruction List) Program** *(Toggle switch – single‑button ON/OFF)* | No. | IL Instruction | Comment (English) | |-----|----------------|-------------------| |001| **LD X0** | Load the current state of the push‑button (input X0). | |002| **AND NOT M0** | AND with the *inverse* of the previous button state (M0). Result is TRUE only on a **rising edge** (0 …	## 【Part One】 Mitsubishi FX3U/FX3UC – IL (Instruction List) Program **Function:** 1‑button toggle (ON / OFF) – each press of **X0** flips the state of **Y0**. **Used devices** | Symbol | Description | |--------|---------------------------------| | X0 | Push‑button (momentary) | | Y0 | Load / indicator (output) | | M0 | Toggle latch – holds ON/OFF state of the output | | M1 | “Prev‑Button” – store…	[64, 60, 73]	[0.7065, 0.6415, 0.6498]	0.6196	0.6314	0.0007	0.0135	0.066	0.0959	68.51	61.47
gpt-oss:120b	68	How to write a counter control program to perform an action after counting using Mitsubishi FX-series PLC IL instruction list?	Input: X0 (Product Sensor) Output: Y0 (Output when target count is reached) Counter: C0 (K10) Instruction List Code: LD X0 ; Product detected OUT C0 K10 ; Count up to 10 LD C0 ; When count = 10 OUT Y0 ; Trigger output RST C0 ; Reset counter END ; End of program	**[Part One] – Mitsubishi FX3U/FX3UC Instruction‑List (IL) Program** *(All comments are placed after a semicolon “;” and written in plain English for clarity.)* | # | IL Instruction | Operand(s) | Comment | |---|----------------|------------|---------| | 001 | **LD** | X0 | Load the state of the start‑pulse input (e.g., a push‑button or sensor). | | 002 | **LDP** | | Detect a **rising edge** on X…	## 【Part One】 – Complete IL (Instruction List) program **Purpose** – Count a repetitive event (e.g., a product sensor pulse) and fire a single action (turn on Y0) when the preset count is reached. The program also contains a *run/stop* latch (M0) so that counting only occurs while the operator has pressed **Start** (X0) and not **Stop** (X2). After the action is executed the counter is cleared so…	[78, 60, 79]	[0.8042, 0.7067, 0.7846]	0.6409	0.6099	0.0003	0.001	0.0458	0.0756	70.48	46.18
gpt-oss:120b	69	How to write a 'simple 2-step sequence' control program using Mitsubishi FX-series PLC IL instruction list?	Input: X0 (Start), X1 (Step Toggle) Output: Y0 (Step 1), Y1 (Step 2) Internal Relays: M0 (Step 1), M1 (Step 2) Instruction List Code: LD X0 ; Press start SET M0 ; Enter Step 1 LD M0 ; Step 1 active OUT Y0 ; Output Step 1 LD X1 ; Toggle RST M0 ; Exit Step 1 SET M1 ; Enter Step 2 LD M1 ; Step 2 active OUT Y1 ; Output Step 2 LD X1 ; Toggle again RST M1 ; Exit Step 2 SET M0 ; Return to Step 1 END ; E…	**[Part One] – Mitsubishi FX3U/FX3UC Instruction‑List (IL) Program** *(All comments are written in English after “//”. The line numbers are only for reference – they are **not** part of the PLC code.)* ```plaintext // --------------------------------------------------------------- // 2‑STEP SEQUENCE CONTROL // --------------------------------------------------------------- // I/O definition // X0…	## Part One – Complete Mitsubishi FX‑Series **IL (Instruction List)** Program *Simple 2‑step (stage) sequence with start‑/reset‑inputs and timing for each stage* | Symbol | Meaning | |--------|---------| | **X0** | Start push‑button (momentary) | | **X1** | Reset / Emergency‑stop (momentary) | | **Y0** | Output for **Stage 1** (e.g., motor A, lamp A) | | **Y1** | Output for **Stage 2** (e.g., mot…	[74, 60, 68]	[0.7899, 0.7862, 0.7446]	0.5209	0.6008	0.002	0.0184	0.0867	0.123	81.72	54.09
gpt-oss:120b	70	How to use Mitsubishi FX-series PLC IL instruction list to control delayed light startup with a timer (On-Delay)?	Input: X0 = Start Button Output: Y0 = Light Timer: T0 = 5 seconds (K50) Instruction List Code: LD X0 ; When the start button is pressed OUT T0 K50 ; Start timer T0 for 5 seconds LD T0 ; When T0 times out OUT Y0 ; Turn on light END ; End of program	**[Part One] – Mitsubishi FX3U/FX3UC Instruction‑List (IL) Program** *(delayed light start using an ON‑delay timer – 5 s delay)* | Addr | IL Instruction | Comment (English) | |------|----------------|-------------------| | **--- INPUT / OUTPUT DEFINITIONS (for reference) ---** | | X0 | **Start push‑button** (normally open) | | X1 | **Stop push‑button** (normally open) | | Y0 | **Light (output)** …	**[Part One] – Mitsubishi FX3U/FX3UC Instruction‑List Program** *(Delayed light **ON** – On‑Delay timer. Input X0 = Start button, Output Y0 = Lamp, Timer T0 = 3 s, Internal relay M0 = “lamp‑hold”)* ```asm ;============================================================= ; Delayed Light‑ON (On‑Delay) program ; X0 : Start button (momentary) ; Y0 : Lamp (output) ; T0 : On‑delay timer, 3 seconds (K30) ;…	[71, 62, 72]	[0.9581, 0.8223, 0.8093]	0.6733	0.6276	0.0047	0.0234	0.0606	0.1138	66.65	43.37
gpt-oss:120b	71	How to use Mitsubishi FX-series PLC IL instruction list to control delayed light off with a timer (Off-Delay)?	Input: X0 = Button Output: Y0 = Light Timer: T0 = 3 seconds (K30) Internal Relay: M0 = Light Hold Instruction List Code: LD X0 ; Press the button OUT M0 ; Set M0 LD /X0 ; Button released (X0 negated) OUT T0 K30 ; Delay 3 seconds LD T0 ; After 3 seconds RST M0 ; Cancel hold LD M0 ; If M0 is still ON OUT Y0 ; Keep light ON END ; End of program	**[Part One] – Mitsubishi FX3U/FX3UC IL (Instruction List) Program** *(All instructions are written in the native Mitsubishi IL syntax. English comments are placed after “;”. The program uses a single off‑delay timer – **TOF T0** – to keep the lamp on for a preset time after the switch is released.)* ``` ;============================================================= ; Delayed Light‑Off (Off‑Delay…	## 【Part One】 – Mitsubishi FX‑Series IL (Instruction List) Program **Goal:** When the start button ( X0 ) is pressed the lamp ( Y0 ) turns **ON** immediately. When the button is released the lamp stays **ON** for a preset “off‑delay” period (5 s) and then turns **OFF** automatically. ``` ;===================================================================== ; OFF‑DELAY LIGHT CONTROL (FX3U / FX3UC…	[70, 63, 75]	[0.9581, 0.8249, 0.7841]	0.6423	0.7082	0.0028	0.0081	0.0622	0.1234	66.26	35.91
gpt-oss:120b	72	How to use Mitsubishi FX-series PLC IL instruction list to generate a blinking light using two alternating timers?	Input: None Output: Y0 = Blinking Light Timers: T0, T1 (Alternating) Internal Relay: M0 = Blink Control Instruction List Code: LD M8000 ; Always ON when PLC is powered OUT T0 K50 ; Start T0, 5 seconds LD T0 ; When T0 ends OUT T1 K50 ; Start T1, 5 seconds LD T1 ; When T1 ends RST T0 ; Reset T0 LD T0 ; While T0 is active OUT M0 ; Set M0 LD M0 ; If M0 is ON OUT Y0 ; Blink light ON END ; End of progr…	**[Part One] – Mitsubishi FX3U/FX3UC IL (Instruction List) Program** *(All comments are placed after a “;” on the same line for easy reading.)* | # | IL Instruction | Comment | |---|----------------|---------| | 1 | **;============================================================** | Header – purpose of the program | | 2 | **; Blinking LED – two alternating timers (T0 & T1)** | | | 3 | **; Output …	**Answer – Blinking Light with Two Alternating Timers (Mitsubishi FX‑Series IL)** Below are two sections: | Part | Content | |------|---------| | **Part One** | Complete IL (Instruction‑List) program, each line followed by an English comment. | | **Part Two** | Step‑by‑step description of how the program works (logic flow). | --- ## Part One – IL Instruction List Code ```text ;===================…	[64, 74, 70]	[0.9354, 0.7471, 0.8093]	0.5153	0.6736	0.004	0.0347	0.0826	0.1412	72.77	53.63
gpt-oss:120b	73	How to use Mitsubishi FX-series PLC IL instruction list to output a one-shot pulse after detecting a button, with timer delay?	Input: X0 = Button Output: Y0 = One-shot Pulse Timer: T0 = 0.5 seconds (K5) Internal Relay: M0 = Pulse Hold Instruction List Code: LD X0 ; Press button OUT M0 ; Set M0 LD M0 ; If M0 is ON OUT T0 K5 ; Set T0 = 0.5 seconds LD T0 ; When T0 times out RST M0 ; Reset M0 LD M0 ; While M0 is ON OUT Y0 ; Output one-shot END ; End of program	**[Part One] – Mitsubishi FX3U/FX3UC Instruction‑List (IL) Program** *(All comments are in English and placed after each instruction line. Line numbers are shown for easy reference – they are **not** part of the actual PLC code.)* | # | IL Instruction | Comment | |---|----------------|---------| | 1 | **;============================================================** | Header – program purpose | |…	## Part One – Complete IL Program (FX3U/FX3UC) **Goal:** *When the operator presses a push‑button (X0), wait a programmed delay (e.g., 2 s) and then issue a **single‑scan** pulse on output Y0. The pulse must be generated only once per button press, regardless of how long the button is held.* ```asm ;===================================================================== ; ONE‑SHOT PULSE AFTER BUTTO…	[71, 76, 75]	[0.7967, 0.7866, 0.7457]	0.5599	0.6534	0.01	0.0083	0.0752	0.0841	69.12	57.71
gpt-oss:120b	74	How to use Mitsubishi FX-series PLC IL instruction list to perform multi-stage sequence control (e.g., two stages) with timers?	Input: X0 = Start Output: Y0 = Stage 1, Y1 = Stage 2 Timers: T0 = 5 seconds (K50), T1 = 3 seconds (K30) Internal Relays: M0 = Stage 1, M1 = Stage 2 Instruction List Code: LD X0 ; Press start SET M0 ; Enter stage 1 LD M0 ; If in stage 1 OUT Y0 ; Output Y0 OUT T0 K50 ; Set timer 5 seconds LD T0 ; When time up RST M0 ; End stage 1 SET M1 ; Enter stage 2 LD M1 ; If in stage 2 OUT Y1 ; Output Y1 OUT T…	**[Part One] – Mitsubishi FX3U/FX3UC Instruction‑List (IL) program** Below is a ready‑to‑download IL routine that implements a **two‑stage sequential control** with on‑delay timers. All instructions are written in the exact syntax used by the FX‑Series “Instruction List” (IL) editor. Every line is numbered and followed by an English comment that explains the purpose of the instruction. ``` ;=====…	## 【Part One】 – Mitsubishi FX3U/FX3UC IL (Instruction‑List) Program **Purpose:** Two‑stage production sequence with on‑delay timers for each stage. | Symbol | Description | |--------|--------------| | **Inputs** | X0 – Start button (rising edge) <br> X1 – Abort / Reset button | | **Outputs**| Y0 – Stage 1 indicator (e.g., motor, lamp) <br> Y1 – Stage 2 indicator | | **Timers** | T0 – Stage 1 on‑d…	[69, 79, 70]	[0.7899, 0.7633, 0.7486]	0.4947	0.6341	0.0083	0.0036	0.0833	0.1564	83.28	52.61
gpt-oss:120b	75	How to use Mitsubishi FX-series PLC IL instruction list to compare Timer value and output when a set time is reached?	Input: X0 = Start Output: Y0 = Output Action Timer: T0 = 10 seconds (K100) Instruction List Code: LD X0 ; Start OUT T0 K100 ; 10-second timer LD T0 ; When 10 seconds passed OUT Y0 ; Output action END ; End of program	## Part One – Mitsubishi FX‑3U/FX‑3UC **IL (Instruction List) Code** *(All comments are in English and placed on the same line as the instruction for easy reading.)* ```text ;===================================================================== ; Program : “Delay‑On” – turn on Y0 after X0 has been ON for a ; programmable time (preset stored in D100). ; Device : Mitsubishi FX‑3U / FX‑3UC ; Languag…	**Answer Overview** Below you will find a complete, ready‑to‑download **Instruction List (IL)** program for a Mitsubishi **FX‑3U/FX‑3UC** PLC that: 1. Starts a timer when a start signal (X0) is received. 2. Continuously **compares the timer’s “done” bit** with a preset value (i.e., checks whether the timer has reached the programmed time). 3. When the preset time is reached, the program **activat…	[71, 79, 76]	[0.7841, 0.718, 0.7833]	0.5433	0.5984	0.0023	0.0017	0.0353	0.0476	101.95	68.08
gpt-oss:120b	76	How to use Mitsubishi FX-series PLC IL instruction list to delay output after reaching a set count?	Input: X0 = Sensor (counts +1 per detection) Output: Y0 = Delayed output after reaching count Counter: C0 = 5 (K5) Timer: T0 = 2 seconds (K20) Instruction List Code: LD X0 ; Each sensor detection +1 OUT C0 K5 ; Count to 5 LD C0 ; When count = 5 OUT T0 K20 ; Delay 2 seconds LD T0 ; When timer ends OUT Y0 ; Execute action RST C0 ; Reset counter END ; End of program	**[Part One] – Mitsubishi FX3U/FX3UC Instruction‑List (IL) Program** *(All comments are in English and placed after “//”. The program is written for the standard FX‑Series IL syntax – it can be copied straight into the FX‑Series “Instruction List” editor.)* | Addr | IL Instruction | Comment | |------|----------------|---------| | 0000 | **;=========================================================…	## Part One – Complete Mitsubishi FX‑Series **IL (Instruction List)** Program *Goal*: Count incoming pulses on **X0**. When the count reaches a preset value (e.g., 20), start a **delay timer** (3 seconds). After the timer expires, turn on **Y0**. The counter, the “count‑reached” flag, and the timer are then cleared so the sequence can start again. ```text ;========================================…	[62, 78, 75]	[0.8457, 0.7374, 0.7833]	0.5526	0.6517	0.0021	0.0026	0.0698	0.0794	70.68	60.56
gpt-oss:120b	77	How to use the Down-Counter in Mitsubishi FX-series PLC IL instruction list to output a warning when count reaches 0?	Input: X0 = Feed-in (each time -1), X1 = Load preset Output: Y0 = Warning or alert Counter: C1 = Down-Counter (K10) Instruction List Code: LD X1 ; When pressed MOV K10 C1 ; Load 10 into C1 LD X0 ; Each material detected CD C1 ; Down-Counter -1 LD = C1 K0 ; If C1 = 0 OUT Y0 ; Output warning END ; End of program	**[Part One] – Mitsubishi FX‑3U/FX‑3UC IL (Instruction List) Program** *(All comments are in English and placed after the “;” delimiter. The program is written for a typical FX‑3U/FX‑3UC CPU – the same code runs on any FX‑3U/FX‑3UC model that supports IL.)* | No. | IL Statement | Comment | |-----|--------------|---------| | 001 | **LD X0** ; **Start button** – when X0 = ON we begin a new count cy…	## Part One – Complete IL Program (Mitsubishi FX‑Series) | No. | IL Instruction | English comment (what the line does) | |-----|----------------|--------------------------------------| | 1 | **LD X0** | Load the “Count‑Down Trigger” input. When X0 becomes **ON** (rising edge), the following instruction will be executed. | | 2 | **OUT C0 K10 D** | **Down‑counter C0**: preset value = 10. Every time…	[68, 76, 66]	[0.7482, 0.6819, 0.5901]	0.4482	0.6395	0.0033	0.0035	0.0385	0.0784	74.96	44.54
gpt-oss:120b	78	How to use Mitsubishi FX-series PLC IL instruction list with an Up-Down Counter to handle increment/decrement simultaneously?	Input: X0 = Count Up, X1 = Count Down Output: Y0 = Reached Upper Limit, Y1 = Reached Lower Limit Counter: C2 (Up-Down shared), Upper limit K10 Instruction List Code: LD X0 ; Count up OUT CU C2 K10 ; Up-Counter LD X1 ; Count down OUT CD C2 ; Down-Counter LD = C2 K10 ; If reached 10 OUT Y0 ; Upper limit LD = C2 K0 ; If reached 0 OUT Y1 ; Lower limit END ; End of program	**[Part One] – Mitsubishi FX3U/FX3UC IL (Instruction List) Program** *(All comments are in English and placed after the “;” character. Line numbers are added only for readability – they are **not** part of the actual PLC program.)* | # | IL Instruction | Comment | |---|----------------|---------| | 1 | **LD** M8000 ; Run‑bit – program executes only while PLC is in RUN mode | | 2 | **AND** X0 ; X0…	**Mitsubishi FX‑Series – Up‑Down Counter Example (IL)** Below is a *complete* Instruction‑List (IL) program that shows how to use an **up‑down counter (C‑type)** so that the PLC can **increment** the count when the “UP” input is asserted, **decrement** when the “DOWN” input is asserted, and **ignore** the case where both inputs are true at the same time (no change). The program also demonstrates …	[68, 74, 76]	[0.8042, 0.7378, 0.7374]	0.5464	0.6901	0.0036	0.0073	0.0517	0.0805	81.03	90.86
gpt-oss:120b	79	How to combine Timer and Counter in Mitsubishi FX-series PLC IL instruction list for mixed control (e.g., flash after counting)?	Input: X0 = Start Button, X1 = Product Sensor Output: Y0 = Blinking Light Counter: C0 = 5 Timers: T0, T1 (2 seconds alternating) Internal Relay: M0 = Blink State Instruction List Code: LD X0 ; Press start OUT M0 ; Set M0 = blinking state LD X1 ; Product detected OUT C0 K5 ; Count to 5 LD C0 ; When reached 5 OUT T0 K20 ; Timer 2 sec LD T0 ; When done OUT T1 K20 ; Another 2 sec LD T1 ; When done RS…	**[Part One] – Mitsubishi FX‑3U/FX‑3UC IL (Instruction‑List) Program** *Goal:* Count a repetitive input (e.g., a sensor pulse) with a **CTU** (up‑counter). When the counter reaches the preset value, start a **TON** (on‑delay timer) that toggles an output **Y0** to create a flashing (on/off) indication. When the flash sequence has completed a defined number of cycles, the counter is automatically …	**[Part One] – Mitsubishi FX3U/FX3UC Instruction‑List program** *(Flash Y0 for a few seconds after every 10 pulses on X0 – a mixed timer + counter control)* | # | IL instruction | Comment (English) | |---|----------------|-------------------| | 1 | **LD X0** | Scan the product‑sensor input. | | 2 | **OUT C0 K10** | Count‑up C0 each time X0 is ON. Preset = 10 pulses. | | 3 | **LD C0** | Test wheth…	[68, 72, 74]	[0.7846, 0.7448, 0.7633]	0.4619	0.5345	0.0057	0.0012	0.054	0.0819	87.49	86.56
gpt-oss:120b	80	How does the LD instruction load an input state?	Example code: ``` LD X0 ``` Explanation: LD reads the ON/OFF status of X0 as the starting condition for subsequent logic.	**[Part One] – Mitsubishi FX3U/FX3UC Instruction‑List (IL) Program** *(All statements are written in the native IL syntax used by the GX Works2/3 editor. Each line is followed by an English comment that explains exactly what the instruction does.)* ```text ;===================================================================== ; Simple “Input‑to‑Output” Example ; ----------------------------------…	**Mitsubishi FX‑3U/FX‑3UC – IL (Instruction List) Example** *Application:* Simple motor‑starter with “Start” (X0), “Stop” (X1) and “Emergency‑Stop” (X2) push‑buttons. The motor is driven by output **Y0**. An internal relay **M0** is used as a latch (seal‑in) coil. --- ## Part One – Complete IL Program (with line‑by‑line English comments) | No. | IL Instruction | Comment (English) | |-----|-------…	[90, 82, 83]	[0.7452, 0.6752, 0.6677]	0.5573	0.4935	0.0008	0.0009	0.0396	0.0395	46.69	46.74
gpt-oss:120b	81	Which elements can the LD instruction be used with?	Example code: ``` LD M100 ``` Explanation: Besides X inputs, LD can load the status of boolean elements such as M, Y, S, etc.	**[Part One] – Mitsubishi FX3U/FX3UC IL (Instruction List) Example** *The program below is deliberately written to illustrate every type of operand that the **LD** (Load) instruction can accept on the FX‑series. Each line is followed by an English comment (preceded by “;”) that explains exactly what the instruction does.* ```plaintext ;=============================================================…	**Mitsubishi FX‑Series – LD (Load) Instruction – What Can It Operate On?** In the FX‑Series Instruction List (IL) language the **LD** (Load) instruction is the “starter” of every logic network. It places a Boolean value into the accumulator (the “A‑bit”) and from that point on the subsequent logical‐operation instructions (AND, OR, NOT, etc.) work on that value. The **LD** instruction can be appl…	[95, 88, 83]	[0.7141, 0.548, 0.6338]	0.5442	0.6523	0.0004	0.0004	0.0219	0.0348	84.49	35.12
gpt-oss:120b	82	How do LD and OUT work together to control an output?	Example code: ``` LD X1 OUT Y0 ``` Explanation: When X1 is ON, Y0 is driven ON; when X1 is OFF, Y0 is turned OFF.	**[Part One] – Mitsubishi FX3U/FX3UC IL (Instruction List) Example** The program below demonstrates the most common way **LD** (Load) and **OUT** (Output) are used together to turn an output coil on or off based on one or more input conditions. All instructions are written in the Mitsubishi‑FX IL syntax and each line is followed by an English comment (preceded by a semicolon `;`). ```il ;========…	## 【Part One】 – Mitsubishi FX3U/FX3UC Instruction‑List (IL) Program *(All lines are written in the native IL syntax of the FX‑Series. English comments are placed after a “;” on each line.)* ```asm ;===================================================================== ; PROGRAM : Simple Motor‑Start/Stop with Safety Interlock ; Description: ; • X0 – Start push‑button (normally open) ; • X1 – Stop p…	[80, 101, 99]	[0.6752, 0.6302, 0.5416]	0.5491	0.459	0.0007	0.0005	0.027	0.0293	62.6	68.34
gpt-oss:120b	83	What is the purpose of using LD in the first line of a program?	Example code: ``` LD X10 ``` Explanation: It sets X10’s status as the initial condition for that network’s logic.	**[Part One] – Mitsubishi FX3U/FX3UC IL (Instruction List) Example** *(The program below is a classic “Start‑Stop Motor” control. The very first instruction is **LD** – the focus of the question.)* | IL Address | Instruction | Operand(s) | Comment (English) | |------------|-------------|------------|-------------------| | 0000 | **LD** | X0 | **Load** the state of input **X0** (Start push‑button)…	## PART ONE – MITSUBISHI FX3U/FX3UC **Instruction‑List (IL) Program** *Example: “Start‑Stop Motor” – a classic latch circuit* | # | IL Instruction | English Comment (line‑by‑line) | |---|----------------|--------------------------------| | 1 | **LD X0** | Load the state of input **X0** (Start push‑button) into the accumulator (A). | | 2 | **AND X1** | AND the accumulator with **X1** (Stop push‑bu…	[101, 80, 85]	[0.6787, 0.6677, 0.6709]	0.4174	0.3431	0.001	0.0003	0.0327	0.0203	31.19	43.02
gpt-oss:120b	84	Can LD directly detect a specific scan state?	Example code: ``` LD X5 ``` Explanation: LD only reads the current scan’s TRUE/FALSE state. For edge detection, use LDP or LDF.	**[Part One] – Mitsubishi FX3U/FX3UC IL (Instruction‑List) Program** *(All comments are in English and placed after a “;” on each line.)* ```plaintext ;===================================================================== ; PROGRAM : SCAN‑STATE DETECTION EXAMPLE ; DEVICE : FX3U/FX3UC ; LANGUAGE: Instruction List (IL) ;===================================================================== ;--------…	## 【Part One】 – Mitsubishi FX3U/FX3UC Instruction‑List (IL) Program **Goal:** Show how the **LD** instruction can be used to detect a specific scan state (first‑scan, second‑scan, etc.) and combine that with normal ladder logic (rising‑edge detection, timer, RUN‑state check). Below is a **complete, ready‑to‑download IL program**. Every line is followed by an English comment that explains exactly …	[90, 87, 88]	[0.6032, 0.4732, 0.4556]	0.4685	0.5147	0.0005	0.0004	0.0254	0.0222	82.64	101.1
gpt-oss:120b	85	What does the LDI instruction do?	Example code: ``` LDI X0 ``` Explanation: LDI loads the inverse of X0. When X0=OFF, the condition is TRUE; when X0=ON, it is FALSE.	**[Part One] – Mitsubishi FX3U/FX3UC Instruction‑List (IL) Example Using `LDI`** Below is a minimal, self‑contained IL program that demonstrates the **LDI (Load Inverse)** instruction. The program reads a single digital input (X0), inverts its logical state, and writes the result to a digital output (Y0). An internal relay (M0) is also set to the inverted value so that the same result can be used…	## Part One – Mitsubishi FX3U/FX3UC **IL (Instruction List) Program** *(All lines are numbered for clarity; the numbers are **not** part of the code.)* | # | IL Instruction | English comment (what the line does) | |---|----------------|--------------------------------------| | 1 | **LD X0** | Load the status of input **X0** (Start button) into the accumulator. | | 2 | **LDP X0** | Detect a **risi…	[90, 106, 83]	[0.799, 0.6701, 0.6709]	0.6535	0.4521	0.0042	0.0011	0.0463	0.0512	44.68	74.09
gpt-oss:120b	86	What is the difference between LDI and LD?	Example code: ``` LD X0 LDI X1 ``` Explanation: LD loads the direct status; LDI loads the inverted status.	**[Part One] – Mitsubishi FX3U/FX3UC IL (Instruction List) Example** *Purpose of the program:* Demonstrate the functional difference between **LD** (Load) and **LDI** (Load Inverse) by implementing the simple Boolean equation \[ Y0 = X0 \; \text{AND} \; \overline{X1} \] The program also includes a few auxiliary instructions to show typical PLC flow (timer, counter, and coil reset). Every line is …	## 【Part One】 – Mitsubishi FX3U/FX3UC Instruction‑List (IL) Program *(All lines are numbered for easy reference. English comments are placed after “;”. The program is written for a **FX3U‑30MR/FX3UC‑30MR** CPU, but the same syntax works on any FX‑Series unit that supports IL.)* | # | IL Statement | Comment (English) | |---|--------------|-------------------| |001|`LD X0`|Load the state of input *…	[106, 91, 88]	[0.8364, 0.8098, 0.7637]	0.4748	0.5041	0.0014	0.0004	0.0223	0.0208	69.63	73.27
gpt-oss:120b	87	How to use LDI to trigger only when an input is OFF?	Example code: ``` LDI X1 OUT Y0 ``` Explanation: Y0 turns ON only when X1=OFF, useful for safety door checks.	**[Part One] – Mitsubishi FX3U/FX3UC IL (Instruction‑List) Example** *Goal: Turn Y0 ON **only while** the discrete input X0 is OFF (logic 0).* The program also shows a one‑shot “turn‑ON‑once‑when‑X0‑goes‑OFF” version using the **LDI‑AND‑OUT** edge‑detect pattern. ```il ;===================================================================== ; PLC: FX3U‑xxxx / FX3UC‑xxxx ; Language: Instruction List…	## 【Part One】 – Mitsubishi FX3U/FX3UC Instruction‑List (IL) Program **Goal:** * Turn **ON** the alarm output **Y0** **only while** the safety‑door sensor **X2** is **OFF** (door open). * When the door is closed (**X2 = ON**) the alarm must be **cleared** immediately. * The program uses **LDI** (load‑inverse) as the “OFF‑detect” condition and shows how it can be combined with other instructions. `…	[92, 88, 80]	[0.5577, 0.4945, 0.4846]	0.6078	0.6262	0.0006	0.0009	0.0283	0.0277	58.77	57.03
gpt-oss:120b	88	Can LDI be combined with AND, OR, etc.?	Example code: ``` LD X2 ANDI X3 OUT Y1 ``` Explanation: Yes. ANDI applies an inverted check on X3 only if the preceding condition is TRUE.	**Answer Overview** Yes – the **LDI** (Load Inverse) instruction can be used together with the logical‐operation instructions (AND, OR, XOR, etc.), but it must be issued as a **separate instruction**. Mitsubishi FX‑Series IL does not provide a single “LDI‑AND” or “LDI‑OR” combined opcode. The normal programming pattern is: 1. **LDI source** – load the complemented (NOT) value of *source* into the…	## Part One – Mitsubishi FX3U/FX3UC **Instruction List (IL)** **Purpose of the program** * A simple motor‑starter with the following requirements | Symbol | Description | Address | |--------|-------------|---------| | X0 | **START** push‑button (normally open) | X0 | | X1 | **STOP** push‑button (normally open) | X1 | | X2 | **DOOR** safety switch (normally closed – opens when door is opened) | X2…	[86, 99, 81]	[0.7637, 0.6336, 0.548]	0.5525	0.2433	0.0006	0.0005	0.0199	0.0158	70.27	88.87
gpt-oss:120b	89	Can LDI invert special flag bits?	Example code: ``` LDI M8002 ``` Explanation: Yes, any boolean element can be inverted with LDI.	**[Part One] – Mitsubishi FX3U/FX3UC IL (Instruction List) Code** *(All instructions are written in the native FX‑Series IL syntax. Comments are placed after “;” and written in clear English.)* ```asm ;===================================================================== ; PROGRAM : FLAG_INVERT_EXAMPLE ; PURPOSE : Demonstrate how the LDI (Load‑Inverse) instruction works ; with normal bits and why…	Below is a **complete, ready‑to‑download IL (Instruction List) program for a Mitsubishi FX3U/FX3UC** that demonstrates the most common ways to use **LDI** (Load Inverse) together with other logic instructions, edge‑detect instructions and special‑flag bits (M‑bits, timer‑flags, counter‑flags, etc.). The example program is a typical “motor‑run‑while‑safe‑and‑no‑fault” routine that you can copy‑pas…	[88, 84, 87]	[0.505, 0.4198, 0.3987]	0.554	0.4771	0.0005	0.0003	0.0202	0.0103	64.35	94.86
gpt-oss:120b	90	What does the LDP instruction detect?	Example code: ``` LDP X0 ``` Explanation: It detects the rising edge (OFF→ON) of X0 and generates a single-scan pulse.	**[Part One] – Mitsubishi FX3U/FX3UC IL (Instruction List) Example “Rising‑edge detection of a start push‑button using LDP”** | No. | IL Instruction | Operand(s) | Comment (English) | |-----|----------------|------------|-------------------| | 001 | `LD X0` | – | Load the current state of input **X0** (Start button) into the accumulator. | | 002 | `LDP X0` | – | **LDP** – Load Positive‑Edge. If *…	## Part One – Mitsubishi FX‑Series **Instruction‑List (IL)** program Below is a minimal, self‑contained IL routine that **detects the rising‑edge (OFF → ON) of input X0** and generates a **one‑scan pulse** on output Y0. Every line is annotated with an English comment that explains exactly what the instruction does and why it is placed there. ```asm ;===============================================…	[95, 111, 130]	[0.8906, 0.6365, 0.6765]	0.6333	0.6238	0.001	0.0036	0.0411	0.0519	37.81	40.92
gpt-oss:120b	91	How does LDP differ from LD?	Example code: ``` LD X1 LDP X1 ``` Explanation: LD continuously reads X1; LDP is TRUE only at the instant X1 transitions from OFF to ON.	**[Part One] – Mitsubishi FX3U/FX3UC IL (Instruction List) Code** Below is a short IL program that demonstrates the use of **LD** (Load) and **LDP** (Load Pulse – positive‑edge) instructions. Each line is followed by an English comment (prefixed with `;`) that explains what the instruction does. ```plaintext ;-------------------------------------------------------------- ; Program : Demo of LD vs…	## 【Part One】 – Mitsubishi FX3U/FX3UC Instruction‑List (IL) Program *(All lines are numbered for the FX‑Series “IL‑type” editor. Comments follow a semi‑colon “;”.)* | No. | IL Statement | English comment (what the line does) | |-----|--------------|--------------------------------------| | 0000 | **; ------------------------------------------------------------** | **Program start – Motor‑run cont…	[96, 101, 111]	[0.9345, 0.8138, 0.8311]	0.6327	0.3329	0.0032	0.0017	0.0364	0.0323	54.44	57.29
gpt-oss:120b	92	How to use LDP for one-shot button triggering?	Example code: ``` LDP X2 OUT M0 ``` Explanation: M0 is set ON only during the scan when X2 goes from OFF to ON.	**[Part One] – Mitsubishi FX‑3U/FX‑3UC IL (Instruction List) Code** | # | IL Instruction | Comment (English) | |---|----------------|-------------------| | 001 | `LD X0` | **(Optional)** Load the current state of the push‑button (X0) into the accumulator. This line is not strictly required for `LDP` but is kept for readability and to show the source of the edge detection. | | 002 | `LDP X0` | **P…	## 【Part One】 – Mitsubishi FX3U/FX3UC Instruction‑List (IL) Program **Goal:** One‑shot (edge‑only) activation of an output (Y0) each time a push‑button (X0) is pressed. The output stays ON for a fixed pulse width (0.5 s) and then automatically turns OFF. ```plaintext ;============================================================= ; ONE‑SHOT BUTTON TRIGGER USING LDP ; ------------------------------…	[94, 152, 87]	[0.6872, 0.5815, 0.5577]	0.6202	0.4515	0.001	0.0008	0.0303	0.0293	59.61	51.52
gpt-oss:120b	93	How to detect rising edges on two different inputs simultaneously?	Example code: ``` LDP X3 OUT M10 LDP X4 OUT M11 ``` Explanation: Use separate networks for each LDP to detect each input’s rising edge.	**[Part One] – Mitsubishi FX3U/FX3UC IL (Instruction List) Code** Below is a complete, ready‑to‑download IL program that detects a **rising edge on two separate inputs (X0 and X1) occurring in the same PLC scan** and generates a one‑scan pulse on output **Y0**. All instructions are annotated with line‑by‑line English comments for clarity. ```plaintext ;============================================…	**[Part One] – Mitsubishi FX3U/FX3UC Instruction‑List (IL) program** The program below detects a **rising‑edge (ON→OFF → ON)** on two discrete inputs, **X0** and **X1**. *When the edge occurs* a one‑scan pulse is generated, stored in internal relays **M0** and **M1**, and then used to drive output coils. In addition, the program shows how to recognise the *simultaneous* occurrence of both edges i…	[107, 133, 155]	[0.4003, 0.3704, 0.3001]	0.4976	0.5124	0.0004	0.0003	0.0235	0.0238	92.36	59.18
gpt-oss:120b	94	Can LDP be used with a timer for one-shot start?	Example code: ``` LDP X5 OUT T0 K100 ``` Explanation: Yes. T0 starts on the rising edge of X5, and X5 held ON won’t retrigger.	**[Part One] – Mitsubishi FX3U/FX3UC Instruction‑List (IL) Program** *(All comments are in English and placed after a “;” – the semi‑colon is the comment delimiter in Mitsubishi IL.)* | # | IL Instruction | Comment | |---|----------------|---------| | 1 | **LD X0** ; Load the start‑push‑button (normally open) into the accumulator. | | 2 | **LDP M0** ; **L**atch **D**etect **P**ositive edge – set …	## ✅ PART ONE – COMPLETE IL PROGRAM (Mitsubishi FX3U/FX3UC) **Goal** – Use **LDP** (positive‑edge detection) on a push‑button **X0** to start an on‑delay timer **T0** only once per press (one‑shot). When the timer finishes, energise output **Y0** for the timer‑duration (a “pulse” of 1 s). The program also contains a normal “run‑flag” (M8000) and a clear‑reset coil **M0** so the logic can be stopp…	[98, 134, 92]	[0.7562, 0.7324, 0.6872]	0.4208	0.4675	0.0052	0.0014	0.0325	0.028	53.46	80.06
gpt-oss:120b	95	What does the LDF instruction detect?	Example code: ``` LDF X0 ``` Explanation: It detects the falling edge (ON→OFF) of X0 and is TRUE for that single scan.	**[Part One] – Mitsubishi FX3U/FX3UC Instruction‑List (IL) Program** *(The program demonstrates the use of the **LDF** instruction to detect a rising‑edge event on a digital input and to generate a one‑scan pulse on an output.)* | No. | IL Instruction | Comment (English) | |-----|----------------|-------------------| | 1 | **LDF X0** | **Load Flag** – reads the status of input **X0** and *detects…	## PART ONE – MITSUBISHI FX‑3U/FX‑3UC **Instruction‑List (IL) Example** **Purpose:** Detect the **falling‑edge** (ON → OFF) of input **X0** and generate a one‑scan pulse on output **Y0**. The program also shows how the same edge can be used together with another condition (X1) to create a “conditional falling‑edge” output (**Y1**). ```asm ;=========================================================…	[90, 116, 115]	[0.8906, 0.632, 0.7091]	0.6849	0.5804	0.0037	0.0015	0.0515	0.0371	49.0	64.67
gpt-oss:120b	96	How does LDF differ from LDP?	Example code: ``` LDP X0 LDF X0 ``` Explanation: LDP detects rising edges; LDF detects falling edges, each generating a single-scan pulse.	**[Part One] – Mitsubishi FX3U/FX3UC IL (Instruction List) Code** ``` ;===================================================================== ; Program : Edge‑Detection Example – LDP vs LDF ; Device : FX3U‑30M/FX3UC‑30M (IL mode) ; Purpose : Demonstrate the functional difference between LDP ; (Latch on Positive‑edge) and LDF (Latch on Falling‑edge) ;================================================…	## Quick Answer – What’s the difference between **LDP** and **LDF**? | Instruction | Edge it detects | When the instruction becomes **TRUE** | Typical use | |-------------|----------------|----------------------------------------|-------------| | **LDP** (Load Positive‑edge) | **Rising edge** – transition **OFF → ON** (0 → 1) | Only on the scan where the input changes from 0 to 1. If the input st…	[91, 116, 99]	[0.9345, 0.7654, 0.7813]	0.5972	0.69	0.0003	0.0006	0.0309	0.035	62.71	61.79
gpt-oss:120b	97	How to act at the moment a button is released?	Example code: ``` LDF X1 OUT M20 ``` Explanation: M20 is set when X1 transitions from ON to OFF, detecting a button release.	**[Part One] – Mitsubishi FX3U/FX3UC IL (Instruction List) Code** *Goal: Perform an action **exactly at the moment a push‑button is released** (i.e. on the falling‑edge of the input). In this example the action is to turn on output **Y0** for a fixed interval (3 s) using an on‑delay timer **T0**.* ``` ;============================================================= ; PROGRAM : BTN_RELEASE_ACTION ; …	## 【Part One】 – Mitsubishi FX3U/FX3UC Instruction‑List (IL) program **Goal:** Perform an action **exactly at the moment a push‑button (X0) is released**. In this example the release starts a 0.5 s one‑shot that energises the output **Y0**. All lines are annotated with English comments so the logic is crystal‑clear. ```assembly ;=====================================================================…	[157, 221, 92]	[0.5467, 0.3119, 0.3609]	0.4732	0.5674	0.0005	0.004	0.0235	0.0319	95.78	63.2
gpt-oss:120b	98	Can LDF be used with a timer?	Example code: ``` LDF X2 OUT T1 K30 ``` Explanation: Yes. T1 starts on the falling edge of X2 and won’t retrigger if X2 stays OFF.	**[Part One] – Mitsubishi FX3U/FX3UC IL (Instruction List) Code** *(All comments are in English and placed after the “;” character. The program is written for a single‑cycle scan.)* ```il ;===================================================================== ; Program Name : TMR_DELAY_OUTPUT ; Description : When input X0 goes HIGH, start a 5‑second timer. ; After the timer expires, set output Y0.…	## 【Part One】 – Mitsubishi FX3U/FX3UC **Instruction List (IL)** Program *(All statements are written in the exact syntax used by the FX‑Series PLCs. Every line is followed by an English comment that explains what the instruction does.)* ``` // ------------------------------------------------------------ // Program name : ONE_SHOT_FALLING_EDGE_TIMER // Target : FX3U / FX3UC // Function : Detect th…	[94, 156, 203]	[0.7562, 0.4509, 0.5162]	0.4641	0.4494	0.0006	0.0039	0.0181	0.0295	63.08	50.62
gpt-oss:120b	99	Can the same input use both LDP and LDF?	Example code: ``` LDP X3 OUT M30 LDF X3 OUT M31 ``` Explanation: Yes—one detects OFF→ON, the other ON→OFF, each triggering once.	**Answer – Yes.** A single physical input (e.g., `X0`) can be fed to both an **LDP** (positive‑edge “set”) and an **LDF** (negative‑edge “reset”) instruction in the same FX‑series program. Each edge‑detector keeps its own internal flag, so the two instructions operate independently. The only things you must watch are: * **Separate instruction instances** – you cannot place LDP and LDF on the *sam…	## 【Part One】 – Mitsubishi FX‑3U/FX‑3UC Instruction‑List (IL) Program **Goal:** Detect the **rising edge** of input **X0** and turn on **Y0** for one PLC scan, and detect the **falling edge** of the same input and turn on **Y1** for one PLC scan. The program also shows the safest way to reuse the same physical input for **both** edge‑detect instructions by first copying the input to an internal r…	[96, 88, 101]	[0.7813, 0.6336, 0.6163]	0.6009	0.4709	0.0002	0.0003	0.0202	0.0255	76.01	81.49
gpt-oss:120b	100	How does the AND instruction perform logical AND?	Example code: ``` LD X0 AND X1 OUT Y0 ``` Explanation: Loads X0=ON, then ANDs with X1. Y0 turns ON only if both are ON.	**[Part One] – Mitsubishi FX3U/FX3UC Instruction‑List (IL) Program** *(All comments are in English and placed after a “;” character. The program demonstrates the logical **AND** operation on two discrete inputs and drives an output.)* | Addr | Instruction | Operand(s) | Comment | |------|-------------|------------|--------------------------------------------------------------| | 0000 | **LD** | X…	**[Part One] – Mitsubishi FX‑3U/FX‑3UC Instruction List (IL) program** *(All lines are annotated with English comments for clarity.)* ```asm ; -------------------------------------------------------------- ; Simple AND‑logic demonstration program ; • Y0 = X0 AND X1 (both inputs must be ON) ; • Y1 = X0 AND X2 (different second input) ; • Y2 = X3 AND X4 (independent pair) ; • Y3 = X0 AND X1 (re‑use…	[120, 170, 160]	[0.9019, 0.5297, 0.5095]	0.5381	0.5465	0.0008	0.0078	0.0487	0.0385	44.37	54.48
gpt-oss:120b	101	What is the relationship between AND and LD?	Example code: ``` LD X0 AND X1 ``` Explanation: LD loads the first condition; AND adds another condition to be ANDed.	**[Part One] – Mitsubishi FX3U/FX3UC IL (Instruction List) Program** Below is a minimal, self‑contained IL routine that demonstrates the exact relationship between the **LD** (Load) and **AND** instructions. The program reads two discrete inputs, performs a logical AND, and drives an output coil. Every line is followed by an English comment that explains what the instruction does and why it is ne…	## 📘 Mitsubishi FX‑Series Instruction‑List (IL) Example **Purpose:** Simple motor‑control circuit with start/stop, safety interlocks, and “one‑shot” start (rising‑edge) detection. | Addr | IL Instruction | Operand(s) | English Comment | |------|----------------|------------|-----------------| | 0000 | **LD** | X0 | Load the state of **Start 1** button into the accumulator (ACC). | | 0001 | **AND*…	[91, 88, 82]	[0.8138, 0.6339, 0.6302]	0.5663	0.3789	0.0008	0.0003	0.0313	0.0298	43.47	54.58
gpt-oss:120b	102	Can multiple AND conditions be chained?	Example code: ``` LD X0 AND X1 AND X2 OUT Y0 ``` Explanation: Yes—ALL conditions must be ON for the final result to be TRUE.	**[Part One] – Mitsubishi FX3U/FX3UC Instruction‑List (IL) Program** *(The program demonstrates how to test three independent input conditions and energise an output only when **all** of them are TRUE. The same technique can be extended to any number of “AND” conditions.)* ```plaintext ;===================================================================== ; Program : CHAINED_AND_EXAMPLE ; CPU : F…	**Mitsubishi FX‑Series – IL (Instruction List) Example** *Demonstrating that any number of normal **AND** (and also **ANDP**) instructions can be chained together.* --- ## Part One – Complete IL Program (with line‑by‑line English comments) ```asm ;===================================================================== ; PROGRAM : MULTI_AND_DEMO ; DEVICE : Mitsubishi FX3U / FX3UC ; LANGUAGE: Instruc…	[113, 127, 122]	[0.6741, 0.5784, 0.3918]	0.6214	0.4393	0.0067	0.0022	0.0439	0.0413	48.36	65.24
gpt-oss:120b	103	Can AND be used with different element types (X, M, S)?	Example code: ``` LD M10 AND X5 AND S20 OUT Y10 ``` Explanation: Yes—any boolean element type can be ANDed.	**[Part One] – Mitsubishi FX3U/FX3UC Instruction‑List (IL) Program** *(The program simply tests whether an input, an internal relay and a step are all “ON”. If they are, a coil Y0 is energized. The same logic is also demonstrated using the “AND” instruction with mixed element types.)* | No. | IL Instruction | Comment (English) | |-----|----------------|-------------------| | 001 | **LD** **X0** |…	**[Part One] – Mitsubishi FX‑3U/FX‑3UC Instruction‑List (IL) program** *(All comments are in English and placed after a “;” on the same line. The program is written for the standard FX‑3U/FX‑3UC instruction set.)* ```asm ;===================================================================== ; PROGRAM : Motor forward / reverse control with start‑stop and ; a momentary direction‑toggle button. ; --…	[208, 81, 164]	[0.3601, 0.3165, 0.2978]	0.4568	0.2874	0.0005	0.0004	0.0292	0.015	43.82	87.41
gpt-oss:120b	104	What if any AND condition is OFF?	Example code: ``` LD X0 AND X1 OUT Y0 ``` Explanation: If either X0 or X1 is OFF, the final result is FALSE and Y0 stays OFF.	**[Part One] – Mitsubishi FX‑3U/FX‑3UC Instruction List (IL) Program** *(All comments are written in English and placed after the “;” character. The program is a self‑contained example that demonstrates an AND‑type condition made up of three discrete inputs. The result of the AND is used to drive a single output coil.)* ```plaintext ;============================================================= ;…	## 【Part One】 – Mitsubishi FX3U/FX3UC Instruction‑List (IL) Program *(All lines are numbered for clarity – the numbers are **not** part of the actual code. They are only shown here to make the comments easy to follow.)* | # | IL Statement | English Comment | |---|--------------|-----------------| | 1 | **;------------------------------------------------------------** | **Program title & purpose**…	[197, 229, 102]	[0.4853, 0.3778, 0.3877]	0.4934	0.3704	0.0015	0.0045	0.037	0.0327	55.6	73.23
gpt-oss:120b	105	What does the ANI instruction do?	Example code: ``` LD X0 ANI X1 OUT Y0 ``` Explanation: ANI performs AND with the inverse of X1. The condition remains TRUE only if X1=OFF.	**[Part One] – Mitsubishi FX3U/FX3UC Instruction‑List (IL) Program** *(The program demonstrates the use of the **ANI** instruction to mask specific bits of an input signal and drive an output accordingly. All comments are in English and placed after each instruction.)* | Addr | IL Instruction | Comment | |------|----------------|---------| | 0000 | **LD** X0 | Load the status of input **X0** (8‑b…	**Answer – What does the `ANI` instruction do?** `ANI` **AND‑Inverts** the specified operand and then performs a logical AND with the current accumulator (the condition that has been built up by the preceding instructions). In other words, `ANI Xn` is equivalent to **`AND NOT Xn`** – the rung will be true only when the accumulator is true **and** the selected input **Xn is OFF**. --- ## Part One …	[125, 106, 145]	[0.764, 0.5759, 0.7113]	0.5085	0.7067	0.0006	0.003	0.0277	0.0762	63.55	36.9
gpt-oss:120b	106	What is the difference between ANI and LDI?	Example code: ``` LDI X1 ANI X1 ``` Explanation: LDI inverts at load; ANI inverts only during the AND check.	**[Part One] – Mitsubishi FX3U/FX3UC Instruction List (IL) Example** Below is a short, self‑contained IL program that demonstrates the two instructions you asked about – **ANI** (AND Immediate) and **LDI** (Load Inverse). The program simply reads two input contacts, performs a few Boolean operations, and writes the results to two marker bits (`M100` and `M101`). Every line is annotated with an En…	## Part One – Mitsubishi FX3U/FX3UC **Instruction List (IL)** program *(The program is written to **highlight the functional difference between `LDI` and `ANI`**. All comments are in English and placed on the same line as the instruction for easy reading.)* ```asm ;===================================================================== ; PROGRAM : DEMONSTRATE DIFFERENCE BETWEEN LDI AND ANI ; DEVICE…	[86, 105, 126]	[0.8364, 0.5759, 0.823]	0.6882	0.5445	0.0005	0.0007	0.0245	0.0254	63.59	72.1
gpt-oss:120b	107	How to check X0=ON and X1=OFF together?	Example code: ``` LD X0 ANI X1 OUT Y0 ``` Explanation: Y0 turns ON only if X0=ON AND X1=OFF.	**[Part One] – Mitsubishi FX3U/FX3UC IL (Instruction List) Program** ```asm ;===================================================================== ; PROGRAM : CHECK_X0_ON_X1_OFF ; PURPOSE : Detect that input X0 is ON (TRUE) while input X1 is OFF ; and generate a logical “1” on internal relay M0. ; When the condition is satisfied Y0 is turned ON, ; otherwise Y0 is forced OFF. ; DEVICE : FX3U‑XXXX …	**[Part One] – Mitsubishi FX3U/FX3UC IL (Instruction List) program** Below is a complete, ready‑to‑download IL routine that **detects the combination “X0 = ON **and** X1 = OFF”** and turns on an output (Y0) only while that condition holds. Every instruction line is followed by an English comment that explains exactly what the PLC is doing at that step. ```asm ;====================================…	[112, 93, 197]	[0.6167, 0.4003, 0.3996]	0.5612	0.6155	0.0008	0.0009	0.0357	0.0418	53.1	39.31
gpt-oss:120b	108	Can multiple ANI instructions be chained?	Example code: ``` LD X0 ANI X1 ANI X2 OUT Y5 ``` Explanation: Yes—X0 must be ON, X1 and X2 both OFF for Y5 to turn ON.	**Answer Overview** Yes – you can place several **ANI** (AND‑with‑INVERT) instructions one after another in an FX‑Series IL (Instruction List) program. Each ANI works on the **ACC** (accumulator) or on a user‑defined register, so the result of the previous ANI becomes the input for the next one. The only caveat is that the destination register is overwritten, so if you need to preserve an interme…	## PART ONE – MITSUBISHI FX3U/FX3UC **IL (Instruction List) Program** *(example that **chains several ANI** instructions to create a “X0 AND NOT X1 AND NOT X2 …** condition)* | # | IL Statement | English Comment (line‑by‑line) | |---|--------------|--------------------------------| | 1 | `LD X0` | **Load** the state of input **X0** into the accumulator (ACC). ACC = X0. | | 2 | `ANI X1` | **AND‑wi…	[113, 105, 147]	[0.6426, 0.6142, 0.4574]	0.4279	0.5064	0.0002	0.0009	0.0173	0.0413	67.11	54.46
gpt-oss:120b	109	How to mix ANI and normal AND?	Example code: ``` LD X0 AND X1 ANI X2 OUT Y0 ``` Explanation: Checks X0=ON AND X1=ON, then X2=OFF before Y0 turns ON.	**[Part One] – Mitsubishi FX3U/FX3UC IL (Instruction List) Code** *(All comments are in English and placed after the “;” character)* ``` ;===================================================================== ; Example Program : Mix of “ANI” (AND‑Immediate) and “AND” (Register‑AND) ; Function : 1) Mask selected input bits with a constant (ANI) ; 2) Combine the masked result with another register u…	## 【Part One】 – Complete IL Program (Mitsubishi FX3U/FX3UC) Below is a ready‑to‑download IL (Instruction List) routine that **mixes `ANI` (AND‑NOT) with the normal `AND` instruction**. The example implements the following logical condition: > **Y0 = ( X0 AND X1 AND X3 ) AND ( NOT X2 )** In plain English: - X0 must be ON, - X1 must be ON, - X3 must be ON, - X2 must be OFF. When **all four** requir…	[128, 106, 108]	[0.7556, 0.4339, 0.4218]	0.4217	0.6162	0.0006	0.0018	0.025	0.0509	52.06	49.62
gpt-oss:120b	110	What is the ANDP instruction used for?	Example code: ``` LD X0 ANDP X1 OUT Y0 ``` Explanation: When X0=ON, ANDP detects the rising edge of X1 (OFF→ON) once.	**[Part One] – Mitsubishi FX‑3U/FX‑3UC IL (Instruction List) Example Using **`ANDP`** Below is a small, self‑contained IL program that demonstrates a typical use of the **`ANDP`** instruction. The program implements a “Motor‑Run” logic with the following requirements: | Requirement | Description | |-------------|-------------| | **M1** | Motor Y0 runs only when **Start** (X0) is ON **and** the **…	## Part One – Mitsubishi FX3U/FX3UC **IL (Instruction List)** Program **Goal:** Start a conveyor motor (`Y0`) only when the **Start** push‑button (`X0`) is held **ON** **and** the **Safety‑OK** signal (`X1`) makes a **rising edge** (OFF → ON) during that scan. When the motor is running, a timer (`T0`) measures the elapsed run‑time. If the **Stop** button (`X2`) is pressed, the motor and timer are…	[130, 114, 118]	[0.7658, 0.6119, 0.6189]	0.5474	0.4514	0.0006	0.0009	0.0252	0.0347	72.74	56.46
gpt-oss:120b	111	How does ANDP differ from LDP?	Example code: ``` LD X2 LDP X3 ANDP X4 ``` Explanation: LDP detects X3’s rising edge independently; ANDP requires the prior condition TRUE then detects X4’s rising edge.	**[Part One] – Mitsubishi FX3U/FX3UC IL (Instruction List) Program** *(The program demonstrates the functional difference between **LDP** (Latch‑Set) and **ANDP** (AND‑Pulse). All comments are in English.)* | No. | Instruction | Operand(s) | Comment | |-----|-------------|------------|---------| | 001 | **LD** | X0 | Load the state of input **X0** into the accumulator (A). | | 002 | **AND** | X1 …	## Part One – Mitsubishi FX3U/FX3UC **IL (Instruction List)** Program *(Demonstrates the behavioural difference between **LDP** and **ANDP**)* | No. | Instruction | Comment (English) | |-----|-------------|-------------------| | 001 | **LD X0** | Load the *enable* input X0 (TRUE = program is allowed to run). | | 002 | **LDP X1** | Detect a **rising‑edge** of X1 **independently** of the previous c…	[131, 110, 116]	[0.9269, 0.6367, 0.6745]	0.5022	0.6703	0.0003	0.0008	0.0265	0.0373	57.57	53.32
gpt-oss:120b	112	Does ANDP keep detecting X1=ON?	Example code: ``` LD M10 ANDP X1 OUT Y0 ``` Explanation: It triggers only once at the moment X1 goes from OFF to ON.	**Answer (in brief):** **No.** `ANDP` does **not** continuously sense that `X1` is ON. It generates a **one‑scan pulse** only when the **rising edge** of the first operand (`X1`) occurs **while the second operand (`X2`) is already ON**. If `X1` stays ON, `ANDP` will not produce additional pulses until `X1` first goes OFF and then ON again. --- ## [Part One] – Mitsubishi FX3U/FX3UC **Instruction‑L…	## 【Part One】 – Mitsubishi FX3U/FX3UC Instruction‑List (IL) Program *(All lines are annotated with English comments. The program is written for a **single‑scan pulse** that fires when **X0 is ON** **and** **X1 makes a rising‑edge transition (OFF→ON)**. The pulse drives output **Y0** for one PLC scan only.)* | No. | IL Instruction | Comment (English) | |-----|----------------|-------------------| …	[107, 110, 132]	[0.6167, 0.5033, 0.4998]	0.5934	0.4958	0.0006	0.0014	0.0292	0.0338	72.76	47.52
gpt-oss:120b	113	Can multiple ANDP be chained?	Example code: ``` LD X0 ANDP X1 ANDP X2 OUT Y5 ``` Explanation: X0=ON, then rising edges of X1 and X2 each trigger once—possible but complex.	**Answer: Yes – you can chain several `ANDP` instructions in a single rung (or IL block) on the FX‑Series PLC. Each `ANDP` operates on the current value of the accumulator (the “working register”). By loading the first condition into the accumulator with `LDP` or `LD`, you can subsequently AND‑multiply any number of additional bits using successive `ANDP` instructions. The final result can then b…	## 【Part One】 – Mitsubishi FX3U/FX3UC Instruction‑List (IL) Example **Goal** – Detect three **rising‑edge** events on input contacts **X1, X2, X3** *in that order* while a “run‑enable” flag **M0** is ON. When the three edges have been received the output **Y0** is turned ON for one scan, and the logic is automatically reset so that the next three‑edge sequence can be detected again. > **NOTE** – …	[139, 111, 114]	[0.7455, 0.5183, 0.5173]	0.443	0.5595	0.0006	0.0033	0.0341	0.0329	61.49	70.79
gpt-oss:120b	114	How to use ANDP with a counter?	Example code: ``` LD M20 ANDP X3 OUT C0 K10 ``` Explanation: When M20=ON, each rising edge of X3 increments counter C0 by 1.	**[Part One] – Mitsubishi FX3U/FX3UC Instruction‑List (IL) Program** *(All comments are in English and placed after each instruction for clarity.)* ```asm ;===================================================================== ; PROGRAM : Counter that counts only when TWO conditions are true ; Function : Demonstrates the use of the ANDP instruction together ; with a CTU (Count‑Up) instruction. ;==…	## Part One – Complete Mitsubishi FX‑3U/FX‑3UC IL program *(All instructions are written in the native **Instruction List (IL)** format. English comments are placed after each instruction – everything after “;” is ignored by the PLC.)* ```asm ;===================================================================== ; Program : Product‑count with rising‑edge detection ; Goal : Count each product that…	[110, 248, 68]	[0.6119, 0.4667, 0.493]	0.5096	0.5362	0.0009	0.0024	0.0284	0.0381	74.67	58.82
gpt-oss:120b	115	What does the ANDF instruction detect?	Example code: ``` LD X0 ANDF X1 OUT Y0 ``` Explanation: When X0=ON, ANDF detects X1’s falling edge (ON→OFF) once.	**[Part One] – Mitsubishi FX3U/FX3UC Instruction‑List (IL) Program** *(The program demonstrates how the **ANDF** instruction is used to detect a falling‑edge event on a discrete input and then drive an output.)* | IL Address | Instruction | Comment (English) | |------------|-------------|-------------------| | 0000 | **LD X0** | Load the status of **X0** (e.g., “Process‑Ready” sensor) into the ac…	**Answer to the direct question** `ANDF` detects a **fall‑off (falling‑edge) of its last operand** *only when* all the preceding operands of the instruction are already **TRUE**. When the condition is satisfied it produces a one‑scan “TRUE” (a pulse) that can be used to trigger an output or set a flag. --- ## Part One – Mitsubishi FX3U/FX3UC IL program (with line‑by‑line English comments) ```plai…	[130, 95, 155]	[0.7836, 0.7091, 0.6717]	0.6047	0.7311	0.0007	0.001	0.0462	0.0492	54.21	54.41
gpt-oss:120b	116	How does ANDF differ from LDF?	Example code: ``` LD X2 LDF X3 ANDF X4 ``` Explanation: LDF independently detects X3’s falling edge; ANDF requires the prior condition TRUE then detects X4’s falling edge.	**[Part One] – Mitsubishi FX3U/FX3UC IL (Instruction List) Example** Below is a short, self‑contained IL program that demonstrates the two instructions **LDF** (Load Flag) and **ANDF** (AND Flag). The program simply reads two input contacts, stores their states in two flag registers, and then combines them with an AND operation. The result is used to drive an output coil. ```il ;=================…	## QUICK ANSWER – How **ANDF** differs from **LDF** | Instruction | What it does | When it can fire | |-------------|--------------|------------------| | **LDF Xn** | Detects a **falling‑edge** of input **Xn** **independently** of any previous condition. The edge is recognised the moment Xn changes from `1 → 0`. | Every time Xn falls, regardless of what the accumulator (A) currently holds. | | **…	[136, 111, 101]	[0.9255, 0.6745, 0.663]	0.4275	0.7478	0.0003	0.0012	0.0233	0.0314	43.49	74.89
gpt-oss:120b	117	Can ANDF chain multiple inputs?	Example code: ``` LD X0 ANDF X1 ANDF X2 OUT Y5 ``` Explanation: X0=ON, then both X1 and X2 must each go ON→OFF to trigger Y5.	**[Part One] – Mitsubishi FX3U/FX3UC IL (Instruction List) Code** *(All comments are written in English after the “;” character. The program demonstrates how the **ANDF** instruction can be used to “chain” an arbitrary number of input bits and drive an output when **all** of the selected inputs are ON.)* | # | Instruction | Operand(s) | Comment | |---|-------------|------------|---------| | 001 |…	## 📋 PART ONE – FULL IL PROGRAM (FX‑3U/FX‑3UC) **Goal** – Show how several `ANDF` ( “AND with Falling‑edge detection” ) instructions can be placed one after another. The program will turn **Y0** ON **only when** 1. **X0** is already HIGH (the “enable” condition) **and** 2. **X1**, **X2** and **X3** each generate a **falling‑edge** (ON → OFF) **in the same scan**. > ⚠️ In a real‑world application …	[139, 159, 119]	[0.7633, 0.441, 0.4799]	0.5519	0.5153	0.0004	0.0008	0.0397	0.0388	48.13	68.63
gpt-oss:120b	118	What is the difference between ANDF and ANDP?	Example code: ``` LD X0 ANDP X1 ANDF X2 ``` Explanation: ANDP detects rising edges; ANDF detects falling edges, both requiring the prior condition TRUE.	**[Part One] – Mitsubishi FX3U/FX3UC Instruction‑List (IL) Example** The program below demonstrates the two logical‑instruction variants **ANDP** and **ANDF**. The goal is to turn on output **Y0** only when: * internal relay **M0** is ON (1) * input **X0** is ON (1) – *positive* condition → **ANDP** * input **X1** is OFF (0) – *negative* condition → **ANDF** ```assembly ;=========================…	## Part One – Mitsubishi FX‑Series **IL (Instruction List)** Example *The program shows the two edge‑detect instructions side‑by‑side so you can see exactly how **ANDF** (falling‑edge) and **ANDP** (rising‑edge) differ.* | # | Instruction | Comment (English) | |---|-------------|-------------------| |001| **LD X0** | Load the state of input **X0** onto the accumulator. The following edge test wil…	[116, 110, 148]	[0.6574, 0.6189, 0.4777]	0.4426	0.6368	0.0004	0.0006	0.0299	0.0432	83.53	62.44
gpt-oss:120b	119	Can ANDF be combined with pulse M8013?	Example code: ``` LD M8013 ANDF X10 OUT M60 ``` Explanation: Yes—but only when M8013=ON and X10 transitions ON→OFF in that scan will M60 trigger.	**[Part One] – Mitsubishi FX3U/FX3UC IL (Instruction‑List) Program** *(The program demonstrates a typical “condition AND pulse” operation – the output Y0 is turned on **only** when a logical condition is true **and** the internal 1 ms pulse M8013 is present.)* ```plaintext ;===================================================================== ; 1. INPUT / CONDITION DEFINITION ;-------------------…	## 【Part One】 – Complete Mitsubishi FX3U/FX3UC **Instruction‑List (IL)** Program *(All lines are numbered for easy reference; every line is followed by an English comment describing exactly what the instruction does.)* | # | IL Instruction | Comment | |---|----------------|---------| | 1 | **LD M8000** | Power‑ON flag (M8000 is ON when the PLC is running). | | 2 | **OUT M0** | Copy the power‑ON f…	[253, 117, 245]	[0.606, 0.4799, 0.526]	0.4518	0.3928	0.0002	0.0005	0.0277	0.028	72.9	77.48
gpt-oss:120b	120	How does the OR instruction perform logical OR?	Example code: ``` LD X0 OR X1 OUT Y0 ``` Explanation: Y0 turns ON if either X0 or X1 is ON.	**[Part One] – Mitsubishi FX3U/FX3UC Instruction‑List (IL) Program** *(All comments are in plain English and placed after the “;” character)* | Ln | IL Instruction | Comment | |----|----------------|---------| | 000 | **LD** X0 ; Load the state of input **X0** into the accumulator (ACC) | | 001 | **OR** X1 ; ACC ← ACC OR X1 → ACC now holds **X0 OR X1** | | 002 | **OUT** Y0 ; Transfer ACC to outpu…	**Answer – How the `OR` instruction performs a logical OR in Mitsubishi FX‑series IL** --- ## Part One – Example IL program (FX3U/FX3UC) with line‑by‑line English comments ```asm ; ------------------------------------------------------------ ; Program : Simple OR Logic – turn ON Y0 if either X0 or X1 is ON ; ------------------------------------------------------------ LD X0 ; 1️⃣ Load the state o…	[100, 123, 130]	[0.9019, 0.6541, 0.6223]	0.5684	0.661	0.0022	0.0144	0.043	0.0654	42.52	33.93
gpt-oss:120b	121	Can OR be used repeatedly?	Example code: ``` LD X0 OR X1 OR X2 OUT Y0 ``` Explanation: Yes—Y0 turns ON if any of X0, X1, or X2 is ON.	**[Part One] – Mitsubishi FX3U/FX3UC Instruction‑List (IL) Program** *(The program demonstrates the use of the **OR** instruction repeatedly to combine several input conditions and drive a single output.)* | # | IL Instruction | Comment (English) | |---|----------------|-------------------| | 1 | **LD X0** | Load the state of input **X0** into the accumulator (ACC). This is the first condition. |…	## 【Part One】 – Mitsubishi FX‑3U/FX‑3UC Instruction‑List (IL) Program **Goal:** Turn **Y0** ON when **any** of the six discrete inputs **X0 … X5** become ON. The program demonstrates **repeated use of the `OR` instruction** (bit‑wise OR) and includes a small sub‑routine that uses `MPS/MPP` only to show that the accumulator can be preserved across calls – it is **not required** for the OR logic it…	[172, 143, 127]	[0.5074, 0.4005, 0.4365]	0.516	0.5224	0.0088	0.0046	0.0511	0.0344	40.47	62.19
gpt-oss:120b	122	How to mix OR and AND?	Example code: ``` LD X0 AND X1 OR X2 OUT Y0 ``` Explanation: (X0 AND X1) OR X2; Y0 turns ON if X0&X1 are both ON or X2=ON.	**[Part One] – Mitsubishi FX3U/FX3UC Instruction‑List (IL) Program** *Goal:* Demonstrate how to combine **AND** and **OR** logic in a single decision block. The example logic is: ``` Y0 (Motor) = ( X0 (Start PB) AND X1 (Safety OK) ) OR ( X2 (Auto‑Start) AND NOT X3 (Fault) ) ``` The program uses internal relay bits **M0** and **M1** to hold the two sub‑expressions, then ORs them together for the f…	## Part One – Mitsubishi FX3U/FX3UC **IL (Instruction List)** program Below is a complete, ready‑to‑download IL routine that mixes **OR** and **AND** logic. Every line is followed by an English comment that explains exactly what the instruction does. ```il ;-------------------------------------------------------------- ; Title : Mix OR and AND example ; Function : Y0 = (X0 OR X1) AND (X2 OR NOT X…	[128, 100, 179]	[0.6483, 0.5233, 0.5689]	0.6237	0.6161	0.0006	0.0011	0.0494	0.0724	52.31	50.03
gpt-oss:120b	123	What is the execution order of OR?	Example code: ``` LD X0 OR X1 AND X2 ``` Explanation: First (X0 OR X1), then AND X2—executed line by line.	**[Part One] – Mitsubishi FX3U/FX3UC IL (Instruction‑List) Program** Below is a self‑contained IL routine that demonstrates how the **OR** instruction is executed. The program reads three discrete inputs (`X0`, `X1`, `X2`), OR‑s them together, stores the intermediate result in a data register (`D0`) and finally drives an output coil (`Y0`). Every line is followed by an English comment that explai…	## Part One – Full Mitsubishi FX‑3U/FX‑3UC **Instruction‑List (IL)** program (The program is written as a single “rung” list, each line is numbered for easy reference. All comments are in English and placed after the “;” character.) ```text ;===================================================================== ; PLC PROGRAM – DEMONSTRATION OF OR, ORI, MPS / MRD AND BASIC LOGIC ;==================…	[120, 127, 179]	[0.6541, 0.4024, 0.4126]	0.5066	0.4765	0.0009	0.0011	0.0345	0.0249	57.66	91.36
gpt-oss:120b	124	How does OR differ from OUT?	Example code: ``` LD X3 OR X4 OUT Y1 ``` Explanation: OR is a logical instruction; OUT is the final output instruction that drives the element.	**[Part One] – Mitsubishi FX3U/FX3UC IL (Instruction List) Program** *The program demonstrates the functional difference between the **OR** instruction (logical “any‑of”) and the **OUT** instruction (direct copy).* | # | IL Instruction | Comment (English) | |---|----------------|-------------------| | 1 | **LD X0** ; Load input X0 (first condition) into the accumulator | | 2 | **OR X1** ; Logical…	## Part One – Mitsubishi FX3U/FX3UC **Instruction‑List (IL) program** *(All lines are commented in English to show exactly what each instruction does.)* ```asm ;===================================================================== ; RUNG 0 : START latch – SET ; When the “Start” push‑button (X0) is pressed the internal relay M0 ; is SET (latched). The latch stays ON even after X0 returns to OFF. ;…	[161, 120, 148]	[0.6319, 0.5156, 0.3962]	0.5523	0.3094	0.0007	0.0014	0.0374	0.0333	56.63	84.4
gpt-oss:120b	125	What does the ORI instruction do?	Example code: ``` LD X0 ORI X1 OUT Y0 ``` Explanation: ORI ORs the inverse of X1 (X1=OFF) with the preceding condition.	**[Part One] – Mitsubishi FX3U/FX3UC IL (Instruction List) Example Using `ORI`** ```asm ;============================================================= ; Program : ORI_Example ; Device : Mitsubishi FX3U/FX3UC PLC ; Language: Instruction List (IL) ; Purpose : Demonstrate the use of the ORI (OR‑Immediate) ; instruction – a bit‑wise logical OR between the ; accumulator (A) and an immediate constant. …	## QUICK ANSWER **ORI** – “OR‑with‑Inverse”. It performs a logical **OR** between the accumulator (or the value that has just been loaded) and the **inverse (NOT)** of the specified input bit. Result = **A OR ( ¬B )** So the condition becomes **TRUE** when * the accumulator (e.g., a memory bit `M0`) is **ON**, **or** * the specified input (`X6` in the example) is **OFF**. If both are false (accum…	[130, 105, 129]	[0.7951, 0.764, 0.7425]	0.4956	0.5985	0.0009	0.0006	0.0344	0.0322	49.12	47.03
gpt-oss:120b	126	What is the difference between ORI and LDI?	Example code: ``` LDI X2 ORI X3 ``` Explanation: LDI inverts at load; ORI inverts only for the OR comparison.	**[Part One] – Mitsubishi FX3U/FX3UC Instruction‑List (IL) Example** *The program below is deliberately small so that the effect of **ORI** (OR‑Immediate) and **LDI** (Load‑Immediate) can be observed side‑by‑side. All comments are written in plain English and appear on the same line as the instruction.* ```text ;================================================================= ; Program : ORI_vs_…	## Part One – Mitsubishi FX3U/FX3UC **IL (Instruction‑List)** Program *(The program is written only to illustrate the functional difference between **LDI** and **ORI**. All comments are in plain English.)* | # | IL Instruction | Comment (English) | |---|----------------|-------------------| | 1 | **LD X0** | Load the state of input **X0** (e.g., “START” button) into the accumulator. | | 2 | **LDI…	[106, 129, 131]	[0.823, 0.659, 0.6766]	0.6023	0.488	0.0004	0.0008	0.0176	0.034	73.57	52.7
gpt-oss:120b	127	Can ORI handle multiple conditions?	Example code: ``` LD X0 ORI X1 ORI X2 OUT Y10 ``` Explanation: Y10 turns ON if X0=ON or X1=OFF or X2=OFF.	**[Part One] – Mitsubishi FX3U/FX3UC IL (Instruction List) Example** Below is a **stand‑alone IL routine** that demonstrates how to test **three separate input conditions** (X0, X1, X2) and turn on an output (Y0) when **any** of them is true. The program deliberately uses the **ORI (OR Immediate)** instruction to show its limits when more than one condition must be combined. ```plaintext ;=======…	## PART ONE – MITSUBISHI FX‑3U/FX‑3UC **IL** (Instruction‑List) PROGRAM **Goal** – Create a single‑output logic that turns **Y0** ON when **any** of the following conditions is satisfied | Condition (English) | PLC term | |-----------------------------------------------------|----------| | ‑ X0 is ON | `X0` | | ‑ X1 is **OFF** (i.e. NOT X1) | `ORI X1` | | ‑ X2 is ON | `X2` | | ‑ M0 (a latch that …	[139, 129, 128]	[0.6452, 0.6407, 0.5994]	0.6926	0.6684	0.0006	0.0008	0.032	0.0383	67.49	52.85
gpt-oss:120b	128	How to mix ORI with normal OR?	Example code: ``` LD X3 ORI X4 OR X5 OUT Y20 ``` Explanation: Equivalent to (X3 OR (NOT X4)) OR X5.	**[Part One] – Mitsubishi FX‑3U/FX‑3UC IL (Instruction List) Example** *Goal:* Demonstrate how an **ORI** (OR‑with‑Immediate) instruction can be mixed with a normal **OR** (register‑to‑register OR) in a single logic sequence. The program below is a self‑contained routine that could be called from a main ladder/IL scan. All comments are written in English and placed on the same line as the instruc…	**[Part One] – Mitsubishi FX3U/FX3UC Instruction‑List (IL) program** *(mixing a normal **OR** with an **ORI** – “OR‑Immediate”, i.e. OR with the inverted input)* | # | IL instruction | English comment | |---|----------------|-----------------| | 1 | **LD M0** | Load the status of internal relay **M0** into the accumulator (ACC). | | 2 | **OR X1** | **OR** the current ACC value with the state of i…	[109, 129, 179]	[0.7556, 0.6114, 0.4749]	0.5438	0.3882	0.0003	0.0011	0.0161	0.0374	55.55	37.51
gpt-oss:120b	129	When is ORI typically used?	Example code: ``` LD M0 ORI X6 OUT Y1 ``` Explanation: Used for safety conditions—Y1 ON if M0=ON or X6=OFF.	**[Part One] – Mitsubishi FX3U/FX3UC IL (Instruction List) Example Using **`ORI`** *(All comments are in English and placed after each instruction for clarity.)* ```assembly ;===================================================================== ; PROGRAM : ORI_USAGE_EXAMPLE ; PURPOSE : Demonstrate a typical use‑case of the ORI (OR Immediate) ; instruction – setting selected bits of a status word …	## PART ONE – MITSUBISHI FX‑3U/FX‑3UC **IL** (Instruction List) PROGRAM **Goal of the example:** Turn a motor (output **Y0**) ON when the **Start** push‑button (**X0**) is pressed **OR** the **Stop** push‑button (**X1**) is **released** (i.e. NOT pressed). The motor may only run while a safety interlock (**X2**) is TRUE. ```text ;================================================================= ;…	[125, 128, 126]	[0.7425, 0.6114, 0.659]	0.5427	0.5395	0.0002	0.0004	0.0172	0.031	71.25	41.74
gpt-oss:120b	130	What does the ORP instruction detect?	Example code: ``` LD X0 ORP X1 OUT Y0 ``` Explanation: When X0=ON, ORP detects the rising edge of X1 (OFF→ON) in that scan.	**[Part One] – Mitsubishi FX‑3U/FX‑3UC IL (Instruction List) Example Using **`ORP`** ```il ;============================================================= ; PROGRAM : ORP_RisingEdge_Detect ; DEVICE : FX3U-24MT/FX3UC-24MT (IL mode) ; PURPOSE : Detect a **rising‑edge** (0 → 1 transition) on ; input X0 and set output Y0 for one scan. ;============================================================= ;---…	## 【Part One】 – Mitsubishi FX3U/FX3UC **Instruction‑List (IL) program** *(A simple “push‑button start / push‑button stop” motor‑control latch that uses the **ORP** instruction.)* | No. | IL statement | English comment (what the instruction does) | |-----|--------------|--------------------------------------------| | 1 | `LD M0` | Load the current state of the latch (M0) into the accumulator. | | …	[125, 90, 132]	[0.7951, 0.6765, 0.5674]	0.6129	0.5181	0.0042	0.0015	0.0484	0.0439	40.69	61.89
gpt-oss:120b	131	How does ORP differ from LDP?	Example code: ``` LD X2 LDP X3 ORP X4 ``` Explanation: LDP detects X3’s rising edge independently; ORP requires the prior condition TRUE then detects X4’s rising edge.	**[Part One] – Mitsubishi FX‑3U/FX‑3UC IL (Instruction List) Code** *(The program deliberately uses both **ORP** and **LDP** so you can see the functional difference in the same scan.)* ```text ;============================================================= ; Program : ORP vs LDP demonstration ; Device : FX3U/FX3UC ; ----------------------------------------------------------- ; Inputs ; X0 – Senso…	**How ORP differs from LDP (Mitsubishi FX‑series IL)** | Instruction | What it detects | How the detection is **conditioned** | |-------------|----------------|---------------------------------------| | **LDP Xn** | **Rising‑edge** of the *input* Xn (0 → 1) **independent** of any previous logic state. | The edge is sensed **every scan** regardless of the state of the accumulator (the “LD” part). …	[111, 130, 136]	[0.9269, 0.6281, 0.7167]	0.6627	0.7605	0.0005	0.0008	0.028	0.0463	74.68	34.64
gpt-oss:120b	132	Does ORP stay ON continuously?	Example code: ``` LD M10 ORP X1 OUT Y5 ``` Explanation: No—it’s TRUE only on the scan when X1 goes from OFF to ON.	**[Part One] – Mitsubishi FX‑3U/FX‑3UC IL (Instruction List) Program** *(All instructions are written in the standard Mitsubishi “IL” format. Line numbers are shown for reference; they are **not** part of the code that is downloaded to the PLC. English comments are placed after each instruction on the same line.)* | # | IL Instruction | Comment (English) | |---|----------------|------------------…	## Part One – Mitsubishi FX3U/FX3UC **IL (Instruction List)** program *Goal: Show that an **ORP** (One‑Shot Rising‑Edge) instruction only produces a one‑scan pulse – it does **not** stay ON continuously.* ```asm ;===================================================================== ; PROGRAM : ORP‑Demo – one‑shot pulse on X1 while enable X0 is ON ;=================================================…	[134, 158, 131]	[0.604, 0.5602, 0.5352]	0.3518	0.4254	0.0006	0.0049	0.0364	0.0372	51.32	57.28
gpt-oss:120b	133	Can ORP be used on two different inputs simultaneously?	Example code: ``` LD X0 ORP X1 ORP X2 OUT Y6 ``` Explanation: Yes—while X0=ON, rising edges of X1 or X2 each trigger once.	**[Part One] – Mitsubishi FX‑3U/FX‑3UC IL (Instruction List) Program** *(All lines are numbered for reference – the numbers are **not** part of the PLC code. They are only shown here to make the comments easier to follow.)* | # | IL Statement | English Comment | |---|--------------|-----------------| | 1 | **LD X0** | Load the state of input **X0** into the accumulator (ACC). | | 2 | **ORP X1 , Y…	## Answer Overview **Short answer:** `ORP` (one‑shot “positive edge”) can only be applied to **one** logical condition at a time – the condition that is on the accumulator when the instruction is executed. If you need to detect the rising edge of **two different inputs** you must use **two separate `ORP` instructions**, each in its own branch (or separate rung). The results can then be combined w…	[113, 134, 128]	[0.6769, 0.549, 0.4958]	0.5269	0.6726	0.0004	0.0012	0.0356	0.0238	52.56	64.54
gpt-oss:120b	134	Can ORP start a one-shot timer?	Example code: ``` LD M20 ORP X3 OUT T0 K50 ``` Explanation: When M20=ON, a rising edge on X3 starts T0 for one pulse.	**[Part One] – Mitsubishi FX3U/FX3UC Instruction‑List (IL) Program** *(All comments are in English and placed after the “;” character. The program is written for a single‑cycle scan.)* | No. | IL Instruction | Comment | |-----|----------------|---------| | **001** | **LD X0** | **Load** the status of input **X0** (the start command). | | **002** | **AND NOT M0** | Allow the rung to fire **only on…	## 【Part One】 – Mitsubishi FX3U/FX3UC Instruction‑List (IL) Program **Goal:** Turn ON an output `Y0` for a fixed period (2 s) **once** when a start button `X0` is pressed. The rising‑edge of `X0` is detected with **ORP** (one‑shot‑rising). The one‑scan pulse produced by ORP is used to start a **pulse‑timer (TP)**, which then keeps `Y0` energized for the preset time. ``` ;=========================…	[94, 127, 132]	[0.7324, 0.4541, 0.604]	0.5507	0.6227	0.0012	0.0009	0.0318	0.0383	58.3	63.12
gpt-oss:120b	135	When is the ORF instruction used?	Example code: ``` LD M0 ORF X0 OUT Y0 ``` Explanation: While M0=ON, ORF detects X0’s falling edge (ON→OFF) once.	**[Part One] – Mitsubishi FX3U/FX3UC IL (Instruction List) Program** Below is a compact IL routine that demonstrates a typical use of the **ORF** (OR‑with‑reset) instruction. The program monitors three safety‑limit switches (X0‑X2). As soon as **any** switch becomes “ON”, an alarm output (Y0) is set. When **all** switches return to “OFF”, the alarm is automatically cleared – this is exactly what …	## Part One – Mitsubishi FX3U/FX3UC **IL (Instruction List)** Program Below is a complete, ready‑to‑download IL program that demonstrates a typical use of the **ORF** instruction. The program implements a **start‑/‑stop motor control** where: * **X0** – Start push‑button (normally open, goes ON when pressed) * **X1** – Stop push‑button (normally closed, goes OFF when released – we want to catch t…	[125, 136, 115]	[0.777, 0.6197, 0.7425]	0.4981	0.4959	0.0003	0.0009	0.0285	0.0356	52.27	60.76
gpt-oss:120b	136	How does ORF differ from LDF?	Example code: ``` LDF X1 ORF X2 ``` Explanation: LDF independently detects X1’s falling edge; ORF requires the prior condition TRUE then detects X2’s falling edge.	**[Part One] – Mitsubishi FX3U/FX3UC Instruction‑List (IL) Code** *(The program is written to illustrate the functional difference between the **LDF** and **ORF** instructions. All comments are in English and placed on the same line as the instruction for clarity.)* ``` ;===================================================================== ; PROGRAM : ORF_vs_LDF_Demo ; PURPOSE : Show how LDF (Loa…	**How ORF differs from LDF (Mitsubishi FX‑series IL)** | Feature | **LDF (Load Falling‑edge)** | **ORF (OR with Falling‑edge)** | |---------|-----------------------------|--------------------------------| | **Purpose** | Detects a **single falling‑edge** (ON → OFF) of the specified input **independently** of any preceding condition. | Detects a falling‑edge **only when the preceding logical condi…	[116, 135, 131]	[0.9255, 0.6197, 0.7167]	0.5485	0.7713	0.0003	0.0005	0.0248	0.0461	55.6	34.47
gpt-oss:120b	137	Can ORF be used for a button release action?	Example code: ``` LD X3 ORF X4 OUT M10 ``` Explanation: If X3=ON, when X4 goes ON→OFF, M10 triggers once.	**[Part One] – Mitsubishi FX3U/FX3UC Instruction‑List (IL) Example** *Goal:* Detect a **press** of a normally‑open push‑button (`X0`) with an **ORF** (one‑shot rising edge) and detect the **release** of the same button with an **OFF** (one‑shot falling edge). When the button is pressed a coil (`Y0`) turns ON; when the button is released the coil turns OFF. All comments are in plain English and pl…	## 【Part One】 – Complete Mitsubishi FX‑3U/FX‑3UC Instruction‑List (IL) program **Purpose:** Detect a **button‑release** (falling‑edge) on input **X0** and, on each release, generate a one‑shot timer (0.5 s) that briefly energises output **Y0**. The program uses **ORF** (One‑Shot Falling‑Edge) together with an internal relay **M0** that remembers the present state of the button. | Address | IL Sta…	[157, 139, 134]	[0.6691, 0.5078, 0.4719]	0.4937	0.5426	0.0003	0.0003	0.0221	0.025	48.07	62.73
gpt-oss:120b	138	Does ORF hold the output ON?	Example code: ``` LD M20 ORF X5 OUT Y10 ``` Explanation: No—it’s TRUE only on the scan when X5 falls.	**[Part One] – Mitsubishi FX3U/FX3UC Instruction‑List (IL) Program** *(The program demonstrates the use of **OTL** (latch – “hold‑ON”) and **ORF** (reset‑force – “force‑OFF”). All comments are written in plain English for easy reading.)* | IL address | Instruction | Operand(s) | Comment | |------------|-------------|------------|---------| | 0000 | **LD** | X0 | **Load** the state of the *Start* …	## Part One – Mitsubishi FX‑Series **IL (Instruction List)** Example **Goal:** Generate a **one‑scan pulse** on output **Y0** each time the **falling edge** (ON → OFF) of input **X1** occurs **while** the enable input **X0** is ON. The program also shows explicitly that the `ORF` instruction **does not latch** the output – the output is ON for only one PLC scan. ```asm ;==========================…	[135, 153, 139]	[0.599, 0.496, 0.5792]	0.3137	0.4151	0.0009	0.0007	0.0358	0.0341	36.81	48.44
gpt-oss:120b	139	Can multiple ORF be chained?	Example code: ``` LD X0 ORF X1 ORF X2 OUT Y5 ``` Explanation: Yes—each falling edge on X1 or X2 triggers Y5 if X0=ON.	**[Part One] – Mitsubishi FX3U/FX3UC Instruction‑List (IL) Example** *Goal:* Detect whether **any** of three input contacts (X0, X1, X2) are ON and turn ON an alarm output (Y0). The program demonstrates **chaining several ORF instructions** to accumulate the result in the PLC’s flag bit. ```asm ;============================================================= ; Program : ORF‑Chain – “Any‑sensor‑ON” …	## PART ONE – IL (Instruction‑List) PROGRAM **Goal:** Show that several **ORF** (OR‑Falling‑Edge) instructions can be chained to detect a *sequence* of falling‑edge events. When the chain is satisfied, the output **Y5** is turned **ON** for one scan (or you can latch it as required). ```plaintext ;===================================================================== ; Mitsubishi FX‑3U/FX‑3UC – Mu…	[117, 136, 127]	[0.7633, 0.5448, 0.6452]	0.4404	0.6178	0.0007	0.0008	0.0297	0.0368	61.56	54.74
gpt-oss:120b	140	When is the ORB instruction needed instead of a simple OR?	Example: When two series groups need to be ORed. Explanation: For (X0 & X2) OR (X1 & X3), use ORB after each series block.	**[Part One] – Mitsubishi FX3U/FX3UC IL (Instruction List) Program** *(All instructions are written in the official Mitsubishi “Instruction List” syntax. Every line is followed by an English comment that explains the purpose of the instruction.)* ```text ;===================================================================== ; PROGRAM : OR vs. ORB – Demonstration ; DEVICE : FX3U/FX3UC PLC ; LANGUA…	## When Do You Need **ORB** Instead of a Simple **OR**? | Situation | Simple **OR** works | **ORB** (OR‑Block) is required | |-----------|--------------------|--------------------------------| | **Two contacts only** (X0 OR X1) | `LD X0` → `OR X1` → `OUT Y0` | No – a single `OR` is enough. | | **More than two parallel contacts** (X0 OR X1 OR X2 …) | You can chain several `OR` instructions, but ea…	[144, 135, 143]	[0.653, 0.4443, 0.6007]	0.2492	0.633	0.0006	0.0011	0.0189	0.0526	62.1	32.26
gpt-oss:120b	141	How to use ORB for two series groups in parallel?	Example code: ``` LD X0 AND X2 LD X1 AND X3 ORB OR X4 OUT Y0 ``` Explanation: Series (X0&X2) and (X1&X3) are ORed by ORB, then OR X4.	## [Part One] – Mitsubishi FX3U/FX3UC **IL (Instruction List) Code** *Goal: OR‑combine two series (AND) groups so that the output energises when **either** group is true.* | # | IL Instruction | Comment (English) | |---|----------------|-------------------| | 001 | **LD** X0 | Load first contact of Series‑Group‑A (X0) into the accumulator. | | 002 | **AND** X1 | Series‑Group‑A: AND with second co…	## Part One – Mitsubishi FX3U/FX3UC **IL (Instruction List)** **Goal:** Produce the logical function \[ Y0 = (X0 \;\&\; X1)\; \text{OR}\; (X2 \;\&\; X3) \] i.e. **two series (AND) groups that are placed in parallel (OR).** The *ORB* (OR‑Block) instruction is used to start the parallel block, and *ANB* (AND‑Block) is used to close it. All lines are annotated with an English comment that explains e…	[146, 144, 222]	[0.5749, 0.3723, 0.282]	0.4647	0.5893	0.0003	0.0013	0.0552	0.0656	60.47	50.87
gpt-oss:120b	142	How to OR more than two series groups?	Example: Use ORB after each group. Explanation: You can chain ORB multiple times, but Mitsubishi often limits to 8.	**[Part One] – Mitsubishi FX‑3U/FX‑3UC Instruction‑List (IL) Program** *Goal:* Combine (OR) three (or more) “series groups” (i.e., AND‑chains) and drive a single output coil **Y0**. The example below uses input contacts **X0‑X5**, temporary internal bits **M0‑M4**, and the final output **Y0**. All instructions are written in the standard FX‑3U IL syntax (one instruction per line, line numbers are…	## 【Part One】 – Complete Mitsubishi FX‑Series IL (Instruction List) Program **Goal:** OR‑combine **more than two** “series” (AND) groups and then drive an output coil **Y0**. The example below builds **three** AND‑groups and then OR‑s them together. An additional single input **X6** is OR‑ed in at the end to show how you can keep extending the logic. | IL address (optional) | Instruction | Englis…	[146, 122, 141]	[0.6032, 0.2992, 0.5415]	0.3614	0.3643	0.0003	0.0006	0.0186	0.0286	67.41	49.19
gpt-oss:120b	143	Why can’t ORB be used indefinitely?	Example: 10 ORBs in a row. Explanation: Most Mitsubishi PLCs limit ORB to 8; beyond that causes errors.	**[Part One] – Mitsubishi FX3U/FX3UC IL (Instruction List) Program** *(All comments are written in English and placed after each instruction. The program is a self‑contained example that demonstrates a typical use of the **ORB** (OR Bit) instruction and also shows how the latch must be cleared – otherwise the bit would stay set forever.)* ```asm ;==================================================…	## Part One – Complete Mitsubishi FX‑Series IL Program **Goal:** `Y0 = (X0 AND X2) OR (X1 AND X3) OR X4` ```text ;==================================================================== ; Program : Parallel‑Series Logic for Y0 ; Device : Mitsubishi FX3U / FX3UC ; Language: Instruction List (IL) ;==================================================================== ; Description of accumulator usage ;…	[140, 121, 141]	[0.6007, 0.4005, 0.3694]	0.3603	0.2311	0.0004	0.0004	0.0172	0.0213	54.39	48.97
gpt-oss:120b	144	Do you need ORB for a simple X0 OR X1?	Example code: ``` LD X0 OR X1 OUT Y0 ``` Explanation: No—simple parallel contacts use OR. ORB is for parallel blocks.	**[Part One] – Mitsubishi FX3U/FX3UC Instruction‑List (IL) Program** *(All comments are in English and placed after the “;” character. The program is written for the **FX‑Series CPU‑Unit** that supports the standard IL syntax.)* ```plaintext ;===================================================================== ; Program : P0000 (Main program – cyclic execution) ; Purpose : Y0 = X0 OR X1 (simple …	## 【Part One】 – Mitsubishi FX‑3U/FX‑3UC Instruction List (IL) program *(All lines are numbered for easy reference – the numbers are **not** part of the PLC code.)* | # | IL Statement | English comment (what the line does) | |---|--------------|--------------------------------------| | 1 | **LD X0** | Load input **X0** into the accumulator **A**. | | 2 | **AND X2** | **A = X0 AND X2** – first seri…	[140, 149, 141]	[0.653, 0.5896, 0.3723]	0.4014	0.2385	0.0047	0.0006	0.0329	0.0343	49.22	76.17
gpt-oss:120b	145	What is the primary use of the ANB instruction?	Example: After parallel groups, then series. Explanation: ANB combines a completed parallel block with additional series conditions.	**[Part One] – Mitsubishi FX3U/FX3UC IL (Instruction List) Example Using the `ANB` Instruction** Below is a complete, self‑contained IL program that demonstrates the **primary use of the `ANB` (AND Bit) instruction** – i.e., to test a single bit of a word (or a bit device) and set a flag (or another bit) according to the logical AND result. The program is written for an FX3U‑CPU (FX3U‑30MR/FX3U‑3…	## 📂 Part One – Complete Mitsubishi FX‑Series **IL (Instruction List)** Program *(FX3U/FX3UC – English comments on every line)* | # | IL instruction | English comment | |---|----------------|-----------------| | 1 | **; ------------------------------------------------------------** | **Program description** – Motor‑run latch with start, stop and safety interlock. | | 2 | **; Y0 : Motor‑run output…	[105, 148, 135]	[0.7113, 0.6462, 0.5887]	0.2361	0.0483	0.0003	0.0006	0.0168	0.0259	46.87	66.51
gpt-oss:120b	146	How to use ANB for a parallel group then series?	Example code: ``` LD X0 OR X1 AND X2 LDI X3 OR X4 ORI X5 ANB OUT Y0 ``` Explanation: After OR/parallel block, ANB ANDs with remaining conditions.	**[Part One] – Mitsubishi FX3U/FX3UC Instruction‑List (IL) program** *(All comments are in English and placed after each instruction. The line numbers are only for reference – they are **not** part of the actual PLC code.)* ```asm ;===================================================================== ; Example: Motor‑starter with two “Start” push‑buttons in **parallel** ; and a safety interlock i…	## 📘 Part One – Complete Mitsubishi FX3U/FX3UC IL Program **Goal:** Build a logic that first creates a **parallel (AND‑block) group** from two series conditions and then **ANDs** that result with a third condition (i.e., *parallel‑group → series*). | Symbol | Meaning | |--------|---------| | `LD` | Load a contact (set the accumulator) | | `AND` | Logical AND with the accumulator | | `ANB` | **A**…	[147, 141, 142]	[0.6976, 0.5749, 0.6032]	0.3379	0.4968	0.0019	0.002	0.0389	0.0469	81.3	67.84
gpt-oss:120b	147	How to chain multiple ANB groups?	Example: Use ANB repeatedly. Explanation: You can chain ANB for complex block ANDing, but there’s a limit.	**[Part One] – Mitsubishi FX3U/FX3UC IL (Instruction List) Code** *(All lines are numbered for reference; comments are placed after a “;”)* ```asm ;===================================================================== ; PROGRAM : ANB_GROUP_CHAIN.I ; DEVICE : Mitsubishi FX3U/FX3UC ; PURPOSE : Demonstrate how to chain several ANB (AND‑NOT) groups. ;==================================================…	## 【Part One】 – Complete Mitsubishi FX‑Series IL (Instruction List) Program **Goal:** Set output **Y0** only when **all three** of the following logical groups are true | Group | Logic (English) | PLC Inputs | |-------|----------------------------------------------|------------| | 1️⃣ | `X2` **AND** (`X0` **OR** `X1`) | X0‑X2 | | 2️⃣ | `X5` **AND** (`X3` **OR** `X4`) | X3‑X5 | | 3️⃣ | `X8` **AND*…	[146, 113, 148]	[0.6976, 0.3993, 0.4615]	0.3827	0.2518	0.0002	0.0007	0.018	0.0228	76.47	82.54
gpt-oss:120b	148	How does ANB differ from AND?	Example code: ``` LD X0 AND X1 OUT Y0 ``` Explanation: AND is for simple series; ANB is for ANDing a parallel block.	**[Part One] – Mitsubishi FX3U/FX3UC IL (Instruction‑List) Program** *(All comments are in English and placed after the “;” character. The program is deliberately simple – it shows the two instructions side‑by‑side so the difference between **ANB** and **AND** is crystal‑clear.)* ```assembly ;===================================================================== ; PROGRAM : Demo_ANB_vs_AND ; PURPO…	## 📋 PART ONE – FULL IL PROGRAM (MITSUBISHI FX3U/FX3UC) **Goal of the example:** - Run output **M0** (e.g., a motor) when the operator presses **Start (X0)** and the **Stop (X1)** is not active. - The motor may only run while the **Safety‑Lock (X2)** is OFF. - In addition the motor must have **one of two “ready” conditions** satisfied: | Ready condition | Description | |-----------------|--------…	[145, 101, 147]	[0.6462, 0.3967, 0.4615]	0.4812	0.3307	0.0011	0.0006	0.0277	0.0252	70.61	66.59
gpt-oss:120b	149	Do you need ANB for X0 OR X1 then AND X2?	Example code: ``` LD X0 OR X1 AND X2 OUT Y0 ``` Explanation: No—simple OR then AND doesn’t require ANB.	**[Part One] – Mitsubishi FX3U/FX3UC Instruction‑List (IL) Program** Below is a complete IL routine that evaluates the Boolean expression ``` (Y = (X0 OR X1) AND X2) ``` and drives the result to output **Y0**. All instructions are written in the exact syntax used by the FX‑Series “Instruction List” (IL) editor (FX‑Designer / GX Works2/3). Every line is followed by an English comment that explains…	## 【Part One】 – Mitsubishi FX3U/FX3UC Instruction‑List (IL) Program **Goal:** Turn **Y0** ON only when **(X0 OR X1) AND X2** is true. Below are two equivalent ways to write the ladder‑logic in IL. The first version uses the *simple* contacts (`OR`, `AND`). The second version shows the *block* instructions (`ORB`, `ANB`) for comparison – they are **not required** for this particular logic. ```il ;…	[144, 148, 107]	[0.5896, 0.4876, 0.5537]	0.5488	0.5636	0.0012	0.0054	0.0421	0.0413	39.62	42.64
gpt-oss:120b	150	What is the purpose of the PLS instruction?	Example code: ``` PLS X0 OUT M0 ``` Explanation: Detects X0’s rising edge (OFF→ON) and generates a one-scan pulse for M0.	**[Part One] – Mitsubishi FX3U/FX3UC Instruction‑List (IL) Program** *(The program generates a single‑shot timed pulse on output **Y0** whenever the start button **X0** is pressed. The pulse length is set to **200 ms** by the **PLS** instruction.)* | # | IL Instruction | Comment (English) | |---|----------------|-------------------| | 001 | **LD X0** | Load the status of the start button (input X…	**Answer – Purpose of the PLS Instruction** The **PLS** (Positive‑edge Latch Set) instruction detects a **rising edge** on the specified input (transition from OFF → ON). When that transition occurs it generates a **one‑scan (one‑PLC‑cycle) pulse** on the instruction itself. The pulse can be used directly as a condition for subsequent instructions (e.g., `OUT`, `SET`, `RST`, `AND`, etc.). If the …	[180, 154, 155]	[0.5874, 0.5516, 0.5467]	0.5702	0.6823	0.0006	0.0007	0.0306	0.0324	61.02	66.08
gpt-oss:120b	151	How does PLS differ from LDP?	Example code: ``` PLS X1 LDP X1 ``` Explanation: Both detect rising edges; syntax differs by PLC model support.	**[Part One] – Mitsubishi FX3U/FX3UC Instruction‑List (IL) Program** *(All comments are in English and placed after the “;” character)* ``` ;===================================================================== ; PROGRAM : Demo – PLS (Pulse Output) vs. LDP (Load Positive Edge) ; PURPOSE : Show the functional difference between the PLS ; instruction (generates a timed pulse on an output) ; and the…	## 【Part One】 – Mitsubishi FX3U/FX3UC **Instruction‑List (IL) program** *(All comments are in English and placed after a semicolon “;” – the standard comment delimiter for Mitsubishi IL.)* ```asm ;===================================================================== ; Example program – “Edge‑detect flag + one‑scan pulse output” ; -------------------------------------------------------------- ; • …	[91, 156, 131]	[0.7772, 0.7077, 0.7663]	0.6131	0.4741	0.0005	0.0006	0.0226	0.0227	65.31	70.66
gpt-oss:120b	152	Can PLS be used for one-shot button triggers?	Example code: ``` PLS X2 OUT T0 K100 ``` Explanation: Yes—when X2 goes OFF→ON, T0 is triggered once.	**[Part One] – Mitsubishi FX3U/FX3UC IL (Instruction‑List) Code** *(One‑Shot (rising‑edge) trigger for a push‑button – the output pulse is true for **one PLC scan**. A timer version is also shown for a fixed‑width pulse.)* | # | IL Instruction | Comment (English) | |---|----------------|-------------------| | 001 | **LD X0** | Load the state of the physical start button (address X0) into the accu…	**Answer – Using `PLS` as a One‑Shot (rising‑edge) Button Trigger** Below is a **complete Mitsubishi FX‑Series IL (Instruction List) program** that shows how to turn a momentary push‑button (X0) into a one‑shot event, keep an output (Y0) energized for a fixed time (1 s) and then automatically turn it off. --- ## Part One – IL Program (with English comments on every line) ```plaintext ;===========…	[154, 92, 157]	[0.608, 0.5815, 0.4982]	0.4264	0.5751	0.0003	0.0011	0.0171	0.0226	72.0	57.96
gpt-oss:120b	153	Does PLS output continuously?	Example code: ``` PLS X3 OUT Y0 ``` Explanation: No—only ON during the scan of X3’s rising edge.	**Answer (in two parts as requested)** --- ## Part One – Mitsubishi FX3U/FX3UC IL (Instruction List) Example *The program demonstrates a **continuous (latched) output** – once the output is turned ON it stays ON until the program explicitly turns it OFF.* ```asm ;================================================================= ; Program : Continuous‑Output Example ; Device : Mitsubishi FX3U/FX3U…	## 📘 Part One – Mitsubishi FX‑Series **Instruction‑List (IL)** Program Below is a **complete, self‑contained IL routine** that demonstrates the behaviour of the `PLS` (Pulse‑on‑Rising‑Edge) instruction. All statements are annotated with an English comment on the same line so you can see exactly what the PLC is doing at each scan step. ```plaintext ;================================================…	[159, 132, 150]	[0.5879, 0.5275, 0.5311]	0.3451	0.4949	0.0005	0.0007	0.0178	0.0305	51.66	42.1
gpt-oss:120b	154	Can multiple PLS be used at once?	Example code: ``` PLS X4 OUT M10 PLS X5 OUT M11 ``` Explanation: Yes—each PLS detects its own input’s rising edge.	**[Part One] – Mitsubishi FX3U/FX3UC Instruction‑List (IL) Program** *(Master‑PLC example – communicates with one or more slave PLCs over MELSECNET/H or Ethernet‑TCP/IP. The same program can be duplicated on each PLC and the device‑numbers changed to create a multi‑PLC system.)* | No. | IL Instruction | Comment (English) | |-----|----------------|-------------------| | 001 | **LD** M8000 | **Powe…	## PART ONE – Mitsubishi FX‑3U/FX‑3UC **IL (Instruction List)** *The program demonstrates that **any number of `PLS` (positive‑edge‑detect) instructions can be used in the same scan**. Each `PLS` works completely independently – it only cares about the transition of the input that follows it.* ```asm ;============================================================= ; Example: Multiple PLS usage ; • …	[159, 172, 152]	[0.6141, 0.5207, 0.608]	0.186	0.5667	0.0001	0.0005	0.013	0.0271	74.07	60.14
gpt-oss:120b	155	What edge does the PLF instruction detect?	Example code: ``` PLF X0 OUT M0 ``` Explanation: Detects X0’s falling edge (ON→OFF) and generates a one-scan pulse.	**[Part One] – Mitsubishi FX3U/FX3UC Instruction‑List (IL) Program** *(All statements are written in the standard FX‑Series IL syntax. English comments are placed after “;”. The program is a minimal example that shows exactly how the **PLF** (Positive‑edge‑detect) instruction works.)* ```plaintext ;===================================================================== ; PROGRAM : PLF_EDGE_DETECT ;…	**Answer** The **PLF** (Pulse‑on‑Falling‑edge) instruction generates a one‑scan‑wide pulse when the monitored input makes a **falling‑edge transition** – i.e., when the input changes from **ON (1)** to **OFF (0)**. --- ### Quick IL Example (with line‑by‑line English comments) ```plaintext ;--- Detect the falling edge of X5 and set M20 for one scan --- LD X5 ; Load the current state of input X5 PL…	[115, 159, 150]	[0.6717, 0.5495, 0.5467]	0.6593	0.7709	0.0007	0.004	0.0328	0.1124	53.14	14.7
gpt-oss:120b	156	Is PLF similar to LDF?	Example code: ``` PLF X1 LDF X2 ``` Explanation: Both detect falling edges; syntax and naming vary.	**[Part One] – Mitsubishi FX3U/FX3UC Instruction‑List (IL) Program** *(All comments are in English and placed after each instruction. The program is written for a typical FX‑Series CPU (FX3U‑64MT/FX3UC) and uses only standard IL mnemonics that are supported by GX Works2/3.)* ``` // ------------------------------------------------------------ // Program Title : PLF_vs_LDF_Comparison // Description…	## 【Part One】 – Mitsubishi FX3U/FX3UC Instruction‑List (IL) Program *(All comments are in English and placed after a “;” on each line)* ``` ;===================================================================== ; Title : Falling‑edge detection & latch example ; Device: FX3U/FX3UC ; Function: ; • Detect a falling edge on START button (X0) → latch Motor ON (M0) ; • Detect a falling edge on START bu…	[136, 159, 151]	[0.7703, 0.52, 0.7077]	0.4687	0.4465	0.0002	0.0002	0.0126	0.0183	74.81	74.54
gpt-oss:120b	157	When to use PLF for button release?	Example code: ``` PLF X3 OUT T1 K30 ``` Explanation: X3 ON→OFF triggers T1 for one scan.	**[Part One] – Mitsubishi FX3U/FX3UC Instruction‑List (IL) Program** *Goal:* Detect the **release** of a momentary push‑button (normally‑open) and generate a one‑scan “release‑flag” that can be used later in the ladder logic. The flag is latched by **PLF** (Pulse‑Flag) so the release event is not lost even if the next scan cycle processes other tasks. The flag is cleared automatically after the r…	## 【Part One】 – Mitsubishi FX3U/FX3UC **IL (Instruction List)** Program **Goal:** Detect a push‑button press, keep an output energized while the button is held, and generate a **one‑scan pulse** the instant the button is released (using **PLF**). ```asm ;===================================================================== ; Example: Button‑press / Button‑release handling with PLF ;==============…	[137, 150, 158]	[0.6691, 0.4517, 0.5549]	0.4998	0.4917	0.0002	0.0005	0.0143	0.0185	71.63	60.17
gpt-oss:120b	158	Does PLF stay ON?	Example code: ``` PLF X4 OUT M1 ``` Explanation: No—only ON during the scan of X4’s falling edge.	**[Part One] – Mitsubishi FX‑3U/FX‑3UC Instruction‑List (IL) Program** *(All comments are in English and placed after each instruction.)* | Addr | IL Instruction | Comment | |------|----------------|---------| | 0000 | **LD X0** | Load the status of **Start button** (X0) into the accumulator. | | 0001 | **AND NOT M0** | AND with the inverse of latch **M0** – we only want to fire the pulse when th…	## 【Part One】 – Complete Mitsubishi FX‑3U/FX‑3UC *Instruction List* (IL) program *(All statements are written exactly as they appear in the FX‑3U/FX‑3UC IL editor. Every line is followed by an English comment that explains what the instruction does.)* ```plaintext ;===================================================================== ; Program : Push‑button control of a lamp (Y0) with release‑del…	[153, 157, 283]	[0.5844, 0.5549, 0.3815]	0.2087	0.2309	0.0003	0.0003	0.0185	0.021	55.7	69.6
gpt-oss:120b	159	Can PLF and PLS detect the same input?	Example code: ``` PLS X5 OUT M10 PLF X5 OUT M11 ``` Explanation: Yes—one for rising edge, one for falling edge.	**[Part One] – Mitsubishi FX3U/FX3UC IL (Instruction List) Code** Below is a complete, self‑contained IL program that demonstrates **both** the `PLF` (Positive‑Latch‑Function) and `PLS` (Positive‑Set‑Latch) instructions acting on the **same physical input** ( `X0` ). ```text ;===================================================================== ; PLC Program : Demonstration of PLF and PLS on the …	**[Part One] – Mitsubishi FX3U/FX3UC Instruction‑List (IL) Program** *(All lines are numbered for clarity. “;” starts an English comment.)* | No. | IL Instruction | Comment | |-----|----------------|---------| | 001 | **PLS X0** | Detect a **rising edge** on input **X0** (ON → OFF → ON). | | 002 | **INC C0** | Increment counter **C0** each time a rising edge is detected. | | 003 | **SET Y0** | Se…	[154, 155, 156]	[0.6141, 0.5495, 0.52]	0.3378	0.5285	0.0002	0.0004	0.0123	0.0365	78.64	48.64
gpt-oss:120b	160	How does the SET instruction latch a bit?	Example code: ``` LD X0 SET M100 ``` Explanation: When X0=ON, M100 is set and remains ON until reset.	**[Part One] – Mitsubishi FX3U/FX3UC Instruction‑List (IL) program** *(The program implements a classic “start‑stop latch” – a push‑button X0 turns the output Y0 on and it stays on (latched) until push‑button X1 turns it off.)* | IL address | Instruction | Operand(s) | Comment (English) | |------------|-------------|------------|-------------------| | `0000` | **LD** | `X0` | Load the state of st…	**[Part One] – Mitsubishi FX3U/FX3UC Instruction‑List (IL) Program** *(All comments are in English and start with “;” – the comment character used in Mitsubishi IL.)* ``` ;===================================================================== ; Program : Latch‑On/Reset‑Off Example ; Function: When the start button (X0) is pressed, Y0 is turned ON ; and stays ON (latched) even after X0 is released.…	[163, 223, 100]	[0.5322, 0.4895, 0.5095]	0.5922	0.535	0.0003	0.0007	0.0273	0.0315	48.2	46.53
gpt-oss:120b	161	What is the difference between SET and OUT?	Example code: ``` LD X1 SET Y0 ``` Explanation: OUT follows input state; SET latches ON until an RST clears it.	**[Part One] – Mitsubishi FX3U/FX3UC IL (Instruction List) Example** *The program demonstrates the functional difference between the **SET** and **OUT** coil instructions. All lines are numbered for clarity and each instruction is followed by an English comment.* | # | IL Instruction | Comment | |---|----------------|---------| | 001 | **LD X0** | Load the state of input **X0** (Start push‑button…	## 【Part One】 – Mitsubishi FX‑3U/FX‑3UC Instruction‑List (IL) Program *(All instructions are written exactly as they appear in the FX‑Series “IL” editor. English comments are placed after a semicolon “;” on each line.)* | # | IL Instruction | Comment (English) | |---|----------------|-------------------| | 1 | **LD X0** ; **Start push‑button** (normally open) – when pressed the ladder begins a st…	[124, 162, 262]	[0.6319, 0.3581, 0.2711]	0.4839	0.5143	0.0008	0.0007	0.0436	0.0332	43.97	44.62
gpt-oss:120b	162	How to use SET for motor start hold?	Example code: ``` LD X2 SET Y5 ``` Explanation: Pressing X2 sets Y5 ON and holds it.	**[Part One] – Mitsubishi FX3U/FX3UC Instruction List (IL) Code** *(All comments are in English and placed after the “;” character. Line numbers are added only for readability – they are **not** part of the actual program.)* ```asm ;===================================================================== ; Motor‑Start‑Hold program using the SET instruction ; -----------------------------------------…	## 【Part One】 – Mitsubishi FX3U/FX3UC **Instruction‑List (IL)** Program **Goal:** Motor start‑stop with a self‑holding (latch) function using the **SET / RST** instructions. | Symbol | Description | |--------|--------------| | **X0** | Start push‑button (normally open) | | **X1** | Stop push‑button (normally open) | | **M0** | Internal relay – “Motor‑Latch” | | **Y0** | Motor‑drive output (or any…	[60, 164, 261]	[0.5299, 0.3882, 0.4056]	0.4462	0.4356	0.0003	0.0002	0.0224	0.0196	61.97	54.32
gpt-oss:120b	163	How to reset a SET bit?	Example code: ``` LD X3 RST Y5 ``` Explanation: When X3=ON, Y5 is reset OFF.	**[Part One] – Mitsubishi FX3U/FX3UC IL (Instruction List) Code** *(All instructions are written exactly as they appear in the FX‑Series IL editor. Line numbers are optional but shown here for clarity. English comments follow “;”.)* | # | IL Instruction | Comment (English) | |---|----------------|-------------------| |001| **LD X0** | Load the “SET” command input (X0) into the accumulator. | |002…	## 【Part One】 – Mitsubishi FX3U/FX3UC Instruction‑List (IL) Program *(All lines are numbered for clarity; the numbers are **not** part of the code that is downloaded to the PLC.)* ```text ;===================================================================== ; TITLE : Motor‑Start/Stop with Latching (SET / RST) and Alarm Reset ; DEVICE: Mitsubishi FX3U‑80M / FX3UC‑80M ; LANGUAGE: Instruction List …	[164, 221, 165]	[0.7067, 0.3926, 0.3648]	0.4219	0.4362	0.0003	0.0005	0.0207	0.0185	44.56	53.63
gpt-oss:120b	164	Can SET set multiple bits at once?	Example code: ``` LD X4 SET M10 M11 ``` Explanation: Some models allow multiple bits in one SET; often split into lines.	**[Part One] – Mitsubishi FX3U/FX3UC IL (Instruction‑List) Example** Below is a short, self‑contained IL program that demonstrates the behaviour of the **SET** instruction and shows the correct way to set several bits at the same time. All statements are numbered for easy reference and each line carries an English comment. ```plaintext ;============================================================…	## 【Part One】 – Mitsubishi FX3U/FX3UC Instruction‑List (IL) Program **Goal:** Demonstrate how to set *multiple* output bits when a start command is received, and how to clear them with a stop command. The program also shows why **one `SET` instruction can only affect a single bit** – you must issue a separate `SET` (or `OUT` with a mask) for each bit you want to turn ON. ```text ;================…	[163, 154, 264]	[0.7067, 0.3556, 0.4307]	0.6079	0.568	0.0006	0.0006	0.0213	0.0218	62.46	46.53
gpt-oss:120b	165	How does the RST instruction clear a bit?	Example code: ``` LD X0 RST M100 ``` Explanation: When X0=ON, M100 is forced OFF.	**[Part One] – Mitsubishi FX3U/FX3UC IL (Instruction List) Program** *Purpose: Demonstrate how the `RST` instruction clears a single bit (coil) in response to a simple condition.* ```plaintext ;===================================================================== ; Program Name : BIT_CLR_DEMO ; Device : FX3U‑200 (FX3UC compatible) ; Language : Instruction List (IL) ; Description : When the start …	## PART ONE – MITSUBISHI FX3U/FX3UC **Instruction‑List (IL) Example** Below is a compact IL program that demonstrates the **RST** instruction (bit‑reset), together with **OUT**, **LD**, **PLS**, and a few auxiliary instructions. All lines are annotated with an English comment that explains exactly what the line does. ```text ;===================================================================== ;…	[168, 150, 169]	[0.6832, 0.4475, 0.6303]	0.5445	0.5782	0.0007	0.0004	0.0241	0.0185	57.4	61.62
gpt-oss:120b	166	How to pair RST with SET?	Example code: ``` LD X1 SET M50 LD X2 RST M50 ``` Explanation: X1=ON sets M50; X2=ON resets M50.	**[Part One] – Mitsubishi FX3U/FX3UC IL (Instruction List) Code** *(SR‑Latch built from SET and RST. All comments are in English and placed after “;”.)* ```text ;===================================================================== ; Program : SR Latch – Pairing SET with RST ; Device : Mitsubishi FX3U/FX3UC ; Language: Instruction List (IL) ;=======================================================…	## Part One – Mitsubishi FX3U/FX3UC **IL (Instruction List)** Program **Goal:** Demonstrate how a **SET** coil (latch) can be paired with a **RST** coil (reset) to create a classic “Start‑Stop” motor‑control circuit. The program uses two discrete inputs (Start = `X0`, Stop = `X1`) and one discrete output (Motor = `Y0`). > **NOTE** – In Mitsubishi FX‑series IL the instruction set is case‑insensiti…	[167, 162, 179]	[0.5, 0.3437, 0.2844]	0.4042	0.4998	0.0005	0.0011	0.0246	0.0226	69.04	76.65
gpt-oss:120b	167	Does RST follow input OFF?	Example code: ``` LD X3 RST Y0 ``` Explanation: No—when X3=ON, Y0 is cleared immediately.	**[Part One] – Mitsubishi FX3U/FX3UC Instruction‑List (IL) Program** Below is a complete, ready‑to‑download IL routine that **sets** an output `Y0` while an input `X0` is **ON**, and **resets** the same output as soon as `X0` goes **OFF**. All instructions are annotated with line‑by‑line English comments so that even a newcomer can follow the logic. ```plaintext ;=================================…	**[Part One] – Mitsubishi FX3U/FX3UC Instruction‑List (IL) Program** *(All statements are written exactly as they would appear in the FX‑Series “IL” editor. Line numbers are optional but help to follow the flow; they are shown here for clarity.)* | Addr | IL Statement | English Comment | |------|--------------|-----------------| | 0000 | **LD X0** | Load the state of input **X0** (normally‑open c…	[169, 159, 274]	[0.7125, 0.3952, 0.4651]	0.5207	0.4591	0.0005	0.0012	0.019	0.0224	64.65	48.88
gpt-oss:120b	168	Can RST clear multiple bits at once?	Example code: ``` LD X4 RST M10 M11 M12 ``` Explanation: If supported, resets multiple bits in one line.	**[Part One] – Mitsubishi FX3U/FX3UC IL (Instruction‑List) Example** Below is a short, self‑contained IL program that demonstrates the **difference** between the **RST** instruction (single‑bit reset) and the **CLR** instruction (multi‑bit clear). The program is written for an FX3U/FX3UC CPU and follows the official IL syntax. Every line is accompanied by an English comment that explains what the…	**Answer Overview** Below you will find a complete Mitsubishi **FX‑3U/FX‑3UC** Instruction‑List (IL) program that demonstrates how to **clear (reset) several bits at once** when a “Reset” push‑button is pressed. * The program is written so it works on **all FX‑3U/FX‑3UC CPUs** – i.e. it uses **one RST instruction per bit** (the safest, universally supported method). * For CPUs that support the **…	[165, 164, 274]	[0.6832, 0.5967, 0.3728]	0.5666	0.5444	0.0007	0.0016	0.0195	0.0256	54.64	51.25
gpt-oss:120b	169	How does RST differ from OUT?	Example code: ``` LD X5 OUT Y1 RST Y1 ``` Explanation: OUT drives according to conditions; RST forcibly clears regardless.	**[Part One] – Mitsubishi FX3U/FX3UC Instruction‑List (IL) Example** Below is a short, self‑contained IL program that demonstrates the use of the **OUT** and **RST** coil instructions. The program toggles a physical output **Y0** (e.g., a motor starter) when a push‑button **X0** is pressed. When the button is released, the output is forced **off** by the **RST** instruction. Every line is numbere…	## Part One – Mitsubishi FX‑3U/FX‑3UC **Instruction List (IL)** **Goal:** Show, in a single program, how the **RST** (reset) instruction behaves differently from the **OUT** (output) instruction. Below is a **complete** IL program that can be copied straight into the FX‑Series “Instruction List” editor. Every line is annotated with an English comment that explains **what the instruction does** an…	[167, 124, 176]	[0.7125, 0.4834, 0.3216]	0.3582	0.4811	0.0003	0.0003	0.0222	0.0177	50.93	59.44
gpt-oss:120b	170	What is the function of the MPS instruction?	Example code: ``` LD X0 MPS ``` Explanation: Pushes the current logic result (X0 state) onto the stack for MRD/MPP use.	**[Part One] – Mitsubishi FX3U/FX3UC Instruction List (IL) Example Using the **MPS** Instruction** Below is a *complete* IL program that demonstrates the typical use‑case for the **MPS** (Pulse‑Output Set) instruction. The program generates a fixed number of pulses on a pulse‑output point (P0) when a start push‑button (X0) is pressed. All instructions are fully commented in English so that even a…	## 【Part One】 – Complete Mitsubishi FX‑3U/FX‑3UC **Instruction‑List (IL)** Program *(All lines are written in the exact syntax used by the FX‑Series PLCs. English comments are placed after a semicolon “;”. The program demonstrates the use of **MPS**, **MPP**, and **END** while performing a simple “push‑button start → timed run → automatic stop” function.)* ``` ;===================================…	[180, 174, 185]	[0.8289, 0.7111, 0.5885]	0.4739	0.4234	0.0005	0.0013	0.0233	0.0263	79.3	65.9
gpt-oss:120b	171	What is the relationship between MPS, MRD, and MPP?	Example code: ``` LD X1 MPS MRD MPP ``` Explanation: MPS pushes, MRD reads top without popping, MPP reads and pops the top—stack mechanism.	**[Part One] – Mitsubishi FX3U/FX3UC Instruction‑List (IL) Program** *(The program demonstrates how the three “M‑family” instructions – **MPS**, **MRD** and **MPP** – are normally chained together. The example counts incoming pulses on **X0**, creates a fixed‑time delay once a preset count is reached, and finally generates a timed output pulse on **Y0**.)* | LBL | IL Instruction | Comment (Englis…	## 【Part One】 – Mitsubishi FX3U/FX3UC Instruction‑List (IL) program *(The program demonstrates the use of the stack instructions **MPS**, **MRD** and **MPP** to detect a three‑step input sequence X0 → X1 → X2. When the three inputs have all become “ON” in the same scan, the output Y0 is turned ON.)* ``` ;===================================================================== ; Title : 3‑step sequen…	[176, 174, 184]	[0.8995, 0.6911, 0.7218]	0.4795	0.5391	0.0002	0.0007	0.0231	0.0333	70.36	68.98
gpt-oss:120b	172	Can MPS be used multiple times in a row?	Example code: ``` LD X2 MPS LD X3 MPS ``` Explanation: Yes—pushes multiple levels; MPP pops each in turn.	**[Part One] – Mitsubishi FX3U/FX3UC IL (Instruction‑List) Code** *(All comments are in plain English and placed after the “;” character. The program is written for an FX3U‑CPU (or FX3UC) in **IL‑mode**.)* ```text ;===================================================================== ; PROGRAM TITLE : DEMO_MPS_MULTIPLE ; PURPOSE : Show how the MPS (Multiple‑Program‑Start) ; instruction can be def…	## 【Part One】 – Mitsubishi FX3U/FX3UC Instruction‑List (IL) Program *(All lines are numbered for easy reference. English comments are placed after a “;”. The program demonstrates the use of **MPS** several times in a row, **MRD** to read the saved conditions, **MPP** to pop them, and repeated **OR** logic.)* | # | IL Code | English comment | |---|---------|-----------------| | 001 | **LD X0** | L…	[174, 121, 177]	[0.5818, 0.5074, 0.5438]	0.4509	0.5281	0.0005	0.0002	0.0229	0.0243	57.12	68.86
gpt-oss:120b	173	What if MRD/MPP are not used after MPS?	Example code: ``` LD X4 MPS LD X5 OUT Y0 ``` Explanation: Logic still works, but leftover stack entries may consume resources.	**[Part One] – Mitsubishi FX‑3U/FX‑3UC IL (Instruction List) Example** *(The program shows the normal flow – MPS followed by MRD (or MPP) – and comments what happens if the receive instruction is omitted.)* ``` ;===================================================================== ; PROGRAM : COMMS_EXAMPLE ; PURPOSE : Demonstrate a complete message‑exchange cycle. ; MPS → MRD (or MPP) → data proc…	## 【Part One】 – Mitsubishi FX‑3U/FX‑3UC Instruction‑List (IL) Program **Purpose of the example** – Demonstrate the use of the **stack instructions** (`MPS`, `MRD`, `MPP`) together with ordinary logic. The program reads two digital inputs (`X0` and `X1`). * When **X0** goes high, its state is **pushed** onto the internal stack. * When **X1** goes high, its state is **pushed** onto the stack **on t…	[171, 182, 172]	[0.8654, 0.6671, 0.5662]	0.3226	0.5991	0.0004	0.0004	0.0183	0.0161	75.54	67.97
gpt-oss:120b	174	When is MPS useful?	Example: Complex multi-stage logic. Explanation: Stores intermediate conditions for later retrieval, reducing redundant checks.	**[Part One] – Mitsubishi FX3U/FX3UC IL (Instruction List) Code** *(The program demonstrates a typical use‑case for the **MPS (Multiple‑Program‑Switch)** instruction – selecting between a “Normal‑Run” program and a “Maintenance” program based on a selector switch.)* ```plaintext ;===================================================================== ; PLC: FX3U/FX3UC ; CPU: FX3U-32MT/FX3UC-32MT ; …	## Part One – Mitsubishi FX3U/FX3UC **IL (Instruction List)** Program *(All lines are commented in English. Comments are placed after a “;” character – the Mitsubishi‑style comment delimiter.)* ```asm ;===================================================================== ; Example: Motor‑run control with start‑request memorisation. ; • X0 : Start push‑button (momentary) ; • X1 : Stop push‑button …	[173, 170, 172]	[0.712, 0.7111, 0.5818]	0.1976	0.2654	0.0001	0.0002	0.0083	0.0129	84.2	60.17
gpt-oss:120b	175	How does the MRD instruction work?	Example code: ``` LD X0 MPS MRD OUT Y0 ``` Explanation: MRD reads the top of stack and combines it with current logic without popping.	**Answer Overview** The Mitsubishi FX‑Series **MRD** (Memory Read) instruction is used to read data from an external I/O or extension module (e.g., an analog input board, a temperature‑sensor module, a remote PLC, etc.) and place the received words into the local PLC’s data registers. Below you will find: 1. **[Part One]** – A complete, ready‑to‑download IL (Instruction List) program for an FX3U/…	**Answer – Mitsubishi FX‑3U/FX‑3UC Instruction‑List (IL) Example that Shows How the `MRD` (Memory‑Read) Instruction Works** Below you will find a **complete, ready‑to‑download IL program** together with **line‑by‑line English comments** (Part One) and a **step‑by‑step narrative of the logic flow** (Part Two). The program demonstrates a typical use‑case for `MRD` – reading the value that was previ…	[170, 179, 178]	[0.6132, 0.5544, 0.5597]	0.4949	0.6059	0.0002	0.001	0.0186	0.0345	81.09	98.67
gpt-oss:120b	176	What is the difference between MRD and MPP?	Example code: ``` MRD MPP ``` Explanation: MRD reads without removing; MPP reads and pops the top.	**[Part One] – Mitsubishi FX3U/FX3UC Instruction‑List (IL) Example** Below is a short, self‑contained IL program that **demonstrates the two instructions** in question – **MRD** (Memory Read) and **MPP** (Memory Pulse). The routine could be placed in a user program (e.g., `P0100`) and is written for the FX3U/FX3UC series. ```text ;==================================================================…	**[Part One] – Mitsubishi FX3U/FX3UC Instruction‑List (IL) Program** *(All lines are annotated with an English comment that explains exactly what the instruction does. The program demonstrates the use of the stack instructions **MPS**, **MRD**, and **MPP** together with a simple start‑stop‑run motor‑control logic.)* ``` ;===================================================================== ; Prog…	[181, 179, 175]	[0.9809, 0.5035, 0.6084]	0.4987	0.4223	0.0005	0.0003	0.0198	0.022	52.92	85.74
gpt-oss:120b	177	Can you use MRD multiple times on the same top stack?	Example code: ``` // After MPS LD X1 MPS // Consecutive MRD MRD OUT Y10 MRD OUT Y11 ``` Explanation: Yes—MRD can read the same top until MPP pops it.	**[Part One] – Mitsubishi FX3U/FX3UC IL (Instruction List) Example** Below is a **stand‑alone IL program** that demonstrates the correct way to use the **MRD (Memory‑Read)** instruction when you need to read more than one word from memory. The program deliberately tries two approaches: 1. **Incorrect** – calling `MRD` twice without re‑loading the address (this will cause the second `MRD` to read …	## **[Part One] – Mitsubishi FX‑3U/FX‑3UC IL Program** *Program name: **MRD_Multiple_Read** – shows that the same stack entry can be read with **MRD** more than once.* ```asm ;------------------------------------------------- ; Program : MRD_Multiple_Read ; Purpose : Demonstrate using MRD repeatedly on the ; same top‑of‑stack entry. ;------------------------------------------------- ;--- 1. Detec…	[178, 154, 179]	[0.7339, 0.5519, 0.4856]	0.4931	0.6042	0.0004	0.001	0.0203	0.0392	70.58	68.97
gpt-oss:120b	178	Can MRD only read the top stack entry?	Explanation: Yes—only the top can be read; pop it first to access deeper levels.	**[Part One] – Mitsubishi FX‑3U/FX‑3UC IL (Instruction List) Example** *(The program demonstrates the use of the stack‑related instructions **MST**, **MRD**, **MRC**, and **POP**. The focus is on the behaviour of **MRD** – it can read **only the current top‑of‑stack (TOS) entry**.)* | # | IL Instruction | Comment (English) | |---|----------------|-------------------| | 1 | `LD K0` | Load constant…	## Part One – Full Mitsubishi FX‑3U/FX‑3UC **IL (Instruction List)** Program *(All instructions are written for the FX‑Series “Instruction List” language. Every line is followed by an English comment that explains exactly what the line does.)* ``` //=================================================================== // Example: Using the Stack (MPS/MPP) together with MRD // Goal: // 1) When X0 go…	[177, 175, 274]	[0.7339, 0.5597, 0.3468]	0.2221	0.2248	0.0015	0.0005	0.0262	0.021	54.01	57.43
gpt-oss:120b	179	How to combine MRD with AND/OR?	Example code: ``` LD M10 MPS LD X5 MRD AND X6 OUT Y0 ``` Explanation: Push M10, then MRD reads it and ANDs with X6.	**[Part One] – Mitsubishi FX‑3U/FX‑3UC IL (Instruction‑List) Example** *Goal: Show how a value taken from a data register with **MRD** can be used together with normal Boolean‑logic (AND / OR) in a ladder‑style decision block.* ```plaintext ;===================================================================== ; PROGRAM : MRD‑AND‑OR Demo ; DEVICE : Mitsubishi FX3U‑80MT/FX3UC ; LANGUAGE: Instructi…	## 【Part One】 – Complete Mitsubishi FX‑3U/FX‑3UC IL (Instruction List) Program *(All lines are annotated with an English comment that explains exactly what the instruction does.)* ```asm ;===================================================================== ; Title : Stack‑based logic example ; Device: Mitsubishi FX‑3U / FX‑3UC ; Function: ; Y0 = (X0 AND X1) OR X2 ; use the stacked value with OR …	[122, 176, 177]	[0.5689, 0.5035, 0.4856]	0.4836	0.5454	0.0005	0.0007	0.0229	0.0331	75.91	60.68
gpt-oss:120b	180	What is the function of the MPP instruction?	Example code: ``` LD X0 MPS MPP ``` Explanation: MPP reads and pops the top of the stack, removing it afterward.	**[Part One] – Mitsubishi FX‑3U/FX‑3UC IL (Instruction List) Example Using the **`MPP`** Instruction** Below is a self‑contained IL program that demonstrates the **`MPP`** (Move Program‑Position) instruction. The program is written for an FX‑3U/FX‑3UC controller, uses only standard instructions, and is fully commented line‑by‑line in English. | # | IL Instruction | Comment (English) | |---|------…	## PART ONE – MITSUBISHI FX3U/FX3UC **Instruction List (IL) Example** *(A small program that toggles an internal relay **M0** each time the input **X0** makes a rising‑edge transition. The stack instructions **MPS** and **MPP** are used to illustrate how the stack works.)* | No. | IL Instruction | English Comment (what the PLC does on this line) | |-----|----------------|-------------------------…	[170, 182, 90]	[0.8289, 0.6179, 0.5713]	0.3872	0.4048	0.0004	0.0008	0.0201	0.0359	67.97	44.13
gpt-oss:120b	181	How does MPP differ from MRD?	Example code: ``` LD X1 MPS MRD MPP ``` Explanation: MRD reads without popping; MPP reads and pops.	**[Part One] – Mitsubishi FX3U/FX3UC IL (Instruction List) Program** Below is a self‑contained IL program that demonstrates the two instructions in question – **MPP** (Move with Preset) and **MRD** (Memory Read). The program is deliberately simple so that the functional difference between the two can be seen at a glance. ```plaintext ;==============================================================…	## 【Part One】 – Mitsubishi FX3U/FX3UC Instruction‑List (IL) Program **Purpose** – Demonstrate the difference between **MRD** (read‑only) and **MPP** (pop‑and‑read) stack instructions while using **MPS** (push). The program is written as a single cyclic routine that can be downloaded to any FX3U/FX3UC CPU that supports the IL language. ```text ;=====================================================…	[176, 183, 182]	[0.9809, 0.5418, 0.6746]	0.6075	0.611	0.0005	0.0006	0.0184	0.0276	66.6	60.06
gpt-oss:120b	182	When should MPP be used?	Example code: ``` LD X2 MPS LD X3 MPP ``` Explanation: After multiple pushes, use MPP to restore or free the stack.	**[Part One] – Mitsubishi FX3U/FX3UC IL (Instruction List) Code** ``` ;===================================================================== ; PROGRAM : STEP_MOTOR_POSITIONING ; DEVICE : FX3U/FX3UC ; PURPOSE : Move a step‑per motor a defined number of steps using the ; MPP (Multiple Pulse Position) instruction. ; • X0 – START button (momentary) ; • X1 – DIRECTION select (0 = CW, 1 = CCW) ; • K100…	## 【Part One】 – Mitsubishi FX3U/FX3UC Instruction‑List (IL) Program **Goal of the example** – Demonstrate how the stack instructions **MPS**, **MRD** and **MPP** can be used to store two intermediate conditions, read them later without (MRD) or with (MPP) removing the stack entry, and drive three output coils accordingly. | IL address | Instruction | Comment (English) | |------------|------------…	[181, 174, 183]	[0.6746, 0.623, 0.539]	0.3292	0.5164	0.0003	0.0005	0.0251	0.0325	66.72	60.98
gpt-oss:120b	183	Does MPP affect the next stack entry?	Example code: ``` LD X4 MPS LD X5 MPS MPP ``` Explanation: Popping the top makes the next entry the new top.	**[Part One] – Mitsubishi FX‑3U/FX‑3UC IL (Instruction List) Program** *(All comments are in English and placed after each instruction. The line numbers are for reference only – they are **not** part of the actual PLC program.)* | # | IL Instruction | Comment | |---|----------------|---------| | 001 | **LD X0** | ‑‑‑‑‑‑‑‑‑‑‑‑‑‑‑‑‑‑‑‑‑‑‑‑‑‑‑‑‑‑‑	## 【Part One】 – Mitsubishi FX3U/FX3UC Instruction‑List (IL) Program **Purpose:** Demonstrate the correct use of the stack instructions **MPS** (push), **MRD** (read top), and **MPP** (pop). The program pushes the status of two discrete inputs (X0 and X1) onto the PLC’s internal stack, then reads the most‑recent entry, drives an output (Y0) with it, pops that entry, reads the next‑oldest entry and…	[173, 178, 180]	[0.5704, 0.5005, 0.5608]	0.2326	0.4617	0.0035	0.0018	0.0635	0.034	19.43	58.41
gpt-oss:120b	184	What if not all MPS have matching MPP?	Explanation: Leftover stack entries may exhaust stack space, though logic still runs.	**[Part One] – Mitsubishi FX3U/FX3UC Instruction‑List (IL) Program** *(All comments are in English and placed after the “;” character. The program is written for the FX3U‑CPU with up to 8 possible MPS → MPP pairs. Adjust the address ranges if your system uses a different number of channels.)* ``` ;===================================================================== ; Title : MPS‑MPP Matching Che…	**Answer Overview** Below you will find: 1. **[Part One] – A complete Mitsubishi FX3U/FX3UC IL (Instruction‑List) program** that uses the stack instructions **MPS** (push) and **MPP** (pop). – Every line is followed by an English comment that explains exactly what the instruction does. 2. **[Part Two] – Step‑by‑step description of the program’s logical flow** so you can see how the stack is used …	[173, 172, 183]	[0.7786, 0.5766, 0.5491]	0.1034	0.2907	0.0001	0.0004	0.0042	0.0137	85.53	102.28
gpt-oss:120b	185	What does the END instruction signify in a PLC program?	Example code: ``` END ``` Explanation: Marks the end of the main program; PLC returns to the scan start.	**[Part One] – Mitsubishi FX3U/FX3UC Instruction‑List (IL) Example** *(The program below demonstrates a simple “Start‑Stop‑Motor” control and ends with the **END** instruction. Every line is annotated with an English comment.)* | # | IL Instruction | Comment | |---|----------------|---------| | 1 | **LD X0** | Load the state of input **X0** (Start push‑button). | | 2 | **AND NOT X1** | AND with t…	## PART ONE – Mitsubishi FX‑3U/FX‑3UC **IL (Instruction List)** PROGRAM *(A small, self‑contained example that uses the most common instructions – including **END** – and shows how to comment each line in plain English.)* | No. | IL Instruction | Comment (English) | |-----|----------------|-------------------| | 1 | **LD X0** | Load the state of **X0** (Start push‑button) into the accumulator. | …	[188, 195, 170]	[0.6209, 0.5567, 0.5885]	0.3197	0.2551	0.0024	0.0009	0.0381	0.0338	38.28	44.92
gpt-oss:120b	186	What happens if END appears mid-program?	Example code: ``` LD X0 OUT Y0 END LD X1 OUT Y1 ``` Explanation: Code after END is not executed; END should be at the very end.	**[Part One] – Mitsubishi FX3U/FX3UC IL (Instruction List) Program** Below is a minimal, self‑contained IL program that deliberately places an **END** instruction in the middle of the code. Each line is numbered (optional – helps with debugging) and accompanied by an English comment that explains the purpose of the instruction. ```text ; -----------------------------------------------------------…	## 📘 Part One – Complete Mitsubishi FX‑Series **Instruction List (IL)** Program *(FX3U/FX3UC – English comments on every line)* ``` ;===================================================================== ; PROGRAM : Motor‑Start/Stop with Safety‑Interlock & Fault Handler ; DEVICE : Mitsubishi FX3U / FX3UC ; LANGUAGE: Instruction List (IL) ;===========================================================…	[188, 187, 153]	[0.6798, 0.466, 0.3593]	0.4282	0.2991	0.0009	0.0016	0.0412	0.0336	54.93	89.52
gpt-oss:120b	187	What is the difference between FEND and END?	Example code: ``` FEND END ``` Explanation: FEND separates main and sub/interrupt routines; END ends the entire program.	**[Part One] – Mitsubishi FX3U/FX3UC Instruction List (IL) Code** Below is a minimal but complete IL program that deliberately uses **`END`** and **`FEND`** so the distinction can be seen in context. All instructions are annotated with English comments that explain the purpose of each line. ```plaintext ;============================================================= ; PROGRAM : MAIN_PRG ; DESCRIPT…	## 1️⃣ Difference Between **FEND** and **END** | Item | **END** | **FEND** | |------|---------|----------| | **Purpose** | Terminates the **main** instruction list program. When the PLC reaches `END` it stops scanning the current program block and returns to the cyclic scan loop. No further IL instructions in that block are executed. | Terminates a **function block (FB) or sub‑routine** that has …	[186, 176, 161]	[0.466, 0.2764, 0.269]	0.6222	0.6435	0.0006	0.0002	0.0276	0.022	56.2	71.91
gpt-oss:120b	188	What if there is no END instruction?	Explanation: Compilation may fail or the system may auto-insert END; it’s best to explicitly include it.	**[Part One] – Mitsubishi FX3U/FX3UC IL (Instruction List) Code** *(All instructions are written in the official Mitsubishi IL syntax. Each line is followed by an English comment that explains what the instruction does.)* ```asm ;===================================================================== ; PROGRAM : SIMPLE MOTOR CONTROL (START‑STOP) ; DEVICE : FX3U‑30MR/FX3UC‑30MR ;====================…	## 【Part One】 – Complete IL (Instruction List) Program for an **FX‑3U/FX‑3UC** **Function:** * A “self‑holding” start‑stop circuit for a motor (Y0). * An **emergency‑stop** (X2) that forces the motor off and clears the self‑hold. * A **fault latch** (M1) that is set when a limit‑switch (X3) is triggered; it can be cleared with a reset button (X4). * Demonstrates the use of **ORB** (OR‑Block) when…	[186, 140, 60]	[0.6798, 0.4276, 0.4787]	0.1436	0.1963	0.0003	0.0002	0.0256	0.0147	55.22	67.31
gpt-oss:120b	189	Do subroutines or interrupts need END?	Example code: ``` SUBROUTINE ...program... END ``` Explanation: Yes—each subroutine or interrupt also needs END.	**Answer: Yes – in Mitsubishi FX‑Series IL (Instruction List) every program block – the main routine, any user‑defined sub‑routines (called with `CALL`) and any interrupt routine – must be terminated with an `END` (or `ENDSUB` for newer FX‑Series) instruction. The `END` tells the CPU where the block finishes; without it the PLC will treat the following lines as part of the same block and the prog…	## 【Part One】 – Complete Mitsubishi FX3U/FX3UC **Instruction List (IL)** Program *(All lines are numbered for easy reference. English comments are placed after “//”.)* | # | IL Statement | Comment | |---|--------------|---------| | 001 | **;============================================================** | **Program title & description** | | 002 | **; Motor‑Start‑Stop with Emergency‑Stop, Run‑Timer…	[186, 193, 187]	[0.6552, 0.3648, 0.419]	0.6935	0.3263	0.0002	0.0003	0.0141	0.0118	70.84	81.93
gpt-oss:120b	190	What is the state of M8000 when the PLC enters RUN mode?	Example code: ``` LD M8000 OUT Y0 ``` Explanation: When the PLC is in RUN mode, M8000 remains ON, causing Y0 to be energized.	**[Part One] – Mitsubishi FX3U/FX3UC Instruction‑List (IL) Program** *(The program simply monitors the internal RUN/STOP flag M8000 and turns on an indicator output Y0 when the PLC is in RUN mode. All instructions are commented line‑by‑line in plain English.)* ``` ;-------------------------------------------------------------- ; Program : P001 – RUN‑mode Indicator ; Device : FX3U‑30MT/FX3UC‑30MT …	## PART ONE – Mitsubishi FX3U/FX3UC **Instruction List (IL) Program** *(All lines are numbered for easy reference. Every line is followed by an English comment that explains exactly what the instruction does.)* | # | IL Instruction | Comment (English) | |---|----------------|-------------------| | 1 | **LD M8000** | Load the state of **M8000** (the internal “PLC‑STOP” contact). When the PLC is **…	[195, 275, 194]	[0.9639, 0.6344, 0.7839]	0.6937	0.7168	0.0115	0.004	0.055	0.0392	37.8	63.27
gpt-oss:120b	191	How to use M8000 to determine if the program is running?	Example code: ``` LD M8000 AND X0 OUT M10 ``` Explanation: M10 is activated only when the PLC is in RUN (M8000=ON) and X0=ON.	**[Part One] – Mitsubishi FX‑3U/FX‑3UC Instruction‑List (IL) Example** *Goal:* Detect whether the CPU is in **RUN** or **STOP** mode by monitoring the system flag **M8000** and reflect the status on an auxiliary output (Y0) and an internal flag (M0). The program is written for a single‑cycle scan (executed every PLC scan). ```text ;=================================================================…	## 【Part One】 – Mitsubishi FX3U/FX3UC Instruction‑List (IL) program **Goal:** Detect whether the CPU is in **RUN** mode by using the system flag **M8000** and drive a visible indicator (Y0) and an internal status bit (M100). The program is written in classic IL syntax, each line numbered for easy reference, and every instruction is followed by an English comment. ```plaintext ;===================…	[190, 236, 209]	[0.6125, 0.5438, 0.584]	0.6114	0.5099	0.0024	0.0046	0.0339	0.0373	49.92	44.5
gpt-oss:120b	192	Can M8000 be used as a global start condition?	Example code: ``` LD M8000 OUT Y5 ``` Explanation: Yes. In the main program, M8000 indicates the PLC is running, and Y5 can be used to signal the device is powered on.	**Answer – Can M8000 be used as a global start condition?** **Short answer:** **No.** M8000 is a *system‑reserved* internal relay that reflects the **PLC RUN/STOP status** (1 = STOP, 0 = RUN). It is **read‑only** for the user program – you cannot set or latch it with an OUT/SET instruction. Therefore it must be used only as a *status monitor* (e.g., to inhibit operation while the PLC is stopped) …	## 【Part One】 – Mitsubishi FX3U/FX3UC Instruction‑List (IL) Program **Purpose:** Demonstrate how the built‑in flag **M8000** (PLC‑RUN status) can be used as a *global start condition* for a simple start‑stop motor‑control circuit. | **IL Network** | **Instruction** | **Comment (English)** | |----------------|-----------------|-----------------------| | **N001** | `LD X0` | Load the state of the *…	[213, 190, 199]	[0.6444, 0.6153, 0.6191]	0.5026	0.4915	0.0014	0.002	0.0369	0.039	67.29	55.73
gpt-oss:120b	193	How to combine M8000 with the emergency stop function?	Example code: ``` LD M8000 AND X1 // X1 is the emergency stop button OUT Y10 ``` Explanation: Y10 is activated only when the PLC is in RUN and the emergency stop button is not pressed.	**[Part One] – Mitsubishi FX3U/FX3UC Instruction‑List (IL) Program** *(All comments are in English and placed after the “;” character. The program assumes the following I/O assignment – change the addresses to suit your hardware.)* | Ln | IL Instruction | Comment | |----|----------------|---------| | 001 | **;------------------------------------------------------------** | **RUNG 1 – Emergency‑St…	## 【Part One】 – Mitsubishi FX3U/FX3UC Instruction‑List (IL) Program **Goal** – Motor Y0 runs only when 1. The PLC is in **RUN** mode (`M8000 = 1`) 2. The **Emergency‑Stop** input `X1` is NOT asserted 3. The **Start** button `X0` has been pressed (or the motor is already latched) When the emergency‑stop is pressed **or** the PLC goes to STOP, the motor latch is cleared immediately. ```text ;======…	[213, 201, 66]	[0.8608, 0.613, 0.6315]	0.536	0.7553	0.0029	0.0039	0.0577	0.0698	61.23	56.13
gpt-oss:120b	194	What happens to M8000 when the PLC switches to STOP mode?	Example code: ``` LD M8000 OUT Y0 ``` Explanation: When the PLC leaves RUN mode, M8000 turns OFF, and Y0 turns OFF accordingly.	**[Part One] – Mitsubishi FX3U/FX3UC IL (Instruction List) Program** *(All instructions are written for the FX‑Series IL syntax. Line numbers are shown for reference; they are not part of the code file.)* | # | IL Instruction | English Comment | |---|----------------|-----------------| | 001 | **LD M8000** | Load the system RUN/STOP bit **M8000** into the accumulator. **M8000 = 1** when the CPU i…	## PART ONE – Mitsubishi FX‑3U/FX‑3UC **Instruction List (IL)** **Purpose of the program** * Detect the PLC’s RUN/STOP status (system flag **M8000**). * When the PLC is in **RUN** mode → turn **Y0** ON (e.g., a motor starter). * When the PLC is in **STOP** mode → turn **Y0** OFF and set an internal flag **M0** so that the rest of the ladder/IL can know “the machine is stopped”. * The program also…	[217, 198, 190]	[0.8567, 0.7349, 0.7839]	0.5056	0.6245	0.0011	0.0013	0.0271	0.0349	68.4	57.59
gpt-oss:120b	195	What is the state of M8001 under PLC RUN mode?	Example code: ``` LD M8001 OUT Y0 ``` Explanation: M8001 is the b-contact for RUN monitoring; when PLC is in RUN, M8001=OFF, so Y0 remains OFF.	**[Part One] – Mitsubishi FX3U/FX3UC Instruction‑List (IL) Program** | No. | IL Instruction | English Comment (one‑line) | |-----|----------------|----------------------------| | 001 | **LD M8000** | Load the system **RUN flag** (M8000 = 1 when the PLC is in RUN mode) into the accumulator. | | 002 | **OUT Y0** | Write the accumulator value to output **Y0** – Y0 will be ON while the PLC is RUNNING…	**Answer – State of M8001 when the PLC is in RUN mode** --- ### Part One – Mitsubishi FX3U/FX3UC **IL (Instruction List)** program ```plaintext ; ------------------------------------------------------------ ; Program : Check RUN/STOP status and drive an indicator ; Purpose : Show the state of M8001 (STOP flag) on output Y0 ; ------------------------------------------------------------ ;--- 1. Loa…	[190, 206, 217]	[0.9639, 0.676, 0.7385]	0.6511	0.7074	0.0029	0.0056	0.0605	0.1047	44.22	26.78
gpt-oss:120b	196	What is the difference between M8000 and M8001?	Example code: ``` LD M8000 OUT Y1 LD M8001 OUT Y2 ``` Explanation: M8000 (a-contact) is ON in RUN; M8001 (b-contact) is OFF in RUN. They are complementary.	**[Part One] – Mitsubishi FX3U/FX3UC IL (Instruction List) Example** *The program below demonstrates the practical difference between the system‐reserved bits **M8000** (Run/Stop flag) and **M8001** (Force‑ON flag). All instructions are written in the standard FX‑Series IL syntax and are fully commented in English.* ```il ;===================================================================== ; Pr…	**Answer Overview** - **M8000** – “RUN” flag (a‑contact). It is **ON** (`1`) while the CPU is in **RUN** mode and **OFF** (`0`) when the CPU is stopped. - **M8001** – “STOP” flag (b‑contact). It is the **inverse** of M8000: it is **ON** when the CPU is in **STOP** mode and **OFF** when the CPU is running. Below is a small, self‑contained IL (Instruction List) program for an FX3U/FX3UC that demons…	[237, 208, 205]	[0.8947, 0.7312, 0.8516]	0.5221	0.6484	0.0007	0.0011	0.036	0.0553	53.06	55.18
gpt-oss:120b	197	How to use M8001 to create a condition that never becomes true?	Example code: ``` LD M8001 OUT M10 ``` Explanation: In RUN mode M8001=OFF, so M10 is never driven. Useful to temporarily disable a program section.	**[Part One] – Mitsubishi FX3U/FX3UC IL (Instruction List) Code** ```assembly ;===================================================================== ; Program Name : NEVER_TRUE_COND ; Description : Demonstrates a condition that can never become true ; by using the system flag M8001 (CPU start‑up flag). ; The output Y0 will never be energized. ;=====================================================…	## Part One – Mitsubishi FX3U/FX3UC **Instruction List (IL)** program **Goal:** Use the system flag **M8001** (PLC‑STOP flag) as a condition that can never become true while the PLC is in RUN mode, therefore the output **Y0** will never be energized during normal operation. ```asm ;===================================================================== ; PROGRAM : NEVER_TRUE_CONDITION ; DEVICE : Mi…	[192, 104, 271]	[0.5652, 0.4853, 0.5083]	0.475	0.4726	0.001	0.0007	0.046	0.0416	55.29	46.7
gpt-oss:120b	198	Does M8001 change state in STOP mode?	Example code: ``` LD M8001 ``` Explanation: Usually M8001 remains OFF in STOP mode; some models may differ, refer to the manual.	**[Part One] – Mitsubishi FX3U/FX3UC Instruction‑List (IL) Example** *(The program is written only to illustrate how the system relays M8000 and M8001 behave. It does **not** try to “run” while the CPU is in STOP, because the PLC does not execute any user code in that condition.)* ```assembly ;===================================================================== ; PROGRAM : STOP_DETECT ; PURPOSE …	**Answer – Does M8001 change state when the PLC is in STOP mode?** **Short answer:** **No.** M8001 is the **“Error‑flag”** internal relay. Its state is set only by a fault condition (e.g., an I/O error, an over‑current alarm, a program‑stop request, etc.) and is cleared only when the fault is cleared (or when the PLC is powered‑off and back‑on). Switching the CPU from **RUN** to **STOP** (i.e., M…	[194, 206, 272]	[0.7349, 0.659, 0.6603]	0.5391	0.5885	0.0007	0.0008	0.0253	0.0276	64.18	54.54
gpt-oss:120b	199	Can M8001 be used instead of a NOP instruction?	Example code: ``` LD M8001 OUT Y5 ``` Explanation: Yes. Using M8001 creates a network that never executes, similar to NOP.	**[Part One] – Mitsubishi FX3U/FX3UC Instruction‑List (IL) Example** *(The program shows a typical use of **NOP** as a “do‑nothing” placeholder and then demonstrates why **M8001** cannot be used as a drop‑in replacement. All instructions are fully commented in English.)* ``` // --------------------------------------------------------------- // PROGRAM : EXAMPLE01 // PURPOSE : Demonstrate proper u…	## Part One – Complete Mitsubishi FX3U/FX3UC **Instruction‑List (IL)** Program *(All instructions are written in the standard IL syntax used by the FX‑Series. Every line is followed by an English comment that explains exactly what the instruction does.)* ```asm ;===================================================================== ; PROGRAM TITLE : Motor‑Control with Global Enable & Power‑Safety …	[192, 237, 264]	[0.6191, 0.5787, 0.6023]	0.5067	0.2095	0.0006	0.0005	0.0243	0.025	61.91	76.95
gpt-oss:120b	200	When is M8002 briefly ON?	Example code: ``` LD M8002 OUT M0 ``` Explanation: M8002 is ON only during the first scan after PLC enters RUN, then automatically turns OFF.	**[Part One] – Mitsubishi FX‑3U/FX‑3UC IL (Instruction List) program** *(All comments are written in English after each instruction)* ```asm ;===================================================================== ; Program : Detect the brief “ON” pulse of system flag M8002 ; Function : When the CPU changes from STOP → RUN (or RUN → STOP) the ; system flag M8002 becomes ON for **exactly one scan**.…	## 【Part One】 – Mitsubishi FX‑3U/FX‑3UC Instruction‑List (IL) Program **Goal:** Show the momentary “power‑on” flag **M8002** and use it to turn an output **Y0** on only for the very first PLC scan (i.e., a brief ON condition). ``` ;===================================================================== ; PROGRAM : Power‑On‑Flag Demo (M8002) ; DEVICE : Mitsubishi FX‑3U / FX‑3UC ; LANGUAGE: Instructi…	[224, 206, 235]	[0.8173, 0.7531, 0.7902]	0.5049	0.5935	0.0012	0.0073	0.0391	0.0399	52.84	70.14
gpt-oss:120b	201	How to use M8002 for initial data reset?	Example code: ``` LD M8002 MOV K0 D0 MOV K0 D1 ``` Explanation: On the first RUN scan, D0 and D1 are reset to zero.	**[Part One] – Mitsubishi FX3U/FX3UC Instruction‑List (IL) Program** *Purpose: Use the system bit **M8002 (Initial‑Data‑Reset)** to clear a block of data registers (D0‑D99) to “0” when the PLC is first powered‑up. The program runs only while M8002 is ON; when the reset is finished the bit is cleared automatically so the routine will not execute again.* ``` ;=======================================…	## 【Part One】 – Complete IL Program (Mitsubishi FX3U/FX3UC) **Purpose:** * On the very first scan after a power‑on (or a PLC‑reset) the system flag **M8002** becomes **ON**. * While M8002 is ON we clear all “dangerous” outputs and restore the most‑important data registers to a known safe state. * After the first scan M8002 automatically turns OFF, so the normal‑run logic can take over. ```asm ;==…	[202, 231, 193]	[0.7818, 0.643, 0.613]	0.5357	0.5613	0.0028	0.001	0.029	0.0336	76.63	51.33
gpt-oss:120b	202	How to reset outputs at startup using M8002?	Example code: ``` LD M8002 RST Y10 Y11 ``` Explanation: On the first scan, Y10 and Y11 are reset to OFF for a safe startup state.	## [Part One] – Mitsubishi FX3U/FX3UC IL (Instruction List) Code *All lines are numbered for easy reference. Every instruction is followed by an English comment that explains what the instruction does and why it is placed there.* | # | IL Instruction | Comment | |---|----------------|---------| | 1 | **LD M8002** | Load the *Power‑On Reset* flag. M8002 = “1” only during the first PLC scan after p…	**Answer – Resetting All Outputs at Power‑On with M8002** Below is a **complete Mitsubishi FX‑3U/FX‑3UC Instruction‑List (IL) program** that uses the built‑in flag **M8002** (Power‑On Reset flag) to clear every output (Y0‑Y7) and a set of data registers (D0‑D7) the first time the PLC is started. After the reset section the program continues with a simple “normal‑operation” example (toggle Y0 with…	[201, 249, 207]	[0.7818, 0.5807, 0.5885]	0.6502	0.5558	0.0013	0.0008	0.0315	0.0437	78.37	77.15
gpt-oss:120b	203	Can M8002 be used with a timer?	Example code: ``` LD M8002 OUT T0 K100 ``` Explanation: Triggers T0 timing when entering RUN, useful for startup delay sequences.	**Answer – Yes.** In the Mitsubishi FX‑series the system bit **M8002** is the *“Timer‑overflow flag.”* When any timer (T0‑T7) reaches its preset value the CPU automatically sets M8002 to 1. You can read this flag in your logic (e.g., to turn on a coil, start another sequence, etc.). M8002 is **read‑only** as far as normal ladder/IL programming is concerned – you cannot force it directly. It is cl…	## 【Part One】 – Mitsubishi FX3U/FX3UC Instruction‑List (IL) Program **Goal** – Turn on an output (Y0) **5 seconds after the PLC is powered‑on**. The first‑scan system flag **M8002** is used to *enable* the timer only once, so the delay occurs only on the initial power‑up (or after a reset). Below is a **complete, ready‑to‑download IL routine** (one scan‑cycle). Each line is numbered and followed …	[262, 208, 252]	[0.7272, 0.6211, 0.6761]	0.4856	0.6189	0.0005	0.0005	0.0224	0.02	67.95	60.69
gpt-oss:120b	204	Does M8002 remain ON after multiple scans?	Example code: ``` LD M8002 OUT Y0 ``` Explanation: No. It’s only ON during the first RUN scan and OFF thereafter.	**[Part One] – Mitsubishi FX3U/FX3UC IL (Instruction List) Program** Below is a **complete, self‑contained IL program** that demonstrates the behaviour of the special internal relay **M8002**. All instructions are numbered (for readability) and each line carries an English comment that explains **what the instruction does** and **why it is there**. ```asm ;========================================…	**Answer Overview** - **Short answer:** **Yes.** M8002 is a *latched* internal relay. Once it is set (ON) it keeps its ON state through every PLC scan until a reset (RST) instruction clears it. - Below is a **complete IL (Instruction List) example** that demonstrates the behaviour of M8002, followed by a **step‑by‑step logic explanation**. --- ## Part One – Mitsubishi FX3U/FX3UC IL Program *Goal:…	[222, 233, 272]	[0.6589, 0.6219, 0.6079]	0.4349	0.5017	0.0008	0.0008	0.0335	0.0371	58.03	66.24
gpt-oss:120b	205	What is the relationship between M8003 and M8002?	Example code: ``` LD M8003 OUT M10 ``` Explanation: M8002 (a-contact) is ON on the first scan; M8003 (b-contact) is OFF on the first scan. They complement each other.	**[Part One] – Mitsubishi FX‑3U/FX‑3UC IL (Instruction List) Example** *The program simply shows how the two system bits *M8002* and *M8003* are related to the error flag *M8001*. All instructions are written in the official Mitsubishi IL syntax and each line is followed by an English comment.* ```assembly ;-------------------------------------------------------------- ; PROGRAM : ERR_RESET_DETEC…	Below is a **complete, ready‑to‑download IL (Instruction List) program for a Mitsubishi FX3U/FX3UC** that demonstrates the classic relationship between the internal relays **M8002** and **M8003**. The program is written in the **FX‑Series “IL‑Style” syntax** (the same syntax used in the FX‑Series “Instruction List” editor). Every line is accompanied by an English comment so you can see exactly wh…	[196, 206, 208]	[0.8516, 0.7694, 0.8303]	0.4784	0.5011	0.0021	0.0019	0.04	0.0503	66.28	53.02
gpt-oss:120b	206	When M8002=ON, what is the state of M8003?	Example code: ``` LD M8002 OUT M1 LD M8003 OUT M2 ``` Explanation: On the initial scan M8002=ON and M8003=OFF, so M1=ON and M2=OFF.	**[Part One] – Mitsubishi FX3U/FX3UC Instruction‑List (IL) Program** ```plaintext ;============================================================= ; Title : M8002 → M8003 transfer program ; Device: FX3U‑30MT/FX3UC‑30MT (or any FX3U/FX3UC CPU) ; Language : Instruction List (IL) ; Description : ; When the system‑run flag M8002 is ON (logic “1”), the ; auxiliary flag M8003 is set ON. When M8002 is OFF…	**Answer to the direct question** - **When `M8002` (the *first‑scan a‑contact*) is ON, `M8003` (the *first‑scan b‑contact*) is OFF.** `M8002` becomes true on the very first PLC scan and stays true thereafter. `M8003` is the complementary contact – it is false on the first scan and becomes true on the **second** scan (and stays true). Therefore the two bits always have opposite states. --- Below i…	[205, 275, 209]	[0.7694, 0.6899, 0.7264]	0.5703	0.6918	0.0009	0.0007	0.0494	0.0385	31.78	63.81
gpt-oss:120b	207	How to use M8003 to block startup actions?	Example code: ``` LD M8003 AND X0 OUT Y10 ``` Explanation: On the first scan M8003=OFF, preventing Y10 from driving. Later M8003=ON allows X0 to drive Y10.	**[Part One] – Mitsubishi FX3U/FX3UC Instruction‑List (IL) Program** *(All comments are in English and placed after each instruction. The “;” character starts a comment line.)* ```plaintext ;===================================================================== ; PROGRAM : START‑UP BLOCK USING SYSTEM BIT M8003 ; PURPOSE : Prevent any “run” actions (e.g. motor start) while the ; PLC is in its start…	## 【Part One】 – Mitsubishi FX3U/FX3UC Instruction‑List (IL) Program *(All lines are numbered for easy reference. English comments are placed after “;”.)* | # | IL Statement | Comment (English) | |---|--------------|-------------------| |001|`LD M8002`|**First‑scan detection** – M8002 is ON only on the very first PLC scan after power‑up. | |002|`RST Y0 Y1 Y2 Y3 Y4 Y5 Y6 Y7`|Reset (turn OFF) the li…	[192, 249, 202]	[0.6024, 0.5418, 0.5885]	0.5162	0.5835	0.0018	0.0004	0.0362	0.0332	67.42	60.7
gpt-oss:120b	208	Can M8002 and M8003 be used together?	Example code: ``` LD M8002 OUT M20 LD M8003 OUT M21 ``` Explanation: Yes. On the first scan M8002=ON, M8003=OFF; on the second scan M8002=OFF, M8003=ON.	**[Part One] – Mitsubishi FX3U/FX3UC IL (Instruction List) Program** *(All comments are written in English after “//” and describe the purpose of each instruction.)* | Addr | IL Instruction | Comment | |------|----------------|---------| | 0000 | **LD M8002** // Load the **I/O‑error flag** (M8002 = “I/O error occurred”) into the accumulator. | | 0001 | **AND M8003** // Logical AND with the **Watc…	**Answer – Yes, M8002 and M8003 can be used together.** Below is a complete Mitsubishi FX‑Series **Instruction List (IL)** example that demonstrates a typical way to employ both system‑flags in the same program, followed by a detailed walk‑through of the logic. --- ## Part One – IL Program (FX3U/FX3UC) ```plaintext ;==================================================================== ; Program : …	[253, 205, 222]	[0.8792, 0.8303, 0.7338]	0.4168	0.5754	0.0006	0.0008	0.043	0.0472	45.49	89.01
gpt-oss:120b	209	What if M8003 is not used?	Example code: ``` LD M8003 ``` Explanation: None. M8003 simply provides a b-contact for the initial scan; use as needed.	**[Part One] – Mitsubishi FX‑3U/FX‑3UC IL (Instruction‑List) Program** *(All comments are in English and placed on the same line after “;”. The program is written for a typical “start‑stop‑motor‑control” example that also demonstrates the use of the system‐status bit **M8003** – “PLC RUN/STOP”.)* | # | IL Instruction | Comment | |---|----------------|---------| | 001 | **LD** **M8003** | **(RUN‑E…	## 1️⃣ Part One – Complete IL (Instruction‑List) Program *(M8003 is **not** referenced – we only make use of the built‑in toggle relay M8002)* | IL address | Instruction | English comment (line‑by‑line) | |------------|-------------|--------------------------------| | 0000 | **LD M8002** | Load the current state of the system internal relay **M8002** onto the accumulator. <br>*(M8002 toggles auto…	[208, 260, 206]	[0.7705, 0.6911, 0.7264]	0.381	0.4813	0.0004	0.0011	0.0161	0.033	61.42	33.33
gpt-oss:120b	210	When does M8004 turn ON?	Example code: ``` LD M8004 OUT Y0 ``` Explanation: M8004 turns ON when the PLC detects an error, such as program or runtime faults.	**[Part One] – Mitsubishi FX3U/FX3UC Instruction‑List (IL) Program** *(The program simply demonstrates the use of the special internal relay **M8004** – the Power‑On‑Reset (POR) flag. It latches an output **Y0** on the very first scan after power‑up and clears a “ready” flag **M0** after the POR flag disappears.)* | # | IL Instruction | Comment (English) | |---|----------------|------------------…	**Answer – When does M8004 turn ON?** M8004 is the **PLC‑internal “Error‑Latch”** flag. It is set automatically by the CPU **as soon as any error condition is detected** (for example, a hardware fault, I/O communication error, watchdog‑timer timeout, program‑execution error, over‑/under‑voltage, etc.). - **Trigger:** The moment the PLC’s error‑monitoring logic recognises an abnormal condition, th…	[215, 265, 212]	[0.9634, 0.9549, 0.8832]	0.5848	0.7421	0.0007	0.0108	0.0271	0.1146	66.51	14.65
gpt-oss:120b	211	How to trigger an alarm using M8004?	Example code: ``` LD M8004 OUT Y10 // Warning lamp OUT BZ // Buzzer (assumed flag) ``` Explanation: On error detection, the lamp and buzzer activate to alert maintenance.	**[Part One] – Mitsubishi FX3U/FX3UC IL (Instruction List) Program** Below is a complete, ready‑to‑download IL routine that monitors a fault condition (example: **X0 – “Machine Fault”** input) and uses the special internal relay **M8004** to generate an alarm. The program also includes a *one‑shot* latch so the alarm stays on until the operator acknowledges it with **Y0 – “Acknowledge”** output (…	## 【Part One】 – Mitsubishi FX3U/FX3UC Instruction‑List (IL) Program **Goal:** When the PLC internal error flag **M8004** becomes ON, an alarm (e.g., a buzzer or warning lamp) is activated on output **Y20**. The alarm must stay ON until the operator acknowledges it with a reset button **X9**. A latch **M2000** is used to “remember” the alarm condition. ```plaintext ;===============================…	[210, 271, 193]	[0.6039, 0.5673, 0.5935]	0.4409	0.5673	0.0007	0.0008	0.0357	0.0386	41.35	54.54
gpt-oss:120b	212	When does M8004 automatically turn OFF?	Example code: ``` LD M8004 ``` Explanation: M8004 resets to OFF only after the error is cleared and the PLC returns to normal.	**[Part One] – Mitsubishi FX3U/FX3UC IL (Instruction List) Program** *Purpose of the example:* Demonstrate the behaviour of the system bit **M8004** (Power‑ON flag). The program sets a user‑defined flag **M0.0** the moment the PLC is powered‑up, then automatically clears that flag on the next scan – proving that **M8004 turns OFF after the first scan cycle**. ```assembly ;========================…	**Answer – When does M8004 automatically turn OFF?** M8004 is the **system‑error latch** of the FX3U/FX3UC series. It is set (ON) the moment the CPU detects a program‑ or hardware‑error (e.g., illegal instruction, timer overflow, I/O fault, etc.). The latch **does not clear itself during normal run**. It returns to OFF only under one of the following conditions: | Condition | Why the latch clears…	[210, 229, 224]	[0.8832, 0.7952, 0.8225]	0.5728	0.6326	0.0011	0.0028	0.0437	0.0378	62.9	54.06
gpt-oss:120b	213	Can M8004 be combined with emergency stop?	Example code: ``` LD M8004 OR X1 OUT M100 ``` Explanation: M100 activates on error or emergency stop to shut down system power.	**Answer: Yes – M8004 is the dedicated “Emergency‑Stop” special relay in the FX‑series. It can be used together with other stop or safety conditions in your ladder/IL logic, but it must always be treated as a *forced‑stop* signal that can only be cleared when the physical E‑Stop device is released **and** a reset command (M8003) is executed. In practice you normally OR‑combine M8004 with other st…	## 【Part One】 – Mitsubishi FX3U/FX3UC Instruction‑List (IL) Program **Goal:** Combine the internal relay **M8004** (Emergency‑stop status) with the PLC‑run flag **M8000** so that a safety‑critical output **Y0** is energized **only** when the PLC is in RUN mode **and** the emergency‑stop button is not asserted. Below is a **complete, ready‑to‑download IL program** with an English comment on **ever…	[193, 238, 222]	[0.8608, 0.725, 0.6204]	0.4847	0.5113	0.0008	0.0003	0.0254	0.0188	78.07	78.68
gpt-oss:120b	214	If noise causes false errors, will M8004 flicker?	Example code: ``` LD M8004 OUT Y15 ``` Explanation: If error is cleared quickly, M8004 may flicker; true errors keep it ON.	**[Part One] – Mitsubishi FX3U/FX3UC Instruction‑List (IL) Program** *(The program debounces a noisy “error” input and drives the system error flag M8004. All comments are in English.)* | No. | IL Instruction | Comment (English) | |-----|----------------|-------------------| | 001 | **LD X0** | Load the raw error signal (X0). This input may be disturbed by electrical noise. | | 002 | **TON T0 K10…	**Answer Overview** Below you will find a **complete Mitsubishi FX‑3U/FX‑3UC Instruction‑List (IL) program** that solves the typical “noise‑induced false error” problem and prevents the built‑in error indicator **M8004** from flickering. The program: 1. **Debounces** the external error signal (e.g., `X0`). 2. Uses the **high‑speed built‑in timer M8012** (the only timer fast enough for a few‑milli…	[249, 258, 232]	[0.5124, 0.4417, 0.474]	0.4884	0.648	0.0007	0.0002	0.0323	0.0174	61.99	100.83
gpt-oss:120b	215	When does M8005 turn ON?	Example code: ``` LD M8005 OUT Y0 ``` Explanation: M8005 turns ON when the PLC detects battery voltage below the normal range.	**[Part One] – Mitsubishi FX3U/FX3UC IL (Instruction‑List) Program** *(All comments are in plain English and placed after each instruction.)* ```text ;==================================================================== ; Example IL program that shows the exact moment M8005 becomes ON. ; The program simply mirrors the state of M8005 to two output relays ; so you can observe it on the PLC I/O side…	## Part One – Mitsubishi FX‑3U/FX‑3UC **Instruction List (IL)** program Below is a **complete, ready‑to‑download IL program** that demonstrates the use of the system bit **M8005** (Power‑On flag). Every line is annotated with an English comment so that the purpose of each instruction is crystal‑clear. ```asm ;===================================================================== ; Program Name : P…	[210, 275, 225]	[0.9634, 0.9485, 0.9602]	0.5235	0.5247	0.0011	0.001	0.0362	0.0327	57.34	62.22
gpt-oss:120b	216	What to do if battery voltage is low?	Example code: ``` LD M8005 OUT M10 ``` Explanation: Use M10 to drive a warning or log, reminding to replace the battery to avoid data loss.	**[Part One] – Mitsubishi FX3U/FX3UC Instruction‑List (IL) Program** *(All comments are in English and placed after the “;” character. The program is written for a single‑cycle scan. It assumes an analog input module that stores the measured battery voltage in **D100** as *0.1 V* units – e.g. 12.6 V = 126.)* ``` ;===================================================================== ; PROGRAM : BA…	## 【Part One】 – Mitsubishi FX3U/FX3UC Instruction‑List (IL) program *(All statements are written in the native IL syntax of the FX‑Series. English comments are placed after a semicolon “;”.) ``` ;===================================================================== ; Title : Low‑Battery Monitoring & Protection ; Device: FX3U/FX3UC ; Description: ; • Read battery voltage (analog input D100) ; • De…	[219]	[0.5977]	0.3818	0.334	0.0006	0.0006	0.0232	0.0254	60.09	65.44
gpt-oss:120b	217	What happens to M8005 after PLC power-off?	Example code: ``` LD M8005 ``` Explanation: M8005 state follows hardware detection; if voltage remains low, it stays ON.	**[Part One] – Mitsubishi FX3U/FX3UC IL (Instruction List) Program** Below is a *stand‑alone* IL routine that simply copies the state of the system‑run bit **M8005** to a user‑defined bit **M100** each scan. The program is deliberately minimal so that the behaviour of **M8005** can be observed directly – after a loss of power the system clears M8005, therefore M100 will also become “0”. ``` ;====…	**Answer – M8005 after a power‑off** M8005 is the **“Power‑failure latch”** flag in the FX‑series CPUs. * When a loss of mains voltage is detected, the PLC automatically sets M8005 to **ON (1)**. * Unlike the temporary power‑failure flag (M8003), M8005 **does not clear itself** when the supply comes back. * After the power is restored and the CPU finishes its power‑on reset, M8005 remains **set (…	[194, 229, 224]	[0.8567, 0.7118, 0.699]	0.5545	0.6485	0.0007	0.0026	0.0314	0.1053	53.35	28.19
gpt-oss:120b	218	Can M8005 be reset by program?	Example code: ``` LD M8005 RST M8005 ``` Explanation: No. It’s hardware-controlled and cannot be reset by RST.	**[Part One] – Mitsubishi FX3U/FX3UC IL (Instruction List) Example** *The program demonstrates the *proper* way to **use** the system flag **M8005** (Power‑On‑Reset flag) – it **cannot be cleared or set by the user program**. The code only reads the flag and drives a user‑defined “System‑Ready” bit (M100) when the flag has been cleared by the CPU itself.* ```il ;==================================…	## 【Part One】 – Complete Mitsubishi FX‑3U/FX‑3UC **Instruction‑List (IL)** program *(All networks are numbered for easy reference. Every line is followed by an English comment.)* ```plaintext ;===================================================================== ; NETWORK 001 : FIRST‑SCAN INITIALISATION (M8002) ; – On the very first RUN scan after power‑up, clear a few data registers. ;==========…	[283, 199, 201]	[0.7392, 0.584, 0.7217]	0.4984	0.2881	0.0033	0.0013	0.0363	0.0266	58.5	73.47
gpt-oss:120b	219	What is the risk of not addressing low battery?	Example code: ``` LD M8005 ``` Explanation: Continued depletion may cause loss of register or clock data after power-off.	**[Part One] – Mitsubishi FX3U/FX3UC IL (Instruction List) Program** *(All comments are written in English after each instruction. The program monitors a low‑battery condition, generates an alarm, and, after a safe‑delay, initiates a controlled shutdown of the equipment.)* | Addr | Instruction | Comment | |------|-------------|---------| | 0000 | **LD** X0 | Load the “Low‑Battery” digital input (…	## Part One – Mitsubishi FX3U/FX3UC **Instruction‑List (IL) Program** *(All lines are fully commented in English so the purpose of each instruction is crystal‑clear.)* ```asm ;===================================================================== ; Low‑Battery Monitoring & Protection Routine ;===================================================================== ; M8010 – Low‑battery flag (set else…	[216, 269, 104]	[0.5977, 0.2819, 0.2809]	0.3775	0.2945	0.0003	0.0005	0.0195	0.0167	40.73	70.3
gpt-oss:120b	220	What is the difference between M8006 and M8005?	Example code: ``` LD M8006 OUT Y0 ``` Explanation: M8006 latches the low-voltage event, staying ON until manually or specifically cleared.	**[Part One] – Mitsubishi FX3U/FX3UC Instruction List (IL) Example** *(The program simply monitors the two special‑purpose internal bits **M8005** (Error) and **M8006** (Stop) and drives a diagnostic lamp Y0 and an alarm coil M100.)* | No. | IL Instruction | Comment (English) | |-----|----------------|-------------------| | 001 | **LD M8005** | Load the **Error** flag (M8005) into the accumulator…	## PART ONE – IL (Instruction List) PROGRAM **Target:** Mitsubishi FX3U/FX3UC – Demonstrates the use of the internal relays **M8005** and **M8006**. ```asm ;============================================================= ; PROGRAM : POWER‑SUPPLY MONITOR ; PURPOSE : Turn a lamp (Y0) ON when the 24 V DC supply is ; present, and turn it OFF immediately when the ; 24 V DC supply is lost. ; NOTES : ; • …	[237, 247, 260]	[0.8904, 0.8066, 0.6769]	0.4628	0.3908	0.0002	0.0009	0.0217	0.0297	59.48	47.65
gpt-oss:120b	221	How to clear the latch of M8006?	Example code: ``` LD X0 RST M8006 ``` Explanation: Some models allow RST to clear; otherwise power cycle or battery replacement is required.	**[Part One] – Mitsubishi FX3U/FX3UC Instruction‑List (IL) Program** *(The program clears the latch M8006 when a “Reset” push‑button (I0.0) is pressed. The same logic can be used with any other condition – simply replace the input address.)* ``` ;===================================================================== ; Program : CLR_M8006 – Clear latch M8006 ; Device : Mitsubishi FX3U/FX3UC ; Langu…	## 【Part One】 – Mitsubishi FX3U/FX3UC **Instruction List (IL)** ### Complete program (with a line‑by‑line English comment for every instruction) ``` ;============================================================= ; PROGRAM : CLEAR‑LATCH DEMO (M8006) ; PURPOSE : • Initialise safe output state at power‑up ; • Set a latch (M8006) when an alarm condition occurs ; • Reset the latch when the operator pr…	[267, 202, 211]	[0.6795, 0.5276, 0.4668]	0.374	0.447	0.0007	0.0009	0.0286	0.0294	58.25	44.79
gpt-oss:120b	222	Will M8005 ON and M8006 ON occur simultaneously?	Example code: ``` LD M8005 LD M8006 ``` Explanation: Both can be ON on voltage drop; M8005 is real-time, M8006 is latched.	**[Part One] – Mitsubishi FX3U/FX3UC Instruction‑List (IL) Program** *(All comments are in English and placed after the “;” character. The program is written for a single‑scan cyclic execution.)* ``` ;===================================================================== ; Title : Mutual‑exclusion of internal relays M8005 and M8006 ; Device: FX3U‑CPU (FX3UC compatible) ; Function: ; • When X0 = 1 …	**Answer – No.** `M8005` and `M8006` are *one‑scan pulse* (one‑scan “one‑shot”) bits. Each of the bits **M8000‑M8007** becomes **ON for exactly one PLC scan**, and the scan number is fixed: | Bit | Scan number after the PLC enters RUN | |-------|--------------------------------------| | M8000 | 1st scan | | M8001 | 2nd scan | | M8002 | 3rd scan | | M8003 | 4th scan | | M8004 | 5th scan | | **M800…	[208, 204, 200]	[0.7338, 0.6589, 0.6382]	0.3956	0.392	0.0008	0.0047	0.0381	0.0786	58.4	29.04
gpt-oss:120b	223	Why is latch function needed for M8006?	Example code: ``` LD M8006 OUT M20 ``` Explanation: Maintains warning even if voltage recovers, indicating a past event.	**[Part One] – Mitsubishi FX3U/FX3UC Instruction‑List (IL) Program** *(The program demonstrates a classic “Start‑Stop” motor control using the internal latch relay M8006. All instructions are annotated with English comments.)* ``` ;============================================================= ; Program : P001 (Start‑Stop Motor Control with Latch) ; Device : Mitsubishi FX3U/FX3UC ; Language: Instr…	## Part One – Mitsubishi FX3U/FX3UC Instruction‑List (IL) Program **Goal:** * When the front‑panel sensor **X0** becomes ON, set the low‑voltage latch **M8006**. * While **M8006** is set, turn ON the actuator **Y0**. * Pressing a reset button **X1** clears the latch, which in turn turns OFF **Y0**. ```plaintext ;===================================================================== ; PROGRAM : LAT…	[267, 220, 221]	[0.695, 0.5141, 0.6282]	0.2082	0.3682	0.0004	0.0007	0.0139	0.0201	71.69	60.06
gpt-oss:120b	224	When does M8006 return OFF?	Example code: ``` LD M8006 OUT Y5 ``` Explanation: After hardware or program clears the latch, or power cycle then RST.	**[Part One] – Mitsubishi FX3U/FX3UC Instruction‑List (IL) Program** *(The program simply monitors the system flag **M8006** – “Power‑Failure Flag”. When a power‑off event occurs the flag goes **ON**, an alarm is latched, and when power is restored the flag returns **OFF** and the alarm is cleared.)* ```asm ;==================================================================== ; Program : POWER‑FA…	## 【Part One】 – Mitsubishi FX3U/FX3UC **Instruction‑List (IL) Program** *(All statements are written in the Mitsubishi‑style IL syntax. English comments are placed after a semicolon “;”.)* ```text ;===================================================================== ; PROGRAM : DEMO_M8006 – Show when system bit M8006 becomes OFF ; PURPOSE : • Detect a “Reset” command (push‑button on X0) ; • Obse…	[212, 200, 280]	[0.8225, 0.8173, 0.7642]	0.5219	0.5707	0.0007	0.0012	0.0339	0.0229	57.94	67.45
gpt-oss:120b	225	When does M8007 turn ON?	Example code: ``` LD M8007 OUT Y0 ``` Explanation: M8007 is ON when a power interruption is detected, indicating a voltage drop risk.	**[Part One] – Mitsubishi FX3U/FX3UC IL (Instruction List) Program** Below is a compact IL routine that demonstrates how the system bit **M8007** (Internal‑Reset) can be used for one‑scan initialization of user bits and registers. Every line is annotated with an English comment that explains the purpose of the instruction and the data flow. | Addr. | IL Instruction | Operand(s) | Comment | |-----…	**Answer – When does M8007 turn ON?** `M8007` is the **“RUN (CPU‑ON) flag”** of the FX‑series PLC. It becomes **TRUE (ON)** the moment the CPU finishes its power‑on self‑test and the PLC is switched from **STOP** to **RUN** (i.e., after a successful start‑up). - **ON condition** – `M8007 = 1` when: 1. The PLC is in **RUN mode** (`M8000 = 1`). 2. No **STOP** request is active (`M8001 = 0`). 3. No …	[235, 265, 212]	[0.9628, 0.9356, 0.8544]	0.4345	0.542	0.0005	0.0016	0.027	0.0373	72.36	67.69
gpt-oss:120b	226	What countermeasures can be taken using M8007?	Example code: ``` LD M8007 OUT M10 ``` Explanation: On interruption, save critical data or stop operations to protect equipment.	**[Part One] – Mitsubishi FX3U/FX3UC Instruction‑List (IL) Program** *(All instructions are written for the FX‑Series “IL‑2” syntax. Line numbers are shown for clarity. Every line is followed by an English comment that explains what the instruction does.)* | # | IL Instruction | Comment | |---|----------------|---------| | 001 | **LD M8007** | **Load** the system flag **M8007** ( “Program‑stop / …	## 【Part One】 – Mitsubishi FX3U/FX3UC Instruction‑List (IL) Program **Purpose:** Use the system flag **M8007** (Power‑Failure detection flag) to protect the machine when a power‑loss event occurs. *When M8007 becomes ON the program:* 1. Sets a “handling‑started” flag (M200). 2. Backs‑up the most‑critical data registers (D0‑D9 → D100‑D109). 3. Immediately disables hazardous outputs (Y0, Y1). 4. Tu…	[209, 277, 231]	[0.6614, 0.5504, 0.5504]	0.4902	0.5647	0.0002	0.0007	0.0197	0.0243	78.28	86.16
gpt-oss:120b	227	How does M8007 differ from general power-off detection?	Example code: ``` LD M8007 ``` Explanation: M8007 detects brief interruptions; longer outages use M8008.	**[Part One] – Mitsubishi FX3U/FX3UC IL (Instruction List) Program** The program below demonstrates the difference between **general power‑off detection** (using the built‑in relay **M8001**) and the **delayed power‑on after a power failure** (using **M8007**). All instructions are written in the standard Mitsubishi‑FX IL syntax and each line is followed by an English comment that explains exactl…	**Answer Overview** Below you will find a **complete Mitsubishi FX‑3U/FX‑3UC Instruction‑List (IL) program** that demonstrates how the built‑in special‑relay **M8007** (Power‑ON Reset) behaves differently from a “general power‑off detection” scheme that uses the hardware power‑loss bits **M8008**, **M8009** (or a user‑defined timer). The program is divided into two sections: | Section | Content |…	[229, 237, 217]	[0.7422, 0.6622, 0.6343]	0.4765	0.488	0.0004	0.0003	0.0125	0.0128	83.87	88.54
gpt-oss:120b	228	Is M8007 latched ON?	Example code: ``` LD M8007 OUT Y0 ``` Explanation: Typically ON only during the interruption or briefly latched for one scan, depending on model.	**[Part One] – Mitsubishi FX3U/FX3UC IL (Instruction List) Code** ```plaintext ;===================================================================== ; Program : P001 – Latch‑Status Monitor ; Purpose : Detect whether system latch M8007 is ON and reflect the ; result on output Y0 (e.g., a lamp or alarm indicator). ; Device : FX3U‑30MT/FX3UC‑30MT (or compatible FX‑series CPU) ; Language: Mitsubishi…	**[Part One] – Mitsubishi FX3U/FX3UC Instruction‑List (IL) program** Below is a **stand‑alone IL routine** that tests the status of the **system‑fault latch M8007** and, if it is latched **ON**, turns on a diagnostic indicator (here we use **M30** – a memory bit that could be linked to an LED, a HMI flag, etc.). All lines are annotated with English comments so the flow is crystal‑clear. ```plaint…	[267, 225, 221]	[0.9026, 0.6301, 0.6734]	0.4877	0.4501	0.0013	0.0009	0.0433	0.0404	41.21	35.61
gpt-oss:120b	229	Does M8007 turn OFF after power recovers?	Example code: ``` LD M8007 ``` Explanation: Yes, it usually resets OFF once power is stable.	**[Part One] – Mitsubishi FX‑3U/FX‑3UC IL (Instruction List) Program** Below is a minimal, self‑contained IL routine that demonstrates the behaviour of the system flag **M8007** (Power‑off flag). All instructions are written exactly as they appear in the FX‑Series IL editor, and each line is followed by an English comment that explains the purpose of the instruction. ```il ;======================…	## 📋 Overview Below you will find a **complete Mitsubishi FX‑Series Instruction List (IL) program** that monitors the two built‑in power‑failure flags: | Flag | Meaning | Address | Typical Use | |------|---------|---------|--------------| | **M8007** | “Power‑interruption detection” – set when a **brief** loss of the main supply (normally < 1 s) is detected. | `M8007` | Short‑circuit, brown‑out, …	[233, 227, 225]	[0.8255, 0.7422, 0.7508]	0.5197	0.5146	0.0006	0.0005	0.0188	0.0198	61.74	75.71
gpt-oss:120b	230	How does M8008 differ from M8007?	Example code: ``` LD M8008 OUT M10 ``` Explanation: M8008 detects longer power-off, while M8007 detects brief interruptions.	**[Part One] – Mitsubishi FX3U/FX3UC IL (Instruction List) Program** *(The program simply monitors the two system relays M8007 and M8008 and drives two indicator lights – Y0 and Y1 – to show which flag is active. All instructions are annotated with English comments.)* ```assembly ;===================================================================== ; Program : M8007_vs_M8008 Monitor ; Device : F…	## Part One – Mitsubishi FX3U/FX3UC **Instruction List (IL)** Below is a compact, fully‑commented IL routine that demonstrates the functional difference between the two internal bits **M8008** (AC‑main‑power‑present) and **M8007** (power‑failure detection). ```asm ;===================================================================== ; Program : POWER_MONITOR ; Device : FX3U/FX3UC ; Language: Ins…	[237, 270, 247]	[0.9656, 0.7091, 0.8045]	0.4405	0.4626	0.0005	0.0005	0.0192	0.0215	70.78	60.32
gpt-oss:120b	231	How to use M8008 for safe data storage?	Example code: ``` LD M8008 MOV D0 D100 ``` Explanation: When M8008=ON, immediately back up D0 to D100.	**[Part One] – Mitsubishi FX3U/FX3UC Instruction‑List (IL) Program** *Purpose: Use the non‑volatile flag M8008 to guarantee that a critical process value is always saved to the retention data area (D8000‑D8003) and can be recovered safely after a power‑off.* ``` ;===================================================================== ; PROGRAM : SAFE_DATA_STORE ; DEVICE : FX3U/FX3UC ; LANGUAGE : In…	**Mitsubishi FX‑3U/FX‑3UC – “Safe‑Data‑Storage on AC‑Power‑Loss”** *Instruction List (IL) with a line‑by‑line English description* --- ## Part One – Complete IL Program | # | IL statement | English comment (what the instruction does) | |---|--------------|----------------------------------------------| | 1 | `;-------------------------------------------------` | Horizontal rule – visual separator…	[201, 277, 237]	[0.643, 0.5097, 0.4854]	0.445	0.4059	0.0002	0.0004	0.014	0.0207	86.4	82.98
gpt-oss:120b	232	Does M8008 remain ON during sustained outage?	Example code: ``` LD M8008 ``` Explanation: Yes, if PLC remains powered (e.g., via UPS), M8008 stays ON.	**[Part One] – Mitsubishi FX3U/FX3UC IL (Instruction List) Program** Below is a compact IL routine that demonstrates how the system‑internal relay **M8008** (Power‑Failure‑Detection latch) behaves during a power‑outage and after power is restored. All instructions are written in the standard Mitsubishi IL syntax and each line is followed by an English comment that explains the purpose of the inst…	## 【Part One】 – Mitsubishi FX3U/FX3UC Instruction‑List (IL) Program *(All statements are written in the native IL syntax of the FX‑Series. English comments are placed after each instruction, preceded by a semicolon “;”.)* ``` ;===================================================================== ; PROGRAM : POWER‑SUPPLY MONITOR & ALARM ; PURPOSE : Detect three hardware‑monitor bits (M8005‑M8008) …	[224, 233, 217]	[0.7608, 0.7233, 0.6851]	0.4616	0.3345	0.0005	0.0004	0.0216	0.0155	66.91	79.99
gpt-oss:120b	233	Does M8008 reset OFF after power restores?	Example code: ``` LD M8008 ``` Explanation: Yes, it resets OFF once power is stable; remains ON if faults persist.	**[Part One] – Mitsubishi FX3U/FX3UC IL (Instruction‑List) Program** *The program simply displays the behaviour of the special‑relay **M8008** after a power‑cycle. It turns the relay **ON** automatically on power‑up (the built‑in POR function of M8008) and then clears it only when a momentary “RESET” push‑button (X0) is pressed. The comments explain every instruction line‑by‑line.* ```assembly ;=…	## 📋 PART ONE – COMPLETE Mitsubishi FX3U/FX3UC **Instruction‑List (IL)** PROGRAM *(All lines are annotated with clear English comments so you can follow the logic at a glance.)* ```assembly ;===================================================================== ; PROGRAM : POWER‑RESTORE MONITOR ; PURPOSE : Demonstrate the behaviour of system bit M8008. ; When the PLC experiences a power‑failure an…	[229, 218, 283]	[0.8255, 0.6903, 0.8183]	0.4961	0.6054	0.0006	0.0009	0.0194	0.0254	67.07	51.08
gpt-oss:120b	234	Can M8008 work without backup power?	Example code: ``` LD M8008 ``` Explanation: No, requires UPS or internal protection to detect power-off and handle logic.	**[Part One] – Mitsubishi FX3U/FX3UC IL (Instruction‑List) Program** *(All instructions are written for the FX3U‑CPU with the built‑in system bits B0/B1. The program monitors the backup‑power status supplied by the M8008 module and drives an alarm output Y0 as well as a status flag M100.)* | **IL Address** | **Instruction** | **Comment (English)** | |----------------|----------------|------------…	## PART ONE – Mitsubishi FX3U/FX3UC **Instruction List (IL) Program** *(complete program with line‑by‑line English comments)* ``` ;===================================================================== ; Program : POWER‑MONITOR & SAFE‑START ; Device : Mitsubishi FX3U/FX3UC ; Language: Instruction List (IL) ;===================================================================== ; M8008 – Power‑On Re…	[233, 236, 238]	[0.6951, 0.5717, 0.5563]	0.5244	0.3459	0.0005	0.0005	0.021	0.0203	56.02	68.51
gpt-oss:120b	235	When does M8009 turn ON?	Example code: ``` LD M8009 OUT Y0 ``` Explanation: M8009 is ON when external 24V supply is cut off, indicating voltage insufficient.	**[Part One] – Mitsubishi FX3U/FX3UC Instruction‑List (IL) Program** *(All instructions are written in the native Mitsubishi IL syntax. Each line is followed by an English comment that explains what the instruction does.)* ```text ;===================================================================== ; PROGRAM : POWER‑ON RESET (M8009) DETECTION & INDICATION ; PURPOSE : Demonstrate when M8009 beco…	## 【Part One】 – Mitsubishi FX‑3U/FX‑3UC IL (Instruction‑List) Program *(All instructions are written in the standard Mitsubishi IL syntax. English comments are placed after each instruction and are preceded by “;”.)* ```il ;================================================================= ; Program : Power‑Restoration‑Indicator ; Purpose : Turn on an output (Y0) for one PLC scan when the ; contro…	[225, 280, 200]	[0.9628, 0.9396, 0.7902]	0.4373	0.3903	0.001	0.001	0.0319	0.0299	69.81	50.96
gpt-oss:120b	236	How to monitor external power using M8009?	Example code: ``` LD M8009 OUT M20 ``` Explanation: If 24V is lost, M20=ON, triggering equipment shutdown or lockout.	**[Part One] – Mitsubishi FX3U/FX3UC IL (Instruction‑List) Program** *(All comments are in English and placed after the “;” character. The program is intended to run in the cyclic task of the PLC.)* | # | IL Instruction | Operand(s) | Comment | |---|----------------|------------|----------| |001|`LD` |`M8009` |Load the built‑in relay that indicates **external‑power‑failure** (1 = power lost, 0 = …	## 【Part One】 – Mitsubishi FX3U/FX3UC Instruction‑List (IL) Program **Goal:** Detect loss of the external 24 V supply (or any isolated power source) by using the built‑in flag **M8009**. When the external power disappears the program shall turn on an alarm (output **Y0**) and latch it until an operator presses a reset button (**X5**). The program also respects the PLC run‑status (**M8000**) so th…	[239, 191, 234]	[0.6007, 0.5438, 0.5717]	0.4609	0.5399	0.0005	0.0009	0.0193	0.0143	61.21	59.92
gpt-oss:120b	237	How does M8009 differ from M8008?	Example code: ``` LD M8008 LD M8009 ``` Explanation: M8008 detects AC main power; M8009 detects DC 24V loss.	**[Part One] – Mitsubishi FX3U/FX3UC IL (Instruction List) Example** The program below demonstrates a typical use‑case: monitor the two system error relays **M8008** (input‑device error) and **M8009** (output‑device error). If either error occurs an alarm coil **Y0** is turned ON and a diagnostic flag **M0** is set. When the error condition clears the alarm is turned OFF and the flag is reset. ``…	## 【Part One】 – Mitsubishi FX3U/FX3UC **Instruction List (IL)** Program The example program below shows how to use the two power‑failure detection bits **M8008** and **M8009**. * **M8008** – “short‑duration power‑off detection”. It becomes **ON** as soon as the CPU loses its supply (typically after a few hundred ms). * **M8009** – “long‑duration power‑off detection”. It becomes **ON** only after …	[230, 281, 243]	[0.9656, 0.8166, 0.851]	0.4111	0.53	0.0004	0.0007	0.021	0.0295	70.3	56.66
gpt-oss:120b	238	Can M8009 be used for emergency response in small systems?	Example code: ``` LD M8009 OUT Y10 ``` Explanation: Yes, 24V loss triggers Y10 for safety handling.	## Part One – Mitsubishi FX3U/FX3UC **IL (Instruction List)** Program *(Emergency‑stop (E‑Stop) handling using the built‑in contact **M8009**) > **NOTE:** The program below is a *reference* implementation that can be copied into the FX‑Series “Instruction List” editor (FX‑Works / GX Works2). All comments are written in English and placed on a separate line for readability. | **IL Address** | **In…	**Answer – “Can M8009 be used for emergency response in small systems?”** Yes, M8009 ( *Power‑ON after a power‑failure* ) can be incorporated into an emergency‑stop routine for a compact FX‑series system. When the PLC restarts after an outage, M8009 becomes **ON**. By OR‑ing this flag with a local E‑Stop input (e.g., X0) you can generate a single “emergency‑condition” signal that shuts the machin…	[213, 270, 232]	[0.725, 0.5706, 0.5617]	0.2912	0.3582	0.0003	0.0005	0.0091	0.0144	77.88	71.34
gpt-oss:120b	239	Does M8009 detect isolated supplies?	Example code: ``` LD M8009 ``` Explanation: Ensure signal source syncs with 24V; isolated circuits may need additional detection.	**[Part One] – Mitsubishi FX3U/FX3UC Instruction‑List (IL) Example** *(The program simply monitors the internal relay **M8009** – “Isolated‑Supply‑Abnormal” – and, when it becomes active, raises an alarm and disables the critical output devices. All comments are in English.)* ```plaintext ;===================================================================== ; Program : P001 – Isolated‑Supply‑Fai…	## 【Part One】 – Mitsubishi FX3U/FX3UC **Instruction‑List (IL) program** *(All comments are in English and placed after each instruction. The program monitors the external 24 V supply, latches a “power‑failure” alarm, drives safety outputs, and provides a manual reset with a timed automatic clear.)* ```asm ;===================================================================== ; POWER‑FAILURE MONIT…	[236, 222, 238]	[0.6007, 0.5307, 0.5346]	0.4509	0.4823	0.0005	0.0004	0.0144	0.0102	64.08	66.55
gpt-oss:120b	240	What is special about M8011?	Example code: ``` LD M8011 OUT Y0 ``` Explanation: M8011 toggles ON/OFF at ~10ms intervals for high-frequency pulses.	**[Part One] – Mitsubishi FX3U/FX3UC Instruction‑List (IL) Program** *(The program demonstrates a practical use of the special system bit **M8011** – the 1 ms system‑timer flag. The code generates a 1‑second “on‑time” on output **Y0** each time the PLC is in RUN mode.)* | # | IL Instruction | Comment (English) | |---|----------------|-------------------| | 1 | `LD M8006` | **M8006** = *System‑Run…	## Part One – Mitsubishi FX3U/FX3UC **Instruction‑List (IL) program** The program below demonstrates a **1‑second timer** that is built only with the system internal relay **M8011** (10 ms cycle). *Every time the 10 ms clock makes a rising edge the counter **C0** is incremented. When the counter reaches 100 (≈ 1 s) an output **Y0** is turned on for one scan and the counter is cleared.* ```asm ;==…	[243, 270, 205]	[0.8489, 0.7723, 0.7388]	0.5506	0.4053	0.0003	0.0007	0.0259	0.0233	76.22	90.56
gpt-oss:120b	241	How to generate fast blinking with M8011?	Example code: ``` LD M8011 OUT Y10 ``` Explanation: Y10 blinks at 10ms intervals, too fast to see, used for testing or high-speed counting.	**[Part One] – Mitsubishi FX3U/FX3UC IL (Instruction List) Program** *Goal: Produce a fast‑blinking output (e.g., Y0) by using the built‑in system timer **M8011**. The program toggles an internal flag (M0) on each timer pulse and copies that flag to the output coil.* ```il ;============================================================= ; FAST BLINKING USING SYSTEM TIMER M8011 ; -------------------…	## 【Part One】 – Complete IL (Instruction List) program **Target PLC : Mitsubishi FX3U / FX3UC** **Function : Fast blinking of an external lamp (or LED) using the built‑in timer M8011** Below is a *stand‑alone* IL program that can be copied straight into the FX‑Series PLC editor. Every line is followed by an English comment that explains exactly what the instruction does. ```text ;================…	[249, 242, 211]	[0.8, 0.5633, 0.5465]	0.5828	0.4899	0.0006	0.0009	0.0291	0.0274	57.54	58.3
gpt-oss:120b	242	Is M8011 suitable for precise timing?	Example code: ``` LD M8011 OUT C0 ``` Explanation: Counting may be affected by scan time; use hardware timers for high accuracy.	**[Part One] – Mitsubishi FX3U/FX3UC Instruction‑List (IL) Program** *(Example: Generate a 10 ms “ON” pulse on Y0 when the start switch X0 is pressed. The program uses the high‑resolution system timer **M8011** for the fine‑delay.)* | No. | IL Instruction | Comment (English) | |-----|----------------|-------------------| | 001 | **LD X0** | Load the state of the start push‑button (X0) into the ac…	**Answer – Short Summary** `M8011` is a **system‑generated “high‑frequency” internal relay** that toggles ON/OFF at roughly a 10 ms interval (≈ 100 Hz). Because the toggle period is fixed by the CPU’s internal scan and can vary with program size, CPU speed, and other system loads, **M8011 cannot be used for precise timing** (e.g., exact 50 ms, 1 s, or sub‑millisecond intervals). If you need deter…	[252, 240, 258]	[0.9342, 0.5845, 0.8028]	0.4476	0.5026	0.0003	0.0007	0.0255	0.0333	68.35	39.83
gpt-oss:120b	243	What is the difference between M8011 and M8012?	Example code: ``` LD M8011 LD M8012 ``` Explanation: M8011 ~10ms cycle, M8012 ~100ms cycle.	**[Part One] – Mitsubishi FX3U/FX3UC IL (Instruction List) Program** Below is a small, self‑contained IL program that deliberately uses the two special internal relays **M8011** and **M8012** so you can see how they differ in operation. All instructions are written in the exact syntax used by the FX‑Series PLC (FX3U/FX3UC). Each line is followed by an English comment (preceded by “;”) that explai…	**Answer – Difference Between M8011 and M8012** M8011 and M8012 are both “special‑function” internal relays (SF‑bits) that the FX‑series PLC updates automatically on every scan. | Bit | Function | Typical ON‑time | Typical OFF‑time | Typical Use | |-----|----------|----------------|-----------------|--------------| | **M8011** | **10 ms high‑frequency toggle** (≈ 50 Hz) | ~10 ms | ~10 ms | Fast p…	[247, 240, 237]	[0.8849, 0.8489, 0.851]	0.4825	0.54	0.0005	0.0005	0.017	0.0122	79.81	71.68
gpt-oss:120b	244	What if scan time exceeds 10ms?	Example code: ``` LD M8011 ``` Explanation: The bit may toggle multiple times per scan, but only the current state is read, leading to instability.	**[Part One] – Mitsubishi FX3U/FX3UC IL (Instruction List) Code** *(All instructions are written in the standard Mitsubishi IL syntax. Each line is followed by an English comment that explains exactly what the instruction does.)* ```asm ;===================================================================== ; Program Name : SCAN_TIME_MONITOR ; Target : Mitsubishi FX3U / FX3UC ; Description : Detec…	## 【Part One】 Mitsubishi FX3U/FX3UC – Complete IL (Instruction List) Program *(All statements are written in the native Mitsubishi IL syntax. Every line is followed by an English comment that explains what the instruction does.)* ``` ;============================================================= ; PLC Scan – Power‑On, RTC‑Read, Timing and Scan‑Overrun Test ; Target : FX3U/FX3UC ;=================…	[204, 268, 252]	[0.4781, 0.3193, 0.3397]	0.4095	0.3425	0.0004	0.0005	0.0184	0.0205	85.23	76.82
gpt-oss:120b	245	What pulse cycle does M8012 produce?	Example code: ``` LD M8012 OUT Y0 ``` Explanation: Toggles ON/OFF every ~100ms, used for slower blinking or pulses.	**[Part One] – Mitsubishi FX3U/FX3UC Instruction‑List (IL) Program** *(The program demonstrates how to generate a 0.5‑second pulse using the built‑in pulse relay **M8012**. The pulse is started by a “Run” push‑button (X0) and stopped by a “Reset” push‑button (X1). The pulse toggles an output coil Y0 each time the 0.5‑s pulse is generated.)* | No. | IL Instruction | Comment (English) | |-----|----…	## 【Part One】 – Complete Mitsubishi FX‑3U/FX‑3UC Instruction‑List (IL) Program *(All lines are numbered for easy reference. English comments are placed after a “;” character.)* | # | IL Instruction | Comment | |---|----------------|---------| | 001 | **LD M8012** ; Load system pulse **M8012** (0.5 s ON / 0.5 s OFF) | | 002 | **OUT Y0** ; Turn **Y0** ON during the ON‑portion of M8012 → a 1 Hz blin…	[250, 119, 262]	[0.6577, 0.526, 0.5671]	0.5038	0.5345	0.0003	0.0003	0.0273	0.0211	46.29	91.21
gpt-oss:120b	246	Can M8012 drive a test lamp?	Example code: ``` LD M8012 OUT Y5 ``` Explanation: Y5 blinks at 0.1s intervals, visible to the eye.	**[Part One] – Mitsubishi FX3U/FX3UC IL (Instruction List) Program** *(All instructions are written in the native FX‑Series IL syntax. Every line is followed by an English comment that explains exactly what the instruction does.)* | Addr | IL Instruction | Comment | |------|--------------------------------|-------------------------------------------------------------------------------------------…	## 【Part One】 – Mitsubishi FX3U/FX3UC **Instruction‑List (IL)** program **Goal:** Use the built‑in 100 ms system timer (M8012) to drive a test lamp (output Y0). The lamp will flash at a 10 Hz rate (≈ 100 ms on / 100 ms off). ```plaintext ; ------------------------------------------------------------ ; Test‑lamp driver – uses system timer M8012 (100 ms cycle) ; ------------------------------------…	[251, 247, 259]	[0.7073, 0.4729, 0.4428]	0.345	0.443	0.0004	0.0024	0.0135	0.0404	57.37	34.58
gpt-oss:120b	247	Compare M8012 with M8004 and M8013?	Example code: ``` LD M8004 LD M8012 LD M8013 ``` Explanation: M8004(1s) and M8013(1s) have longer cycles; M8012(100ms) is faster.	**[Part One] – Mitsubishi FX3U/FX3UC IL (Instruction List) Code** *(All comments are in English and placed after the “;” character. The program is written for an FX3U‑CPU with the standard IL syntax. The code compares the three system‑timer registers M8012, M8004 and M8013 and lights three indicator lamps (Y0‑Y2) to show which timer has the greatest current count.)* ```asm ;======================…	## Part One – Complete IL Program (Mitsubishi FX‑3U/FX‑3UC) Below is a **stand‑alone IL (Instruction List)** program that uses three of the built‑in timer bits – **M8012, M8004 and M8013** – to toggle three output relays (Y0‑Y2) at three different rates. Every line is annotated with an English comment so that the purpose of each instruction is crystal‑clear. ```il ;===============================…	[243, 253, 205]	[0.8849, 0.8095, 0.7655]	0.3863	0.3443	0.0006	0.0007	0.0206	0.0239	89.87	71.91
gpt-oss:120b	248	How to implement a 0.1s counter with M8012?	Example code: ``` LD M8012 OUT C10 ``` Explanation: C10 increments every 0.1s; 10 counts ≈1s. Accuracy depends on scan time.	**[Part One] – Mitsubishi FX3U/FX3UC IL (Instruction List) Code** *(All instructions are written in the native FX‑Series IL syntax. Every line is followed by an English comment that explains exactly what the instruction does.)* ```plaintext ;===================================================================== ; 0.1‑second pulse counter using system timer register M8012 ;=========================…	**[Part One] – Complete Mitsubishi FX‑3U/FX‑3UC Instruction‑List (IL) program** *(All comments are written in English after each instruction.)* ``` ;================================================================= ; 0.1‑second counter using the system timer M8012 ;------------------------------------------------- ; X0 : Start button (momentary) – sets Run flag (M10) ; X1 : Stop button (momentary…	[256, 199, 226]	[0.6117, 0.4738, 0.4871]	0.4106	0.3939	0.0007	0.0009	0.0323	0.0304	68.12	102.3
gpt-oss:120b	249	How to stop M8012 blinking?	Example code: ``` LD M8012 OUT M20 ``` Explanation: M8012 is built-in and cannot be stopped by program; only PLC stop or power-off stops it.	**[Part One] – Mitsubishi FX3U/FX3UC Instruction‑List (IL) Program** *(The program stops the blinking of system bit **M8012** – the “CPU‑Error/Alarm” indicator – by clearing the underlying fault condition and, when required, forcing the bit to “0”. All instructions are fully commented in English.)* ``` ;===================================================================== ; Program Name : STOP_M8…	**Answer – How to stop the blinking that is being generated by the system flag M8012** Below is a small, self‑contained IL (Instruction List) program that: * uses **M8012** – the built‑in “blink” flag that toggles on/off automatically (≈ 0.5 s period on most FX‑3U/FX‑3UC units) * adds a **user‑defined stop coil M0** – when M0 = ON the blinking must be halted immediately * guarantees that the outp…	[241, 261, 202]	[0.8, 0.6042, 0.5807]	0.5578	0.5655	0.0006	0.0007	0.0238	0.0439	71.41	47.24
gpt-oss:120b	250	What is the default cycle of M8013 in most models?	Example code: ``` LD M8013 OUT Y0 ``` Explanation: Typically a 1s ON / 1s OFF pulse for periodic blinking.	**[Part One] – Mitsubishi FX3U/FX3UC IL (Instruction List) Example** ```asm ;-------------------------------------------------------------- ; Example IL program that reads the system cycle timer M8013 ; and stores its value in D0 for monitoring or further use. ;-------------------------------------------------------------- ;--- 1. Clear the destination register -------------------------------- LD…	## 【Part One】 – Complete Mitsubishi FX3U/FX3UC *Instruction List* (IL) program *(All statements are written exactly as they would appear in the FX‑Series “Program” window. Each line is numbered for easy reference, and an English comment follows the “;” character.)* | # | IL Statement | Comment (English) | |---|--------------|-------------------| | 001 | **;----------------------------------------…	[245, 280, 247]	[0.6577, 0.5959, 0.5622]	0.3703	0.4551	0.001	0.0006	0.0354	0.0217	47.01	61.8
gpt-oss:120b	251	How to drive a warning lamp with M8013?	Example code: ``` LD M8013 OUT Y10 ``` Explanation: Y10 blinks at 1s intervals to alert personnel.	**[Part One] – Mitsubishi FX3U/FX3UC Instruction‑List (IL) Program** Below is a **stand‑alone IL program** that turns the PLC’s built‑in warning lamp on whenever a defined alarm condition is present (here we use input `X0` as the alarm trigger). The lamp is driven by the special‑relay **`M8013`** – writing a “1” to this address lights the warning lamp; writing a “0” turns it off. ``` ;===========…	## 【Part One】 – Mitsubishi FX3U/FX3UC Instruction‑List (IL) Program **Goal:** Drive the built‑in **warning lamp (M8013)**. The lamp is turned **ON** when a fault condition occurs, stays ON (latched) until the operator presses a reset button, and then turns **OFF**. ```plaintext ;===================================================================== ; Program : Warning‑Lamp Control (M8013) ; Device…	[246, 249, 231]	[0.7073, 0.4372, 0.4403]	0.4939	0.4416	0.0003	0.0004	0.0149	0.0165	65.8	65.12
gpt-oss:120b	252	Can M8013 be used for precise timing?	Example code: ``` LD M8013 OUT C0 ``` Explanation: Approximate timing; use RTC or timer for higher precision.	**Answer Overview** M8013 is a *system‑counter* register that increments automatically with the PLC’s internal time base (normally 1 second on the FX3U/FX3UC). It can be used for **coarse** timing (e.g., “run this step after N seconds”), but it is **not suitable for precise or high‑resolution timing** because: * Its resolution is limited to the base time (1 s). * The counter value is read‑only fo…	## **Answer – “Can M8013 be used for precise timing?”** **Short answer:** **No.** M8013 (and the other M801x relays) are *software‑generated* timing flags that are updated once per PLC scan. Their resolution is limited by the scan time of the FX‑3U/FX‑3UC CPU (typically 1 ms ~ 10 ms depending on program size and I/O). For applications that require deterministic, sub‑scan‑cycle accuracy (e.g., pre…	[242, 253, 273]	[0.9342, 0.6366, 0.6701]	0.6215	0.5225	0.0004	0.0002	0.0221	0.0177	72.22	76.42
gpt-oss:120b	253	Can M8012 and M8013 be used together?	Example code: ``` LD M8012 OUT Y1 LD M8013 OUT Y2 ``` Explanation: Yes. Y1 blinks at 0.1s, Y2 at 1s, no conflict.	**[Part One] – Mitsubishi FX3U/FX3UC IL (Instruction List) Program** *(All instructions are written in the native FX‑Series IL syntax. Each line is followed by an English comment that explains exactly what the instruction does.)* ``` ;===================================================================== ; TITLE : Use of System Relays M8012 (CPU‑RESET) and M8013 (FORCED‑STOP) ; DEVICE: FX3U‑64MT/F…	**Answer – Using M8012 and M8013 together** Below is a **complete Mitsubishi FX‑3U/FX‑3UC IL (Instruction List) program** that demonstrates how the two system‑clock bits **M8012** (≈ 100 ms cycle) and **M8013** (≈ 1 s cycle) can be used at the same time. Every line is followed by an English comment that explains exactly what the instruction does. --- ## Part One – IL Program (with line‑by‑line En…	[208, 243, 264]	[0.8792, 0.7583, 0.6861]	0.3404	0.4725	0.0005	0.0009	0.0208	0.0275	76.47	53.78
gpt-oss:120b	254	Can you change M8013’s period via program?	Example code: ``` LD M8013 ``` Explanation: No; period is fixed by internal clock and cannot be modified.	**Answer: No – the register M8013 is the *current value* of Counter C3. Its “period” (i.e. the count‑up preset) is stored in the preset register **M8021**. You cannot change the counting period by writing to M8013; you must write a new preset value to M8021 (and optionally clear M8013) to affect the counter’s range.** Below is a complete example IL (Instruction List) program that demonstrates how…	## **Answer – “Can you change M8013’s period via program?”** **Short answer:** **No.** `M8013` (and the other built‑in “system” timers such as `M8014`, `M8005`, …) are hardware‑generated timing bits whose pulse width and cycle are fixed by the PLC’s internal clock and cannot be altered by any PLC instruction. If you need a different on/off period you must use a **software timer** (T‑type timer) o…	[256, 218, 250]	[0.5645, 0.5384, 0.5049]	0.5584	0.6715	0.0005	0.0033	0.0228	0.0179	69.02	85.93
gpt-oss:120b	255	What is the oscillation period of M8014?	Example code: ``` LD M8014 OUT Y0 ``` Explanation: Approximately 1-minute ON/OFF cycle, used for long-period indication.	**[Part One] – Mitsubishi FX‑3U/FX‑3UC IL (Instruction List) Program** *(The program simply uses the built‑in oscillation timer M8014 to generate a 0.5 s “blink” on output Y0. All instructions are commented line‑by‑line in English.)* ```asm ;===================================================================== ; PROGRAM : BLINK_Y0_WITH_M8014 ; DEVICE : Mitsubishi FX3U/FX3UC ; LANGUAGE: Instructio…	**Answer – “What is the oscillation period of M8014?”** The internal system timer **M8014** in the FX‑3U/FX‑3UC series toggles **ON for 0.5 s and OFF for 0.5 s**. Therefore its **full oscillation period is 1 second** (0.5 s high + 0.5 s low). Below is a **complete IL (Instruction List) example** that uses M8014 to blink an output coil (Y0) at exactly this 1‑second period, together with a line‑by‑…	[250, 262, 254]	[0.6314, 0.5838, 0.5552]	0.5464	0.5683	0.0008	0.0015	0.032	0.0291	52.3	54.45
gpt-oss:120b	256	How to use M8014 for minute counting?	Example code: ``` LD M8014 OUT C0 ``` Explanation: Toggles every minute, used for long-duration accumulation.	**Answer Overview** Below you will find a complete, ready‑to‑download **Instruction‑List (IL)** program for the **Mitsubishi FX3U/FX3UC** that uses the system word **M8014** as a *minute counter*. The program is divided into three logical sections: 1. **1‑minute timer (T0)** – a TON timer whose preset is 600 × 0.1 s = 60 s. 2. **Rising‑edge detector** – a one‑scan “minute‑pulse” generated the fir…	**Mitsubishi FX3U/FX3UC – “Minute Counter” using System Flag M8014** *(Instruction‑List – IL – with full line‑by‑line English comments)* --- ## Part One – Complete IL Program | No. | IL Statement | English Comment (what the line does) | |-----|--------------|--------------------------------------| | **1** | `;============================================================` | **Program header – minut…	[266, 248, 262]	[0.6297, 0.6117, 0.5886]	0.559	0.4408	0.0002	0.0002	0.0142	0.0141	101.51	68.49
gpt-oss:120b	257	Can M8014 replace the RTC?	Example code: ``` LD M8014 ``` Explanation: Only minute-level toggling, no date/time details; cannot fully replace RTC.	**Answer – “Can M8014 replace the RTC?”** No. M8014 is only a **system flag** used by the built‑in Real‑Time Clock (RTC) to indicate a *year‑overflow/century* condition. It does **not** contain a clock source, calendar logic, or battery‑backed time‑keeping. The actual date‑time values are stored in the special **R‑registers** (R0‑R5) and are refreshed only by the hardware RTC module. Therefore M8…	## 【Part One】 – Mitsubishi FX3U/FX3UC Instruction‑List (IL) Program *(All statements are written in the official Mitsubishi IL syntax. Every line is followed by an English comment that explains **what** the instruction does **why** it is needed.)* ```text ;===================================================================== ; Title : “Pseudo‑RTC” using internal relay M8014 ; Function : ; • When …	[269, 253, 274]	[0.7663, 0.6471, 0.6128]	0.5857	0.4983	0.0003	0.0004	0.0138	0.0139	94.69	72.17
gpt-oss:120b	258	Is M8014 suitable for higher frequency timing?	Example code: ``` LD M8014 ``` Explanation: No; use M8012 or M8013 for faster requirements.	**Answer Overview** - **M8014** is one of the *high‑speed system timers* built into the FX3U/FX3UC CPU. - It increments every **0.001 ms (1 µs)**, giving a timing resolution of **1 µs** and a maximum count of 65 535 µs (≈ 65 ms). - Because of this µ‑second resolution, **M8014 is the preferred register for “higher‑frequency” timing** (10 kHz – 1 MHz range) when you need sub‑millisecond precision. …	## 【Part One】 – Mitsubishi FX3U/FX3UC Instruction‑List (IL) Program *(All comments are written in English and placed after a semicolon “;”. The program is ready to be copied into the FX‑Series PLC editor.)* | No. | IL instruction | Comment (English) | |-----|----------------|-------------------| | 1 | **LD X0** ; Load the start‑signal input (X0) | | 2 | **OUT M8000** ; Set “Run” flag (M8000) – th…	[242, 259, 262]	[0.8028, 0.5773, 0.591]	0.3196	0.2874	0.0003	0.0002	0.0116	0.0102	85.37	77.4
gpt-oss:120b	259	M8014 may not be implemented on some models?	Example code: ``` LD M8014 ``` Explanation: Yes; check the model manual.	**[Part One] – Mitsubishi FX3U/FX3UC Instruction‑List (IL) Program** *(All instructions are written for the FX3U‑CPU (or FX3UC) in the classic “IL” format. If your CPU does not support the system internal relay **M8014**, replace it with a user‑defined relay (e.g., **M1000**) – the comments point this out.)* ``` ;===================================================================== ; TITLE : Moto…	## 📋 PART ONE – COMPLETE IL PROGRAM (Mitsubishi FX‑3U/FX‑3UC) Below is a **stand‑alone** Instruction‑List (IL) program that demonstrates the most common “special‑purpose” internal relays (M8000‑M8015) and shows how to **gracefully handle the case where M8014 does not exist on a given CPU**. All lines are numbered for easy reference, and every instruction is followed by a clear English comment. ``…	[260, 253, 200]	[0.7045, 0.638, 0.6051]	0.295	0.384	0.0004	0.0003	0.013	0.0071	66.18	87.27
gpt-oss:120b	260	What function does M8015 have on some models?	Example code: ``` LD M8015 OUT Y0 ``` Explanation: Used to disable or preset timers, or as an internal mode flag, depending on the manual.	**[Part One] – Mitsubishi FX3U/FX3UC IL (Instruction‑List) Program** *(The program simply monitors the special system relay **M8015** – the *CPU‑internal‑timer‑overflow flag* – and turns an output on when the flag is set. It also clears the flag so the cycle can repeat.)* ```il ;===================================================================== ; PROGRAM : M8015_MONITOR ; PURPOSE : Demonstrate…	**Answer – What function does M8015 have on some Mitsubishi FX‑series models?** On many FX‑3U/FX‑3UC CPUs the system (special) relay **M8015** is a **Power‑Failure (or Power‑Loss) flag**. - **When the supply voltage falls below the built‑in loss‑of‑power threshold, M8015 becomes ON (logic 1).** - **It stays ON until the user clears it (normally with a `RST`/`CLR` instruction) or until the next po…	[270, 259, 205]	[0.7896, 0.7045, 0.6991]	0.5645	0.5964	0.0008	0.0008	0.0258	0.0277	70.09	66.14
gpt-oss:120b	261	How to pause timers using M8015?	Example code: ``` LD M8015 AND T0 OUT Y10 ``` Explanation: When M8015=ON, timers are paused; actual behavior depends on the model.	**[Part One] – Mitsubishi FX3U/FX3UC IL (Instruction‑List) Program** *(All instructions are written in the native Mitsubishi IL syntax. Line numbers are shown for reference only – they are **not** part of the code.)* | # | IL Instruction | English Comment (what the instruction does) | |---|----------------|----------------------------------------------| |001| **//=================================…	## 【Part One】 – Mitsubishi FX3U/FX3UC Instruction‑List (IL) Program **Goal:** * Run two independent timers (T0 = 1 s, T1 = 2 s). * The timers are **paused** whenever the built‑in pause flag **M8015** is set (e.g., PLC is in STOP or a user‑pause). * When a start pulse arrives on **X0**, the timers start counting. * When each timer finishes, a corresponding output (Y0 for T0, Y1 for T1) is turned o…	[203, 249, 193]	[0.6721, 0.6042, 0.5567]	0.5806	0.6089	0.0005	0.0005	0.0269	0.0194	77.68	92.96
gpt-oss:120b	262	What is M8015’s relation to actual timers?	Example code: ``` LD M8015 ``` Explanation: Can force timers to pause or reset; refer to model documentation.	**[Part One] – Mitsubishi FX3U/FX3UC Instruction‑List (IL) Program** *(All instructions are written for the FX‑Series “IL” (Instruction List) language. Every line is followed by an English comment that explains what the instruction does.)* ``` ;===================================================================== ; PROGRAM : M8015 – Long‑Term System‑Timer Monitor ; PURPOSE : Detect when the built…	## 【Part One】 – Mitsubishi FX3U/FX3UC Instruction‑List (IL) program *(All statements are written in the Mitsubishi‑style IL syntax. Every line is followed by an English comment that explains exactly what the instruction does.)* | # | IL statement | Comment (English) | |---|--------------|-------------------| | 1 | **;--- 1. Initialise – run‑time flag** | | | 2 | LD M8000 | Load the system **RUN**…	[203, 281, 263]	[0.7272, 0.6842, 0.6612]	0.4814	0.4979	0.0005	0.0005	0.02	0.0198	67.93	69.16
gpt-oss:120b	263	If RST M8015 is used, will timers resume?	Example code: ``` LD X0 RST M8015 ``` Explanation: May not work if reserved by system; some models allow manual clear.	**[Part One] – Mitsubishi FX3U/FX3UC Instruction‑List (IL) Program** *(All comments are in English and placed after the “;” character. The program is written for the FX‑Series “IL‑2” format, which is the most common style on FX3U/FX3UC.)* ``` ;===================================================================== ; PROGRAM : TIMER‑RESUME DEMONSTRATION ; PURPOSE : Show that resetting the system reg…	**Answer to the quick question** > **If `RST M8015` is used, will timers resume?** Yes. `M8015` is a user‑defined “pause” flag. When it is **ON** the timer coil (`OUT Tn …`) is blocked, so the timer stops counting (it holds its current accumulated value). Executing `RST M8015` clears the flag, allowing the coil to be energized again. The timer then continues counting from the value it held when i…	[203, 233, 261]	[0.664, 0.5288, 0.6557]	0.3472	0.3812	0.0006	0.0004	0.0228	0.0141	87.12	81.56
gpt-oss:120b	264	Can M8015 be used as a general bit?	Example code: ``` LD M8015 OUT M10 ``` Explanation: Not recommended; system-reserved function may cause interference.	**[Part One] – Mitsubishi FX3U/FX3UC IL (Instruction‑List) Program** *(All comments are written after a “;” – the standard comment delimiter for Mitsubishi IL.)* ```text ;===================================================================== ; PROGRAM : EXAMPLE – Use a user‑defined bit (M100) and monitor the ; system bit M8015 (RUN mode after power‑on). ; Demonstrates why M8015 must NOT be used as…	## 【Part One】 – Mitsubishi FX3U/FX3UC Instruction‑List (IL) Program **Goal:** Demonstrate that the system bit **M8015** can be used as a normal (general‑purpose) bit. The example below toggles an output coil **Y0** by pressing a start push‑button **X0** and clears the state with a stop push‑button **X1**. M8015 stores the “run” flag. (If you are not using **Timer T7**, the flag will never be over…	[253, 242, 199]	[0.6861, 0.6287, 0.6023]	0.5011	0.3762	0.0005	0.0004	0.0197	0.019	79.17	70.15
gpt-oss:120b	265	When does M8016 turn ON?	Example code: ``` LD M8016 OUT Y0 ``` Explanation: ON while the PLC reads or displays the RTC, pausing updates.	**[Part One] – Mitsubishi FX3U/FX3UC IL (Instruction‑List) Program** | Addr | Instruction | Comment (English) | |------|-------------|-------------------| | 0000 | **LD X0** | Load the state of input **X0** (Emergency‑Stop button). | | 0010 | **SET M8016** | If X0 = 1, set the internal relay **M8016** (alarm latch). | | 0020 | **LD X2** | Load the state of input **X2** (Alarm‑Reset button). | | 0…	## 📄 Part One – Mitsubishi FX3U/FX3UC **Instruction‑List (IL) program** The program simply watches the system internal relay **M8016** (CPU‑internal‑error flag). When the flag becomes “ON” the program drives an output coil **Y0** (e.g., a buzzer or lamp) so the operator can see that a critical CPU fault has occurred. ```plaintext ;==================================================================…	[210, 280, 275]	[0.9549, 0.9418, 0.9515]	0.387	0.3171	0.0007	0.0014	0.0241	0.0392	54.65	41.24
gpt-oss:120b	266	How to use M8016 with screen time display?	Example code: ``` LD M8016 AND M10 OUT M20 ``` Explanation: M10 may request display; M8016=ON indicates RTC read, pausing screen update.	**[Part One] – Mitsubishi FX3U/FX3UC Instruction‑List (IL) Program** *(All comments are in English and placed after the “;” character. Line numbers are shown for easy reference.)* ``` ;===================================================================== ; PROGRAM : 1‑second “Screen Time” counter using M8016 ; TARGET : FX3U/FX3UC ; NOTES : – M8016 is used as a “1‑second tick” flag. ; – D100‑D102 …	## 【Part One】 – Mitsubishi FX‑3U/FX‑3UC Instruction‑List (IL) Program **Purpose** – Use the internal RTC‑read flag **M8016** to read the real‑time‑clock (RTC) once every minute and transfer the time data to a screen (HMI) buffer. While the flag is **ON** the PLC is allowed to access the RTC registers; when it is **OFF** the PLC must not touch the RTC so that the internal clock is not disturbed. B…	[256, 265, 241]	[0.6297, 0.5428, 0.5091]	0.3723	0.5426	0.0006	0.0003	0.0191	0.0182	90.51	75.38
gpt-oss:120b	267	Is M8016 latched?	Example code: ``` LD M8016 OUT M30 ``` Explanation: Usually a transient state ON during RTC read, then OFF.	**[Part One] – Mitsubishi FX3U/FX3UC Instruction‑List (IL) Program** Below is a complete, ready‑to‑download IL routine that demonstrates the use of **M8016** as a latched (set‑reset) internal relay. All statements are annotated with line‑by‑line English comments so that the function of each instruction is crystal‑clear. ``` ;===================================================================== ; …	**[Part One] – Mitsubishi FX‑3U/FX‑3UC IL (Instruction List) program** ```asm ;============================================================= ; Program : M8016 latch‑status test ; Purpose : Show that the system bit M8016 is a *latched* ; (self‑holding) flag that becomes ON at power‑up ; and stays ON until it is explicitly cleared. ;============================================================= ;---…	[228, 281, 160]	[0.9026, 0.472, 0.4734]	0.4185	0.5048	0.0006	0.0008	0.0207	0.0263	57.0	39.61
gpt-oss:120b	268	How to detect when RTC read is complete?	Example code: ``` LDN M8016 OUT Y5 ``` Explanation: M8016=OFF indicates read complete, resume display or operation.	**[Part One] – Mitsubishi FX3U/FX3UC IL (Instruction‑List) Program** *(All comments are in English and placed after each instruction. The program assumes a single‑cycle “scan” execution – i.e. the PLC runs this IL block continuously while in RUN mode.)* | # | IL Instruction | Comment (English) | |---|----------------|-------------------| | 1 | **LD M0** | Load the **START‑REQUEST** flag (M0). Thi…	**Answer – Detecting the moment a Real‑Time‑Clock (RTC) read finishes on an FX3U/FX3UC PLC** Below is a **complete, ready‑to‑paste IL (Instruction List) program** that: 1. **Starts an RTC read** (writes the request flag `M8001`). 2. **Executes the `RDRTC` instruction** (the PLC copies the current date‑time into data registers `D0‑D5`). 3. **Detects the exact scan in which the read finishes** by w…	[284, 84, 167]	[0.6441, 0.3547, 0.3624]	0.445	0.3821	0.0003	0.0003	0.0145	0.0135	74.95	67.55
gpt-oss:120b	269	If RTC is unused, does M8016 affect?	Example code: ``` LD M8016 ``` Explanation: No; if RTC is not used, M8016 remains OFF.	**Answer (summary)** - **M8016** is the *RTC‑Alarm flag* (system special relay). - When the real‑time‑clock function is **not** enabled, the flag is never set – it remains “0”. - The flag therefore does **not** interfere with the rest of the program, but **M8016 is still a system‑reserved bit**. Using it as a free‑standing user bit is discouraged because future firmware upgrades or a later activa…	## 📄 PART ONE – FULL IL (Instruction‑List) PROGRAM **Target:** Mitsubishi **FX3U/FX3UC** (FX‑Series) – IL syntax (Mitsubishi‑style). **Purpose:** Demonstrate how to test the **RTC‑error flag M8016** and safely handle the case where the RTC module is **not installed or not used**. > **NOTE** – All comments are written in **English** and placed on a separate line (preceded by “;”). > The program is…	[257, 232, 276]	[0.7663, 0.5393, 0.6925]	0.5811	0.5465	0.0011	0.0009	0.0238	0.0182	63.72	77.09
gpt-oss:120b	270	What is M8017 used for?	Example code: ``` LD M8017 OUT Y0 ``` Explanation: Adjusts internal RTC by ±30 seconds to correct time drift.	**[Part One] – Mitsubishi FX3U/FX3UC IL (Instruction List) Program** *(All instructions are written in the native Mitsubishi IL syntax. Each line is followed by an English comment that explains exactly what the instruction does.)* ``` ;===================================================================== ; PROGRAM : POWER‑FAILURE DETECTION & RECOVERY ; DEVICE : FX3U/FX3UC ; PURPOSE : Use the spec…	## Part One – Mitsubishi FX3U/FX3UC **Instruction‑List (IL)** program that makes use of **M8017** Below is a **complete, ready‑to‑download IL program** (FX‑Series syntax) that demonstrates a typical use of the system internal relay **M8017** – *“Timer‑Clear flag”*. The program is written for an **FX3U‑30MR/FX3UC‑30MR** CPU, but the same code works on any FX‑Series CPU that supports the M8017 rela…	[260, 240, 209]	[0.7896, 0.7723, 0.6806]	0.2548	0.3387	0.0009	0.0005	0.0229	0.0134	50.75	102.18
gpt-oss:120b	271	How to trigger M8017 for correction?	Example code: ``` LD X0 SET M8017 ``` Explanation: When X0=ON, M8017=ON, shifting time ±30s as per model.	**[Part One] – Mitsubishi FX3U/FX3UC IL (Instruction List) Program** *(All comments are in English and placed after the “;” character. Line numbers are shown for easy reference.)* ```assembly ;===================================================================== ; PROGRAM : CORRECTION‑MODE TRIGGER (M8017) ; PURPOSE : Set marker M8017 when a correction request is received. ; The request is accepte…	**[Part One] – Mitsubishi FX3U/FX3UC Instruction‑List (IL) program** *Goal:* Set the system‑correction flag **M8017** when an operator requests a correction, and clear the flag automatically when the correction has finished. All statements are fully commented in English. ```text ;===================================================================== ; Program : Trigger M8017 for a correction reque…	[272, 211, 197]	[0.6812, 0.5673, 0.5083]	0.482	0.3859	0.0006	0.0004	0.0204	0.026	54.59	68.5
gpt-oss:120b	272	Does M8017 turn OFF after correction?	Example code: ``` LD M8017 ``` Explanation: Most models auto-reset M8017 to OFF after correction.	**[Part One] – Mitsubishi FX3U/FX3UC IL (Instruction List) Program** *(All instructions are written in the official Mitsubishi IL syntax. English comments are placed after a “;” on each line for clarity.)* ```il ;============================================================= ; Program : Fault‑Latch (M8017) – “Turn OFF after correction” ; Device : FX3U/FX3UC ; Description : ; • When a fault conditi…	**[Part One] – Mitsubishi FX‑3U/FX‑3UC Instruction‑List (IL) program** The program below demonstrates a typical “correction” routine: * When the start‑condition input **X0** becomes ON, the correction flag **M8017** is set. * While **M8017** is ON a 30‑second on‑delay timer **T0** runs. * When the timer finishes, **M8017** is automatically cleared – i.e. the correction flag turns OFF. * If the CP…	[229, 271, 198]	[0.7389, 0.6812, 0.6603]	0.5157	0.5983	0.0007	0.0008	0.0217	0.0218	48.24	86.14
gpt-oss:120b	273	Can M8017 adjust by one minute instead of 30s?	Example code: ``` LD M8017 ``` Explanation: No; use RTC write instructions for larger adjustments.	**[Part One] – Mitsubishi FX3U/FX3UC Instruction‑List (IL) Program** *(The program shows two alternative ways to obtain a “1‑minute” timing function – either by re‑programming the preset of the built‑in 30‑second timer M8017, or by using the dedicated 1‑minute timer M8018. Choose the method that best fits your hardware configuration.)* ```il ;======================================================…	## 【Part One】 – Complete Mitsubishi FX3U/FX3UC **Instruction‑List (IL)** Program *(adds **exactly one minute** to the built‑in Real‑Time Clock (RTC) when a push‑button is pressed. All lines are numbered for easy reference and each line carries an English comment.)* | # | IL Instruction | Comment | |---|----------------|---------| | 1 | **LD X0** | Load the state of the external push‑button (addre…	[252, 272, 261]	[0.6701, 0.5654, 0.5861]	0.3429	0.3794	0.0003	0.0002	0.0098	0.0101	91.29	102.22
gpt-oss:120b	274	Can RTC read and M8017 correction occur simultaneously?	Example code: ``` LD M8016 AND M8017 ``` Explanation: Not recommended; pause display (M8016=ON) before correction (M8017).	**Answer: No – the PLC cannot read the RTC while a correction (M8017 = “1”) is being performed. The correction routine locks the RTC registers, so any attempt to read them will return the *old* (pre‑correction) values or cause a “read‑while‑busy” condition. The safe way is to **sequence** the two operations: 1. **If a correction is required** – set M8017, write the correction data, wait for the P…	## 【Part One】 – Mitsubishi FX3U/FX3UC Instruction‑List (IL) Program *(All statements are written for a single scan‑cycle program. Line numbers are added only for readability – they are **not** part of the actual PLC code.)* | # | IL Statement | English comment (what the line does) | |---|--------------|---------------------------------------| | 1 | **;=============================================…	[269, 271, 268]	[0.618, 0.5903, 0.5536]	0.4852	0.4511	0.0003	0.0002	0.0152	0.0129	84.18	91.11
gpt-oss:120b	275	When does M8018 turn ON?	Example code: ``` LD M8018 OUT Y0 ``` Explanation: ON when the RTC module or card is detected as inserted.	**[Part One] – Mitsubishi FX3U/FX3UC IL (Instruction List) Program** *(All comments are in English and placed after “//”)* | No. | IL Instruction | Comment | |-----|----------------|---------| | 001 | **LD** X0 // Read **Start** push‑button (normally open) | | 002 | **AND** X2 // AND with **Door‑Closed** sensor (high = door closed) | | 003 | **AND** NOT M8000 // AND with **System‑Fault** flag (M8…	## Part One – Mitsubishi FX3U/FX3UC **Instruction‑List (IL) Program** *(All lines are commented in English to show exactly what each instruction does.)* ```asm ;===================================================================== ; Program : RTC‑Error Monitor → Alarm Output (Y0) ; Function: Continuously watch the system internal relay M8018. ; When the PLC’s Real‑Time Clock (RTC) reports an erro…	[280, 215, 265]	[0.9587, 0.9485, 0.9515]	0.2906	0.487	0.0005	0.0014	0.0205	0.0474	52.16	44.07
gpt-oss:120b	276	If no RTC card is inserted, what is M8018?	Example code: ``` LD M8018 ``` Explanation: M8018=OFF, indicating no RTC module or connection error.	**[Part One] – Mitsubishi FX3U/FX3UC IL (Instruction List) Program** *(All comments are in English and placed after the “;” character. The program is written for a single‑scan cyclic task.)* ```text ;===================================================================== ; Program : RTC‑monitor / fallback routine ; Target : FX3U‑200/FX3UC‑200 (IL mode) ; Function: Detect whether a Real‑Time Clock (…	## QUICK ANSWER TO THE DIRECT QUESTION **When no RTC card is inserted, the system‑internal flag `M8018` is OFF (logic 0).** `M8018` is the “RTC‑card‑present” flag that the FX‑3U/FX‑3UC hardware sets automatically. If the RTC module is missing, the flag stays cleared, so any program that tests `M8018` will see a “0”. --- # PART ONE – COMPLETE IL PROGRAM (MITSUBISHI FX3U/FX3UC) Below is a **stand‑a…	[269, 279, 270]	[0.6925, 0.6261, 0.5957]	0.4077	0.5296	0.0007	0.0005	0.0257	0.0148	54.45	84.06
gpt-oss:120b	277	How to protect RTC operations using M8018?	Example code: ``` LD M8018 AND X0 OUT M10 ``` Explanation: Only when RTC module is present (M8018=ON) and X0=ON does RTC read/write occur.	**[Part One] – Mitsubishi FX3U/FX3UC IL (Instruction List) Program** *All instructions are written for the FX‑Series “Instruction List” (IL) language. Line numbers are shown for reference only – they are **not** part of the actual PLC code.* | # | IL Instruction | English Comment | |---|----------------|-----------------| | 001 | **LD M8000** | Power‑On Reset flag (M8000) becomes **ON** when the …	## 【Part One】 – Mitsubishi FX3U/FX3UC Instruction‑List (IL) program **Goal:** Use the system flag **M8018** as a “RTC‑operation‑protect” flag. When M8018 = **ON** the PLC must **block any read/write to the RTC** (to avoid a collision or an illegal access). When M8018 = **OFF** and a start request (X0) is present, the program is allowed to read the current date‑time from the RTC and store it in da…	[269, 207, 284]	[0.5956, 0.502, 0.5164]	0.5119	0.5726	0.0003	0.0007	0.028	0.0413	74.48	68.28
gpt-oss:120b	278	Can M8018 signal card removal?	Example code: ``` LDN M8018 OUT Y5 ``` Explanation: M8018=OFF triggers Y5 warning for card absence.	**[Part One] – Mitsubishi FX3U/FX3UC IL (Instruction List) Program** *(The program monitors the system‑module‑error flag **M8018** – the error flag that the CPU sets when the module in **slot 8** (the M8018 signal card) is missing or reports a fault. When the flag becomes “1” an alarm output is turned on and the condition is latched in user memory for later diagnostics.)* | IL address | Instructi…	## 【Part One】 – Mitsubishi FX3U/FX3UC **Instruction‑List (IL) program** *(All statements are written exactly as they appear in the FX‑Series IL editor. Every line is followed by an English comment that explains the purpose of the instruction.)* ``` ;===================================================================== ; Program : Card‑monitor with minute counter ;=================================…	[279, 257, 218]	[0.6097, 0.5192, 0.5381]	0.5949	0.4678	0.0003	0.0003	0.0151	0.0119	64.27	79.04
gpt-oss:120b	279	Does M8018 update immediately on card change?	Example code: ``` LD M8018 ``` Explanation: Yes; hardware detection updates M8018 on insertion/removal.	**[Part One] – Mitsubishi FX3U/FX3UC Instruction‑List (IL) Program** *(The program monitors the system flag **M8018** – “CPU‑card change detection” – and generates a one‑scan pulse on **Y0** whenever the flag goes from 0 → 1. The previous state of the flag is stored in **M8500** so that a rising‑edge can be detected.)* ``` ;===================================================================== ; P…	## 📑 [Part One] – Complete Mitsubishi FX‑3U/FX‑3UC **Instruction‑List (IL)** Program *(All lines are numbered for easy reference. English comments are placed after the “;” delimiter.)* ```asm ;===================================================================== ; PROGRAM : RTC‑MONITOR – Detect RTC card status, error handling, ; and one‑time start‑up flag. ; TARGET : Mitsubishi FX‑3U/FX‑3UC (IL f…	[276, 272, 200]	[0.6261, 0.5534, 0.6069]	0.513	0.3363	0.0004	0.0005	0.0137	0.0183	73.09	57.26
gpt-oss:120b	280	When does M8019 turn ON?	Example code: ``` LD M8019 OUT Y0 ``` Explanation: ON when the RTC experiences errors or read/write failures.	**[Part One] – Mitsubishi FX3U/FX3UC IL (Instruction List) Code** *(All comments are in English and placed after the “;” character. The program is written for a typical “fault‑latch” routine where M8019 becomes ON when any defined fault condition occurs and stays latched until a manual reset is issued.)* ``` ;===================================================================== ; PROGRAM : FAULT …	**M8019 – “RTC error” flag** The FX‑series PLC automatically sets system flag **M8019** when the Real‑Time Clock (RTC) module reports an error (e.g., battery‑low, missing module, communication failure, or internal RTC fault). Below is a tiny, self‑contained IL (Instruction List) routine that watches this flag and drives an alarm output **Y0** whenever the flag becomes true. --- ## Part One – Comp…	[275, 235, 265]	[0.9587, 0.9396, 0.9418]	0.3541	0.6276	0.0009	0.0013	0.0239	0.0426	48.89	43.3
gpt-oss:120b	281	What is the relationship between M8019 and M8018?	Example code: ``` LD M8018 LD M8019 ``` Explanation: M8018 indicates module presence; M8019 indicates RTC errors. They operate independently.	**[Part One] – Mitsubishi FX3U/FX3UC IL (Instruction‑List) Example** *The program simply mirrors the state of the system bit **M8018** onto **M8019** (i.e., M8019 = M8018). The same logic can be written the opposite way – making M8019 the logical complement of M8018 – depending on the required function. Both variants are shown below with full line‑by‑line English comments.* --- ### Variant A – **…	## PART ONE – MITSUBISHI FX3U/FX3UC IL (Instruction List) PROGRAM **Purpose:** Demonstrate the relationship between the system timers **M8018** and **M8019** and show a simple “long‑delay‑alarm” logic. *Assumptions* – the PLC is an FX3U‑ series, the program runs in the **Main** scan, and the following I/O points are used: | Symbol | Type | Description | |--------|------|-------------| | **X0** | …	[205, 243, 237]	[0.827, 0.7918, 0.8166]	0.5379	0.3162	0.0006	0.0006	0.0241	0.0175	79.95	76.62
gpt-oss:120b	282	What actions on RTC error?	Example code: ``` LD M8019 OUT Y10 // Warning lamp MOV K0 D500 // Reset time registers ``` Explanation: Alert operator and attempt reinitialization.	**[Part One] – Mitsubishi FX3U/FX3UC Instruction‑List (IL) Program** *(All comments are in English and placed after the “;” character. The program is written for a single cyclic task that runs every PLC scan.)* ``` ;===================================================================== ; PROGRAM : RTC_MONITOR_AND_ERROR_HANDLING ; PURPOSE : Continuously read the built‑in Real‑Time Clock (RTC). ; If…	## 【Part One】 – Mitsubishi FX3U/FX3UC Instruction‑List (IL) Program **Purpose** – Monitor the built‑in Real‑Time Clock (RTC) module, detect any error conditions, read the current date‑time, and indicate the status on discrete outputs. | Symbol | Description | |--------|-------------| | **M8018** | “RTC not present / connection error” flag (ON = error) | | **M8019** | “RTC battery‑low / internal e…	[284, 276, 268]	[0.7754, 0.3646, 0.5818]	0.4744	0.4663	0.0002	0.0003	0.0168	0.0117	91.02	89.84
gpt-oss:120b	283	Does M8019 reset OFF automatically?	Example code: ``` LD M8019 ``` Explanation: Resets OFF after error is cleared and RTC reinitialized.	**[Part One] – Mitsubishi FX3U/FX3UC Instruction‑List (IL) Program** *(The program simply detects a power‑failure latch (M8019), raises an alarm, and clears the latch after the operator acknowledges the condition. All instructions are commented line‑by‑line in English.)* ```assembly ;===================================================================== ; PROGRAM : POWER‑FAILURE LATCH MONITOR (M80…	## Part One – Complete Mitsubishi FX3U/FX3UC **Instruction‑List (IL)** Program *(All statements are written in the exact syntax used by the FX‑Series CPU. Every line is followed by an English comment that explains what the instruction does.)* ```asm ;===================================================================== ; Program : System‑Error‑Monitor & Alarm ; Device : Mitsubishi FX3U/FX3UC ; La…	[233, 280, 272]	[0.8183, 0.7469, 0.7323]	0.3737	0.477	0.0003	0.0008	0.018	0.0224	56.45	62.48
gpt-oss:120b	284	How to prevent frequent RTC errors?	Example code: ``` LD M8019 ``` Explanation: Ensure stable battery voltage, proper module connection, and correct RTC handling.	**[Part One] – Mitsubishi FX3U/FX3UC Instruction‑List (IL) Program** *Goal:* Detect a Real‑Time‑Clock (RTC) error, retry a safe recovery, and keep the PLC from repeatedly tripping on the same fault. > **Assumptions** (adjust to your hardware) > • The PLC’s system‑error register **ERR** returns the hexadecimal code **%01** when the RTC reports an error. > • A backup date‑time value is kept in **D1…	**Answer – “How to Prevent Frequent RTC Errors”** Below is a **complete Mitsubishi FX‑Series Instruction‑List (IL) program** that implements a *robust* protection scheme for the Real‑Time Clock (RTC) module. The program: 1. **Detects an RTC error** (M8019). 2. **Counts consecutive errors** in D100. 3. **Locks out further RTC access** when the error count exceeds a configurable limit (here 5). 4. …	[282, 197, 277]	[0.7754, 0.2786, 0.5164]	0.4236	0.4393	0.0002	0.0003	0.0142	0.0083	91.93	94.56
