# Supplementary material for: Multi-Hardware Benchmarking of Open-Source Large Language Models with Retrieval-Augmented Generation for Mitsubishi FX-Series PLC Instruction List Code Generation
Source: Sensors (Basel). 2026 Jun 5;26(11):3602. doi: 10.3390/s26113602 (PMC13259087; doi:10.3390/s26113602)
Supplement: Supplementary file 1 [file sensors-26-03602-s001.zip › data/csv/minilm_llama3.1_8b_20260312_122812.csv]

model	idx	question	gt	llm_answer	rag_answer	retrieved_ids	retrieved_sims	llm_sim	rag_sim	llm_bleu	rag_bleu	llm_rouge	rag_rouge	llm_time	rag_time
llama3.1:8b	0	Please use the FX-series PLC instruction list to design traffic light control logic for a one-way road. The red, green, and yellow lights switch in sequence. Assume that pressing X0 starts the system and there is a stop button X1. The timing parameters are: green light 10.0 seconds, green light blinking 2 seconds, yellow light 4.0 seconds, red light 24.0 seconds, and the cycle repeats.	LD X000 // Start button OR M0 ANI X001 // Stop button OUT M0 // System start flag LD M0 ANI T3 // Ensure the next timer has not reached OUT T0 K100 // T0 = 10.0 seconds (K100 means 10.0 x 100ms) ANI T0 OUT M1 // M1 = Green light phase LD T0 OUT T1 K20 // T1 = 2 seconds (20 x 100ms) ANI T1 OUT M2 // M2 = Green light blinking phase LD T1 OUT T2 K40 // T2 = 4.0 seconds (40 x 100ms) ANI T2 OUT M3 // …	**Part One: Mitsubishi FX3U/FX3UC IL Instruction List Code** ```IL // Initialize variables MOV #0, D0 // D0: cycle counter MOV #0, D1 // D1: light state (0: red, 1: green, 2: yellow, 3: blinking) MOV #0, D2 // D2: timer (used for counting seconds) // Start the system on button press LAD X0, D3 // Read input from X0 MOV D3, D4 // Store input value in D4 AND #1, D4 // Check if X0 is pressed (bit 0)…	Here is the complete IL program with line-by-line English comments: ```il LD X000 // Start button OR M0 // Check if start button is pressed ANI X001 // Check if stop button is pressed OUT M0 // System start flag LD M0 ANI T3 // Ensure the next timer has not reached OUT T0 K100 // T0 = 10.0 seconds (K100 means 10.0 x 100ms) ANI T0 OUT M1 // M1 = Green light phase LD T0 OUT T1 K20 // T1 = 2 seconds…	[8, 3, 2]	[0.9994, 0.9986, 0.9986]	0.5789	0.9562	0.002	0.3939	0.0939	0.5393	13.88	18.1
llama3.1:8b	1	Please use the FX-series PLC instruction list to design traffic light control logic for a one-way road. The red, green, and yellow lights switch in sequence. Assume that pressing X0 starts the system and there is a stop button X1. The timing parameters are: green light 19.0 seconds, green light blinking 2 seconds, yellow light 3.0 seconds, red light 14.0 seconds, and the cycle repeats.	LD X000 // Start button OR M0 ANI X001 // Stop button OUT M0 // System start flag LD M0 ANI T3 // Ensure the next timer has not reached OUT T0 K190 // T0 = 19.0 seconds (K190 means 19.0 x 100ms) ANI T0 OUT M1 // M1 = Green light phase LD T0 OUT T1 K20 // T1 = 2 seconds (20 x 100ms) ANI T1 OUT M2 // M2 = Green light blinking phase LD T1 OUT T2 K30 // T2 = 3.0 seconds (30 x 100ms) ANI T2 OUT M3 // …	**Part One: Mitsubishi FX3U/FX3UC IL Instruction List Code** ```il ; Traffic Light Control Program ; 2023-02-20 ; Author: PLC Engineer ; Initialize Variables MOV #0, R0 ; Initialize green light timer MOV #0, R1 ; Initialize yellow light timer MOV #0, R2 ; Initialize red light timer MOV #0, R3 ; Initialize blinking counter MOV #0, R4 ; Initialize system status ; Start System MOV #1, R4 ; Set syste…	Here is the complete IL program with line-by-line English comments: ``` LD X000 // Start button OR M0 // Check if start button is pressed ANI X001 // Check if stop button is pressed OUT M0 // System start flag LD M0 // Check if system start flag is set ANI T3 // Ensure the next timer has not reached OUT T0 K190 // T0 = 19.0 seconds (K190 means 19.0 x 100ms) ANI T0 // Check if timer T0 has reached…	[4, 5, 9]	[0.9996, 0.9985, 0.9993]	0.626	0.7931	0.002	0.2811	0.092	0.4608	21.24	18.09
llama3.1:8b	2	Please use the FX-series PLC instruction list to design traffic light control logic for a one-way road. The red, green, and yellow lights switch in sequence. Assume that pressing X0 starts the system and there is a stop button X1. The timing parameters are: green light 16.0 seconds, green light blinking 2 seconds, yellow light 4.0 seconds, red light 24.0 seconds, and the cycle repeats.	LD X000 // Start button OR M0 ANI X001 // Stop button OUT M0 // System start flag LD M0 ANI T3 // Ensure the next timer has not reached OUT T0 K160 // T0 = 16.0 seconds (K160 means 16.0 x 100ms) ANI T0 OUT M1 // M1 = Green light phase LD T0 OUT T1 K20 // T1 = 2 seconds (20 x 100ms) ANI T1 OUT M2 // M2 = Green light blinking phase LD T1 OUT T2 K40 // T2 = 4.0 seconds (40 x 100ms) ANI T2 OUT M3 // …	**Part One: Mitsubishi FX3U/FX3UC IL Instruction List Code** ```il ; Traffic Light Control Program ; Start: Press X0 ; Stop: Press X1 ; Initialize variables VAR GREEN_ON D #16.000 GREEN_BLINK D #2.000 YELLOW_ON D #4.000 RED_ON D #24.000 CYCLE_TIME D #50.000 ; Total cycle time (seconds) LIGHT_STATE D #0 ; 0: Red, 1: Yellow, 2: Green, 3: Green Blink START_TIME D #0 END_VAR ; Main program loop MAIN …	Here is the complete IL program with line-by-line English comments: ``` LD X000 // Start button OR M0 ANI X001 // Stop button OUT M0 // System start flag LD M0 ANI T3 // Ensure the next timer has not reached OUT T0 K160 // T0 = 16.0 seconds (K160 means 16.0 x 100ms) ANI T0 OUT M1 // M1 = Green light phase LD T0 OUT T1 K20 // T1 = 2 seconds (20 x 100ms) ANI T1 OUT M2 // M2 = Green light blinking p…	[8, 5, 6]	[0.9989, 0.9987, 0.9975]	0.5985	0.9605	0.0024	0.8164	0.0839	0.8862	21.9	12.32
llama3.1:8b	3	Please use the FX-series PLC instruction list to design traffic light control logic for a one-way road. The red, green, and yellow lights switch in sequence. Assume that pressing X0 starts the system and there is a stop button X1. The timing parameters are: green light 8.0 seconds, green light blinking 2 seconds, yellow light 3.0 seconds, red light 23.0 seconds, and the cycle repeats.	LD X000 // Start button OR M0 ANI X001 // Stop button OUT M0 // System start flag LD M0 ANI T3 // Ensure the next timer has not reached OUT T0 K80 // T0 = 8.0 seconds (K80 means 8.0 x 100ms) ANI T0 OUT M1 // M1 = Green light phase LD T0 OUT T1 K20 // T1 = 2 seconds (20 x 100ms) ANI T1 OUT M2 // M2 = Green light blinking phase LD T1 OUT T2 K30 // T2 = 3.0 seconds (30 x 100ms) ANI T2 OUT M3 // M3 =…	Here are the two parts of the response: **Part One: Mitsubishi FX3U/FX3UC IL Instruction List Code** ```IL ; Traffic Light Control Program ; Initialize Timer 0 for cycle time TMR0# = 0 TMR0 = 0 ; Set initial state R0# = 0 ; Red light on R1# = 1 ; Green light off R2# = 0 ; Yellow light off ; Start timer 0 for cycle time TMR0 = 32 ; 32ms = 1/32s, cycle time = 32s ; Main loop LOOP: ; Check if start …	Based on the provided reference examples, here is the complete IL program with line-by-line English comments for the given scenario: ```IL LD X000 // Start button OR M0 ANI X001 // Stop button OUT M0 // System start flag LD M0 ANI T3 // Ensure the next timer has not reached OUT T0 K80 // T0 = 8.0 seconds (K80 means 8.0 x 100ms) ANI T0 OUT M1 // M1 = Green light phase LD T0 OUT T1 K20 // T1 = 2 se…	[4, 5, 0]	[0.9987, 0.9979, 0.9986]	0.6256	0.9349	0.0022	0.3361	0.098	0.4645	16.7	16.17
llama3.1:8b	4	Please use the FX-series PLC instruction list to design traffic light control logic for a one-way road. The red, green, and yellow lights switch in sequence. Assume that pressing X0 starts the system and there is a stop button X1. The timing parameters are: green light 20.0 seconds, green light blinking 2 seconds, yellow light 3.0 seconds, red light 14.0 seconds, and the cycle repeats.	LD X000 // Start button OR M0 ANI X001 // Stop button OUT M0 // System start flag LD M0 ANI T3 // Ensure the next timer has not reached OUT T0 K200 // T0 = 20.0 seconds (K200 means 20.0 x 100ms) ANI T0 OUT M1 // M1 = Green light phase LD T0 OUT T1 K20 // T1 = 2 seconds (20 x 100ms) ANI T1 OUT M2 // M2 = Green light blinking phase LD T1 OUT T2 K30 // T2 = 3.0 seconds (30 x 100ms) ANI T2 OUT M3 // …	**Part One: Mitsubishi FX3U/FX3UC IL Instruction List Code** ```IL ; Traffic Light Control Program ; Author: [Your Name] ; Date: [Today's Date] ; Initialize LD F0, #0 ; Reset green light counter LD F1, #0 ; Reset yellow light counter LD F2, #0 ; Reset red light counter LD F3, #1 ; Initialize system flag LD F4, #0 ; Initialize stop flag LD F5, #20 ; Set green light duration LD F6, #2 ; Set green l…	Here is the complete IL program with line-by-line English comments: ``` LD X000 // Start button OR M0 ANI X001 // Stop button OUT M0 // System start flag LD M0 ANI T3 // Ensure the next timer has not reached OUT T0 K200 // T0 = 20.0 seconds (K200 means 20.0 x 100ms) ANI T0 OUT M1 // M1 = Green light phase LD T0 OUT T1 K20 // T1 = 2 seconds (20 x 100ms) ANI T1 OUT M2 // M2 = Green light blinking p…	[8, 6, 1]	[0.9996, 0.9983, 0.9996]	0.6079	0.9594	0.0016	0.4588	0.1127	0.589	18.66	15.44
llama3.1:8b	5	Please use the FX-series PLC instruction list to design traffic light control logic for a one-way road. The red, green, and yellow lights switch in sequence. Assume that pressing X0 starts the system and there is a stop button X1. The timing parameters are: green light 17.0 seconds, green light blinking 2 seconds, yellow light 4.0 seconds, red light 11.0 seconds, and the cycle repeats.	LD X000 // Start button OR M0 ANI X001 // Stop button OUT M0 // System start flag LD M0 ANI T3 // Ensure the next timer has not reached OUT T0 K170 // T0 = 17.0 seconds (K170 means 17.0 x 100ms) ANI T0 OUT M1 // M1 = Green light phase LD T0 OUT T1 K20 // T1 = 2 seconds (20 x 100ms) ANI T1 OUT M2 // M2 = Green light blinking phase LD T1 OUT T2 K40 // T2 = 4.0 seconds (40 x 100ms) ANI T2 OUT M3 // …	Here are the two parts of the solution: **Part One: Mitsubishi FX3U/FX3UC IL Instruction List Code** ```il ; Traffic Light Control Program for One-Way Road ; Author: [Your Name] ; Date: [Today's Date] ; Initialize Variables X0000.0 ; Red Light Flag X0001.0 ; Green Light Flag X0002.0 ; Yellow Light Flag X0003.0 ; Start Flag X0004.0 ; Stop Flag ; Initialize Timers T0 ; Green Light Timer T1 ; Yellow…	Here is the complete IL program with line-by-line English comments for the given timing parameters: ```IL LD X000 // Start button OR M0 ANI X001 // Stop button OUT M0 // System start flag LD M0 ANI T3 // Ensure the next timer has not reached OUT T0 K170 // T0 = 17.0 seconds (K170 means 17.0 x 100ms) ANI T0 OUT M1 // M1 = Green light phase LD T0 OUT T1 K20 // T1 = 2 seconds (20 x 100ms) ANI T1 OUT…	[9, 2, 3]	[0.9992, 0.9987, 0.9979]	0.566	0.936	0.002	0.746	0.109	0.8276	22.45	14.85
llama3.1:8b	6	Please use the FX-series PLC instruction list to design traffic light control logic for a one-way road. The red, green, and yellow lights switch in sequence. Assume that pressing X0 starts the system and there is a stop button X1. The timing parameters are: green light 15.0 seconds, green light blinking 2 seconds, yellow light 5.0 seconds, red light 28.0 seconds, and the cycle repeats.	LD X000 // Start button OR M0 ANI X001 // Stop button OUT M0 // System start flag LD M0 ANI T3 // Ensure the next timer has not reached OUT T0 K150 // T0 = 15.0 seconds (K150 means 15.0 x 100ms) ANI T0 OUT M1 // M1 = Green light phase LD T0 OUT T1 K20 // T1 = 2 seconds (20 x 100ms) ANI T1 OUT M2 // M2 = Green light blinking phase LD T1 OUT T2 K50 // T2 = 5.0 seconds (50 x 100ms) ANI T2 OUT M3 // …	**Part One: Mitsubishi FX3U/FX3UC IL Instruction List Code** ```assembly // Start of program LDN #0 // Load Data Register 0 MV X0 #0 // Initialize counter to 0 MV X1 #0 // Initialize stop flag to 0 MV X2 #0 // Initialize cycle counter to 0 // Main program loop START: MV X0 #1 // Set start flag to 1 GOTO #GREEN // Go to green light sequence GREEN: MV X0 #1 // Set green light timer to 15 seconds LD…	Here is the IL program with line-by-line English comments: ```il LD X000 // Start button OR M0 ANI X001 // Stop button OUT M0 // System start flag LD M0 ANI T3 // Ensure the next timer has not reached OUT T0 K150 // T0 = 15.0 seconds (K150 means 15.0 x 100ms) ANI T0 OUT M1 // M1 = Green light phase LD T0 OUT T1 K20 // T1 = 2 seconds (20 x 100ms) ANI T1 OUT M2 // M2 = Green light blinking phase LD…	[4, 7, 5]	[0.9983, 0.9982, 0.9975]	0.595	0.9597	0.0021	0.8545	0.0918	0.9057	17.97	13.26
llama3.1:8b	7	Please use the FX-series PLC instruction list to design traffic light control logic for a one-way road. The red, green, and yellow lights switch in sequence. Assume that pressing X0 starts the system and there is a stop button X1. The timing parameters are: green light 25.0 seconds, green light blinking 2 seconds, yellow light 5.0 seconds, red light 28.0 seconds, and the cycle repeats.	LD X000 // Start button OR M0 ANI X001 // Stop button OUT M0 // System start flag LD M0 ANI T3 // Ensure the next timer has not reached OUT T0 K250 // T0 = 25.0 seconds (K250 means 25.0 x 100ms) ANI T0 OUT M1 // M1 = Green light phase LD T0 OUT T1 K20 // T1 = 2 seconds (20 x 100ms) ANI T1 OUT M2 // M2 = Green light blinking phase LD T1 OUT T2 K50 // T2 = 5.0 seconds (50 x 100ms) ANI T2 OUT M3 // …	Here are the two parts of the response: **[Part One] - Mitsubishi FX3U/FX3UC IL Instruction List Code** ```m ; Traffic Light Control Program for One-Way Road ; Author: [Your Name] ; Date: [Today's Date] ; Initialize variables VAR R0: DINT := 0 ; Flag for system start R1: DINT := 0 ; Flag for stop R2: DINT := 0 ; Counter for green light timing R3: DINT := 0 ; Counter for green light blinking R4: D…	Here is the complete IL program with line-by-line English comments: LD X000 // Start button OR M0 ANI X001 // Stop button OUT M0 // System start flag LD M0 ANI T3 // Ensure the next timer has not reached OUT T0 K250 // T0 = 25.0 seconds (K250 means 25.0 x 100ms) ANI T0 OUT M1 // M1 = Green light phase LD T0 OUT T1 K20 // T1 = 2 seconds (20 x 100ms) ANI T1 OUT M2 // M2 = Green light blinking phase…	[9, 6, 3]	[0.9986, 0.9982, 0.9976]	0.5791	0.9607	0.0039	0.3701	0.1069	0.5017	17.5	17.02
llama3.1:8b	8	Please use the FX-series PLC instruction list to design traffic light control logic for a one-way road. The red, green, and yellow lights switch in sequence. Assume that pressing X0 starts the system and there is a stop button X1. The timing parameters are: green light 21.0 seconds, green light blinking 2 seconds, yellow light 4.0 seconds, red light 10.0 seconds, and the cycle repeats.	LD X000 // Start button OR M0 ANI X001 // Stop button OUT M0 // System start flag LD M0 ANI T3 // Ensure the next timer has not reached OUT T0 K210 // T0 = 21.0 seconds (K210 means 21.0 x 100ms) ANI T0 OUT M1 // M1 = Green light phase LD T0 OUT T1 K20 // T1 = 2 seconds (20 x 100ms) ANI T1 OUT M2 // M2 = Green light blinking phase LD T1 OUT T2 K40 // T2 = 4.0 seconds (40 x 100ms) ANI T2 OUT M3 // …	**Part One: Mitsubishi FX3U/FX3UC IL Instruction List Code** ```il // Initialize variables VAR CTL DINT := 0; // Control flag (0: Idle, 1: Running) TMR1 DINT := 0; // Timer for green light TMR2 DINT := 0; // Timer for yellow light STATE DINT := 0; // State machine (0: Green, 1: Yellow, 2: Red) END_VAR // Main program MAIN IF X0 THEN // Start button pressed CTL := 1; // Set control flag to running…	Here is the complete IL program with line-by-line English comments: ``` LD X000 // Start button OR M0 ANI X001 // Stop button OUT M0 // System start flag LD M0 ANI T3 // Ensure the next timer has not reached OUT T0 K210 // T0 = 21.0 seconds (K210 means 21.0 x 100ms) ANI T0 OUT M1 // M1 = Green light phase LD T0 OUT T1 K20 // T1 = 2 seconds (20 x 100ms) ANI T1 OUT M2 // M2 = Green light blinking p…	[4, 5, 0]	[0.9996, 0.9986, 0.9994]	0.6335	0.9607	0.0075	0.3866	0.0843	0.5189	19.24	15.91
llama3.1:8b	9	Please use the FX-series PLC instruction list to design traffic light control logic for a one-way road. The red, green, and yellow lights switch in sequence. Assume that pressing X0 starts the system and there is a stop button X1. The timing parameters are: green light 19.0 seconds, green light blinking 2 seconds, yellow light 5.0 seconds, red light 17.0 seconds, and the cycle repeats.	LD X000 // Start button OR M0 ANI X001 // Stop button OUT M0 // System start flag LD M0 ANI T3 // Ensure the next timer has not reached OUT T0 K190 // T0 = 19.0 seconds (K190 means 19.0 x 100ms) ANI T0 OUT M1 // M1 = Green light phase LD T0 OUT T1 K20 // T1 = 2 seconds (20 x 100ms) ANI T1 OUT M2 // M2 = Green light blinking phase LD T1 OUT T2 K50 // T2 = 5.0 seconds (50 x 100ms) ANI T2 OUT M3 // …	**Part One: Mitsubishi FX3U/FX3UC IL Instruction List Code** ```IL ; Traffic Light Control Program ; Author: [Your Name] ; Date: [Today's Date] ; Initialize Variables GVL 0, #1000 ; Initialize timer for green light GVL 1, #2000 ; Initialize timer for green blinking GVL 2, #5000 ; Initialize timer for yellow light GVL 3, #17000 ; Initialize timer for red light CNTL 0, #0 ; Initialize counter for c…	Here is the complete IL program with line-by-line English comments: ```il LD X000 // Start button OR M0 ANI X001 // Stop button OUT M0 // System start flag LD M0 ANI T3 // Ensure the next timer has not reached OUT T0 K190 // T0 = 19.0 seconds (K190 means 19.0 x 100ms) ANI T0 OUT M1 // M1 = Green light phase LD T0 OUT T1 K20 // T1 = 2 seconds (20 x 100ms) ANI T1 OUT M2 // M2 = Green light blinking…	[8, 5, 6]	[0.9993, 0.9992, 0.9981]	0.6343	0.9647	0.0012	0.4817	0.091	0.6089	18.23	15.19
llama3.1:8b	10	How to design a one-way traffic light system using Mitsubishi FX-series PLC (IL instruction list mode)? The system is started by button X0 and stopped by X1, with the sequence: green light for 25.0 seconds, green light blinking for 2 seconds, yellow light for 11.0 seconds, red light for 9.0 seconds, and then cycles again.	LD X000 // Start button OR M0 ANI X001 // Stop button OUT M0 // System start flag LD M0 ANI T3 // Ensure the next timer has not reached OUT T0 K250 // T0 = 25.0 seconds (K250 means 250 x 100ms) ANI T0 OUT M1 // M1 = Green light phase LD T0 OUT T1 K20 // T1 = 2 seconds (20 x 100ms) ANI T1 OUT M2 // M2 = Green light blinking phase LD T1 OUT T2 K110 // T2 = 11.0 seconds (110 x 100ms) ANI T2 OUT M3 /…	**Part One: Mitsubishi FX3U/FX3UC IL Instruction List Code** ```il ; One-way Traffic Light System IL Program ; Initialize variables MOV #0, L1 ; Initialize variable L1 to 0 MOV #0, L2 ; Initialize variable L2 to 0 MOV #0, L3 ; Initialize variable L3 to 0 MOV #0, L4 ; Initialize variable L4 to 0 ; Main program loop L01: MOV #1, INP0 ; Read button X0 input (start button) JPZ L02 ; If button X0 is p…	Here is the complete IL program with line-by-line English comments for the given scenario: ```il LD X000 // Start button OR M0 ANI X001 // Stop button OUT M0 // System start flag LD M0 ANI T3 // Ensure the next timer has not reached OUT T0 K250 // T0 = 25.0 seconds (K250 means 250 x 100ms) ANI T0 OUT M1 // M1 = Green light phase LD T0 OUT T1 K20 // T1 = 2 seconds (20 x 100ms) ANI T1 OUT M2 // M2 …	[17, 18, 15]	[0.9989, 0.9972, 0.9967]	0.5455	0.9458	0.0036	0.7563	0.0798	0.8387	18.75	14.17
llama3.1:8b	11	How to design a one-way traffic light system using Mitsubishi FX-series PLC (IL instruction list mode)? The system is started by button X0 and stopped by X1, with the sequence: green light for 22.0 seconds, green light blinking for 2 seconds, yellow light for 11.0 seconds, red light for 6.0 seconds, and then cycles again.	LD X000 // Start button OR M0 ANI X001 // Stop button OUT M0 // System start flag LD M0 ANI T3 // Ensure the next timer has not reached OUT T0 K220 // T0 = 22.0 seconds (K220 means 220 x 100ms) ANI T0 OUT M1 // M1 = Green light phase LD T0 OUT T1 K20 // T1 = 2 seconds (20 x 100ms) ANI T1 OUT M2 // M2 = Green light blinking phase LD T1 OUT T2 K110 // T2 = 11.0 seconds (110 x 100ms) ANI T2 OUT M3 /…	Here are the two parts of the response: **Part One: Mitsubishi FX3U/FX3UC IL Instruction List Code** ```il ; Initialize variables VAR ; Flag to indicate if the traffic light system is running RUN_FLAG DT BIT ; Counter for the green light duration GREEN_CNT DT DINT ; Counter for the green blinking duration BLINK_CNT DT DINT ; Counter for the yellow light duration YELLOW_CNT DT DINT ; Counter for t…	Here is the complete IL program with line-by-line English comments for the given reference examples: **Program 1:** ```il LD X000 // Start button OR M0 ANI X001 // Stop button OUT M0 // System start flag LD M0 ANI T3 // Ensure the next timer has not reached OUT T0 K220 // T0 = 22.0 seconds (K220 means 220 x 100ms) ANI T0 OUT M1 // M1 = Green light phase LD T0 OUT T1 K20 // T1 = 2 seconds (20 x 10…	[14, 18, 12]	[1.0, 0.9989, 0.9973]	0.5856	0.9417	0.0021	0.2708	0.0789	0.4169	17.84	18.84
llama3.1:8b	12	How to design a one-way traffic light system using Mitsubishi FX-series PLC (IL instruction list mode)? The system is started by button X0 and stopped by X1, with the sequence: green light for 25.0 seconds, green light blinking for 2 seconds, yellow light for 13.0 seconds, red light for 5.0 seconds, and then cycles again.	LD X000 // Start button OR M0 ANI X001 // Stop button OUT M0 // System start flag LD M0 ANI T3 // Ensure the next timer has not reached OUT T0 K250 // T0 = 25.0 seconds (K250 means 250 x 100ms) ANI T0 OUT M1 // M1 = Green light phase LD T0 OUT T1 K20 // T1 = 2 seconds (20 x 100ms) ANI T1 OUT M2 // M2 = Green light blinking phase LD T1 OUT T2 K130 // T2 = 13.0 seconds (130 x 100ms) ANI T2 OUT M3 /…	**Part One: Mitsubishi FX3U/FX3UC IL Instruction List Code** Here is the complete IL program with line-by-line English comments: ```il ; One-way traffic light system program ; Start button: X0 ; Stop button: X1 ; Initialize variables VAR GREEN_ON : D0.0 GREEN_BLINK : D0.1 YELLOW_ON : D0.2 RED_ON : D0.3 TIME : D1.0 STATE : D1.1 START : D2.0 STOP : D2.1 END_VAR ; Initialize timers and variables TIM…	**Complete IL Program with Line-by-Line English Comments** ``` LD X000 // Start button OR M0 ANI X001 // Stop button OUT M0 // System start flag LD M0 ANI T3 // Ensure the next timer has not reached OUT T0 K250 // T0 = 25.0 seconds (K250 means 250 x 100ms) ANI T0 OUT M1 // M1 = Green light phase LD T0 OUT T1 K20 // T1 = 2 seconds (20 x 100ms) ANI T1 OUT M2 // M2 = Green light blinking phase LD T1…	[17, 13, 15]	[0.999, 0.9975, 0.9965]	0.5916	0.9721	0.0043	0.3751	0.0962	0.5071	19.05	14.26
llama3.1:8b	13	How to design a one-way traffic light system using Mitsubishi FX-series PLC (IL instruction list mode)? The system is started by button X0 and stopped by X1, with the sequence: green light for 19.0 seconds, green light blinking for 2 seconds, yellow light for 12.0 seconds, red light for 7.0 seconds, and then cycles again.	LD X000 // Start button OR M0 ANI X001 // Stop button OUT M0 // System start flag LD M0 ANI T3 // Ensure the next timer has not reached OUT T0 K190 // T0 = 19.0 seconds (K190 means 190 x 100ms) ANI T0 OUT M1 // M1 = Green light phase LD T0 OUT T1 K20 // T1 = 2 seconds (20 x 100ms) ANI T1 OUT M2 // M2 = Green light blinking phase LD T1 OUT T2 K120 // T2 = 12.0 seconds (120 x 100ms) ANI T2 OUT M3 /…	**Part One: Mitsubishi FX3U/FX3UC IL Instruction List Code** ```il ; One-way traffic light system program ; Initialize variables L0#00.00 = 0 ; Green light timer L0#01.00 = 0 ; Yellow light timer L0#02.00 = 0 ; Red light timer L0#03.00 = 0 ; Blink timer ; Initialize input counters I0.0 = 0 ; Button X0 counter I0.1 = 0 ; Button X1 counter ; Main program loop L0: ; Wait for start button press IF I0…	Here is the complete IL program with line-by-line English comments: ```il LD X000 // Start button OR M0 ANI X001 // Stop button OUT M0 // System start flag LD M0 ANI T3 // Ensure the next timer has not reached OUT T0 K190 // T0 = 19.0 seconds (K190 means 190 x 100ms) ANI T0 OUT M1 // M1 = Green light phase LD T0 OUT T1 K20 // T1 = 2 seconds (20 x 100ms) ANI T1 OUT M2 // M2 = Green light blinking …	[16, 12, 11]	[0.9986, 0.9975, 0.9984]	0.6192	0.965	0.0028	0.7199	0.1009	0.8079	17.01	12.99
llama3.1:8b	14	How to design a one-way traffic light system using Mitsubishi FX-series PLC (IL instruction list mode)? The system is started by button X0 and stopped by X1, with the sequence: green light for 22.0 seconds, green light blinking for 2 seconds, yellow light for 11.0 seconds, red light for 6.0 seconds, and then cycles again.	LD X000 // Start button OR M0 ANI X001 // Stop button OUT M0 // System start flag LD M0 ANI T3 // Ensure the next timer has not reached OUT T0 K220 // T0 = 22.0 seconds (K220 means 220 x 100ms) ANI T0 OUT M1 // M1 = Green light phase LD T0 OUT T1 K20 // T1 = 2 seconds (20 x 100ms) ANI T1 OUT M2 // M2 = Green light blinking phase LD T1 OUT T2 K110 // T2 = 11.0 seconds (110 x 100ms) ANI T2 OUT M3 /…	**Part One: Mitsubishi FX3U/FX3UC IL Instruction List Code** ``` ; One-Way Traffic Light System Program ; Version: 1.0 ; Date: 2023-02-20 ; Initialize variables VAR G DINT ; Green light timer Y DINT ; Yellow light timer R DINT ; Red light timer BT BIT ; Button press flag END_VAR ; Main program MAIN ; Check for button press IF X0 THEN BT := 1 END_IF ; Check for button release IF X1 THEN BT := 0 EN…	Here is the complete IL program with line-by-line English comments: ``` LD X000 // Start button OR M0 ANI X001 // Stop button OUT M0 // System start flag LD M0 ANI T3 // Ensure the next timer has not reached OUT T0 K220 // T0 = 22.0 seconds (K220 means 220 x 100ms) ANI T0 OUT M1 // M1 = Green light phase LD T0 OUT T1 K20 // T1 = 2 seconds (20 x 100ms) ANI T1 OUT M2 // M2 = Green light blinking ph…	[11, 18, 12]	[1.0, 0.9989, 0.9973]	0.6635	0.9608	0.0045	0.3173	0.0933	0.4504	16.92	17.89
llama3.1:8b	15	How to design a one-way traffic light system using Mitsubishi FX-series PLC (IL instruction list mode)? The system is started by button X0 and stopped by X1, with the sequence: green light for 15.0 seconds, green light blinking for 2 seconds, yellow light for 11.0 seconds, red light for 8.0 seconds, and then cycles again.	LD X000 // Start button OR M0 ANI X001 // Stop button OUT M0 // System start flag LD M0 ANI T3 // Ensure the next timer has not reached OUT T0 K150 // T0 = 15.0 seconds (K150 means 150 x 100ms) ANI T0 OUT M1 // M1 = Green light phase LD T0 OUT T1 K20 // T1 = 2 seconds (20 x 100ms) ANI T1 OUT M2 // M2 = Green light blinking phase LD T1 OUT T2 K110 // T2 = 11.0 seconds (110 x 100ms) ANI T2 OUT M3 /…	**Part One: Mitsubishi FX3U/FX3UC IL Instruction List Code** ```m ; One-way Traffic Light System using Mitsubishi FX-series PLC (IL Instruction List Mode) ; ; Variables: ; X0 - Start button ; X1 - Stop button ; Y0 - Green light output ; Y1 - Yellow light output ; Y2 - Red light output ; CNT - Counter for timing ; Initialize variables VAR CNT 0 VAR Y0 OFF VAR Y1 OFF VAR Y2 OFF ; Main program loop …	Here is the complete IL program with line-by-line English comments: ``` LD X000 // Start button OR M0 ANI X001 // Stop button OUT M0 // System start flag LD M0 ANI T3 // Ensure the next timer has not reached OUT T0 K150 // T0 = 15.0 seconds (K150 means 150 x 100ms) ANI T0 OUT M1 // M1 = Green light phase LD T0 OUT T1 K20 // T1 = 2 seconds (20 x 100ms) ANI T1 OUT M2 // M2 = Green light blinking ph…	[18, 12, 10]	[0.9971, 0.9965, 0.9967]	0.6463	0.9612	0.006	0.3496	0.096	0.4807	15.7	16.44
llama3.1:8b	16	How to design a one-way traffic light system using Mitsubishi FX-series PLC (IL instruction list mode)? The system is started by button X0 and stopped by X1, with the sequence: green light for 22.0 seconds, green light blinking for 2 seconds, yellow light for 11.0 seconds, red light for 7.0 seconds, and then cycles again.	LD X000 // Start button OR M0 ANI X001 // Stop button OUT M0 // System start flag LD M0 ANI T3 // Ensure the next timer has not reached OUT T0 K220 // T0 = 22.0 seconds (K220 means 220 x 100ms) ANI T0 OUT M1 // M1 = Green light phase LD T0 OUT T1 K20 // T1 = 2 seconds (20 x 100ms) ANI T1 OUT M2 // M2 = Green light blinking phase LD T1 OUT T2 K110 // T2 = 11.0 seconds (110 x 100ms) ANI T2 OUT M3 /…	Here are the two parts of the response: **Part One: Mitsubishi FX3U/FX3UC IL Instruction List Code** ```IL ; One-way traffic light system using Mitsubishi FX-series PLC (IL instruction list mode) ; Initialize variables VAR Green_ON: BOOL := FALSE; Green_BLINK: BOOL := FALSE; Yellow_ON: BOOL := FALSE; Red_ON: BOOL := FALSE; Time: DINT := 0; ; Initialize inputs IN Button_X0: BOOL; ; Start button Bu…	Based on the provided reference examples, the complete IL program with line-by-line English comments for the specified traffic light system is: ``` // Start button LD X000 OR M0 // Ensure start button is pressed ANI X001 // Stop button OUT M0 // System start flag // Ensure the system has not already started LD M0 ANI T3 // Set timer T0 to 22.0 seconds (K220 means 220 x 100ms) OUT T0 K220 // Ensur…	[11, 13, 15]	[0.9989, 0.9986, 0.9966]	0.5634	0.7154	0.0065	0.4173	0.0961	0.5323	17.35	15.14
llama3.1:8b	17	How to design a one-way traffic light system using Mitsubishi FX-series PLC (IL instruction list mode)? The system is started by button X0 and stopped by X1, with the sequence: green light for 25.0 seconds, green light blinking for 2 seconds, yellow light for 11.0 seconds, red light for 5.0 seconds, and then cycles again.	LD X000 // Start button OR M0 ANI X001 // Stop button OUT M0 // System start flag LD M0 ANI T3 // Ensure the next timer has not reached OUT T0 K250 // T0 = 25.0 seconds (K250 means 250 x 100ms) ANI T0 OUT M1 // M1 = Green light phase LD T0 OUT T1 K20 // T1 = 2 seconds (20 x 100ms) ANI T1 OUT M2 // M2 = Green light blinking phase LD T1 OUT T2 K110 // T2 = 11.0 seconds (110 x 100ms) ANI T2 OUT M3 /…	**Part One: Mitsubishi FX3U/FX3UC IL Instruction List Code** ```IL ; One-way traffic light system using Mitsubishi FX-series PLC ; IL instruction list mode ; Initialize variables VAR GREEN_TIM DINT #25.0 ; Green light duration (s) YELLOW_TIM DINT #11.0 ; Yellow light duration (s) RED_TIM DINT #5.0 ; Red light duration (s) BLINK_TIM DINT #2.0 ; Blink duration (s) STATE DINT #0 ; Current state (0: …	**Part One: Complete IL Program with Line-by-Line English Comments** ```IL LD X000 // Read start button status OR M0 ANI X001 // Read stop button status OUT M0 // System start flag (set when start button is pressed and stop button is not pressed) LD M0 ANI T3 // Ensure the next timer has not reached its previous value OUT T0 K250 // T0 = 25.0 seconds (K250 means 250 x 100ms) ANI T0 OUT M1 // M1 =…	[12, 10, 15]	[0.999, 0.9989, 0.9959]	0.6349	0.7904	0.0039	0.2925	0.0739	0.4751	18.73	14.83
llama3.1:8b	18	How to design a one-way traffic light system using Mitsubishi FX-series PLC (IL instruction list mode)? The system is started by button X0 and stopped by X1, with the sequence: green light for 22.0 seconds, green light blinking for 2 seconds, yellow light for 10.0 seconds, red light for 8.0 seconds, and then cycles again.	LD X000 // Start button OR M0 ANI X001 // Stop button OUT M0 // System start flag LD M0 ANI T3 // Ensure the next timer has not reached OUT T0 K220 // T0 = 22.0 seconds (K220 means 220 x 100ms) ANI T0 OUT M1 // M1 = Green light phase LD T0 OUT T1 K20 // T1 = 2 seconds (20 x 100ms) ANI T1 OUT M2 // M2 = Green light blinking phase LD T1 OUT T2 K100 // T2 = 10.0 seconds (100 x 100ms) ANI T2 OUT M3 /…	Here are the answers to your question: **Part One: Mitsubishi FX3U/FX3UC IL Instruction List Code** ```il ; One-way traffic light system program ; Start: Button X0, Stop: Button X1 ; Initialize variables VAR TIM_GREEN DINT #0 ; Time for green light TIM_BLINK DINT #0 ; Time for blinking green light TIM_YELLOW DINT #0 ; Time for yellow light TIM_RED DINT #0 ; Time for red light RUN B Bit #0 ; Run/S…	Here is the complete IL program with line-by-line English comments: ``` LD X000 // Start button OR M0 ANI X001 // Stop button OUT M0 // System start flag LD M0 ANI T3 // Ensure the next timer has not reached OUT T0 K220 // T0 = 22.0 seconds (K220 means 220 x 100ms) ANI T0 OUT M1 // M1 = Green light phase LD T0 OUT T1 K20 // T1 = 2 seconds (20 x 100ms) ANI T1 OUT M2 // M2 = Green light blinking ph…	[11, 15, 19]	[0.9989, 0.9971, 0.9989]	0.6098	0.9575	0.0015	0.746	0.0902	0.829	22.01	15.31
llama3.1:8b	19	How to design a one-way traffic light system using Mitsubishi FX-series PLC (IL instruction list mode)? The system is started by button X0 and stopped by X1, with the sequence: green light for 22.0 seconds, green light blinking for 2 seconds, yellow light for 11.0 seconds, red light for 4.0 seconds, and then cycles again.	LD X000 // Start button OR M0 ANI X001 // Stop button OUT M0 // System start flag LD M0 ANI T3 // Ensure the next timer has not reached OUT T0 K220 // T0 = 22.0 seconds (K220 means 220 x 100ms) ANI T0 OUT M1 // M1 = Green light phase LD T0 OUT T1 K20 // T1 = 2 seconds (20 x 100ms) ANI T1 OUT M2 // M2 = Green light blinking phase LD T1 OUT T2 K110 // T2 = 11.0 seconds (110 x 100ms) ANI T2 OUT M3 /…	I'd be happy to provide the IL program code and its explanation. **Part One: Mitsubishi FX3U/FX3UC IL Instruction List Code** ```il ; Define input and output bits I X0 ; Start button I X1 ; Stop button O Y0 ; Green light output O Y1 ; Yellow light output O Y2 ; Red light output O Y3 ; Blinking green light output ; Initialize variables K$0 #0 ; Initialize timer 0 K$1 #0 ; Initialize timer 1 K$2 #0…	Here is the complete IL program with line-by-line English comments: ```il LD X000 // Start button OR M0 ANI X001 // Stop button OUT M0 // System start flag LD M0 ANI T3 // Ensure the next timer has not reached OUT T0 K220 // T0 = 22.0 seconds (K220 means 220 x 100ms) ANI T0 OUT M1 // M1 = Green light phase LD T0 OUT T1 K20 // T1 = 2 seconds (20 x 100ms) ANI T1 OUT M2 // M2 = Green light blinking …	[11, 15, 18]	[0.999, 0.9969, 0.9989]	0.6009	0.9645	0.0067	0.7928	0.0915	0.864	21.46	14.1
llama3.1:8b	20	How to use Mitsubishi FX-series PLC IL instruction list, through MOV / DECP and other instructions, to implement red, yellow, and green lights switching sequentially on a one-way road? Assume one full cycle is 45 seconds, and define conditions for red, yellow, and green phases. Use D0 for countdown control.	LD M8000 // Power ON detection bit (Always ON) MPS // Push current logic state to stack AND M8013 // 1s pulse, used as timing trigger DECP D0 // Countdown (decrease D0 by 1 per scan) MPP // Pop stack AND< D0 K0 // If D0 < 0, countdown is finished MOV K45 D0 // Reload 45 seconds LD M8000 MPS AND> D0 K18 // If D0 > 18, it's green phase OUT Y0 // Green light ON MRD // Read top of stack (without popp…	I'll provide the IL program with line-by-line comments, followed by a step-by-step explanation of the program logic. **Part One: Mitsubishi FX3U/FX3UC IL Instruction List Code** ```IL // Initialize D0 for countdown control MV D0 #45 // Set D0 to 45 (45 seconds for one full cycle) // Red phase (15 seconds) MV D1 #1 // Set D1 to 1 (red light on) MV D2 #0 // Set D2 to 0 (yellow light off) MV D3 #0 /…	**Part One: Complete IL Program with Line-by-Line English Comments** ```IL LD M8000 // Power ON detection bit (Always ON) MPS // Push current logic state to stack AND M8013 // 1s pulse, used as timing trigger DECP D0 // Countdown (decrease D0 by 1 per scan) MPP // Pop stack AND< D0 K0 // If D0 < 0, countdown is finished MOV K45 D0 // Reload 45 seconds LD M8000 MPS AND> D0 K17 // If D0 > 17, it's …	[22, 29, 23]	[1.0, 0.9997, 0.9996]	0.4797	0.9506	0.0041	0.2653	0.1088	0.4028	24.11	16.76
llama3.1:8b	21	How to use Mitsubishi FX-series PLC IL instruction list, through MOV / DECP and other instructions, to implement red, yellow, and green lights switching sequentially on a one-way road? Assume one full cycle is 48 seconds, and define conditions for red, yellow, and green phases. Use D0 for countdown control.	LD M8000 // Power ON detection bit (Always ON) MPS // Push current logic state to stack AND M8013 // 1s pulse, used as timing trigger DECP D0 // Countdown (decrease D0 by 1 per scan) MPP // Pop stack AND< D0 K0 // If D0 < 0, countdown is finished MOV K48 D0 // Reload 48 seconds LD M8000 MPS AND> D0 K16 // If D0 > 16, it's green phase OUT Y0 // Green light ON MRD // Read top of stack (without popp…	**Part One: Mitsubishi FX3U/FX3UC IL Instruction List Code** ```il ; Red, Yellow, and Green Lights Sequential Switching Program ; Define variables VAR D0 ; Countdown counter D1 ; Red light timer (s) D2 ; Yellow light timer (s) D3 ; Green light timer (s) ; Initialize variables MOV D1 #48 ; Set red light timer to 48 seconds MOV D2 #4 ; Set yellow light timer to 4 seconds MOV D3 #0 ; Initialize gree…	Based on the provided examples, I will write the complete IL program with line-by-line English comments for the 48-second cycle. **Mitsubishi FX3U/FX3UC IL Instruction List Code** ```IL LD M8000 // Power ON detection bit (Always ON) MPS // Push current logic state to stack AND M8013 // 1s pulse, used as timing trigger DECP D0 // Countdown (decrease D0 by 1 per scan) MPP // Pop stack AND< D0 K0 //…	[29, 23, 27]	[0.9998, 0.9995, 0.9996]	0.4904	0.7957	0.0022	0.3069	0.0995	0.4488	20.61	15.76
llama3.1:8b	22	How to use Mitsubishi FX-series PLC IL instruction list, through MOV / DECP and other instructions, to implement red, yellow, and green lights switching sequentially on a one-way road? Assume one full cycle is 45 seconds, and define conditions for red, yellow, and green phases. Use D0 for countdown control.	LD M8000 // Power ON detection bit (Always ON) MPS // Push current logic state to stack AND M8013 // 1s pulse, used as timing trigger DECP D0 // Countdown (decrease D0 by 1 per scan) MPP // Pop stack AND< D0 K0 // If D0 < 0, countdown is finished MOV K45 D0 // Reload 45 seconds LD M8000 MPS AND> D0 K17 // If D0 > 17, it's green phase OUT Y0 // Green light ON MRD // Read top of stack (without popp…	**Part One: Mitsubishi FX3U/FX3UC IL Instruction List Code** ```IL ; Initialize variables MOV D0, 45 ; D0 = 45 (one full cycle = 45 seconds) MOV D1, 15 ; D1 = 15 (red phase duration = 15 seconds) MOV D2, 15 ; D2 = 15 (yellow phase duration = 15 seconds) MOV D3, 15 ; D3 = 15 (green phase duration = 15 seconds) ; Red phase (D0 > 15) MOV D4, 0 ; D4 = 0 (red light on) MOV D5, 1 ; D5 = 1 (yellow light…	**Part One: Complete IL Program with Line-by-Line English Comments** Here is the complete IL program for the one-way road traffic light controller with a cycle time of 45 seconds: ```il LD M8000 // Power ON detection bit (Always ON) MPS // Push current logic state to stack AND M8013 // 1s pulse, used as timing trigger DECP D0 // Countdown (decrease D0 by 1 per scan) MPP // Pop stack AND< D0 K0 //…	[20, 29, 23]	[1.0, 0.9997, 0.9996]	0.5035	0.7908	0.0037	0.1978	0.128	0.3123	22.6	19.43
llama3.1:8b	23	How to use Mitsubishi FX-series PLC IL instruction list, through MOV / DECP and other instructions, to implement red, yellow, and green lights switching sequentially on a one-way road? Assume one full cycle is 50 seconds, and define conditions for red, yellow, and green phases. Use D0 for countdown control.	LD M8000 // Power ON detection bit (Always ON) MPS // Push current logic state to stack AND M8013 // 1s pulse, used as timing trigger DECP D0 // Countdown (decrease D0 by 1 per scan) MPP // Pop stack AND< D0 K0 // If D0 < 0, countdown is finished MOV K50 D0 // Reload 50 seconds LD M8000 MPS AND> D0 K16 // If D0 > 16, it's green phase OUT Y0 // Green light ON MRD // Read top of stack (without popp…	**Part One: Mitsubishi FX3U/FX3UC IL Instruction List Code** ```il ; Initialize variables VAR D0:COUNT ; Countdown timer D1:BOOL ; Flag for red phase D2:BOOL ; Flag for yellow phase D3:BOOL ; Flag for green phase END_VAR ; Initialize flags D1:=FALSE; D2:=FALSE; D3:=FALSE; ; Main program loop MAINLOOP ; Decrement countdown timer D0:=D0-1; ; Check for red phase IF D0 <= 0 THEN D1:=TRUE; ; Set flag …	Based on the provided reference examples, the complete IL program with line-by-line English comments for a one-way road with red, yellow, and green lights switching sequentially on a 50-second cycle is as follows: ``` LD M8000 // Power ON detection bit (Always ON) MPS // Push current logic state to stack AND M8013 // 1s pulse, used as timing trigger DECP D0 // Countdown (decrease D0 by 1 per scan…	[28, 24, 27]	[1.0, 0.9993, 0.9996]	0.4984	0.8369	0.0025	0.2396	0.1116	0.3689	20.48	18.9
llama3.1:8b	24	How to use Mitsubishi FX-series PLC IL instruction list, through MOV / DECP and other instructions, to implement red, yellow, and green lights switching sequentially on a one-way road? Assume one full cycle is 35 seconds, and define conditions for red, yellow, and green phases. Use D0 for countdown control.	LD M8000 // Power ON detection bit (Always ON) MPS // Push current logic state to stack AND M8013 // 1s pulse, used as timing trigger DECP D0 // Countdown (decrease D0 by 1 per scan) MPP // Pop stack AND< D0 K0 // If D0 < 0, countdown is finished MOV K35 D0 // Reload 35 seconds LD M8000 MPS AND> D0 K17 // If D0 > 17, it's green phase OUT Y0 // Green light ON MRD // Read top of stack (without popp…	**Part One: Mitsubishi FX3U/FX3UC IL Instruction List Code** ```il ; Red, Yellow, Green Light Sequencer ; Cycle Time: 35 seconds ; Conditions: ; - Red phase: 0-10 seconds ; - Yellow phase: 11-15 seconds ; - Green phase: 16-35 seconds ; Initialize countdown timer MOV D0, #0 ; Initialize D0 to 0 (countdown start) ; Main Loop LOOP: ; Check red phase condition (0-10 seconds) MOV D1, #0 ; Initialize D…	Based on the provided reference examples, I will write the complete IL program with line-by-line English comments for the scenario where one full cycle is 35 seconds. **IL Program:** ```IL LD M8000 // Power ON detection bit (Always ON) MPS // Push current logic state to stack AND M8013 // 1s pulse, used as timing trigger DECP D0 // Countdown (decrease D0 by 1 per scan) MPP // Pop stack AND< D0 K0…	[25, 23, 20]	[0.9997, 0.9993, 0.9996]	0.5285	0.8844	0.0051	0.3762	0.1201	0.5217	19.32	17.04
llama3.1:8b	25	How to use Mitsubishi FX-series PLC IL instruction list, through MOV / DECP and other instructions, to implement red, yellow, and green lights switching sequentially on a one-way road? Assume one full cycle is 39 seconds, and define conditions for red, yellow, and green phases. Use D0 for countdown control.	LD M8000 // Power ON detection bit (Always ON) MPS // Push current logic state to stack AND M8013 // 1s pulse, used as timing trigger DECP D0 // Countdown (decrease D0 by 1 per scan) MPP // Pop stack AND< D0 K0 // If D0 < 0, countdown is finished MOV K39 D0 // Reload 39 seconds LD M8000 MPS AND> D0 K18 // If D0 > 18, it's green phase OUT Y0 // Green light ON MRD // Read top of stack (without popp…	I'll provide the complete IL program with line-by-line English comments explaining each instruction, followed by a step-by-step description of the program's logic flow. **[Part One] Mitsubishi FX3U/FX3UC IL Instruction List Code** ```il ; Red, Yellow, and Green Lights Sequential Switching Program ; Assumptions: ; - One full cycle is 39 seconds ; - Red, yellow, and green phases are 15, 10, and 14 …	Based on the provided reference examples, I will write a complete IL program with line-by-line English comments for the scenario with a one full cycle of 39 seconds. **Mitsubishi FX3U/FX3UC IL Instruction List Code:** ```il LD M8000 // Power ON detection bit (Always ON) MPS // Push current logic state to stack AND M8013 // 1s pulse, used as timing trigger DECP D0 // Countdown (decrease D0 by 1 pe…	[29, 24, 27]	[0.9998, 0.9997, 0.9995]	0.5142	0.8231	0.0026	0.2819	0.114	0.4286	19.25	17.36
llama3.1:8b	26	How to use Mitsubishi FX-series PLC IL instruction list, through MOV / DECP and other instructions, to implement red, yellow, and green lights switching sequentially on a one-way road? Assume one full cycle is 45 seconds, and define conditions for red, yellow, and green phases. Use D0 for countdown control.	LD M8000 // Power ON detection bit (Always ON) MPS // Push current logic state to stack AND M8013 // 1s pulse, used as timing trigger DECP D0 // Countdown (decrease D0 by 1 per scan) MPP // Pop stack AND< D0 K0 // If D0 < 0, countdown is finished MOV K45 D0 // Reload 45 seconds LD M8000 MPS AND> D0 K15 // If D0 > 15, it's green phase OUT Y0 // Green light ON MRD // Read top of stack (without popp…	I'll provide the solution in two parts as requested. **Part One: Mitsubishi FX3U/FX3UC IL Instruction List Code** ```il ; Initialize countdown timer MOV D0, #45 ; Set countdown value to 45 seconds ; Red phase (15 seconds) MOV D1, #15 ; Set red phase duration LAD D0, D1 ; Subtract red phase duration from countdown MUL #1, D0 ; Update countdown AND #1, D2 ; Set flag for red phase JMP #RED ; Jump to…	Here is the complete IL program with line-by-line English comments for the 45 seconds cycle: ``` LD M8000 // Power ON detection bit (Always ON) MPS // Push current logic state to stack AND M8013 // 1s pulse, used as timing trigger DECP D0 // Countdown (decrease D0 by 1 per scan) MPP // Pop stack AND< D0 K0 // If D0 < 0, countdown is finished MOV K45 D0 // Reload 45 seconds LD M8000 MPS AND> D0 K1…	[20, 29, 23]	[1.0, 0.9997, 0.9996]	0.4847	0.9261	0.0018	0.2886	0.0961	0.4318	20.79	13.77
llama3.1:8b	27	How to use Mitsubishi FX-series PLC IL instruction list, through MOV / DECP and other instructions, to implement red, yellow, and green lights switching sequentially on a one-way road? Assume one full cycle is 40 seconds, and define conditions for red, yellow, and green phases. Use D0 for countdown control.	LD M8000 // Power ON detection bit (Always ON) MPS // Push current logic state to stack AND M8013 // 1s pulse, used as timing trigger DECP D0 // Countdown (decrease D0 by 1 per scan) MPP // Pop stack AND< D0 K0 // If D0 < 0, countdown is finished MOV K40 D0 // Reload 40 seconds LD M8000 MPS AND> D0 K18 // If D0 > 18, it's green phase OUT Y0 // Green light ON MRD // Read top of stack (without popp…	Here are the two parts of the response: **[Part One] Mitsubishi FX3U/FX3UC IL Instruction List Code** ```il // Red phase: 10 seconds MOV D0, #10 // Initialize countdown timer to 10 seconds MOV X0, #0 // Initialize X0 as red phase flag MOV X1, #1 // Initialize X1 as yellow phase flag MOV X2, #2 // Initialize X2 as green phase flag // Yellow phase: 10 seconds DECP D0, #1 // Decrement countdown time…	Here is the complete IL program with line-by-line English comments: ``` LD M8000 // Power ON detection bit (Always ON) MPS // Push current logic state to stack AND M8013 // 1s pulse, used as timing trigger DECP D0 // Countdown (decrease D0 by 1 per scan) MPP // Pop stack AND< D0 K0 // If D0 < 0, countdown is finished MOV K40 D0 // Reload 40 seconds LD M8000 MPS AND> D0 K19 // If D0 > 19, it's gre…	[20, 23, 25]	[0.9997, 0.9996, 0.9995]	0.5629	0.9389	0.0034	0.3015	0.1421	0.4479	18.67	16.63
llama3.1:8b	28	How to use Mitsubishi FX-series PLC IL instruction list, through MOV / DECP and other instructions, to implement red, yellow, and green lights switching sequentially on a one-way road? Assume one full cycle is 50 seconds, and define conditions for red, yellow, and green phases. Use D0 for countdown control.	LD M8000 // Power ON detection bit (Always ON) MPS // Push current logic state to stack AND M8013 // 1s pulse, used as timing trigger DECP D0 // Countdown (decrease D0 by 1 per scan) MPP // Pop stack AND< D0 K0 // If D0 < 0, countdown is finished MOV K50 D0 // Reload 50 seconds LD M8000 MPS AND> D0 K17 // If D0 > 17, it's green phase OUT Y0 // Green light ON MRD // Read top of stack (without popp…	I'll provide the complete IL program with line-by-line comments, followed by a step-by-step logic flow explanation. **Part One: Mitsubishi FX3U/FX3UC IL Instruction List Code** ```il ; Red Light Phase (20 seconds) MOV D0 #20 ; Load 20 into D0 for red light phase countdown LD D0, D1 ; Copy countdown value to D1 LAD #0, D2 ; Load 0 into D2 (no action) OUT D2, #C0.00.00 ; Turn off all lights OUT D2,…	**Part One: Complete IL Program with Line-by-Line English Comments** Here is the complete IL program for the given scenario: ```il LD M8000 // Power ON detection bit (Always ON) MPS // Push current logic state to stack AND M8013 // 1s pulse, used as timing trigger DECP D0 // Countdown (decrease D0 by 1 per scan) MPP // Pop stack AND< D0 K0 // If D0 < 0, countdown is finished MOV K50 D0 // Reload …	[23, 24, 27]	[1.0, 0.9993, 0.9996]	0.5256	0.9191	0.0053	0.2935	0.1114	0.4393	20.29	17.3
llama3.1:8b	29	How to use Mitsubishi FX-series PLC IL instruction list, through MOV / DECP and other instructions, to implement red, yellow, and green lights switching sequentially on a one-way road? Assume one full cycle is 38 seconds, and define conditions for red, yellow, and green phases. Use D0 for countdown control.	LD M8000 // Power ON detection bit (Always ON) MPS // Push current logic state to stack AND M8013 // 1s pulse, used as timing trigger DECP D0 // Countdown (decrease D0 by 1 per scan) MPP // Pop stack AND< D0 K0 // If D0 < 0, countdown is finished MOV K38 D0 // Reload 38 seconds LD M8000 MPS AND> D0 K20 // If D0 > 20, it's green phase OUT Y0 // Green light ON MRD // Read top of stack (without popp…	Here are the two parts of the response: **Part One: Mitsubishi FX3U/FX3UC IL Instruction List Code** ```il ; Red-Yellow-Green Traffic Light Sequencer ; ; 1. Initialization MOV D1, #38 ; Set countdown timer to 38 seconds MOV D2, #0 ; Initialize red phase flag MOV D3, #0 ; Initialize yellow phase flag MOV D4, #0 ; Initialize green phase flag MOV D5, #0 ; Initialize current phase flag ; 2. Main Loop…	Here is the complete IL program with line-by-line English comments for the 38-second cycle: ``` LD M8000 // Power ON detection bit (Always ON) MPS // Push current logic state to stack AND M8013 // 1s pulse, used as timing trigger DECP D0 // Countdown (decrease D0 by 1 per scan) MPP // Pop stack AND< D0 K0 // If D0 < 0, countdown is finished MOV K38 D0 // Reload 38 seconds LD M8000 MPS AND> D0 K17…	[21, 25, 20]	[0.9998, 0.9998, 0.9997]	0.5657	0.9248	0.0023	0.6438	0.0841	0.7808	18.03	12.97
llama3.1:8b	30	How to use Mitsubishi FX-series PLC IL instruction list and the DECO instruction to control a bidirectional red-yellow-green light cycle? Assume input X000, outputs Y000~Y005, and use M1~M16, M100, M101, T1~T6, and D1 to implement phase switching.	LD M8000 ; PLC startup pulse DECO D1 M10 K6 ; Decode D1 to control a 7-state cycle (M10~M16 ON) LD X000 ; When emergency stop input X000 is activated RST D1 ; Reset data register D1 ZRST M10 M16 ; Reset state relays M10~M16 ZRST M100 M101 ; Reset red light control relays M100~M101 LD M10 ; Start green light timing relay M10 AND M1 ; When M1 condition is true MOV K1 D1 ; Write K1 to D1 to switch t…	**Part One: Mitsubishi FX3U/FX3UC IL Instruction List Code** Here is the complete IL program with line-by-line English comments explaining each instruction: ```IL ; Initialize variables T1:=0; Red light timer T2:=0; Yellow light timer T3:=0; Green light timer D1:=0; Flag for phase switching ; Set initial output states Y000:=1; Red light on Y001:=0; Yellow light off Y002:=0; Green light off Y003:=…	**Part One: Complete IL Program with Line-by-Line English Comments** Below is the combined IL program with line-by-line English comments: ```il ; PLC startup pulse LD M8000 ; Decode D1 to control a 7-state cycle (M10~M16 ON) DECO D1 M10 K6 ; When emergency stop input X000 is activated LD X000 ; Reset data register D1 RST D1 ; Reset state relays M10~M16 ZRST M10 M16 ; Reset red light control relay…	[31, 32, 33]	[1.0, 1.0, 1.0]	0.6562	0.9218	0.0286	0.4843	0.1595	0.6387	20.74	18.08
llama3.1:8b	31	How to use Mitsubishi FX-series PLC IL instruction list and the DECO instruction to control a bidirectional red-yellow-green light cycle? Assume input X000, outputs Y000~Y005, and use M1~M16, M100, M101, T1~T6, and D1 to implement phase switching.	LD M8000 ; PLC startup pulse DECO D1 M10 K6 ; Decode D1 to control a 7-state cycle (M10~M16 ON) LD X000 ; When emergency stop input X000 is activated RST D1 ; Reset data register D1 ZRST M10 M16 ; Reset state relays M10~M16 ZRST M100 M101 ; Reset red light control relays M100~M101 LD M10 ; Start green light timing relay M10 AND M1 ; When M1 condition is true MOV K1 D1 ; Write K1 to D1 to switch t…	**Part One: Mitsubishi FX3U/FX3UC IL Instruction List Code** ```il ; Red-Yellow-Green Light Cycle Control Program ; Set initial values D1 := 0 ; Initialize phase counter T1 := 0 ; Initialize timer for green phase T2 := 0 ; Initialize timer for yellow phase T3 := 0 ; Initialize timer for red phase T4 := 0 ; Initialize timer for yellow phase T5 := 0 ; Initialize timer for red phase T6 := 0 ; Initia…	I'll provide the complete IL program with line-by-line English comments and a step-by-step description of the program's logic flow. **Complete IL Program with Line-by-Line English Comments** ```il LD M8000 ; PLC startup pulse DECO D1 M10 K6 ; Decode D1 to control a 7-state cycle (M10~M16 ON) LD X000 ; When emergency stop input X000 is activated RST D1 ; Reset data register D1 ZRST M10 M16 ; Reset…	[30, 32, 33]	[1.0, 1.0, 1.0]	0.5948	0.9073	0.0044	0.683	0.1415	0.8086	20.83	17.29
llama3.1:8b	32	How to use Mitsubishi FX-series PLC IL instruction list and the DECO instruction to control a bidirectional red-yellow-green light cycle? Assume input X000, outputs Y000~Y005, and use M1~M16, M100, M101, T1~T6, and D1 to implement phase switching.	LD M8000 ; PLC startup pulse DECO D1 M10 K6 ; Decode D1 to control a 7-state cycle (M10~M16 ON) LD X000 ; When emergency stop input X000 is activated RST D1 ; Reset data register D1 ZRST M10 M16 ; Reset state relays M10~M16 ZRST M100 M101 ; Reset red light control relays M100~M101 LD M10 ; Start green light timing relay M10 AND M1 ; When M1 condition is true MOV K1 D1 ; Write K1 to D1 to switch t…	**Part One: Mitsubishi FX3U/FX3UC IL Instruction List Code** ```il ; Red-Yellow-Green Light Cycle Control Program ; Using DECO Instruction for Phase Switching ; Define Variables VAR ; Phase Counter T1 = 0 ; Phase Enable M100 = 0 ; Phase Enable for Red M101 = 0 ; Input from Button X000 = 0 END_VAR ; Main Program MAIN ; Initialize Phase Counter T1 = 0 ; Check for Input from Button IF X000 = 1 THEN …	I will provide the complete IL program with line-by-line English comments for each of the three examples. Since the examples are identical, I will only provide one program with line-by-line comments. ```il ; PLC startup pulse LD M8000 ; Load M8000 to D1 as a startup pulse ; Decode D1 to control a 7-state cycle (M10~M16 ON) DECO D1 M10 K6 ; Decode D1 to control a 7-state cycle ; When emergency sto…	[30, 31, 33]	[1.0, 1.0, 1.0]	0.5669	0.853	0.0048	0.6251	0.1046	0.7929	20.49	20.99
llama3.1:8b	33	How to use Mitsubishi FX-series PLC IL instruction list and the DECO instruction to control a bidirectional red-yellow-green light cycle? Assume input X000, outputs Y000~Y005, and use M1~M16, M100, M101, T1~T6, and D1 to implement phase switching.	LD M8000 ; PLC startup pulse DECO D1 M10 K6 ; Decode D1 to control a 7-state cycle (M10~M16 ON) LD X000 ; When emergency stop input X000 is activated RST D1 ; Reset data register D1 ZRST M10 M16 ; Reset state relays M10~M16 ZRST M100 M101 ; Reset red light control relays M100~M101 LD M10 ; Start green light timing relay M10 AND M1 ; When M1 condition is true MOV K1 D1 ; Write K1 to D1 to switch t…	**Part One: Mitsubishi FX3U/FX3UC IL Instruction List Code** ```il ; Program Name: Bidirectional Light Cycle ; Author: [Your Name] ; Date: [Current Date] ; Input/Output Bit Assignments X000: INP ; Input Bit for External Switch Y000: OUT ; Output Bit for Red Light Y001: OUT ; Output Bit for Yellow Light Y002: OUT ; Output Bit for Green Light Y003: OUT ; Output Bit for Red Light (second instance) Y…	**Part One: Complete IL Program with Line-by-Line English Comments** Here is the complete IL program with line-by-line English comments: ``` ; PLC startup pulse LD M8000 ; Load M8000 into accumulator ; Decode D1 to control a 7-state cycle (M10~M16 ON) DECO D1 M10 K6 ; Decode D1 to control a 7-state cycle ; When emergency stop input X000 is activated LD X000 ; Load X000 into accumulator RST D1 ; R…	[30, 31, 32]	[1.0, 1.0, 1.0]	0.6245	0.8977	0.0455	0.5693	0.155	0.7465	20.37	19.74
llama3.1:8b	34	How to use Mitsubishi FX-series PLC IL instruction list and the DECO instruction to control a bidirectional red-yellow-green light cycle? Assume input X000, outputs Y000~Y005, and use M1~M16, M100, M101, T1~T6, and D1 to implement phase switching.	LD M8000 ; PLC startup pulse DECO D1 M10 K6 ; Decode D1 to control a 7-state cycle (M10~M16 ON) LD X000 ; When emergency stop input X000 is activated RST D1 ; Reset data register D1 ZRST M10 M16 ; Reset state relays M10~M16 ZRST M100 M101 ; Reset red light control relays M100~M101 LD M10 ; Start green light timing relay M10 AND M1 ; When M1 condition is true MOV K1 D1 ; Write K1 to D1 to switch t…	**Part One: Mitsubishi FX3U/FX3UC IL Instruction List Code** Here is the complete IL program with line-by-line English comments explaining each instruction: ```IL ; Define variables and timers VAR T1: TIME; Timer for red phase T2: TIME; Timer for yellow phase T3: TIME; Timer for green phase T4: TIME; Timer for phase switching M100: M; Flag for red phase M101: M; Flag for yellow phase D1: D; Count…	I'll provide the complete IL program with line-by-line English comments for each of the three examples. **Example 1** ``` ; PLC startup pulse LD M8000 ; Load M8000 (start of program) ; Decode D1 to control a 7-state cycle (M10~M16 ON) DECO D1 M10 K6 ; Decode D1 to control the cycle ; When emergency stop input X000 is activated LD X000 ; Load X000 (emergency stop input) RST D1 ; Reset data registe…	[30, 31, 32]	[1.0, 1.0, 1.0]	0.5445	0.8797	0.0058	0.3371	0.1015	0.7453	20.71	23.01
llama3.1:8b	35	How to use Mitsubishi FX-series PLC IL instruction list and the DECO instruction to control a bidirectional red-yellow-green light cycle? Assume input X000, outputs Y000~Y005, and use M1~M16, M100, M101, T1~T6, and D1 to implement phase switching.	LD M8000 ; PLC startup pulse DECO D1 M10 K6 ; Decode D1 to control a 7-state cycle (M10~M16 ON) LD X000 ; When emergency stop input X000 is activated RST D1 ; Reset data register D1 ZRST M10 M16 ; Reset state relays M10~M16 ZRST M100 M101 ; Reset red light control relays M100~M101 LD M10 ; Start green light timing relay M10 AND M1 ; When M1 condition is true MOV K1 D1 ; Write K1 to D1 to switch t…	Here are the two parts of the solution: **[Part One] - Mitsubishi FX3U/FX3UC IL Instruction List Code** ```il ; Red-Yellow-Green Light Cycle Control Program ; Initialize Variables MOV D1, #0 ; Initialize phase counter to 0 MOV T1, #0 ; Initialize red light timer to 0 MOV T2, #0 ; Initialize yellow light timer to 0 MOV T3, #0 ; Initialize green light timer to 0 ; Main Program Loop LOOP: ; Check if…	Based on the reference examples provided, I will write the complete IL program with line-by-line English comments for each of the three examples. **Example 1** ``` ; PLC startup pulse LD M8000 ; Load M8000 (startup pulse) ; Decode D1 to control a 7-state cycle (M10~M16 ON) DECO D1 M10 K6 ; Decode D1 to control a 7-state cycle ; When emergency stop input X000 is activated LD X000 ; Load X000 (emer…	[30, 31, 32]	[1.0, 1.0, 1.0]	0.6398	0.878	0.0174	0.4716	0.1537	0.7017	21.2	21.21
llama3.1:8b	36	How to use Mitsubishi FX-series PLC IL instruction list and the DECO instruction to control a bidirectional red-yellow-green light cycle? Assume input X000, outputs Y000~Y005, and use M1~M16, M100, M101, T1~T6, and D1 to implement phase switching.	LD M8000 ; PLC startup pulse DECO D1 M10 K6 ; Decode D1 to control a 7-state cycle (M10~M16 ON) LD X000 ; When emergency stop input X000 is activated RST D1 ; Reset data register D1 ZRST M10 M16 ; Reset state relays M10~M16 ZRST M100 M101 ; Reset red light control relays M100~M101 LD M10 ; Start green light timing relay M10 AND M1 ; When M1 condition is true MOV K1 D1 ; Write K1 to D1 to switch t…	**Part One: Mitsubishi FX3U/FX3UC IL Instruction List Code** Here is the complete IL program with line-by-line English comments explaining each instruction: ```il ; Red-Yellow-Green Light Cycle Program ; Input: X000 ; Outputs: Y000~Y005 ; Memory: M1~M16, M100, M101, T1~T6, D1 ; Initialize memory M100 = 0 ; Green light timer (10 sec) M101 = 0 ; Yellow light timer (2 sec) ; Main program loop T1 = 1…	**Part One: Complete IL Program with Line-by-Line English Comments** Below is the complete IL program with line-by-line English comments. I will provide three different programs based on the reference examples provided. ### Program 1 ```il LD M8000 ; PLC startup pulse DECO D1 M10 K6 ; Decode D1 to control a 7-state cycle (M10~M16 ON) LD X000 ; When emergency stop input X000 is activated RST D1 ; …	[30, 31, 32]	[1.0, 1.0, 1.0]	0.6266	0.8996	0.0116	0.7039	0.1558	0.8365	20.49	21.02
llama3.1:8b	37	How to use Mitsubishi FX-series PLC IL instruction list and the DECO instruction to control a bidirectional red-yellow-green light cycle? Assume input X000, outputs Y000~Y005, and use M1~M16, M100, M101, T1~T6, and D1 to implement phase switching.	LD M8000 ; PLC startup pulse DECO D1 M10 K6 ; Decode D1 to control a 7-state cycle (M10~M16 ON) LD X000 ; When emergency stop input X000 is activated RST D1 ; Reset data register D1 ZRST M10 M16 ; Reset state relays M10~M16 ZRST M100 M101 ; Reset red light control relays M100~M101 LD M10 ; Start green light timing relay M10 AND M1 ; When M1 condition is true MOV K1 D1 ; Write K1 to D1 to switch t…	**Part One: Mitsubishi FX3U/FX3UC IL Instruction List Code** ```il // Define variables for phase switching T1 # 0 ; T1: Phase 1 (Red) T2 # 0 ; T2: Phase 2 (Yellow) T3 # 0 ; T3: Phase 3 (Green) T4 # 0 ; T4: Phase 4 (Red) T5 # 0 ; T5: Phase 5 (Yellow) T6 # 0 ; T6: Phase 6 (Green) D1 # 0 ; D1: Phase Switching Counter // Initialize output bits Y000 # 0 ; Output bit Y000 (Red) Y001 # 0 ; Output bit Y0…	**Part One: Complete IL Program with Line-by-Line English Comments** Here is the complete IL program with line-by-line English comments: ``` LD M8000 ; PLC startup pulse DECO D1 M10 K6 ; Decode D1 to control a 7-state cycle (M10~M16 ON) LD X000 ; When emergency stop input X000 is activated RST D1 ; Reset data register D1 ZRST M10 M16 ; Reset state relays M10~M16 ZRST M100 M101 ; Reset red light c…	[30, 31, 32]	[1.0, 1.0, 1.0]	0.516	0.9391	0.0054	0.6936	0.1001	0.813	21.88	19.88
llama3.1:8b	38	How to use Mitsubishi FX-series PLC IL instruction list and the DECO instruction to control a bidirectional red-yellow-green light cycle? Assume input X000, outputs Y000~Y005, and use M1~M16, M100, M101, T1~T6, and D1 to implement phase switching.	LD M8000 ; PLC startup pulse DECO D1 M10 K6 ; Decode D1 to control a 7-state cycle (M10~M16 ON) LD X000 ; When emergency stop input X000 is activated RST D1 ; Reset data register D1 ZRST M10 M16 ; Reset state relays M10~M16 ZRST M100 M101 ; Reset red light control relays M100~M101 LD M10 ; Start green light timing relay M10 AND M1 ; When M1 condition is true MOV K1 D1 ; Write K1 to D1 to switch t…	I'll provide the complete IL program with line-by-line English comments explaining each instruction in Part One, followed by a step-by-step description of the program's logic flow in engineering documentation style in Part Two. **Part One: Mitsubishi FX3U/FX3UC IL Instruction List Code** ```il ; Define timer T1 for phase switching T1:TIMR 10 ; Define timer T2 for yellow phase duration T2:TIMR 5 ;…	**Part One: Complete IL Program with Line-by-Line English Comments** Here is the complete IL program with line-by-line English comments: ```il ; Start of program LD M8000 ; PLC startup pulse ; Decode D1 to control a 7-state cycle (M10~M16 ON) DECO D1 M10 K6 ; Decode D1 to control a 7-state cycle ; Emergency stop input X000 is activated LD X000 ; When emergency stop input X000 is activated RST D1 …	[30, 31, 32]	[1.0, 1.0, 1.0]	0.5369	0.9179	0.0025	0.6553	0.1441	0.812	19.92	19.55
llama3.1:8b	39	How to use Mitsubishi FX-series PLC IL instruction list and the DECO instruction to control a bidirectional red-yellow-green light cycle? Assume input X000, outputs Y000~Y005, and use M1~M16, M100, M101, T1~T6, and D1 to implement phase switching.	LD M8000 ; PLC startup pulse DECO D1 M10 K6 ; Decode D1 to control a 7-state cycle (M10~M16 ON) LD X000 ; When emergency stop input X000 is activated RST D1 ; Reset data register D1 ZRST M10 M16 ; Reset state relays M10~M16 ZRST M100 M101 ; Reset red light control relays M100~M101 LD M10 ; Start green light timing relay M10 AND M1 ; When M1 condition is true MOV K1 D1 ; Write K1 to D1 to switch t…	I'll provide the response in two parts as requested. **Part One: Mitsubishi FX3U/FX3UC IL Instruction List Code** ```il ; Initialize variables MOV M100, 0 ; Initialize phase counter MOV M101, 0 ; Initialize delay timer ; Main loop LOOP: ; Read input X000 INP X000, T1 ; Read input X000 and store in T1 ; Check for phase switching CMP M100, 1 ; Check if phase counter is 1 JEQ phase_1 ; Jump to phase…	I'll provide the complete IL program with line-by-line English comments for the reference example you provided. **Mitsubishi FX3U/FX3UC IL Instruction List Code** ```il LD M8000 ; PLC startup pulse DECO D1 M10 K6 ; Decode D1 to control a 7-state cycle (M10~M16 ON) LD X000 ; When emergency stop input X000 is activated RST D1 ; Reset data register D1 ZRST M10 M16 ; Reset state relays M10~M16 ZRST M…	[30, 31, 32]	[1.0, 1.0, 1.0]	0.6211	0.8869	0.0086	0.8662	0.1333	0.9328	18.15	16.03
llama3.1:8b	40	How to use Mitsubishi FX-series PLC IL instruction list to design a bidirectional traffic light control logic? Assume both North-South and East-West directions have green, yellow, and red light cycles, and there is a 2-second blinking warning before the green light ends.	LD X000 // Start button OR M0 ANI X001 // Stop button OUT M0 // System start flag LD M0 ANI T7 // Ensure not yet reached final timer OUT T0 K150 // T0 = 15.0 sec ANI T0 OUT M1 // M1 = North-South green phase LD T0 OUT T1 K20 // T1 = 2 sec ANI T1 OUT M2 // M2 = North-South green blinking phase LD T1 OUT T2 K40 // T2 = 4.0 sec ANI T2 OUT M3 // M3 = North-South yellow phase LD T2 OUT T3 K40 // T3 = …	**Part One: Mitsubishi FX3U/FX3UC IL Instruction List Code** Here is the complete IL program with line-by-line English comments explaining each instruction: ```IL ; Traffic Light Control Program ; Define variables VAR NS_GREEN DINT #0 ; North-South green light timer EW_GREEN DINT #0 ; East-West green light timer WARNING DINT #0 ; Warning timer NS_YELLOW DINT #0 ; North-South yellow light timer EW…	I'll provide the complete IL program with line-by-line English comments for the third reference example. **Mitsubishi FX3U/FX3UC IL Instruction List Code** ```il LD X000 // Start button OR M0 ANI X001 // Stop button OUT M0 // System start flag LD M0 ANI T7 // Ensure not yet reached final timer OUT T0 K140 // T0 = 14.0 sec ANI T0 OUT M1 // M1 = North-South green phase LD T0 OUT T1 K20 // T1 = 2 se…	[41, 42, 43]	[1.0, 1.0, 1.0]	0.5089	0.8157	0.0067	0.4008	0.1127	0.5786	18.91	20.13
llama3.1:8b	41	How to use Mitsubishi FX-series PLC IL instruction list to design a bidirectional traffic light control logic? Assume both North-South and East-West directions have green, yellow, and red light cycles, and there is a 2-second blinking warning before the green light ends.	LD X000 // Start button OR M0 ANI X001 // Stop button OUT M0 // System start flag LD M0 ANI T7 // Ensure not yet reached final timer OUT T0 K90 // T0 = 9.0 sec ANI T0 OUT M1 // M1 = North-South green phase LD T0 OUT T1 K20 // T1 = 2 sec ANI T1 OUT M2 // M2 = North-South green blinking phase LD T1 OUT T2 K50 // T2 = 5.0 sec ANI T2 OUT M3 // M3 = North-South yellow phase LD T2 OUT T3 K30 // T3 = 3.…	**Part One: Mitsubishi FX3U/FX3UC IL Instruction List Code** Here is the complete IL program with line-by-line English comments explaining each instruction: ``` ; Start of program START ; Initialize all outputs to 0 OUT A, #0 ; Initialize output A (North-South red) to 0 OUT B, #0 ; Initialize output B (North-South yellow) to 0 OUT C, #0 ; Initialize output C (North-South green) to 0 OUT D, #0 ; I…	**Part One: Complete IL Program with Line-by-Line English Comments** Here is the complete IL program with line-by-line English comments: ```il LD X000 // Start button OR M0 ANI X001 // Stop button OUT M0 // System start flag LD M0 ANI T7 // Ensure not yet reached final timer OUT T0 K140 // T0 = 14.0 sec ANI T0 OUT M1 // M1 = North-South green phase LD T0 OUT T1 K20 // T1 = 2 sec ANI T1 OUT M2 // …	[40, 42, 43]	[1.0, 1.0, 1.0]	0.4851	0.877	0.0102	0.4481	0.1701	0.6007	19.77	18.21
llama3.1:8b	42	How to use Mitsubishi FX-series PLC IL instruction list to design a bidirectional traffic light control logic? Assume both North-South and East-West directions have green, yellow, and red light cycles, and there is a 2-second blinking warning before the green light ends.	LD X000 // Start button OR M0 ANI X001 // Stop button OUT M0 // System start flag LD M0 ANI T7 // Ensure not yet reached final timer OUT T0 K170 // T0 = 17.0 sec ANI T0 OUT M1 // M1 = North-South green phase LD T0 OUT T1 K20 // T1 = 2 sec ANI T1 OUT M2 // M2 = North-South green blinking phase LD T1 OUT T2 K40 // T2 = 4.0 sec ANI T2 OUT M3 // M3 = North-South yellow phase LD T2 OUT T3 K10 // T3 = …	**Part One: Mitsubishi FX3U/FX3UC IL Instruction List Code** ```il ; Traffic Light Control Program ; Declare variables VAR NS_GREEN DINT #1 ; North-South Green Light Timer NS_YELLOW DINT #2 ; North-South Yellow Light Timer NS_RED DINT #3 ; North-South Red Light Timer EW_GREEN DINT #4 ; East-West Green Light Timer EW_YELLOW DINT #5 ; East-West Yellow Light Timer EW_RED DINT #6 ; East-West Red Ligh…	**Complete IL Program with Line-by-Line English Comments** ```IL LD X000 // Start button OR M0 // Check if system is running ANI X001 // Stop button OUT M0 // System start flag LD M0 ANI T7 // Ensure not yet reached final timer OUT T0 K150 // T0 = 15.0 sec ( North-South green phase) ANI T0 OUT M1 // M1 = North-South green phase LD T0 OUT T1 K20 // T1 = 2 sec ( North-South green blinking phase) AN…	[40, 41, 43]	[1.0, 1.0, 1.0]	0.4555	0.8918	0.0074	0.4203	0.1297	0.5995	19.62	18.21
llama3.1:8b	43	How to use Mitsubishi FX-series PLC IL instruction list to design a bidirectional traffic light control logic? Assume both North-South and East-West directions have green, yellow, and red light cycles, and there is a 2-second blinking warning before the green light ends.	LD X000 // Start button OR M0 ANI X001 // Stop button OUT M0 // System start flag LD M0 ANI T7 // Ensure not yet reached final timer OUT T0 K140 // T0 = 14.0 sec ANI T0 OUT M1 // M1 = North-South green phase LD T0 OUT T1 K20 // T1 = 2 sec ANI T1 OUT M2 // M2 = North-South green blinking phase LD T1 OUT T2 K30 // T2 = 3.0 sec ANI T2 OUT M3 // M3 = North-South yellow phase LD T2 OUT T3 K10 // T3 = …	I'll provide the complete IL program with line-by-line English comments and a step-by-step logic flow explanation. **Part One: Mitsubishi FX3U/FX3UC IL Instruction List Code** ``` // Define variables for traffic light states VAR NS_GREEN : BOOL; NS_YELLOW : BOOL; NS_RED : BOOL; EW_GREEN : BOOL; EW_YELLOW : BOOL; EW_RED : BOOL; NS_WARNING : BOOL; // 2-second blinking warning before green light end…	**Part One: Mitsubishi FX3U/FX3UC IL Instruction List Code** The provided code is a Mitsubishi FX-series PLC IL instruction list for a bidirectional traffic light control logic. The code is similar across the three examples, with the only differences being in the timer values. Here is the complete IL program with line-by-line English comments: ```il LD X000 // Start button OR M0 ANI X001 // Stop …	[40, 41, 42]	[1.0, 1.0, 1.0]	0.4435	0.6394	0.0026	0.469	0.0895	0.6188	19.69	19.06
llama3.1:8b	44	How to use Mitsubishi FX-series PLC IL instruction list to design a bidirectional traffic light control logic? Assume both North-South and East-West directions have green, yellow, and red light cycles, and there is a 2-second blinking warning before the green light ends.	LD X000 // Start button OR M0 ANI X001 // Stop button OUT M0 // System start flag LD M0 ANI T7 // Ensure not yet reached final timer OUT T0 K200 // T0 = 20.0 sec ANI T0 OUT M1 // M1 = North-South green phase LD T0 OUT T1 K20 // T1 = 2 sec ANI T1 OUT M2 // M2 = North-South green blinking phase LD T1 OUT T2 K40 // T2 = 4.0 sec ANI T2 OUT M3 // M3 = North-South yellow phase LD T2 OUT T3 K20 // T3 = …	**Part One: Mitsubishi FX3U/FX3UC IL Instruction List Code** ```il ; Bidirectional Traffic Light Control Program ; Author: [Your Name] ; Date: [Today's Date] ; Initialize Timer T0 for 2-second warning T0INIT (T0, 2000) ; Initialize variables for North-South and East-West traffic lights LD F0, 0 ; Initialize F0 as NS_Green flag LD F1, 0 ; Initialize F1 as EW_Green flag LD F2, 0 ; Initialize F2 as …	**Part One: Complete IL Program with Line-by-Line English Comments** ```il // Start button LD X000 // Load start button status into register X000 OR M0 // Check if start button is pressed and system is not already running ANI X001 // Check if stop button is not pressed OUT M0 // Set system start flag (M0) to 1 // Timer 0: 15.0 sec (or 9.0 sec, 17.0 sec) for North-South green phase LD M0 // Load s…	[40, 41, 42]	[1.0, 1.0, 1.0]	0.4843	0.7521	0.0017	0.197	0.1386	0.4976	19.38	21.14
llama3.1:8b	45	How to use Mitsubishi FX-series PLC IL instruction list to design a bidirectional traffic light control logic? Assume both North-South and East-West directions have green, yellow, and red light cycles, and there is a 2-second blinking warning before the green light ends.	LD X000 // Start button OR M0 ANI X001 // Stop button OUT M0 // System start flag LD M0 ANI T7 // Ensure not yet reached final timer OUT T0 K170 // T0 = 17.0 sec ANI T0 OUT M1 // M1 = North-South green phase LD T0 OUT T1 K20 // T1 = 2 sec ANI T1 OUT M2 // M2 = North-South green blinking phase LD T1 OUT T2 K50 // T2 = 5.0 sec ANI T2 OUT M3 // M3 = North-South yellow phase LD T2 OUT T3 K40 // T3 = …	I'll provide the response in two parts as requested. **Part One: Mitsubishi FX3U/FX3UC IL Instruction List Code** ```il ; Traffic Light Control Program (Bidirectional) ; IL Instructions for Mitsubishi FX3U/FX3UC PLC ; Initialize variables MOV #0, [GREEN_NS] ; Initialize North-South green light timer MOV #0, [YELLOW_NS] ; Initialize North-South yellow light timer MOV #0, [RED_NS] ; Initialize Nort…	I'll provide the complete IL program with line-by-line English comments for the three variations of the bidirectional traffic light control logic. **Program 1:** ```il LD X000 // Start button OR M0 ANI X001 // Stop button OUT M0 // System start flag LD M0 ANI T7 // Ensure not yet reached final timer OUT T0 K150 // T0 = 15.0 sec ANI T0 OUT M1 // M1 = North-South green phase LD T0 OUT T1 K20 // T1 …	[40, 41, 42]	[1.0, 1.0, 1.0]	0.5145	0.7253	0.0091	0.4761	0.1611	0.6391	18.0	19.3
llama3.1:8b	46	How to use Mitsubishi FX-series PLC IL instruction list to design a bidirectional traffic light control logic? Assume both North-South and East-West directions have green, yellow, and red light cycles, and there is a 2-second blinking warning before the green light ends.	LD X000 // Start button OR M0 ANI X001 // Stop button OUT M0 // System start flag LD M0 ANI T7 // Ensure not yet reached final timer OUT T0 K240 // T0 = 24.0 sec ANI T0 OUT M1 // M1 = North-South green phase LD T0 OUT T1 K20 // T1 = 2 sec ANI T1 OUT M2 // M2 = North-South green blinking phase LD T1 OUT T2 K40 // T2 = 4.0 sec ANI T2 OUT M3 // M3 = North-South yellow phase LD T2 OUT T3 K20 // T3 = …	Here are the answers to the two-part question: **Part One: Mitsubishi FX3U/FX3UC IL Instruction List Code** ``` ; Traffic Light Control Program ; Initialize Variables LD F0, #1 ; Set Flag F0 to 1 (Green Light Flag) LD F1, #1 ; Set Flag F1 to 1 (Yellow Light Flag) LD F2, #1 ; Set Flag F2 to 1 (Red Light Flag) LD F3, #0 ; Set Flag F3 to 0 (Warning Light Flag) ; Main Loop L0: ; Check North-South Dir…	**Part One: Complete IL Program with Line-by-Line English Comments** Here is the complete IL program with line-by-line English comments: ```il // Start button LD X000 // Load start button value into accumulator OR M0 // Logical OR with M0 (system start flag) ANI X001 // Logical AND with stop button value (X001) OUT M0 // Output system start flag to M0 // Ensure not yet reached final timer LD M0 A…	[40, 41, 42]	[1.0, 1.0, 1.0]	0.5023	0.7924	0.0012	0.2609	0.1278	0.518	21.2	18.04
llama3.1:8b	47	How to use Mitsubishi FX-series PLC IL instruction list to design a bidirectional traffic light control logic? Assume both North-South and East-West directions have green, yellow, and red light cycles, and there is a 2-second blinking warning before the green light ends.	LD X000 // Start button OR M0 ANI X001 // Stop button OUT M0 // System start flag LD M0 ANI T7 // Ensure not yet reached final timer OUT T0 K180 // T0 = 18.0 sec ANI T0 OUT M1 // M1 = North-South green phase LD T0 OUT T1 K20 // T1 = 2 sec ANI T1 OUT M2 // M2 = North-South green blinking phase LD T1 OUT T2 K40 // T2 = 4.0 sec ANI T2 OUT M3 // M3 = North-South yellow phase LD T2 OUT T3 K30 // T3 = …	Here are the two parts of the response: **[Part One] - Mitsubishi FX3U/FX3UC IL Instruction List Code** ```il ; Traffic Light Control Program ; North-South and East-West Directions ; Variable Declaration VAR NS_GREEN DINT ; North-South Green Light Timer NS_YELLOW DINT ; North-South Yellow Light Timer NS_RED DINT ; North-South Red Light Timer EW_GREEN DINT ; East-West Green Light Timer EW_YELLOW D…	**Part One: Complete IL Program with Line-by-Line English Comments** Here is the complete IL program for the bidirectional traffic light control logic with line-by-line English comments: ```il // Start button LD X000 // Load start button status OR M0 // Logical OR with M0 (system start flag) ANI X001 // Logical AND with X001 (stop button) OUT M0 // Output M0 (system start flag) // Timer T0 = 15.0…	[40, 41, 42]	[1.0, 1.0, 1.0]	0.4529	0.7082	0.0017	0.3735	0.0983	0.5902	21.37	17.28
llama3.1:8b	48	How to use Mitsubishi FX-series PLC IL instruction list to design a bidirectional traffic light control logic? Assume both North-South and East-West directions have green, yellow, and red light cycles, and there is a 2-second blinking warning before the green light ends.	LD X000 // Start button OR M0 ANI X001 // Stop button OUT M0 // System start flag LD M0 ANI T7 // Ensure not yet reached final timer OUT T0 K60 // T0 = 6.0 sec ANI T0 OUT M1 // M1 = North-South green phase LD T0 OUT T1 K20 // T1 = 2 sec ANI T1 OUT M2 // M2 = North-South green blinking phase LD T1 OUT T2 K50 // T2 = 5.0 sec ANI T2 OUT M3 // M3 = North-South yellow phase LD T2 OUT T3 K40 // T3 = 4.…	I'll provide the complete IL program and its explanation in two parts. **Part One: Mitsubishi FX3U/FX3UC IL Instruction List Code** ```IL ; Traffic Light Control Logic (Bidirectional) ; North-South and East-West directions have green, yellow, and red light cycles ; with a 2-second blinking warning before the green light ends ; Initialize Variables VAR NS_DIR_GREEN DINT ; North-South direction gre…	It seems like you have multiple reference examples of Mitsubishi FX-series PLC IL instruction list code for a bidirectional traffic light control logic. I'll provide the complete IL program with line-by-line English comments for each example. **Example 1** ```il LD X000 // Start button OR M0 ANI X001 // Stop button OUT M0 // System start flag LD M0 ANI T7 // Ensure not yet reached final timer OUT…	[40, 41, 42]	[1.0, 1.0, 1.0]	0.485	0.6489	0.0023	0.4702	0.1005	0.6333	15.66	18.03
llama3.1:8b	49	How to use Mitsubishi FX-series PLC IL instruction list to design a bidirectional traffic light control logic? Assume both North-South and East-West directions have green, yellow, and red light cycles, and there is a 2-second blinking warning before the green light ends.	LD X000 // Start button OR M0 ANI X001 // Stop button OUT M0 // System start flag LD M0 ANI T7 // Ensure not yet reached final timer OUT T0 K130 // T0 = 13.0 sec ANI T0 OUT M1 // M1 = North-South green phase LD T0 OUT T1 K20 // T1 = 2 sec ANI T1 OUT M2 // M2 = North-South green blinking phase LD T1 OUT T2 K40 // T2 = 4.0 sec ANI T2 OUT M3 // M3 = North-South yellow phase LD T2 OUT T3 K50 // T3 = …	**Part One: Mitsubishi FX3U/FX3UC IL Instruction List Code** ```il ; Traffic Light Control Program ; North-South and East-West Directions ; 2-second blinking warning before green light ends ; Input Registers R0.0: NS_GREEN (North-South Green Light Input) R0.1: NS_YELLOW (North-South Yellow Light Input) R0.2: NS_RED (North-South Red Light Input) R0.3: EW_GREEN (East-West Green Light Input) R0.4: E…	**Part One: Complete IL Program with Line-by-Line English Comments** Based on the three examples provided, I'll create a unified IL program with line-by-line comments. Since there are slight variations in the examples, I'll incorporate the most common settings. ```il // Start button LD X000 // Load start button status OR M0 // Logical OR with system start flag ANI X001 // Logical AND with stop bu…	[40, 41, 42]	[1.0, 1.0, 1.0]	0.4816	0.7729	0.0044	0.4034	0.1677	0.5665	16.88	16.85
llama3.1:8b	50	Please write a traffic light control program for a crossroad using Mitsubishi FX-series PLC IL instruction list. The system is started by X0 and stopped by X1. Both North-South and East-West directions have green lights (with blinking before end), yellow lights, and red lights, switching alternately in a periodic cycle.	LD X000 // Start button OR M0 ANI X001 // Stop button OUT M0 // System start flag // Stage 1: N-S Green LD M0 ANI T7 // Ensure final timer not reached OUT T0 K120 // T0 = 12.0 sec (N-S Green) ANI T0 OUT M1 // M1 = N-S Green Phase // N-S Green Blinking Before End LD T0 OUT T1 K20 // T1 = 2 sec (blinking time) ANI T1 OUT M2 // M2 = N-S Green Blinking Phase // Stage 2: N-S Yellow LD T1 OUT T2 K50 //…	**Part One: Mitsubishi FX3U/FX3UC IL Instruction List Code** Here is the complete IL program: ```IL ; Traffic Light Control Program ; Author: [Your Name] ; Date: [Today's Date] ; Define variables VAR NS_GREEN D:B0.0 ; North-South green light NS_YELLOW D:B0.1 ; North-South yellow light NS_RED D:B0.2 ; North-South red light EW_GREEN D:B0.3 ; East-West green light EW_YELLOW D:B0.4 ; East-West yellow…	Here is the IL program with line-by-line English comments: ``` LD X000 // Start button OR M0 ANI X001 // Stop button OUT M0 // System start flag // Stage 1: N-S Green LD M0 ANI T7 // Ensure final timer not reached OUT T0 K200 // T0 = 20.0 sec (N-S Green) ANI T0 OUT M1 // M1 = N-S Green Phase // N-S Green Blinking Before End LD T0 OUT T1 K30 // T1 = 3 sec (blinking time) ANI T1 OUT M2 // M2 = N-S …	[51, 52, 53]	[1.0, 1.0, 1.0]	0.4681	0.8909	0.0024	0.766	0.1016	0.8813	14.96	13.89
llama3.1:8b	51	Please write a traffic light control program for a crossroad using Mitsubishi FX-series PLC IL instruction list. The system is started by X0 and stopped by X1. Both North-South and East-West directions have green lights (with blinking before end), yellow lights, and red lights, switching alternately in a periodic cycle.	LD X000 // Start button OR M0 ANI X001 // Stop button OUT M0 // System start flag // Stage 1: N-S Green LD M0 ANI T7 // Ensure final timer not reached OUT T0 K210 // T0 = 21.0 sec (N-S Green) ANI T0 OUT M1 // M1 = N-S Green Phase // N-S Green Blinking Before End LD T0 OUT T1 K20 // T1 = 2 sec (blinking time) ANI T1 OUT M2 // M2 = N-S Green Blinking Phase // Stage 2: N-S Yellow LD T1 OUT T2 K30 //…	**Part One: Mitsubishi FX3U/FX3UC IL Instruction List Code** ```il ; Traffic Light Control Program for Crossroad ; Author: [Your Name] ; Date: [Today's Date] ; Global Variables VAR X0 ; Start button X1 ; Stop button T0 ; Timer for blinking green light T1 ; Timer for switching lights N ; North-South direction E ; East-West direction G ; Green light flag Y ; Yellow light flag R ; Red light flag END…	Here is the complete IL program with line-by-line English comments: ``` LD X000 // Start button OR M0 ANI X001 // Stop button OUT M0 // System start flag // Stage 1: N-S Green LD M0 ANI T7 // Ensure final timer not reached OUT T0 K20 // T0 = 20.0 sec (N-S Green) ANI T0 OUT M1 // M1 = N-S Green Phase // N-S Green Blinking Before End LD T0 OUT T1 K20 // T1 = 2 sec (blinking time) ANI T1 OUT M2 // M…	[50, 52, 53]	[1.0, 1.0, 1.0]	0.5412	0.8853	0.0017	0.6824	0.1258	0.8189	14.55	14.17
llama3.1:8b	52	Please write a traffic light control program for a crossroad using Mitsubishi FX-series PLC IL instruction list. The system is started by X0 and stopped by X1. Both North-South and East-West directions have green lights (with blinking before end), yellow lights, and red lights, switching alternately in a periodic cycle.	LD X000 // Start button OR M0 ANI X001 // Stop button OUT M0 // System start flag // Stage 1: N-S Green LD M0 ANI T7 // Ensure final timer not reached OUT T0 K140 // T0 = 14.0 sec (N-S Green) ANI T0 OUT M1 // M1 = N-S Green Phase // N-S Green Blinking Before End LD T0 OUT T1 K20 // T1 = 2 sec (blinking time) ANI T1 OUT M2 // M2 = N-S Green Blinking Phase // Stage 2: N-S Yellow LD T1 OUT T2 K50 //…	Here are the two parts of the response as requested: **Part One: Mitsubishi FX3U/FX3UC IL Instruction List Code** ```il // Traffic Light Control Program for a Crossroad // Initialize variables LD X0, X0 // Start flag LD X1, X1 // Stop flag LD C0, 0 // Cycle counter LD C1, 0 // North-South light timer LD C2, 0 // East-West light timer // Main program loop L0: // Start flag check LD X0, X0 JE L1 //…	Here is the complete IL program with line-by-line English comments: ``` LD X000 // Start button OR M0 ANI X001 // Stop button OUT M0 // System start flag // Stage 1: N-S Green LD M0 ANI T7 // Ensure final timer not reached OUT T0 K240 // T0 = 24.0 sec (N-S Green) ANI T0 OUT M1 // M1 = N-S Green Phase // N-S Green Blinking Before End LD T0 OUT T1 K20 // T1 = 2 sec (blinking time) ANI T1 OUT M2 // …	[50, 51, 53]	[1.0, 1.0, 1.0]	0.5497	0.8939	0.0024	0.7483	0.1287	0.856	12.86	17.93
llama3.1:8b	53	Please write a traffic light control program for a crossroad using Mitsubishi FX-series PLC IL instruction list. The system is started by X0 and stopped by X1. Both North-South and East-West directions have green lights (with blinking before end), yellow lights, and red lights, switching alternately in a periodic cycle.	LD X000 // Start button OR M0 ANI X001 // Stop button OUT M0 // System start flag // Stage 1: N-S Green LD M0 ANI T7 // Ensure final timer not reached OUT T0 K180 // T0 = 18.0 sec (N-S Green) ANI T0 OUT M1 // M1 = N-S Green Phase // N-S Green Blinking Before End LD T0 OUT T1 K20 // T1 = 2 sec (blinking time) ANI T1 OUT M2 // M2 = N-S Green Blinking Phase // Stage 2: N-S Yellow LD T1 OUT T2 K40 //…	**Part One: Mitsubishi FX3U/FX3UC IL Instruction List Code** ```il ; Traffic Light Control Program ; Initialization LD X0, X0 ; Start Flag (X0) = 1 LD X1, X1 ; Stop Flag (X1) = 0 LD C0, #10 ; Counter (C0) = 10 (initial cycle count) ; Main Loop LD C1, C0 ; Copy cycle count to C1 DEC C1 ; Decrement cycle count JMP F0000 ; Jump to next instruction (end of loop) ; Cycle Count = 0 (Green Light) LD X2,…	Based on the provided reference examples, here is the complete IL program with line-by-line English comments: ```il // Start button LD X000 // Load start button status OR M0 // Check if system is already running ANI X001 // Check if stop button is pressed OUT M0 // System start flag // Stage 1: N-S Green LD M0 // Load system start flag ANI T7 // Ensure final timer not reached OUT T0 K180 // T0 = …	[50, 51, 52]	[1.0, 1.0, 1.0]	0.5473	0.7922	0.0022	0.7516	0.1266	0.8696	17.51	13.78
llama3.1:8b	54	Please write a traffic light control program for a crossroad using Mitsubishi FX-series PLC IL instruction list. The system is started by X0 and stopped by X1. Both North-South and East-West directions have green lights (with blinking before end), yellow lights, and red lights, switching alternately in a periodic cycle.	LD X000 // Start button OR M0 ANI X001 // Stop button OUT M0 // System start flag // Stage 1: N-S Green LD M0 ANI T7 // Ensure final timer not reached OUT T0 K50 // T0 = 5.0 sec (N-S Green) ANI T0 OUT M1 // M1 = N-S Green Phase // N-S Green Blinking Before End LD T0 OUT T1 K20 // T1 = 2 sec (blinking time) ANI T1 OUT M2 // M2 = N-S Green Blinking Phase // Stage 2: N-S Yellow LD T1 OUT T2 K30 // T…	**Part One: Mitsubishi FX3U/FX3UC IL Instruction List Code** ```il ; Traffic Light Control Program ; Authors: [Your Name] ; Date: [Today's Date] ; Step 1: Initialize Variables MOV X0, #0 ; Initialize X0 as start bit MOV X1, #1 ; Initialize X1 as stop bit MOV D0, #0 ; Initialize D0 as timer bit MOV D1, #0 ; Initialize D1 as counter bit MOV D2, #0 ; Initialize D2 as timer bit for blinking ; Step 2:…	Based on the provided reference examples, I will write a traffic light control program for a crossroad using Mitsubishi FX-series PLC IL instruction list. Here is the complete IL program with line-by-line English comments: ``` LD X000 // Start button OR M0 ANI X001 // Stop button OUT M0 // System start flag // Stage 1: N-S Green LD M0 ANI T7 // Ensure final timer not reached OUT T0 K170 // T0 = 1…	[50, 51, 52]	[1.0, 1.0, 1.0]	0.5439	0.6235	0.002	0.7649	0.0768	0.8739	18.06	15.17
llama3.1:8b	55	Please write a traffic light control program for a crossroad using Mitsubishi FX-series PLC IL instruction list. The system is started by X0 and stopped by X1. Both North-South and East-West directions have green lights (with blinking before end), yellow lights, and red lights, switching alternately in a periodic cycle.	LD X000 // Start button OR M0 ANI X001 // Stop button OUT M0 // System start flag // Stage 1: N-S Green LD M0 ANI T7 // Ensure final timer not reached OUT T0 K200 // T0 = 20.0 sec (N-S Green) ANI T0 OUT M1 // M1 = N-S Green Phase // N-S Green Blinking Before End LD T0 OUT T1 K20 // T1 = 2 sec (blinking time) ANI T1 OUT M2 // M2 = N-S Green Blinking Phase // Stage 2: N-S Yellow LD T1 OUT T2 K40 //…	**Part One: Mitsubishi FX3U/FX3UC IL Instruction List Code** ```il ; Traffic Light Control Program for a Crossroad ; Using Mitsubishi FX-series PLC IL Instruction List ; Author: [Your Name] ; Initialize variables LD F#0000, 0 ; Initialize counter to 0 LD F#0001, 0 ; Initialize direction counter to 0 LD F#0002, 1 ; Initialize green light duration to 5 seconds LD F#0003, 3 ; Initialize yellow light…	Here is the complete IL program with line-by-line English comments: ``` LD X000 // Start button OR M0 ANI X001 // Stop button OUT M0 // System start flag // Stage 1: N-S Green LD M0 ANI T7 // Ensure final timer not reached OUT T0 K160 // T0 = 16.0 sec (N-S Green) ANI T0 OUT M1 // M1 = N-S Green Phase // N-S Green Blinking Before End LD T0 OUT T1 K20 // T1 = 2 sec (blinking time) ANI T1 OUT M2 // …	[50, 51, 52]	[1.0, 1.0, 1.0]	0.4689	0.9009	0.0005	0.739	0.103	0.8506	14.34	13.81
llama3.1:8b	56	Please write a traffic light control program for a crossroad using Mitsubishi FX-series PLC IL instruction list. The system is started by X0 and stopped by X1. Both North-South and East-West directions have green lights (with blinking before end), yellow lights, and red lights, switching alternately in a periodic cycle.	LD X000 // Start button OR M0 ANI X001 // Stop button OUT M0 // System start flag // Stage 1: N-S Green LD M0 ANI T7 // Ensure final timer not reached OUT T0 K200 // T0 = 20.0 sec (N-S Green) ANI T0 OUT M1 // M1 = N-S Green Phase // N-S Green Blinking Before End LD T0 OUT T1 K20 // T1 = 2 sec (blinking time) ANI T1 OUT M2 // M2 = N-S Green Blinking Phase // Stage 2: N-S Yellow LD T1 OUT T2 K30 //…	**Part One: Mitsubishi FX3U/FX3UC IL Instruction List Code** ```IL ; Traffic Light Control Program ; Author: [Your Name] ; Date: [Current Date] ; Initialize Timer T1 for 10-second cycle T1 #10 ; Define variables for light states LS #0 ; North-South lights (0: Green, 1: Yellow, 2: Red) LE #0 ; East-West lights (0: Green, 1: Yellow, 2: Red) ; Program Start S0 X0 ; Start program when X0 is true ; In…	Here is the complete IL program with line-by-line English comments: ``` LD X000 // Start button OR M0 ANI X001 // Stop button OUT M0 // System start flag // Stage 1: N-S Green LD M0 ANI T7 // Ensure final timer not reached OUT T0 K160 // T0 = 16.0 sec (N-S Green) ANI T0 OUT M1 // M1 = N-S Green Phase // N-S Green Blinking Before End LD T0 OUT T1 K20 // T1 = 2 sec (blinking time) ANI T1 OUT M2 // …	[50, 51, 52]	[1.0, 1.0, 1.0]	0.4985	0.8978	0.0009	0.5105	0.091	0.6667	14.61	16.76
llama3.1:8b	57	Please write a traffic light control program for a crossroad using Mitsubishi FX-series PLC IL instruction list. The system is started by X0 and stopped by X1. Both North-South and East-West directions have green lights (with blinking before end), yellow lights, and red lights, switching alternately in a periodic cycle.	LD X000 // Start button OR M0 ANI X001 // Stop button OUT M0 // System start flag // Stage 1: N-S Green LD M0 ANI T7 // Ensure final timer not reached OUT T0 K250 // T0 = 25.0 sec (N-S Green) ANI T0 OUT M1 // M1 = N-S Green Phase // N-S Green Blinking Before End LD T0 OUT T1 K20 // T1 = 2 sec (blinking time) ANI T1 OUT M2 // M2 = N-S Green Blinking Phase // Stage 2: N-S Yellow LD T1 OUT T2 K40 //…	**Part One: Mitsubishi FX3U/FX3UC IL Instruction List Code** ```il ; Traffic Light Control Program ; By [Your Name] ; Date: [Today's Date] ; Initialize all variables LD #0, P1.0 ; Initialize direction (0: North-South, 1: East-West) LD #0, P2.0 ; Initialize light color (0: Green, 1: Yellow, 2: Red) ; Main Program Loop MAIN: LD P1.0, R0 ; Read direction BEQ NS ; If NS direction, branch to NS routin…	I'll provide the complete IL program with line-by-line English comments. ```IL // Start button LD X000 // Load start button status into accumulator OR M0 // Check if system is already running ANI X001 // Check if stop button is pressed (AND with X001) OUT M0 // Set system start flag // Stage 1: N-S Green LD M0 // Load system start flag into accumulator ANI T7 // Ensure final timer not reached OUT…	[50, 51, 52]	[1.0, 1.0, 1.0]	0.5461	0.7195	0.0009	0.3769	0.1154	0.6631	14.8	16.72
llama3.1:8b	58	Please write a traffic light control program for a crossroad using Mitsubishi FX-series PLC IL instruction list. The system is started by X0 and stopped by X1. Both North-South and East-West directions have green lights (with blinking before end), yellow lights, and red lights, switching alternately in a periodic cycle.	LD X000 // Start button OR M0 ANI X001 // Stop button OUT M0 // System start flag // Stage 1: N-S Green LD M0 ANI T7 // Ensure final timer not reached OUT T0 K120 // T0 = 12.0 sec (N-S Green) ANI T0 OUT M1 // M1 = N-S Green Phase // N-S Green Blinking Before End LD T0 OUT T1 K20 // T1 = 2 sec (blinking time) ANI T1 OUT M2 // M2 = N-S Green Blinking Phase // Stage 2: N-S Yellow LD T1 OUT T2 K50 //…	**Part One: Mitsubishi FX3U/FX3UC IL Instruction List Code** ```il ; Traffic Light Control Program for Crossroad ; Written by [Your Name] ; Date: [Today's Date] ; Initialize all inputs and outputs L1: CLR X0 L2: CLR X1 L3: CLR Y0 L4: CLR Y1 L5: CLR Z0 L6: CLR Z1 L7: CLR Z2 L8: CLR Z3 L9: CLR Z4 L10: CLR Z5 L11: CLR Z6 L12: CLR Z7 ; Define Timer T1 for periodic cycle L13: TMR T1 10S ; Main Program…	Here is the complete IL program with line-by-line English comments: ```il // Start button LD X000 // Load start button flag OR M0 // Check if system is already running ANI X001 // Check if stop button is pressed OUT M0 // Set system start flag // Stage 1: N-S Green LD M0 // Load system start flag ANI T7 // Check if final timer has not reached OUT T0 K140 // Set T0 to 14.0 sec (N-S Green) ANI T0 /…	[50, 51, 52]	[1.0, 1.0, 1.0]	0.472	0.7102	0.0035	0.3018	0.111	0.6709	14.75	17.98
llama3.1:8b	59	Please write a traffic light control program for a crossroad using Mitsubishi FX-series PLC IL instruction list. The system is started by X0 and stopped by X1. Both North-South and East-West directions have green lights (with blinking before end), yellow lights, and red lights, switching alternately in a periodic cycle.	LD X000 // Start button OR M0 ANI X001 // Stop button OUT M0 // System start flag // Stage 1: N-S Green LD M0 ANI T7 // Ensure final timer not reached OUT T0 K180 // T0 = 18.0 sec (N-S Green) ANI T0 OUT M1 // M1 = N-S Green Phase // N-S Green Blinking Before End LD T0 OUT T1 K20 // T1 = 2 sec (blinking time) ANI T1 OUT M2 // M2 = N-S Green Blinking Phase // Stage 2: N-S Yellow LD T1 OUT T2 K30 //…	I'll provide the IL code and the program logic explanation in two parts. **Part One: Mitsubishi FX3U/FX3UC IL Instruction List Code** ```mips ; Traffic Light Control Program ; Author: [Your Name] ; Date: [Today's Date] ; Initialize Variables VAR NS_GREEN_TIME D #00000001 ; North-South Green Time (1-10 seconds) NS_YELLOW_TIME D #00000002 ; North-South Yellow Time (1-5 seconds) EW_GREEN_TIME D #000…	Here is the complete IL program with line-by-line English comments: ```il // System Start Flag LD X000 // Read start button OR M0 // System start flag ANI X001 // Stop button OUT M0 // System start flag // Stage 1: N-S Green LD M0 // Ensure final timer not reached ANI T7 // Ensure final timer not reached OUT T0 K180 // T0 = 18.0 sec (N-S Green) ANI T0 // T0 = 18.0 sec (N-S Green) OUT M1 // M1 = N…	[50, 51, 52]	[1.0, 1.0, 1.0]	0.4935	0.8475	0.0037	0.4572	0.1133	0.7125	13.97	17.01
llama3.1:8b	60	How to write a self-holding start-stop program in Mitsubishi FX-series PLC IL instruction list?	Input: X0 (Start), X1 (Stop) Output: Y0 (Motor or Load) Internal Relay: M0 (Self-hold) Instruction List Code: LD X0 ; Press start button OR M0 OUT M0 ; Set M0 (self-hold) LD X1 ; Press stop button RST M0 ; Reset M0 (stop) LD M0 ; If M0 is ON OUT Y0 ; Relay Y0 energized (drives motor or load) END ; End of program	**Part One: Mitsubishi FX3U/FX3UC IL Instruction List Code** ```il ; Self-holding start-stop program for Mitsubishi FX-series PLC ; This program uses the MELSEC FX3U/FX3UC's built-in timer and counter functions ORG 0x00 ; Start of program memory ; Initialize timer and counter TIMER T1 0 ; Initialize timer T1 to 0 CNT T2 0 ; Initialize counter T2 to 0 ; Define start-stop logic START ; Set start fl…	Based on the reference examples, I'll write a self-holding start-stop program in Mitsubishi FX-series PLC IL instruction list. **Program: Self-Holding Start-Stop Program** **Instruction List Code:** ```IL LD X0 ; Start button pressed SET M0 ; Set start hold LD X0 ; Check if start button is still pressed LD M0 ; and start hold is set OUT Y0 ; Turn on motor LD /X0 ; Stop button pressed RST M0 ; Res…	[63, 66, 61]	[0.7928, 0.7585, 0.7029]	0.4632	0.7435	0.0077	0.0344	0.0561	0.159	15.67	15.21
llama3.1:8b	61	How to write a forward-reverse motor control program with interlock protection using Mitsubishi FX-series PLC IL instruction list?	Input: X0 (Forward), X1 (Reverse), X2 (Common Stop) Output: Y0 (Forward), Y1 (Reverse) Internal Relays: M0 (Forward self-hold), M1 (Reverse self-hold) Instruction List Code: LD X0 ; Press forward button ANI Y1 ; Interlocked with reverse output OUT M0 ; Set forward self-hold LD X1 ; Press reverse button ANI Y0 ; Interlocked with forward output OUT M1 ; Set reverse self-hold LD M0 ; If forward self…	Here's the solution in two parts: **Part One: Mitsubishi FX3U/FX3UC IL Instruction List Code** ```il // Forward-reverse motor control program with interlock protection // Author: [Your Name] // Date: [Today's Date] // Define inputs and outputs I 1.0:FORWARD // Forward button input I 1.1:REVERSE // Reverse button input I 1.2:EMERGENCY_STOP // Emergency stop button input O 1.0:MOTOR_FORWARD // Moto…	To write a forward-reverse motor control program with interlock protection using Mitsubishi FX-series PLC IL instruction list, we'll follow these steps. Please note that the example program will be for a single motor, but the concept can be expanded for multiple motors. **Input and Output Description** * Inputs: + X0: Forward button + X1: Reverse button + X2: Emergency stop button * Outputs: + Y0…	[65, 60, 31]	[0.8341, 0.7029, 0.6533]	0.6635	0.7433	0.004	0.055	0.1031	0.2425	13.52	15.57
llama3.1:8b	62	How to write an On-Delay program using Mitsubishi FX-series PLC IL instruction list?	Input: X0 (Start) Output: Y0 (Indicator or Load) Timer: T0 = 5 seconds (K50) Instruction List Code: LD X0 ; Press start button OUT T0 K50 ; Start timer T0, 5 seconds LD T0 ; When T0 times out OUT Y0 ; Output Y0 END ; End of program	I'll provide the response in two parts as requested. **Part One: Mitsubishi FX3U/FX3UC IL Instruction List Code** Here is the complete IL program with line-by-line English comments explaining each instruction: ```IL ; Define a variable to store the timer value TIMER_VAR DAT #0 ; Set the timer to 10 seconds (1024 units) TIMER_VAR #= 1024 ; Start the timer TIMER_START #TIMER_VAR ; Main program loop…	Based on the reference examples provided, the On-Delay program using Mitsubishi FX-series PLC IL instruction list can be written as follows: **Instruction List Code:** ``` LD X0 ; Start button is pressed OUT T0 K50 ; Start timer T0 for 5 seconds LD T0 ; When T0 times out OUT Y0 ; Turn on light RST T0 ; Reset timer END ; End of program ``` **English Comments:** 1. `LD X0` - Load the value of the s…	[63, 70, 76]	[0.9763, 0.8223, 0.8457]	0.588	0.6783	0.0098	0.1375	0.0624	0.3027	14.72	7.4
llama3.1:8b	63	How to write an Off-Delay program using Mitsubishi FX-series PLC IL instruction list?	Input: X0 (Button) Output: Y0 (Indicator) Timer: T0 = 5 seconds (K50) Internal Relay: M0 (Hold the light ON) Instruction List Code: LD X0 ; Button is pressed OUT M0 ; Set M0 LD /X0 ; Button released (X0 negated) OUT T0 K50 ; Start 5-second timer LD T0 ; When timer expires RST M0 ; Turn off holding LD M0 ; As long as M0 is ON OUT Y0 ; Keep light ON END ; End of program	I'll provide the response in two parts as requested. **Part One: Mitsubishi FX3U/FX3UC IL Instruction List Code** Here is a sample Off-Delay program using Mitsubishi FX-series PLC IL instruction list: ``` // OFF-DELAY PROGRAM USING FX-SERIES PLC IL INSTRUCTION LIST // Input: Run (RUN) // Output: Delayed Output (DO) // Initialize variables LDN #10, %0 // Load N#10 to accumulator (accumulator 0) LD…	Based on the reference examples provided, I'll write a complete IL program with line-by-line English comments for an Off-Delay program using Mitsubishi FX-series PLC IL instruction list. **Off-Delay Program:** Instruction List Code: ``` LD X0 ; Press the button OUT M0 ; Set M0 (light hold) LD /X0 ; Button released (X0 negated) OUT T0 K30 ; Start timer T0, 3 seconds LD T0 ; When T0 times out RST M…	[62, 60, 71]	[0.9763, 0.7928, 0.8249]	0.3709	0.7156	0.0032	0.1509	0.0442	0.2971	14.72	9.68
llama3.1:8b	64	How to write a blinking light control (alternating timer) using Mitsubishi FX-series PLC IL instruction list?	Input: None Output: Y0 (Blinking Light) Timers: T0, T1 (Alternating timing) Internal Relay: M0 (Blink control) Instruction List Code: LD M8000 ; Always ON when PLC powered OUT T0 K50 ; Start T0, 5 seconds LD T0 ; When T0 completes OUT T1 K50 ; Start T1, 5 seconds LD T1 ; When T1 completes RST T0 ; Restart T0 LD T0 ; While T0 is timing OUT M0 ; M0 represents blinking LD M0 ; If M0 is ON OUT Y0 ; L…	**Part One: Mitsubishi FX3U/FX3UC IL Instruction List Code** Here is the complete IL program with line-by-line English comments: ```il ; Blinking Light Control Program ; Define a 16-bit timer to control the blinking period TIMER BLINK 16 ; Initialize the timer to 0 MOV #0, TIMER BLINK ; Set the timer period (in milliseconds) to 500 (0.5 seconds) MOV #500, TMR PBLK ; Set the timer output (TOF) to …	**Part One: Complete IL Program with Line-by-Line English Comments** Here is the complete IL program with line-by-line English comments: ```il ; Initialize M8000 (Internal Relay) to always ON when PLC is powered LD M8000 ; Always ON when PLC is powered (Initialize M0) ; Start timer T0 for 5 seconds (K50) OUT T0 K50 ; Start T0 timer for 5 seconds ; Wait for T0 to end (timer expiration) LD T0 ; Wai…	[72, 62, 71]	[0.9354, 0.7692, 0.8239]	0.5815	0.8257	0.004	0.0954	0.0734	0.2466	14.4	13.45
llama3.1:8b	65	How to write a two-motor interlock control (cannot run simultaneously) using Mitsubishi FX-series PLC IL instruction list?	Input: X0 (Motor 1 Start), X1 (Motor 2 Start), X2 (Common Stop) Output: Y0 (Motor 1), Y1 (Motor 2) Internal Relays: M0 (Motor 1 hold), M1 (Motor 2 hold) Instruction List Code: LD X0 ; Start Motor 1 ANI Y1 ; Motor 2 not running OUT M0 ; Hold Motor 1 LD X1 ; Start Motor 2 ANI Y0 ; Motor 1 not running OUT M1 ; Hold Motor 2 LD M0 ; Motor 1 held OR Y0 ; Or already running ANI X2 ; Stop not pressed OUT…	**Part One: Mitsubishi FX3U/FX3UC IL Instruction List Code** Here is the IL program that implements a two-motor interlock control using Mitsubishi FX-series PLC: ```il ; Two-motor interlock control program ; Initialize flag variables FLG_MOTOR1_RUNNING EQU 0x1000 FLG_MOTOR2_RUNNING EQU 0x1001 ; Motor 1 control MOT_1_ON EQU 0x2000 MOT_1_OFF EQU 0x2001 ; Motor 2 control MOT_2_ON EQU 0x3000 MOT_2_OF…	I'll provide the complete IL program with line-by-line English comments and a step-by-step description of the program's logic flow. **Mitsubishi FX3U/FX3UC IL Instruction List Code:** ```IL ; Two-Motor Interlock Control Program ; Input: X0 (Motor 1), X1 (Motor 2), X2 (Common Stop) ; Output: Y0 (Motor 1), Y1 (Motor 2) ; Internal Relays: M0 (Motor 1 self-hold), M1 (Motor 2 self-hold) LD X0 ; Press …	[61, 72, 69]	[0.8341, 0.6779, 0.7216]	0.6759	0.802	0.0069	0.1112	0.1054	0.3366	16.15	14.08
llama3.1:8b	66	How to write an emergency stop (E-Stop) function using Mitsubishi FX-series PLC IL instruction list?	Input: X0 (Normal Start), X1 (Emergency Stop) Output: Y0 (Motor) Internal Relay: M0 (Hold) Instruction List Code: LD X0 ; Normal start SET M0 ; Set hold LD X1 ; Emergency stop RST M0 ; Immediately reset LD M0 ; If M0 is still ON OUT Y0 ; Motor runs END ; End of program	Here are the two parts of the response: **Part One: Mitsubishi FX3U/FX3UC IL Instruction List Code** ```il ; Emergency Stop (E-Stop) function using Mitsubishi FX-series PLC IL instruction list ; Author: [Your Name] ; Date: [Today's Date] ; Define the E-Stop input E_STOP_IN: B, I0.0 ; E-Stop input connected to I0.0 ; Define the E-Stop output E_STOP_OUT: B, Q0.0 ; E-Stop output connected to Q0.0 ; …	Based on the reference examples provided, I will write the complete IL program with line-by-line English comments for the emergency stop (E-Stop) function. **Emergency Stop (E-Stop) Function** ```il ; Input: X0 (Start), X1 (Stop) ; Output: Y0 (Motor or Load) ; Internal Relay: M0 (Self-hold), M8000 (PLC in RUN) ; Press start button LD X0 ; Check if start button is pressed OR M8000 ; Check if PLC i…	[60, 193, 76]	[0.7585, 0.6315, 0.6297]	0.5792	0.8075	0.0017	0.0308	0.0299	0.1855	16.85	9.94
llama3.1:8b	67	How to write a Toggle switch (single-button ON/OFF) using Mitsubishi FX-series PLC IL instruction list?	Input: X0 (Button) Output: Y0 (Light) Internal Relays: M0 (Rising Edge), M1 (State Hold) Instruction List Code: LD X0 ; Monitor X0 PLS M0 ; Rising edge trigger LD M0 ; If rising edge INV M1 ; Invert M1 OUT M1 ; Update state LD M1 ; If M1 is ON OUT Y0 ; Light ON END ; End of program	**Part One: Mitsubishi FX3U/FX3UC IL Instruction List Code** Here is the complete IL program with line-by-line English comments explaining each instruction: ```il ; Toggle Switch Program ; Author: [Your Name] ; Define the toggle switch inputs INPU 1, SW1 ; Read the state of input 1 (SW1) INPU 2, SW2 ; Read the state of input 2 (SW2) ; Define the output OUTP 1, LED1 ; Output 1 (LED1) ; Initialize …	To write a Toggle switch (single-button ON/OFF) using Mitsubishi FX-series PLC IL instruction list, we can use the following code: Instruction List Code: LD X0 ; Press toggle button OUT M0 ; Set M0 (toggle state) ; Check current toggle state LD M0 ; If M0 is ON (button pressed first time) RST M0 ; Reset M0 (toggle to OFF) ; If M0 is OFF (button pressed second time) OR M0 OUT M0 ; Set M0 (toggle t…	[64, 60, 73]	[0.7065, 0.6415, 0.6498]	0.5987	0.6399	0.0018	0.1029	0.0393	0.2222	14.28	11.34
llama3.1:8b	68	How to write a counter control program to perform an action after counting using Mitsubishi FX-series PLC IL instruction list?	Input: X0 (Product Sensor) Output: Y0 (Output when target count is reached) Counter: C0 (K10) Instruction List Code: LD X0 ; Product detected OUT C0 K10 ; Count up to 10 LD C0 ; When count = 10 OUT Y0 ; Trigger output RST C0 ; Reset counter END ; End of program	**Part One: Mitsubishi FX3U/FX3UC IL Instruction List Code** Here is the complete IL program with line-by-line English comments explaining each instruction: ``` ; Counter control program to perform an action after counting ; Variables: ; Counter: CNT (16-bit counter) ; Action: ACT (output bit) ; Start: STR (input bit) ; Reset: RST (input bit) ; Initialize counter and action CNT CLR ACT CLR ; Main…	Based on the provided examples and your request, I will provide a detailed answer to the question: "How to write a counter control program to perform an action after counting using Mitsubishi FX-series PLC IL instruction list?" **Program Logic Explanation:** To write a counter control program, we will use the Mitsubishi FX-series PLC IL instruction list. We will create a program that increments a…	[78, 60, 79]	[0.8042, 0.7067, 0.7846]	0.5786	0.6722	0.0042	0.0215	0.0597	0.0973	15.14	13.24
llama3.1:8b	69	How to write a 'simple 2-step sequence' control program using Mitsubishi FX-series PLC IL instruction list?	Input: X0 (Start), X1 (Step Toggle) Output: Y0 (Step 1), Y1 (Step 2) Internal Relays: M0 (Step 1), M1 (Step 2) Instruction List Code: LD X0 ; Press start SET M0 ; Enter Step 1 LD M0 ; Step 1 active OUT Y0 ; Output Step 1 LD X1 ; Toggle RST M0 ; Exit Step 1 SET M1 ; Enter Step 2 LD M1 ; Step 2 active OUT Y1 ; Output Step 2 LD X1 ; Toggle again RST M1 ; Exit Step 2 SET M0 ; Return to Step 1 END ; E…	**Part One: Mitsubishi FX3U/FX3UC IL Instruction List Code** Here is the complete IL program with line-by-line English comments: ```il ; Simple 2-Step Sequence Control Program ; Initialize variables VAR ; Flag to indicate step 1 complete STEP1_COMPLETE DB 0 ; Flag to indicate step 2 complete STEP2_COMPLETE DB 0 END_VAR ; Main program loop MAIN ; Read input from button (assuming button connected t…	Here's a complete IL program with line-by-line English comments for a 'simple 2-step sequence' control program: ```IL ; Simple 2-Step Sequence Control Program ; Step 1: Wait 5 seconds, then proceed to Step 2 LD X0 ; Press start button SET M0 ; Enter Step 1 LD M0 ; If in Step 1 OUT Y0 ; Output Y0 (Step 1 indicator) OUT T0 K50 ; Set timer 5 seconds LD T0 ; When time up RST M0 ; End Step 1 ; Step 2:…	[74, 60, 68]	[0.7899, 0.7862, 0.7446]	0.5556	0.5772	0.0021	0.1141	0.0954	0.2741	14.57	11.0
llama3.1:8b	70	How to use Mitsubishi FX-series PLC IL instruction list to control delayed light startup with a timer (On-Delay)?	Input: X0 = Start Button Output: Y0 = Light Timer: T0 = 5 seconds (K50) Instruction List Code: LD X0 ; When the start button is pressed OUT T0 K50 ; Start timer T0 for 5 seconds LD T0 ; When T0 times out OUT Y0 ; Turn on light END ; End of program	Here are the two parts of the response: **Part One: Mitsubishi FX3U/FX3UC IL Instruction List Code** ```il ; Delayed Light Startup with Timer (On-Delay) ; IL Program for Mitsubishi FX3U/FX3UC PLC ; Initialize timer T1 to 10 seconds (adjust as needed) T1 := 10 ; Initialize output bit for light (L) to 0 (off) L := 0 ; Main program loop LOOP: ; Check if timer T1 has timed out (10 seconds) IF T1 = 0 …	**Complete IL Program with Line-by-Line English Comments** Here is the complete IL program with line-by-line English comments to control delayed light startup with a timer (On-Delay): ```il ; Press the start button LD X0 ; Input: Start button pressed ; Set timer T0 for 5 seconds OUT T0 K50 ; Timer: T0 = 5 seconds (K50) ; Wait for timer T0 to time out LD T0 ; Check if T0 has timed out ; If T0 has …	[71, 62, 72]	[0.9581, 0.8223, 0.8093]	0.684	0.8251	0.0092	0.0889	0.0823	0.2222	14.2	8.84
llama3.1:8b	71	How to use Mitsubishi FX-series PLC IL instruction list to control delayed light off with a timer (Off-Delay)?	Input: X0 = Button Output: Y0 = Light Timer: T0 = 3 seconds (K30) Internal Relay: M0 = Light Hold Instruction List Code: LD X0 ; Press the button OUT M0 ; Set M0 LD /X0 ; Button released (X0 negated) OUT T0 K30 ; Delay 3 seconds LD T0 ; After 3 seconds RST M0 ; Cancel hold LD M0 ; If M0 is still ON OUT Y0 ; Keep light ON END ; End of program	**Part One: Mitsubishi FX3U/FX3UC IL Instruction List Code** Here is the complete IL program with line-by-line English comments explaining each instruction: ``` ; Define a timer for off-delay TIMER T1, 10 ; 10-second timer ; Set the timer's initial state to 0 (off) T1 = 0 ; Main program loop MAIN ; Check if the input signal (e.g. a button press) is true IF IN0 = 1 THEN ; Set the timer's state to …	**Answer:** To control delayed light off with a timer (Off-Delay) using Mitsubishi FX-series PLC IL instruction list, you can use the following code: ```il LD X0 ; Light is pressed OUT M0 ; Set M0 (hold light on) LD /X0 ; Light is released (X0 negated) OUT T0 K50 ; Start 5-second timer LD T0 ; When timer expires RST M0 ; Turn off holding LD M0 ; As long as M0 is OFF OUT Y0 ; Keep light OFF END ; …	[70, 63, 75]	[0.9581, 0.8249, 0.7841]	0.6641	0.7305	0.0022	0.1179	0.0702	0.3176	11.91	10.09
llama3.1:8b	72	How to use Mitsubishi FX-series PLC IL instruction list to generate a blinking light using two alternating timers?	Input: None Output: Y0 = Blinking Light Timers: T0, T1 (Alternating) Internal Relay: M0 = Blink Control Instruction List Code: LD M8000 ; Always ON when PLC is powered OUT T0 K50 ; Start T0, 5 seconds LD T0 ; When T0 ends OUT T1 K50 ; Start T1, 5 seconds LD T1 ; When T1 ends RST T0 ; Reset T0 LD T0 ; While T0 is active OUT M0 ; Set M0 LD M0 ; If M0 is ON OUT Y0 ; Blink light ON END ; End of progr…	**Part One: Mitsubishi FX3U/FX3UC IL Instruction List Code** ```il ; Blinking Light Program using Two Alternating Timers ; Author: [Your Name] ; Timer 1: 5-second delay for LED 1 ON TIMER1 TON #5 ; Set Timer 1 to 5-second delay LDH #0F00 ; Load address of LED 1 output (0F00h) ORL #01h ; Set LED 1 to ON ; Timer 2: 2-second delay for LED 2 ON TIMER2 TON #2 ; Set Timer 2 to 2-second delay LDH #0F02 …	Here is the complete IL program with line-by-line English comments to generate a blinking light using two alternating timers: ``` ; Initialize internal relay M0 to always ON LD M8000 ; Load 1 to M0 (Always ON) ; Start timer T0 for 5 seconds OUT T0 K50 ; Output T0 with 5-second timer value ; When T0 completes, start timer T1 for 5 seconds LD T0 ; Load T0 status (0 = complete) OUT T1 K50 ; Output T…	[64, 74, 70]	[0.9354, 0.7471, 0.8093]	0.5364	0.7666	0.0018	0.1331	0.0544	0.3678	11.89	13.02
llama3.1:8b	73	How to use Mitsubishi FX-series PLC IL instruction list to output a one-shot pulse after detecting a button, with timer delay?	Input: X0 = Button Output: Y0 = One-shot Pulse Timer: T0 = 0.5 seconds (K5) Internal Relay: M0 = Pulse Hold Instruction List Code: LD X0 ; Press button OUT M0 ; Set M0 LD M0 ; If M0 is ON OUT T0 K5 ; Set T0 = 0.5 seconds LD T0 ; When T0 times out RST M0 ; Reset M0 LD M0 ; While M0 is ON OUT Y0 ; Output one-shot END ; End of program	Here are the two parts of the response as requested: **Part One: Mitsubishi FX3U/FX3UC IL Instruction List Code** ```m ; FX3U/FX3UC IL Program: One-Shot Pulse Output with Timer Delay ; Initialize variables VAR Button : INPUT : 0.0 Pulse : OUTPUT : 0.0 Timer : TIMER : 0.0 END_VAR ; Read button input Button := I0.0; Read button input on digital input 0.0 ; Check if button is pressed IF Button = 1 T…	Based on the provided reference examples, I'll create a new IL program that meets the specified requirements. **Part One: Mitsubishi FX3U/FX3UC IL Instruction List Code** Here's the complete IL program with line-by-line English comments: LD X0 ; Press the button OUT M0 ; Set M0 (one-shot pulse enable) LD /X0 ; Button released (X0 negated) OUT T0 K30 ; Delay 3 seconds LD T0 ; After 3 seconds RST M…	[71, 76, 75]	[0.7967, 0.7866, 0.7457]	0.5992	0.7326	0.0024	0.0858	0.0935	0.1858	9.75	16.9
llama3.1:8b	74	How to use Mitsubishi FX-series PLC IL instruction list to perform multi-stage sequence control (e.g., two stages) with timers?	Input: X0 = Start Output: Y0 = Stage 1, Y1 = Stage 2 Timers: T0 = 5 seconds (K50), T1 = 3 seconds (K30) Internal Relays: M0 = Stage 1, M1 = Stage 2 Instruction List Code: LD X0 ; Press start SET M0 ; Enter stage 1 LD M0 ; If in stage 1 OUT Y0 ; Output Y0 OUT T0 K50 ; Set timer 5 seconds LD T0 ; When time up RST M0 ; End stage 1 SET M1 ; Enter stage 2 LD M1 ; If in stage 2 OUT Y1 ; Output Y1 OUT T…	I'll provide the response in two parts as requested. **Part One: Mitsubishi FX3U/FX3UC IL Instruction List Code** ```il ; Stage 1 Timer (10 seconds) STAGE1_TIMER LD F1000.0, #10 ; Load 10 into timer register F1000.0 TIM10 M10.0, F1000.0 ; Start timer 10 with initial value 10 ; Stage 1 Completion Flag STAGE1_FLAG LD F1001.0, #0 ; Initialize flag register F1001.0 to 0 MOV F1001.0, #1 ; Set flag reg…	**Part One: Complete IL Program with Line-by-Line English Comments** Here's an example of a multi-stage sequence control program with timers using Mitsubishi FX-series PLC IL instruction list: ```IL ; Multi-Stage Sequence Control with Timers ; Input: X0 (Start), X1 (Step Toggle) ; Output: Y0 (Step 1), Y1 (Step 2) ; Timers: T0 (5 seconds), T1 (10 seconds) ; Internal Relays: M0 (Step 1), M1 (Step 2…	[69, 79, 70]	[0.7899, 0.7633, 0.7486]	0.6189	0.7531	0.0033	0.0848	0.1088	0.2757	13.82	11.65
llama3.1:8b	75	How to use Mitsubishi FX-series PLC IL instruction list to compare Timer value and output when a set time is reached?	Input: X0 = Start Output: Y0 = Output Action Timer: T0 = 10 seconds (K100) Instruction List Code: LD X0 ; Start OUT T0 K100 ; 10-second timer LD T0 ; When 10 seconds passed OUT Y0 ; Output action END ; End of program	I'll provide the response in two parts as requested. **Part One: Mitsubishi FX3U/FX3UC IL Instruction List Code** Here is the complete IL program with line-by-line English comments explaining each instruction: ```il ; Compare Timer value and output when a set time is reached ; Define variables LD A0, 10 ; Load value 10 into timer register A0 (10 seconds) LD A1, 100 ; Load value 100 into output re…	Here are the answers to your questions: **Part One: Mitsubishi FX3U/FX3UC IL Instruction List Code** I'll provide the complete IL program with line-by-line English comments for each of the three examples: **Example 1: Delayed Light Off with a Timer (Off-Delay)** ``` ; Delayed Light Off with a Timer (Off-Delay) ; Input: X0 = Button ; Output: Y0 = Light ; Timer: T0 = 3 seconds (K30) ; Internal Rela…	[71, 79, 76]	[0.7841, 0.718, 0.7833]	0.6993	0.566	0.0095	0.0208	0.0683	0.0803	13.46	15.31
llama3.1:8b	76	How to use Mitsubishi FX-series PLC IL instruction list to delay output after reaching a set count?	Input: X0 = Sensor (counts +1 per detection) Output: Y0 = Delayed output after reaching count Counter: C0 = 5 (K5) Timer: T0 = 2 seconds (K20) Instruction List Code: LD X0 ; Each sensor detection +1 OUT C0 K5 ; Count to 5 LD C0 ; When count = 5 OUT T0 K20 ; Delay 2 seconds LD T0 ; When timer ends OUT Y0 ; Execute action RST C0 ; Reset counter END ; End of program	Here's the response in two parts as requested. **[Part One] - Mitsubishi FX3U/FX3UC IL Instruction List Code** ```IL // Initialize counter to 0 CNT: SET 0 CNT MOV #10 CNT+1 // Set the target count to 10 // Main loop LOOP: MOV CNT CNT+1 // Read current count value SUB #1 CNT+1 // Decrement count JEQ DONE // If count reaches 0, exit loop // Simulate some task (e.g., reading sensor) for demonstratio…	I'll provide the complete IL program with line-by-line English comments, followed by a step-by-step description of the program's logic flow. **Part One: Instruction List Code** Here's the IL program to delay output after reaching a set count: ```m LD X0 ; Press start button to begin counting OUT C1 K100 ; Initialize counter C1 to 100 LD C1 ; Read current counter value OUT Y0 ; Output Y0 (indicati…	[62, 78, 75]	[0.8457, 0.7374, 0.7833]	0.6846	0.7125	0.0035	0.0221	0.0813	0.1092	16.95	12.88
llama3.1:8b	77	How to use the Down-Counter in Mitsubishi FX-series PLC IL instruction list to output a warning when count reaches 0?	Input: X0 = Feed-in (each time -1), X1 = Load preset Output: Y0 = Warning or alert Counter: C1 = Down-Counter (K10) Instruction List Code: LD X1 ; When pressed MOV K10 C1 ; Load 10 into C1 LD X0 ; Each material detected CD C1 ; Down-Counter -1 LD = C1 K0 ; If C1 = 0 OUT Y0 ; Output warning END ; End of program	I'll provide the response in two parts as requested. **Part One: Mitsubishi FX3U/FX3UC IL Instruction List Code** Here is the complete IL program with line-by-line English comments explaining each instruction: ```il ; Down-Counter Program ; Initialize Down-Counter to 10 DCNT #10 ; Set output bit O1.0 to 0 (off) OUT O1.0 #0 ; Main Program Loop MAIN ; Check if Down-Counter has reached 0 IF DCNT = 0…	**Part One: Complete IL Program with Line-by-Line English Comments** Here is the complete IL program for the Down-Counter application: ```IL LD X0 ; Input: Counter input SET C0 K10 ; Down-Counter: Count down to 10 LD C0 ; When count = 0 OUT Y0 ; Output warning RST C0 ; Reset counter END ; End of program ``` **Part Two: Program Logic Explanation** Here is the step-by-step description of the progra…	[68, 76, 66]	[0.7482, 0.6819, 0.5901]	0.5576	0.6471	0.0055	0.0577	0.0859	0.1515	12.05	11.78
llama3.1:8b	78	How to use Mitsubishi FX-series PLC IL instruction list with an Up-Down Counter to handle increment/decrement simultaneously?	Input: X0 = Count Up, X1 = Count Down Output: Y0 = Reached Upper Limit, Y1 = Reached Lower Limit Counter: C2 (Up-Down shared), Upper limit K10 Instruction List Code: LD X0 ; Count up OUT CU C2 K10 ; Up-Counter LD X1 ; Count down OUT CD C2 ; Down-Counter LD = C2 K10 ; If reached 10 OUT Y0 ; Upper limit LD = C2 K0 ; If reached 0 OUT Y1 ; Lower limit END ; End of program	**Part One: Mitsubishi FX3U/FX3UC IL Instruction List Code** Here is a sample IL program that uses an Up-Down Counter to handle increment/decrement simultaneously: ```IL ; Initialize the counter LD #0 ; Load 0 into the counter register (R0) STA CNT ; Store 0 in the counter register (R0) ; Main program loop MAIN: LD #1 ; Load 1 into the counter register (R0) ADD CNT ; Increment the counter by 1 ST…	Based on the provided reference examples, I'll provide the complete IL program with line-by-line English comments and a step-by-step description of the program's logic flow. **Program Logic Explanation** Let's analyze the three examples provided: 1. **Counter Control Program** * The program uses a counter (C0) to count up to a target value (K10). * When the counter reaches the target value, the p…	[68, 74, 76]	[0.8042, 0.7378, 0.7374]	0.6238	0.5228	0.0014	0.0175	0.0546	0.1053	12.54	14.7
llama3.1:8b	79	How to combine Timer and Counter in Mitsubishi FX-series PLC IL instruction list for mixed control (e.g., flash after counting)?	Input: X0 = Start Button, X1 = Product Sensor Output: Y0 = Blinking Light Counter: C0 = 5 Timers: T0, T1 (2 seconds alternating) Internal Relay: M0 = Blink State Instruction List Code: LD X0 ; Press start OUT M0 ; Set M0 = blinking state LD X1 ; Product detected OUT C0 K5 ; Count to 5 LD C0 ; When reached 5 OUT T0 K20 ; Timer 2 sec LD T0 ; When done OUT T1 K20 ; Another 2 sec LD T1 ; When done RS…	I'll provide the response in two parts as requested. **[Part One] - Mitsubishi FX3U/FX3UC IL Instruction List Code** Here is the complete IL program: ``` // Initialize Timer T1 MOV T1, #1000 ; Load T1 with value 1000 (10 seconds) // Initialize Counter C1 MOV C1, #0 ; Load C1 with value 0 // Main program loop LBL #1 ; Check if timer T1 has expired MOV A, T1 SUB A, #1 MOV T1, A JNZ #2 ; If T1 has e…	Based on the provided reference examples, I will provide a complete IL program with line-by-line English comments that combines Timer and Counter for mixed control. **Program: Flash Light after Counting** Input: X0 (Product Sensor) Output: Y0 (Flash Light) Counter: C0 (K10) Timer: T0 (K50) Instruction List Code: ```il ; Flash light after counting 10 products LD X0 ; Product detected OUT C0 K10 ; …	[68, 72, 74]	[0.7846, 0.7448, 0.7633]	0.4138	0.6175	0.0029	0.0723	0.0517	0.2521	15.84	14.97
llama3.1:8b	80	How does the LD instruction load an input state?	Example code: ``` LD X0 ``` Explanation: LD reads the ON/OFF status of X0 as the starting condition for subsequent logic.	I'll provide the response in two parts as requested. **Part One: Mitsubishi FX3U/FX3UC IL Instruction List Code** Here is the complete IL program with line-by-line English comments explaining each instruction: ``` LD X0, I0.0 ; Load input state of I0.0 into X0 register MOV X1, #10 ; Move decimal value 10 into X1 register ADD X0, X1 ; Add X1 register value to X0 register value MUL X0, #5 ; Multipl…	**Part One: Complete IL Program with Line-by-Line English Comments** Here is the complete IL program with line-by-line English comments: ``` LD X10 ; Load the initial state of X10 as the network's logic condition LDP X0 ; Detect the rising edge (OFF→ON) of X0 and generate a single-scan pulse LD X1 ; Load the state of X1 as the condition for the next instruction OUT Y0 ; If X1 is ON, drive Y0 ON; …	[90, 82, 83]	[0.7452, 0.6752, 0.6677]	0.5345	0.7275	0.0014	0.003	0.0456	0.0767	10.69	11.57
llama3.1:8b	81	Which elements can the LD instruction be used with?	Example code: ``` LD M100 ``` Explanation: Besides X inputs, LD can load the status of boolean elements such as M, Y, S, etc.	I'd be happy to provide a response in two parts. **[Part One] - Mitsubishi FX3U/FX3UC IL Instruction List Code** Here is a complete IL program with line-by-line English comments explaining each instruction: ```IL ; Program Name: FX3U_FX3UC_Example ; Description: A simple example program for Mitsubishi FX3U/FX3UC PLCs ; Initialize variables MOV R0, #0 ; Initialize R0 to 0 MOV R1, #100 ; Initialize…	**Part One: Complete IL Program with Line-by-Line English Comments** Here is the complete IL program with line-by-line English comments: ``` // Initialize X10 as the initial condition for network logic LD X10 // Detect the falling edge (ON→OFF) of X0 LDF X0 // Check if X0 has fallen (is TRUE for that single scan) ANDI X10 // If X0 has fallen, set X2 to 1 LDI #1 MUL X2 // If X2 is 1, perform the f…	[95, 88, 83]	[0.7141, 0.548, 0.6338]	0.3837	0.5562	0.001	0.0032	0.0305	0.0429	12.88	12.24
llama3.1:8b	82	How do LD and OUT work together to control an output?	Example code: ``` LD X1 OUT Y0 ``` Explanation: When X1 is ON, Y0 is driven ON; when X1 is OFF, Y0 is turned OFF.	I'll provide the response in two parts as requested. **Part One: Mitsubishi FX3U/FX3UC IL Instruction List Code** Here's a complete IL program that demonstrates the use of LD (Load) and OUT (Output) instructions to control an output: ```il ; FX3U/FX3UC IL Program: Output Control using LD and OUT ; Initialize the output bit LIT #0 ; Load the literal 0 (initial value for output) MOV #OUTBIT1 ; Move…	I'd be happy to provide the complete IL program with line-by-line English comments and a step-by-step description of the program's logic flow. **Part One: Mitsubishi FX3U/FX3UC IL Instruction List Code** Here is a complete IL program that demonstrates the usage of LD, AND, LDP, LDF, and OUT instructions: ``` ; Load the ON/OFF status of X0 as the starting condition LD X0 ; Load the ON/OFF status o…	[80, 101, 99]	[0.6752, 0.6302, 0.5416]	0.505	0.5636	0.0007	0.0021	0.05	0.0675	14.37	14.18
llama3.1:8b	83	What is the purpose of using LD in the first line of a program?	Example code: ``` LD X10 ``` Explanation: It sets X10’s status as the initial condition for that network’s logic.	I'll provide the response in two parts as requested. **Part One: Mitsubishi FX3U/FX3UC IL Instruction List Code** ```m LD R0, #0 ; Load the value 0 into register R0 (initialize counter) LD R1, #100 ; Load the value 100 into register R1 (set the threshold value) LD R2, #1000 ; Load the value 1000 into register R2 (set the delay time) MO R0, M0 ; Move the value in R0 to memory location M0 (initiali…	Based on the reference examples provided, I'll answer the question. **Answer:** The purpose of using LD in the first line of a program is to load the input state of the specified variable (in this case, X0). This sets the initial condition for subsequent logic operations.	[101, 80, 85]	[0.6787, 0.6677, 0.6709]	0.332	0.5923	0.0004	0.0551	0.0211	0.2424	13.15	8.63
llama3.1:8b	84	Can LD directly detect a specific scan state?	Example code: ``` LD X5 ``` Explanation: LD only reads the current scan’s TRUE/FALSE state. For edge detection, use LDP or LDF.	**Part One: Mitsubishi FX3U/FX3UC IL Instruction List Code** Here is the complete IL program with line-by-line English comments explaining each instruction: ```il ; Program Name: Scan State Detection ; Description: Detects a specific scan state and sets a flag accordingly ; Initialize flag for specific scan state SETF F0.0 ; Initialize flag F0.0 to 0 ; Define a timer to monitor scan states TMOD 1…	Based on the reference examples, I'll provide the complete IL program with line-by-line English comments and a step-by-step description of the program's logic flow. **Part One: Mitsubishi FX3U/FX3UC IL Instruction List Code** ``` ; This program detects the rising edge of input X0 and generates a single-scan pulse LDP X0 ; Detect rising edge of X0 (OFF→ON) OUT Y0 ; Output Y0 ON when X0 transitions…	[90, 87, 88]	[0.6032, 0.4732, 0.4556]	0.4279	0.5369	0.0009	0.001	0.0291	0.0581	14.39	13.08
llama3.1:8b	85	What does the LDI instruction do?	Example code: ``` LDI X0 ``` Explanation: LDI loads the inverse of X0. When X0=OFF, the condition is TRUE; when X0=ON, it is FALSE.	**Part One: Mitsubishi FX3U/FX3UC IL Instruction List Code** Here is a sample IL program with line-by-line comments explaining each instruction: ```IL // Initialize variables LDI #0, ACC0 // Load 0 into accumulator 0 (ACC0) LDI #10, ACC1 // Load 10 into accumulator 1 (ACC1) // Read input from switch INP #0, ACC0 // Read input from switch 0 into ACC0 // Perform conditional logic JMP #0, LABEL1 // …	As a Mitsubishi FX-series Instruction List programming engineer, I'd be happy to answer your questions. **Part One: Complete IL Program with Line-by-Line English Comments** Here is a complete IL program with line-by-line English comments: ``` ; Initialize X10 as the initial condition LD X10 ; Load X0 into X1 (no invert) LDI X1 ; AND with X1 (invert during AND check) ANI X1 ; Load X2 into X3 (inve…	[90, 106, 83]	[0.799, 0.6701, 0.6709]	0.5835	0.6148	0.0018	0.0017	0.0617	0.0777	9.86	11.37
llama3.1:8b	86	What is the difference between LDI and LD?	Example code: ``` LD X0 LDI X1 ``` Explanation: LD loads the direct status; LDI loads the inverted status.	**Part One: Mitsubishi FX3U/FX3UC IL Instruction List Code** ```il ; Initialize variables VAR A := 0 B := 0 C := 0 END_VAR ; Main program loop MAIN_LOOP ; Read input from input card (FX3U/FX3UC-16PI) READ_INPUT A := IN1 ; Read input from input 1 (IN1) B := IN2 ; Read input from input 2 (IN2) C := IN3 ; Read input from input 3 (IN3) END_READ_INPUT ; Check if input 1 is true IF A THEN ; Turn on out…	A question about Mitsubishi FX-series Instruction List programming! Based on the reference examples, here's the answer: **Difference between LDI and LD** The main difference between `LDI` and `LD` is the timing of the load operation. * `LDI` (Load Invert) loads the value of the register into the accumulator, and inverts it at the same time. This means that the value is loaded into the accumulator…	[106, 91, 88]	[0.8364, 0.8098, 0.7637]	0.2997	0.6727	0.0012	0.0033	0.0358	0.0858	11.78	11.8
llama3.1:8b	87	How to use LDI to trigger only when an input is OFF?	Example code: ``` LDI X1 OUT Y0 ``` Explanation: Y0 turns ON only when X1=OFF, useful for safety door checks.	I'd be happy to provide the response in two parts as requested. **Part One: Mitsubishi FX3U/FX3UC IL Instruction List Code** Here is the complete IL program with line-by-line English comments explaining each instruction: ```IL ; FX3U/FX3UC IL Program ; Define a local variable to store the input status LDV IN_STATUS, 0 ; Read the input status RDB IN_STATUS, I0.0, 0 ; Check if input I0.0 is OFF (0V…	Based on the reference examples provided, I'll answer the question step-by-step. To trigger an action only when an input is OFF using LDI, we need to invert the input state using the INVD instruction. Here's an example code: ``` LDI X2 INVD X2 OUT M0 ``` Explanation: 1. `LDI X2` loads the inverted state of X2 (i.e., the opposite of its current state). 2. `INVD X2` inverts the loaded state of X2, …	[92, 88, 80]	[0.5577, 0.4945, 0.4846]	0.5142	0.6693	0.0006	0.0106	0.0298	0.0978	14.15	12.39
llama3.1:8b	88	Can LDI be combined with AND, OR, etc.?	Example code: ``` LD X2 ANDI X3 OUT Y1 ``` Explanation: Yes. ANDI applies an inverted check on X3 only if the preceding condition is TRUE.	I'd be happy to help with the Mitsubishi FX-series Instruction List programming. **Part One: Mitsubishi FX3U/FX3UC IL Instruction List Code** Here is the complete IL program with line-by-line English comments explaining each instruction: ``` 1: LBL P1 ; Program label 2: CLR A ; Clear Accumulator A 3: MOV #0x01 A ; Move value 0x01 to Accumulator A 4: LDI #0x02 ; Load Immediate value 0x02 into Accu…	**Part One: Mitsubishi FX3U/FX3UC IL Instruction List Code** Here is the complete IL program with line-by-line English comments: ``` ; Initialize output register MOV X0, #0 ; Set bit 2 of output register M30 to 1 MOV M30, #4 ; Set bit 3 of output register M31 to 0 MOV M31, #2 ; Load direct status of X3 LD X3 ; Output X3 to M30 if it's 1 (i.e., X3 is ON) OUT M30 ; Load inverted status of X3 LDI X3…	[86, 99, 81]	[0.7637, 0.6336, 0.548]	0.4293	0.5321	0.0006	0.0011	0.0265	0.0599	16.17	14.36
llama3.1:8b	89	Can LDI invert special flag bits?	Example code: ``` LDI M8002 ``` Explanation: Yes, any boolean element can be inverted with LDI.	**Part One: Mitsubishi FX3U/FX3UC IL Instruction List Code** ```IL ; Program Name: FX3U_Example ; Description: Example IL program for Mitsubishi FX3U/FX3UC ; Initialize Special Flag Bits LDI #0, $F000 ; Initialize special flag bits to 0 ; Comment: This instruction sets the special flag bits to 0. ; Set Bit 7 of Special Flag Bits to 1 LDI #$80, $F000 ; Load 0x80 into special flag bits ; Comment: T…	Based on the reference examples, I will provide the complete IL program with line-by-line English comments and a step-by-step description of the program's logic flow. **Part One: Mitsubishi FX3U/FX3UC IL Instruction List Code** Here is the complete IL program: ``` ; Initialize output Y1 to OFF OUT Y1 ; Read current scan state of X2 LD X2 ; Apply inverted check on X3 if X2 is TRUE ANDI X3 ; Output…	[88, 84, 87]	[0.505, 0.4198, 0.3987]	0.4143	0.5002	0.0015	0.001	0.0488	0.0407	13.97	11.02
llama3.1:8b	90	What does the LDP instruction detect?	Example code: ``` LDP X0 ``` Explanation: It detects the rising edge (OFF→ON) of X0 and generates a single-scan pulse.	I'll provide the response in two parts as requested. **Part One: Mitsubishi FX3U/FX3UC IL Instruction List Code** Here is a sample IL program that demonstrates a basic logic flow: ``` ; Initialize variables VAR B0:WORD = 0 VAR B1:WORD = 0 ; Set the timer to count up TIM0_MODE = 0 ; Reset timer 0 mode TIM0_CNT = 0 ; Reset timer 0 count TIM0_TMR = 1000 ; Set timer 0 to count up to 1000 ; Main progr…	Based on the provided reference examples, the LDP instruction detects the rising edge (OFF→ON) of the specified input. So, the complete IL program with line-by-line English comments would be: ``` LD X0 ; Load the value of X0 LDP X1 ; Detect the rising edge of X1 OUT Y0 ; Output the result to Y0 ``` This program would detect the rising edge of X1 and output the result to Y0.	[95, 111, 130]	[0.8906, 0.6365, 0.6765]	0.2378	0.661	0.0006	0.078	0.0263	0.2472	16.52	10.54
llama3.1:8b	91	How does LDP differ from LD?	Example code: ``` LD X1 LDP X1 ``` Explanation: LD continuously reads X1; LDP is TRUE only at the instant X1 transitions from OFF to ON.	**Part One: Mitsubishi FX3U/FX3UC IL Instruction List Code** Here is a complete IL program with line-by-line English comments explaining each instruction: ``` ; Initialize variables VAR 1, 0, 0 ; Initialize variable VAR to 0 VAR 2, 0, 0 ; Initialize variable VAR to 0 ; Read input from digital input 1 IN 1, DI 1 ; Read digital input 1 into VAR 1 LIT 1, "DI 1: " ; Load string literal for debug outp…	Based on the reference examples, here's the answer: LDP (Leading Pulse Detector) detects the rising edge of the signal, whereas LD (Load) simply loads the signal into a register without any edge detection. In other words, LDP is used to detect a specific event (rising edge), whereas LD is used to simply assign a value to a register. Here's an example code to illustrate the difference: ``` LD X0 ;…	[96, 101, 111]	[0.9345, 0.8138, 0.8311]	0.3954	0.6072	0.0013	0.0014	0.0341	0.0426	12.28	16.31
llama3.1:8b	92	How to use LDP for one-shot button triggering?	Example code: ``` LDP X2 OUT M0 ``` Explanation: M0 is set ON only during the scan when X2 goes from OFF to ON.	**Part One: Mitsubishi FX3U/FX3UC IL Instruction List Code** Here is the IL program code with line-by-line English comments: ```IL ; Program Name: OneShotButtonTrigger ; Version: 1.0 ; Date: 2023-02-20 ; Initialize flag variable to 0 (false) FLAG VAR C 0 ; Read input from one-shot button (P0.0) INPUT IN P0.0 ; Check if button is pressed IF INPUT = 1 THEN ; Set flag to 1 (true) FLAG = 1 ENDIF ; Ch…	**Part One: Complete IL Program with Line-by-Line English Comments** Here is the complete IL program for one-shot button triggering using LDP: ``` LDG X1 ; Load the input signal X1 LDP X1 ; Load Pulse, triggering on the rising edge of X1 OUT T0 K100 ; Output a 100ms timer pulse on the rising edge of X1 ``` In this program, when the input signal X1 goes from OFF to ON, the timer T0 is triggered on…	[94, 152, 87]	[0.6872, 0.5815, 0.5577]	0.277	0.5014	0.0015	0.0187	0.0541	0.0964	11.85	11.42
llama3.1:8b	93	How to detect rising edges on two different inputs simultaneously?	Example code: ``` LDP X3 OUT M10 LDP X4 OUT M11 ``` Explanation: Use separate networks for each LDP to detect each input’s rising edge.	Here is the solution to the problem in two parts: **Part One: Mitsubishi FX3U/FX3UC IL Instruction List Code** ```il ; Rising Edge Detection on Input A and Input B ; Author: [Your Name] ; Date: [Today's Date] ; Define input variables I_A: B2.0 ; Input A I_B: B2.1 ; Input B ; Define flag variables F_A_DETECTED: W0.0 ; Flag to indicate rising edge on Input A F_B_DETECTED: W0.1 ; Flag to indicate ri…	To detect rising edges on two different inputs simultaneously, we can use the following IL code: ``` LD X0 ORP X1 ORP X2 OUT Y7 ``` Explanation: While X0=ON, rising edges of X1 or X2 each trigger once, and the result is output to Y7. However, the above code only detects rising edges on either X1 or X2, but not both at the same time. To detect rising edges on both inputs simultaneously, we need to…	[107, 133, 155]	[0.4003, 0.3704, 0.3001]	0.5266	0.6543	0.0009	0.0043	0.0344	0.0985	17.02	13.43
llama3.1:8b	94	Can LDP be used with a timer for one-shot start?	Example code: ``` LDP X5 OUT T0 K100 ``` Explanation: Yes. T0 starts on the rising edge of X5, and X5 held ON won’t retrigger.	I'll be happy to assist you with the Mitsubishi FX3U/FX3UC IL programming. **Part One: Mitsubishi FX3U/FX3UC IL Instruction List Code** Below is the complete IL program with line-by-line English comments explaining each instruction: ```il // Initialize the timer (T1) to 0 TIMER T1, 0 // Enable the timer (T1) to count up TIMER T1, 1 // Set the timer (T1) interval to 1000ms (1s) TIMER T1, 1000 // I…	**Part One: Mitsubishi FX3U/FX3UC IL Instruction List Code** Here is the complete IL program with line-by-line English comments: ``` // Initialize timer T1 with a value of 30 (in 1/1000s) OUT T1 K30 // Load the value of X2 into the accumulator (AC) LD X2 // Check if X2 is ON (non-zero value) AND #FF00 // If X2 is ON, start T1 on the falling edge of X2 LDF X2 // Set output M0 to ON when T1 starts …	[98, 134, 92]	[0.7562, 0.7324, 0.6872]	0.3971	0.4343	0.0008	0.0082	0.0335	0.0403	14.08	14.18
llama3.1:8b	95	What does the LDF instruction detect?	Example code: ``` LDF X0 ``` Explanation: It detects the falling edge (ON→OFF) of X0 and is TRUE for that single scan.	**Part One: Mitsubishi FX3U/FX3UC IL Instruction List Code** Here is the complete IL program with line-by-line English comments: ```il ; Define a variable to store the result of the LDF instruction VAR X1 DINT; ; Set the high pulse time for the LDF instruction LDF 10ms; ; Check if the high pulse is detected IF LDF.1 THEN ; If the high pulse is detected, set the value of X1 to 1 X1 := 1; ELSE ; If…	Based on the provided reference examples, I will answer the question about the LDF instruction. **Answer:** The LDF instruction detects the falling edge (ON→OFF) of the input. **Example code:** ``` LD X0 LDF X1 ``` Explanation: The LDF instruction independently detects X1's falling edge, generating a pulse when the input transitions from ON to OFF.	[90, 116, 115]	[0.8906, 0.632, 0.7091]	0.5502	0.7674	0.0011	0.0992	0.0518	0.2632	11.06	5.57
llama3.1:8b	96	How does LDF differ from LDP?	Example code: ``` LDP X0 LDF X0 ``` Explanation: LDP detects rising edges; LDF detects falling edges, each generating a single-scan pulse.	**Part One: Mitsubishi FX3U/FX3UC IL Instruction List Code** Here is the complete IL program with line-by-line English comments explaining each instruction: ``` ; Initialize the program and variables ORG #0000H ; Start of program memory MOV R0, #0000H ; Reset R0 to 0 MOV R1, #0000H ; Reset R1 to 0 MOV R2, #0000H ; Reset R2 to 0 ; Define the input and output variables LDIN #IN1 ; Load input IN1 in…	Based on the reference examples provided, the answer is: LDF (Leading Falling Edge Detect) differs from LDP (Leading Positive Detect) in that LDF detects the falling edge of an input signal, whereas LDP detects the rising edge (transition from OFF to ON). Here's an example to illustrate the difference: ``` LDP X1 ; Detects the instant X1 transitions from OFF to ON LDF X1 ; Detects the instant X1 …	[91, 116, 99]	[0.9345, 0.7654, 0.7813]	0.4086	0.7185	0.0006	0.0029	0.0246	0.0809	14.57	12.54
llama3.1:8b	97	How to act at the moment a button is released?	Example code: ``` LDF X1 OUT M20 ``` Explanation: M20 is set when X1 transitions from ON to OFF, detecting a button release.	I'll provide the response in two parts as requested. **Part One: Mitsubishi FX3U/FX3UC IL Instruction List Code** ```mitsubishi-il ; Define input and output points INP_BUTTON D0001 ; Input point for button press OUT_LED D0002 ; Output point for LED ; Define a timer to debounce the button press TIMER_DEBOUNCE D0003 ; Timer for debouncing ; Main program loop MAIN_LOOP ; Read the input point for the…	To answer your question, I'll provide the complete IL program with line-by-line English comments and then explain the program's logic flow. **Part One: Mitsubishi FX3U/FX3UC IL Instruction List Code** ```il ; Button Release Logic PLF X3 ; Detect button release (X3 goes from ON to OFF) LD X0 ; Load X0 (not used in this example, but good practice to clear a flag) RST M8006 ; Clear the latch of M800…	[157, 221, 92]	[0.5467, 0.3119, 0.3609]	0.5276	0.642	0.0014	0.0037	0.0476	0.0706	15.03	13.62
llama3.1:8b	98	Can LDF be used with a timer?	Example code: ``` LDF X2 OUT T1 K30 ``` Explanation: Yes. T1 starts on the falling edge of X2 and won’t retrigger if X2 stays OFF.	I'll provide the response in two parts as requested. **Part One: Mitsubishi FX3U/FX3UC IL Instruction List Code** ```il ; Mitsubishi FX3U/FX3UC IL Instruction List Code ; Program Name: Timer Example ; Author: [Your Name] ; Date: [Today's Date] ; Initialize Timer TIMER T1, 1000, 0, 0, 0 ; Initialize timer T1 with a 1-second period LDF #0, T1 ; Load 0 into T1 ( timer reset ) ; Main Program Loop MAI…	**Part One: Mitsubishi FX3U/FX3UC IL Instruction List Code** Here is the complete IL program with line-by-line English comments: ```il ; Program: LDF with Timer Example ; Author: [Your Name] ; Set timer T0 to 100ms OUT T0 K100 ; Wait for falling edge of X1 LDF X1 ; Set M8002 to trigger T0 timing when entering RUN LD M8002 ; Trigger T0 timing OUT T0 K100 ; Optional: Wait for a certain condition be…	[94, 156, 203]	[0.7562, 0.4509, 0.5162]	0.4124	0.6038	0.0007	0.0044	0.0368	0.0705	12.68	14.41
llama3.1:8b	99	Can the same input use both LDP and LDF?	Example code: ``` LDP X3 OUT M30 LDF X3 OUT M31 ``` Explanation: Yes—one detects OFF→ON, the other ON→OFF, each triggering once.	Here is the solution in two parts: **Part One: Mitsubishi FX3U/FX3UC IL Instruction List Code** ```il ; Program: Counter Example ; Description: Counts the number of times a button is pressed ; Initialize variables VAR CNT D #16 END_VAR ; Main program MAIN ; Read button input LLD1 IN A0 ; Read input from A0 (button) LDIF A0 ; Check if A0 is high (button pressed) ; If button is pressed IF_A THEN ; …	I'll answer your questions with a complete IL program and a step-by-step description of the program's logic flow. **[Part One] - Mitsubishi FX3U/FX3UC IL Instruction List Code** Here is a complete IL program with line-by-line English comments: ``` ; Program: Counter with Edge Detection ; Description: Counts pulses on input X0, increments counter Y1 on rising edges ; Initialize counter LD C0 ; Loa…	[96, 88, 101]	[0.7813, 0.6336, 0.6163]	0.4934	0.3436	0.0006	0.0008	0.02	0.0518	13.01	12.88
llama3.1:8b	100	How does the AND instruction perform logical AND?	Example code: ``` LD X0 AND X1 OUT Y0 ``` Explanation: Loads X0=ON, then ANDs with X1. Y0 turns ON only if both are ON.	I'd be happy to help you with the Mitsubishi FX3U/FX3UC IL programming question. **Part One: Mitsubishi FX3U/FX3UC IL Instruction List Code** Here is the complete IL program with line-by-line English comments explaining each instruction: ```IL ; Define a local variable to store the input value LD #0 ; Load the value 0 into the local variable VAR A ; Assign the local variable to address A ; Read a…	To answer the question, let's analyze the OR instruction, as the question about the AND instruction is not provided in the reference examples. However, I can provide an example of how the AND instruction performs logical AND: ``` LD X0 LD X1 AND OUT Y0 ``` Explanation: Y0 turns ON only if both X0 and X1 are ON. As for the complete IL program with line-by-line English comments, I'll wait for the a…	[120, 170, 160]	[0.9019, 0.5297, 0.5095]	0.4451	0.629	0.0007	0.0788	0.0559	0.2083	15.07	8.66
llama3.1:8b	101	What is the relationship between AND and LD?	Example code: ``` LD X0 AND X1 ``` Explanation: LD loads the first condition; AND adds another condition to be ANDed.	I'll provide the responses in two parts as requested. **Part One: Mitsubishi FX3U/FX3UC IL Instruction List Code** Here is a sample IL program that demonstrates the use of AND and LD instructions: ```il ; Initialize variables L0.0: LD A, #0 ; Load A with 0 (reset output) L0.1: LD B, #1 ; Load B with 1 (set output) L0.2: LD C, #2 ; Load C with 2 (set timer) ; Read input from digital input module L…	I'd be happy to help you with the Mitsubishi FX-series Instruction List programming. **Part One: Complete IL Program with Line-by-Line English Comments** Here is a complete IL program with line-by-line English comments: ``` LD X1 ; Read the status of input X1 AND X2 ; AND operation with input X2 LDP X1 ; LDP is TRUE only at the instant X1 transitions from OFF to ON OR X3 ; OR operation with input…	[91, 88, 82]	[0.8138, 0.6339, 0.6302]	0.4814	0.6541	0.001	0.0018	0.0402	0.064	16.52	10.05
llama3.1:8b	102	Can multiple AND conditions be chained?	Example code: ``` LD X0 AND X1 AND X2 OUT Y0 ``` Explanation: Yes—ALL conditions must be ON for the final result to be TRUE.	**Part One: Mitsubishi FX3U/FX3UC IL Instruction List Code** ```il // Initialize variables MOV X0, #0 // Initialize variable X0 to 0 MOV X1, #0 // Initialize variable X1 to 0 MOV X2, #0 // Initialize variable X2 to 0 // Read inputs MOV X0, I0.0 // Read input 0.0 and store in X0 MOV X1, I0.1 // Read input 0.1 and store in X1 // AND condition 1: Check if X0 and X1 are both true MOV X3, X0 // Copy X…	**Part One: Mitsubishi FX3U/FX3UC IL Instruction List Code** Here is the complete IL program with line-by-line English comments: ``` ; Program to demonstrate multiple AND conditions chained LD X0 ; Load X0 ( assumption: X0 is an input bit) ANDP X1 ; X0 AND X1 (positive edge trigger) ANDP X2 ; X0 AND X1 AND X2 (another positive edge trigger) ANDP X3 ; X0 AND X1 AND X2 AND X3 (yet another positive …	[113, 127, 122]	[0.6741, 0.5784, 0.3918]	0.5372	0.5532	0.0016	0.0124	0.0615	0.0867	14.21	13.38
llama3.1:8b	103	Can AND be used with different element types (X, M, S)?	Example code: ``` LD M10 AND X5 AND S20 OUT Y10 ``` Explanation: Yes—any boolean element type can be ANDed.	**Part One: Mitsubishi FX3U/FX3UC IL Instruction List Code** ```il ; Initialize variables L00: MOV R0, #0 ; Initialize X0 to 0 MOV R1, #0 ; Initialize M0 to 0 MOV R2, #0 ; Initialize S0 to 0 ; Read input from X1 and M1 L10: MOV R3, X1 ; Read X1 into R3 MOV R4, M1 ; Read M1 into R4 ; Use AND instruction with different element types L20: AND R0, R3 ; AND X0 with X1 (R0 = X0 & X1) AND R1, R4 ; AND M…	I'll be happy to provide the complete IL program with line-by-line English comments and a step-by-step description of the program's logic flow. **Part One: Complete IL Program with Line-by-Line English Comments** Here is the complete IL program: ``` LD X0 ; Load input X0 AND M10 ; Check if input X0 is true (AND with M10) JMP B1 ; If true, jump to label B1 OUT M20 ; Output M20 = 0 LD M8002 ; Load …	[208, 81, 164]	[0.3601, 0.3165, 0.2978]	0.4257	0.3479	0.0016	0.0012	0.0579	0.0366	12.05	13.22
llama3.1:8b	104	What if any AND condition is OFF?	Example code: ``` LD X0 AND X1 OUT Y0 ``` Explanation: If either X0 or X1 is OFF, the final result is FALSE and Y0 stays OFF.	I'll provide the response in two parts as requested. **[Part One] - Mitsubishi FX3U/FX3UC IL Instruction List Code** Below is the complete IL program with line-by-line English comments explaining each instruction. ```il // Initialize the timer to 10 seconds T10 = 10 // Set the initial state of the output bit (OUT0) to 0 OUT0 = 0 // Read the input bit (IN0) and store its value in the variable (V0)…	Based on the provided examples, I'll answer the question about what happens if any AND condition is OFF. **Answer:** If any of the AND conditions (X0, X1, or X2) are OFF, the final result will be FALSE. The program will not output Y0.	[197, 229, 102]	[0.4853, 0.3778, 0.3877]	0.3301	0.8166	0.0025	0.0653	0.0352	0.3188	15.28	7.69
llama3.1:8b	105	What does the ANI instruction do?	Example code: ``` LD X0 ANI X1 OUT Y0 ``` Explanation: ANI performs AND with the inverse of X1. The condition remains TRUE only if X1=OFF.	**Part One: Mitsubishi FX3U/FX3UC IL Instruction List Code** Here is a sample IL program that demonstrates the basic usage of some common instructions: ``` 1 LD D0, #10 ; Load decimal 10 into D0 2 LD D1, #20 ; Load decimal 20 into D1 3 MUL D0, D1 ; Multiply D0 and D1, store result in D0 4 AND D0, #F ; Perform bitwise AND operation on D0 with F 5 ANI D0, #3 ; Perform bitwise AND operation on D0 wi…	**Answer:** The ANI instruction ANDs the preceding condition with the specified value, inverting only during the AND check. **Part One: Mitsubishi FX3U/FX3UC IL Instruction List Code** Here is a complete IL program with line-by-line English comments: ``` ; Initialize variables LD X0 ; Load 0 into X0 LD X1 ; Load 1 into X1 ; Check if input A is ON INP A ; Input A value LDI X2 ; Load input A into X…	[125, 106, 145]	[0.764, 0.5759, 0.7113]	0.4854	0.6245	0.0013	0.0119	0.0505	0.0833	13.98	13.34
llama3.1:8b	106	What is the difference between ANI and LDI?	Example code: ``` LDI X1 ANI X1 ``` Explanation: LDI inverts at load; ANI inverts only during the AND check.	**Part One: Mitsubishi FX3U/FX3UC IL Instruction List Code** Here is a complete IL program with line-by-line English comments explaining each instruction: ```il ; Initialize variables MOV X0, #0 ; Initialize X0 to 0 MOV X1, #0 ; Initialize X1 to 0 ; Read input from push button MVI A, #INPU0 ; Read input from INPU0 (push button) MOV X0, A ; Store input value in X0 ; Check if push button is pressed…	Based on the provided reference examples, I'll answer the question. The difference between ANI and LDI lies in the fact that ANI performs AND with the inverse of the loaded value, whereas LDI loads the inverted status. Here's a line-by-line English comment version of the instruction list code that differentiates between ANI and LDI: ```il ; Load direct status of X0 LD X0 ; Load inverted status of…	[86, 105, 126]	[0.8364, 0.5759, 0.823]	0.4942	0.7636	0.0007	0.0076	0.0473	0.1098	19.02	10.85
llama3.1:8b	107	How to check X0=ON and X1=OFF together?	Example code: ``` LD X0 ANI X1 OUT Y0 ``` Explanation: Y0 turns ON only if X0=ON AND X1=OFF.	I'll provide the solution in two parts as requested. **Part One: Mitsubishi FX3U/FX3UC IL Instruction List Code** Here is the complete IL program with line-by-line English comments explaining each instruction: ```il ; Check if X0 is ON and X1 is OFF X0 AND X1 = A ; If both conditions are true, store 1 in accumulator A A > 0 ; If accumulator A is greater than 0, jump to label "TRUE" JMP TRUE ; If …	To check X0=ON and X1=OFF together, we can use the ANDP instruction with the NOT function for X1. Here's the IL code with line-by-line English comments: ``` LD M10 ; Load M10 register ANDP X0 ; Check if X0 is ON NOT X1 ; Invert the state of X1 (X1 becomes OFF) ANDP ; AND the two conditions together OUT Y0 ; Output the result to Y0 ``` Explanation: * The ANDP instruction is used to check if both c…	[112, 93, 197]	[0.6167, 0.4003, 0.3996]	0.6118	0.6765	0.0008	0.0122	0.0579	0.1857	11.6	8.74
llama3.1:8b	108	Can multiple ANI instructions be chained?	Example code: ``` LD X0 ANI X1 ANI X2 OUT Y5 ``` Explanation: Yes—X0 must be ON, X1 and X2 both OFF for Y5 to turn ON.	I'll be happy to help you with the Mitsubishi FX3U/FX3UC IL instruction list code and provide a line-by-line explanation, as well as a step-by-step logic flow description. **Part One: Mitsubishi FX3U/FX3UC IL Instruction List Code** ```il ; Program Start BEGIN ; Initialize variables LD F0, #0 ; Load 0 into F0 (counter) LD F1, #1000 ; Load 1000 into F1 (timer) ; Main loop MAIN: ; Check if timer ha…	**Part One: Complete IL Program with Line-by-Line English Comments** Here is a complete IL program that demonstrates the chaining of multiple ANI instructions: ``` LD X0 ; Load X0 with a value (e.g., 1) LD X1 ; Load X1 with a value (e.g., 1) LD X2 ; Load X2 with a value (e.g., 1) LD X3 ; Load X3 with a value (e.g., 1) LD X0 ; Load X0 with the value of X1 (inverse) ANI X1 ; ANI with the inverse of…	[113, 105, 147]	[0.6426, 0.6142, 0.4574]	0.4394	0.5676	0.0006	0.0041	0.0334	0.0693	14.13	10.64
llama3.1:8b	109	How to mix ANI and normal AND?	Example code: ``` LD X0 AND X1 ANI X2 OUT Y0 ``` Explanation: Checks X0=ON AND X1=ON, then X2=OFF before Y0 turns ON.	I'll answer your question in two parts as requested. **Part One: Mitsubishi FX3U/FX3UC IL Instruction List Code** Here is the complete IL program with line-by-line English comments explaining each instruction: ``` ; Program Name: ANI_AND_MIX ; Author: [Your Name] ; Date: [Today's Date] ; Initialize all variables MOV #0, R0 ; Reset R0 to 0 MOV #0, R1 ; Reset R1 to 0 ; Set inputs for AND and ANI op…	**Part One: Complete IL Program with Line-by-Line English Comments** Here is the complete IL program: ``` ; Initialize variables LD X3 ; Load X3 into accumulator (assuming X3 is a flag) LD X4 ; Load X4 into accumulator (assuming X4 is a flag) LD X5 ; Load X5 into accumulator (assuming X5 is a flag) LD X0 ; Load X0 into accumulator (assuming X0 is a flag) ; ORI with normal OR (mixing) LD X3 ORI X4…	[128, 106, 108]	[0.7556, 0.4339, 0.4218]	0.5113	0.676	0.0005	0.0149	0.0321	0.095	14.72	13.09
llama3.1:8b	110	What is the ANDP instruction used for?	Example code: ``` LD X0 ANDP X1 OUT Y0 ``` Explanation: When X0=ON, ANDP detects the rising edge of X1 (OFF→ON) once.	I'd be happy to provide the IL program and its explanation. **Part One: Mitsubishi FX3U/FX3UC IL Instruction List Code** ```il // Initialize variables VAR P1: DINT := 0; // Initialize P1 to 0 VAR P2: DINT := 0; // Initialize P2 to 0 VAR ANDP_VAR: BOOL := FALSE; // Initialize ANDP_VAR to FALSE // Main program loop MAIN_PROGRAM: // Read inputs READ_INPUTS; // Check if inputs are valid IF (P1 >= 0 A…	**Part One: Complete IL Program with Line-by-Line English Comments** Here is the complete IL program: ``` LD X0 ; Load X0 register ORP X1 ; Detect rising edge of X1 (OFF→ON) when X0=ON OUT Y0 ; Output Y0 bit LD M20 ; Load M20 register ANDP X3 ; Detect rising edge of X3 and increment counter C0 by 1 when M20=ON OUT C0 K10 ; Output counter C0 to address K10 LD X0 ; Load X0 register ANDP X1 ; Detect…	[130, 114, 118]	[0.7658, 0.6119, 0.6189]	0.5399	0.7564	0.0007	0.0174	0.0312	0.09	11.2	11.14
llama3.1:8b	111	How does ANDP differ from LDP?	Example code: ``` LD X2 LDP X3 ANDP X4 ``` Explanation: LDP detects X3’s rising edge independently; ANDP requires the prior condition TRUE then detects X4’s rising edge.	I'll provide the response in two parts as requested. **Part One: Mitsubishi FX3U/FX3UC IL Instruction List Code** ```il // Initialize variables VAR LED1 := 0; // Initialize LED1 as 0 (off) LED2 := 0; // Initialize LED2 as 0 (off) INPUT1 := 0; // Initialize INPUT1 as 0 (off) END_VAR // Main program MAIN // Read input from INPUT1 INPUT1 := INP(1); // Read input from INPUT1 (digital input) // Use AN…	To answer your question, let's break down the key differences between ANDP and LDP instructions, and provide an example code. **ANDP Instruction** The ANDP (AND with Pulse) instruction is used to detect the rising edge of a input. It requires the prior condition to be TRUE (i.e., the input to be ON) before detecting the rising edge of another input. **LDP Instruction** The LDP (Load with Pulse) i…	[131, 110, 116]	[0.9269, 0.6367, 0.6745]	0.5025	0.6978	0.0006	0.0232	0.0327	0.1382	15.99	13.46
llama3.1:8b	112	Does ANDP keep detecting X1=ON?	Example code: ``` LD M10 ANDP X1 OUT Y0 ``` Explanation: It triggers only once at the moment X1 goes from OFF to ON.	Here are the responses to the question: **Part One: Mitsubishi FX3U/FX3UC IL Instruction List Code** ```IL // Initialize timer T1 for 10 seconds T1 = 10; // Set bit X1 to output OUT X1 = ON; // ANDP instruction to detect X1=ON for 10 seconds ANDP T1, X1 = ON; // Wait for 10 seconds WAIT T1; // Check if X1 has been ON for 10 seconds IF X1 = ON THEN // If true, set flag F1 to ON F1 = ON; ELSE // If…	**Part One: Complete IL Program with Line-by-Line English Comments** Here is the complete IL program: ``` ; Initialize the program LD CNT MVI #0 ; Check X0=ON and X1=OFF together LD X0 ANI X1 OUT Y0 ; Y0 turns ON only if X0=ON AND X1=OFF ; Check for rising edge of X1 (OFF→ON) using ANDP LD X0 ANDP X1 OUT Y1 ; When X0=ON, ANDP detects the rising edge of X1 (OFF→ON) once ; Detect X1=ON using ORP LD…	[107, 110, 132]	[0.6167, 0.5033, 0.4998]	0.5133	0.5464	0.001	0.0152	0.069	0.0605	10.46	9.86
llama3.1:8b	113	Can multiple ANDP be chained?	Example code: ``` LD X0 ANDP X1 ANDP X2 OUT Y5 ``` Explanation: X0=ON, then rising edges of X1 and X2 each trigger once—possible but complex.	**Part One: Mitsubishi FX3U/FX3UC IL Instruction List Code** Below is a complete IL program with line-by-line English comments explaining each instruction. This example demonstrates a simple PLC program that monitors two inputs, A and B, and outputs a signal to C when both inputs are true. ```il // Initialize variable to store output status OUT C = 0 // Monitor input A, set bit in variable A_STAT…	I'll answer both parts of your question. **Part One: Complete IL Program with Line-by-Line English Comments** Here is an example IL program that demonstrates chaining multiple ORF instructions, using ANDP with a counter, and explaining the differences between ANDP and LDP: ```il // Initialize counter C0 to 0 LD C0 MUL #0 // Input conditions for ORF and ANDP LD X0 ORF X1 ORF X2 // Chain multiple O…	[139, 111, 114]	[0.7455, 0.5183, 0.5173]	0.4182	0.6681	0.0008	0.0046	0.0402	0.0796	10.31	12.24
llama3.1:8b	114	How to use ANDP with a counter?	Example code: ``` LD M20 ANDP X3 OUT C0 K10 ``` Explanation: When M20=ON, each rising edge of X3 increments counter C0 by 1.	I'll provide the answer in two parts as requested. **Part One: Mitsubishi FX3U/FX3UC IL Instruction List Code** Here is a complete IL program that demonstrates how to use the ANDP (AND with Pulse) instruction with a counter: ``` ; Initialize counter CNT_INIT: MOV #0, CNT ; Initialize counter to 0 JMP CNT_LOOP ; Loop counter CNT_LOOP: MOV CNT, R0 ; Load current counter value to R0 ADD #1, R0 ; Inc…	To use ANDP with a counter, we need to detect the rising edge of a signal that indicates the counter has reached a certain value. Let's assume we want to perform an action when the counter C0 reaches 10. We can use the ANDP instruction to detect the rising edge of X1 (the counter enable signal) when the counter C0 equals 10. Here's an example: ``` LD X0 ; Product detected OUT C0 K10 ; Count up to…	[110, 248, 68]	[0.6119, 0.4667, 0.493]	0.5943	0.5877	0.0015	0.0105	0.0469	0.1068	14.05	10.7
llama3.1:8b	115	What does the ANDF instruction detect?	Example code: ``` LD X0 ANDF X1 OUT Y0 ``` Explanation: When X0=ON, ANDF detects X1’s falling edge (ON→OFF) once.	**Part One: Mitsubishi FX3U/FX3UC IL Instruction List Code** ``` 1: LDN #0 ; Load the value of address 0 into the accumulator (initialize variable) 2: MOV R0 ; Move the value from the accumulator into register R0 3: MOV R1 ; Move the value from the accumulator into register R1 4: MOV R2 ; Move the value from the accumulator into register R2 5: LDN #4 ; Load the value of address 4 into the accumul…	Based on the Mitsubishi FX-series Instruction List (IL) programming, I'll provide the answer to the question: **ANDF Instruction** The ANDF instruction detects the falling edge (ON→OFF) of both X0 and X1. Here's an example code with line-by-line English comments: ``` LD X0 ; Load X0 value LD X1 ; Load X1 value ANDF X0,X1 ; Detect falling edge of both X0 and X1 OUT Y0 ; Output Y0 if ANDF is TRUE `…	[130, 95, 155]	[0.7836, 0.7091, 0.6717]	0.4199	0.7965	0.0004	0.023	0.0187	0.1849	18.93	10.8
llama3.1:8b	116	How does ANDF differ from LDF?	Example code: ``` LD X2 LDF X3 ANDF X4 ``` Explanation: LDF independently detects X3’s falling edge; ANDF requires the prior condition TRUE then detects X4’s falling edge.	I'll provide the response in two parts as requested. **Part One: Mitsubishi FX3U/FX3UC IL Instruction List Code** Here's the complete IL program with line-by-line English comments explaining each instruction: ``` ; Initialize variables VAR A : DINT := 0 ; Initialize A to 0 B : DINT := 0 ; Initialize B to 0 C : DINT := 0 ; Initialize C to 0 END_VAR ; Main program loop MAIN ; Read inputs A := IN[0]…	A Mitsubishi PLC programming question! **Part One: Complete IL Program with Line-by-Line Comments** Here is the complete IL program with line-by-Line English comments: ``` 1 LD C0, #0 ; Initialize counter C0 to 0 2 LDF X1 ; Load input X1's falling edge 3 ORF X2 ; Load input X2's falling edge if input X1 is TRUE 4 AND X3, X4 ; AND input X3 and X4 5 LDP X5 ; Load input X5's rising edge 6 ANDP X6, X…	[136, 111, 101]	[0.9255, 0.6745, 0.663]	0.5345	0.5274	0.0007	0.004	0.0263	0.0796	13.23	11.23
llama3.1:8b	117	Can ANDF chain multiple inputs?	Example code: ``` LD X0 ANDF X1 ANDF X2 OUT Y5 ``` Explanation: X0=ON, then both X1 and X2 must each go ON→OFF to trigger Y5.	I'll provide the response in two parts as requested. **Part One: Mitsubishi FX3U/FX3UC IL Instruction List Code** Here is the complete IL program: ```il ; Initialize variables VAR A DINT := 0 B DINT := 0 C DINT := 0 END_VAR ; Read inputs IN A, IN1 IN B, IN2 IN C, IN3 ; ANDF instruction with chaining ANDF N1 := ANDF A AND B AND C END_N1 END_ANDF ; Output results OUT OUT1, N1 ``` **Line-by-line Eng…	I'll provide the complete IL program with line-by-line English comments, followed by a step-by-step description of the program's logic flow. **Complete IL Program:** ``` LD X0 ; Load X0 into accumulator ORF X1 ; Output Y5 on falling edge of X1 (if X0=ON) ORF X2 ; Output Y5 on falling edge of X2 (if X0=ON) PLS X5 ; Output M10 on rising edge of X5 OUT M11 ; Output M11 on falling edge of X5 LD M8013…	[139, 159, 119]	[0.7633, 0.441, 0.4799]	0.4987	0.5852	0.0008	0.0038	0.0492	0.0713	13.5	12.19
llama3.1:8b	118	What is the difference between ANDF and ANDP?	Example code: ``` LD X0 ANDP X1 ANDF X2 ``` Explanation: ANDP detects rising edges; ANDF detects falling edges, both requiring the prior condition TRUE.	**Part One: Mitsubishi FX3U/FX3UC IL Instruction List Code** Here is the complete IL program with line-by-line English comments: ```il ; FX3U/FX3UC IL Program: Motor Control with Analog Input ; Author: [Your Name] ; Initialize I/O INIT: MOV #0, I0.0 ; Clear bit 0 of I/O 0 MOV #1, I0.1 ; Set bit 1 of I/O 0 MOV #0, I1.0 ; Clear bit 0 of I/O 1 MOV #1, I1.1 ; Set bit 1 of I/O 1 ; Read analog input RE…	I'd be happy to help you with the Mitsubishi FX-series Instruction List programming. **Part One: Complete IL Program with Line-by-Line English Comments** Here is a sample IL program that demonstrates the use of ANDF and ANDP instructions: ```il ; Initialize X2 and X4 to OFF LD X2 ; Load X2 into the accumulator MOV #0 ; Move 0 to X2 LD X4 ; Load X4 into the accumulator MOV #0 ; Move 0 to X4 ; Use …	[116, 110, 148]	[0.6574, 0.6189, 0.4777]	0.3013	0.6284	0.0005	0.0041	0.022	0.0823	13.14	14.42
llama3.1:8b	119	Can ANDF be combined with pulse M8013?	Example code: ``` LD M8013 ANDF X10 OUT M60 ``` Explanation: Yes—but only when M8013=ON and X10 transitions ON→OFF in that scan will M60 trigger.	**Part One: Mitsubishi FX3U/FX3UC IL Instruction List Code** ```il // Initialize variables MOV X0, #0 // Initialize X0 to 0 MOV Y0, #0 // Initialize Y0 to 0 MOV Z0, #0 // Initialize Z0 to 0 // Read input signal M8013 (pulse) MOV X1, M8013 // Read M8013 into X1 ANDF X1, #1 // Check if X1 is true (1) JMP T1 // If true, jump to T1 label T1: MOV Y1, #1 // If M8013 is true, set Y1 to 1 JMP T2 // Jump …	Here are the answers: **Part One - Mitsubishi FX3U/FX3UC IL Instruction List Code** The complete IL program with line-by-line English comments is: ``` ; Program to blink Y1 with M8012 and Y2 with M8013, and trigger Y5 with ANDF chain LD M8012 ; Load M8012 value into accumulator OUT Y1 ; Output Y1 with toggling ON/OFF every ~100ms LD M8013 ; Load M8013 value into accumulator OUT Y2 ; Output Y2 wit…	[253, 117, 245]	[0.606, 0.4799, 0.526]	0.4217	0.5229	0.0007	0.0016	0.0466	0.0625	13.55	10.99
llama3.1:8b	120	How does the OR instruction perform logical OR?	Example code: ``` LD X0 OR X1 OUT Y0 ``` Explanation: Y0 turns ON if either X0 or X1 is ON.	**Part One: Mitsubishi FX3U/FX3UC IL Instruction List Code** Here is the complete IL program with line-by-line English comments: ```il ; Define variables VAR A : DINT := 0; ; Initialize A to 0 VAR B : DINT := 0; ; Initialize B to 0 VAR C : DINT := 0; ; Initialize C to 0 ; Main program MAIN LD A, #10; ; Load A with 10 LD B, #20; ; Load B with 20 LD C, #30; ; Load C with 30 OR A, B; ; Perform logic…	I'd be happy to help with the Mitsubishi FX-series Instruction List programming. **Part One: Complete IL Program with Line-by-Line English Comments** Here is a complete example IL program that demonstrates the use of various instructions: ``` ; Initialize variables LD X0 ; Load X0 with ON (initial value) LD X1 ; Load X1 with OFF (initial value) LD X2 ; Load X2 with OFF (initial value) ; AND instr…	[100, 123, 130]	[0.9019, 0.6541, 0.6223]	0.5825	0.6144	0.0014	0.0102	0.0462	0.0804	12.25	12.62
llama3.1:8b	121	Can OR be used repeatedly?	Example code: ``` LD X0 OR X1 OR X2 OUT Y0 ``` Explanation: Yes—Y0 turns ON if any of X0, X1, or X2 is ON.	**Part One: Mitsubishi FX3U/FX3UC IL Instruction List Code** Here is a complete IL program with line-by-line English comments explaining each instruction: ```il ; Initialize variables MOV R0, #0 ; Initialize counter variable to 0 MOV R1, #10 ; Initialize limit variable to 10 ; Main program loop LBR #1 ; Loop label MOV R2, #1 ; Initialize loop counter to 1 ; Check if counter is less than or equal …	**Part One: Mitsubishi FX3U/FX3UC IL Instruction List Code** Here is the complete IL program with line-by-line English comments: ``` ; Initialize variables LD X2 ; Load value from X2 into accumulator MPS ; Push accumulator onto stack (MPS = Multiply Push Stack) LD X3 ; Load value from X3 into accumulator MPS ; Push accumulator onto stack (MPS = Multiply Push Stack) ; Perform operations with multi…	[172, 143, 127]	[0.5074, 0.4005, 0.4365]	0.3353	0.5497	0.0006	0.0011	0.0289	0.0621	13.59	9.37
llama3.1:8b	122	How to mix OR and AND?	Example code: ``` LD X0 AND X1 OR X2 OUT Y0 ``` Explanation: (X0 AND X1) OR X2; Y0 turns ON if X0&X1 are both ON or X2=ON.	**Part One: Mitsubishi FX3U/FX3UC IL Instruction List Code** Here is the complete IL program with line-by-line English comments explaining each instruction: ```il ; Initialize variables SETBIT 0x10, 0 ; Set bit 0 of word 0x10 SETBIT 0x10, 1 ; Set bit 1 of word 0x10 SETBIT 0x10, 2 ; Set bit 2 of word 0x10 ; Read input signals IN 0x11, I0.0 ; Read input 0.0 into word 0x11 IN 0x12, I0.1 ; Read input…	I'll answer the question based on the provided reference examples. **Part One: Complete IL Program with Line-by-Line English Comments** To mix OR and AND, we can use the following IL code: ``` LD X3 ; Load X3 ORI X4 ; Perform inclusive OR with X4 LD X0 ; Load X0 AND X1 ; Perform logical AND with X1 OR X5 ; Perform inclusive OR with X5 OUT Y20 ; Output result to Y20 ``` This code is equivalent to …	[128, 100, 179]	[0.6483, 0.5233, 0.5689]	0.5371	0.632	0.0006	0.0221	0.0455	0.1255	14.26	8.5
llama3.1:8b	123	What is the execution order of OR?	Example code: ``` LD X0 OR X1 AND X2 ``` Explanation: First (X0 OR X1), then AND X2—executed line by line.	I'll provide the response in two parts as requested. **Part One: Mitsubishi FX3U/FX3UC IL Instruction List Code** Here is the IL program with line-by-line English comments: ```il ; Initialisation MOV #0, D0 ; Reset D0 to 0 MOV #0, D1 ; Reset D1 to 0 ; Read input from sensor INP D0, I0.0 ; Read input from I0.0 and store in D0 ; Perform logic operations AND D0, #1 ; Check if D0 is odd (bit 0 is set…	**Part One: Complete IL Program with Line-by-Line English Comments** Here is the complete IL program with line-by-line English comments: ```il ; Initialize counter LD CNT 0 ; Read input signal X1 LD X1 ; Check if X1 is ON AND CNT LD Y1 ; Y1 turns ON if X1 is ON ; Check if X2 is OFF ORI X2 LD Y2 ; Y2 turns ON if X2 is OFF ; Combine Y1 and Y2 using OR OR Y1 OR Y2 LD Y3 ; Y3 turns ON if either X1 is…	[120, 127, 179]	[0.6541, 0.4024, 0.4126]	0.4703	0.7044	0.0008	0.0008	0.0447	0.0465	13.82	13.15
llama3.1:8b	124	How does OR differ from OUT?	Example code: ``` LD X3 OR X4 OUT Y1 ``` Explanation: OR is a logical instruction; OUT is the final output instruction that drives the element.	Here are the responses to your questions: **Part One: Mitsubishi FX3U/FX3UC IL Instruction List Code** ```IL ; Program: MyProgram ; Author: [Your Name] ; Date: [Today's Date] ; Initialize variables MOV R0, #0 ; Initialize R0 to 0 MOV R1, #0 ; Initialize R1 to 0 ; Read two inputs from digital inputs DI1 and DI2 MOV R2, DI1 ; Move DI1 to R2 MOV R3, DI2 ; Move DI2 to R3 ; Perform logical OR operatio…	**Part One: Complete IL Program with Line-by-Line English Comments** Here is the complete IL program with line-by-line English comments: ``` ; Initialize output bits LD X0 ; Load X0 register SET Y0 ; Set Y0 output bit (latches ON until an RST clears it) SET Y1 ; Set Y1 output bit (latches ON until an RST clears it) ; Read input bits LD X1 ; Load X1 register LD X2 ; Load X2 register ; Perform logi…	[161, 120, 148]	[0.6319, 0.5156, 0.3962]	0.4828	0.6328	0.0014	0.0023	0.0647	0.0771	13.61	11.33
llama3.1:8b	125	What does the ORI instruction do?	Example code: ``` LD X0 ORI X1 OUT Y0 ``` Explanation: ORI ORs the inverse of X1 (X1=OFF) with the preceding condition.	I'll be happy to help you with the Mitsubishi FX3U/FX3UC IL Instruction List programming. **Part One: Mitsubishi FX3U/FX3UC IL Instruction List Code** Here is a sample IL program that implements a simple logic to control a motor based on an input from a sensor: ``` ORG 0x0000 ; Initialize the output register (X0) to 0 MOV X0, #0 ; Read the input from the sensor (X16) MOV X1, X16 ; Check if the in…	**Part One: Mitsubishi FX3U/FX3UC IL Instruction List Code** Here is the complete IL program with line-by-line English comments: ``` LD X0 ; Load X0 (counter enable) LD X1 ; Load X1 (external input) LD M0 ; Load M0 (internal flag) ORP X1 ; Detect rising edge of X1 (OFF→ON) ; When X0=ON and X1 transitions from OFF to ON, set flag LD X0 ; Load X0 (counter enable) LD X2 ; Load X2 (timer value) LD CN…	[130, 105, 129]	[0.7951, 0.764, 0.7425]	0.4107	0.4836	0.0014	0.0049	0.0418	0.0809	14.04	10.87
llama3.1:8b	126	What is the difference between ORI and LDI?	Example code: ``` LDI X2 ORI X3 ``` Explanation: LDI inverts at load; ORI inverts only for the OR comparison.	I'll be happy to help you with the Mitsubishi FX3U/FX3UC IL programming. **Part One: Mitsubishi FX3U/FX3UC IL Instruction List Code** Below is the complete IL program with line-by-line English comments explaining each instruction: ```il ; Initialize the program LDI #1, R1 ; Load decimal value 1 into register R1 LDI #0, R2 ; Load decimal value 0 into register R2 ; Read input from IN0 LDI #0, R3 ; …	**Part One: Mitsubishi FX3U/FX3UC IL Instruction List Code** Below is a sample Mitsubishi FX3U/FX3UC IL program with line-by-line English comments. ```il ; Initialize Variables LDI X0 ; Load X0 with the inverted value of itself (initially sets X0 to 0) LDI X1 ; Load X1 with the inverted value of itself (initially sets X1 to 1) ; Main Program Logic LD M0 ; Load M0 (an input) into the accumulator A…	[106, 129, 131]	[0.823, 0.659, 0.6766]	0.5131	0.6144	0.0007	0.0007	0.0302	0.0509	13.98	15.77
llama3.1:8b	127	Can ORI handle multiple conditions?	Example code: ``` LD X0 ORI X1 ORI X2 OUT Y10 ``` Explanation: Y10 turns ON if X0=ON or X1=OFF or X2=OFF.	I'll provide the response in two parts as requested. **Part One: Mitsubishi FX3U/FX3UC IL Instruction List Code** Here is the complete IL program with line-by-line English comments: ``` ; Initialize variables VAR A D[1] ; Accumulator B D[2] ; Flag variable C D[3] ; Counter variable END_VAR ; Main program MAIN ; Initialize counter variable to 0 C := 0 ; Loop 10 times DO ; Increment counter variabl…	I'll provide the complete IL program with line-by-line English comments and a step-by-step description of the program's logic flow. **Part One: Mitsubishi FX3U/FX3UC IL Instruction List Code** Here is the complete IL program: ``` ; Initialize all I/O points to OFF LD M0 ; Load M0 (presumably a safety flag) LD X0 ; Load X0 (a general-purpose register) LD X1 ; Load X1 (another general-purpose regis…	[139, 129, 128]	[0.6452, 0.6407, 0.5994]	0.4575	0.5587	0.0008	0.0014	0.0317	0.0557	11.84	15.39
llama3.1:8b	128	How to mix ORI with normal OR?	Example code: ``` LD X3 ORI X4 OR X5 OUT Y20 ``` Explanation: Equivalent to (X3 OR (NOT X4)) OR X5.	I'll provide the response in two parts as requested. **Part One: Mitsubishi FX3U/FX3UC IL Instruction List Code** Here is the complete IL program with line-by-line English comments: ```il ; Initialize inputs and outputs IN 1, 0 ; Initialize input 1 to 0 IN 2, 0 ; Initialize input 2 to 0 OUT 1, 0 ; Initialize output 1 to 0 OUT 2, 0 ; Initialize output 2 to 0 ; Define a timer to count up to 1000 (1…	To address the question of how to mix ORI with normal OR, let's consider an example code that combines these two logical operations in a Mitsubishi FX-series IL (Instruction List) program. **Example Code:** ``` LD X0 ORI X1 OR X2 OUT Y0 ``` **Explanation:** In this example, the program uses a combination of `ORI` (OR Invert) and the normal `OR` instruction. Here's a step-by-step breakdown of how …	[109, 129, 179]	[0.7556, 0.6114, 0.4749]	0.3461	0.6651	0.0005	0.0018	0.0283	0.0601	15.19	12.05
llama3.1:8b	129	When is ORI typically used?	Example code: ``` LD M0 ORI X6 OUT Y1 ``` Explanation: Used for safety conditions—Y1 ON if M0=ON or X6=OFF.	**Part One: Mitsubishi FX3U/FX3UC IL Instruction List Code** Here is the complete IL program with line-by-line English comments: ``` L 00 ; Start address of the program MOV R0, #1000 ; Move 1000 to R0 (counter variable) MOV R1, #0 ; Move 0 to R1 (flag variable) MOV R2, #1000 ; Move 1000 to R2 (timer variable) L 10 AND R0, R0 ; Check if R0 is less than or equal to 1000 JGT L20 ; Jump to L20 if R0 …	**Part One: Mitsubishi FX3U/FX3UC IL Instruction List Code** Here is a complete IL program with line-by-line English comments: ``` ; Initialize variables LD X0 ; Load X0 (accumulator) with 0 LD X1 ; Load X1 with 0 LD X2 ; Load X2 with 0 ; Main program logic LD X0 ; Load X0 with 0 ORI X1 ; OR the inverse of X1 (X1=OFF) with the preceding condition OUT Y0 ; Output the result to Y0 ; Mixing ORI with…	[125, 128, 126]	[0.7425, 0.6114, 0.659]	0.3422	0.61	0.0006	0.0007	0.0217	0.0396	15.0	13.16
llama3.1:8b	130	What does the ORP instruction detect?	Example code: ``` LD X0 ORP X1 OUT Y0 ``` Explanation: When X0=ON, ORP detects the rising edge of X1 (OFF→ON) in that scan.	I'll provide the response in two parts as requested. **Part One: Mitsubishi FX3U/FX3UC IL Instruction List Code** Here is the complete IL program with line-by-line English comments: ``` ; Start of program START ; Initialize all bits in memory area 0 to 0 CLR 0 ; Set bit 5 of memory area 0 to 1 SET 0,5 ; Read the state of bit 5 of memory area 0 INP 0,5 ; Store the result in register R0 MOV R0,INP …	Based on the reference examples provided, I'll answer your question about the ORP instruction. The ORP instruction detects the rising edge (OFF→ON) of the specified input. However, unlike the LDP instruction, ORP generates a pulse that stays ON continuously for the specified number of scans (M10 in the example code). In the example code `LD M10 ORP X1 OUT Y5`, the pulse will stay ON for M10 scans…	[125, 90, 132]	[0.7951, 0.6765, 0.5674]	0.4834	0.817	0.0008	0.0358	0.0389	0.1583	14.97	10.57
llama3.1:8b	131	How does ORP differ from LDP?	Example code: ``` LD X2 LDP X3 ORP X4 ``` Explanation: LDP detects X3’s rising edge independently; ORP requires the prior condition TRUE then detects X4’s rising edge.	I'll be happy to assist you with the Mitsubishi FX3U/FX3UC IL programming. **Part One: Mitsubishi FX3U/FX3UC IL Instruction List Code** Here is the complete IL program with line-by-line English comments explaining each instruction: ```il ; Comments are in Italian (as per Mitsubishi convention) ; Initialize variables MOV R0, #0 ; R0: 0 (initialize counter) MOV R1, #0 ; R1: 0 (initialize timer) MOV…	Based on the reference examples provided, I'll answer the question. The ORP instruction detects a rising edge, whereas the LDP instruction detects a rising edge independently of the previous condition. However, the key difference between ORP and LDP lies in their behavior when the prior condition is FALSE. When the prior condition (X0 in the example code) is FALSE, LDP will not detect the rising …	[111, 130, 136]	[0.9269, 0.6281, 0.7167]	0.2945	0.7833	0.0005	0.0207	0.0227	0.1587	15.0	8.29
llama3.1:8b	132	Does ORP stay ON continuously?	Example code: ``` LD M10 ORP X1 OUT Y5 ``` Explanation: No—it’s TRUE only on the scan when X1 goes from OFF to ON.	I'll provide the response in two parts as requested. **Part One: Mitsubishi FX3U/FX3UC IL Instruction List Code** Here's the complete IL program with line-by-line English comments explaining each instruction: ``` ; Define the inputs and outputs I1:IN ; Input 1 (ORP sensor signal) I2:IN ; Input 2 (ORP sensor signal) O1:OUT ; Output 1 (ORP display LED) O2:OUT ; Output 2 (ORP alarm LED) ; Define the…	Based on the reference examples provided, here is the complete IL program with line-by-line English comments for each part: **Part One: Mitsubishi FX3U/FX3UC IL Instruction List Code** 1. `LD M20` - Load the value of M20 into the accumulator. 2. `ORP X3` - Check if X3 has a rising edge (only true if the previous scan's value was LOW and the current scan's value is HIGH). 3. `OUT T0 K50` - Output …	[134, 158, 131]	[0.604, 0.5602, 0.5352]	0.4221	0.4768	0.001	0.0022	0.0349	0.098	17.91	6.33
llama3.1:8b	133	Can ORP be used on two different inputs simultaneously?	Example code: ``` LD X0 ORP X1 ORP X2 OUT Y6 ``` Explanation: Yes—while X0=ON, rising edges of X1 or X2 each trigger once.	I'll provide the response in two parts as requested. **Part One: Mitsubishi FX3U/FX3UC IL Instruction List Code** Here is the IL program with line-by-line English comments explaining each instruction: ```il ; Program to demonstrate reading two different inputs and performing OR operation ; on the two inputs simultaneously ; Initialize variables VAR ORP_INP1 DINT # Input 1 ORP_INP2 DINT # Input 2 …	I'll answer the question based on the Mitsubishi FX-series Instruction List programming. **Answer:** No, ORP can only be used on a single input at a time. It is a pulse type instruction that can be used to detect a rising or falling edge on a single input. **Reference Examples:** To confirm the behavior of ORP, let's refer to the examples provided: * The first example: `LD X0; ORP X1; OUT Y5` wil…	[113, 134, 128]	[0.6769, 0.549, 0.4958]	0.5272	0.7135	0.0009	0.0016	0.0486	0.1023	11.96	13.83
llama3.1:8b	134	Can ORP start a one-shot timer?	Example code: ``` LD M20 ORP X3 OUT T0 K50 ``` Explanation: When M20=ON, a rising edge on X3 starts T0 for one pulse.	I'd be happy to provide the response in two parts as requested. **Part One: Mitsubishi FX3U/FX3UC IL Instruction List Code** Here is the complete IL program with line-by-line English comments explaining each instruction: ```il // Define a one-shot timer with a 10-second duration TIMER T1: 10 // Set the timer to OFF initially T1=0 // Set the timer to ON when the ORP signal is received T1=1 // Wait…	Based on your request, I will provide the complete IL program with line-by-line English comments, followed by a step-by-step description of the program's logic flow. **Part One: Complete IL Program** Here is the IL program that answers the three questions: ``` LDP X5 OUT T0 K100 LD X0 ORI X1 ORI X2 OUT Y10 LD M10 ORP X1 OUT Y5 ``` **Part Two: Program Logic Explanation** Here is a step-by-step des…	[94, 127, 132]	[0.7324, 0.4541, 0.604]	0.3818	0.5853	0.0008	0.0019	0.0374	0.0539	12.7	12.77
llama3.1:8b	135	When is the ORF instruction used?	Example code: ``` LD M0 ORF X0 OUT Y0 ``` Explanation: While M0=ON, ORF detects X0’s falling edge (ON→OFF) once.	Here are the responses to your questions: **Part One: Mitsubishi FX3U/FX3UC IL Instruction List Code** ```il ; This program demonstrates the use of an ORF (Output Register Flag) instruction ; to enable or disable an output based on a flag value. ; Define the flag variable VAR flag : BOOL; ; Define the output register VAR OUT : OUT; ; Main program MAIN ; Initialize the output register to disable t…	I'll answer both questions to the best of my abilities. **Part One: Mitsubishi FX3U/FX3UC IL Instruction List Code** Here is a complete IL program with line-by-line English comments: ``` ; Initialize variables LD X0 ; Load X0 (initial value: ON) LD X1 ; Load X1 (initial value: OFF) ; Set output Y0 to OFF OUT Y0 ; Output Y0 = OFF ; Detect X1's falling edge (ON→OFF) and set output Y0 to ON LDF X1 ;…	[125, 136, 115]	[0.777, 0.6197, 0.7425]	0.5225	0.6691	0.0007	0.0055	0.0398	0.0963	12.58	11.23
llama3.1:8b	136	How does ORF differ from LDF?	Example code: ``` LDF X1 ORF X2 ``` Explanation: LDF independently detects X1’s falling edge; ORF requires the prior condition TRUE then detects X2’s falling edge.	I'll provide the response in two parts as requested. **Part One: Mitsubishi FX3U/FX3UC IL Instruction List Code** ```IL ; This program demonstrates a simple counter with two buttons. ; The counter increments when button A is pressed and decrements when button B is pressed. ; Initialize counter variable C000: LD #0 ; Load 0 into C000 (counter variable) C001: ST C000 ; Store 0 in counter variable ;…	Based on the reference examples provided, I'll answer the question: **ORF (ORF instruction) vs LDF (LDF instruction)** ORF (ORF instruction) and LDF (LDF instruction) are both used for edge detection, but they differ in their behavior. **ORF (ORF instruction)** Example code: ``` LD M0 ORF X0 OUT Y0 ``` Explanation: While M0=ON, ORF detects X0’s falling edge (ON→OFF) once. **LDF (LDF instruction)*…	[116, 135, 131]	[0.9255, 0.6197, 0.7167]	0.3685	0.786	0.0005	0.0192	0.0211	0.1176	15.89	13.13
llama3.1:8b	137	Can ORF be used for a button release action?	Example code: ``` LD X3 ORF X4 OUT M10 ``` Explanation: If X3=ON, when X4 goes ON→OFF, M10 triggers once.	I'd be happy to provide the IL program and its explanation. **Part One: Mitsubishi FX3U/FX3UC IL Instruction List Code** Here is the complete IL program with line-by-line English comments: ```IL // Initialize variables MOV #0, [R1] ; Initialize R1 to 0 (button press counter) MOV #0, [R2] ; Initialize R2 to 0 (button release counter) // Main program loop LBL #0 AND [IN0.0], #0 ; Check if button 0 …	**Part One: Complete IL Program with Line-by-Line English Comments** Here is the complete IL program with line-by-line English comments: ``` ; Initialize output bits LD X0 MOV X0, #1 ; Set X0 to 1 (active) ; Define a one-shot timer for output T0 LD M20 MOV M20, #1 ; Set M20 to 1 (active) ; Define a pulse timer for output T1 LD M30 MOV M30, #0 ; Set M30 to 0 (inactive) ; Define an input for button…	[157, 139, 134]	[0.6691, 0.5078, 0.4719]	0.4414	0.5916	0.0004	0.0012	0.0126	0.0403	17.54	12.12
llama3.1:8b	138	Does ORF hold the output ON?	Example code: ``` LD M20 ORF X5 OUT Y10 ``` Explanation: No—it’s TRUE only on the scan when X5 falls.	I'll provide the response in two parts as requested. **Part One: Mitsubishi FX3U/FX3UC IL Instruction List Code** ```il // Initialize variables VAR ORF : BOOL; // Output Relay Flag (TRUE = ON, FALSE = OFF) END_VAR // Load current status of output relay into ORF variable ORF := MVI_OE; // Load current output status into ORF variable // Check if ORF is TRUE (output is ON) IF ORF THEN // Output is O…	I'll answer the question about ORF holding the output ON. **Answer:** No, ORF does not hold the output ON. Here's a simple example code to illustrate this: ``` LD M0 ORF X0 OUT Y0 ``` In this example, the ORF instruction will only output Y0 when the falling edge of X0 is detected, as long as M0=ON. However, once the output Y0 is set, it will not remain ON indefinitely. The next time the rising ed…	[135, 153, 139]	[0.599, 0.496, 0.5792]	0.2782	0.579	0.0009	0.0063	0.0465	0.1495	12.05	8.89
llama3.1:8b	139	Can multiple ORF be chained?	Example code: ``` LD X0 ORF X1 ORF X2 OUT Y5 ``` Explanation: Yes—each falling edge on X1 or X2 triggers Y5 if X0=ON.	I'll provide the response in two parts as requested. **[Part One] - Mitsubishi FX3U/FX3UC IL Instruction List Code** Here is the complete IL program with line-by-line English comments explaining each instruction: ``` ; Program Name: ORF_Chaining_Example ; Description: Demonstrates chaining of multiple ORF instructions ; Initialize variables VAR ORF1 : DINT := 0; Flag for ORF1 ORF2 : DINT := 0; Fl…	I'll answer based on the reference examples provided. **Part One: Mitsubishi FX3U/FX3UC IL Instruction List Code** Here is the complete IL program with line-by-line English comments: ``` ; Initialize X0 to OFF LD X0 ; Chain multiple ANDF inputs ANDF X1 ANDF X2 ; X0 must be ON, and both X1 and X2 must be OFF to trigger the next instruction ANDF X3 ; Chain multiple ORF inputs (this is the question …	[117, 136, 127]	[0.7633, 0.5448, 0.6452]	0.4862	0.6258	0.0007	0.0059	0.0233	0.1156	15.38	9.08
llama3.1:8b	140	When is the ORB instruction needed instead of a simple OR?	Example: When two series groups need to be ORed. Explanation: For (X0 & X2) OR (X1 & X3), use ORB after each series block.	**Part One: Mitsubishi FX3U/FX3UC IL Instruction List Code** Here is the complete IL program with line-by-line English comments explaining each instruction: ```il ; Define a local variable to store the input value VAR1 D0.0 ; Read the input value from DI0.0 INP VAR1, DI0.0, #0 ; Check if the input value is greater than 10 LTG VAR1, #10, #1 ; If true, set the output bit to 1 MOV #1, Q0.0 ; Otherwi…	**Part One: Mitsubishi FX3U/FX3UC IL Instruction List Code** Here is the complete IL program with line-by-line English comments: ``` ; Initialize X0 and X1 as inputs LD X0 ; Load input X0 LD X1 ; Load input X1 ; Use ORB to detect falling edge of X0 when X1 is ON ORB X0 ; OR Block: X0 and X1 must be ON, then X0 must go OFF LD M0 ; Load M0 (flag) to check if X0 has fallen ; If M0 is ON (meaning X0 …	[144, 135, 143]	[0.653, 0.4443, 0.6007]	0.3382	0.3585	0.0013	0.0008	0.0234	0.049	13.77	14.14
llama3.1:8b	141	How to use ORB for two series groups in parallel?	Example code: ``` LD X0 AND X2 LD X1 AND X3 ORB OR X4 OUT Y0 ``` Explanation: Series (X0&X2) and (X1&X3) are ORed by ORB, then OR X4.	I'll provide the response in two parts as requested. **Part One: Mitsubishi FX3U/FX3UC IL Instruction List Code** Here is the complete IL program with line-by-line English comments: ```m // Initialize variables X1000 = 0 // Initialize variable X1000 to 0 X1001 = 0 // Initialize variable X1001 to 0 // Define ORB for series group 1 ORBL1: SBO = 1000 // Set Bit Output (SBO) for ORB L1 MOV #X1000 // …	Based on the reference examples, I'll provide the complete IL program with line-by-line English comments, followed by a step-by-step description of the program's logic flow. **Part One: Mitsubishi FX3U/FX3UC IL Instruction List Code** ```il ; Program to perform a parallel OR operation between two series groups ; using ORB instruction LD X0 ; Load X0 as a temporary flag LD X1 ; Load X1 as a tempor…	[146, 144, 222]	[0.5749, 0.3723, 0.282]	0.5891	0.5648	0.0007	0.0036	0.0428	0.125	10.55	9.84
llama3.1:8b	142	How to OR more than two series groups?	Example: Use ORB after each group. Explanation: You can chain ORB multiple times, but Mitsubishi often limits to 8.	**Part One: Mitsubishi FX3U/FX3UC IL Instruction List Code** Here is the complete IL program with line-by-line English comments explaining each instruction: ``` ; Initialize inputs and outputs IN0.0 ; Read input 0.0 (Start button) IN0.1 ; Read input 0.1 (Mode selector) OUT0.0 ; Write output 0.0 (Green LED) OUT0.1 ; Write output 0.1 (Red LED) ; Define a variable to store the mode selector value VA…	I'd be happy to help with Mitsubishi FX-series Instruction List programming. **[Part One] - Mitsubishi FX3U/FX3UC IL Instruction List Code** Here is the complete IL program that ORs more than two series groups: ``` LD X0 AND X2 LD X1 AND X3 LD X4 AND X6 ORB OR X5 OR X7 OUT Y0 ``` Explanation: The program uses two ORB instructions to OR three series groups: (X0&X2), (X1&X3), and (X4&X6). The resul…	[146, 122, 141]	[0.6032, 0.2992, 0.5415]	0.1854	0.4103	0.0005	0.0008	0.0142	0.0321	13.93	10.18
llama3.1:8b	143	Why can’t ORB be used indefinitely?	Example: 10 ORBs in a row. Explanation: Most Mitsubishi PLCs limit ORB to 8; beyond that causes errors.	I'll provide the response in two parts as requested. **[Part One] - Mitsubishi FX3U/FX3UC IL Instruction List Code** ```il ; Program Name: FX3U_FX3UC_Example ; Author: [Your Name] ; Date: [Today's Date] ; Input/Output Configuration INPUT A0:0, A1:0, A2:0 OUTPUT Q0:0, Q1:0, Q2:0 ; Initialize Counter C000:0=0 ; Main Program Loop LOOP: ; Read Input Bit A0 RDBIT A0:0, C000:0 ; If A0 is HIGH, set Q0 H…	**Part One: Mitsubishi FX3U/FX3UC IL Instruction List Code** Here is the complete IL program with line-by-line English comments: ```il ; Program to turn ON Y0 if any of X0, X1, X2, or X3 is ON LD X0 ; Load X0 LD X1 ; Load X1 LD X2 ; Load X2 LD X3 ; Load X3 ; Series group 1: (X0 & X2) AND X0, X2 ; Logical AND of X0 and X2 LD X0 ; Load the result (X0 & X2) ; Series group 2: (X1 & X3) AND X1, X3 ; L…	[140, 121, 141]	[0.6007, 0.4005, 0.3694]	0.0898	0.2425	0.0006	0.001	0.0269	0.0444	14.57	11.66
llama3.1:8b	144	Do you need ORB for a simple X0 OR X1?	Example code: ``` LD X0 OR X1 OUT Y0 ``` Explanation: No—simple parallel contacts use OR. ORB is for parallel blocks.	**Part One: Mitsubishi FX3U/FX3UC IL Instruction List Code** Here is the complete IL program with line-by-line English comments: ```il ; Simple OR instruction between X0 and X1 ; Initialize X0 and X1 to 0 MOV X0, #0 MOV X1, #0 ; Set X0 to 5 MOV X0, #5 ; Set X1 to 3 MOV X1, #3 ; Perform OR operation between X0 and X1 ORB X0, X1 ; Store the result in X2 MOV X2, X0 ; Print the result OUT 0, X2 ; End…	Based on the reference examples, I will provide the complete IL program with line-by-line English comments for a simple X0 OR X1 operation. **Complete IL Program:** ``` LD X0 ; Load X0 into the accumulator OR X1 ; Perform an OR operation between X0 and X1 OUT Y0 ; Store the result in Y0 ``` In this program, we simply load X0 into the accumulator, perform an OR operation with X1, and then output t…	[140, 149, 141]	[0.653, 0.5896, 0.3723]	0.3482	0.5879	0.0007	0.023	0.0603	0.1754	13.11	12.68
llama3.1:8b	145	What is the primary use of the ANB instruction?	Example: After parallel groups, then series. Explanation: ANB combines a completed parallel block with additional series conditions.	I'll be happy to provide the IL program code, comments, and program logic explanation. **Part One: Mitsubishi FX3U/FX3UC IL Instruction List Code** ```il // Initialize a 16-bit counter variable VAR CNT := 0; // Set the timer T1 to 1000 ms SETTIMER T1 1000; // Wait for 1000 ms WAIT 1000; // Increment the counter variable INC CNT; // Check if the counter is greater than or equal to 10 ANB CNT 10; T…	**Part One: Mitsubishi FX3U/FX3UC IL Instruction List Code** Here is a complete IL program with line-by-line English comments: ``` ; Initialize variables LD X0 ; Load X0 register with an initial value (e.g., 0) LD X1 ; Load X1 register with an initial value (e.g., 1) ; Main program logic LD A0 ; Load A0 register with a value (e.g., 10) LD B0 ; Load B0 register with a value (e.g., 20) ; Perform AN…	[105, 148, 135]	[0.7113, 0.6462, 0.5887]	0.1317	0.3381	0.0006	0.0011	0.0189	0.0295	15.29	14.05
llama3.1:8b	146	How to use ANB for a parallel group then series?	Example code: ``` LD X0 OR X1 AND X2 LDI X3 OR X4 ORI X5 ANB OUT Y0 ``` Explanation: After OR/parallel block, ANB ANDs with remaining conditions.	I'll provide the complete IL program with line-by-line English comments and a step-by-step description of the program's logic flow. **Part One: Mitsubishi FX3U/FX3UC IL Instruction List Code** ``` ; Program: Parallel Series Logic ; Description: This program demonstrates the use of ANB for a parallel group then series. ; Author: [Your Name] ; Initialize variables LD D1, #10 ; Initialize D1 to 10 L…	**Part One: Mitsubishi FX3U/FX3UC IL Instruction List Code** Here is the complete IL program with line-by-line English comments: ``` LD X0 ; Load X0 into accumulator ANB X2 ; Perform AND operation between X0 and X2 LD X1 ; Load X1 into accumulator ANB X3 ; Perform AND operation between X1 and X3 ORB ; OR the two AND results LD X4 ; Load X4 into accumulator OR X4 ; OR the result of ORB with X4 OUT…	[147, 141, 142]	[0.6976, 0.5749, 0.6032]	0.5695	0.5918	0.0008	0.0053	0.0463	0.0872	11.51	13.07
llama3.1:8b	147	How to chain multiple ANB groups?	Example: Use ANB repeatedly. Explanation: You can chain ANB for complex block ANDing, but there’s a limit.	**Part One: Mitsubishi FX3U/FX3UC IL Instruction List Code** ```il ; ANB Group Chaining Example Program ; Initialize ANB Group 1 ANB1: E#0 ; Reset ANB Group 1 D#1 ; Set ANB Group 1 input X#1 ; Set ANB Group 1 output L#1000 ; Set ANB Group 1 timer (10 seconds) ; Initialize ANB Group 2 ANB2: E#0 ; Reset ANB Group 2 D#1 ; Set ANB Group 2 input X#2 ; Set ANB Group 2 output L#2000 ; Set ANB Group 2 ti…	I'll answer the question based on the provided reference examples. **Part One: Mitsubishi FX3U/FX3UC IL Instruction List Code** Here is the complete IL program that chains multiple ANB groups: ``` LD X0 ; Load X0 with a value (e.g., 1) LD X1 ; Load X1 with a value (e.g., 1) LD X2 ; Load X2 with a value (e.g., 1) LD X3 ; Load X3 with a value (e.g., 1) LD X4 ; Load X4 with a value (e.g., 1) LD X5 ;…	[146, 113, 148]	[0.6976, 0.3993, 0.4615]	0.4359	0.4492	0.0007	0.0008	0.0361	0.0534	16.57	10.81
llama3.1:8b	148	How does ANB differ from AND?	Example code: ``` LD X0 AND X1 OUT Y0 ``` Explanation: AND is for simple series; ANB is for ANDing a parallel block.	I'll be happy to help with the Mitsubishi FX3U/FX3UC IL programming. **Part One: Mitsubishi FX3U/FX3UC IL Instruction List Code** Here is the complete IL program with line-by-line English comments explaining each instruction: ```il ; Initialize variables VAR _flag1 D #0 ; Flag variable to track process status _timer1 D #0 ; Timer variable for timing purposes END_VAR ; Main program loop MAIN ; Che…	**[Part One] - Mitsubishi FX3U/FX3UC IL Instruction List Code** Here is a complete IL program with line-by-line English comments: ``` ; Initialize all variables LD X0 ; Load initial value of X0 (e.g., 0) LD X1 ; Load initial value of X1 (e.g., 0) LD X2 ; Load initial value of X2 (e.g., 0) ; Parallel Group 1 PRL X0 ; Parallel group start LD X3 ; Load value for parallel condition ORL X3, X1 ; OR co…	[145, 101, 147]	[0.6462, 0.3967, 0.4615]	0.2987	0.5848	0.0007	0.0021	0.0459	0.0794	12.87	13.69
llama3.1:8b	149	Do you need ANB for X0 OR X1 then AND X2?	Example code: ``` LD X0 OR X1 AND X2 OUT Y0 ``` Explanation: No—simple OR then AND doesn’t require ANB.	Here is the response in two parts: **Part One: Mitsubishi FX3U/FX3UC IL Instruction List Code** ```il ; Initialize variables LDX #0 ; Load X0 with 0 LDX #1 ; Load X1 with 1 LDX #2 ; Load X2 with 2 ; AND operation on X2 AND X2 ; Perform bitwise AND operation on X2 ; Check if ANB is needed LDX #3 ; Load X3 with 3 (dummy value) ANB X0,X1 ; Perform ANB operation on X0 and X1 BEQ @1 ; If ANB result is…	Based on the reference examples provided, I'll answer the question. To check if X0 OR X1 then AND X2, we need to use the AND instruction with a parallel block, which is exactly what ANB is used for. Here's the example code: ``` LD X0 ORB X1 ANB X2 OUT Y0 ``` However, in this specific case, we can simplify the code by using the ORB instruction to perform the OR operation on X0 and X1, and then AND…	[144, 148, 107]	[0.5896, 0.4876, 0.5537]	0.5789	0.6614	0.0015	0.0418	0.0514	0.1463	16.45	10.48
llama3.1:8b	150	What is the purpose of the PLS instruction?	Example code: ``` PLS X0 OUT M0 ``` Explanation: Detects X0’s rising edge (OFF→ON) and generates a one-scan pulse for M0.	**Part One: Mitsubishi FX3U/FX3UC IL Instruction List Code** Here is a complete IL program with line-by-line English comments: ``` ; PLC Program: Temperature Monitoring ; Author: [Your Name] ; Date: [Today's Date] ; Initialize Timer T1 for temperature monitoring T1INIT T1 1 S ; Set timer T1 to 10 seconds T1PER T1 10 ; Monitor temperature using an analog input (AI) AIIN A0 0 ; Check if temperature…	A question about Mitsubishi PLC programming! **Part One: Complete IL Program with Line-by-Line Comments** Here is a complete IL program with line-by-Line comments: ``` ; Initialize variables LD X0 ; Load X0 register MOV #0 ; Move 0 to X0 register (initial value) ; Read input X0 and store it in X1 LD X1 IN X0 MOV X0,X1 ; Store X0 input in X1 register ; Detect rising edge of input X0 and generate a…	[180, 154, 155]	[0.5874, 0.5516, 0.5467]	0.3809	0.5375	0.0008	0.0099	0.039	0.0772	14.48	12.85
llama3.1:8b	151	How does PLS differ from LDP?	Example code: ``` PLS X1 LDP X1 ``` Explanation: Both detect rising edges; syntax differs by PLC model support.	I'll provide the response in two parts as requested. **Part One: Mitsubishi FX3U/FX3UC IL Instruction List Code** ```il // Initialize variables LD #1, R0.0 // Load 1 into R0.0 LD #0, R1.0 // Load 0 into R1.0 // Read input from DI1 IN DI1, R2.0 // Read input from DI1 and store in R2.0 // Check if input is high LD #10, R3.0 // Load 10 into R3.0 (timer value) SUB R2.0, R3.0 // Subtract R2.0 from R3.…	I'd be happy to provide the complete IL program with line-by-line English comments and a step-by-step description of the program's logic flow. **Part One: Mitsubishi FX3U/FX3UC IL Instruction List Code** ```il ; Example Program: Edge Detection and Logical Operations LD X1 ; Continuously read X1 LDP X1 ; Detect rising edge of X1 LD X2 ; Continuously read X2 LDP X2 ; Detect rising edge of X2 ORP X3…	[91, 156, 131]	[0.7772, 0.7077, 0.7663]	0.2491	0.5501	0.0007	0.0029	0.0159	0.0368	9.28	9.9
llama3.1:8b	152	Can PLS be used for one-shot button triggers?	Example code: ``` PLS X2 OUT T0 K100 ``` Explanation: Yes—when X2 goes OFF→ON, T0 is triggered once.	Here are the responses to your question in two parts: **[Part One] - Mitsubishi FX3U/FX3UC IL Instruction List Code** ```il ; IL Program for One-Shot Button Trigger ; Author: [Your Name] ; Date: [Today's Date] ; Initialize timer and flag Ladder 0, Bit 0, OFF ; Disable ladder 0, bit 0 (timer) Ladder 1, Bit 0, OFF ; Disable ladder 1, bit 0 (flag) Timer 0, 1, 1000 ; Initialize timer 0, period 1 seco…	**Part One: Mitsubishi FX3U/FX3UC IL Instruction List Code** Here is a complete IL program with line-by-line English comments that demonstrates the use of PLS for one-shot button triggers: ``` ; Initialize variables and outputs MOV #0, X4 ; Initialize X4 to 0 MOV #0, X5 ; Initialize X5 to 0 MOV #0, X6 ; Initialize X6 to 0 (button input) MOV #0, M10 ; Initialize M10 to 0 (output) MOV #0, M11 ; Ini…	[154, 92, 157]	[0.608, 0.5815, 0.4982]	0.4145	0.4243	0.0005	0.0007	0.0224	0.0469	11.94	15.08
llama3.1:8b	153	Does PLS output continuously?	Example code: ``` PLS X3 OUT Y0 ``` Explanation: No—only ON during the scan of X3’s rising edge.	Here are the responses to your questions: **Part One: Mitsubishi FX3U/FX3UC IL Instruction List Code** ```il ; PLC Program: Continuous PLS Output ; Author: [Your Name] ; Date: [Today's Date] ; Initialize PLS output to 0 MOV PLS, #0 ; Set PLS output to 0 ; Main Program Loop MAIN: ; Set PLS output to 1 MOV PLS, #1 ; Set PLS output to 1 ; Wait for 1 second (1000 ms) DLY #1000 ; Set PLS output to 0 M…	**Part One: Complete IL Program with Line-by-Line English Comments** Here is the complete IL program: ``` ; Initialize outputs LD M10 LD M11 LD M0 ; Rising edge detection (PLS) and output PLS X5 ; Output M10 on rising edge of X5 OUT M10 ; Falling edge detection (PLF) and output PLF X5 ; Output M11 on falling edge of X5 OUT M11 ; OR (Output Register) instruction LD M10 ; Load the state of M10 (pre…	[159, 132, 150]	[0.5879, 0.5275, 0.5311]	0.4289	0.6445	0.0008	0.0008	0.0263	0.0515	14.99	18.78
llama3.1:8b	154	Can multiple PLS be used at once?	Example code: ``` PLS X4 OUT M10 PLS X5 OUT M11 ``` Explanation: Yes—each PLS detects its own input’s rising edge.	I'd be happy to provide the IL code and program logic explanation for you. **Part One: Mitsubishi FX3U/FX3UC IL Instruction List Code** Here is a complete IL program with line-by-line English comments explaining each instruction: ```IL // Initialize variables VAR // input variables IN_A : DINT; IN_B : DINT; // output variables OUT_A : DINT; OUT_B : DINT; END_VAR // Main program logic MAIN // Read…	Based on the provided reference examples, I'll answer the question with a complete IL program and line-by-line English comments. **Complete IL Program:** ``` LD X0 ; Load X0 (counter) LD X1 ; Load X1 (input flag) LD X2 ; Load X2 (input) PLS X2 ; Push Level Sensitive (rising edge) OUT M10 ; Output M10 (when X2 goes ON) LD X0 ; Load X0 (counter) LD X3 ; Load X3 (input flag) PLF X2 ; Push Level Fall…	[159, 172, 152]	[0.6141, 0.5207, 0.608]	0.3742	0.5552	0.0013	0.0014	0.0434	0.046	12.3	11.12
llama3.1:8b	155	What edge does the PLF instruction detect?	Example code: ``` PLF X0 OUT M0 ``` Explanation: Detects X0’s falling edge (ON→OFF) and generates a one-scan pulse.	I'll provide the response in two parts as requested. **Part One: Mitsubishi FX3U/FX3UC IL Instruction List Code** Here is the IL program with line-by-line English comments: ```il ; Initialize variables LD X0, #0 ; Initialize X0 to 0 LD Y0, #0 ; Initialize Y0 to 0 ; Read input signal IN X1, I1.0 ; Read input signal I1.0 to X1 ; Check if input signal is rising edge PLF X1, X0 ; Check if input signa…	**Part One: Mitsubishi FX3U/FX3UC IL Instruction List Code** Here is the complete IL program with line-by-line English comments: ``` ; Initialize X0 and X1 to OFF LD X0 LD X1 ; Detect rising edge of X0 and generate a one-scan pulse for M0 PLS X0 OUT M0 ; Detect falling edge of X1 and generate a one-scan pulse for M1 PLF X1 OUT M1 ; ANDF instruction detects X1's falling edge (ON→OFF) once when X0=…	[115, 159, 150]	[0.6717, 0.5495, 0.5467]	0.5493	0.7326	0.001	0.0065	0.0523	0.096	12.43	10.84
llama3.1:8b	156	Is PLF similar to LDF?	Example code: ``` PLF X1 LDF X2 ``` Explanation: Both detect falling edges; syntax and naming vary.	**Part One: Mitsubishi FX3U/FX3UC IL Instruction List Code** ```il // Define the program PROGRAM START // Initialize the variables VAR COUNT DINT := 0; // Initialize count to 0 STATE SINT := 0; // Initialize state to 0 END_VAR // Initialize the PLC INIT COUNT := 0; // Reset count to 0 STATE := 0; // Reset state to 0 END_INIT // Main program loop MAIN IF (COUNT < 10) THEN // Check if count is less…	Based on the reference examples provided, I'll answer the question about the similarity between PLF and LDF. Q: Is PLF similar to LDF? A: Yes. Explanation: Both PLF (Positive Logical Falling) and LDF (Logical Falling Edge) detect the falling edge of an input. However, they have different syntax and are used in different contexts.	[136, 159, 151]	[0.7703, 0.52, 0.7077]	0.2711	0.6121	0.0008	0.012	0.0315	0.2857	12.08	10.17
llama3.1:8b	157	When to use PLF for button release?	Example code: ``` PLF X3 OUT T1 K30 ``` Explanation: X3 ON→OFF triggers T1 for one scan.	I'd be happy to provide the response. **Part One: Mitsubishi FX3U/FX3UC IL Instruction List Code** Here is the complete IL program with line-by-line English comments explaining each instruction: ``` ; Initialize variables LD X0, #0 ; Initialize variable X0 to 0 LD Y0, #0 ; Initialize variable Y0 to 0 ; Read button input INP P0.0, X0 ; Read button input on P0.0 and store in X0 ; Check if button is…	**Part One: Mitsubishi FX3U/FX3UC IL Instruction List Code** Here is the complete IL program with line-by-line English comments: ```il ; Initialize variables LD X0 ; Load X0 with a value (e.g., 0) LD X1 ; Load X1 with a value (e.g., 0) LD X2 ; Load X2 with a value (e.g., 0) LD X3 ; Load X3 with a value (e.g., 0) ; Detect button press (ON→OFF) PLF X1 JAL P1 ; Jump to label P1 if falling edge detec…	[137, 150, 158]	[0.6691, 0.4517, 0.5549]	0.4401	0.6026	0.0005	0.0008	0.0168	0.052	9.75	8.85
llama3.1:8b	158	Does PLF stay ON?	Example code: ``` PLF X4 OUT M1 ``` Explanation: No—only ON during the scan of X4’s falling edge.	I'll provide the response in two parts as requested. **Part One: Mitsubishi FX3U/FX3UC IL Instruction List Code** Here is the complete IL program with line-by-line English comments: ```il ; Program: PLF_Controller ; Description: Controls a Power Line Filter (PLF) module ; Initialize variables L01: LD #0 ; Initialize PLF output to 0 L02: ST C0 ; Store value in C0 register ; Main program loop L10: …	To answer your question, I'll provide the complete IL program with line-by-line English comments and then explain the program's logic flow. **Complete IL Program with Line-by-Line English Comments:** ``` LD M8019 // Reset flag OFF automatically PLS X3 // PLS output turns ON when X3's rising edge is detected OUT Y0 // PLS output is connected to Y0 LD F0000 // Load F0000 (assuming it's a flag for t…	[153, 157, 283]	[0.5844, 0.5549, 0.3815]	0.421	0.5405	0.0007	0.001	0.0312	0.0455	9.47	13.74
llama3.1:8b	159	Can PLF and PLS detect the same input?	Example code: ``` PLS X5 OUT M10 PLF X5 OUT M11 ``` Explanation: Yes—one for rising edge, one for falling edge.	I'll provide the response in two parts as requested. **[Part One] - Mitsubishi FX3U/FX3UC IL Instruction List Code** Here is the complete IL program with line-by-line English comments: ```IL ; Initialize PLC OPC5 0000 ; Initialize PLC ; Define timers and counters TM1 0.1 ; Timer 1 (0.1s resolution) CN1 0 ; Counter 1 ; Main program loop LOOP ; Read input IN 0x0000 ; Read input from I/O module 0 (b…	**Part One: Complete IL Program with Line-by-Line English Comments** ```il ; Mitsubishi FX3U/FX3UC IL Instruction List Code ; Initialize output bits OUT M10 OUT M11 OUT M0 ; Use PLS to detect rising edges of X4 and X5 PLS X4 ; Detect rising edge of X4 OUT M10 ; Set M10 if X4's rising edge is detected PLS X5 ; Detect rising edge of X5 OUT M11 ; Set M11 if X5's rising edge is detected ; Use PLF to …	[154, 155, 156]	[0.6141, 0.5495, 0.52]	0.3048	0.6015	0.0005	0.0044	0.0257	0.0826	17.06	11.1
llama3.1:8b	160	How does the SET instruction latch a bit?	Example code: ``` LD X0 SET M100 ``` Explanation: When X0=ON, M100 is set and remains ON until reset.	I'll provide the response in two parts as requested. **Part One: Mitsubishi FX3U/FX3UC IL Instruction List Code** Here is the complete IL program with line-by-line English comments explaining each instruction: ```il ; Initialize variables MOV X0, #0 ; Initialize variable X0 to 0 MOV Y0, #0 ; Initialize variable Y0 to 0 ; Read input from IN0 (push button) MOV X1, IN0 ; Read input from IN0 and stor…	Based on the provided reference examples, here are the answers: **Part One: Mitsubishi FX3U/FX3UC IL Instruction List Code** Here is the complete IL program with line-by-line English comments: ``` ; Program to latch a SET bit LD X3 ; Load X3 into a temporary register (not needed in this case, but for illustration) SET Y5 ; Set the Y5 bit to ON (latch the bit) ``` **Part Two: Program Logic Explana…	[163, 223, 100]	[0.5322, 0.4895, 0.5095]	0.4184	0.5856	0.0006	0.0036	0.0364	0.1013	14.87	10.69
llama3.1:8b	161	What is the difference between SET and OUT?	Example code: ``` LD X1 SET Y0 ``` Explanation: OUT follows input state; SET latches ON until an RST clears it.	I'd be happy to help with the Mitsubishi FX3U/FX3UC IL programming. **Part One: Mitsubishi FX3U/FX3UC IL Instruction List Code** Here is the complete IL program with line-by-line English comments: ```il ; Initialize variables VAR A := 0 ; Initialize variable A to 0 VAR B := 0 ; Initialize variable B to 0 ; Read input signal from I0.0 (push button) READ I0.0 TO A ; Read the state of input signal I…	**Part One: Complete IL Program with English Comments** Here is the complete IL program with line-by-line English comments: ```il ; Program to control a motor with start/stop functionality LD X3 ; Load X3 value into accumulator (not used in this example) OR X4 ; Perform logical OR operation between X3 and X4 (no effect) OUT Y1 ; Output result of OR operation to Y1 output (no effect) LD X2 ; Load …	[124, 162, 262]	[0.6319, 0.3581, 0.2711]	0.4193	0.4504	0.0006	0.0009	0.0356	0.0503	16.4	12.48
llama3.1:8b	162	How to use SET for motor start hold?	Example code: ``` LD X2 SET Y5 ``` Explanation: Pressing X2 sets Y5 ON and holds it.	**Part One: Mitsubishi FX3U/FX3UC IL Instruction List Code** Here is the complete IL program with line-by-line English comments: ```il // Initialize outputs OUT1 = 0 // Initialize output 1 to 0 (motor enable) OUT2 = 0 // Initialize output 2 to 0 (motor direction) // Set initial motor direction OUT2 = 1 // Set output 2 to 1 (motor direction: clockwise) // Set motor speed (50% of maximum) MOV #50 /…	Based on the reference examples, I'll provide the complete IL program with line-by-line English comments and a step-by-step description of the program's logic flow. **Complete IL Program:** ``` ; Motor Start-Hold Program using SET instruction LD X0 ; Press start button OR M0 SET M0 ; Set M0 (self-hold) - Set the bit LD X1 ; Press stop button RST M0 ; Reset M0 (stop) - Reset the bit LD M0 ; If M0 …	[60, 164, 261]	[0.5299, 0.3882, 0.4056]	0.3826	0.5011	0.0004	0.0013	0.0225	0.0658	17.27	11.95
llama3.1:8b	163	How to reset a SET bit?	Example code: ``` LD X3 RST Y5 ``` Explanation: When X3=ON, Y5 is reset OFF.	I'll provide the response in two parts as requested. **Part One: Mitsubishi FX3U/FX3UC IL Instruction List Code** Here is the complete IL program with line-by-line English comments explaining each instruction: ```IL ; Reset a SET bit on a specific bit address ; Author: [Your Name] ; Date: [Today's Date] ; Define the bit address to be reset BIT_ADDR EQU 0x0000 ; Bit address (change to desired addr…	Based on the reference examples, I will provide the complete IL program with line-by-line English comments. **Complete IL Program:** ```IL LD X0 ; Load X0 (reset latch) RST M8006 ; Clear the latch of M8006 (or use RST to clear the bit) LD X0 ; Load X0 (reset latch) RST M100 ; Clear the bit M100 (forced OFF when X0=ON) ``` **Program Logic Explanation:** 1. The program starts by loading the reset l…	[164, 221, 165]	[0.7067, 0.3926, 0.3648]	0.4328	0.5754	0.0006	0.0016	0.0268	0.0851	14.47	12.91
llama3.1:8b	164	Can SET set multiple bits at once?	Example code: ``` LD X4 SET M10 M11 ``` Explanation: Some models allow multiple bits in one SET; often split into lines.	**Part One: Mitsubishi FX3U/FX3UC IL Instruction List Code** ```IL ; Program: FX3U_FX3UC_IL_Example ; Author: [Your Name] ; Date: [Today's Date] ; Initialize Timer T1 MV T1, #0 ; Reset Timer T1 to 0 ; Set Output Bit D0.0 MV OUT0, #1 ; Set bit 0.0 of Output Bit D0 to 1 ; Set Output Bit D0.1 MV OUT0, #2 ; Set bit 0.1 of Output Bit D0 to 1 ; Set Output Bit D0.2 MV OUT0, #4 ; Set bit 0.2 of Output Bi…	I'll provide the complete IL program with line-by-line English comments and a step-by-step description of the program's logic flow. **Part One: Mitsubishi FX3U/FX3UC IL Instruction List Code** ```il ; Program to demonstrate setting multiple bits using SET instruction ; and resetting a SET bit using RST instruction ; Load bit X3 into accumulator LD X3 ; Check if X3 is ON JMP IF_X3_ON ; If X3 is no…	[163, 154, 264]	[0.7067, 0.3556, 0.4307]	0.3581	0.4595	0.001	0.0015	0.0276	0.0371	12.84	14.33
llama3.1:8b	165	How does the RST instruction clear a bit?	Example code: ``` LD X0 RST M100 ``` Explanation: When X0=ON, M100 is forced OFF.	**Part One: Mitsubishi FX3U/FX3UC IL Instruction List Code** Here is a sample IL program that demonstrates the use of various instructions: ```IL ; FX3U/FX3UC IL Program ; Initialize variables MOV #0, REG1 ; Initialize REG1 to 0 MOV #0, REG2 ; Initialize REG2 to 0 ; Set bit 5 of REG1 to 1 MOV #0, REG1 ; Move 0 to REG1 (just in case) MOV #32, REG1 ; Set bit 5 of REG1 to 1 (32 = 2^5) MOV #1, REG2 ;…	Based on the provided reference examples, I will answer the question about the RST instruction. **Answer:** The RST instruction clears a bit by setting its corresponding output bit to 0, regardless of the condition. It is used to forcibly clear a bit, whereas the OUT instruction drives according to the conditions.	[168, 150, 169]	[0.6832, 0.4475, 0.6303]	0.4641	0.5621	0.0005	0.0043	0.0166	0.0923	14.97	9.12
llama3.1:8b	166	How to pair RST with SET?	Example code: ``` LD X1 SET M50 LD X2 RST M50 ``` Explanation: X1=ON sets M50; X2=ON resets M50.	**Part One: Mitsubishi FX3U/FX3UC IL Instruction List Code** ```il ; Program: Example_RST_SET_Pairing ; Description: Demonstrates pairing of RST and SET instructions ; Initialize variables VAR A DINT := 0 ; Input variable B DINT := 0 ; Output variable C DINT := 0 ; Internal variable END_VAR ; Main program loop MAIN ; Check if input A is true IF A THEN ; RST instruction to clear output B RST B ; S…	I'll provide the answer to the question based on the reference examples. **Part One: Mitsubishi FX3U/FX3UC IL Instruction List Code** To pair `RST` with `SET`, we can use the following IL code: ``` LD X4 ; Load input X4 into register RST Y1 ; Reset output Y1 to OFF when X4 is ON LD X5 ; Load input X5 into register SET Y2 ; Set output Y2 to ON when X5 is ON ``` **Part Two: Program Logic Explanatio…	[167, 162, 179]	[0.5, 0.3437, 0.2844]	0.5636	0.6867	0.0008	0.0063	0.0357	0.0887	11.12	10.5
llama3.1:8b	167	Does RST follow input OFF?	Example code: ``` LD X3 RST Y0 ``` Explanation: No—when X3=ON, Y0 is cleared immediately.	**Part One: Mitsubishi FX3U/FX3UC IL Instruction List Code** ```IL ; Program Name: RST FOLLOW OFF ; Version: 1.0 ; Date: 2023-02-20 ; Initialize variables MOV #1, R1 ; Set R1 to 1 (RST is enabled) MOV #0, R2 ; Set R2 to 0 (OFF is not detected) ; Main program loop L1: ; Check if input OFF is detected MOV R0, INP0 ; Read input OFF status MOV R3, R0 ; Save input OFF status in R3 CMP #0, R3 ; Check i…	Based on the provided reference examples, I'll answer your question regarding RST. **Question:** Does RST follow input OFF? **Answer:** No, RST does not follow input OFF. According to the reference example: ``` LD X5 OUT Y1 RST Y1 ``` In this example, RST Y1 is used to forcibly clear the output Y1 regardless of the input conditions. This means that RST will reset Y1 even if the input is OFF. So, …	[169, 159, 274]	[0.7125, 0.3952, 0.4651]	0.5253	0.5853	0.0007	0.0053	0.0354	0.0952	14.04	8.63
llama3.1:8b	168	Can RST clear multiple bits at once?	Example code: ``` LD X4 RST M10 M11 M12 ``` Explanation: If supported, resets multiple bits in one line.	**Part One: Mitsubishi FX3U/FX3UC IL Instruction List Code** Here is the complete IL program: ``` ; Initialize the program LDN $0000 ; Load the accumulator with 0 ORG $0000 ; Set the program origin to $0000 ; Define the bits to be cleared LD R2, $0000 ; Load R2 with 0 LD R3, $0000 ; Load R3 with 0 OR R2, R3 ; Set bits 1 and 2 in R2 ; Clear multiple bits at once using RST instruction RST R2, $FF ;…	I'll answer the question first, and then provide the complete IL program with line-by-line English comments and a step-by-step description of the program's logic flow. **Answer to the Question:** A: No, the RST instruction cannot clear multiple bits at once. Here is an example of how to clear multiple bits: ``` LD X0 RST M100 LD X0 RST M101 ``` Or, if you want to clear multiple bits in one line: …	[165, 164, 274]	[0.6832, 0.5967, 0.3728]	0.5587	0.6071	0.0016	0.0099	0.0424	0.0536	12.54	11.54
llama3.1:8b	169	How does RST differ from OUT?	Example code: ``` LD X5 OUT Y1 RST Y1 ``` Explanation: OUT drives according to conditions; RST forcibly clears regardless.	**Part One: Mitsubishi FX3U/FX3UC IL Instruction List Code** ```il ; Reset input (RST) to high-impedance state RST O4.0 ; Set RST as an output (O4.0 = 1) ; Set output (OUT) to high-impedance state OUT O4.1 ; Set OUT as an output (O4.1 = 1) ; Assign RST and OUT to the same output address ASSIGN O4.0, O4.1 ; Assign RST to O4.0 and OUT to O4.1 ; Set the output value to 0 MOV O4.0, #0 ; Move value 0 …	A question from the world of Mitsubishi PLC programming! To answer your question, let's look at the provided examples. According to the reference examples, RST (Reset) and OUT (Output) have different behaviors: 1. **Q: Does RST follow input OFF?** A: Example code: ``` LD X3 RST Y0 ``` Explanation: No—when X3=ON, Y0 is cleared immediately. 2. **Q: How does OR differ from OUT?** A: Example code: ``…	[167, 124, 176]	[0.7125, 0.4834, 0.3216]	0.2905	0.6133	0.0006	0.0186	0.0264	0.087	15.79	13.1
llama3.1:8b	170	What is the function of the MPS instruction?	Example code: ``` LD X0 MPS ``` Explanation: Pushes the current logic result (X0 state) onto the stack for MRD/MPP use.	**Part One: Mitsubishi FX3U/FX3UC IL Instruction List Code** Here is the complete IL program with line-by-line English comments: ```IL ; Initialize variables L0001: LD A, #0 ; Initialize variable A to 0 L0002: LD B, #0 ; Initialize variable B to 0 ; Read input signals L0003: INP IN0.0 ; Read input signal IN0.0 L0004: MV A, IN0.0 ; Move input signal IN0.0 to variable A ; Control Logic L0005: CMP A…	The function of the MPS instruction is to store intermediate conditions on the stack for later retrieval, reducing redundant checks in complex multi-stage logic. This instruction is useful when the logic flow requires multiple conditional checks, and it's beneficial to store the intermediate results to avoid recalculating them. Here is an example of how MPS can be used in a Mitsubishi FX3U/FX3UC …	[180, 174, 185]	[0.8289, 0.7111, 0.5885]	0.4552	0.698	0.0009	0.0253	0.0415	0.1104	13.23	9.07
llama3.1:8b	171	What is the relationship between MPS, MRD, and MPP?	Example code: ``` LD X1 MPS MRD MPP ``` Explanation: MPS pushes, MRD reads top without popping, MPP reads and pops the top—stack mechanism.	**Part One: Mitsubishi FX3U/FX3UC IL Instruction List Code** Here is the complete IL program with line-by-line English comments explaining each instruction: ```il ; Define variables and constants VAR X0: DINT := 0; Counter variable Y0: DINT := 0; Counter variable Z0: DINT := 0; Flag variable END_VAR ; Main program loop MAIN ; Check if MPS (Main Program Start) bit is set IF (MPS) THEN ; Clear MRD …	I'd be happy to help with the Mitsubishi FX-series Instruction List programming. **[Part One] - Mitsubishi FX3U/FX3UC IL Instruction List Code** Here is the complete IL program with line-by-line English comments: ``` ; Initialize variables MOV #0, D0 ; Clear D0 register MOV #0, D1 ; Clear D1 register ; Read input from IO module MRD ; Read from input without removing (store value in top of stack) …	[176, 174, 184]	[0.8995, 0.6911, 0.7218]	0.4981	0.4615	0.0007	0.0014	0.0418	0.0625	12.83	10.26
llama3.1:8b	172	Can MPS be used multiple times in a row?	Example code: ``` LD X2 MPS LD X3 MPS ``` Explanation: Yes—pushes multiple levels; MPP pops each in turn.	**Part One: Mitsubishi FX3U/FX3UC IL Instruction List Code** Here is the complete IL program with line-by-line English comments explaining each instruction: ``` ; Initialize variables LD #0, A ; Load 0 into A register (counter) LD #0, B ; Load 0 into B register (flag) ; Main program loop LOOP: LAD A ; Load A register into accumulator JMP #LOOP ; Jump back to LOOP if accumulator is not 0 ; Check i…	I'll be happy to help you with the Mitsubishi FX-series Instruction List programming. **Part One: Complete IL Program with Line-by-Line English Comments** Here is the complete IL program: ``` // Initialize registers LD X0 // Load value into X0 register LD X1 // Load value into X1 register LD X2 // Load value into X2 register // Check conditions using MPS (Multiple Push) MPS // Push value of X0 on…	[174, 121, 177]	[0.5818, 0.5074, 0.5438]	0.4311	0.5265	0.0007	0.002	0.0302	0.0649	13.84	15.54
llama3.1:8b	173	What if MRD/MPP are not used after MPS?	Example code: ``` LD X4 MPS LD X5 OUT Y0 ``` Explanation: Logic still works, but leftover stack entries may consume resources.	I'll provide the response in two parts as requested. **Part One: Mitsubishi FX3U/FX3UC IL Instruction List Code** ```IL ; Initialize variables MVI A, 0 ; Initialize counter to 0 MVI B, 0 ; Initialize sensor flag to 0 ; Set output 1 to OFF MOV OUT1, #0 ; Output 1: OFF ; Set output 2 to ON MOV OUT2, #1 ; Output 2: ON ; Main program loop L1: ; Read input 1 (sensor) MOV A, IN1 ; Read input 1: sensor …	**Part One: Mitsubishi FX3U/FX3UC IL Instruction List Code** Here is the complete IL program with line-by-line English comments: ``` ; Initialize variables LD X1 ; Load X1 into accumulator MOV X1, #0 ; Set X1 to 0 ; Push X2 onto the stack LD X2 ; Load X2 into accumulator MPS ; Push X2 onto the stack ; Read top of stack without popping MRD ; Read top of stack (without popping) ; Push X3 onto the s…	[171, 182, 172]	[0.8654, 0.6671, 0.5662]	0.2072	0.5843	0.0004	0.001	0.0104	0.0506	13.57	10.41
llama3.1:8b	174	When is MPS useful?	Example: Complex multi-stage logic. Explanation: Stores intermediate conditions for later retrieval, reducing redundant checks.	I'll provide the response in two parts as requested. **Part One: Mitsubishi FX3U/FX3UC IL Instruction List Code** Here is the complete IL program with line-by-line English comments: ```il // Initialize the PLC INIT: FX0A = 0; // Reset the counter FX0B = 0; // Reset the timer FX0C = 0; // Reset the flag // Main program loop MAIN: FX0A += 1; // Increment the counter IF (FX0A >= 10) THEN // Check if…	I'll answer based on the provided reference examples. **Part One: Mitsubishi FX3U/FX3UC IL Instruction List Code** Here's the complete IL program with line-by-line English comments: ```il ; Initialize variables LD X4 ; Load X4 register (initial value: 0) ; Main program logic LD X5 ; Load X5 register (initial value: unknown) OUT Y0 ; Output value from X5 register to output Y0 ; Miscellaneous LD X0…	[173, 170, 172]	[0.712, 0.7111, 0.5818]	0.1273	0.2869	0	0.0015	0.0143	0.034	15.27	12.11
llama3.1:8b	175	How does the MRD instruction work?	Example code: ``` LD X0 MPS MRD OUT Y0 ``` Explanation: MRD reads the top of stack and combines it with current logic without popping.	**Part One: Mitsubishi FX3U/FX3UC IL Instruction List Code** Below is the complete IL program with line-by-line English comments explaining each instruction. ```il // Program: Motor Control // Author: [Your Name] // Date: [Today's Date] // Local Data Area LD D1, 0 // Initialize D1 to 0 LD D2, 0 // Initialize D2 to 0 // Input Section IN D1, I1.0 // Read input from I1.0 (start button) into D1 IN D2…	I'd be happy to help with the Mitsubishi FX3U/FX3UC IL Instruction List Code. **Part One: IL Program with Line-by-Line English Comments** Here is a sample IL program with line-by-line comments: ```il ; Initialize variables LD X0 ; Load X0 register with 0 (initialization) LD X1 ; Load X1 register with 0 (initialization) LD M10 ; Load M10 memory location with 0 (initialization) ; Read input from di…	[170, 179, 178]	[0.6132, 0.5544, 0.5597]	0.381	0.5652	0.001	0.0057	0.0308	0.0935	11.42	13.56
llama3.1:8b	176	What is the difference between MRD and MPP?	Example code: ``` MRD MPP ``` Explanation: MRD reads without removing; MPP reads and pops the top.	I'll provide the response in two parts as requested. **Part One: Mitsubishi FX3U/FX3UC IL Instruction List Code** Here is a sample IL program for a basic motor control circuit: ``` // Initialize the motor and related outputs L010: MOV #OUTA, R0 ; Move address of output register A to R0 L020: MOV #MOT, R1 ; Move address of motor output register to R1 L030: MOV #ENA, R2 ; Move address of enable out…	**Part One: Mitsubishi FX3U/FX3UC IL Instruction List Code** Here is the complete IL program with line-by-line English comments: ``` ; Initialize the program LD C000 ; Load address of the data block ; Push the value of M10 onto the stack LD M10 ; Load the value of M10 into the accumulator MPS ; Push the accumulator value onto the stack ; Read the top of the stack using MRD LD X1 ; Load the addres…	[181, 179, 175]	[0.9809, 0.5035, 0.6084]	0.2363	0.3608	0.0006	0.0007	0.0276	0.0436	11.39	11.09
llama3.1:8b	177	Can you use MRD multiple times on the same top stack?	Example code: ``` // After MPS LD X1 MPS // Consecutive MRD MRD OUT Y10 MRD OUT Y11 ``` Explanation: Yes—MRD can read the same top until MPP pops it.	I'll provide the response in two parts as requested. **Part One: Mitsubishi FX3U/FX3UC IL Instruction List Code** Here is the complete IL program with line-by-line English comments: ```IL ; FX3U/FX3UC IL Program ; Clear the top stack to prevent any potential issues CLRSTK ; Clear the top stack ; Initialize the counter variable (X1) to 0 MOV X1, 0 ; Initialize counter to 0 ; Main program loop LOOP…	I'll answer the question based on the reference examples provided. **Part One: Complete IL Program with Line-by-Line English Comments** Here is a complete IL program that demonstrates the use of MRD multiple times on the same top stack: ``` 1. LD M10 ; Push value from M10 onto the stack 2. MPS ; Push the value from the top of the stack (now M10) again 3. MRD ; Read the top stack entry (now M10) 4…	[178, 154, 179]	[0.7339, 0.5519, 0.4856]	0.2845	0.6793	0.0028	0.0035	0.0483	0.0707	14.83	10.73
llama3.1:8b	178	Can MRD only read the top stack entry?	Explanation: Yes—only the top can be read; pop it first to access deeper levels.	I'll provide the response in two parts as requested. **[Part One] - Mitsubishi FX3U/FX3UC IL Instruction List Code** ```IL ; Initialize variables MOV #0, [I0.D] ; Initialize I0.D to 0 MOV #0, [I1.D] ; Initialize I1.D to 0 ; Set input bits MOV #1, [I0.0] ; Set input bit I0.0 to 1 MOV #0, [I0.1] ; Set input bit I0.1 to 0 MOV #1, [I1.0] ; Set input bit I1.0 to 1 MOV #0, [I1.1] ; Set input bit I1.1 t…	**Part One: Mitsubishi FX3U/FX3UC IL Instruction List Code** Here is the complete IL program with line-by-line English comments: ``` // Initialize X1 and X0 LD X1 LD X0 // Move current value of X1 to Program Status (PSW) MPS // Read the top of stack and combine it with current logic without popping (MRD) MRD OUT Y10 // Output Y10 with combined value // Read the top of stack again (MRD) and output…	[177, 175, 274]	[0.7339, 0.5597, 0.3468]	0.205	0.1409	0.001	0.0015	0.0306	0.0355	16.6	11.82
llama3.1:8b	179	How to combine MRD with AND/OR?	Example code: ``` LD M10 MPS LD X5 MRD AND X6 OUT Y0 ``` Explanation: Push M10, then MRD reads it and ANDs with X6.	I'll provide the response in two parts as requested. **Part One: Mitsubishi FX3U/FX3UC IL Instruction List Code** Here is the complete IL program with line-by-line English comments: ```IL ; Initialize variables MOV #0, R0 ; Initialize R0 to 0 MOV #1, R1 ; Initialize R1 to 1 ; Read input signals MOV #0, R2 ; Assume input signal A is initially 0 MOV #1, R3 ; Assume input signal B is initially 1 ; C…	**Part One: Complete IL Program with Line-by-Line English Comments** ```il // Initialize variables LD X0 ; Load X0 with a value (assuming initial value) LD X1 ; Load X1 with a value (assuming initial value) LD X2 ; Load X2 with a value (assuming initial value) // Read and process data using MRD (read without removing) MRD ; Read top of stack into X0 without removing it MPP ; Read top of stack int…	[122, 176, 177]	[0.5689, 0.5035, 0.4856]	0.492	0.6517	0.0006	0.0022	0.0348	0.0783	12.46	11.85
llama3.1:8b	180	What is the function of the MPP instruction?	Example code: ``` LD X0 MPS MPP ``` Explanation: MPP reads and pops the top of the stack, removing it afterward.	**Part One: Mitsubishi FX3U/FX3UC IL Instruction List Code** Here is the complete IL program with line-by-line English comments: ```il ; Initialize variables and inputs VAR_1 = 0 ; Initialize variable VAR_1 to 0 VAR_2 = 0 ; Initialize variable VAR_2 to 0 ; Read input from digital input DI0 DI0 = INP(0) ; Read digital input DI0 ; Check if DI0 is true (1) IF DI0 THEN ; Check if DI0 is true ; If tru…	Based on the provided reference examples, I can answer your question. **The function of the MPP instruction is to restore or free the stack by popping the pushed logic result from the stack.** Here is the complete IL program with line-by-line English comments: ``` LD X0 ; Load X0 register MPS ; Push current logic result (X0 state) onto the stack LD X2 ; Load X2 register MPS ; Push current logic r…	[170, 182, 90]	[0.8289, 0.6179, 0.5713]	0.3011	0.749	0.0012	0.0122	0.0392	0.127	13.47	9.65
llama3.1:8b	181	How does MPP differ from MRD?	Example code: ``` LD X1 MPS MRD MPP ``` Explanation: MRD reads without popping; MPP reads and pops.	I'll answer your questions in two parts as requested. **Part One: Mitsubishi FX3U/FX3UC IL Instruction List Code** Below is a sample IL program that demonstrates a basic temperature monitoring and control system using Mitsubishi FX3U/FX3UC PLC. This program will read the temperature from a sensor, compare it with a setpoint, and turn on a heater if the temperature is below the setpoint. ```IL ; T…	Based on the reference examples provided, I'll answer the questions related to Mitsubishi FX3U/FX3UC IL programming. **Part One: Mitsubishi FX3U/FX3UC IL Instruction List Code** Here is a complete IL program with line-by-line English comments: ``` LD X0 ; Load 0 into X0 MRD ; Read without removing (Q1) MPP ; Read and pop the top (Q1) LD X1 ; Load 1 into X1 MPS ; Push (Q2) LD X2 ; Load 2 into X2 M…	[176, 183, 182]	[0.9809, 0.5418, 0.6746]	0.1094	0.5545	0.0006	0.0027	0.0244	0.0984	12.76	10.41
llama3.1:8b	182	When should MPP be used?	Example code: ``` LD X2 MPS LD X3 MPP ``` Explanation: After multiple pushes, use MPP to restore or free the stack.	**Part One: Mitsubishi FX3U/FX3UC IL Instruction List Code** Below is the complete IL program for the given question. I'll provide line-by-line English comments explaining each instruction. ```il ; Program: MPP_Example ; Description: Demonstrates the usage of MPP (Move and Program) instruction ; Author: [Your Name] ; Initialize variables MOV R0, #0 ; Initialize counter variable to 0 MOV R1, #0 ; …	I'd be happy to help with the Mitsubishi FX3U/FX3UC IL Instruction List programming. **Part One: Complete IL Program with Line-by-Line English Comments** Here is the complete IL program: ``` LD X1 ; Load X1 into accumulator MPS ; Store intermediate condition (Q1) LD X2 ; Load X2 into accumulator MRD ; Read without popping (Q2) LD X3 ; Load X3 into accumulator MPP ; Read and pop (Q3) ``` **Part Tw…	[181, 174, 183]	[0.6746, 0.623, 0.539]	0.4589	0.4588	0.0006	0.0026	0.0334	0.0647	11.72	11.27
llama3.1:8b	183	Does MPP affect the next stack entry?	Example code: ``` LD X4 MPS LD X5 MPS MPP ``` Explanation: Popping the top makes the next entry the new top.	**Part One: Mitsubishi FX3U/FX3UC IL Instruction List Code** Here is the complete IL program with line-by-line English comments: ```IL ; Initialize variables MOV R0, #0 ; Initialize counter variable to 0 MOV R1, #10 ; Initialize upper limit to 10 ; Main loop MAIN: MOV R2, R0 ; Copy counter variable to R2 ADD R0, #1 ; Increment counter variable CMP R0, R1 ; Compare counter variable with upper limi…	**Part One: Mitsubishi FX3U/FX3UC IL Instruction List Code** Here is the complete IL program with line-by-line English comments: ``` ; Initialize variables LD X4 ; Load X4 into accumulator (MRD) MPS ; Push X4 onto stack (MRD) LD X5 ; Load X5 into accumulator (MPP) MPS ; Push X5 onto stack (MPP) LD X0 ; Load X0 into accumulator (MPP) MPS ; Push X0 onto stack (MPP) ; Main program logic LD X4 ; Load…	[173, 178, 180]	[0.5704, 0.5005, 0.5608]	0.2807	0.4511	0.0012	0.0026	0.0336	0.0914	11.66	13.13
llama3.1:8b	184	What if not all MPS have matching MPP?	Explanation: Leftover stack entries may exhaust stack space, though logic still runs.	**Part One: Mitsubishi FX3U/FX3UC IL Instruction List Code** ```m ; Program: Match MPS and MPP ; Author: [Your Name] ; Date: [Current Date] ; Initialize variables MOV #0, R0 ; Reset R0 to 0 MOV #0, R1 ; Reset R1 to 0 ; Loop through MPS MVR #0, R2 ; Move 0 to R2 for MPP index LAD #MPS, R2 ; Load MPS address into R2 MOV #0, R3 ; Reset R3 to 0 for MPP index LBL L1 ; Label for loop start ; Get curren…	**Part One: Complete IL Program with Line-by-Line English Comments** Here is the complete IL program with line-by-line English comments: ``` ; Initialize variables LD X4 ; Load X4 (stack pointer) LD X5 ; Load X5 (value to be stored) LD X6 ; Load X6 (another value to be stored) ; Push value to stack using MPS MPS ; Push X5 onto the stack LD X7 ; Load X7 (another value to be stored) MPS ; Push X7 o…	[173, 172, 183]	[0.7786, 0.5766, 0.5491]	0.1089	0.408	0.0003	0.0014	0.0061	0.0347	18.84	10.99
llama3.1:8b	185	What does the END instruction signify in a PLC program?	Example code: ``` END ``` Explanation: Marks the end of the main program; PLC returns to the scan start.	I'll provide the response in two parts as requested. **Part One: Mitsubishi FX3U/FX3UC IL Instruction List Code** Here is a complete IL program with line-by-line English comments explaining each instruction: ```IL ; Initialize variables MOV #0, CNT ; Initialize CNT to 0 MOV #0, FLAG ; Initialize FLAG to 0 ; Main program loop LOOP: MOV #10, TMR ; Set timer to 10 seconds MOV #1, CNT ; Increment CNT…	**Part One: Complete IL Program with Line-by-Line English Comments** Here is the complete IL program with line-by-line English comments: ``` ; Initialize program INIT ; Load initial value for counter LD #0 ; Load value 0 into X0 ; Set initial state for RUN monitoring LD M8001 ; Load state of M8001 (b-contact for RUN monitoring) OUT Y0 ; Output Y0 based on M8001 state (if RUN, Y0 remains OFF) ; Ma…	[188, 195, 170]	[0.6209, 0.5567, 0.5885]	0.2237	0.4046	0.0072	0.0019	0.0476	0.0487	10.21	10.83
llama3.1:8b	186	What happens if END appears mid-program?	Example code: ``` LD X0 OUT Y0 END LD X1 OUT Y1 ``` Explanation: Code after END is not executed; END should be at the very end.	I'll provide the response in two parts as requested. **Part One: Mitsubishi FX3U/FX3UC IL Instruction List Code** Here's the complete IL program with line-by-line English comments: ```il ; Program Start 00000010: 1000 ; Program number (1) 00000011: 0000 ; Program address (0x0000) 00000012: 0000 ; Program address (0x0000) ; Input/Output Configuration 00000013: 1100 ; Input configuration (0x1100) 0…	I'll answer both parts of your question. **Part One: Complete IL Program with Line-by-Line English Comments** Assuming we want to write a simple program that reads an input from X3, performs some logic, and outputs a value to Y0, here's an example IL program: ```il // Initialize variables LD X3, A0 // Load X3 into accumulator A0 LD #0, A1 // Load 0 into accumulator A1 (for logic operation) // Per…	[188, 187, 153]	[0.6798, 0.466, 0.3593]	0.3643	0.4868	0.0011	0.0009	0.0377	0.059	14.57	10.58
llama3.1:8b	187	What is the difference between FEND and END?	Example code: ``` FEND END ``` Explanation: FEND separates main and sub/interrupt routines; END ends the entire program.	I'd be happy to help with the Mitsubishi FX3U/FX3UC IL programming. **Part One: Mitsubishi FX3U/FX3UC IL Instruction List Code** Here is a complete IL program with line-by-line English comments explaining each instruction: ```IL ; Program Name: FX3U_FX3UC_Example ; Description: A basic IL program to demonstrate FX3U/FX3UC programming ; Initialize PLC INIT ; Initialize CPU CPUINIT ; Main Program M…	**Part One: Mitsubishi FX3U/FX3UC IL Instruction List Code** Here is the complete IL program with line-by-line English comments: ``` ; Start of program LD X0 ; Load X0 register with a value (comment: assume X0 is initialized elsewhere) OUT Y0 ; Output the value of X0 to Y0 (comment: Y0 is a digital output) LD X1 ; Load X1 register with a value SET Y0 ; Set the value of Y0 to ON (comment: SET latc…	[186, 176, 161]	[0.466, 0.2764, 0.269]	0.2614	0.3803	0.0011	0.0008	0.0442	0.0463	12.82	15.79
llama3.1:8b	188	What if there is no END instruction?	Explanation: Compilation may fail or the system may auto-insert END; it’s best to explicitly include it.	I'll provide the response in two parts as requested. **Part One: Mitsubishi FX3U/FX3UC IL Instruction List Code** Here is the complete IL program with line-by-line English comments: ``` ; Start of program START: ; Initialize variable X0 to 0 LD X0, #0 ; Initialize variable X1 to 0 LD X1, #0 ; Initialize timer T0 to 100ms LD T0, #100 ; Enable timer T0 ENA T0 ; Set up timer interrupt to trigger eve…	**Part One: Complete IL Program with Line-by-Line English Comments** Here is the complete IL program with line-by-line English comments: ``` ; Press start button LD X0 ; Load the value of X0 into the accumulator ; Check if M0 is OFF (initially) OR M0 ; Logical OR operation: if M0 is OFF, result is 0 ; Set M0 (self-hold) if start button is pressed OUT M0 ; Output the result (1) to M0 ; Press stop …	[186, 140, 60]	[0.6798, 0.4276, 0.4787]	0.0517	0.2207	0.0005	0.0007	0.0275	0.035	15.83	13.27
llama3.1:8b	189	Do subroutines or interrupts need END?	Example code: ``` SUBROUTINE ...program... END ``` Explanation: Yes—each subroutine or interrupt also needs END.	I'll provide the response in two parts as requested. **Part One: Mitsubishi FX3U/FX3UC IL Instruction List Code** ```il ; Program Name: FX3U_FX3UC_IL_Program ; Author: [Your Name] ; Date: [Current Date] ; Initialize the PLC START: LD #0 ; Load 0 into R0 ST R0, D0 ; Store 0 in D0 ; Read input from I/O module (M8) READ_INPUT: INP M8, D0 ; Read input from M8 into D0 ; Check if input is high CHECK_IN…	As a Mitsubishi PLC programming engineer with expertise in FX-series Instruction List programming, I'll provide the answers to the questions. **[Part One] - Mitsubishi FX3U/FX3UC IL Instruction List Code** Here is the complete IL program with line-by-line English comments: ```il LD X0 ; Load X0 register OUT Y0 ; Output Y0 FEND ; End of main routine SUB ROUTINE ; Start of subroutine LD X1 ; Load X…	[186, 193, 187]	[0.6552, 0.3648, 0.419]	0.2753	0.4634	0.0005	0.0033	0.0404	0.0608	12.39	9.88
llama3.1:8b	190	What is the state of M8000 when the PLC enters RUN mode?	Example code: ``` LD M8000 OUT Y0 ``` Explanation: When the PLC is in RUN mode, M8000 remains ON, causing Y0 to be energized.	**Part One: Mitsubishi FX3U/FX3UC IL Instruction List Code** ```il // Initialize M8000 bit LD M8000, #0 // Load M8000 with 0 (reset) MVR M8000, X0 // Move M8000 to X0 (output bit) AND X0, #0 // AND X0 with 0 (clear output bit) // Main Program LD #1, X1 // Load 1 into X1 LD #100, X2 // Load 100 into X2 // Check if input IN100 is true LDI IN100, X0 // Load IN100 into X0 AND X0, #1 // AND X0 with 1 …	To answer your question, let's examine the example code snippets you provided. For the first question, we have: ``` LD M8001 OUT Y0 ``` This code loads the value of M8001 (b-contact for RUN monitoring) into the accumulator, and then outputs the value of the accumulator (which is now M8001's value) to Y0. Based on the explanation provided, when the PLC is in RUN mode, M8001 is OFF, so Y0 will rema…	[195, 275, 194]	[0.9639, 0.6344, 0.7839]	0.4123	0.6784	0.0041	0.0422	0.0637	0.1344	12.25	14.07
llama3.1:8b	191	How to use M8000 to determine if the program is running?	Example code: ``` LD M8000 AND X0 OUT M10 ``` Explanation: M10 is activated only when the PLC is in RUN (M8000=ON) and X0=ON.	Here is the response in two parts: **Part One: Mitsubishi FX3U/FX3UC IL Instruction List Code** ```il ; Program: CheckProgramStatus ; Description: Determine if the program is running using M8000 ; Initialize variables VAR RUN_FLAG : BIT; Flag to indicate program is running STATUS : WORD; Program status register END_VAR ; Read program status register M_READ_STATUS STATUS ; Check if program is runn…	Based on the reference examples provided, I will write the complete IL program with line-by-line English comments for Part One, and then provide a step-by-step description of the program's logic flow for Part Two. **Part One: Mitsubishi FX3U/FX3UC IL Instruction List Code** ``` LD M8000 ; Load the state of M8000 into the accumulator OUT Y0 ; Output the state of M8000 to Y0 LD M8009 ; Load the sta…	[190, 236, 209]	[0.6125, 0.5438, 0.584]	0.5383	0.6195	0.0009	0.0133	0.0468	0.0796	6.22	17.54
llama3.1:8b	192	Can M8000 be used as a global start condition?	Example code: ``` LD M8000 OUT Y5 ``` Explanation: Yes. In the main program, M8000 indicates the PLC is running, and Y5 can be used to signal the device is powered on.	**Part One: Mitsubishi FX3U/FX3UC IL Instruction List Code** ```il ; Global Start Condition (M8000) M8000 ; Enable M8000 as global start condition ; - enables start-up of the program when power is turned on ; Main Program Loop LOOP ; Label for main program loop ; - entry point for the program ; Read Input Bit 0 (LED0) RD BIT 0 ; Read input bit 0 (LED0) ; - reads the status of LED0 and stores it i…	**Part One: Mitsubishi FX3U/FX3UC IL Instruction List Code** Here is the complete IL program with line-by-line English comments: ``` 1 LD M8000 ; Load M8000 (global start condition) 2 OR X1 ; Check if emergency stop is active 3 OUT M100 ; If emergency stop is active, shut down system power 4 LD M8004 ; Load M8004 (error condition) 5 OR X1 ; Check if error condition is active 6 OUT M100 ; If error…	[213, 190, 199]	[0.6444, 0.6153, 0.6191]	0.4274	0.5056	0.0038	0.0025	0.0702	0.0985	19.91	15.73
llama3.1:8b	193	How to combine M8000 with the emergency stop function?	Example code: ``` LD M8000 AND X1 // X1 is the emergency stop button OUT Y10 ``` Explanation: Y10 is activated only when the PLC is in RUN and the emergency stop button is not pressed.	I'll provide the response in two parts as requested. **Part One: Mitsubishi FX3U/FX3UC IL Instruction List Code** Here is the IL program that combines M8000 with the emergency stop function: ``` ; Emergency Stop Function with M8000 ;------------------------------------ ; Initialize emergency stop bit M8000 E#0 ; Set emergency stop bit to 0 (normal state) ; Read input from emergency stop button I#…	Here is the complete IL program with line-by-line English comments: ``` ; Emergency Stop Function with M8000 Combination LD X0 ; Normal start (no action) SET M0 ; Set hold (M0 = 1) LD X1 ; Emergency stop (check input) RST M0 ; Immediately reset M0 (M0 = 0) LD M0 ; Check if M0 is still ON (hold flag) JL EStopActive ; If M0 is ON, jump to EStopActive LD M8004 ; Check M8004 (error flag) OR X1 ; Comb…	[213, 201, 66]	[0.8608, 0.613, 0.6315]	0.6083	0.6656	0.0182	0.0065	0.0803	0.0755	19.2	22.56
llama3.1:8b	194	What happens to M8000 when the PLC switches to STOP mode?	Example code: ``` LD M8000 OUT Y0 ``` Explanation: When the PLC leaves RUN mode, M8000 turns OFF, and Y0 turns OFF accordingly.	**Part One: Mitsubishi FX3U/FX3UC IL Instruction List Code** Here is the complete IL program with line-by-line English comments explaining each instruction: ``` // Initialize M8000 to 0 MOV M8000, 0 // Set up a timer to trigger every 100ms TIM 0, 100, 1 // Main loop LBL 1 // Read input from IN0 MOV IN0, R0 // Check if input is high CMP R0, 1 JEQ 2 // If input is low, do nothing JMP 10 LBL 2 // If…	To answer your question, I will follow the instruction to write the complete IL program with line-by-line English comments for the scenario where the PLC switches to STOP mode, and then explain the program's logic flow in the next step. **Program:** ```il LD M8000 ; Load the current state of M8000 OUT Y0 ; Output Y0 (assuming Y0 is normally OFF) LD M8000 ; Load the current state of M8000 again MO…	[217, 198, 190]	[0.8567, 0.7349, 0.7839]	0.4667	0.749	0.0028	0.012	0.0425	0.141	15.38	13.18
llama3.1:8b	195	What is the state of M8001 under PLC RUN mode?	Example code: ``` LD M8001 OUT Y0 ``` Explanation: M8001 is the b-contact for RUN monitoring; when PLC is in RUN, M8001=OFF, so Y0 remains OFF.	**Part One: Mitsubishi FX3U/FX3UC IL Instruction List Code** Here is the complete IL program with line-by-line English comments: ``` ; M8001 State Program (FX3U/FX3UC) ; Initialize M8001 bit MOV M8001, 0 ; Initialize M8001 bit to 0 ; Set timer T0 to count from 0 to 100ms MOV #T0, 100 ; Set timer T0 to count from 0 to 100ms ; Wait for timer T0 to expire WAIT T0 ; Wait for timer T0 to expire ; Set …	To determine the state of M8001 under PLC RUN mode, we need to look at the code. Since the code for M8001 is not provided in the reference examples, I will provide a general example based on Mitsubishi's FX-series Instruction List programming guidelines. ```il ; Initialize M8001 to OFF LD M8001 ; Load the current state of M8001 MOV #0 ; Move 0 to M8001 (OFF) ``` However, since no specific code is…	[190, 206, 217]	[0.9639, 0.676, 0.7385]	0.4327	0.6767	0.0026	0.0063	0.087	0.1333	16.0	15.46
llama3.1:8b	196	What is the difference between M8000 and M8001?	Example code: ``` LD M8000 OUT Y1 LD M8001 OUT Y2 ``` Explanation: M8000 (a-contact) is ON in RUN; M8001 (b-contact) is OFF in RUN. They are complementary.	**Part One: Mitsubishi FX3U/FX3UC IL Instruction List Code** Here is the complete IL program with line-by-line English comments explaining each instruction: ```il ; Program: Temperature Monitoring System ; Author: [Your Name] ; Date: [Today's Date] ; Initialize timer and variables M8000 T0, #1000 ; Initialize timer T0 to 1000ms (1 second) M8001 T1, #0 ; Initialize variable T1 to 0 ; Main program …	I'll answer the question about the difference between M8000 and M8001, and then provide the complete IL program with line-by-line English comments and a step-by-step description of the program's logic flow. **Answer:** M8000 and M8001 are used to detect AC 24V loss and DC 24V loss, respectively. **Complete IL Program:** ```m ; Mitsubishi FX3U/FX3UC IL Instruction List Code ; Program Name: [Insert…	[237, 208, 205]	[0.8947, 0.7312, 0.8516]	0.3418	0.5278	0.0005	0.0017	0.0305	0.0629	18.78	22.59
llama3.1:8b	197	How to use M8001 to create a condition that never becomes true?	Example code: ``` LD M8001 OUT M10 ``` Explanation: In RUN mode M8001=OFF, so M10 is never driven. Useful to temporarily disable a program section.	Here are the responses to your question: **Part One: Mitsubishi FX3U/FX3UC IL Instruction List Code** ``` ; Program to demonstrate the use of M8001 to create a condition that never becomes true ; Initialize variables MOV #0, X0 ; Initialize X0 to 0 MOV #0, X1 ; Initialize X1 to 0 ; Create a condition that never becomes true M8001 C1 ; Set flag C1 to false (never true) MOV #1, X0 ; Load 1 into X0 …	To answer the question based on the provided reference examples, I will first write the complete IL program with line-by-line English comments for the condition that never becomes true, which involves using M8001. The condition M8001 is a special register in the Mitsubishi PLCs that remains ON even when the PLC is in a STOP state. Given the nature of M8001, to create a condition that never become…	[192, 104, 271]	[0.5652, 0.4853, 0.5083]	0.4356	0.475	0.0013	0.0016	0.0488	0.0601	15.53	21.21
llama3.1:8b	198	Does M8001 change state in STOP mode?	Example code: ``` LD M8001 ``` Explanation: Usually M8001 remains OFF in STOP mode; some models may differ, refer to the manual.	**Part One: Mitsubishi FX3U/FX3UC IL Instruction List Code** Here is the complete IL program with line-by-line English comments: ``` ; Initialize variables LVL0 LDV 0, 0 ; Initialize variable 0 to 0 LDV 1, 0 ; Initialize variable 1 to 0 ; Main program loop LOOP LST 0 ; Check if variable 0 is in LST (Logical State Table) JMP F0 ; If true, jump to F0 JMP F1 ; If false, jump to F1 F0 LDV 0, 1 ; Set …	**Part One: Complete IL Program with Line-by-Line English Comments** Here is the complete IL program with line-by-line English comments: ``` ; Initialize M8001 to OFF LD M8001 OUT M0 ; Initialize M8002 to OFF and M8003 to OFF LD M8002 OUT M1 LD M8003 OUT M2 ; Initialize M8017 to OFF (auto-reset after correction) LD M8017 ; Program logic LD M8000 OUT Y0 ; Y0 is ON when M8000 is ON LD M8002 OUT M1 …	[194, 206, 272]	[0.7349, 0.659, 0.6603]	0.3577	0.5973	0.0014	0.0025	0.0377	0.0616	23.48	17.18
llama3.1:8b	199	Can M8001 be used instead of a NOP instruction?	Example code: ``` LD M8001 OUT Y5 ``` Explanation: Yes. Using M8001 creates a network that never executes, similar to NOP.	**Part One: Mitsubishi FX3U/FX3UC IL Instruction List Code** ```IL ; Initialize the program and declare variables C0000 ; Start of program MOV #1000, R0 ; Initialize R0 to 1000 MOV #2000, R1 ; Initialize R1 to 2000 MOV #3000, R2 ; Initialize R2 to 3000 CLR R3 ; Clear R3 ; Main program loop C0008 ADD R0, R1 ; Add R0 and R1 MOV R0, R3 ; Move result to R3 SUB R2, R3 ; Subtract R2 from R3 MOV R3, R0 …	Based on the provided reference examples, I'll answer your question. **Part One: Complete IL Program with Line-by-Line English Comments** Unfortunately, the reference examples do not provide a complete IL program for a specific task. However, I can provide a generic example that demonstrates the use of M8001 instead of a NOP instruction. ```il ; M8001 is used to delay the program execution for 1 …	[192, 237, 264]	[0.6191, 0.5787, 0.6023]	0.2205	0.5245	0.0009	0.003	0.0478	0.0812	17.14	18.01
llama3.1:8b	200	When is M8002 briefly ON?	Example code: ``` LD M8002 OUT M0 ``` Explanation: M8002 is ON only during the first scan after PLC enters RUN, then automatically turns OFF.	**Part One: Mitsubishi FX3U/FX3UC IL Instruction List Code** ``` ; Copyright [Year] [Company Name]. All rights reserved. ; Define input and output bits IOB 0001 ; Input bit 1 IOB 0002 ; Input bit 2 IOB 0004 ; Input bit 4 OUTB 0001 ; Output bit 1 OUTB 0002 ; Output bit 2 OUTB 0004 ; Output bit 4 M8002 DOUT ; Output bit 2 (M8002 is a Mitsubishi-specific output bit) ; Main program MAIN ; Check if in…	To answer your question, let's first write the complete IL program with line-by-line English comments based on the examples provided: ``` ; Initialize all M8XXX inputs LD M8002 OUT M1 LD M8003 OUT M2 ; Check for latch M8006 being OFF LD M8006 OUT Y5 ; Check for external 24V supply being cut off (M8009 ON) LD M8009 OUT Y0 ; Here, we'll address your question about when M8002 is briefly ON ; If M800…	[224, 206, 235]	[0.8173, 0.7531, 0.7902]	0.348	0.4945	0.0018	0.0052	0.0471	0.0701	20.56	19.14
llama3.1:8b	201	How to use M8002 for initial data reset?	Example code: ``` LD M8002 MOV K0 D0 MOV K0 D1 ``` Explanation: On the first RUN scan, D0 and D1 are reset to zero.	I'll provide the response in two parts as requested. **[Part One] - Mitsubishi FX3U/FX3UC IL Instruction List Code** Here is a sample IL program that demonstrates how to use M8002 for initial data reset: ``` ; Initialize PLC and reset all data M8002 ; Reset all data and outputs to initial state ; Set digital output Q0.1 to ON (1) MOVR #1, R0.1 ; Load immediate value 1 into R0.1 MWR R0.1, Q0.1 ; W…	Based on the reference examples provided, here's the complete IL program with line-by-line English comments to reset outputs at startup using M8002: ``` LD M8002 // Load M8002 register to determine if we're at startup JMP L001 // If M8002=ON, jump to L001 for initial reset L000: // Label for normal program flow // Rest of the program code here... // ... L001: // Label for initial reset RST Y10 Y1…	[202, 231, 193]	[0.7818, 0.643, 0.613]	0.4826	0.6798	0.0008	0.0083	0.0288	0.1236	21.59	11.25
llama3.1:8b	202	How to reset outputs at startup using M8002?	Example code: ``` LD M8002 RST Y10 Y11 ``` Explanation: On the first scan, Y10 and Y11 are reset to OFF for a safe startup state.	I'll provide the response in two parts as requested. **[Part One] - Mitsubishi FX3U/FX3UC IL Instruction List Code** Here's the complete IL program with line-by-line English comments explaining each instruction: ```IL ; Initialize variables VAR ; Initialize variable block Q0 DINT ; Initialize output Q0 as a digital output Q1 DINT ; Initialize output Q1 as a digital output ; Reset outputs at start…	Based on the reference examples provided, the complete IL program to reset outputs at startup using M8002 would be: ``` LD M8002 MOV K0 D0 MOV K0 D1 ``` This code snippet is identical to the example provided in the reference, and it achieves the desired outcome of resetting D0 and D1 to zero on the first RUN scan. Here's a brief explanation of the code: 1. `LD M8002`: Loads the value of M8002 int…	[201, 249, 207]	[0.7818, 0.5807, 0.5885]	0.3686	0.5904	0.0008	0.0113	0.0461	0.1233	18.86	12.33
llama3.1:8b	203	Can M8002 be used with a timer?	Example code: ``` LD M8002 OUT T0 K100 ``` Explanation: Triggers T0 timing when entering RUN, useful for startup delay sequences.	I'll be happy to assist you with the Mitsubishi FX3U/FX3UC IL programming. **Part One: Mitsubishi FX3U/FX3UC IL Instruction List Code** Here is the complete IL program with line-by-line English comments explaining each instruction: ```IL ; Initialize variables VAR 1:INT = 0 ; Initialize counter variable VAR 2:BOOL = FALSE ; Initialize timer flag variable ; Enable timer TIMER 0:ENABLE = TRUE ; Set…	**Part One: Mitsubishi FX3U/FX3UC IL Instruction List Code** Here is the complete IL program with line-by-line English comments: ```il ; Initialize M8015 (timer control) to 0 LD M8015 ; Load M8015 to accumulator (initialize to 0) MOV #0 ; Set accumulator to 0 ST M8015 ; Store 0 in M8015 ; Set M8002 and M8003 outputs LD M8002 ; Load M8002 to accumulator OUT M20 ; Output M8002 to M20 (ON) LD M8003 …	[262, 208, 252]	[0.7272, 0.6211, 0.6761]	0.4098	0.5269	0.0006	0.0016	0.0254	0.0503	22.34	21.3
llama3.1:8b	204	Does M8002 remain ON after multiple scans?	Example code: ``` LD M8002 OUT Y0 ``` Explanation: No. It’s only ON during the first RUN scan and OFF thereafter.	Here are the two parts of the response: **[Part One] - Mitsubishi FX3U/FX3UC IL Instruction List Code** ```il ; Initialize the outputs OUT M8002 ON ; Turn on output M8002 OUT M8003 OFF ; Turn off output M8003 ; Main loop L1: ; Wait for 1 second AND #0FFF0, TMR0 ; Clear timer 0 OUT TMR0, #0007 ; Set timer 0 to 7 (1 second) LD #0001, TMR0 ; Start timer 0 JMP L2 L2: ; Check if timer 0 has expired LD…	**Part One: Mitsubishi FX3U/FX3UC IL Instruction List Code** Here is the complete IL program with line-by-line English comments: ``` ; Program to determine if M8002 remains ON after multiple scans ; Variables: ; M8002: Flag to indicate if M8002 remains ON ; M8003: Scan counter ; Initialize scan counter to 0 LD M8003,0 ; Set M8002 to OFF initially LD M8002,0 ; Main loop L2: ; Increment scan counte…	[222, 233, 272]	[0.6589, 0.6219, 0.6079]	0.4102	0.5688	0.001	0.0018	0.0365	0.0539	27.56	21.46
llama3.1:8b	205	What is the relationship between M8003 and M8002?	Example code: ``` LD M8003 OUT M10 ``` Explanation: M8002 (a-contact) is ON on the first scan; M8003 (b-contact) is OFF on the first scan. They complement each other.	**Part One: Mitsubishi FX3U/FX3UC IL Instruction List Code** Here is the complete IL program with line-by-line English comments: ```IL // Initialize timer T1 T1: CLR // Set timer T1 to 10 seconds T1: SET 10 // Enable timer T1 T1: ENA // Initialize M8003 and M8002 as inputs M8003: INP M8002: INP // Set input M8003 to 0 (initial value) M8003: OUT 0 // Set input M8002 to 0 (initial value) M8002: OUT…	I'll answer both parts of your question. **Part One: Mitsubishi FX3U/FX3UC IL Instruction List Code** Here is the complete IL program with line-by-line English comments: ``` ; Initialize the output bits LD X0 ; Load the contents of X0 register OUT X0 ; Output the contents of X0 to the output bits ; Set the initial states of M8000 and M8001 LD M8000 ; Load the state of M8000 (a-contact) OUT Y1 ; O…	[196, 206, 208]	[0.8516, 0.7693, 0.8303]	0.3829	0.6043	0.0007	0.0044	0.0505	0.0896	18.73	20.23
llama3.1:8b	206	When M8002=ON, what is the state of M8003?	Example code: ``` LD M8002 OUT M1 LD M8003 OUT M2 ``` Explanation: On the initial scan M8002=ON and M8003=OFF, so M1=ON and M2=OFF.	**Part One: Mitsubishi FX3U/FX3UC IL Instruction List Code** Here is the complete IL program with line-by-line English comments: ```il ; Initialize M8002 and M8003 to OFF M8002 = OFF M8003 = OFF ; Set M8002 to ON when E1.0 is true IF E1.0 = TRUE THEN M8002 = ON ENDIF ; Set M8003 to ON when M8002 is ON IF M8002 = ON THEN M8003 = ON ENDIF ; Output M8003 when M8002 is ON IF M8002 = ON THEN OUT M8003…	**Part One: Complete IL Program with Line-by-Line English Comments** Here is the complete IL program with line-by-line English comments: ``` ; Initialize variables LD M8002 ; Load M8002 (a-contact) into accumulator LD M8003 ; Load M8003 (b-contact) into accumulator (not used in this example) ; Check if RTC module or card is detected as inserted LD M8018 ; Load M8018 into accumulator OUT Y0 ; Outp…	[205, 275, 209]	[0.7694, 0.6899, 0.7264]	0.6152	0.663	0.0013	0.003	0.121	0.1099	10.48	19.67
llama3.1:8b	207	How to use M8003 to block startup actions?	Example code: ``` LD M8003 AND X0 OUT Y10 ``` Explanation: On the first scan M8003=OFF, preventing Y10 from driving. Later M8003=ON allows X0 to drive Y10.	Here is the response in two parts as requested: **Part One: Mitsubishi FX3U/FX3UC IL Instruction List Code** ```il // Initialize variables MOV #0, R0 ; Initialize counter to 0 MOV #FALSE, R1 ; Initialize flag to FALSE // Check if M8003 is true (i.e., startup actions are blocked) MOV #TRUE, R2 ; Assume M8003 is initially true MOV R2, M8003 ; Copy R2 to M8003 // If M8003 is true, jump to "BLOCK_STA…	**Part One: Complete IL Program with Line-by-Line English Comments** ```il ; Global Start Condition LD M8000 ; Load M8000 into accumulator (indicates PLC is running) OUT Y5 ; Output Y5 signal device is powered on ; Output Reset at Startup LD M8002 ; Load M8002 into accumulator (reset bit) RST Y10 Y11 ; Reset outputs Y10 and Y11 to OFF at startup ; Block Startup Actions LD M8003 ; Load M8003 into …	[192, 249, 202]	[0.6024, 0.5418, 0.5885]	0.4704	0.6284	0.0007	0.0055	0.0426	0.0846	19.32	17.98
llama3.1:8b	208	Can M8002 and M8003 be used together?	Example code: ``` LD M8002 OUT M20 LD M8003 OUT M21 ``` Explanation: Yes. On the first scan M8002=ON, M8003=OFF; on the second scan M8002=OFF, M8003=ON.	I'll provide the response in two parts as requested. **Part One: Mitsubishi FX3U/FX3UC IL Instruction List Code** Below is a sample IL program that demonstrates the use of M8002 and M8003 instructions together. Please note that this is a simplified example for illustration purposes. ```IL ; Initialize variables VD0 EQU $0000 ; Output variable for M8002 VD1 EQU $0001 ; Output variable for M8003 VD…	**Part One: Complete IL Program with Line-by-Line English Comments** Here is the complete IL program that addresses the question: ```il ; Example program to demonstrate the use of M8002 and M8003 together ; LD M8002 ; Load M8002 (a-contact) into accumulator MOV #1 ; Set timer to 1 scan WAIT ; Wait for 1 scan LD M8003 ; Load M8003 (b-contact) into accumulator MOV #2 ; Set timer to 2 scans WAIT ; W…	[253, 205, 222]	[0.8792, 0.8303, 0.7338]	0.5158	0.6972	0.0009	0.0025	0.0426	0.0952	18.32	15.18
llama3.1:8b	209	What if M8003 is not used?	Example code: ``` LD M8003 ``` Explanation: None. M8003 simply provides a b-contact for the initial scan; use as needed.	**Part One: Mitsubishi FX3U/FX3UC IL Instruction List Code** Here is the complete IL program with line-by-line English comments explaining each instruction: ```il ; Define variables M8000.0 ; Counter variable M8001.0 ; Flag variable M8002.0 ; Input variable M8003.0 ; Output variable (not used in this program) M8004.0 ; Timer variable ; Initialize variables LD M8000.0, 0 ; Initialize counter to 0 …	**Part One: Mitsubishi FX3U/FX3UC IL Instruction List Code** Here is the complete IL program with line-by-line English comments: ``` ; Initialize outputs OUT M1 ; Initialize M1 to OFF ( comment: default state ) OUT M2 ; Initialize M2 to OFF ( comment: default state ) OUT M20 ; Initialize M20 to OFF ( comment: default state ) OUT M21 ; Initialize M21 to OFF ( comment: default state ) ; Main progra…	[208, 260, 206]	[0.7705, 0.6911, 0.7264]	0.4239	0.4938	0.0006	0.0012	0.0349	0.0404	17.27	25.57
llama3.1:8b	210	When does M8004 turn ON?	Example code: ``` LD M8004 OUT Y0 ``` Explanation: M8004 turns ON when the PLC detects an error, such as program or runtime faults.	I'll provide the IL program and its line-by-line explanation, followed by the program logic explanation. **Part One: Mitsubishi FX3U/FX3UC IL Instruction List Code** ``` ; Initialize variables MOV #0, M8000 ; Initialize M8000 to 0 MOV #0, M8001 ; Initialize M8001 to 0 MOV #0, M8002 ; Initialize M8002 to 0 MOV #0, M8003 ; Initialize M8003 to 0 MOV #0, M8004 ; Initialize M8004 to 0 ; Monitor inputs…	To answer the question, I'll need to analyze the example codes provided for M8004. According to the reference example for M8004, it turns ON when the error is cleared and the PLC returns to normal. However, the specific example code provided only shows the LD (Load) instruction for M8004, without the OUT instruction. This suggests that the LD instruction is used to load the value of M8004, but it…	[215, 265, 212]	[0.9634, 0.9549, 0.8832]	0.4499	0.7554	0.0098	0.0473	0.0398	0.1389	24.69	16.39
llama3.1:8b	211	How to trigger an alarm using M8004?	Example code: ``` LD M8004 OUT Y10 // Warning lamp OUT BZ // Buzzer (assumed flag) ``` Explanation: On error detection, the lamp and buzzer activate to alert maintenance.	**Part One: Mitsubishi FX3U/FX3UC IL Instruction List Code** Here is the complete IL program: ```IL ; Alarm Trigger Program ; Initialize variables VAR ALARM DINT #0 END_VAR ; Main program MAIN ; Check if alarm condition is true IF (A > 100) THEN ; Set alarm variable to 1 ALARM := 1 END_IF ; Check if alarm is triggered IF (ALARM = 1) THEN ; Trigger alarm using M8004 M8004 ALARM = 1 END_IF END_MAIN…	**Part One - Mitsubishi FX3U/FX3UC IL Instruction List Code** Here is the complete IL program with line-by-line English comments: ``` // Check for program or runtime faults LD M8004 // Load M8004 (error flag) OUT Y0 // Output Y0 (error indicator) if M8004=ON // Check for correction trigger LD X0 // Load X0 (input signal) SET M8017 // Set M8017 (correction flag) if X0=ON // Combine M8000 with emer…	[210, 271, 193]	[0.6039, 0.5673, 0.5935]	0.3936	0.462	0.0007	0.0045	0.0319	0.0632	21.4	21.18
llama3.1:8b	212	When does M8004 automatically turn OFF?	Example code: ``` LD M8004 ``` Explanation: M8004 resets to OFF only after the error is cleared and the PLC returns to normal.	I'll provide the IL code and a step-by-step explanation of the program's logic flow. **Part One: Mitsubishi FX3U/FX3UC IL Instruction List Code** ```il ; Define I/O addresses I0.0 : IN I0.1 : IN I0.2 : IN I0.3 : IN ; Define output address Q0.0 : OUT ; Define timer address T0 : TIM ; Program initialization START : ; Initialize all outputs to 0 Q0.0 = 0 ; Initialize timer T0 to 0 T0 = 0 ; Enable ti…	**Part One: Complete IL Program with Line-by-Line English Comments** ```il ; Initialize M8004 to OFF LD M8004 MOV #0 ST M8004 ; Initialize M8007 to OFF LD M8007 MOV #0 ST M8007 ; Initialize M8006 to OFF LD M8006 MOV #0 ST M8006 ; Error detection: turn M8004 ON if program or runtime faults occur LD M8004 MOV #1 ST M8004 MOV #1 ST Y0 ; M8004 turns ON when an error is detected ; Power recovery: rese…	[210, 229, 224]	[0.8832, 0.7952, 0.8225]	0.2761	0.6465	0.0008	0.0031	0.0472	0.0864	18.37	16.33
llama3.1:8b	213	Can M8004 be combined with emergency stop?	Example code: ``` LD M8004 OR X1 OUT M100 ``` Explanation: M100 activates on error or emergency stop to shut down system power.	**Part One: Mitsubishi FX3U/FX3UC IL Instruction List Code** ```il ; Initialize variables LD D0, #0 ; Initialize variable D0 to 0 LD D1, #0 ; Initialize variable D1 to 0 LD D2, #0 ; Initialize variable D2 to 0 ; Input monitoring INP M8004 ; Read input M8004 (Emergency Stop button) MOV D0, XIN0 ; Store input value in D0 ; Check for emergency stop MOV D1, D0 ; Copy input value to D1 AND #%00000001 …	I'd be happy to help with the Mitsubishi FX3U/FX3UC IL programming questions. **Part One: Complete IL Program with Line-by-Line English Comments** Here is the complete IL program with line-by-line English comments: ``` // Initialize the M8000 and M8009 status bits LD M8000 // Load M8000 status bit LD M8009 // Load M8009 status bit // Check if emergency stop button is pressed AND X1 // AND operati…	[193, 238, 222]	[0.8608, 0.725, 0.6204]	0.556	0.5616	0.0034	0.0015	0.0525	0.0451	18.64	21.37
llama3.1:8b	214	If noise causes false errors, will M8004 flicker?	Example code: ``` LD M8004 OUT Y15 ``` Explanation: If error is cleared quickly, M8004 may flicker; true errors keep it ON.	**Part One: Mitsubishi FX3U/FX3UC IL Instruction List Code** Here is the complete IL program with line-by-line English comments explaining each instruction: ```IL ; Program: M8004_Flicker ; Purpose: Demonstrate flicker effect on M8004 indicator due to noise ; Author: [Your Name] ; Initialize M8004 indicator to normal state M8004 CLR ; Set timer T1 to 100ms interval T1 = 100 ; Main loop L1: ; Chec…	I'll be happy to help you with the Mitsubishi FX-series Instruction List programming. **Part One: Complete IL Program with Line-by-Line English Comments** Here is the complete IL program with line-by-line English comments: ``` ; Initialize variables LD F0001 ; Load value into F0001 register MOV M8020, F0001 ; Move value to M8020 memory location ; Check if M8012 is blinking LD M8012 ; Load M8012 v…	[249, 258, 232]	[0.5124, 0.4417, 0.474]	0.5907	0.5981	0.0008	0.0015	0.0488	0.0406	16.05	28.33
llama3.1:8b	215	When does M8005 turn ON?	Example code: ``` LD M8005 OUT Y0 ``` Explanation: M8005 turns ON when the PLC detects battery voltage below the normal range.	I'll provide the response in two parts as requested. **Part One: Mitsubishi FX3U/FX3UC IL Instruction List Code** ```il ; Initialize variables MOV #0, M8000 ; Reset M8000 to 0 MOV #0, M8001 ; Reset M8001 to 0 ; Input monitoring INP M1 ; Read input 1 MOV M1, M8002 ; Store input 1 in M8002 ; Logic for turning on M8005 MOV M8002, M8003 ; Copy M8002 (input 1) to M8003 AND #1, M8003 ; Mask off all bit…	**Complete IL Program with Line-by-Line English Comments** ``` ; Turn on M8005 when a specific condition is met LD M8005 ; Load the value of M8005 into the accumulator AND #8000 ; Check if the 13th bit (bit 12) is set (0x8000) JEQ L1 ; If the 13th bit is set, jump to label L1 OUT Y0 ; If the 13th bit is not set, turn on Y0 L1: ``` **Explanation of the Program Logic Flow** 1. The program starts by…	[210, 275, 225]	[0.9634, 0.9485, 0.9602]	0.392	0.4122	0.0065	0.0147	0.0347	0.0823	19.59	15.68
llama3.1:8b	216	What to do if battery voltage is low?	Example code: ``` LD M8005 OUT M10 ``` Explanation: Use M10 to drive a warning or log, reminding to replace the battery to avoid data loss.	I'll provide the solution in two parts as requested. **Part One: Mitsubishi FX3U/FX3UC IL Instruction List Code** ```il ; Initialize variables LD R0, #0 ; Set low battery flag to false LD R1, #0 ; Set alarm flag to false ; Monitor battery voltage MVR R2, VBAT ; Read battery voltage from input CMP R2, #10.0 ; Check if battery voltage is below 10.0V JGT CHECK_ALRM ; If voltage is not low, jump to a…	**Part One: Mitsubishi FX3U/FX3UC IL Instruction List Code** Here is the complete IL program with line-by-line English comments: ``` // Initialize battery voltage monitoring variable LD M8005 // Load address of battery voltage monitoring variable MOV X0, M8005 // Move battery voltage monitoring variable to X0 register // Check battery voltage LD M8006 // Load address of battery voltage threshold …	[219]	[0.5977]	0.4874	0.487	0.0011	0.002	0.0374	0.0496	18.63	19.28
llama3.1:8b	217	What happens to M8005 after PLC power-off?	Example code: ``` LD M8005 ``` Explanation: M8005 state follows hardware detection; if voltage remains low, it stays ON.	I'd be happy to assist you with the Mitsubishi FX3U/FX3UC IL programming. **Part One: Mitsubishi FX3U/FX3UC IL Instruction List Code** ```IL ; Initialize the program MOVL M8005, #0 ; Initialize M8005 to 0 MOVL M8006, #0 ; Initialize M8006 to 0 MOVL M8007, #0 ; Initialize M8007 to 0 ; Main program loop MAIN: MOVL M8005, M8005 ; Read the current value of M8005 ADDI M8006, M8006, #1 ; Increment M800…	Based on the reference examples, I will answer the question. When the PLC power-off, M8005 will retain its value. This is because the Mitsubishi FX-series PLCs retain the values of the memory bits, including M8005, even after power-off. Here's the complete IL program with line-by-line English comments: ``` LD M8005 ; Load the current value of M8005 OUT Y0 ; Output Y0 based on the value of M8005 `…	[194, 229, 224]	[0.8567, 0.7118, 0.699]	0.4289	0.4955	0.0006	0.0092	0.0225	0.0952	17.51	17.93
llama3.1:8b	218	Can M8005 be reset by program?	Example code: ``` LD M8005 RST M8005 ``` Explanation: No. It’s hardware-controlled and cannot be reset by RST.	I'll provide the response in two parts as requested. **Part One: Mitsubishi FX3U/FX3UC IL Instruction List Code** Here is the complete IL program with line-by-line English comments explaining each instruction: ```IL ; Initialize M8005 to 0 M8005 #0 ; Set M8005 to 1 (reset) M8005 #1 ; Wait for 1 second (optional) WAIT 1 ; Reset M8005 to 0 M8005 #0 ``` **Part Two: Program Logic Explanation** Here i…	Based on the reference examples provided, I'll answer your question: **Part One: Complete IL Program with Line-by-Line English Comments** To determine if M8019 can be reset by the program, we need to examine the reset behavior of M8019. According to the reference example, M8019 resets OFF automatically after an error is cleared and the RTC is reinitialized. To reset M8019 by program, we need to u…	[283, 199, 201]	[0.7392, 0.584, 0.7217]	0.4942	0.5686	0.0046	0.0055	0.0658	0.0717	12.69	14.47
llama3.1:8b	219	What is the risk of not addressing low battery?	Example code: ``` LD M8005 ``` Explanation: Continued depletion may cause loss of register or clock data after power-off.	I'll be happy to help you with the Mitsubishi FX3U/FX3UC IL program. **Part One: Mitsubishi FX3U/FX3UC IL Instruction List Code** ```il ; Define I/O addresses INPRG 0x0000 ; Input register 0 OUTPRG 0x0001 ; Output register 0 ; Initialize variables VAR1 #0 ; Variable 1 initialized to 0 VAR2 #0 ; Variable 2 initialized to 0 ; Main program loop MAIN ; Read battery voltage from input register 0, bit …	Based on the reference examples, I'll write a complete IL program for a Mitsubishi FX3U/FX3UC with line-by-line English comments. **Part One: IL Program with Line-by-Line English Comments** ```IL ; Check battery voltage LD M8005 ; Load battery voltage into accumulator CMP #3.0 ; Compare battery voltage to 3.0V JLT M10 ; If battery voltage is less than 3.0V, jump to warning/output ; Check if RTC i…	[216, 269, 104]	[0.5977, 0.2819, 0.2809]	0.3403	0.4013	0.0006	0.0015	0.0265	0.0434	20.87	25.98
llama3.1:8b	220	What is the difference between M8006 and M8005?	Example code: ``` LD M8006 OUT Y0 ``` Explanation: M8006 latches the low-voltage event, staying ON until manually or specifically cleared.	**Part One: Mitsubishi FX3U/FX3UC IL Instruction List Code** Here is the IL program with line-by-line English comments: ``` ; FX3U/FX3UC IL Program Example ; Set I/O bits for LED indicators M8006 OUT Y 0.0 ; Set bit 0 of output Y to 1 (LED on) M8006 OUT Y 1.0 ; Set bit 1 of output Y to 1 (LED on) ; Set timer to count up from 0 to 1000 ms M8005 TMR 0 1000 ; Set timer 0 to count up to 1000 ms ; Wai…	A question about Mitsubishi FX-series Instruction List programming! Based on the reference examples, I'll answer your question. The difference between M8006 and M8005 is: M8006 detects DC 24V loss (or presence, depending on the manual), while M8005 detects AC main power loss (or presence). Here's an example code: ``` LD M8005 LD M8006 ``` This code loads the state of the AC main power detection (…	[237, 247, 260]	[0.8904, 0.8066, 0.6769]	0.4102	0.5057	0.0013	0.0139	0.0332	0.1091	16.56	15.06
llama3.1:8b	221	How to clear the latch of M8006?	Example code: ``` LD X0 RST M8006 ``` Explanation: Some models allow RST to clear; otherwise power cycle or battery replacement is required.	I'll provide the complete IL program with line-by-line comments, followed by a step-by-step logic flow explanation. **Part One: Mitsubishi FX3U/FX3UC IL Instruction List Code** ```IL ; Clear Latch of M8006 ; Initialize variables MV M8006, #0 ; Initialize M8006 to 0 MV M8007, #0 ; Initialize M8007 to 0 (not used in this program) ; Wait for a short period to ensure the latch is cleared MOVL M8006, …	To clear the latch of M8006, you would use the following IL instruction list code: ``` LD M8006 CLR ``` Explanation: - `LD M8006` loads the contents of M8006 into a temporary register. - `CLR` clears the contents of the temporary register, effectively resetting the latch. This sequence resets the latch associated with M8006, effectively clearing it.	[267, 202, 211]	[0.6795, 0.5276, 0.4668]	0.3446	0.4017	0.0014	0.0209	0.0367	0.1351	10.5	18.6
llama3.1:8b	222	Will M8005 ON and M8006 ON occur simultaneously?	Example code: ``` LD M8005 LD M8006 ``` Explanation: Both can be ON on voltage drop; M8005 is real-time, M8006 is latched.	**Part One: Mitsubishi FX3U/FX3UC IL Instruction List Code** ```il ; Program Name: FX3U_IL_Example ; Description: Example IL program for Mitsubishi FX3U/FX3UC PLCs ; Initialize variables MOV #1, A0 ; Initialize A0 to 1 MOV #0, A1 ; Initialize A1 to 0 ; Set outputs MOV A0, M8005 ; Set M8005 (output) to 1 MOV A0, M8006 ; Set M8006 (output) to 1 ; Wait for 1 second MOV #1000, TMR0 ; Set TMR0 (timer)…	I'll provide the complete IL program with line-by-line English comments in Part One, and a step-by-step description of the program's logic flow in Part Two. **Part One: Complete IL Program** ```IL ; Initialize M8002 and M8003 LD M8002 ; Load M8002 value into accumulator OUT M20 ; Output M8002 value to M20 LD M8003 ; Load M8003 value into accumulator OUT M21 ; Output M8003 value to M21 ; Main prog…	[208, 204, 200]	[0.7338, 0.6589, 0.6382]	0.3678	0.4654	0.0014	0.0008	0.0493	0.0362	12.83	24.74
llama3.1:8b	223	Why is latch function needed for M8006?	Example code: ``` LD M8006 OUT M20 ``` Explanation: Maintains warning even if voltage recovers, indicating a past event.	**Part One: Mitsubishi FX3U/FX3UC IL Instruction List Code** Here is the complete IL program with line-by-line English comments explaining each instruction: ``` 0000: LD A0 ; Load accumulator A with address 0 (input) 0002: IN A0 ; Read input from address 0 0004: ST A0 ; Store input value in address 0 0006: M8006 A0 ; Output value at address 0 (Latch function) 0008: LD A1 ; Load accumulator A with…	I'll answer the questions based on the provided reference examples. **Part One: Complete IL Program with Line-by-Line English Comments** Here's a complete IL program that meets the requirements: ``` ; Program: M8006 Latch Example ; Description: Demonstrates the use of latch function for M8006 LD M8016 ; Check if M8016 is latched OUT M30 ; Output to M30 (transient state ON during RTC read) ; Check…	[267, 220, 221]	[0.695, 0.5141, 0.6282]	0.2864	0.4107	0.0006	0.0022	0.0319	0.0577	22.94	19.75
llama3.1:8b	224	When does M8006 return OFF?	Example code: ``` LD M8006 OUT Y5 ``` Explanation: After hardware or program clears the latch, or power cycle then RST.	I'll provide the response in two parts as requested. **Part One: Mitsubishi FX3U/FX3UC IL Instruction List Code** Here is the complete IL program with line-by-line English comments explaining each instruction: ``` LBL 1000 ; Initialize variables MOV X#0 Y#0 ; Reset X and Y variables to 0 MOV A#1 ; Set A to 1 (flag for M8006) MOV B#10 ; Set B to 10 (threshold value) LBL 2000 ; Read analog input (X…	Based on the reference examples, I can provide the answer to the question: When does M8006 return OFF? To determine when M8006 returns OFF, I'll examine the given examples. However, the answer is not directly provided in the examples. So, I will look for a pattern or a condition that makes M8006 turn OFF. In the reference examples, I see that M8004 resets to OFF only after the error is cleared an…	[212, 200, 280]	[0.8225, 0.8173, 0.7642]	0.3103	0.3929	0.0005	0.0013	0.0213	0.042	24.7	21.54
llama3.1:8b	225	When does M8007 turn ON?	Example code: ``` LD M8007 OUT Y0 ``` Explanation: M8007 is ON when a power interruption is detected, indicating a voltage drop risk.	**Part One: Mitsubishi FX3U/FX3UC IL Instruction List Code** ```il ; Copyright 2023, PLC Programming Engineer ; Initialize variables M8007 DB 0 ; Initialize M8007 as a binary output (0 = OFF) M8008 DB 0 ; Initialize M8008 as a binary output (0 = OFF) ; Main Program MAIN LD C, #0x01 ; Load 1 into accumulator (C) for timing LD D, #0x00 ; Load 0 into accumulator (D) for timing GOTO MAIN LOOP ; Jump …	To answer the question, we need to follow the same pattern as the previous examples. We need to find the instruction that turns on M8007. Let's analyze the examples given: * M8009 turns ON when the external 24V supply is cut off. * M8016 turns ON when the PLC reads or displays the RTC. * M8004 turns OFF after the error is cleared and the PLC returns to normal. To find the condition for M8007 to t…	[235, 265, 212]	[0.9628, 0.9356, 0.8544]	0.4205	0.521	0.0013	0.0106	0.0327	0.0688	19.5	23.73
llama3.1:8b	226	What countermeasures can be taken using M8007?	Example code: ``` LD M8007 OUT M10 ``` Explanation: On interruption, save critical data or stop operations to protect equipment.	I'd be happy to assist you with the Mitsubishi FX3U/FX3UC IL programming. **Part One: Mitsubishi FX3U/FX3UC IL Instruction List Code** Here is a sample program that demonstrates the use of the M8007 instruction: ```IL ; Countermeasures using M8007 ;===================================== ; Initialize a counter variable C0000: M8007 #1 ; Initialize counter variable C0000 to 1 ; Main program loop LOO…	**Part One - Mitsubishi FX3U/FX3UC IL Instruction List Code** Here is the complete IL program with line-by-line English comments: ``` ; Initial Scan: M8003 as b-contact LD M8003 ; Load M8003 as a flag for initial scan MOV X0 #1 ; Set X0 to 1 (ON) for initial scan ; Protect RTC operations using M8018 LD M8018 ; Load M8018 to check if RTC module is present AND X0 ; Check if X0 (initial scan) is ON …	[209, 277, 231]	[0.6614, 0.5504, 0.5504]	0.3335	0.4927	0.0006	0.0013	0.0269	0.042	21.57	20.03
llama3.1:8b	227	How does M8007 differ from general power-off detection?	Example code: ``` LD M8007 ``` Explanation: M8007 detects brief interruptions; longer outages use M8008.	I'll provide the response in two parts as requested. **Part One: Mitsubishi FX3U/FX3UC IL Instruction List Code** Here is the complete IL program with line-by-line English comments explaining each instruction: ```il ; Program: Power-On Sequence ; Purpose: To perform power-on sequence and detect power-off condition ; Initialize all digital outputs to 0 M4000 E#0 ; Set all digital outputs to 0 ; In…	**Part One: Mitsubishi FX3U/FX3UC IL Instruction List Code** Here is the complete IL program with line-by-line English comments: ``` ; Power recovery detection and logic LD M8007 ; Load M8007 (power off detection bit) LD M8008 ; Load M8008 (AC main power detection) LD M8009 ; Load M8009 (DC 24V loss detection) LD M8005 ; Load M8005 (power off detection bit, follows hardware detection) ; Power rec…	[229, 237, 217]	[0.7422, 0.6622, 0.6343]	0.4309	0.5372	0.0006	0.0012	0.0248	0.0341	22.23	22.23
llama3.1:8b	228	Is M8007 latched ON?	Example code: ``` LD M8007 OUT Y0 ``` Explanation: Typically ON only during the interruption or briefly latched for one scan, depending on model.	**Part One: Mitsubishi FX3U/FX3UC IL Instruction List Code** ```il ; FX3U/FX3UC IL Program ; Author: [Your Name] ; Date: [Today's Date] ; Initialize inputs and outputs X#0: ; Initialize timer T#0 MOV T#0, 0 ; Reset timer T#0 to 0 X#1: ; Initialize inputs MOV A#0, 0 ; Reset input A#0 to 0 MOV A#1, 0 ; Reset input A#1 to 0 X#2: ; Initialize outputs MOV Q#0, 0 ; Reset output Q#0 to 0 MOV Q#1, 0 ; Re…	To answer your question, I'll provide the complete IL program with line-by-line English comments, followed by a step-by-step explanation of the program's logic flow. **Complete IL Program:** ``` ; Check if M8007 is latched ON LD M8007 ; Load the status of M8007 into a register XOR #FF ; Invert the bits of the register OUT M30 ; Output the inverted status to M30 ``` **Line-by-Line Comments:** 1. `…	[267, 225, 221]	[0.9026, 0.6301, 0.6734]	0.3135	0.5229	0.0005	0.0024	0.0218	0.0645	27.77	12.65
llama3.1:8b	229	Does M8007 turn OFF after power recovers?	Example code: ``` LD M8007 ``` Explanation: Yes, it usually resets OFF once power is stable.	**Part One: Mitsubishi FX3U/FX3UC IL Instruction List Code** Here is the complete IL program with line-by-line English comments explaining each instruction: ``` ; Program: M8007 Power Recovery ; Description: Turns off M8007 after power recovers LBL00 ; Initialize variables MVI A, 0 ; Initialize A register to 0 MVI B, 0 ; Initialize B register to 0 LBL01 ; Monitor power recovery MVI C, 1 ; Read in…	**Part One: Complete IL Program with Line-by-Line English Comments** ```IL ; Initialize all bits to 0 LD C000 ; Set bit 0 of M8007 to 0 (power good) MVL C000.0 = 0 ; Set bit 0 of M8008 to 1 (power on) MVL M8008.0 = 1 ; Main Program Loop L0: ; Check if power is good (M8007) LD M8007 ; If power is good, set Y0 output to 1 BRZ Y0 = 1 ; If power is not good, set Y0 output to 0 BRNZ Y0 = 0 ; Check if …	[233, 227, 225]	[0.8255, 0.7422, 0.7508]	0.5132	0.5305	0.0007	0.0016	0.0345	0.0341	22.01	24.42
llama3.1:8b	230	How does M8008 differ from M8007?	Example code: ``` LD M8008 OUT M10 ``` Explanation: M8008 detects longer power-off, while M8007 detects brief interruptions.	I'd be happy to help you with the Mitsubishi FX3U/FX3UC IL Instruction List code and provide a detailed explanation of the program logic. **[Part One] - Mitsubishi FX3U/FX3UC IL Instruction List Code** Here is the complete IL program with line-by-line English comments explaining each instruction: ```il ; Program: Temperature Monitoring ; Description: Monitor temperature sensor inputs and activate…	I'll be happy to help you with the Mitsubishi FX-series Instruction List programming. **[Part One] - Mitsubishi FX3U/FX3UC IL Instruction List Code** Here is the complete IL program with line-by-line English comments: ```il ; Initialize the program CLR ; Clear the accumulator MOV #1000 ; Move the value 1000 into the accumulator (initial value) ; Detect AC main power (M8008) and DC 24V loss (M8009…	[237, 270, 247]	[0.9656, 0.7091, 0.8045]	0.2647	0.3315	0.0005	0.0011	0.0183	0.0329	24.73	20.78
llama3.1:8b	231	How to use M8008 for safe data storage?	Example code: ``` LD M8008 MOV D0 D100 ``` Explanation: When M8008=ON, immediately back up D0 to D100.	I'll provide the response in two parts as requested. **[Part One] - Mitsubishi FX3U/FX3UC IL Instruction List Code** Here is a complete IL program that uses M8008 for safe data storage: ```IL ; Initialize M8008 for safe data storage M8008 CLR ; Clear M8008 register M8008 MOV #0 ; Move 0 to M8008 register ; Set input and output bits for safe data storage I1.0 INP ; Read input bit 0 I1.1 INP ; Read…	I'll provide the complete IL program with line-by-line English comments, followed by a step-by-step description of the program's logic flow. **Complete IL Program:** ```il ; Initial data reset using M8002 LD M8002 ; Load M8002 status MOV K0 D0 ; Move K0 to D0 (reset D0 to zero) MOV K0 D1 ; Move K0 to D1 (reset D1 to zero) ; Protect RTC operations using M8018 LD M8018 ; Load M8018 status AND X0 ; …	[201, 277, 237]	[0.643, 0.5097, 0.4854]	0.49	0.5966	0.001	0.0023	0.027	0.0519	25.93	17.41
llama3.1:8b	232	Does M8008 remain ON during sustained outage?	Example code: ``` LD M8008 ``` Explanation: Yes, if PLC remains powered (e.g., via UPS), M8008 stays ON.	I'll provide the response in two parts as requested. **Part One: Mitsubishi FX3U/FX3UC IL Instruction List Code** Here is the complete IL program with line-by-line English comments explaining each instruction: ``` ; M8008 ON/OFF Control Program ; Author: [Your Name] ; Date: [Today's Date] ; Initialize M8008 output (bit 0 of word 0) OUT0.0 = 0 ; Set timer T1 for 10 seconds T1 = 10 ; Wait for T1 to…	Based on the reference examples provided, I'll answer the question. **M8008 remains ON during sustained outage.** Here's the complete IL program with line-by-line English comments: ``` ; M8006 LD M8006 ; Load M8006 latch OUT Y5 ; Output Y5 ; M8008 LD M8008 ; Load M8008 latch ; M8005 LD M8005 ; Load M8005 latch ``` This program does not include any instructions that would reset M8008 to OFF after …	[224, 233, 217]	[0.7608, 0.7233, 0.6851]	0.5212	0.6316	0.0008	0.0033	0.0354	0.0849	20.63	17.99
llama3.1:8b	233	Does M8008 reset OFF after power restores?	Example code: ``` LD M8008 ``` Explanation: Yes, it resets OFF once power is stable; remains ON if faults persist.	**Part One: Mitsubishi FX3U/FX3UC IL Instruction List Code** ```il ; FX3U/FX3UC IL Program: M8008 Reset After Power Restore ; Author: [Your Name] ; Date: [Today's Date] ; Initialize M8008 M8008 = 0 ; Set bit 0 of M8008 to 1 (enable) M8008.B0 = 1 ; Set timer T1 for 10 seconds (5000 ms) T1 = 5000 ; Wait for timer T1 to expire WAIT T1 = OFF ; If power was lost, reset M8008 IF (M8008 = OFF) M8008 = 1…	**Part One: Complete IL Program with Line-by-Line English Comments** ``` LD M8008 ; Load the contents of M8008 into a temporary register MOV #1 ; Set the value to be written to M8008 to 1 (ON) MOV M8008 ; Write the value to M8008 LD M8008 ; Load the updated contents of M8008 into a temporary register MOV #0 ; Set the value to be written to M8008 to 0 (OFF) MOV M8008 ; Write the value to M8008 ```…	[229, 218, 283]	[0.8255, 0.6903, 0.8183]	0.6101	0.4137	0.0014	0.0055	0.0368	0.0597	16.6	15.07
llama3.1:8b	234	Can M8008 work without backup power?	Example code: ``` LD M8008 ``` Explanation: No, requires UPS or internal protection to detect power-off and handle logic.	I'd be happy to provide the IL program and its explanation. **Part One: Mitsubishi FX3U/FX3UC IL Instruction List Code** Here is the complete IL program: ```il ; M8008 Backup Power Requirement Program ; Initialize variables VAR BKP_PWR: DINT := 0; Backup power status (0 = not available, 1 = available) END_VAR ; Set backup power status to 0 (not available) at program start BKP_PWR := 0 ; Main prog…	Based on the reference examples, I'll provide the complete IL program with line-by-line English comments and a step-by-step description of the program's logic flow. **Complete IL Program with English Comments** ```il ; Check M8008 status LD M8008 ; Load M8008 register ; If M8008 is OFF, it resets OFF after power restoration ; If M8008 is ON, it remains ON if faults persist ; Monitor external powe…	[233, 236, 238]	[0.6951, 0.5717, 0.5563]	0.3834	0.5384	0.0009	0.0019	0.0444	0.0657	18.2	24.05
llama3.1:8b	235	When does M8009 turn ON?	Example code: ``` LD M8009 OUT Y0 ``` Explanation: M8009 is ON when external 24V supply is cut off, indicating voltage insufficient.	I'll provide the IL program and its explanation in two parts. **Part One: Mitsubishi FX3U/FX3UC IL Instruction List Code** ```il ; FX3U/FX3UC IL Program: M8009 ON/OFF Control LD C, #0 ; Initialize C register to 0 LD B, #0 ; Initialize B register to 0 LD D, #300 ; Load D register with 300 (setpoint value) MOV M8000, D ; Store setpoint value in M8000 memory LD A, #M8001 ; Load A register with addre…	A new challenge! To answer your question, I'll need to create the IL program with line-by-line English comments, as per your request. Here's the complete IL program with the answer: ``` ; Initialize M8009 to OFF LD M8009 MOV #0 ST M8009 ; Check for voltage drop risk (power interruption) LD M8007 OUT Y0 ; M8007 is ON when a power interruption is detected ; Check for RTC errors or read/write failur…	[225, 280, 200]	[0.9628, 0.9396, 0.7902]	0.2952	0.4152	0.0014	0.0087	0.0416	0.0549	18.93	17.69
llama3.1:8b	236	How to monitor external power using M8009?	Example code: ``` LD M8009 OUT M20 ``` Explanation: If 24V is lost, M20=ON, triggering equipment shutdown or lockout.	I'll provide the response in two parts as requested. **Part One: Mitsubishi FX3U/FX3UC IL Instruction List Code** ```IL ; Initialize the program INIT: MOV #0, R0 ; Initialize register R0 to 0 MOV #0, R1 ; Initialize register R1 to 0 MOV #0, R2 ; Initialize register R2 to 0 ; Read the external power status POWER_STATUS: M8009 R0, INP ; Read the input (M8009: External Power) MOV R0, R2 ; Store the …	Here is the answer with the complete IL program and English comments: **Part One: Complete IL Program** ```il ; Monitor external power using M8009 LD M8009 ; Load M8009 into a temporary register CMP #1 ; Compare M8009 with 1 JMP GT M8009_DETECTED ; Jump to M8009_DETECTED if M8009 is greater than 1 JMP LT M8009_NOT_DETECTED ; Jump to M8009_NOT_DETECTED if M8009 is less than 1 M8009_DETECTED OUT M1…	[239, 191, 234]	[0.6007, 0.5438, 0.5717]	0.4726	0.5078	0.0007	0.0022	0.031	0.0538	16.23	21.25
llama3.1:8b	237	How does M8009 differ from M8008?	Example code: ``` LD M8008 LD M8009 ``` Explanation: M8008 detects AC main power; M8009 detects DC 24V loss.	**Part One: Mitsubishi FX3U/FX3UC IL Instruction List Code** ```il ; Define a constant for the setpoint value #SETPOINT = 100 ; Initialize the output bit 0 M8009 OUT0 0 ; Set output bit 0 to 0 (false) ; Initialize the output bit 1 M8009 OUT1 0 ; Set output bit 1 to 0 (false) ; Main program loop LOOP: ; Read the input bit 0 (IN0) M8008 IN0 ; Read the status of input bit 0 ; Check if the input bit …	I'll answer the question based on the reference examples provided. **Part One: Complete IL Program with Line-by-Line English Comments** Here is the complete IL program for the Mitsubishi FX3U/FX3UC series: ``` ; Initialize the program LDB #0, M8011 ; Initialize M8011 to 0 LDB #0, M8012 ; Initialize M8012 to 0 ; Detect longer power-off with M8008 LD M8008 ; Load M8008 value OUT M10 ; Output M8008 …	[230, 281, 243]	[0.9656, 0.8166, 0.851]	0.3307	0.4296	0.0006	0.0027	0.031	0.0643	16.15	20.36
llama3.1:8b	238	Can M8009 be used for emergency response in small systems?	Example code: ``` LD M8009 OUT Y10 ``` Explanation: Yes, 24V loss triggers Y10 for safety handling.	I'd be happy to provide the response in two parts as requested. **[Part One] - Mitsubishi FX3U/FX3UC IL Instruction List Code** Below is the complete IL program with line-by-line English comments explaining each instruction: ```il ; M8009 Emergency Response Program ; Description: Simulates an emergency response system in small systems ; Author: [Your Name] LDI #1 ; Load Immediate (Initialize vari…	Based on the reference examples provided, I'll answer the questions step by step. **Part One: Mitsubishi FX3U/FX3UC IL Instruction List Code** Here is the complete IL program with line-by-line English comments: ```il ; Initialize system LD M8004 ; Load error flag (M8004) into accumulator OR X1 ; Combine with emergency stop flag (X1) OUT M100 ; Output to M100 (activates power shutdown) ; Adjust in…	[213, 270, 232]	[0.725, 0.5706, 0.5617]	0.2406	0.3322	0.0004	0.0013	0.014	0.0384	22.3	16.86
llama3.1:8b	239	Does M8009 detect isolated supplies?	Example code: ``` LD M8009 ``` Explanation: Ensure signal source syncs with 24V; isolated circuits may need additional detection.	I'll provide the response in two parts as requested. **Part One: Mitsubishi FX3U/FX3UC IL Instruction List Code** Below is a sample IL program that demonstrates how to use M8009 instruction to detect isolated supplies. ```IL ; Initialize timer 0 to measure power supply voltage MOV TMR0, #0 ; Set input mode for VCC and GND MOV X0, #INP MOV X1, #INP ; Initialize M8009 to detect isolated supplies MO…	I'll answer the question. **Answer:** Yes, M8009 can be used to detect isolated supplies. When 24V is lost, M8009 will be ON, indicating an isolated supply condition. Here's the complete IL program with line-by-line English comments to detect isolated supplies: ``` LD M8009 ; Load M8009 (24V supply status) into accumulator OUT Y10 ; If M8009 is ON, output Y10 to indicate isolated supply ``` This …	[236, 222, 238]	[0.6007, 0.5307, 0.5346]	0.4945	0.5825	0.0005	0.0095	0.0214	0.0769	21.7	15.59
llama3.1:8b	240	What is special about M8011?	Example code: ``` LD M8011 OUT Y0 ``` Explanation: M8011 toggles ON/OFF at ~10ms intervals for high-frequency pulses.	**Part One: Mitsubishi FX3U/FX3UC IL Instruction List Code** Here is the complete IL program with line-by-line English comments: ```IL ; Define variables VAR M8011.DEC ; User-defined register to store the result M8012.DEC ; User-defined register to store the input value M8013.DEC ; User-defined register to store the output value END_VAR ; Main program MAIN ; Read input value from M8012.DEC MOV M8…	**Part One: Complete IL Program with Line-by-Line English Comments** Here is the complete IL program with line-by-line English comments: ``` ; Initialize M8011 and M8012 LD M8011 ; Load M8011 (10ms cycle) into accumulator LD M8012 ; Load M8012 (100ms cycle) into accumulator ; Set timer 1 to 10ms cycle TMR1 M8011 ; Main program loop LOOP: ; Check if a-contact is ON LD M8003 OUT M10 ; If a-contact …	[243, 270, 205]	[0.8489, 0.7723, 0.7388]	0.3552	0.5215	0.0007	0.0019	0.0213	0.0475	16.21	19.31
llama3.1:8b	241	How to generate fast blinking with M8011?	Example code: ``` LD M8011 OUT Y10 ``` Explanation: Y10 blinks at 10ms intervals, too fast to see, used for testing or high-speed counting.	Here are the responses to your question: **Part One: Mitsubishi FX3U/FX3UC IL Instruction List Code** ``` ; Fast Blinking Program for M8011 ; Initialize M8011 as an output bit OUTA.0 = 0 ; Set timer to 1 second (1000 ms) TIMER.0 = 1000 ; Main program loop LOOP ; Set M8011 high (turn on) OUTA.0 = 1 ; Wait 500 ms WAIT (TIMER.0 = 500) ; Set M8011 low (turn off) OUTA.0 = 0 ; Wait 500 ms WAIT (TIMER.0…	To generate fast blinking with M8011, the PLC needs to rapidly toggle the output. This can be achieved by using the `OUT` instruction in a loop, as follows: ```il ; Initialize M8011 to output 0 LD M8011 OUT C0 ; Toggle M8011 in a loop LD C1 ; Counter variable MOV C1, 0 ; Initialize counter LBL L1 OUT M8011 ; Toggle M8011 output INC C1 MOV C1, 0 ; Reset counter for next cycle GOTO L1 ; Loop back f…	[249, 242, 211]	[0.8, 0.5633, 0.5465]	0.6187	0.5202	0.0009	0.0049	0.0544	0.0492	16.43	20.33
llama3.1:8b	242	Is M8011 suitable for precise timing?	Example code: ``` LD M8011 OUT C0 ``` Explanation: Counting may be affected by scan time; use hardware timers for high accuracy.	**Part One: Mitsubishi FX3U/FX3UC IL Instruction List Code** Here is the complete IL program with line-by-line English comments: ```il ; Initialize timer T1 with a 10ms period T1 #10 ; Set timer T1 period to 10ms OUT ; Output the value to the timer ; Wait for 5ms T2 #5 ; Set timer T2 period to 5ms OUT ; Output the value to the timer WAIT ; Wait for timer T2 to expire ; Read input from M1.0 (digit…	**Part One: Complete IL Program with Line-by-Line English Comments** Here is the complete IL program for the Mitsubishi FX3U/FX3UC PLC: ``` ; Initialize the timer (M8013) LD M8013 OUT C0 ; Set the timer to a specific value (e.g. 1000 ms) LD #1000 STA M8013 ; Initialize the counter (M8011) LD M8011 OUT Y0 ; Toggle the counter every 10ms LD #10 STA M8011 ; Initialize the timer (M8014) LD M8014 ; No…	[252, 240, 258]	[0.9342, 0.5845, 0.8028]	0.467	0.5785	0.0005	0.0047	0.0319	0.0656	26.31	17.12
llama3.1:8b	243	What is the difference between M8011 and M8012?	Example code: ``` LD M8011 LD M8012 ``` Explanation: M8011 ~10ms cycle, M8012 ~100ms cycle.	**Part One: Mitsubishi FX3U/FX3UC IL Instruction List Code** Here is the complete IL program with line-by-line English comments explaining each instruction: ```il ; FX3U/FX3UC IL Program ; Initialize all variables MOV #0, R0 ; Initialize R0 to 0 MOV #0, R1 ; Initialize R1 to 0 MOV #0, R2 ; Initialize R2 to 0 ; Read input from M1 and M2 MRY M1, R0 ; Read M1 and store in R0 MRY M2, R1 ; Read M2 and…	Based on the reference examples provided, I can answer the question regarding the difference between M8011 and M8012. According to the example code: ``` LD M8011 OUT Y0 ``` M8011 toggles ON/OFF at ~10ms intervals for high-frequency pulses. In contrast, the example code for M8012 is: ``` LD M8012 ``` Without any further instructions, it appears that M8012 is simply a variable being loaded into a r…	[247, 240, 237]	[0.8849, 0.8489, 0.851]	0.3202	0.6277	0.0006	0.0104	0.0162	0.0514	22.36	18.61
llama3.1:8b	244	What if scan time exceeds 10ms?	Example code: ``` LD M8011 ``` Explanation: The bit may toggle multiple times per scan, but only the current state is read, leading to instability.	**Part One: Mitsubishi FX3U/FX3UC IL Instruction List Code** ```m // Initialize variables MOV #0, V0 // Initialize V0 to 0 MOV #100, V1 // Initialize V1 to 100 MOV #0, V2 // Initialize V2 to 0 // Main Program Loop LBL #1 MOV V0, T0 // Move V0 to T0 for comparison SUB V1, V0, T0 // Calculate V1 - V0 and store in T0 JLT #2 // If T0 is less than 0, jump to label #2 JMP #3 // Otherwise, jump to label…	Based on the reference examples provided, I will write the complete IL program with line-by-line English comments and provide a step-by-step description of the program's logic flow. **Part One: Complete IL Program with Line-by-Line English Comments** ``` ; Program Name: Example Program ; Description: Demonstrates use of Mitsubishi FX-series Instruction List programming ; Initialize the outputs (s…	[204, 268, 252]	[0.4781, 0.3193, 0.3397]	0.2365	0.5116	0.0006	0.0006	0.0331	0.0386	20.86	28.31
llama3.1:8b	245	What pulse cycle does M8012 produce?	Example code: ``` LD M8012 OUT Y0 ``` Explanation: Toggles ON/OFF every ~100ms, used for slower blinking or pulses.	**Part One: Mitsubishi FX3U/FX3UC IL Instruction List Code** ```il ; Pulse Generation Program ; Author: [Your Name] ; Date: [Today's Date] ; Initialize variables VAR_001 DB 0 ; Initialize pulse cycle counter VAR_002 DB 0 ; Initialize pulse width ; Main program MAIN ; Set pulse cycle counter to 100ms MOV VAR_001, #100 ; Set pulse width to 50ms MOV VAR_002, #50 ; Generate pulse cycle WHILE VAR_001 …	**Part One - Complete IL Program with Line-by-Line English Comments** Here's a complete IL program that answers your question about M8012's pulse cycle: ```il ; Initialize LD M8012 ; Load M8012, sets the pulse period or cycle ; (1 second for most models) ; Main Program Loop MAIN LD M8012 ; Load M8012, ensures the pulse period or cycle is set OUT Y0 ; Output Y0 to produce a pulse cycle WAIT 1s ; W…	[250, 119, 262]	[0.6577, 0.526, 0.5671]	0.4563	0.4786	0.0007	0.0027	0.037	0.0678	21.33	20.59
llama3.1:8b	246	Can M8012 drive a test lamp?	Example code: ``` LD M8012 OUT Y5 ``` Explanation: Y5 blinks at 0.1s intervals, visible to the eye.	**Part One: Mitsubishi FX3U/FX3UC IL Instruction List Code** ```il ; Program: Test_Lamp_Driver ; Purpose: To drive a test lamp using M8012 ; Author: [Your Name] ; Date: [Today's Date] ORG 0x00 ; Start of program MOV #0x00, R0 ; Initialize counter variable to 0 MOV #0x01, R1 ; Initialize lamp enable variable to 1 LBL 1 MOV R0, M8012 ; Write 0 to M8012 to turn off lamp JMP 2 LBL 2 MOV R1, M8012 ; W…	I'll answer your questions based on the reference examples provided. **Part One: Mitsubishi FX3U/FX3UC IL Instruction List Code** Here is the complete IL program with line-by-line English comments: ``` ; Drive a warning lamp with M8013 LD M8013 ; Load the value of M8013 OUT Y10 ; Output the value to Y10 (warning lamp) WAIT 1s ; Wait for 1 second GOTO L1 ; Go to label L1 ; Compare M8012 with M8004…	[251, 247, 259]	[0.7073, 0.4729, 0.4428]	0.3472	0.4164	0.0011	0.0021	0.0277	0.06	18.13	23.83
llama3.1:8b	247	Compare M8012 with M8004 and M8013?	Example code: ``` LD M8004 LD M8012 LD M8013 ``` Explanation: M8004(1s) and M8013(1s) have longer cycles; M8012(100ms) is faster.	**Part One: Mitsubishi FX3U/FX3UC IL Instruction List Code** Here is the complete IL program with line-by-line English comments explaining each instruction: ``` ; FX3U/FX3UC IL Program: Compare M8012 with M8004 and M8013 ; Initialize the variables VAR M8012 = 10 ; Variable M8012 is initialized to 10 VAR M8004 = 20 ; Variable M8004 is initialized to 20 VAR M8013 = 30 ; Variable M8013 is initialize…	Based on the reference examples, I'll provide the complete IL program with line-by-line English comments and a step-by-step description of the program's logic flow. **[Part One] - Mitsubishi FX3U/FX3UC IL Instruction List Code** ```il ; Program to demonstrate the usage of M8012, M8013, and M8004 LD M8012 ; Load timer 2 (M8012) with a 100ms cycle LD M8013 ; Load timer 3 (M8013) with a 1000ms cycle…	[243, 253, 205]	[0.8849, 0.8095, 0.7655]	0.4026	0.4881	0.0006	0.0037	0.0479	0.0729	23.98	23.43
llama3.1:8b	248	How to implement a 0.1s counter with M8012?	Example code: ``` LD M8012 OUT C10 ``` Explanation: C10 increments every 0.1s; 10 counts ≈1s. Accuracy depends on scan time.	**Part One: Mitsubishi FX3U/FX3UC IL Instruction List Code** ```il ; Counter Initialization MOV #0, CNT ; Initialize counter to 0 MOV #0.1, TMR ; Initialize timer to 0.1s ; Main Loop MAIN: MOV #0, CNT ; Reset counter to 0 MOV #0.1, TMR ; Reset timer to 0.1s ; Increment Counter and Timer INC CNT INC TMR ; Check if Timer has elapsed CMP TMR, #0.1 ; Check if timer has reached 0.1s JGT CONTINUE ; If …	To implement a 0.1s counter with M8012, we can use the following IL code: ``` LD M8012 ; Load the M8012 counter ADD #1 ; Increment the counter by 1 OUT C0 ; Output the counter value to C0 LD C0 ; Load the counter value into a register SUB #10 ; Check if 10 increments have occurred JP M8001 ; Jump to M8001 if 10 increments have occurred ; The following code is executed every 0.1s LD M8012 ADD #1 O…	[256, 199, 226]	[0.6117, 0.4738, 0.4871]	0.4012	0.5457	0.0012	0.0118	0.0371	0.08	17.59	20.33
llama3.1:8b	249	How to stop M8012 blinking?	Example code: ``` LD M8012 OUT M20 ``` Explanation: M8012 is built-in and cannot be stopped by program; only PLC stop or power-off stops it.	Here are the two parts of the response: **[Part One] - Mitsubishi FX3U/FX3UC IL Instruction List Code** ``` ; M8012 Blinking Stop Program ; Author: [Your Name] ; Date: [Today's Date] ; Initialize M8012 output MOV #M8012, #0 ; Set M8012 output to 0 (OFF) ; Set timer to 10 seconds MOV #T1, #10000 ; Set timer T1 to 10 seconds ; Main program loop LOOP: MOV #M8012, #1 ; Set M8012 output to 1 (ON) WAIT…	To stop M8012 blinking, we need to clear the M8012 timer and make sure it's not re-triggered. Here's the IL code: ``` LD M8012 CLR ``` Explanation: The `CLR` instruction clears the timer, stopping the blinking.	[241, 261, 202]	[0.8, 0.6042, 0.5807]	0.549	0.5685	0.0008	0.0845	0.0504	0.1613	13.98	18.16
llama3.1:8b	250	What is the default cycle of M8013 in most models?	Example code: ``` LD M8013 OUT Y0 ``` Explanation: Typically a 1s ON / 1s OFF pulse for periodic blinking.	**Part One: Mitsubishi FX3U/FX3UC IL Instruction List Code** Here is the complete IL program with line-by-line English comments explaining each instruction: ```il ; Program: Counter Test ; Author: [Your Name] ; Date: [Today's Date] ; Initialize the counter MOV A, #0 ; Move 0 to Accumulator A MOV B, #1000 ; Move 1000 to Accumulator B MOV C, #0 ; Move 0 to Accumulator C ; Main Loop LBP #1000, L1 ; …	**Part One - Complete IL Program with Line-by-Line English Comments** ```il ; Initialize timer for M8013 LD M8013 MOV #0 MOV #100 ; 100ms cycle ; Main program loop LOOP: ; Toggle M8012 every ~100ms LD M8012 OUT Y0 ; Check for RTC errors or read/write failures LD M8019 AND #1 JNE RTC_ERROR ; Compare M8012 with M8004 and M8013 LD M8004 LD M8012 LD M8013 CMP JLT M8012_FASTER ; if M8012 is faster M80…	[245, 280, 247]	[0.6577, 0.5959, 0.5622]	0.2981	0.4329	0.0007	0.0019	0.0253	0.0519	22.1	23.31
llama3.1:8b	251	How to drive a warning lamp with M8013?	Example code: ``` LD M8013 OUT Y10 ``` Explanation: Y10 blinks at 1s intervals to alert personnel.	I'll provide the response in two parts as requested. **Part One: Mitsubishi FX3U/FX3UC IL Instruction List Code** ```il ; Copyright 2023 [Your Company Name] ; Program Name: Warning Lamp Control ; Author: [Your Name] ; Date: [Today's Date] ; Initialize the program LDN #0 ; Load Data Number 0 CLR D0 ; Clear D0 (output 0) LDN #1 ; Load Data Number 1 CLR D1 ; Clear D1 (output 1) ; Set the warning lam…	To drive a warning lamp with M8013, we need to write an IL program that sets the output for M8013 to ON. Here is the complete IL program with line-by-line English comments: ``` LD M8013 ; Load the value of M8013 into a register MOV D0 D0 ; Set D0 to be the data register for output OUT D0 Y6 ; Set the output for Y6 (the warning lamp) to ON ``` Or more simply, we can write: ``` LD M8013 OUT Y6 ``` …	[246, 249, 231]	[0.7073, 0.4372, 0.4403]	0.4484	0.4763	0.0007	0.0241	0.0224	0.0708	15.36	16.16
llama3.1:8b	252	Can M8013 be used for precise timing?	Example code: ``` LD M8013 OUT C0 ``` Explanation: Approximate timing; use RTC or timer for higher precision.	Here are the responses to your question in two parts: **[Part One] - Mitsubishi FX3U/FX3UC IL Instruction List Code** ```il ; Program Name: FX3U_Pulse_Generator ; Description: Generate a 1-second pulse on M1.1 when M8013 is pressed ORG #0000h MOV R0, #0000h ; Initialize R0 to 0 MOV R1, #0000h ; Initialize R1 to 0 MOV R2, #0000h ; Initialize R2 to 0 ; Wait for M8013 to be pressed M8013_Wait: MOV R…	Based on the provided reference examples, I will answer the question and provide the complete IL program with line-by-line English comments. **Question Answer:** No. **Explanation:** As mentioned in the reference example, M8013 is used for counting, and its precision may be affected by the scan time. For high-accuracy timing, it's recommended to use hardware timers, not M8013. **Complete IL Progr…	[242, 253, 273]	[0.9342, 0.6366, 0.6701]	0.5502	0.6822	0.0007	0.0024	0.0393	0.0563	20.36	15.62
llama3.1:8b	253	Can M8012 and M8013 be used together?	Example code: ``` LD M8012 OUT Y1 LD M8013 OUT Y2 ``` Explanation: Yes. Y1 blinks at 0.1s, Y2 at 1s, no conflict.	I'll provide the complete IL program with line-by-line English comments explaining each instruction, followed by a step-by-step description of the program's logic flow. **Part One: Mitsubishi FX3U/FX3UC IL Instruction List Code** ```il ; PLC Program: M8012 and M8013 Combination ; Author: [Your Name] ; Date: [Today's Date] ; Initialize variables VAR ; Flag to indicate if M8012 is on FlagM8012 ON ;…	**Part One: Complete IL Program with Line-by-Line English Comments** Here is the complete IL program for the question "Can M8012 and M8013 be used together?": ``` LD M8012 ; Load M8012 (100ms cycle) LD M8013 ; Load M8013 (10ms cycle) OUT M22 ; Output M22 (simply a placeholder for demonstration) LD M8012 ; Load M8012 (100ms cycle) OUT M23 ; Output M23 (simply a placeholder for demonstration) ``` *…	[208, 243, 264]	[0.8792, 0.7583, 0.6861]	0.4426	0.533	0.0007	0.0047	0.0201	0.0528	16.02	25.68
llama3.1:8b	254	Can you change M8013’s period via program?	Example code: ``` LD M8013 ``` Explanation: No; period is fixed by internal clock and cannot be modified.	Here are the responses to your question: **Part One: Mitsubishi FX3U/FX3UC IL Instruction List Code** ```il ; Program to change the period of timer M8013 via program ; 2023-02-20 ; Initialize timer M8013 M8013 CLR ; Clear timer M8013 DLY 0.1 ; Wait for 0.1 seconds (just in case) ; Set timer M8013's period M8013 MOV #123 ; Load value 123 into timer M8013's period register TMR ; Start timer M8013 ;…	I'll provide the answer to the question. **Part One: Complete IL Program with Line-by-Line Comments** Here is the complete IL program that answers the question: ``` LD M8013 ; Load M8013 register ADD #1 ; Add 1 to the current value ST M8013 ; Store the new value back to M8013 LD M8013 ; Load the new value OUT Y0 ; Output the new value to output Y0 (e.g., for blinking) ``` Note that the period of …	[256, 218, 250]	[0.5645, 0.5384, 0.5049]	0.6081	0.5626	0.001	0.0049	0.0511	0.0392	16.46	13.41
llama3.1:8b	255	What is the oscillation period of M8014?	Example code: ``` LD M8014 OUT Y0 ``` Explanation: Approximately 1-minute ON/OFF cycle, used for long-period indication.	I'll provide the solution in two parts as requested. **Part One: Mitsubishi FX3U/FX3UC IL Instruction List Code** ```il ; Program: M8014 Oscillator ; Description: Set M8014 as an output and toggle its state at regular intervals ; Author: [Your Name] ; Initialize outputs OUT 1, 0 ; Initialize M8014 as output (set to 0) OUT 1, 1 ; Initialize M8014 as output (set to 1) ; Main program loop LBL 10 ; L…	**Part One: Mitsubishi FX3U/FX3UC IL Instruction List Code** Here is the complete IL program with line-by-line English comments: ``` ; Initialize M8013 as a 1s ON / 1s OFF pulse for periodic blinking LD M8013 OUT Y0 ; Force timers to pause or reset (refer to model documentation) LD M8015 ; Set the oscillation period of M8014 (answer is not provided, but I'll assume it's 1s) LD #1 MOV M8014 ; Note…	[250, 262, 254]	[0.6314, 0.5838, 0.5552]	0.5016	0.6152	0.0006	0.0017	0.035	0.0679	12.22	25.56
llama3.1:8b	256	How to use M8014 for minute counting?	Example code: ``` LD M8014 OUT C0 ``` Explanation: Toggles every minute, used for long-duration accumulation.	I'll provide the response in two parts as requested. **Part One: Mitsubishi FX3U/FX3UC IL Instruction List Code** Here is the complete IL program with line-by-line English comments explaining each instruction: ```il ; Minute counting program using M8014 ; Author: [Your Name] ; Date: [Today's Date] ; Initialize minute counter M8014 E#0 ; Load 0 into minute counter ; Main program loop LOOP: ; Read …	To answer the question on using M8014 for minute counting, we will need to combine the concepts of the examples provided with the specific requirements for minute counting. M8014 is likely associated with a timer or counter function in the Mitsubishi PLC. To implement a minute counter using M8014, we would follow a similar structure to the counter example using M8012. However, we need to understa…	[266, 248, 262]	[0.6297, 0.6117, 0.5886]	0.4727	0.4553	0.0005	0.0015	0.0215	0.0297	19.15	16.6
llama3.1:8b	257	Can M8014 replace the RTC?	Example code: ``` LD M8014 ``` Explanation: Only minute-level toggling, no date/time details; cannot fully replace RTC.	**Part One: Mitsubishi FX3U/FX3UC IL Instruction List Code** ```il ; Define a variable for the current date and time VAR DATETIME DT_CUR ; Define a variable for the current time in hours and minutes VAR INT HOURS VAR INT MINUTES ; Load the current date and time from the M8014 (if available) or the built-in RTC (if M8014 is not connected) LOAD M8014, DT_CUR ; Check if M8014 is connected and operat…	Based on the reference examples provided, I will first write the complete IL program with line-by-line English comments and then provide a step-by-step description of the program's logic flow. **Part One: Complete IL Program with Line-by-Line English Comments** ```il ; Initial Comment: This program demonstrates the use of Mitsubishi FX3U/FX3UC IL Instruction List programming ; for controlling out…	[269, 253, 274]	[0.7663, 0.6471, 0.6128]	0.5323	0.3971	0.0007	0.0006	0.0426	0.0203	15.72	27.78
llama3.1:8b	258	Is M8014 suitable for higher frequency timing?	Example code: ``` LD M8014 ``` Explanation: No; use M8012 or M8013 for faster requirements.	I'll provide the response in two parts as requested. **Part One: Mitsubishi FX3U/FX3UC IL Instruction List Code** Here is the complete IL program with line-by-line English comments explaining each instruction: ```IL // Initialize variables V0:=0; // Initialize V0 to 0 V1:=0; // Initialize V1 to 0 V2:=0; // Initialize V2 to 0 // Input and output assignments IN0:=X0; // Assign input X0 to IN0 IN1:=…	**Part One: Complete IL Program with Line-by-Line English Comments** ```il ; Initialize timer M8011 LD M8011 OUT C0 ; Check if M8014 is implemented on the current model LD M8014 ; If not implemented, the following instruction will be skipped ; Comment out the next instruction if the model does not support M8014 ; OUT C1 ; Load M8015 into accumulator LD M8015 ; Comment: M8015 can force timers to p…	[242, 259, 262]	[0.8028, 0.5773, 0.591]	0.2301	0.493	0.0004	0.0015	0.02	0.0295	19.96	23.99
llama3.1:8b	259	M8014 may not be implemented on some models?	Example code: ``` LD M8014 ``` Explanation: Yes; check the model manual.	I'll provide the response in two parts as requested. **Part One: Mitsubishi FX3U/FX3UC IL Instruction List Code** Here is a sample IL program that demonstrates a basic control logic for a conveyor belt system: ```IL ; Program Name: Conveyor Belt Control ; Version: 1.0 ; Date: 2023-02-20 ; Initialize variables MOV #0, [A0] ; Initialize accumulator A0 to 0 MOV #0, [A1] ; Initialize accumulator A1 t…	Here are the answers to the questions: **Part One: Complete IL Program with Line-by-Line English Comments** Here is the complete IL program: ``` LD M8002 ; Load M8002 into accumulator OUT M0 ; Output M0 (briefly ON during first scan after RUN) LD M8012 ; Load M8012 into accumulator OUT Y1 ; Output Y1 (blinks at 0.1s) LD M8013 ; Load M8013 into accumulator OUT Y2 ; Output Y2 (blinks at 1s) LD M801…	[260, 253, 200]	[0.7045, 0.638, 0.6051]	0.17	0.5528	0.0004	0.0015	0.0146	0.0322	22.26	16.6
llama3.1:8b	260	What function does M8015 have on some models?	Example code: ``` LD M8015 OUT Y0 ``` Explanation: Used to disable or preset timers, or as an internal mode flag, depending on the manual.	I'll be happy to help you with the Mitsubishi FX-series Instruction List programming. **Part One: Mitsubishi FX3U/FX3UC IL Instruction List Code** Here is the complete IL program with line-by-line English comments explaining each instruction: ```IL ; Program Name: Example Program ; Author: [Your Name] ; Date: [Today's Date] ; Initialize variables MOV R0, #0 ; Initialize counter variable R0 to 0 M…	Based on the reference examples, I'll provide the answers to your questions. **Part One: Complete IL Program with Line-by-Line English Comments** Here's a sample IL program that demonstrates the use of M8017, M8014, and M8003: ```il // Initialize the internal RTC to adjust for time drift LD M8017 ; Load the current RTC value ADD #30 ; Add 30 seconds to the RTC value (adjusts for time drift) ST M8…	[270, 259, 205]	[0.7896, 0.7045, 0.6991]	0.4016	0.4665	0.0006	0.0015	0.0264	0.0436	20.39	18.0
llama3.1:8b	261	How to pause timers using M8015?	Example code: ``` LD M8015 AND T0 OUT Y10 ``` Explanation: When M8015=ON, timers are paused; actual behavior depends on the model.	Here's the response in two parts: **[Part One] - Mitsubishi FX3U/FX3UC IL Instruction List Code** ```il // Initialize variables MOV #0, A0 // Initialize A0 to 0 (flag for timer pause) MOV #0, A1 // Initialize A1 to 0 (flag for timer reset) // Main program loop LBL #1 MOV #1000, T2 // Set timer T2 to 1000ms MOV #0, T2C // Reset timer T2 counter MOV #0, T3 // Reset timer T3 counter MOV #0, T4 // Re…	I'll answer your question about pausing timers using M8015. To pause timers using M8015, you can use the following IL code: ``` LD M8015 OUT T0 K0 OUT T1 K0 OUT T2 K0 ``` Explanation: The `LD M8015` instruction loads the timer pause flag into a register. Then, the `OUT` instructions are used to clear the timing flags for timers T0, T1, and T2, effectively pausing them. However, please note that t…	[203, 249, 193]	[0.6721, 0.6042, 0.5567]	0.576	0.703	0.0004	0.0173	0.0228	0.0913	21.7	23.02
llama3.1:8b	262	What is M8015’s relation to actual timers?	Example code: ``` LD M8015 ``` Explanation: Can force timers to pause or reset; refer to model documentation.	**Part One: Mitsubishi FX3U/FX3UC IL Instruction List Code** ```IL ; Program Name: Timer_Example ; Date: 2023-02-20 ; Author: [Your Name] ; Initialize Timer 1 T1_INIT E# M8011 = 1000 ; Set Timer 1's count value to 1000 (10 seconds) ; Initialize Counter 0 C0_INIT E# M8015 = 0 ; Clear Counter 0 ; Start Timer 1 T1_START E# M8001 = 1 ; Enable Timer 1 ; Main Loop L0: ; Read Timer 1's count value T1_RE…	**Part One: Mitsubishi FX3U/FX3UC IL Instruction List Code** Below is the complete IL program with line-by-line English comments: ``` ; Program: Timer and Module Presence Check ; Description: Checks module presence and resumes timers after reset. LD X0 ; Load X0 register with initial value (not used in this program) LD M8018 ; Load M8018 register, indicating module presence OUT T0 K100 ; Trigger …	[203, 281, 263]	[0.7272, 0.6842, 0.6612]	0.4744	0.6092	0.0006	0.0008	0.0282	0.0413	21.55	20.72
llama3.1:8b	263	If RST M8015 is used, will timers resume?	Example code: ``` LD X0 RST M8015 ``` Explanation: May not work if reserved by system; some models allow manual clear.	I'll provide the response in two parts as requested. **Part One: Mitsubishi FX3U/FX3UC IL Instruction List Code** Here is the complete IL program with line-by-line English comments explaining each instruction: ```il ; Program: Timer Resume ; Description: Resume timers after RST M8015 ORG #0000H ; Start of program memory MOV R1, #0FFH ; Initialize R1 to FFH LOOP MOV R0, #00H ; Initialize R0 to 00H…	**Part One: Complete IL Program with Line-by-Line English Comments** Here is the complete IL program that meets the requirements: ``` ; Step 1: Load M8002 for timer trigger LD M8002 ; Step 2: Output to T0 with a delay of 100ms OUT T0 K100 ; Step 3: Load M8008 to reset OFF after power restore LD M8008 ; Step 4: Load M8015 for timer pause logic LD M8015 ; Step 5: AND operation to pause timers when …	[203, 233, 261]	[0.664, 0.5288, 0.6557]	0.3891	0.5377	0.0013	0.0039	0.0308	0.0429	19.06	13.97
llama3.1:8b	264	Can M8015 be used as a general bit?	Example code: ``` LD M8015 OUT M10 ``` Explanation: Not recommended; system-reserved function may cause interference.	I'll provide the response in two parts as requested. **Part One: Mitsubishi FX3U/FX3UC IL Instruction List Code** ```il // Define a bit for the LED indicator BIT LED BIT#0 // Initialize the bit to false (0) SETBIT LED 0 // Main program loop LOOP // Read the input bit (SW1) from the input module READBIT SW1 BIT#1 // If the input bit is true (1), set the LED indicator bit to true (1) IF SW1 THEN SE…	**Part One: Complete IL Program with Line-by-Line English Comments** Here is the complete IL program: ``` ; IL Program for Mitsubishi FX3U/FX3UC ; Using M8012 and M8013 together LD M8012 ; Load M8012 into the accumulator OUT Y1 ; Output the value of M8012 to Y1 LD M8013 ; Load M8013 into the accumulator OUT Y2 ; Output the value of M8013 to Y2 ``` **Part Two: Program Logic Explanation** Here's a …	[253, 242, 199]	[0.6861, 0.6287, 0.6023]	0.2375	0.4726	0.0006	0.0014	0.0156	0.029	17.14	14.95
llama3.1:8b	265	When does M8016 turn ON?	Example code: ``` LD M8016 OUT Y0 ``` Explanation: ON while the PLC reads or displays the RTC, pausing updates.	**Part One: Mitsubishi FX3U/FX3UC IL Instruction List Code** ```il ; M8016 ON/OFF Logic Program ; Author: [Your Name] ; Date: [Today's Date] ; Initialize Flags LD F000.0, 0 ; Initialize Flag F000.0 to OFF LD F000.1, 0 ; Initialize Flag F000.1 to OFF ; Check for Input Condition LD F000.0, I000.0 ; Load input I000.0 into Flag F000.0 LT F000.0, 100 ; Check if input I000.0 is greater than 100 BNN F00…	Based on the reference examples, I will write the complete IL program with line-by-line English comments, and then provide a step-by-step description of the program's logic flow. **Complete IL Program:** ```IL ; M8004 turns ON when the PLC detects an error LD M8004 OUT Y0 ; M8019 turns ON when the RTC experiences errors or read/write failures LD M8019 OUT Y0 ; M8018 turns ON when the RTC module o…	[210, 280, 275]	[0.9549, 0.9418, 0.9515]	0.3947	0.7235	0.0008	0.0143	0.0377	0.0703	18.34	16.27
llama3.1:8b	266	How to use M8016 with screen time display?	Example code: ``` LD M8016 AND M10 OUT M20 ``` Explanation: M10 may request display; M8016=ON indicates RTC read, pausing screen update.	I'll provide the response in two parts as requested. **Part One: Mitsubishi FX3U/FX3UC IL Instruction List Code** Here is the complete IL program with line-by-line English comments explaining each instruction: ```il // Initialize the PLC MOV X0, #0 // Reset X0 to 0 MOV X1, #0 // Reset X1 to 0 // Set the timer for 10 seconds MOV TMR0, #10000 // Set timer 0 to 10 seconds // Main program loop LBL #1…	I'll provide the complete IL program with line-by-line English comments, followed by a step-by-step description of the program's logic flow. **Part One: Mitsubishi FX3U/FX3UC IL Instruction List Code** Here is the complete IL program with line-by-line English comments: ``` ; Initialize M8016 to OFF LD M8016 ; Load the value of M8016 into the accumulator OUT Y0 ; Output the value of the accumulato…	[256, 265, 241]	[0.6297, 0.5428, 0.5091]	0.3194	0.4642	0.0004	0.001	0.0242	0.0404	22.11	20.26
llama3.1:8b	267	Is M8016 latched?	Example code: ``` LD M8016 OUT M30 ``` Explanation: Usually a transient state ON during RTC read, then OFF.	**Part One: Mitsubishi FX3U/FX3UC IL Instruction List Code** ``` ; FX3U/FX3UC IL Program: M8016 Latch Check ; Date: 2023-02-20 ; Engineer: [Your Name] ; Initialize Timer T1 (not used in this program) LD T1, 0 ; Set M8016 output to 0 (clear latch) LD M8016, 0 ; Check if M8016 is latched (set by external input) LD M8016 JEQ GOTO LATCH_CHECK_DONE ; If M8016 is latched, set output to 1 LD M8016 ORI #…	To answer your question, we need to provide the IL program with line-by-line English comments to check if M8016 is latched. Here's the IL program: ``` ; Check if M8016 is latched LD M8016 ; Load M8016 into a temporary register OUT Y0 ; Output the value of M8016 to Y0 ``` This program loads the value of M8016 into a temporary register and then outputs it to Y0. If M8016 is latched (i.e., its value…	[228, 281, 160]	[0.9026, 0.472, 0.4734]	0.4274	0.468	0.0015	0.0054	0.0381	0.1026	20.94	10.99
llama3.1:8b	268	How to detect when RTC read is complete?	Example code: ``` LDN M8016 OUT Y5 ``` Explanation: M8016=OFF indicates read complete, resume display or operation.	I'll provide the response in two parts as requested. **Part One: Mitsubishi FX3U/FX3UC IL Instruction List Code** Here is the complete IL program with line-by-line English comments explaining each instruction: ```IL // Initialize Timer 1 for RTC read L01: MOV #0, TMR1 // Reset Timer 1 L02: MOV #0, TMR1H // Reset Timer 1 High byte // Start RTC read L03: MOV #0x50, M1A // Select RTC register addres…	**Part One: Complete IL Program with Line-by-Line English Comments** Here is the complete IL program with line-by-line English comments to detect when the RTC read is complete: ```il ; Check if RTC read is complete LD M8019 ; Check if RTC read is complete (0: ready, 1: in progress) JAL RST ; If RTC is ready, jump to reset (RST) instruction JMP RST ; If RTC is not ready, jump to reset (RST) instru…	[284, 84, 167]	[0.6441, 0.3547, 0.3624]	0.3661	0.5457	0.0005	0.0011	0.0199	0.0398	20.85	16.42
llama3.1:8b	269	If RTC is unused, does M8016 affect?	Example code: ``` LD M8016 ``` Explanation: No; if RTC is not used, M8016 remains OFF.	I'll provide the response in two parts as requested. **Part One: Mitsubishi FX3U/FX3UC IL Instruction List Code** Here is the complete IL program with line-by-line English comments explaining each instruction: ```IL ; Define variables VAR T0 : DINT; Timer 0 M8016: DINT; Counter END_VAR ; Initialize timer and counter INIT T0 := 0; M8016 := 0; END_INIT ; Main program loop MAIN ; Increment counter e…	**Part One: Complete IL Program with Line-by-Line English Comments** Here is the complete IL program with line-by-line English comments: ``` LD M8014 ; Load M8014 (RTC status) into accumulator ; Minute-level toggling, no date/time details ; Cannot fully replace RTC LD M8008 ; Load M8008 (power status) into accumulator ; M8008 remains ON during sustained outage if PLC is powered (e.g., via UPS) LD…	[257, 232, 276]	[0.7663, 0.5393, 0.6925]	0.3071	0.6493	0.0014	0.003	0.0485	0.0611	16.45	13.13
llama3.1:8b	270	What is M8017 used for?	Example code: ``` LD M8017 OUT Y0 ``` Explanation: Adjusts internal RTC by ±30 seconds to correct time drift.	I'd be happy to provide the solution. **Part One: Mitsubishi FX3U/FX3UC IL Instruction List Code** ```il ; M8017 Program ; Comments: This program demonstrates the use of M8017 for a specific application. ; Author: [Your Name] ; Define the input and output modules MDI 1, 1 ; Define Input Module 1 MDI 2, 2 ; Define Input Module 2 MDX 1, 3 ; Define Output Module 3 ; Define the timer MT1 1, 100 ; Set…	**Part One: Mitsubishi FX3U/FX3UC IL Instruction List Code** Here is the complete IL program with line-by-line English comments: ``` LD M8017 ; Load M8017 (Used for... ?) MOV #0 ; Initialize counter to 0 LD CNT ; Load counter value ADD #1 ; Increment counter value ST CNT ; Store updated counter value OUT Y0 ; Output counter value to Y0 LD M8015 ; Load M8015 (Disable or preset timers, or internal …	[260, 240, 209]	[0.7896, 0.7723, 0.6806]	0.3841	0.4532	0.0005	0.0047	0.0195	0.0521	21.27	11.7
llama3.1:8b	271	How to trigger M8017 for correction?	Example code: ``` LD X0 SET M8017 ``` Explanation: When X0=ON, M8017=ON, shifting time ±30s as per model.	I'd be happy to help you with the Mitsubishi FX3U/FX3UC IL program. Here are the two parts of the response as requested: **Part One: Mitsubishi FX3U/FX3UC IL Instruction List Code** ```il ; IL Program: Trigger M8017 for Correction ; Author: [Your Name] ; Date: [Today's Date] ; Initialize Variables MOV #0, D0 ; Initialize D0 to 0 MOV #1, D1 ; Initialize D1 to 1 (Trigger Flag) ; Main Program Loop L…	**Part One: Complete IL Program with Line-by-Line English Comments** ```il ; Initialize M8017 to OFF LD M8017 ; Set M8017 to ON for correction MOV M8017 #1 ; Trigger alarm using M8004 LD M8004 OUT Y10 ; Warning lamp OUT BZ ; Buzzer (assumed flag) ``` **Part Two: Program Logic Explanation** 1. The program starts by initializing M8017 to OFF using the `LD` instruction. This is typically done at the…	[272, 211, 197]	[0.6812, 0.5673, 0.5083]	0.4623	0.4981	0.0006	0.0014	0.0341	0.0769	17.42	10.86
llama3.1:8b	272	Does M8017 turn OFF after correction?	Example code: ``` LD M8017 ``` Explanation: Most models auto-reset M8017 to OFF after correction.	I'll provide the response in two parts as requested. **Part One: Mitsubishi FX3U/FX3UC IL Instruction List Code** Here is the complete IL program with line-by-line English comments explaining each instruction: ```IL ; Program Name: M8017_Correction ; Description: Turns OFF M8017 after correction ; Initialize variables VAR ; Flag to indicate if correction is complete CORRECTED bit END_VAR ; Main p…	**Part One: Complete IL Program with Line-by-Line English Comments** Here is the complete IL program with line-by-line English comments: ``` LD M8007 ; Read the current state of M8007 OUT M8007 ; Output the state of M8007 (turns it OFF) LD X0 ; Read the state of X0 AND #1000000 ; Check if X0 is set ( ON ) JMPSET M8017 ; If X0 is ON, jump to the M8017 setting LD M8017 ; Read the current state of M…	[229, 271, 198]	[0.7389, 0.6812, 0.6603]	0.4955	0.5669	0.0021	0.0026	0.0554	0.0505	11.17	9.18
llama3.1:8b	273	Can M8017 adjust by one minute instead of 30s?	Example code: ``` LD M8017 ``` Explanation: No; use RTC write instructions for larger adjustments.	**Part One: Mitsubishi FX3U/FX3UC IL Instruction List Code** ```il ; Initialize timer and variables MOV #0, TMR0 ; Initialize 16-bit timer to 0 MOV #0, X ; Initialize variable X to 0 MOV #0, Y ; Initialize variable Y to 0 ; Set timer to count in seconds MOV #10, TMR0.CNT ; Set timer count to 10 (10ms increments) MOV #1, TMR0.INT ; Enable timer interrupt ; Main program loop LOOP: MOV #1, IN0 ; Rea…	**Part One: Mitsubishi FX3U/FX3UC IL Instruction List Code** Here is the complete IL program with line-by-line English comments: ``` ; Initialize M8017 with a 1-minute adjustment LD M8017 MOVL #60 ; Load 1 minute (60 seconds) into M8017 ST M8017 ; Set up timer T0 with a 10-second period LD T0 MOVL #10 ; Load 10 seconds into timer T0 ST T0 ; Set up output C0 as an output LD C0 MOVL #0FF ; Set outp…	[252, 272, 261]	[0.6701, 0.5654, 0.5861]	0.3177	0.4917	0.0005	0.0018	0.0212	0.0395	13.71	6.77
llama3.1:8b	274	Can RTC read and M8017 correction occur simultaneously?	Example code: ``` LD M8016 AND M8017 ``` Explanation: Not recommended; pause display (M8016=ON) before correction (M8017).	I'll provide the response in two parts as requested. **Part One: Mitsubishi FX3U/FX3UC IL Instruction List Code** ```il ; Read RTC and set current time MOV R0, #0 ; Clear R0 register MOV R1, #0 ; Clear R1 register MOV R2, #0 ; Clear R2 register OUT 0x100, R0 ; Send start bit to RTC OUT 0x101, R1 ; Send year high byte to RTC OUT 0x102, R2 ; Send year low byte to RTC MOV R0, #0x04 ; Set command byt…	Based on the provided reference examples, I'll write the complete IL program with line-by-line English comments. **IL Program:** ```IL ; Initialize M8016 to OFF (if RTC is unused) LD M8016 ; Trigger M8017 for correction when X0 is ON LD X0 SET M8017 ; Detect when RTC read is complete (M8016=OFF) LDN M8016 OUT Y5 ``` Now, let's move on to the program logic explanation. **Program Logic Explanation:…	[269, 271, 268]	[0.618, 0.5903, 0.5536]	0.3429	0.4897	0.0005	0.0019	0.024	0.0789	12.7	10.08
llama3.1:8b	275	When does M8018 turn ON?	Example code: ``` LD M8018 OUT Y0 ``` Explanation: ON when the RTC module or card is detected as inserted.	I'll provide the code and explanation as requested. **Part One: Mitsubishi FX3U/FX3UC IL Instruction List Code** ```il ; Initialize variables VAR M8018 : BOOL; // Alarm indicator M8019 : BOOL; // Alarm counter M8020 : DINT; // Time-out counter END_VAR ; Check if time-out counter is reached IF M8020 >= 10 THEN ; Reset alarm counter M8019 := FALSE; ; Reset time-out counter M8020 := 0; END_IF ; Chec…	To answer your question, I'll provide the complete IL program with line-by-line English comments, followed by a step-by-step description of the program's logic flow. **Complete IL Program:** ``` ; Turn ON M8019 when RTC experiences errors or read/write failures LD M8019 ; Load M8019 into the accumulator AND #F000 ; Mask to check for error bits OUT Y0 ; If result is non-zero, output Y0 (M8019 turn…	[280, 215, 265]	[0.9587, 0.9485, 0.9515]	0.3323	0.5673	0.0032	0.002	0.0466	0.0549	8.23	12.25
llama3.1:8b	276	If no RTC card is inserted, what is M8018?	Example code: ``` LD M8018 ``` Explanation: M8018=OFF, indicating no RTC module or connection error.	Here is the response in two parts as requested: **Part One: Mitsubishi FX3U/FX3UC IL Instruction List Code** ``` ; Initialize variables and input/output MOV #0, M8018 ; Initialize M8018 to 0 MOV #0, M8019 ; Initialize M8019 to 0 MOV #0, M8020 ; Initialize M8020 to 0 ; Check if RTC card is inserted MOV M8019, M8000 ; Read the status of the first slot (RTC card) AND #0x8000, M8000 ; Check if the mo…	Based on the reference examples, I will provide the complete IL program with line-by-line English comments for Part One, and then explain the program logic flow in Part Two. **Part One: Mitsubishi FX3U/FX3UC IL Instruction List Code** ```il ; Check if RTC is unused LD M8016 ; Load M8016 (RTC used flag) CMP #0 ; Compare with 0 (not used) JL RTC_NOT_USED ; Jump to RTC_NOT_USED if less than 0 ; If R…	[269, 279, 270]	[0.6925, 0.6261, 0.5957]	0.5593	0.5165	0.0015	0.0016	0.0382	0.0403	9.54	7.78
llama3.1:8b	277	How to protect RTC operations using M8018?	Example code: ``` LD M8018 AND X0 OUT M10 ``` Explanation: Only when RTC module is present (M8018=ON) and X0=ON does RTC read/write occur.	I'll provide the solution in two parts as requested. **Part One: Mitsubishi FX3U/FX3UC IL Instruction List Code** ```il ; M8018 RTC Protection Program ; By [Your Name] ; Initialize RTC M8018 CLR ; Clear RTC counter M8018 WRN ; Write to RTC counter M8018 CLR ; Clear RTC alarm M8018 WRN ; Write to RTC alarm ; Set RTC time (HOUR:MIN:SEC) M8018 DB 0x10 ; Set hour (16) M8018 DB 0x30 ; Set minute (30) …	I'll provide the complete IL program with line-by-line English comments and a step-by-step description of the program's logic flow. **Part One: Complete IL Program** ```il ; Protect RTC operations using M8018 LD M8018 ; Load M8018 into accumulator AND X0 ; AND instruction with X0 (logic AND operation) MOV M8018 ; Move the result back to M8018 LD M8019 ; Load M8019 into accumulator (stable battery…	[269, 207, 284]	[0.5956, 0.502, 0.5164]	0.5116	0.5862	0.0005	0.0024	0.03	0.0772	17.08	10.61
llama3.1:8b	278	Can M8018 signal card removal?	Example code: ``` LDN M8018 OUT Y5 ``` Explanation: M8018=OFF triggers Y5 warning for card absence.	**Part One: Mitsubishi FX3U/FX3UC IL Instruction List Code** ```il ; Initialize the program START: LDN #0 ; Load memory address 0 CLR #R0 ; Clear register R0 ; Check if the M8018 signal card is present CHECK_M8018: LDN #0 ; Load memory address 0 MOV #M8018_STATUS ; Move the M8018 status word to register R0 OUT #R0 ; Output the contents of R0 to the M8018 signal card INP #R0 ; Input the contents o…	I'll answer the question based on the reference examples provided. **Answer:** ``` LD M8018 RST M8018 ``` Explanation: Yes, the RST instruction is used to reset the bit, so when M8018 is reset, it will signal card removal. Note: The RST instruction sets the bit to 0, which in this case indicates card removal.	[279, 257, 218]	[0.6097, 0.5192, 0.5381]	0.5504	0.5467	0.0005	0.009	0.0265	0.1471	14.92	4.02
llama3.1:8b	279	Does M8018 update immediately on card change?	Example code: ``` LD M8018 ``` Explanation: Yes; hardware detection updates M8018 on insertion/removal.	I'll provide the response in two parts as requested. **Part One: Mitsubishi FX3U/FX3UC IL Instruction List Code** Here is the complete IL program with line-by-line English comments explaining each instruction: ``` ; Initialize variables MV M8018, #0 ; Initialize M8018 to 0 MV M8019, #1 ; Initialize M8019 to 1 ; Detect card change INP #1024, M8018 ; Read card change status (bit 0) into M8018 AND #…	I'll provide the answers as a professional PLC programming engineer with expertise in Mitsubishi FX-series Instruction List programming. **Part One: Complete IL Program with Line-by-Line English Comments** Here is the complete IL program: ``` // Check if RTC card is inserted LD M8018 JALR #RTC_CARD_NOT_INSERTED // If RTC card is not inserted, branch to error handling RTC_CARD_NOT_INSERTED: LD M80…	[276, 272, 200]	[0.6261, 0.5534, 0.6069]	0.5994	0.5714	0.0017	0.0038	0.0318	0.0367	13.19	10.37
llama3.1:8b	280	When does M8019 turn ON?	Example code: ``` LD M8019 OUT Y0 ``` Explanation: ON when the RTC experiences errors or read/write failures.	I'll provide the response in two parts as requested. **Part One: Mitsubishi FX3U/FX3UC IL Instruction List Code** Here is the complete IL program with line-by-line English comments: ```il ; Initialize the program LDN 0000 ; Load address 0000 LD A, #00 ; Load accumulator with 0 OUT A ; Output 0 to address 0000 ; Read input signal from M8017 LDN 0001 ; Load address 0001 IN M8017 ; Read input signal…	**Part One: Mitsubishi FX3U/FX3UC IL Instruction List Code** Here is the complete IL program with line-by-line English comments: ``` ; Initialize the outputs OUT Y0 ; Clear Y0 output ; Detect RTC module or card insertion LD M8018 ; Load M8018 (RTC detection) OUT Y0 ; If M8018 is ON, set Y0 output ON ; Detect external 24V supply cut-off LD M8009 ; Load M8009 (24V supply detection) OUT Y0 ; If M800…	[275, 235, 265]	[0.9587, 0.9396, 0.9418]	0.4608	0.5757	0.0031	0.0021	0.0493	0.0547	13.54	8.87
llama3.1:8b	281	What is the relationship between M8019 and M8018?	Example code: ``` LD M8018 LD M8019 ``` Explanation: M8018 indicates module presence; M8019 indicates RTC errors. They operate independently.	I'll provide the response in two parts as requested. **Part One: Mitsubishi FX3U/FX3UC IL Instruction List Code** Here is the complete IL program with line-by-line English comments: ```IL ; Define variables M8019: D[0] ; Counter variable M8018: D[1] ; Control variable ; Initialize counter variable to 0 INIT: M8019 := 0 ; Main program loop MAIN: ; Read input from M3 (assuming M3 is a pushbutton) M…	A question about Mitsubishi FX-series Instruction List programming! Based on the reference examples, I can deduce that the relationship between M8019 and M8018 is similar to the one between M8003 and M8002. M8018 (a-contact) is ON on the first scan; M8019 (b-contact) is OFF on the first scan. They complement each other. Here's the complete IL program with line-by-line English comments: ``` LD M80…	[205, 243, 237]	[0.827, 0.7918, 0.8166]	0.2529	0.4932	0.0007	0.0122	0.0342	0.0763	13.73	3.41
llama3.1:8b	282	What actions on RTC error?	Example code: ``` LD M8019 OUT Y10 // Warning lamp MOV K0 D500 // Reset time registers ``` Explanation: Alert operator and attempt reinitialization.	**Part One: Mitsubishi FX3U/FX3UC IL Instruction List Code** ```il ; Define variables VAR ; Error flag ERR_RTC_ERROR DINT END_VAR ; Main program MAIN ; Check RTC error IF RTC_ERROR THEN ; Set error flag ERR_RTC_ERROR := 1 END_IF ; Check error flag IF ERR_RTC_ERROR THEN ; Output alarm (Lamp ON) OUTPUT ; Lamp output (ON) lamp_ON DINT := 1 END_OUTPUT END_IF END_MAIN ``` **Part Two: Program Logic Exp…	Based on the provided reference examples, I will write the complete IL program with line-by-line English comments and explain the program logic flow. **IL Program:** ```il ; Initialize RTC module LD M8019 ; Ensure stable battery voltage, proper module connection, and correct RTC handling ; Check if RTC module is inserted LD M8018 ; M8018=OFF indicates no RTC module or connection error ; Main prog…	[284, 276, 268]	[0.7754, 0.3646, 0.5818]	0.4973	0.4785	0.0009	0.0014	0.0263	0.044	9.06	8.92
llama3.1:8b	283	Does M8019 reset OFF automatically?	Example code: ``` LD M8019 ``` Explanation: Resets OFF after error is cleared and RTC reinitialized.	I'll provide the response in two parts as requested. **Part One: Mitsubishi FX3U/FX3UC IL Instruction List Code** Here is the complete IL program: ```IL // Initialize inputs and outputs LDN 0 ; Load input 0 MV 0 ; Move input 0 to output 0 LDN 1 ; Load input 1 MV 1 ; Move input 1 to output 1 LDN M8019 ; Load input M8019 (reset) MV 0 ; Move input M8019 to output M8019 (reset) // Main program logic …	Based on the reference examples provided, here are the answers: **Part One: Complete IL Program with Line-by-Line English Comments** ```il ; M8008 reset OFF after power restores LD M8008 ; Load M8008 into accumulator (reset OFF) OUT M8008 ; Output M8008 (reset OFF) ; M8019 turns ON when RTC experiences errors or read/write failures LD M8019 ; Load M8019 into accumulator OUT Y0 ; Output Y0 (M8019 …	[233, 280, 272]	[0.8183, 0.7469, 0.7323]	0.4128	0.6483	0.0005	0.0027	0.0236	0.0669	16.45	6.37
llama3.1:8b	284	How to prevent frequent RTC errors?	Example code: ``` LD M8019 ``` Explanation: Ensure stable battery voltage, proper module connection, and correct RTC handling.	**Part One: Mitsubishi FX3U/FX3UC IL Instruction List Code** ```il ; Prevent frequent RTC errors by monitoring the RTC status and resetting it when necessary ; Initialize RTC INIT_RTC: MOV #RTC_START, R0 MOV #TRUE, R1 OUT R0, R1 ; Start the RTC ; Monitor RTC status MONITOR_RTC: MOV #RTC_STATUS, R0 MOV #TRUE, R1 OUT R0, R1 ; Read the RTC status MOV R0, R2 ; Store the RTC status in R2 CMP #RTC_ERR,…	Based on the provided examples, I'll write the complete IL program with line-by-line English comments to prevent frequent RTC errors. **Part One: IL Program** ``` ; Prevent frequent RTC errors ; Alert operator and attempt reinitialization on RTC error LD M8019 ; Load the RTC error status register JMP C M8019 ; If error, jump to the error handling section OUT Y10 ; Otherwise, keep the warning lamp…	[282, 197, 277]	[0.7754, 0.2786, 0.5164]	0.4786	0.486	0.0006	0.002	0.0243	0.0478	9.67	9.17
