# Supplementary material for: Multi-Hardware Benchmarking of Open-Source Large Language Models with Retrieval-Augmented Generation for Mitsubishi FX-Series PLC Instruction List Code Generation
Source: Sensors (Basel). 2026 Jun 5;26(11):3602. doi: 10.3390/s26113602 (PMC13259087; doi:10.3390/s26113602)
Supplement: Supplementary file 1 [file sensors-26-03602-s001.zip › data/csv/minilm_llama3.3_70b_20260314_115130.csv]

model	idx	question	gt	llm_answer	rag_answer	retrieved_ids	retrieved_sims	llm_sim	rag_sim	llm_bleu	rag_bleu	llm_rouge	rag_rouge	llm_time	rag_time
llama3.3:70b	0	Please use the FX-series PLC instruction list to design traffic light control logic for a one-way road. The red, green, and yellow lights switch in sequence. Assume that pressing X0 starts the system and there is a stop button X1. The timing parameters are: green light 10.0 seconds, green light blinking 2 seconds, yellow light 4.0 seconds, red light 24.0 seconds, and the cycle repeats.	LD X000 // Start button OR M0 ANI X001 // Stop button OUT M0 // System start flag LD M0 ANI T3 // Ensure the next timer has not reached OUT T0 K100 // T0 = 10.0 seconds (K100 means 10.0 x 100ms) ANI T0 OUT M1 // M1 = Green light phase LD T0 OUT T1 K20 // T1 = 2 seconds (20 x 100ms) ANI T1 OUT M2 // M2 = Green light blinking phase LD T1 OUT T2 K40 // T2 = 4.0 seconds (40 x 100ms) ANI T2 OUT M3 // …	### [Part One] - Mitsubishi FX3U/FX3UC IL Instruction List Code ```il // Start of the program, initializing flags and timers 1. LD X0 // Load the start button input 2. AND M0 // Check if the system start flag is set 3. BN 5 // Branch if start condition is not met 4. SET M0 // Set the system start flag 5. LD X1 // Load the stop button input 6. ANDN M1 // Check if the stop button is pressed 7. BN 9…	Here is the complete IL program with line-by-line English comments: LD X000 // Start button OR M0 ANI X001 // Stop button OUT M0 // System start flag LD M0 ANI T3 // Ensure the next timer has not reached OUT T0 K100 // T0 = 10.0 seconds (K100 means 10.0 x 100ms) ANI T0 OUT M1 // M1 = Green light phase LD T0 OUT T1 K20 // T1 = 2 seconds (20 x 100ms) ANI T1 OUT M2 // M2 = Green light blinking phase…	[8, 3, 2]	[0.9994, 0.9986, 0.9986]	0.63	0.9619	0.0047	0.3643	0.1284	0.494	297.5	160.52
llama3.3:70b	1	Please use the FX-series PLC instruction list to design traffic light control logic for a one-way road. The red, green, and yellow lights switch in sequence. Assume that pressing X0 starts the system and there is a stop button X1. The timing parameters are: green light 19.0 seconds, green light blinking 2 seconds, yellow light 3.0 seconds, red light 14.0 seconds, and the cycle repeats.	LD X000 // Start button OR M0 ANI X001 // Stop button OUT M0 // System start flag LD M0 ANI T3 // Ensure the next timer has not reached OUT T0 K190 // T0 = 19.0 seconds (K190 means 19.0 x 100ms) ANI T0 OUT M1 // M1 = Green light phase LD T0 OUT T1 K20 // T1 = 2 seconds (20 x 100ms) ANI T1 OUT M2 // M2 = Green light blinking phase LD T1 OUT T2 K30 // T2 = 3.0 seconds (30 x 100ms) ANI T2 OUT M3 // …	### [Part One] - Mitsubishi FX3U/FX3UC IL Instruction List Code ```il // Initialize the timer and flag variables MOV #0, D100 // Initialize timer value for green light MOV #0, D101 // Initialize timer value for green blinking MOV #0, D102 // Initialize timer value for yellow light MOV #0, D103 // Initialize timer value for red light MOV #0, M0 // Initialize flag for green light state MOV #0, M1 /…	Here is the complete IL program with line-by-line English comments for the given traffic light control logic: ``` LD X000 // Start button OR M0 ANI X001 // Stop button OUT M0 // System start flag LD M0 ANI T3 // Ensure the next timer has not reached OUT T0 K190 // T0 = 19.0 seconds (K190 means 19.0 x 100ms) ANI T0 OUT M1 // M1 = Green light phase LD T0 OUT T1 K20 // T1 = 2 seconds (20 x 100ms) AN…	[4, 5, 9]	[0.9996, 0.9985, 0.9993]	0.6552	0.8797	0.0048	0.3459	0.1039	0.4752	219.39	166.55
llama3.3:70b	2	Please use the FX-series PLC instruction list to design traffic light control logic for a one-way road. The red, green, and yellow lights switch in sequence. Assume that pressing X0 starts the system and there is a stop button X1. The timing parameters are: green light 16.0 seconds, green light blinking 2 seconds, yellow light 4.0 seconds, red light 24.0 seconds, and the cycle repeats.	LD X000 // Start button OR M0 ANI X001 // Stop button OUT M0 // System start flag LD M0 ANI T3 // Ensure the next timer has not reached OUT T0 K160 // T0 = 16.0 seconds (K160 means 16.0 x 100ms) ANI T0 OUT M1 // M1 = Green light phase LD T0 OUT T1 K20 // T1 = 2 seconds (20 x 100ms) ANI T1 OUT M2 // M2 = Green light blinking phase LD T1 OUT T2 K40 // T2 = 4.0 seconds (40 x 100ms) ANI T2 OUT M3 // …	**[Part One] - Mitsubishi FX3U/FX3UC IL Instruction List Code** ```il // Line 1: Start of the program, always true 1. LD X0 // Load input X0 (start button) into accumulator // Line 2-3: Check if start button X0 is pressed and system is not running 2. AND !M0 // AND with NOT of M0 (system running flag) 3. JP 10 // Jump to line 10 if condition is true // Line 4-5: If system is already running, chec…	Here is the complete IL program with line-by-line English comments: LD X000 // Start button OR M0 ANI X001 // Stop button OUT M0 // System start flag LD M0 ANI T3 // Ensure the next timer has not reached OUT T0 K160 // T0 = 16.0 seconds (K160 means 16.0 x 100ms) ANI T0 OUT M1 // M1 = Green light phase LD T0 OUT T1 K20 // T1 = 2 seconds (20 x 100ms) ANI T1 OUT M2 // M2 = Green light blinking phase…	[8, 5, 6]	[0.9989, 0.9987, 0.9975]	0.5689	0.9611	0.0054	0.3997	0.1301	0.5304	219.15	137.97
llama3.3:70b	3	Please use the FX-series PLC instruction list to design traffic light control logic for a one-way road. The red, green, and yellow lights switch in sequence. Assume that pressing X0 starts the system and there is a stop button X1. The timing parameters are: green light 8.0 seconds, green light blinking 2 seconds, yellow light 3.0 seconds, red light 23.0 seconds, and the cycle repeats.	LD X000 // Start button OR M0 ANI X001 // Stop button OUT M0 // System start flag LD M0 ANI T3 // Ensure the next timer has not reached OUT T0 K80 // T0 = 8.0 seconds (K80 means 8.0 x 100ms) ANI T0 OUT M1 // M1 = Green light phase LD T0 OUT T1 K20 // T1 = 2 seconds (20 x 100ms) ANI T1 OUT M2 // M2 = Green light blinking phase LD T1 OUT T2 K30 // T2 = 3.0 seconds (30 x 100ms) ANI T2 OUT M3 // M3 =…	### [Part One] - Mitsubishi FX3U/FX3UC IL Instruction List Code ```il // Line 1: Start of the program, initialization of flags and timers LD X0 // Load input X0 (start button) into accumulator AND !X1 // Ensure X1 (stop button) is not pressed JP LABEL1 // Jump to LABEL1 if condition is true LABEL1: // Initialize timer T0 for the red light duration (23 seconds) LD #23000 // Load 23 seconds (in mil…	Here is the complete IL program with line-by-line English comments: LD X000 // Start button OR M0 ANI X001 // Stop button OUT M0 // System start flag LD M0 ANI T3 // Ensure the next timer has not reached OUT T0 K80 // T0 = 8.0 seconds (K80 means 8.0 x 100ms) ANI T0 OUT M1 // M1 = Green light phase LD T0 OUT T1 K20 // T1 = 2 seconds (20 x 100ms) ANI T1 OUT M2 // M2 = Green light blinking phase LD …	[4, 5, 0]	[0.9987, 0.9979, 0.9986]	0.5989	0.9629	0.0074	0.3866	0.1008	0.5171	219.19	139.07
llama3.3:70b	4	Please use the FX-series PLC instruction list to design traffic light control logic for a one-way road. The red, green, and yellow lights switch in sequence. Assume that pressing X0 starts the system and there is a stop button X1. The timing parameters are: green light 20.0 seconds, green light blinking 2 seconds, yellow light 3.0 seconds, red light 14.0 seconds, and the cycle repeats.	LD X000 // Start button OR M0 ANI X001 // Stop button OUT M0 // System start flag LD M0 ANI T3 // Ensure the next timer has not reached OUT T0 K200 // T0 = 20.0 seconds (K200 means 20.0 x 100ms) ANI T0 OUT M1 // M1 = Green light phase LD T0 OUT T1 K20 // T1 = 2 seconds (20 x 100ms) ANI T1 OUT M2 // M2 = Green light blinking phase LD T1 OUT T2 K30 // T2 = 3.0 seconds (30 x 100ms) ANI T2 OUT M3 // …	### [Part One] - Mitsubishi FX3U/FX3UC IL Instruction List Code ```il // Start of the program LD X0 // Load the value of X0 (start button) into the accumulator AND !X1 // Check if X1 (stop button) is not pressed JP Label1 // Jump to Label1 if the condition is true // Initialization Label1: LD K20.0 // Load the green light duration (20.0 seconds) into the accumulator MOV T0 // Move the value to ti…	Here is the complete IL program with line-by-line English comments: ``` LD X000 // Start button OR M0 ANI X001 // Stop button OUT M0 // System start flag LD M0 ANI T3 // Ensure the next timer has not reached OUT T0 K200 // T0 = 20.0 seconds (K200 means 20.0 x 100ms) ANI T0 OUT M1 // M1 = Green light phase LD T0 OUT T1 K20 // T1 = 2 seconds (20 x 100ms) ANI T1 OUT M2 // M2 = Green light blinking p…	[8, 6, 1]	[0.9996, 0.9983, 0.9996]	0.6695	0.9594	0.007	0.3519	0.1148	0.4816	219.19	152.87
llama3.3:70b	5	Please use the FX-series PLC instruction list to design traffic light control logic for a one-way road. The red, green, and yellow lights switch in sequence. Assume that pressing X0 starts the system and there is a stop button X1. The timing parameters are: green light 17.0 seconds, green light blinking 2 seconds, yellow light 4.0 seconds, red light 11.0 seconds, and the cycle repeats.	LD X000 // Start button OR M0 ANI X001 // Stop button OUT M0 // System start flag LD M0 ANI T3 // Ensure the next timer has not reached OUT T0 K170 // T0 = 17.0 seconds (K170 means 17.0 x 100ms) ANI T0 OUT M1 // M1 = Green light phase LD T0 OUT T1 K20 // T1 = 2 seconds (20 x 100ms) ANI T1 OUT M2 // M2 = Green light blinking phase LD T1 OUT T2 K40 // T2 = 4.0 seconds (40 x 100ms) ANI T2 OUT M3 // …	### [Part One] - Mitsubishi FX3U/FX3UC IL Instruction List Code ```il // Line 1: Start of the program, defining the initial step MOV K0, #0 // Initialize a counter or step variable to 0 // Line 2-3: Check if the start button X0 is pressed to begin the sequence LD X0 // Load the value of X0 (start button) AND #1 // Check if X0 is 1 (pressed) JP #4 // Jump to line 4 if X0 is pressed // Line 4: Rese…	Here is the complete IL program with line-by-line English comments: LD X000 // Start button OR M0 ANI X001 // Stop button OUT M0 // System start flag LD M0 ANI T3 // Ensure the next timer has not reached OUT T0 K170 // T0 = 17.0 seconds (K170 means 17.0 x 100ms) ANI T0 OUT M1 // M1 = Green light phase LD T0 OUT T1 K20 // T1 = 2 seconds (20 x 100ms) ANI T1 OUT M2 // M2 = Green light blinking phase…	[9, 2, 3]	[0.9992, 0.9987, 0.9979]	0.6258	0.9605	0.0019	0.3875	0.1086	0.518	219.28	142.54
llama3.3:70b	6	Please use the FX-series PLC instruction list to design traffic light control logic for a one-way road. The red, green, and yellow lights switch in sequence. Assume that pressing X0 starts the system and there is a stop button X1. The timing parameters are: green light 15.0 seconds, green light blinking 2 seconds, yellow light 5.0 seconds, red light 28.0 seconds, and the cycle repeats.	LD X000 // Start button OR M0 ANI X001 // Stop button OUT M0 // System start flag LD M0 ANI T3 // Ensure the next timer has not reached OUT T0 K150 // T0 = 15.0 seconds (K150 means 15.0 x 100ms) ANI T0 OUT M1 // M1 = Green light phase LD T0 OUT T1 K20 // T1 = 2 seconds (20 x 100ms) ANI T1 OUT M2 // M2 = Green light blinking phase LD T1 OUT T2 K50 // T2 = 5.0 seconds (50 x 100ms) ANI T2 OUT M3 // …	### [Part One] - Mitsubishi FX3U/FX3UC IL Instruction List Code ```il // Initialize the program counter (PC) to 0 MOV 0, PC // Define the initial state of the system (e.g., all lights off) MOV 0, M0 // All lights off initially // Check if the start button X0 is pressed LD X0 AND NOT X1 // Ensure stop button X1 is not pressed JP 10 // Jump to the initialization routine if true // If not, check if …	To design the traffic light control logic for a one-way road using the FX-series PLC instruction list with the specified timing parameters, follow the pattern established in the reference examples provided. The parameters given are: green light for 15.0 seconds, green light blinking for 2 seconds, yellow light for 5.0 seconds, and red light for 28.0 seconds. The sequence starts when X0 is pressed…	[4, 7, 5]	[0.9983, 0.9982, 0.9975]	0.6333	0.624	0.0065	0.3055	0.1146	0.4305	212.35	183.73
llama3.3:70b	7	Please use the FX-series PLC instruction list to design traffic light control logic for a one-way road. The red, green, and yellow lights switch in sequence. Assume that pressing X0 starts the system and there is a stop button X1. The timing parameters are: green light 25.0 seconds, green light blinking 2 seconds, yellow light 5.0 seconds, red light 28.0 seconds, and the cycle repeats.	LD X000 // Start button OR M0 ANI X001 // Stop button OUT M0 // System start flag LD M0 ANI T3 // Ensure the next timer has not reached OUT T0 K250 // T0 = 25.0 seconds (K250 means 25.0 x 100ms) ANI T0 OUT M1 // M1 = Green light phase LD T0 OUT T1 K20 // T1 = 2 seconds (20 x 100ms) ANI T1 OUT M2 // M2 = Green light blinking phase LD T1 OUT T2 K50 // T2 = 5.0 seconds (50 x 100ms) ANI T2 OUT M3 // …	### Part One: Mitsubishi FX3U/FX3UC IL Instruction List Code ```il // Initialize the system with a reset instruction to ensure all variables are cleared RESET // Define the starting point of the program START: // Check if the start button X0 is pressed and the system is not already running (M0.0) LD X0 // Load the state of X0 (start button) AND M0.0 // AND it with M0.0 to check if the system is n…	To design the traffic light control logic as per your requirements, we will follow the pattern established in the reference examples provided, adjusting the timing parameters as specified: green light for 25.0 seconds, green light blinking for 2 seconds, yellow light for 5.0 seconds, and red light for 28.0 seconds. ### Part One: Mitsubishi FX3U/FX3UC IL Instruction List Code ```plc LD X000 // Sta…	[9, 6, 3]	[0.9986, 0.9982, 0.9976]	0.5866	0.6575	0.0044	0.316	0.1304	0.4535	219.05	183.92
llama3.3:70b	8	Please use the FX-series PLC instruction list to design traffic light control logic for a one-way road. The red, green, and yellow lights switch in sequence. Assume that pressing X0 starts the system and there is a stop button X1. The timing parameters are: green light 21.0 seconds, green light blinking 2 seconds, yellow light 4.0 seconds, red light 10.0 seconds, and the cycle repeats.	LD X000 // Start button OR M0 ANI X001 // Stop button OUT M0 // System start flag LD M0 ANI T3 // Ensure the next timer has not reached OUT T0 K210 // T0 = 21.0 seconds (K210 means 21.0 x 100ms) ANI T0 OUT M1 // M1 = Green light phase LD T0 OUT T1 K20 // T1 = 2 seconds (20 x 100ms) ANI T1 OUT M2 // M2 = Green light blinking phase LD T1 OUT T2 K40 // T2 = 4.0 seconds (40 x 100ms) ANI T2 OUT M3 // …	### [Part One] - Mitsubishi FX3U/FX3UC IL Instruction List Code ```il // Initialize the system flag to indicate if the system is running MOV #0, M1000 // System running flag (0 = stopped, 1 = running) // Main program loop LOOP: // Check if the system start button X0 is pressed LD X0 // Load the value of X0 into the accumulator AND #1 // Ensure only the first bit (X0) is considered JP #LOOP, #0 //…	Here is the complete IL program with line-by-line English comments: LD X000 // Start button OR M0 ANI X001 // Stop button OUT M0 // System start flag LD M0 ANI T3 // Ensure the next timer has not reached OUT T0 K210 // T0 = 21.0 seconds (K210 means 21.0 x 100ms) ANI T0 OUT M1 // M1 = Green light phase LD T0 OUT T1 K20 // T1 = 2 seconds (20 x 100ms) ANI T1 OUT M2 // M2 = Green light blinking phase…	[4, 5, 0]	[0.9996, 0.9986, 0.9994]	0.598	0.9578	0.0171	0.3313	0.1175	0.4586	218.91	159.31
llama3.3:70b	9	Please use the FX-series PLC instruction list to design traffic light control logic for a one-way road. The red, green, and yellow lights switch in sequence. Assume that pressing X0 starts the system and there is a stop button X1. The timing parameters are: green light 19.0 seconds, green light blinking 2 seconds, yellow light 5.0 seconds, red light 17.0 seconds, and the cycle repeats.	LD X000 // Start button OR M0 ANI X001 // Stop button OUT M0 // System start flag LD M0 ANI T3 // Ensure the next timer has not reached OUT T0 K190 // T0 = 19.0 seconds (K190 means 19.0 x 100ms) ANI T0 OUT M1 // M1 = Green light phase LD T0 OUT T1 K20 // T1 = 2 seconds (20 x 100ms) ANI T1 OUT M2 // M2 = Green light blinking phase LD T1 OUT T2 K50 // T2 = 5.0 seconds (50 x 100ms) ANI T2 OUT M3 // …	### Part One: Mitsubishi FX3U/FX3UC IL Instruction List Code ```il // Initialize the program counter (PC) and the flags 1. LD X0 // Load the start button input into the accumulator 2. AND M0 // Check if the start flag is set 3. OR M1 // Check if the stop flag is set 4. JP 15 // Jump to the initialization routine if start and not stop // Timer settings for the sequence 5. LD #19.0 // Load the gree…	Here is the complete IL program with line-by-line English comments: LD X000 // Start button OR M0 ANI X001 // Stop button OUT M0 // System start flag LD M0 ANI T3 // Ensure the next timer has not reached OUT T0 K190 // T0 = 19.0 seconds (K190 means 19.0 x 100ms) ANI T0 OUT M1 // M1 = Green light phase LD T0 OUT T1 K20 // T1 = 2 seconds (20 x 100ms) ANI T1 OUT M2 // M2 = Green light blinking phase…	[8, 5, 6]	[0.9993, 0.9992, 0.9981]	0.6513	0.9585	0.0047	0.4015	0.1319	0.5336	219.01	135.38
llama3.3:70b	10	How to design a one-way traffic light system using Mitsubishi FX-series PLC (IL instruction list mode)? The system is started by button X0 and stopped by X1, with the sequence: green light for 25.0 seconds, green light blinking for 2 seconds, yellow light for 11.0 seconds, red light for 9.0 seconds, and then cycles again.	LD X000 // Start button OR M0 ANI X001 // Stop button OUT M0 // System start flag LD M0 ANI T3 // Ensure the next timer has not reached OUT T0 K250 // T0 = 25.0 seconds (K250 means 250 x 100ms) ANI T0 OUT M1 // M1 = Green light phase LD T0 OUT T1 K20 // T1 = 2 seconds (20 x 100ms) ANI T1 OUT M2 // M2 = Green light blinking phase LD T1 OUT T2 K110 // T2 = 11.0 seconds (110 x 100ms) ANI T2 OUT M3 /…	### [Part One] - Mitsubishi FX3U/FX3UC IL Instruction List Code ``` // Initialize the program counter and timer values MOV #0, D0 // Initialize program counter to 0 MOV #25000, T0 // Set green light timer to 25 seconds (assuming 1 second = 1000 ms) MOV #2000, T1 // Set green blink timer to 2 seconds MOV #11000, T2 // Set yellow light timer to 11 seconds MOV #9000, T3 // Set red light timer to 9 s…	To design a one-way traffic light system using Mitsubishi FX-series PLC in IL instruction list mode, with the specified sequence, follow the provided IL program example. The sequence is as follows: green light for 25.0 seconds, green light blinking for 2 seconds, yellow light for 11.0 seconds, red light for 9.0 seconds, and then cycles again. The system is started by button X0 and stopped by X1. …	[17, 18, 15]	[0.9989, 0.9972, 0.9967]	0.642	0.6201	0.0024	0.1875	0.0908	0.3486	219.09	187.07
llama3.3:70b	11	How to design a one-way traffic light system using Mitsubishi FX-series PLC (IL instruction list mode)? The system is started by button X0 and stopped by X1, with the sequence: green light for 22.0 seconds, green light blinking for 2 seconds, yellow light for 11.0 seconds, red light for 6.0 seconds, and then cycles again.	LD X000 // Start button OR M0 ANI X001 // Stop button OUT M0 // System start flag LD M0 ANI T3 // Ensure the next timer has not reached OUT T0 K220 // T0 = 22.0 seconds (K220 means 220 x 100ms) ANI T0 OUT M1 // M1 = Green light phase LD T0 OUT T1 K20 // T1 = 2 seconds (20 x 100ms) ANI T1 OUT M2 // M2 = Green light blinking phase LD T1 OUT T2 K110 // T2 = 11.0 seconds (110 x 100ms) ANI T2 OUT M3 /…	### [Part One] - Mitsubishi FX3U/FX3UC IL Instruction List Code ```il // Initialize the program counter to track the state of the traffic light sequence MOV #0, D0 // Reset sequence counter to 0 // Main loop of the program LABEL START // Check if the start button X0 is pressed to begin the sequence LD X0 // Load the state of X0 into the accumulator AND #1 // Check if X0 is 1 (pressed) JP START2 /…	To design a one-way traffic light system using Mitsubishi FX-series PLC in IL (Instruction List) mode with the specified sequence, follow the provided IL program and its explanation. ### Part One: Mitsubishi FX3U/FX3UC IL Instruction List Code ```plc LD X000 // Start button OR M0 ANI X001 // Stop button OUT M0 // System start flag LD M0 ANI T3 // Ensure the next timer has not reached OUT T0 K220 …	[14, 19, 18]	[1.0, 0.999, 0.9989]	0.582	0.6073	0.0069	0.3038	0.1026	0.438	218.97	188.81
llama3.3:70b	12	How to design a one-way traffic light system using Mitsubishi FX-series PLC (IL instruction list mode)? The system is started by button X0 and stopped by X1, with the sequence: green light for 25.0 seconds, green light blinking for 2 seconds, yellow light for 13.0 seconds, red light for 5.0 seconds, and then cycles again.	LD X000 // Start button OR M0 ANI X001 // Stop button OUT M0 // System start flag LD M0 ANI T3 // Ensure the next timer has not reached OUT T0 K250 // T0 = 25.0 seconds (K250 means 250 x 100ms) ANI T0 OUT M1 // M1 = Green light phase LD T0 OUT T1 K20 // T1 = 2 seconds (20 x 100ms) ANI T1 OUT M2 // M2 = Green light blinking phase LD T1 OUT T2 K130 // T2 = 13.0 seconds (130 x 100ms) ANI T2 OUT M3 /…	### [Part One] - Mitsubishi FX3U/FX3UC IL Instruction List Code ```il // Initialize the program counter and flags MOV #0, D0 // Initialize timer value for green light MOV #0, D1 // Initialize timer value for green blinking light MOV #0, D2 // Initialize timer value for yellow light MOV #0, D3 // Initialize timer value for red light MOV #0, M0 // Flag for green light MOV #0, M1 // Flag for green b…	To design a one-way traffic light system as described, you can use the following Mitsubishi FX-series PLC IL instruction list code: ``` LD X000 // Start button OR M0 ANI X001 // Stop button OUT M0 // System start flag LD M0 ANI T3 // Ensure the next timer has not reached OUT T0 K250 // T0 = 25.0 seconds (K250 means 250 x 100ms) ANI T0 OUT M1 // M1 = Green light phase LD T0 OUT T1 K20 // T1 = 2 se…	[17, 13, 15]	[0.999, 0.9975, 0.9965]	0.6798	0.7684	0.0132	0.3795	0.1056	0.5153	218.93	158.35
llama3.3:70b	13	How to design a one-way traffic light system using Mitsubishi FX-series PLC (IL instruction list mode)? The system is started by button X0 and stopped by X1, with the sequence: green light for 19.0 seconds, green light blinking for 2 seconds, yellow light for 12.0 seconds, red light for 7.0 seconds, and then cycles again.	LD X000 // Start button OR M0 ANI X001 // Stop button OUT M0 // System start flag LD M0 ANI T3 // Ensure the next timer has not reached OUT T0 K190 // T0 = 19.0 seconds (K190 means 190 x 100ms) ANI T0 OUT M1 // M1 = Green light phase LD T0 OUT T1 K20 // T1 = 2 seconds (20 x 100ms) ANI T1 OUT M2 // M2 = Green light blinking phase LD T1 OUT T2 K120 // T2 = 12.0 seconds (120 x 100ms) ANI T2 OUT M3 /…	### [Part One] - Mitsubishi FX3U/FX3UC IL Instruction List Code ```il // Define the initial state of the system (not running) MOV K0, M1000 // Initialize timer M1000 to 0 MOV K0, M1001 // Initialize timer M1001 to 0 MOV K0, M1002 // Initialize timer M1002 to 0 MOV K0, M1003 // Initialize timer M1003 to 0 MOV K0, M1004 // Initialize timer M1004 to 0 // Main program loop LABEL START // Check if the…	To design a one-way traffic light system using Mitsubishi FX-series PLC in IL instruction list mode with the specified sequence, follow the provided reference examples to understand the structure and logic of the program. The sequence you're asking about involves a green light for 19.0 seconds, green light blinking for 2 seconds, yellow light for 12.0 seconds, and red light for 7.0 seconds, befor…	[16, 12, 11]	[0.9986, 0.9975, 0.9984]	0.5867	0.6332	0.0083	0.2863	0.125	0.4074	218.9	188.74
llama3.3:70b	14	How to design a one-way traffic light system using Mitsubishi FX-series PLC (IL instruction list mode)? The system is started by button X0 and stopped by X1, with the sequence: green light for 22.0 seconds, green light blinking for 2 seconds, yellow light for 11.0 seconds, red light for 6.0 seconds, and then cycles again.	LD X000 // Start button OR M0 ANI X001 // Stop button OUT M0 // System start flag LD M0 ANI T3 // Ensure the next timer has not reached OUT T0 K220 // T0 = 22.0 seconds (K220 means 220 x 100ms) ANI T0 OUT M1 // M1 = Green light phase LD T0 OUT T1 K20 // T1 = 2 seconds (20 x 100ms) ANI T1 OUT M2 // M2 = Green light blinking phase LD T1 OUT T2 K110 // T2 = 11.0 seconds (110 x 100ms) ANI T2 OUT M3 /…	**[Part One] - Mitsubishi FX3U/FX3UC IL Instruction List Code** ``` ; Program starts here 1. LD X0 ; Load the start button X0 2. AND M0 ; Check if start flag M0 is set 3. OR M1 ; Check if stop flag M1 is set 4. JP 12 ; Jump to line 12 if start or stop condition is not met 5. LD M0 ; Set start flag M0 6. LD Y0 ; Turn on green light Y0 7. SFT #10000 ; Set timer to 22 seconds (10000ms) 8. Timer T0 ;…	To design a one-way traffic light system using Mitsubishi FX-series PLC in IL instruction list mode with the specified sequence, follow the provided IL program and its explanation. ### Part One: Mitsubishi FX3U/FX3UC IL Instruction List Code ```plc LD X000 // Load start button input OR M0 // OR with system start flag ANI X001 // AND NOT with stop button input OUT M0 // Output to system start flag…	[11, 19, 18]	[1.0, 0.999, 0.9989]	0.6578	0.5959	0.0021	0.2296	0.1104	0.4393	218.88	175.75
llama3.3:70b	15	How to design a one-way traffic light system using Mitsubishi FX-series PLC (IL instruction list mode)? The system is started by button X0 and stopped by X1, with the sequence: green light for 15.0 seconds, green light blinking for 2 seconds, yellow light for 11.0 seconds, red light for 8.0 seconds, and then cycles again.	LD X000 // Start button OR M0 ANI X001 // Stop button OUT M0 // System start flag LD M0 ANI T3 // Ensure the next timer has not reached OUT T0 K150 // T0 = 15.0 seconds (K150 means 150 x 100ms) ANI T0 OUT M1 // M1 = Green light phase LD T0 OUT T1 K20 // T1 = 2 seconds (20 x 100ms) ANI T1 OUT M2 // M2 = Green light blinking phase LD T1 OUT T2 K110 // T2 = 11.0 seconds (110 x 100ms) ANI T2 OUT M3 /…	### [Part One] - Mitsubishi FX3U/FX3UC IL Instruction List Code ```il // Initialize the program and define variables MOV #0, M0 // Initialize timer flag M0 to 0 MOV #0, M1 // Initialize timer flag M1 to 0 MOV #0, M2 // Initialize timer flag M2 to 0 MOV #0, M3 // Initialize timer flag M3 to 0 // Main program loop LOOP: // Check start condition (X0 is pressed) LD X0 // Load the state of X0 AND #1 /…	To design a one-way traffic light system using Mitsubishi FX-series PLC in IL instruction list mode with the specified sequence, follow the steps outlined below. ## Step 1: Initialize the System Start Flag The system starts by checking the state of the start button X0 and the stop button X1. If X0 is pressed and X1 is not, the system starts. ```plc LD X000 // Load the start button state OR M0 // …	[18, 12, 10]	[0.9971, 0.9965, 0.9967]	0.6125	0.6415	0.0083	0.1916	0.128	0.3634	218.9	224.27
llama3.3:70b	16	How to design a one-way traffic light system using Mitsubishi FX-series PLC (IL instruction list mode)? The system is started by button X0 and stopped by X1, with the sequence: green light for 22.0 seconds, green light blinking for 2 seconds, yellow light for 11.0 seconds, red light for 7.0 seconds, and then cycles again.	LD X000 // Start button OR M0 ANI X001 // Stop button OUT M0 // System start flag LD M0 ANI T3 // Ensure the next timer has not reached OUT T0 K220 // T0 = 22.0 seconds (K220 means 220 x 100ms) ANI T0 OUT M1 // M1 = Green light phase LD T0 OUT T1 K20 // T1 = 2 seconds (20 x 100ms) ANI T1 OUT M2 // M2 = Green light blinking phase LD T1 OUT T2 K110 // T2 = 11.0 seconds (110 x 100ms) ANI T2 OUT M3 /…	### [Part One] - Mitsubishi FX3U/FX3UC IL Instruction List Code ```plc // Define the initial state of the system MOV K0, M1000 // Move initial state value to M1000 // Main program loop START: // Check if the system is started by button X0 LD X0 // Load the state of X0 AND M1000 // Ensure the system is not running JP START1 // Jump to start the sequence if conditions are met // Check if the system…	To design a one-way traffic light system using Mitsubishi FX-series PLC in IL (Instruction List) mode with the specified sequence, follow the provided reference examples. The sequence you're asking for is slightly different from the ones in the examples, but the principle remains the same. Here's how you can implement it: ### Part One: Mitsubishi FX3U/FX3UC IL Instruction List Code ```il // Start…	[11, 13, 15]	[0.9989, 0.9986, 0.9966]	0.6874	0.5945	0.008	0.2833	0.1475	0.4106	218.94	176.16
llama3.3:70b	17	How to design a one-way traffic light system using Mitsubishi FX-series PLC (IL instruction list mode)? The system is started by button X0 and stopped by X1, with the sequence: green light for 25.0 seconds, green light blinking for 2 seconds, yellow light for 11.0 seconds, red light for 5.0 seconds, and then cycles again.	LD X000 // Start button OR M0 ANI X001 // Stop button OUT M0 // System start flag LD M0 ANI T3 // Ensure the next timer has not reached OUT T0 K250 // T0 = 25.0 seconds (K250 means 250 x 100ms) ANI T0 OUT M1 // M1 = Green light phase LD T0 OUT T1 K20 // T1 = 2 seconds (20 x 100ms) ANI T1 OUT M2 // M2 = Green light blinking phase LD T1 OUT T2 K110 // T2 = 11.0 seconds (110 x 100ms) ANI T2 OUT M3 /…	### Part One: Mitsubishi FX3U/FX3UC IL Instruction List Code ```il // Initialize the system to a safe state (all lights off) LD K0 // Load immediate value 0 to accumulator OUT Y0 // Output to green light OUT Y1 // Output to green blink OUT Y2 // Output to yellow light OUT Y3 // Output to red light // Check if the start button X0 is pressed LD X0 // Load the state of X0 into the accumulator AND M0…	## Step 1: Understanding the System Requirements The system is a one-way traffic light controlled by a Mitsubishi FX-series PLC in IL (Instruction List) mode. It starts with a green light for 25.0 seconds, followed by a green light blinking for 2 seconds, then a yellow light for 11.0 seconds, and finally a red light for 5.0 seconds, before cycling back to green. ## Step 2: Writing the IL Program …	[12, 10, 15]	[0.999, 0.9989, 0.9959]	0.5879	0.7244	0.0027	0.2272	0.1337	0.3548	219.11	224.31
llama3.3:70b	18	How to design a one-way traffic light system using Mitsubishi FX-series PLC (IL instruction list mode)? The system is started by button X0 and stopped by X1, with the sequence: green light for 22.0 seconds, green light blinking for 2 seconds, yellow light for 10.0 seconds, red light for 8.0 seconds, and then cycles again.	LD X000 // Start button OR M0 ANI X001 // Stop button OUT M0 // System start flag LD M0 ANI T3 // Ensure the next timer has not reached OUT T0 K220 // T0 = 22.0 seconds (K220 means 220 x 100ms) ANI T0 OUT M1 // M1 = Green light phase LD T0 OUT T1 K20 // T1 = 2 seconds (20 x 100ms) ANI T1 OUT M2 // M2 = Green light blinking phase LD T1 OUT T2 K100 // T2 = 10.0 seconds (100 x 100ms) ANI T2 OUT M3 /…	### [Part One] - Mitsubishi FX3U/FX3UC IL Instruction List Code ```plc // Initialize variables MOV #0, D100 // Initialize timer flag MOV #0, D101 // Initialize sequence step flag // Main program loop START: // Check if the system is started by X0 and not stopped by X1 LD X0 // Load X0 (start button) AND !X1 // AND with NOT X1 (stop button) MOV A, M0 // Move result to M0 (temporary flag) // Check …	To design a one-way traffic light system using Mitsubishi FX-series PLC (IL instruction list mode) with the specified sequence, you can use the following program: ``` LD X000 // Start button OR M0 ANI X001 // Stop button OUT M0 // System start flag LD M0 ANI T3 // Ensure the next timer has not reached OUT T0 K220 // T0 = 22.0 seconds (K220 means 220 x 100ms) ANI T0 OUT M1 // M1 = Green light phas…	[11, 15, 19]	[0.9989, 0.9971, 0.9989]	0.6202	0.7907	0.0066	0.3185	0.1087	0.4462	218.96	179.91
llama3.3:70b	19	How to design a one-way traffic light system using Mitsubishi FX-series PLC (IL instruction list mode)? The system is started by button X0 and stopped by X1, with the sequence: green light for 22.0 seconds, green light blinking for 2 seconds, yellow light for 11.0 seconds, red light for 4.0 seconds, and then cycles again.	LD X000 // Start button OR M0 ANI X001 // Stop button OUT M0 // System start flag LD M0 ANI T3 // Ensure the next timer has not reached OUT T0 K220 // T0 = 22.0 seconds (K220 means 220 x 100ms) ANI T0 OUT M1 // M1 = Green light phase LD T0 OUT T1 K20 // T1 = 2 seconds (20 x 100ms) ANI T1 OUT M2 // M2 = Green light blinking phase LD T1 OUT T2 K110 // T2 = 11.0 seconds (110 x 100ms) ANI T2 OUT M3 /…	**[Part One] - Mitsubishi FX3U/FX3UC IL Instruction List Code** ``` ; Program start 1. LD X0 ; Load the value of input X0 (start button) 2. AND M0 ; Check if start flag (M0) is set 3. JP 10 ; Jump to line 10 if start condition is met 4. LD X1 ; Load the value of input X1 (stop button) 5. AND M1 ; Check if stop flag (M1) is set 6. JP 20 ; Jump to line 20 if stop condition is met 7. LD M0 ; Load th…	To design a one-way traffic light system using Mitsubishi FX-series PLC in IL (Instruction List) mode with the specified sequence, follow the provided pattern and adjust the timer settings according to the required durations for each light phase. Here is the complete IL program with line-by-line English comments: ``` LD X000 // Start button OR M0 ANI X001 // Stop button OUT M0 // System start fla…	[11, 15, 18]	[0.999, 0.9969, 0.9989]	0.6374	0.5998	0.0027	0.3306	0.1485	0.4554	218.92	175.72
llama3.3:70b	20	How to use Mitsubishi FX-series PLC IL instruction list, through MOV / DECP and other instructions, to implement red, yellow, and green lights switching sequentially on a one-way road? Assume one full cycle is 45 seconds, and define conditions for red, yellow, and green phases. Use D0 for countdown control.	LD M8000 // Power ON detection bit (Always ON) MPS // Push current logic state to stack AND M8013 // 1s pulse, used as timing trigger DECP D0 // Countdown (decrease D0 by 1 per scan) MPP // Pop stack AND< D0 K0 // If D0 < 0, countdown is finished MOV K45 D0 // Reload 45 seconds LD M8000 MPS AND> D0 K18 // If D0 > 18, it's green phase OUT Y0 // Green light ON MRD // Read top of stack (without popp…	**[Part One] - Mitsubishi FX3U/FX3UC IL Instruction List Code** ``` ; Initialize the countdown timer D0 to 45 seconds (full cycle) MOV #45, D0 ; Main loop for traffic light control LOOP: ; Check if D0 is greater than or equal to 30 (green phase condition) CP D0, #30 BN RED_PHASE ; If true, turn on the green light and decrement D0 MOV #1, M0.0 ; Green light on MOV #0, M0.1 ; Yellow light off MOV #…	To implement a traffic light control system with a 45-second cycle using Mitsubishi FX-series PLC IL instruction list programming, follow the provided reference examples. Here is a complete IL program with line-by-line English comments and a step-by-step description of the program's logic flow. ### Part One: Mitsubishi FX3U/FX3UC IL Instruction List Code ```il LD M8000 // Power ON detection bit (…	[22, 24, 26]	[1.0, 0.9996, 1.0]	0.554	0.7037	0.0046	0.2624	0.1239	0.3958	193.66	161.88
llama3.3:70b	21	How to use Mitsubishi FX-series PLC IL instruction list, through MOV / DECP and other instructions, to implement red, yellow, and green lights switching sequentially on a one-way road? Assume one full cycle is 48 seconds, and define conditions for red, yellow, and green phases. Use D0 for countdown control.	LD M8000 // Power ON detection bit (Always ON) MPS // Push current logic state to stack AND M8013 // 1s pulse, used as timing trigger DECP D0 // Countdown (decrease D0 by 1 per scan) MPP // Pop stack AND< D0 K0 // If D0 < 0, countdown is finished MOV K48 D0 // Reload 48 seconds LD M8000 MPS AND> D0 K16 // If D0 > 16, it's green phase OUT Y0 // Green light ON MRD // Read top of stack (without popp…	### [Part One] - Mitsubishi FX3U/FX3UC IL Instruction List Code ```il // Initialize the timer and light states MOV K48, D0 // Load 48 seconds into D0 for the cycle duration MOV #0, M0 // Initialize red light state (off) MOV #0, M1 // Initialize yellow light state (off) MOV #0, M2 // Initialize green light state (off) // Main program loop LABEL START MOV D0, D1 // Copy the cycle duration to D1 for…	To implement red, yellow, and green lights switching sequentially on a one-way road using Mitsubishi FX-series PLC IL instruction list, with a full cycle of 48 seconds, we need to define the conditions for each phase. Let's assume the green phase lasts for 24 seconds (from 24 to 48 seconds), the yellow phase for 8 seconds (from 16 to 24 seconds), and the red phase for 16 seconds (from 0 to 16 sec…	[29, 23, 27]	[0.9998, 0.9995, 0.9996]	0.5674	0.7323	0.0023	0.2588	0.0941	0.3813	181.59	163.44
llama3.3:70b	22	How to use Mitsubishi FX-series PLC IL instruction list, through MOV / DECP and other instructions, to implement red, yellow, and green lights switching sequentially on a one-way road? Assume one full cycle is 45 seconds, and define conditions for red, yellow, and green phases. Use D0 for countdown control.	LD M8000 // Power ON detection bit (Always ON) MPS // Push current logic state to stack AND M8013 // 1s pulse, used as timing trigger DECP D0 // Countdown (decrease D0 by 1 per scan) MPP // Pop stack AND< D0 K0 // If D0 < 0, countdown is finished MOV K45 D0 // Reload 45 seconds LD M8000 MPS AND> D0 K17 // If D0 > 17, it's green phase OUT Y0 // Green light ON MRD // Read top of stack (without popp…	### [Part One] - Mitsubishi FX3U/FX3UC IL Instruction List Code ```il // Initialize the countdown timer D0 with a value of 45 seconds MOV #45, D0 // Set initial condition: Red light is ON (Assuming M0.0 is connected to Red light) SET M0.0 // Main loop for traffic light control LOOP START // Check if the countdown timer D0 has reached zero MOV D0, A AND #0x00, A JP END_LOOP // Decrement the countd…	To implement a traffic light sequence using a Mitsubishi FX-series PLC with an Instruction List (IL) program, where the cycle lasts 45 seconds and includes red, yellow, and green phases, you can follow the logic and code structure provided in the reference examples. The key is to use the `DECP` instruction for countdown, `MOV` for setting values, and conditional logic (`AND`, `AND>`, `AND<`) to d…	[20, 24, 26]	[1.0, 0.9996, 1.0]	0.6087	0.6576	0.0078	0.2321	0.1034	0.3819	193.23	194.83
llama3.3:70b	23	How to use Mitsubishi FX-series PLC IL instruction list, through MOV / DECP and other instructions, to implement red, yellow, and green lights switching sequentially on a one-way road? Assume one full cycle is 50 seconds, and define conditions for red, yellow, and green phases. Use D0 for countdown control.	LD M8000 // Power ON detection bit (Always ON) MPS // Push current logic state to stack AND M8013 // 1s pulse, used as timing trigger DECP D0 // Countdown (decrease D0 by 1 per scan) MPP // Pop stack AND< D0 K0 // If D0 < 0, countdown is finished MOV K50 D0 // Reload 50 seconds LD M8000 MPS AND> D0 K16 // If D0 > 16, it's green phase OUT Y0 // Green light ON MRD // Read top of stack (without popp…	**[Part One] - Mitsubishi FX3U/FX3UC IL Instruction List Code** ``` ; Initialize the countdown timer D0 to 50 seconds for one full cycle MOV #50, D0 ; Define the red phase condition (initial state, 10 seconds) MOV #10, D1 CMP D0, D1 JMP RED_PHASE ; Define the green phase condition (20 seconds) MOV #30, D1 CMP D0, D1 JMP GREEN_PHASE ; Define the yellow phase condition (5 seconds before the end of …	To implement red, yellow, and green lights switching sequentially on a one-way road using Mitsubishi FX-series PLC IL instruction list, with a full cycle of 50 seconds, and defining conditions for each phase, you can follow the example provided below. This example assumes that the green phase will last from 18 to 35 seconds, the yellow phase from 35 to 40 seconds, and the red phase from 0 to 18 s…	[28, 25, 20]	[1.0, 0.9991, 0.9996]	0.5725	0.6595	0.0022	0.1193	0.1123	0.229	221.54	214.68
llama3.3:70b	24	How to use Mitsubishi FX-series PLC IL instruction list, through MOV / DECP and other instructions, to implement red, yellow, and green lights switching sequentially on a one-way road? Assume one full cycle is 35 seconds, and define conditions for red, yellow, and green phases. Use D0 for countdown control.	LD M8000 // Power ON detection bit (Always ON) MPS // Push current logic state to stack AND M8013 // 1s pulse, used as timing trigger DECP D0 // Countdown (decrease D0 by 1 per scan) MPP // Pop stack AND< D0 K0 // If D0 < 0, countdown is finished MOV K35 D0 // Reload 35 seconds LD M8000 MPS AND> D0 K17 // If D0 > 17, it's green phase OUT Y0 // Green light ON MRD // Read top of stack (without popp…	### [Part One] - Mitsubishi FX3U/FX3UC IL Instruction List Code ```il // Initialize the countdown timer D0 with a value of 35 seconds MOV 35, D0 // Red phase: Turn on the red light for 10 seconds MOV #10000, T0 // Set timer T0 to 10 seconds (Note: FX-series timers are typically set in milliseconds) MOV %Q0.0, M0.0 // Turn on the red light (assuming M0.0 is the output for the red light) MOV #0, M0…	To implement a traffic light sequence with a 35-second cycle using Mitsubishi FX-series PLC IL instruction list programming, you can follow the logic provided in the reference examples. The program will use the `MOV`, `DECP`, and other instructions to control the sequence of red, yellow, and green lights based on the countdown value stored in `D0`. ### Part One: Mitsubishi FX3U/FX3UC IL Instructi…	[25, 23, 20]	[0.9997, 0.9993, 0.9996]	0.5358	0.6628	0.0024	0.2435	0.074	0.3826	218.9	177.51
llama3.3:70b	25	How to use Mitsubishi FX-series PLC IL instruction list, through MOV / DECP and other instructions, to implement red, yellow, and green lights switching sequentially on a one-way road? Assume one full cycle is 39 seconds, and define conditions for red, yellow, and green phases. Use D0 for countdown control.	LD M8000 // Power ON detection bit (Always ON) MPS // Push current logic state to stack AND M8013 // 1s pulse, used as timing trigger DECP D0 // Countdown (decrease D0 by 1 per scan) MPP // Pop stack AND< D0 K0 // If D0 < 0, countdown is finished MOV K39 D0 // Reload 39 seconds LD M8000 MPS AND> D0 K18 // If D0 > 18, it's green phase OUT Y0 // Green light ON MRD // Read top of stack (without popp…	### [Part One] - Mitsubishi FX3U/FX3UC IL Instruction List Code ```il // Initialize the countdown timer D0 with a value of 39 seconds MOV 39, D0 // Load 39 into D0 // Main loop to control the traffic lights sequence LOOP: // Check if D0 is greater than or equal to 30 (Red phase condition) CP D0, 30 BRF YELLOW_PHASE // If D0 < 30, jump to yellow phase // Red phase: Turn on red light, turn off yell…	To implement red, yellow, and green lights switching sequentially on a one-way road using Mitsubishi FX-series PLC IL instruction list, with a full cycle of 39 seconds, we can follow the pattern established in the reference examples. We will define the conditions for red, yellow, and green phases based on the countdown value in D0. ### Part One - Mitsubishi FX3U/FX3UC IL Instruction List Code ```…	[29, 24, 27]	[0.9998, 0.9997, 0.9995]	0.5797	0.7624	0.0166	0.2828	0.1143	0.4162	218.88	158.71
llama3.3:70b	26	How to use Mitsubishi FX-series PLC IL instruction list, through MOV / DECP and other instructions, to implement red, yellow, and green lights switching sequentially on a one-way road? Assume one full cycle is 45 seconds, and define conditions for red, yellow, and green phases. Use D0 for countdown control.	LD M8000 // Power ON detection bit (Always ON) MPS // Push current logic state to stack AND M8013 // 1s pulse, used as timing trigger DECP D0 // Countdown (decrease D0 by 1 per scan) MPP // Pop stack AND< D0 K0 // If D0 < 0, countdown is finished MOV K45 D0 // Reload 45 seconds LD M8000 MPS AND> D0 K15 // If D0 > 15, it's green phase OUT Y0 // Green light ON MRD // Read top of stack (without popp…	**[Part One] - Mitsubishi FX3U/FX3UC IL Instruction List Code** ``` ; Initialize the countdown timer D0 to 45 seconds for the full cycle MOV #45000, D0 ; Set initial state to red light MOV #1, M0.0 ; Red light output MOV #0, M0.1 ; Yellow light output MOV #0, M0.2 ; Green light output ; Main program loop LOOP ; Loop start ; Check if D0 has counted down to 0 LD D0 ORO #0 JMP #END_LOOP ; Jump to en…	To implement a sequential traffic light control using Mitsubishi FX-series PLC with an Instruction List (IL) program, where the cycle lasts for 45 seconds and includes red, yellow, and green phases, you can follow the example provided below. This program utilizes the `MOV`, `DECP`, and other instructions to manage the countdown and switching between the phases. ### Part One: Mitsubishi FX3U/FX3UC…	[20, 24, 22]	[1.0, 0.9996, 1.0]	0.5697	0.6792	0.0056	0.2469	0.1195	0.3826	218.91	165.16
llama3.3:70b	27	How to use Mitsubishi FX-series PLC IL instruction list, through MOV / DECP and other instructions, to implement red, yellow, and green lights switching sequentially on a one-way road? Assume one full cycle is 40 seconds, and define conditions for red, yellow, and green phases. Use D0 for countdown control.	LD M8000 // Power ON detection bit (Always ON) MPS // Push current logic state to stack AND M8013 // 1s pulse, used as timing trigger DECP D0 // Countdown (decrease D0 by 1 per scan) MPP // Pop stack AND< D0 K0 // If D0 < 0, countdown is finished MOV K40 D0 // Reload 40 seconds LD M8000 MPS AND> D0 K18 // If D0 > 18, it's green phase OUT Y0 // Green light ON MRD // Read top of stack (without popp…	### [Part One] - Mitsubishi FX3U/FX3UC IL Instruction List Code ```il // Initialize the countdown timer D0 to 40 seconds for one full cycle MOV 40, D0 // Check if the countdown timer D0 has reached 0 LD D0 AND #0 JP INIT // If D0 is 0, jump to INIT to restart the cycle // Red phase: Turn on the red light, turn off yellow and green lights MOV #1, M0 // Red light on MOV #0, M1 // Yellow light off M…	To implement a traffic light sequence with a 40-second cycle using Mitsubishi FX-series PLC IL instruction list, you can follow the logic provided in the reference examples. The sequence will involve switching between red, yellow, and green lights based on a countdown timer controlled by register D0. Here is the complete IL program with line-by-line English comments for a 40-second cycle: ```il L…	[20, 25, 23]	[0.9997, 0.9995, 0.9996]	0.6074	0.6586	0.0149	0.27	0.1165	0.4071	218.91	153.79
llama3.3:70b	28	How to use Mitsubishi FX-series PLC IL instruction list, through MOV / DECP and other instructions, to implement red, yellow, and green lights switching sequentially on a one-way road? Assume one full cycle is 50 seconds, and define conditions for red, yellow, and green phases. Use D0 for countdown control.	LD M8000 // Power ON detection bit (Always ON) MPS // Push current logic state to stack AND M8013 // 1s pulse, used as timing trigger DECP D0 // Countdown (decrease D0 by 1 per scan) MPP // Pop stack AND< D0 K0 // If D0 < 0, countdown is finished MOV K50 D0 // Reload 50 seconds LD M8000 MPS AND> D0 K17 // If D0 > 17, it's green phase OUT Y0 // Green light ON MRD // Read top of stack (without popp…	**[Part One] - Mitsubishi FX3U/FX3UC IL Instruction List Code** ``` ; Initialize countdown timer D0 to 50 seconds for one full cycle MOV #50, D0 ; Main loop for traffic light control LOOP ; Start of loop ; Red phase: 10 seconds, light up red, turn off yellow and green MOV #10, D0 ; Set countdown for red phase MOV #1, M0 ; Turn on red light (M0 represents red light output) MOV #0, M1 ; Turn off ye…	Here's the complete IL program with line-by-line English comments for a 50-second cycle: ```il LD M8000 // Power ON detection bit (Always ON) MPS // Push current logic state to stack AND M8013 // 1s pulse, used as timing trigger DECP D0 // Countdown (decrease D0 by 1 per scan) MPP // Pop stack AND< D0 K0 // If D0 < 0, countdown is finished MOV K50 D0 // Reload 50 seconds LD M8000 MPS AND> D0 K33 …	[23, 25, 20]	[1.0, 0.9991, 0.9996]	0.5548	0.9302	0.0018	0.243	0.1046	0.3756	218.88	177.69
llama3.3:70b	29	How to use Mitsubishi FX-series PLC IL instruction list, through MOV / DECP and other instructions, to implement red, yellow, and green lights switching sequentially on a one-way road? Assume one full cycle is 38 seconds, and define conditions for red, yellow, and green phases. Use D0 for countdown control.	LD M8000 // Power ON detection bit (Always ON) MPS // Push current logic state to stack AND M8013 // 1s pulse, used as timing trigger DECP D0 // Countdown (decrease D0 by 1 per scan) MPP // Pop stack AND< D0 K0 // If D0 < 0, countdown is finished MOV K38 D0 // Reload 38 seconds LD M8000 MPS AND> D0 K20 // If D0 > 20, it's green phase OUT Y0 // Green light ON MRD // Read top of stack (without popp…	### [Part One] - Mitsubishi FX3U/FX3UC IL Instruction List Code ```il // Initialize the countdown timer D0 with the total cycle duration of 38 seconds MOV #38, D0 // Load the total cycle duration into D0 // Main program loop LOOP // Start of the program loop // Red phase: lasts for 10 seconds MOV #10, D0 // Load red phase duration into D0 SET M0 // Turn on red light (using auxiliary relay M0) RES…	To implement the sequential switching of red, yellow, and green lights on a one-way road using a Mitsubishi FX-series PLC with an Instruction List (IL) program, where one full cycle is 38 seconds, you can follow the logic and structure provided in the reference examples. The conditions for each phase (red, yellow, green) will be based on the countdown value in D0. Here is the complete IL program …	[21, 25, 20]	[0.9998, 0.9998, 0.9997]	0.4996	0.7079	0.0067	0.2382	0.1138	0.3653	195.42	185.52
llama3.3:70b	30	How to use Mitsubishi FX-series PLC IL instruction list and the DECO instruction to control a bidirectional red-yellow-green light cycle? Assume input X000, outputs Y000~Y005, and use M1~M16, M100, M101, T1~T6, and D1 to implement phase switching.	LD M8000 ; PLC startup pulse DECO D1 M10 K6 ; Decode D1 to control a 7-state cycle (M10~M16 ON) LD X000 ; When emergency stop input X000 is activated RST D1 ; Reset data register D1 ZRST M10 M16 ; Reset state relays M10~M16 ZRST M100 M101 ; Reset red light control relays M100~M101 LD M10 ; Start green light timing relay M10 AND M1 ; When M1 condition is true MOV K1 D1 ; Write K1 to D1 to switch t…	### [Part One] - Mitsubishi FX3U/FX3UC IL Instruction List Code ```il // Initialize the program with comments for clarity // Program starts here 1. LD X000 // Load input X000 to check the start condition 2. AND M100 // Check if the start signal and M100 are both high 3. SET M1 // Set M1 to start the sequence if both conditions are met 4. LD M1 // Check if M1 is set to proceed with the sequence 5.…	To control a bidirectional red-yellow-green light cycle using the Mitsubishi FX-series PLC IL instruction list and the DECO instruction, you can follow the provided reference examples. However, I will create a new program based on the question's requirements. **Part One: Mitsubishi FX3U/FX3UC IL Instruction List Code** ```il LD M8000 ; PLC startup pulse DECO D1 M10 K6 ; Decode D1 to control a 7-s…	[31, 32, 33]	[1.0, 1.0, 1.0]	0.6418	0.8564	0.0054	0.7058	0.1386	0.8244	218.9	231.26
llama3.3:70b	31	How to use Mitsubishi FX-series PLC IL instruction list and the DECO instruction to control a bidirectional red-yellow-green light cycle? Assume input X000, outputs Y000~Y005, and use M1~M16, M100, M101, T1~T6, and D1 to implement phase switching.	LD M8000 ; PLC startup pulse DECO D1 M10 K6 ; Decode D1 to control a 7-state cycle (M10~M16 ON) LD X000 ; When emergency stop input X000 is activated RST D1 ; Reset data register D1 ZRST M10 M16 ; Reset state relays M10~M16 ZRST M100 M101 ; Reset red light control relays M100~M101 LD M10 ; Start green light timing relay M10 AND M1 ; When M1 condition is true MOV K1 D1 ; Write K1 to D1 to switch t…	### [Part One] - Mitsubishi FX3U/FX3UC IL Instruction List Code ```il // Initialize the first phase (red light) when the program starts LD X000 // Load input X000 to check if the system should run AND M100 // Check if the initialization flag is set JP LBL1 // Jump to LBL1 if both conditions are true // Main program loop LBL1: LD M101 // Load the current phase flag OR M100 // Combine with the init…	To address the question of how to use Mitsubishi FX-series PLC IL instruction list and the DECO instruction to control a bidirectional red-yellow-green light cycle, we can follow the provided examples as a guide. Here's a step-by-step breakdown of how to implement such a control system: ### Part One: Mitsubishi FX3U/FX3UC IL Instruction List Code The complete IL program with line-by-line English …	[30, 32, 33]	[1.0, 1.0, 1.0]	0.6851	0.7738	0.0069	0.6765	0.1502	0.8041	218.76	231.19
llama3.3:70b	32	How to use Mitsubishi FX-series PLC IL instruction list and the DECO instruction to control a bidirectional red-yellow-green light cycle? Assume input X000, outputs Y000~Y005, and use M1~M16, M100, M101, T1~T6, and D1 to implement phase switching.	LD M8000 ; PLC startup pulse DECO D1 M10 K6 ; Decode D1 to control a 7-state cycle (M10~M16 ON) LD X000 ; When emergency stop input X000 is activated RST D1 ; Reset data register D1 ZRST M10 M16 ; Reset state relays M10~M16 ZRST M100 M101 ; Reset red light control relays M100~M101 LD M10 ; Start green light timing relay M10 AND M1 ; When M1 condition is true MOV K1 D1 ; Write K1 to D1 to switch t…	### [Part One] - Mitsubishi FX3U/FX3UC IL Instruction List Code ```il ; Program starts here, initializing all outputs to 0 LD #0000 ; Load immediate value 0000 (all zeros) MOV Y000 ; Move the value to output Y000, but in this context, it's used to initialize ; This line is not directly applicable in IL for output initialization in FX series, ; it's a conceptual representation. Actual initializati…	To address the question of how to use Mitsubishi FX-series PLC IL instruction list and the DECO instruction to control a bidirectional red-yellow-green light cycle, let's break down the solution into two main parts as requested: the complete IL program with line-by-line English comments and a step-by-step description of the program's logic flow. ### Part One: Mitsubishi FX3U/FX3UC IL Instruction …	[30, 31, 33]	[1.0, 1.0, 1.0]	0.4943	0.8	0.0103	0.715	0.1407	0.8307	218.76	231.14
llama3.3:70b	33	How to use Mitsubishi FX-series PLC IL instruction list and the DECO instruction to control a bidirectional red-yellow-green light cycle? Assume input X000, outputs Y000~Y005, and use M1~M16, M100, M101, T1~T6, and D1 to implement phase switching.	LD M8000 ; PLC startup pulse DECO D1 M10 K6 ; Decode D1 to control a 7-state cycle (M10~M16 ON) LD X000 ; When emergency stop input X000 is activated RST D1 ; Reset data register D1 ZRST M10 M16 ; Reset state relays M10~M16 ZRST M100 M101 ; Reset red light control relays M100~M101 LD M10 ; Start green light timing relay M10 AND M1 ; When M1 condition is true MOV K1 D1 ; Write K1 to D1 to switch t…	**[Part One] - Mitsubishi FX3U/FX3UC IL Instruction List Code** ```il ; Program start START: ; Initialize timer T1 for phase timing LD K1000 ; Load 1000ms into accumulator MOV T1 ; Move accumulator to timer T1 ; Initialize flag M1 for phase 1 (red light) SET M1 ; Set M1 to 1 ; Phase 1: Red light LD X000 ; Load input X000 into accumulator AND M1 ; Check if M1 is set (phase 1) JP RED_LIGHT ; Jump t…	Here is the complete IL program with line-by-line English comments: ```il LD M8000 ; PLC startup pulse DECO D1 M10 K6 ; Decode D1 to control a 7-state cycle (M10~M16 ON) LD X000 ; When emergency stop input X000 is activated RST D1 ; Reset data register D1 ZRST M10 M16 ; Reset state relays M10~M16 ZRST M100 M101 ; Reset red light control relays M100~M101 LD M10 ; Start green light timing relay M10…	[30, 31, 32]	[1.0, 1.0, 1.0]	0.6813	0.9576	0.0249	0.7174	0.1365	0.8299	218.18	231.17
llama3.3:70b	34	How to use Mitsubishi FX-series PLC IL instruction list and the DECO instruction to control a bidirectional red-yellow-green light cycle? Assume input X000, outputs Y000~Y005, and use M1~M16, M100, M101, T1~T6, and D1 to implement phase switching.	LD M8000 ; PLC startup pulse DECO D1 M10 K6 ; Decode D1 to control a 7-state cycle (M10~M16 ON) LD X000 ; When emergency stop input X000 is activated RST D1 ; Reset data register D1 ZRST M10 M16 ; Reset state relays M10~M16 ZRST M100 M101 ; Reset red light control relays M100~M101 LD M10 ; Start green light timing relay M10 AND M1 ; When M1 condition is true MOV K1 D1 ; Write K1 to D1 to switch t…	**[Part One] - Mitsubishi FX3U/FX3UC IL Instruction List Code** ```il // Initialize the program counter and flags LD M100 // Load initial phase value into M100 MOV #0, M101 // Reset phase timer flag M101 MOV #0, T1 // Initialize timer T1 // Main program loop START: LD X000 // Load input X000 to check for phase switch trigger AND #1 // Check if input is high JP START // If input is low, jump back …	To control a bidirectional red-yellow-green light cycle using the Mitsubishi FX-series PLC IL instruction list and the DECO instruction, you can follow the program logic provided in the examples. Here's a complete IL program with line-by-line English comments and a step-by-step description of the program's logic flow: **Complete IL Program:** ```il LD M8000 ; PLC startup pulse DECO D1 M10 K6 ; De…	[30, 31, 32]	[1.0, 1.0, 1.0]	0.6863	0.8581	0.006	0.7013	0.1637	0.8167	218.79	231.16
llama3.3:70b	35	How to use Mitsubishi FX-series PLC IL instruction list and the DECO instruction to control a bidirectional red-yellow-green light cycle? Assume input X000, outputs Y000~Y005, and use M1~M16, M100, M101, T1~T6, and D1 to implement phase switching.	LD M8000 ; PLC startup pulse DECO D1 M10 K6 ; Decode D1 to control a 7-state cycle (M10~M16 ON) LD X000 ; When emergency stop input X000 is activated RST D1 ; Reset data register D1 ZRST M10 M16 ; Reset state relays M10~M16 ZRST M100 M101 ; Reset red light control relays M100~M101 LD M10 ; Start green light timing relay M10 AND M1 ; When M1 condition is true MOV K1 D1 ; Write K1 to D1 to switch t…	**[Part One] - Mitsubishi FX3U/FX3UC IL Instruction List Code** ``` ; Start of the program 1. LD X000 ; Load input X000 into the accumulator 2. AND #01 ; Check if the least significant bit of X000 is 1 3. JP 10 ; Jump to line 10 if the result is 1 (start the cycle) 4. LD M1 ; Load flag M1 into the accumulator 5. OR #01 ; Set the least significant bit of M1 (initial phase) 6. ST M1 ; Store the res…	To address the question on how to use Mitsubishi FX-series PLC IL instruction list and the DECO instruction to control a bidirectional red-yellow-green light cycle, let's break down the process into two main parts as requested: ### Part One: Mitsubishi FX3U/FX3UC IL Instruction List Code Here is a complete IL program for controlling a bidirectional red-yellow-green light cycle. Note that this exa…	[30, 31, 32]	[1.0, 1.0, 1.0]	0.4551	0.7466	0.0061	0.6399	0.1222	0.8113	218.71	231.13
llama3.3:70b	36	How to use Mitsubishi FX-series PLC IL instruction list and the DECO instruction to control a bidirectional red-yellow-green light cycle? Assume input X000, outputs Y000~Y005, and use M1~M16, M100, M101, T1~T6, and D1 to implement phase switching.	LD M8000 ; PLC startup pulse DECO D1 M10 K6 ; Decode D1 to control a 7-state cycle (M10~M16 ON) LD X000 ; When emergency stop input X000 is activated RST D1 ; Reset data register D1 ZRST M10 M16 ; Reset state relays M10~M16 ZRST M100 M101 ; Reset red light control relays M100~M101 LD M10 ; Start green light timing relay M10 AND M1 ; When M1 condition is true MOV K1 D1 ; Write K1 to D1 to switch t…	**[Part One] - Mitsubishi FX3U/FX3UC IL Instruction List Code** ``` ; Initialize the program by setting all outputs to 0 LD Y000 ; Load output Y000 (Red light) OUT Y000 ; Set output Y000 to 0 LD Y001 ; Load output Y001 (Yellow light) OUT Y001 ; Set output Y001 to 0 LD Y002 ; Load output Y002 (Green light) OUT Y002 ; Set output Y002 to 0 LD Y003 ; Load output Y003 (Red light in other direction) OU…	To control a bidirectional red-yellow-green light cycle using the Mitsubishi FX-series PLC IL instruction list and the DECO instruction, follow the provided IL program with line-by-line English comments for clarity. This example assumes the use of input X000, outputs Y000~Y005, and utilizes M1~M16, M100, M101, T1~T6, and D1 for implementing phase switching. ### Part One: Mitsubishi FX3U/FX3UC IL …	[30, 31, 32]	[1.0, 1.0, 1.0]	0.5847	0.842	0.0136	0.7233	0.1538	0.8354	218.78	231.14
llama3.3:70b	37	How to use Mitsubishi FX-series PLC IL instruction list and the DECO instruction to control a bidirectional red-yellow-green light cycle? Assume input X000, outputs Y000~Y005, and use M1~M16, M100, M101, T1~T6, and D1 to implement phase switching.	LD M8000 ; PLC startup pulse DECO D1 M10 K6 ; Decode D1 to control a 7-state cycle (M10~M16 ON) LD X000 ; When emergency stop input X000 is activated RST D1 ; Reset data register D1 ZRST M10 M16 ; Reset state relays M10~M16 ZRST M100 M101 ; Reset red light control relays M100~M101 LD M10 ; Start green light timing relay M10 AND M1 ; When M1 condition is true MOV K1 D1 ; Write K1 to D1 to switch t…	**[Part One] - Mitsubishi FX3U/FX3UC IL Instruction List Code** ``` ; Initialize the program by setting the initial state of the outputs MOV K0, M100 ; Move 0 to M100 to initialize the phase counter ; Main program loop LOOP START ; Phase 1: Red light (Y000) is ON, others are OFF MOV K1, Y000 ; Turn ON the red light MOV K0, Y001 ; Turn OFF the yellow light MOV K0, Y002 ; Turn OFF the green light M…	To control a bidirectional red-yellow-green light cycle using a Mitsubishi FX-series PLC with the IL instruction list and the DECO instruction, follow the steps outlined in the provided code examples. Here's a step-by-step explanation based on the reference examples given: ### Part One: Mitsubishi FX3U/FX3UC IL Instruction List Code The complete IL program with line-by-line English comments is pr…	[30, 31, 32]	[1.0, 1.0, 1.0]	0.5831	0.7183	0.0046	0.323	0.1441	0.3658	218.74	221.66
llama3.3:70b	38	How to use Mitsubishi FX-series PLC IL instruction list and the DECO instruction to control a bidirectional red-yellow-green light cycle? Assume input X000, outputs Y000~Y005, and use M1~M16, M100, M101, T1~T6, and D1 to implement phase switching.	LD M8000 ; PLC startup pulse DECO D1 M10 K6 ; Decode D1 to control a 7-state cycle (M10~M16 ON) LD X000 ; When emergency stop input X000 is activated RST D1 ; Reset data register D1 ZRST M10 M16 ; Reset state relays M10~M16 ZRST M100 M101 ; Reset red light control relays M100~M101 LD M10 ; Start green light timing relay M10 AND M1 ; When M1 condition is true MOV K1 D1 ; Write K1 to D1 to switch t…	**[Part One] - Mitsubishi FX3U/FX3UC IL Instruction List Code** ```il // Initialize the program by setting all outputs to 0 LD Y000 // Load output Y000 OUT Y000 // Set output Y000 to 0 LD Y001 // Load output Y001 OUT Y001 // Set output Y001 to 0 LD Y002 // Load output Y002 OUT Y002 // Set output Y002 to 0 LD Y003 // Load output Y003 OUT Y003 // Set output Y003 to 0 LD Y004 // Load output Y004 OUT…	To control a bidirectional red-yellow-green light cycle using Mitsubishi FX-series PLC IL instruction list and the DECO instruction, follow the program logic and IL code provided below. This example assumes input X000, outputs Y000~Y005, and utilizes M1~M16, M100, M101, T1~T6, and D1 for phase switching. ### Part One: Mitsubishi FX3U/FX3UC IL Instruction List Code ```il ; PLC startup pulse LD M80…	[30, 31, 32]	[1.0, 1.0, 1.0]	0.4971	0.8115	0.0058	0.3992	0.1191	0.6886	218.76	231.18
llama3.3:70b	39	How to use Mitsubishi FX-series PLC IL instruction list and the DECO instruction to control a bidirectional red-yellow-green light cycle? Assume input X000, outputs Y000~Y005, and use M1~M16, M100, M101, T1~T6, and D1 to implement phase switching.	LD M8000 ; PLC startup pulse DECO D1 M10 K6 ; Decode D1 to control a 7-state cycle (M10~M16 ON) LD X000 ; When emergency stop input X000 is activated RST D1 ; Reset data register D1 ZRST M10 M16 ; Reset state relays M10~M16 ZRST M100 M101 ; Reset red light control relays M100~M101 LD M10 ; Start green light timing relay M10 AND M1 ; When M1 condition is true MOV K1 D1 ; Write K1 to D1 to switch t…	**[Part One] - Mitsubishi FX3U/FX3UC IL Instruction List Code** ```il ; Initialize timer T1 for phase timing LD K1000 ; Load 1000ms into accumulator MOV T1 ; Move accumulator to timer T1 ; Initialize flags for phase control LD M1 ; Load flag M1 (initial phase) SET M100 ; Set flag M100 (phase switch enable) ; Main program loop LOOP ; Loop until program stop ; Check for phase switch enable AND M100…	To address the question of how to use Mitsubishi FX-series PLC IL instruction list and the DECO instruction to control a bidirectional red-yellow-green light cycle, let's break down the solution into two main parts as requested: the complete IL program with line-by-line English comments and a step-by-step description of the program's logic flow. ### Part One: Mitsubishi FX3U/FX3UC IL Instruction …	[30, 31, 32]	[1.0, 1.0, 1.0]	0.648	0.7449	0.0104	0.6896	0.1479	0.8116	218.76	231.21
llama3.3:70b	40	How to use Mitsubishi FX-series PLC IL instruction list to design a bidirectional traffic light control logic? Assume both North-South and East-West directions have green, yellow, and red light cycles, and there is a 2-second blinking warning before the green light ends.	LD X000 // Start button OR M0 ANI X001 // Stop button OUT M0 // System start flag LD M0 ANI T7 // Ensure not yet reached final timer OUT T0 K150 // T0 = 15.0 sec ANI T0 OUT M1 // M1 = North-South green phase LD T0 OUT T1 K20 // T1 = 2 sec ANI T1 OUT M2 // M2 = North-South green blinking phase LD T1 OUT T2 K40 // T2 = 4.0 sec ANI T2 OUT M3 // M3 = North-South yellow phase LD T2 OUT T3 K40 // T3 = …	### [Part One] - Mitsubishi FX3U/FX3UC IL Instruction List Code ```il // Initialize timers and flags MOV #0, T100MS // Reset 100ms timer MOV #0, T2S // Reset 2-second timer MOV #0, FLAG_NS_GREEN // Flag for North-South green light MOV #0, FLAG_EW_GREEN // Flag for East-West green light MOV #1, FLAG_START // Start sequence flag // Main program loop START: // Check if it's time to switch lights MOV…	To design a bidirectional traffic light control logic using Mitsubishi FX-series PLC IL instruction list, follow the steps below. This example will guide you through creating a program that controls traffic lights for both North-South and East-West directions, including green, yellow, and red light cycles, with a 2-second blinking warning before the green light ends. ### Part One: Mitsubishi FX3U…	[41, 42, 43]	[1.0, 1.0, 1.0]	0.5603	0.5782	0.0197	0.3474	0.1287	0.5523	218.89	227.26
llama3.3:70b	41	How to use Mitsubishi FX-series PLC IL instruction list to design a bidirectional traffic light control logic? Assume both North-South and East-West directions have green, yellow, and red light cycles, and there is a 2-second blinking warning before the green light ends.	LD X000 // Start button OR M0 ANI X001 // Stop button OUT M0 // System start flag LD M0 ANI T7 // Ensure not yet reached final timer OUT T0 K90 // T0 = 9.0 sec ANI T0 OUT M1 // M1 = North-South green phase LD T0 OUT T1 K20 // T1 = 2 sec ANI T1 OUT M2 // M2 = North-South green blinking phase LD T1 OUT T2 K50 // T2 = 5.0 sec ANI T2 OUT M3 // M3 = North-South yellow phase LD T2 OUT T3 K30 // T3 = 3.…	**[Part One] - Mitsubishi FX3U/FX3UC IL Instruction List Code** ```il // Initialize variables MOV #1000, T100 // Timer for green light duration (10 seconds) MOV #2000, T101 // Timer for yellow light duration (2 seconds) MOV #100, T102 // Timer for blinking warning duration (0.1 seconds) MOV #0, M0000 // Flag for North-South green light MOV #0, M0001 // Flag for East-West green light MOV #0, M0002…	To design a bidirectional traffic light control logic using Mitsubishi FX-series PLC IL instruction list, follow the steps outlined below. This example assumes both North-South and East-West directions have green, yellow, and red light cycles, with a 2-second blinking warning before the green light ends. ### Part One: Mitsubishi FX3U/FX3UC IL Instruction List Code ```plc // Start button or system…	[40, 42, 43]	[1.0, 1.0, 1.0]	0.5973	0.6275	0.0403	0.3881	0.1406	0.5834	218.7	227.21
llama3.3:70b	42	How to use Mitsubishi FX-series PLC IL instruction list to design a bidirectional traffic light control logic? Assume both North-South and East-West directions have green, yellow, and red light cycles, and there is a 2-second blinking warning before the green light ends.	LD X000 // Start button OR M0 ANI X001 // Stop button OUT M0 // System start flag LD M0 ANI T7 // Ensure not yet reached final timer OUT T0 K170 // T0 = 17.0 sec ANI T0 OUT M1 // M1 = North-South green phase LD T0 OUT T1 K20 // T1 = 2 sec ANI T1 OUT M2 // M2 = North-South green blinking phase LD T1 OUT T2 K40 // T2 = 4.0 sec ANI T2 OUT M3 // M3 = North-South yellow phase LD T2 OUT T3 K10 // T3 = …	### [Part One] - Mitsubishi FX3U/FX3UC IL Instruction List Code ```il // Define the initial state of the program MOV #0, M0 // Initialize memory M0 to 0, indicating North-South green light phase // Main program loop LABEL START // Check current state and proceed accordingly MOV M0, D0 // Load current state into D0 CMP D0, #0 // Check if current state is North-South green BE NS_GREEN // If yes, pr…	To design a bidirectional traffic light control logic using Mitsubishi FX-series PLC IL instruction list, follow the provided examples. Here's a complete IL program with line-by-line English comments, along with a step-by-step description of the program's logic flow. **Part One: Mitsubishi FX3U/FX3UC IL Instruction List Code** ```il // Start button or system start flag LD X000 // Start button OR …	[40, 41, 43]	[1.0, 1.0, 1.0]	0.5604	0.5853	0.0228	0.3905	0.1383	0.5633	218.71	227.22
llama3.3:70b	43	How to use Mitsubishi FX-series PLC IL instruction list to design a bidirectional traffic light control logic? Assume both North-South and East-West directions have green, yellow, and red light cycles, and there is a 2-second blinking warning before the green light ends.	LD X000 // Start button OR M0 ANI X001 // Stop button OUT M0 // System start flag LD M0 ANI T7 // Ensure not yet reached final timer OUT T0 K140 // T0 = 14.0 sec ANI T0 OUT M1 // M1 = North-South green phase LD T0 OUT T1 K20 // T1 = 2 sec ANI T1 OUT M2 // M2 = North-South green blinking phase LD T1 OUT T2 K30 // T2 = 3.0 sec ANI T2 OUT M3 // M3 = North-South yellow phase LD T2 OUT T3 K10 // T3 = …	### [Part One] - Mitsubishi FX3U/FX3UC IL Instruction List Code ```il // Initialize timers and flags MOV #0, T100 // Initialize timer T100 to 0 MOV #0, T101 // Initialize timer T101 to 0 MOV #0, M0 // Flag for North-South green light MOV #0, M1 // Flag for East-West green light MOV #0, M2 // Flag for blinking warning // Main program loop START: // North-South green light cycle LD M0 // Load flag …	To design a bidirectional traffic light control logic using Mitsubishi FX-series PLC IL instruction list, you can follow the provided examples with slight modifications to fit your specific requirements. Below is a complete IL program with line-by-line English comments, followed by a step-by-step description of the program's logic flow. ### Part One: Mitsubishi FX3U/FX3UC IL Instruction List Code…	[40, 41, 42]	[1.0, 1.0, 1.0]	0.6213	0.5543	0.037	0.3118	0.1538	0.5234	218.74	227.22
llama3.3:70b	44	How to use Mitsubishi FX-series PLC IL instruction list to design a bidirectional traffic light control logic? Assume both North-South and East-West directions have green, yellow, and red light cycles, and there is a 2-second blinking warning before the green light ends.	LD X000 // Start button OR M0 ANI X001 // Stop button OUT M0 // System start flag LD M0 ANI T7 // Ensure not yet reached final timer OUT T0 K200 // T0 = 20.0 sec ANI T0 OUT M1 // M1 = North-South green phase LD T0 OUT T1 K20 // T1 = 2 sec ANI T1 OUT M2 // M2 = North-South green blinking phase LD T1 OUT T2 K40 // T2 = 4.0 sec ANI T2 OUT M3 // M3 = North-South yellow phase LD T2 OUT T3 K20 // T3 = …	**[Part One] - Mitsubishi FX3U/FX3UC IL Instruction List Code** ```il // Initialize timers and flags LD K1000 // Load initial timer value for green light duration (e.g., 10 seconds) MOV T100 // Move value to timer T100 LD K2000 // Load initial timer value for yellow light duration (e.g., 2 seconds) MOV T200 // Move value to timer T200 LD K0 // Load initial flag value for North-South green light M…	To design a bidirectional traffic light control logic using Mitsubishi FX-series PLC IL instruction list, you can follow the provided examples and adjust the timer values according to your requirements. Here's a complete IL program with line-by-line English comments: ```il // Start button LD X000 // Load the start button input OR M0 // OR with the system start flag ANI X001 // AND NOT with the st…	[40, 41, 42]	[1.0, 1.0, 1.0]	0.627	0.56	0.0368	0.3005	0.1473	0.5576	218.79	227.19
llama3.3:70b	45	How to use Mitsubishi FX-series PLC IL instruction list to design a bidirectional traffic light control logic? Assume both North-South and East-West directions have green, yellow, and red light cycles, and there is a 2-second blinking warning before the green light ends.	LD X000 // Start button OR M0 ANI X001 // Stop button OUT M0 // System start flag LD M0 ANI T7 // Ensure not yet reached final timer OUT T0 K170 // T0 = 17.0 sec ANI T0 OUT M1 // M1 = North-South green phase LD T0 OUT T1 K20 // T1 = 2 sec ANI T1 OUT M2 // M2 = North-South green blinking phase LD T1 OUT T2 K50 // T2 = 5.0 sec ANI T2 OUT M3 // M3 = North-South yellow phase LD T2 OUT T3 K40 // T3 = …	### [Part One] - Mitsubishi FX3U/FX3UC IL Instruction List Code ```il // Initialize variables for North-South (NS) and East-West (EW) traffic lights // and timers for green, yellow, and red light cycles MOV #1000, TN0 // Set timer 0 for green light duration (10 seconds) MOV #2000, TN1 // Set timer 1 for yellow light duration (2 seconds) MOV #3000, TN2 // Set timer 2 for red light duration (3 seco…	To design a bidirectional traffic light control logic using Mitsubishi FX-series PLC IL instruction list, you can follow the provided reference examples with adjustments as needed for your specific timing requirements. Below is a generalized example based on the provided references, with line-by-line English comments and a step-by-step description of the program's logic flow. ### Part One: Mitsub…	[40, 41, 42]	[1.0, 1.0, 1.0]	0.5682	0.5489	0.0071	0.1879	0.0961	0.5218	218.74	227.23
llama3.3:70b	46	How to use Mitsubishi FX-series PLC IL instruction list to design a bidirectional traffic light control logic? Assume both North-South and East-West directions have green, yellow, and red light cycles, and there is a 2-second blinking warning before the green light ends.	LD X000 // Start button OR M0 ANI X001 // Stop button OUT M0 // System start flag LD M0 ANI T7 // Ensure not yet reached final timer OUT T0 K240 // T0 = 24.0 sec ANI T0 OUT M1 // M1 = North-South green phase LD T0 OUT T1 K20 // T1 = 2 sec ANI T1 OUT M2 // M2 = North-South green blinking phase LD T1 OUT T2 K40 // T2 = 4.0 sec ANI T2 OUT M3 // M3 = North-South yellow phase LD T2 OUT T3 K20 // T3 = …	### [Part One] - Mitsubishi FX3U/FX3UC IL Instruction List Code ```il // Define the start of the program START: // Initialize the timer for the green light duration (30 seconds) MOV #30000, T100MS // Load 30 seconds into T100MS timer // Initialize the timer for the yellow light duration (5 seconds) MOV #5000, T200MS // Load 5 seconds into T200MS timer // Initialize the timer for the blinking warn…	Here is the complete IL program with line-by-line English comments for a bidirectional traffic light control logic using Mitsubishi FX-series PLC: ```il // Start button LD X000 // System start flag, if start button is pressed and stop button is not pressed OR M0 ANI X001 // Stop button OUT M0 // System start flag // Check if system has not yet reached final timer LD M0 ANI T7 // Set timer T0 to 1…	[40, 41, 42]	[1.0, 1.0, 1.0]	0.6381	0.6773	0.0248	0.273	0.1131	0.4404	218.72	227.21
llama3.3:70b	47	How to use Mitsubishi FX-series PLC IL instruction list to design a bidirectional traffic light control logic? Assume both North-South and East-West directions have green, yellow, and red light cycles, and there is a 2-second blinking warning before the green light ends.	LD X000 // Start button OR M0 ANI X001 // Stop button OUT M0 // System start flag LD M0 ANI T7 // Ensure not yet reached final timer OUT T0 K180 // T0 = 18.0 sec ANI T0 OUT M1 // M1 = North-South green phase LD T0 OUT T1 K20 // T1 = 2 sec ANI T1 OUT M2 // M2 = North-South green blinking phase LD T1 OUT T2 K40 // T2 = 4.0 sec ANI T2 OUT M3 // M3 = North-South yellow phase LD T2 OUT T3 K30 // T3 = …	### [Part One] - Mitsubishi FX3U/FX3UC IL Instruction List Code ```il // Start of the program, setting initial conditions LD K1000 // Load 1000 (initial timer value for green light duration) into accumulator MOV D100 // Move value to data register D100 (Green light duration timer) LD K500 // Load 500 (timer value for yellow light duration) into accumulator MOV D101 // Move value to data register …	To design a bidirectional traffic light control logic using Mitsubishi FX-series PLC IL instruction list, you can follow the provided examples with adjustments as necessary to fit your specific requirements. Here is a generalized version of the IL program with line-by-line English comments, followed by a step-by-step description of the program's logic flow. ### Part One: Mitsubishi FX3U/FX3UC IL …	[40, 41, 42]	[1.0, 1.0, 1.0]	0.5185	0.5109	0.0154	0.1146	0.1234	0.4899	218.74	227.21
llama3.3:70b	48	How to use Mitsubishi FX-series PLC IL instruction list to design a bidirectional traffic light control logic? Assume both North-South and East-West directions have green, yellow, and red light cycles, and there is a 2-second blinking warning before the green light ends.	LD X000 // Start button OR M0 ANI X001 // Stop button OUT M0 // System start flag LD M0 ANI T7 // Ensure not yet reached final timer OUT T0 K60 // T0 = 6.0 sec ANI T0 OUT M1 // M1 = North-South green phase LD T0 OUT T1 K20 // T1 = 2 sec ANI T1 OUT M2 // M2 = North-South green blinking phase LD T1 OUT T2 K50 // T2 = 5.0 sec ANI T2 OUT M3 // M3 = North-South yellow phase LD T2 OUT T3 K40 // T3 = 4.…	**[Part One] - Mitsubishi FX3U/FX3UC IL Instruction List Code** ```il // Initialize variables MOV #1000, T100 // Timer for North-South green light (10 seconds) MOV #2000, T200 // Timer for East-West green light (10 seconds) MOV #500, T300 // Timer for yellow light (5 seconds) MOV #200, T400 // Timer for blinking warning (2 seconds) MOV #0, M0 // Flag for North-South direction MOV #0, M1 // Flag f…	Here is the complete IL program with line-by-line English comments: ``` LD X000 // Load the start button input OR M0 // OR with the system start flag ANI X001 // AND with the stop button input (to prevent start during stop) OUT M0 // Output the result to the system start flag LD M0 // Load the system start flag ANI T7 // Ensure not yet reached the final timer OUT T0 K150 // Set timer T0 to 15.0 s…	[40, 41, 42]	[1.0, 1.0, 1.0]	0.6169	0.7111	0.0457	0.1473	0.1491	0.4915	218.7	227.19
llama3.3:70b	49	How to use Mitsubishi FX-series PLC IL instruction list to design a bidirectional traffic light control logic? Assume both North-South and East-West directions have green, yellow, and red light cycles, and there is a 2-second blinking warning before the green light ends.	LD X000 // Start button OR M0 ANI X001 // Stop button OUT M0 // System start flag LD M0 ANI T7 // Ensure not yet reached final timer OUT T0 K130 // T0 = 13.0 sec ANI T0 OUT M1 // M1 = North-South green phase LD T0 OUT T1 K20 // T1 = 2 sec ANI T1 OUT M2 // M2 = North-South green blinking phase LD T1 OUT T2 K40 // T2 = 4.0 sec ANI T2 OUT M3 // M3 = North-South yellow phase LD T2 OUT T3 K50 // T3 = …	**[Part One] - Mitsubishi FX3U/FX3UC IL Instruction List Code** ```il // Initialize variables MOV #1000, T100 // Set timer T100 to 1000ms (1 second) MOV #2000, T101 // Set timer T101 to 2000ms (2 seconds) MOV #0, M0 // Initialize flag M0 to 0 (North-South green light) // Main program loop START: // Check if North-South green light is active LD M0 AND #1 JN NS_GREEN // Jump to NS_GREEN if M0 is 1 …	To design a bidirectional traffic light control logic using Mitsubishi FX-series PLC IL instruction list, you can follow the provided reference examples with modifications as needed to fit your specific timing requirements. Below is a generalized example based on the provided references, with explanations for each part to help understand how the logic works. ### Part One: Mitsubishi FX3U/FX3UC IL…	[40, 41, 42]	[1.0, 1.0, 1.0]	0.6336	0.6154	0.0293	0.1957	0.1483	0.5128	218.71	227.15
llama3.3:70b	50	Please write a traffic light control program for a crossroad using Mitsubishi FX-series PLC IL instruction list. The system is started by X0 and stopped by X1. Both North-South and East-West directions have green lights (with blinking before end), yellow lights, and red lights, switching alternately in a periodic cycle.	LD X000 // Start button OR M0 ANI X001 // Stop button OUT M0 // System start flag // Stage 1: N-S Green LD M0 ANI T7 // Ensure final timer not reached OUT T0 K120 // T0 = 12.0 sec (N-S Green) ANI T0 OUT M1 // M1 = N-S Green Phase // N-S Green Blinking Before End LD T0 OUT T1 K20 // T1 = 2 sec (blinking time) ANI T1 OUT M2 // M2 = N-S Green Blinking Phase // Stage 2: N-S Yellow LD T1 OUT T2 K50 //…	### [Part One] - Mitsubishi FX3U/FX3UC IL Instruction List Code ```il // Initialize the program by setting all outputs to 0 (safety precaution) LD 0 // Load 0 into the accumulator OUT Y0 // Output to North-South Green light OUT Y1 // Output to North-South Yellow light OUT Y2 // Output to North-South Red light OUT Y3 // Output to East-West Green light OUT Y4 // Output to East-West Yellow light OUT…	Here is the traffic light control program for a crossroad using Mitsubishi FX-series PLC IL instruction list: ```il LD X000 // Start button OR M0 ANI X001 // Stop button OUT M0 // System start flag // Stage 1: N-S Green LD M0 ANI T7 // Ensure final timer not reached OUT T0 K200 // T0 = 20.0 sec (N-S Green) ANI T0 OUT M1 // M1 = N-S Green Phase // N-S Green Blinking Before End LD T0 OUT T1 K20 // …	[51, 52, 53]	[1.0, 1.0, 1.0]	0.5222	0.6544	0.0021	0.4881	0.1317	0.6493	218.89	229.02
llama3.3:70b	51	Please write a traffic light control program for a crossroad using Mitsubishi FX-series PLC IL instruction list. The system is started by X0 and stopped by X1. Both North-South and East-West directions have green lights (with blinking before end), yellow lights, and red lights, switching alternately in a periodic cycle.	LD X000 // Start button OR M0 ANI X001 // Stop button OUT M0 // System start flag // Stage 1: N-S Green LD M0 ANI T7 // Ensure final timer not reached OUT T0 K210 // T0 = 21.0 sec (N-S Green) ANI T0 OUT M1 // M1 = N-S Green Phase // N-S Green Blinking Before End LD T0 OUT T1 K20 // T1 = 2 sec (blinking time) ANI T1 OUT M2 // M2 = N-S Green Blinking Phase // Stage 2: N-S Yellow LD T1 OUT T2 K30 //…	**[Part One] - Mitsubishi FX3U/FX3UC IL Instruction List Code** ```il // Start of the program 1. LD X0 // Load the start signal into the accumulator 2. AND M0 // Check if the start flag is set 3. JP 10 // Jump to the initialization routine if start signal is true 4. LD X1 // Load the stop signal into the accumulator 5. AND M1 // Check if the stop flag is set 6. JP 50 // Jump to the stop routine i…	Here is the complete IL program with line-by-line English comments: ```il LD X000 // Start button OR M0 // System start flag ANI X001 // Stop button OUT M0 // System start flag // Stage 1: N-S Green LD M0 // Ensure system is started ANI T7 // Ensure final timer not reached OUT T0 K100 // T0 = 10.0 sec (N-S Green) ANI T0 // Check if N-S Green timer has expired OUT M1 // M1 = N-S Green Phase // N-S…	[50, 52, 53]	[1.0, 1.0, 1.0]	0.6	0.7605	0.0031	0.4056	0.1061	0.6563	218.72	228.95
llama3.3:70b	52	Please write a traffic light control program for a crossroad using Mitsubishi FX-series PLC IL instruction list. The system is started by X0 and stopped by X1. Both North-South and East-West directions have green lights (with blinking before end), yellow lights, and red lights, switching alternately in a periodic cycle.	LD X000 // Start button OR M0 ANI X001 // Stop button OUT M0 // System start flag // Stage 1: N-S Green LD M0 ANI T7 // Ensure final timer not reached OUT T0 K140 // T0 = 14.0 sec (N-S Green) ANI T0 OUT M1 // M1 = N-S Green Phase // N-S Green Blinking Before End LD T0 OUT T1 K20 // T1 = 2 sec (blinking time) ANI T1 OUT M2 // M2 = N-S Green Blinking Phase // Stage 2: N-S Yellow LD T1 OUT T2 K50 //…	**[Part One] - Mitsubishi FX3U/FX3UC IL Instruction List Code** ``` // Line 1: Start of the program LD X0 // Load the value of input X0 (Start signal) AND M0 // M0 is a flag to indicate if the system is running MOV M0 // Move the result to M0 // Line 5: Initialize timers and flags LD M0 // Load the flag M0 to check if the system is running AND #1000 // Timer for North-South green light (10 second…	Here is the complete IL program with line-by-line English comments: ```il LD X000 // Start button OR M0 ANI X001 // Stop button OUT M0 // System start flag // Stage 1: N-S Green LD M0 ANI T7 // Ensure final timer not reached OUT T0 K150 // T0 = 15.0 sec (N-S Green) ANI T0 OUT M1 // M1 = N-S Green Phase // N-S Green Blinking Before End LD T0 OUT T1 K20 // T1 = 2 sec (blinking time) ANI T1 OUT M2 /…	[50, 51, 53]	[1.0, 1.0, 1.0]	0.5419	0.9003	0.0031	0.5222	0.1602	0.6724	218.72	229.02
llama3.3:70b	53	Please write a traffic light control program for a crossroad using Mitsubishi FX-series PLC IL instruction list. The system is started by X0 and stopped by X1. Both North-South and East-West directions have green lights (with blinking before end), yellow lights, and red lights, switching alternately in a periodic cycle.	LD X000 // Start button OR M0 ANI X001 // Stop button OUT M0 // System start flag // Stage 1: N-S Green LD M0 ANI T7 // Ensure final timer not reached OUT T0 K180 // T0 = 18.0 sec (N-S Green) ANI T0 OUT M1 // M1 = N-S Green Phase // N-S Green Blinking Before End LD T0 OUT T1 K20 // T1 = 2 sec (blinking time) ANI T1 OUT M2 // M2 = N-S Green Blinking Phase // Stage 2: N-S Yellow LD T1 OUT T2 K40 //…	**[Part One] - Mitsubishi FX3U/FX3UC IL Instruction List Code** ```il // Initialize the program with comments for clarity ( // Start of the program // Input X0 starts the sequence, X1 stops it LD X0 // Load the start input AND !X1 // Ensure stop input is not active LD M0 // Load a flag to track the current state ) // Main sequence control ( // If the system is started and not stopped, proceed LD …	Here is the complete IL program with line-by-line English comments: ``` LD X000 // Load the start button input OR M0 // OR with the system start flag ANI X001 // AND with the inverted stop button input OUT M0 // Output the result to the system start flag // Stage 1: N-S Green LD M0 // Load the system start flag ANI T7 // Ensure the final timer is not reached OUT T0 K150 // Set timer T0 to 15.0 se…	[50, 51, 52]	[1.0, 1.0, 1.0]	0.6358	0.7372	0.0025	0.1975	0.1406	0.5805	218.83	228.98
llama3.3:70b	54	Please write a traffic light control program for a crossroad using Mitsubishi FX-series PLC IL instruction list. The system is started by X0 and stopped by X1. Both North-South and East-West directions have green lights (with blinking before end), yellow lights, and red lights, switching alternately in a periodic cycle.	LD X000 // Start button OR M0 ANI X001 // Stop button OUT M0 // System start flag // Stage 1: N-S Green LD M0 ANI T7 // Ensure final timer not reached OUT T0 K50 // T0 = 5.0 sec (N-S Green) ANI T0 OUT M1 // M1 = N-S Green Phase // N-S Green Blinking Before End LD T0 OUT T1 K20 // T1 = 2 sec (blinking time) ANI T1 OUT M2 // M2 = N-S Green Blinking Phase // Stage 2: N-S Yellow LD T1 OUT T2 K30 // T…	**[Part One] - Mitsubishi FX3U/FX3UC IL Instruction List Code** ```il // Initialize variables MOV #0, D0 // Initialize cycle counter MOV #0, D1 // Initialize North-South green light timer MOV #0, D2 // Initialize East-West green light timer MOV #0, D3 // Initialize yellow light timer // Main program loop START: // Check if system is started LD X0 // Load start signal AND #1 // Check if start sign…	Here is the complete IL program with line-by-line English comments: ``` LD X000 // Load the start button input OR M0 // OR with the system start flag ANI X001 // AND with the inverse of the stop button input OUT M0 // Output the result to the system start flag // Stage 1: N-S Green LD M0 // Load the system start flag ANI T7 // Ensure the final timer has not been reached OUT T0 K150 // Set timer T…	[50, 51, 52]	[1.0, 1.0, 1.0]	0.5918	0.7308	0.0017	0.2214	0.1019	0.5763	218.74	228.94
llama3.3:70b	55	Please write a traffic light control program for a crossroad using Mitsubishi FX-series PLC IL instruction list. The system is started by X0 and stopped by X1. Both North-South and East-West directions have green lights (with blinking before end), yellow lights, and red lights, switching alternately in a periodic cycle.	LD X000 // Start button OR M0 ANI X001 // Stop button OUT M0 // System start flag // Stage 1: N-S Green LD M0 ANI T7 // Ensure final timer not reached OUT T0 K200 // T0 = 20.0 sec (N-S Green) ANI T0 OUT M1 // M1 = N-S Green Phase // N-S Green Blinking Before End LD T0 OUT T1 K20 // T1 = 2 sec (blinking time) ANI T1 OUT M2 // M2 = N-S Green Blinking Phase // Stage 2: N-S Yellow LD T1 OUT T2 K40 //…	**[Part One] - Mitsubishi FX3U/FX3UC IL Instruction List Code** ```il // Program starts with a reset of all outputs to ensure a clean start LD // Load the immediate value 0 into the accumulator OUT Y0 // Output 0 to Y0 (North-South Red) OUT Y1 // Output 0 to Y1 (North-South Green) OUT Y2 // Output 0 to Y2 (North-South Yellow) OUT Y3 // Output 0 to Y3 (East-West Red) OUT Y4 // Output 0 to Y4 (East…	Here is the complete IL program with line-by-line English comments: ``` LD X000 // Load the start button input OR M0 // OR with the system start flag ANI X001 // AND with the inverted stop button input OUT M0 // Output the result to the system start flag // Stage 1: N-S Green LD M0 // Load the system start flag ANI T7 // Ensure the final timer has not been reached OUT T0 K180 // Set timer T0 to 1…	[50, 51, 52]	[1.0, 1.0, 1.0]	0.5758	0.7185	0.0045	0.2105	0.1165	0.6048	218.79	228.95
llama3.3:70b	56	Please write a traffic light control program for a crossroad using Mitsubishi FX-series PLC IL instruction list. The system is started by X0 and stopped by X1. Both North-South and East-West directions have green lights (with blinking before end), yellow lights, and red lights, switching alternately in a periodic cycle.	LD X000 // Start button OR M0 ANI X001 // Stop button OUT M0 // System start flag // Stage 1: N-S Green LD M0 ANI T7 // Ensure final timer not reached OUT T0 K200 // T0 = 20.0 sec (N-S Green) ANI T0 OUT M1 // M1 = N-S Green Phase // N-S Green Blinking Before End LD T0 OUT T1 K20 // T1 = 2 sec (blinking time) ANI T1 OUT M2 // M2 = N-S Green Blinking Phase // Stage 2: N-S Yellow LD T1 OUT T2 K30 //…	### [Part One] - Mitsubishi FX3U/FX3UC IL Instruction List Code ```il // Start of the program, initialization LD X0 // Load the start signal into the accumulator AND !X1 // Check if the stop signal is not active JP LABEL_START // Jump to the start label if conditions are met LABEL_START: // Initialization of the traffic light states LD #0 // Load immediate value 0 into the accumulator MOV M0 // M…	Here is the complete IL program with line-by-line English comments: ``` LD X000 // Start button OR M0 ANI X001 // Stop button OUT M0 // System start flag // Stage 1: N-S Green LD M0 ANI T7 // Ensure final timer not reached OUT T0 K150 // T0 = 15.0 sec (N-S Green) ANI T0 OUT M1 // M1 = N-S Green Phase // N-S Green Blinking Before End LD T0 OUT T1 K20 // T1 = 2 sec (blinking time) ANI T1 OUT M2 // …	[50, 51, 52]	[1.0, 1.0, 1.0]	0.5646	0.8981	0.0023	0.5045	0.1123	0.6681	218.76	228.94
llama3.3:70b	57	Please write a traffic light control program for a crossroad using Mitsubishi FX-series PLC IL instruction list. The system is started by X0 and stopped by X1. Both North-South and East-West directions have green lights (with blinking before end), yellow lights, and red lights, switching alternately in a periodic cycle.	LD X000 // Start button OR M0 ANI X001 // Stop button OUT M0 // System start flag // Stage 1: N-S Green LD M0 ANI T7 // Ensure final timer not reached OUT T0 K250 // T0 = 25.0 sec (N-S Green) ANI T0 OUT M1 // M1 = N-S Green Phase // N-S Green Blinking Before End LD T0 OUT T1 K20 // T1 = 2 sec (blinking time) ANI T1 OUT M2 // M2 = N-S Green Blinking Phase // Stage 2: N-S Yellow LD T1 OUT T2 K40 //…	**[Part One] - Mitsubishi FX3U/FX3UC IL Instruction List Code** ```il // Initialize the program LD X0 // Load the start signal into the accumulator AND !X1 // Ensure the stop signal is not active JP LABEL_START // Jump to the start label if conditions are met LABEL_START: // North-South Green Light LD #1000 // Load the green light duration (10 seconds) into the accumulator OUT Y0 // Turn on the N…	Here is the complete IL program with line-by-line English comments: ``` LD X000 // Start button OR M0 ANI X001 // Stop button OUT M0 // System start flag // Stage 1: N-S Green LD M0 ANI T7 // Ensure final timer not reached OUT T0 K150 // T0 = 15.0 sec (N-S Green) ANI T0 OUT M1 // M1 = N-S Green Phase // N-S Green Blinking Before End LD T0 OUT T1 K20 // T1 = 2 sec (blinking time) ANI T1 OUT M2 // …	[50, 51, 52]	[1.0, 1.0, 1.0]	0.6189	0.8944	0.0085	0.5205	0.1451	0.6855	218.74	228.96
llama3.3:70b	58	Please write a traffic light control program for a crossroad using Mitsubishi FX-series PLC IL instruction list. The system is started by X0 and stopped by X1. Both North-South and East-West directions have green lights (with blinking before end), yellow lights, and red lights, switching alternately in a periodic cycle.	LD X000 // Start button OR M0 ANI X001 // Stop button OUT M0 // System start flag // Stage 1: N-S Green LD M0 ANI T7 // Ensure final timer not reached OUT T0 K120 // T0 = 12.0 sec (N-S Green) ANI T0 OUT M1 // M1 = N-S Green Phase // N-S Green Blinking Before End LD T0 OUT T1 K20 // T1 = 2 sec (blinking time) ANI T1 OUT M2 // M2 = N-S Green Blinking Phase // Stage 2: N-S Yellow LD T1 OUT T2 K50 //…	### [Part One] - Mitsubishi FX3U/FX3UC IL Instruction List Code ```il // Start of program 1. LD X0 // Load the start signal 2. AND M0 // Check if the system is already running 3. JP 10 // If running, jump to the main logic 4. LD X1 // Load the stop signal 5. OR M1 // Check if the system needs to stop 6. JP 20 // If stop signal is active, jump to stop logic // Initialization 7. LD M0 // Initialize…	Here is the complete IL program with line-by-line English comments: ``` LD X000 // Load the start button input OR M0 // OR with the system start flag ANI X001 // AND with the inverted stop button input OUT M0 // Output the result to the system start flag // Stage 1: N-S Green LD M0 // Load the system start flag ANI T7 // Ensure the final timer has not been reached OUT T0 K150 // Set timer T0 to 1…	[50, 51, 52]	[1.0, 1.0, 1.0]	0.6486	0.7287	0.0167	0.2392	0.1379	0.5924	218.71	228.94
llama3.3:70b	59	Please write a traffic light control program for a crossroad using Mitsubishi FX-series PLC IL instruction list. The system is started by X0 and stopped by X1. Both North-South and East-West directions have green lights (with blinking before end), yellow lights, and red lights, switching alternately in a periodic cycle.	LD X000 // Start button OR M0 ANI X001 // Stop button OUT M0 // System start flag // Stage 1: N-S Green LD M0 ANI T7 // Ensure final timer not reached OUT T0 K180 // T0 = 18.0 sec (N-S Green) ANI T0 OUT M1 // M1 = N-S Green Phase // N-S Green Blinking Before End LD T0 OUT T1 K20 // T1 = 2 sec (blinking time) ANI T1 OUT M2 // M2 = N-S Green Blinking Phase // Stage 2: N-S Yellow LD T1 OUT T2 K30 //…	### [Part One] - Mitsubishi FX3U/FX3UC IL Instruction List Code ```il // Program starts here, defining the initial conditions and inputs LD X0 // Load the start input signal AND !X1 // Ensure the stop input signal is not active MOV M0, 1 // Initialize the program flag to start (M0 = 1) // Main program loop LABEL START LD M0 // Load the program flag AND X0 // Check if the start signal is active OR…	Here is the complete IL program with line-by-line English comments: ```il LD X000 // Start button OR M0 ANI X001 // Stop button OUT M0 // System start flag // Stage 1: N-S Green LD M0 ANI T7 // Ensure final timer not reached OUT T0 K150 // T0 = 15.0 sec (N-S Green) ANI T0 OUT M1 // M1 = N-S Green Phase // N-S Green Blinking Before End LD T0 OUT T1 K20 // T1 = 2 sec (blinking time) ANI T1 OUT M2 /…	[50, 51, 52]	[1.0, 1.0, 1.0]	0.5607	0.8974	0.0027	0.5106	0.1261	0.6631	218.75	228.93
llama3.3:70b	60	How to write a self-holding start-stop program in Mitsubishi FX-series PLC IL instruction list?	Input: X0 (Start), X1 (Stop) Output: Y0 (Motor or Load) Internal Relay: M0 (Self-hold) Instruction List Code: LD X0 ; Press start button OR M0 OUT M0 ; Set M0 (self-hold) LD X1 ; Press stop button RST M0 ; Reset M0 (stop) LD M0 ; If M0 is ON OUT Y0 ; Relay Y0 energized (drives motor or load) END ; End of program	**[Part One] - Mitsubishi FX3U/FX3UC IL Instruction List Code** ```il // Start of the program LD M0.0 // Load the initial state of the start signal into accumulator AND M0.1 // AND operation with the stop signal to ensure start only when stop is not active MOV M0.2 // Move the result to the self-holding start signal LD M0.2 // Load the current state of the self-holding start signal OR M0.0 // OR …	**Part One - Mitsubishi FX3U/FX3UC IL Instruction List Code** Here is the complete IL program with line-by-line English comments: ``` LD X0 ; Start button is pressed SET M0 ; Set self-holding internal relay M0 LD /X0 ; Start button is released LD M0 ; If self-holding internal relay M0 is ON OUT Y0 ; Keep output Y0 ON LD X1 ; Stop button is pressed RST M0 ; Reset self-holding internal relay M0 LD …	[63, 66, 61]	[0.7928, 0.7585, 0.7029]	0.5851	0.7224	0.0018	0.0595	0.0944	0.1828	146.5	107.26
llama3.3:70b	61	How to write a forward-reverse motor control program with interlock protection using Mitsubishi FX-series PLC IL instruction list?	Input: X0 (Forward), X1 (Reverse), X2 (Common Stop) Output: Y0 (Forward), Y1 (Reverse) Internal Relays: M0 (Forward self-hold), M1 (Reverse self-hold) Instruction List Code: LD X0 ; Press forward button ANI Y1 ; Interlocked with reverse output OUT M0 ; Set forward self-hold LD X1 ; Press reverse button ANI Y0 ; Interlocked with forward output OUT M1 ; Set reverse self-hold LD M0 ; If forward self…	### [Part One] - Mitsubishi FX3U/FX3UC IL Instruction List Code ```il // Line 1: Start of the program, defining the initial state of the motor control LD K0 // Load the value 0 into the accumulator (initial state: motor stopped) // Line 2-3: Check for forward command LD M100 // Load the forward command bit into the accumulator AND K1 // Check if the forward command is active (AND with 1) JP FWD /…	To write a forward-reverse motor control program with interlock protection using Mitsubishi FX-series PLC IL instruction list, we need to consider the following: - Input signals for forward and reverse commands. - Output signals to control the motor direction. - Interlock protection to prevent simultaneous forward and reverse operations. Let's assume: - X0: Forward command input - X1: Reverse com…	[65, 60, 30]	[0.8341, 0.7029, 0.6533]	0.5978	0.813	0.0018	0.0657	0.0929	0.2504	205.53	166.75
llama3.3:70b	62	How to write an On-Delay program using Mitsubishi FX-series PLC IL instruction list?	Input: X0 (Start) Output: Y0 (Indicator or Load) Timer: T0 = 5 seconds (K50) Instruction List Code: LD X0 ; Press start button OUT T0 K50 ; Start timer T0, 5 seconds LD T0 ; When T0 times out OUT Y0 ; Output Y0 END ; End of program	**[Part One] - Mitsubishi FX3U/FX3UC IL Instruction List Code** ``` ; Program starts here 1. LD X0 ; Load input X0 into accumulator 2. AND M0 ; Check if internal relay M0 is ON 3. OR M1 ; Set internal relay M1 if X0 or M0 is ON 4. LD K10 ; Load constant 10 (delay time in seconds) into accumulator 5. SFT TON ; Start On-Delay timer 6. LD TON.DT ; Load On-Delay timer value into accumulator 7. CP K10…	## Step 1: Define the On-Delay Program Requirements To write an On-Delay program using Mitsubishi FX-series PLC IL instruction list, we first need to understand what an On-Delay timer does. An On-Delay timer starts timing when the input signal turns ON, and after a specified time has elapsed, the output turns ON. The basic components involved are an input signal, a timer, and an output signal. ##…	[63, 70, 76]	[0.9763, 0.8223, 0.8457]	0.5501	0.6386	0.0131	0.0654	0.0609	0.2021	151.13	111.21
llama3.3:70b	63	How to write an Off-Delay program using Mitsubishi FX-series PLC IL instruction list?	Input: X0 (Button) Output: Y0 (Indicator) Timer: T0 = 5 seconds (K50) Internal Relay: M0 (Hold the light ON) Instruction List Code: LD X0 ; Button is pressed OUT M0 ; Set M0 LD /X0 ; Button released (X0 negated) OUT T0 K50 ; Start 5-second timer LD T0 ; When timer expires RST M0 ; Turn off holding LD M0 ; As long as M0 is ON OUT Y0 ; Keep light ON END ; End of program	**[Part One] - Mitsubishi FX3U/FX3UC IL Instruction List Code** ```il // Define the inputs and outputs // Input: I0.00 (Start signal) // Output: Q0.00 (Output signal) // Timer: T0 (Off-delay timer) // Initialize the timer LD T#0 // Load timer T0 with value 0 MOV T0, #0 // Move value 0 to timer T0 // Start of the off-delay program LD I0.00 // Load input I0.00 (Start signal) AND Q0.00 // AND with o…	**Part One - Mitsubishi FX3U/FX3UC IL Instruction List Code** Here is the complete IL program with line-by-line English comments for an Off-Delay program: ``` LD X0 ; Press the button to turn on the light OUT Y0 ; Turn on the light immediately OUT M0 ; Set internal relay M0 to hold the light LD /X0 ; Button released (X0 negated) OUT T0 K30 ; Start timer T0 with a delay of 3 seconds (K30) LD T0 ; …	[62, 60, 71]	[0.9763, 0.7928, 0.8249]	0.5138	0.7245	0.0019	0.0881	0.0613	0.2229	183.1	91.61
llama3.3:70b	64	How to write a blinking light control (alternating timer) using Mitsubishi FX-series PLC IL instruction list?	Input: None Output: Y0 (Blinking Light) Timers: T0, T1 (Alternating timing) Internal Relay: M0 (Blink control) Instruction List Code: LD M8000 ; Always ON when PLC powered OUT T0 K50 ; Start T0, 5 seconds LD T0 ; When T0 completes OUT T1 K50 ; Start T1, 5 seconds LD T1 ; When T1 completes RST T0 ; Restart T0 LD T0 ; While T0 is timing OUT M0 ; M0 represents blinking LD M0 ; If M0 is ON OUT Y0 ; L…	**[Part One] - Mitsubishi FX3U/FX3UC IL Instruction List Code** ``` // Line 1: Define the timer variable T0 as a 16-bit timer LD K1000 // Load the value 1000 into the accumulator MOV T0 // Move the accumulator value to timer T0 // Line 2-3: Initialize the output variable M0 to 0 (light off) LD M0 // Load the current state of M0 into the accumulator AND K0 // Clear any bits set in the accumulator …	To write a blinking light control using an alternating timer with the Mitsubishi FX-series PLC IL instruction list, you can follow the logic provided in the reference examples. The goal is to create a program that alternates between two timers to control a blinking light. Here's how you can do it: ### Part One: Mitsubishi FX3U/FX3UC IL Instruction List Code ```il ; Always ON when PLC is powered L…	[72, 62, 71]	[0.9354, 0.7692, 0.8239]	0.5024	0.7634	0.0037	0.0735	0.08	0.1774	167.57	220.99
llama3.3:70b	65	How to write a two-motor interlock control (cannot run simultaneously) using Mitsubishi FX-series PLC IL instruction list?	Input: X0 (Motor 1 Start), X1 (Motor 2 Start), X2 (Common Stop) Output: Y0 (Motor 1), Y1 (Motor 2) Internal Relays: M0 (Motor 1 hold), M1 (Motor 2 hold) Instruction List Code: LD X0 ; Start Motor 1 ANI Y1 ; Motor 2 not running OUT M0 ; Hold Motor 1 LD X1 ; Start Motor 2 ANI Y0 ; Motor 1 not running OUT M1 ; Hold Motor 2 LD M0 ; Motor 1 held OR Y0 ; Or already running ANI X2 ; Stop not pressed OUT…	### [Part One] - Mitsubishi FX3U/FX3UC IL Instruction List Code ```il // Line 1: Define the inputs for motor start commands LD X0 // Load the value of X0 (Motor 1 Start) into the accumulator AND #0000 // Ensure any previous values are cleared for safety OUT M0 // Output the result to M0 (Motor 1 Run signal) // Line 2-3: Check if Motor 2 is already running before allowing Motor 1 to start LD M1 //…	To write a two-motor interlock control program using Mitsubishi FX-series PLC IL instruction list, where the two motors cannot run simultaneously, we need to ensure that when one motor is running, the other cannot be started. This can be achieved by using internal relays to monitor the status of each motor and interlocking them in such a way that only one motor can operate at a time. Here is a sa…	[61, 72, 69]	[0.8341, 0.6779, 0.7216]	0.6565	0.714	0.0088	0.0326	0.1446	0.1872	201.77	221.75
llama3.3:70b	66	How to write an emergency stop (E-Stop) function using Mitsubishi FX-series PLC IL instruction list?	Input: X0 (Normal Start), X1 (Emergency Stop) Output: Y0 (Motor) Internal Relay: M0 (Hold) Instruction List Code: LD X0 ; Normal start SET M0 ; Set hold LD X1 ; Emergency stop RST M0 ; Immediately reset LD M0 ; If M0 is still ON OUT Y0 ; Motor runs END ; End of program	**[Part One] - Mitsubishi FX3U/FX3UC IL Instruction List Code** ```il // Line 1: Define the input for the E-Stop button LD X0 // Load the value of the E-Stop input (X0) into the accumulator // Line 2: Check if the E-Stop button is pressed AND #01 // Check if bit 0 of the E-Stop input is 1 (button pressed) JP E_STOP // Jump to the E-Stop routine if the button is pressed // Line 3: Normal operation…	[Part One] - Mitsubishi FX3U/FX3UC IL Instruction List Code ``` LD X1 ; Press emergency stop button RST M0 ; Reset self-hold relay RST Y0 ; Reset output (motor or load) OUT Y10 ; Activate emergency stop output LD M8000 ; Check if PLC is in RUN mode AND X1 ; Check if emergency stop button is pressed OUT Y10 ; Emergency stop output is active only in RUN mode and when E-Stop is pressed END ; End of …	[60, 193, 76]	[0.7585, 0.6315, 0.6297]	0.5275	0.6924	0.0015	0.0334	0.0589	0.1281	168.97	127.94
llama3.3:70b	67	How to write a Toggle switch (single-button ON/OFF) using Mitsubishi FX-series PLC IL instruction list?	Input: X0 (Button) Output: Y0 (Light) Internal Relays: M0 (Rising Edge), M1 (State Hold) Instruction List Code: LD X0 ; Monitor X0 PLS M0 ; Rising edge trigger LD M0 ; If rising edge INV M1 ; Invert M1 OUT M1 ; Update state LD M1 ; If M1 is ON OUT Y0 ; Light ON END ; End of program	### [Part One] - Mitsubishi FX3U/FX3UC IL Instruction List Code ```il // Start of the program 1. LD M0.0 // Load the current state of the toggle switch (M0.0) into the accumulator 2. AND #K0 // Check if the physical switch (input K0) is ON, AND operation to see if both conditions are true 3. OR M0.1 // If the switch is ON and the current state is OFF (M0.1), this will prepare the condition for tu…	To implement a toggle switch functionality using a single button for ON/OFF control with a Mitsubishi FX-series PLC in IL (Instruction List) programming, you can follow the logic and code example provided below. This example assumes you have a single input (X0) for the toggle button and a single output (Y0) for the device you want to control. ### Part One: Mitsubishi FX3U/FX3UC IL Instruction Lis…	[64, 60, 73]	[0.7065, 0.6415, 0.6498]	0.5133	0.5882	0.0013	0.0252	0.0497	0.1097	186.46	156.76
llama3.3:70b	68	How to write a counter control program to perform an action after counting using Mitsubishi FX-series PLC IL instruction list?	Input: X0 (Product Sensor) Output: Y0 (Output when target count is reached) Counter: C0 (K10) Instruction List Code: LD X0 ; Product detected OUT C0 K10 ; Count up to 10 LD C0 ; When count = 10 OUT Y0 ; Trigger output RST C0 ; Reset counter END ; End of program	**[Part One] - Mitsubishi FX3U/FX3UC IL Instruction List Code** ``` // Initialize the counter variable to 0 MOV #0, D100 // Define the counter increment condition (e.g., input X0 is ON) LD X0 AND #1 JP LABEL1 // If the condition is met, increment the counter LABEL1: INC D100 // Check if the counter has reached the target value (e.g., 10) CP D100, #10 JP LABEL2 // If the counter has not reached th…	To write a counter control program that performs an action after counting using Mitsubishi FX-series PLC IL instruction list, you can follow the example provided in the reference. Here's how you can structure your program: ### Part One - Mitsubishi FX3U/FX3UC IL Instruction List Code ```il LD X0 ; Start counting OUT C0 K10 ; Count up to 10 LD C0 ; Check if count has reached 10 OUT Y0 ; Perform ac…	[78, 60, 79]	[0.8042, 0.7067, 0.7846]	0.6072	0.6724	0.0026	0.059	0.0483	0.1343	218.59	111.4
llama3.3:70b	69	How to write a 'simple 2-step sequence' control program using Mitsubishi FX-series PLC IL instruction list?	Input: X0 (Start), X1 (Step Toggle) Output: Y0 (Step 1), Y1 (Step 2) Internal Relays: M0 (Step 1), M1 (Step 2) Instruction List Code: LD X0 ; Press start SET M0 ; Enter Step 1 LD M0 ; Step 1 active OUT Y0 ; Output Step 1 LD X1 ; Toggle RST M0 ; Exit Step 1 SET M1 ; Enter Step 2 LD M1 ; Step 2 active OUT Y1 ; Output Step 2 LD X1 ; Toggle again RST M1 ; Exit Step 2 SET M0 ; Return to Step 1 END ; E…	**[Part One] - Mitsubishi FX3U/FX3UC IL Instruction List Code** ``` // Start of the program 1. LD // Load the current state of M0.0 (sequence step flag) 2. AND M0.1 // Check if the sequence start signal is high (M0.1) 3. OR M0.2 // Check if the sequence reset signal is low (M0.2) 4. LD M0.3 // Load the value of the step counter (M0.3) 5. CP K5 // Compare the step counter value with 5 (K5) 6. JC 1…	**Part One - Mitsubishi FX3U/FX3UC IL Instruction List Code** Here is the complete IL program with line-by-line English comments for a simple 2-step sequence control: ``` LD X0 ; Press start button to begin sequence SET M0 ; Enter step 1, set internal relay M0 LD M0 ; If in step 1 OUT Y0 ; Output Y0 (e.g., turn on a motor or valve) OUT T0 K50 ; Set timer T0 for 5 seconds LD T0 ; When timer T0 tim…	[74, 60, 68]	[0.7899, 0.7862, 0.7446]	0.5027	0.702	0.002	0.0553	0.1291	0.2079	179.87	135.03
llama3.3:70b	70	How to use Mitsubishi FX-series PLC IL instruction list to control delayed light startup with a timer (On-Delay)?	Input: X0 = Start Button Output: Y0 = Light Timer: T0 = 5 seconds (K50) Instruction List Code: LD X0 ; When the start button is pressed OUT T0 K50 ; Start timer T0 for 5 seconds LD T0 ; When T0 times out OUT Y0 ; Turn on light END ; End of program	**[Part One] - Mitsubishi FX3U/FX3UC IL Instruction List Code** ``` ; Line 1: Define the input for the light control (start/stop) LD M0.0 ; Load the value of M0.0 (light control input) into the accumulator ; Line 2: Check if the light control input is ON (1) ANB #0 ; AND the accumulator with 0, if result is 1 then input is ON ; Line 3: If the input is ON, set the timer to start (TON) TON K100 ; S…	To control a delayed light startup with a timer (On-Delay) using Mitsubishi FX-series PLC IL instruction list, you would follow a logic similar to the one described in the reference examples, but with a focus on delaying the startup of the light after a trigger condition is met. Here's how you could implement it: ### Part One - Mitsubishi FX3U/FX3UC IL Instruction List Code ```il LD X0 ; Trigger …	[71, 62, 72]	[0.9581, 0.8223, 0.8093]	0.6987	0.6603	0.0034	0.0484	0.0757	0.1626	162.87	97.24
llama3.3:70b	71	How to use Mitsubishi FX-series PLC IL instruction list to control delayed light off with a timer (Off-Delay)?	Input: X0 = Button Output: Y0 = Light Timer: T0 = 3 seconds (K30) Internal Relay: M0 = Light Hold Instruction List Code: LD X0 ; Press the button OUT M0 ; Set M0 LD /X0 ; Button released (X0 negated) OUT T0 K30 ; Delay 3 seconds LD T0 ; After 3 seconds RST M0 ; Cancel hold LD M0 ; If M0 is still ON OUT Y0 ; Keep light ON END ; End of program	### [Part One] - Mitsubishi FX3U/FX3UC IL Instruction List Code ``` // Line 1: Define the input for the light switch LD M0.0 // Load the value of M0.0 (Light switch input) into the accumulator // Line 2: Check if the light switch is ON AND #01 // Check the least significant bit to see if the switch is ON JN LABEL1 // Jump to LABEL1 if the switch is OFF // Line 3: If the switch is ON, turn the lig…	To control a delayed light off with a timer (Off-Delay) using the Mitsubishi FX-series PLC IL instruction list, you can follow a logic similar to the provided Off-Delay example but adapt it to suit the specific requirement of turning off the light after a delay when the input signal is removed. Here's how you can do it: ### Part One - Mitsubishi FX3U/FX3UC IL Instruction List Code ```il LD X0 ; W…	[70, 63, 75]	[0.9581, 0.8249, 0.7841]	0.625	0.7384	0.0013	0.0393	0.0627	0.1739	218.49	128.31
llama3.3:70b	72	How to use Mitsubishi FX-series PLC IL instruction list to generate a blinking light using two alternating timers?	Input: None Output: Y0 = Blinking Light Timers: T0, T1 (Alternating) Internal Relay: M0 = Blink Control Instruction List Code: LD M8000 ; Always ON when PLC is powered OUT T0 K50 ; Start T0, 5 seconds LD T0 ; When T0 ends OUT T1 K50 ; Start T1, 5 seconds LD T1 ; When T1 ends RST T0 ; Reset T0 LD T0 ; While T0 is active OUT M0 ; Set M0 LD M0 ; If M0 is ON OUT Y0 ; Blink light ON END ; End of progr…	**[Part One] - Mitsubishi FX3U/FX3UC IL Instruction List Code** ``` ; Line 1: Define the start of the program START ; Line 2: Initialize Timer 1 (T1) to 0 LD K0 ; Load immediate value 0 MOV T1 ; Move to Timer 1 ; Line 3: Initialize Timer 2 (T2) to 0 LD K0 ; Load immediate value 0 MOV T2 ; Move to Timer 2 ; Line 4: Check if Timer 1 (T1) is greater than or equal to 1000ms CP T1, K1000 ; Compare T1 …	**Part One - Mitsubishi FX3U/FX3UC IL Instruction List Code** Here is the complete IL program with line-by-line English comments: ``` LD M8000 ; Always ON when PLC powered OUT T0 K100 ; Start T0, 10 seconds (Timer 1) LD T0 ; When T0 completes OUT T1 K50 ; Start T1, 5 seconds (Timer 2) LD T1 ; When T1 completes RST T0 ; Restart T0 LD T0 ; While T0 is timing OUT M0 ; M0 represents blinking LD M0 ; …	[64, 74, 70]	[0.9354, 0.7471, 0.8093]	0.4406	0.7093	0.0036	0.0946	0.071	0.2205	190.84	173.1
llama3.3:70b	73	How to use Mitsubishi FX-series PLC IL instruction list to output a one-shot pulse after detecting a button, with timer delay?	Input: X0 = Button Output: Y0 = One-shot Pulse Timer: T0 = 0.5 seconds (K5) Internal Relay: M0 = Pulse Hold Instruction List Code: LD X0 ; Press button OUT M0 ; Set M0 LD M0 ; If M0 is ON OUT T0 K5 ; Set T0 = 0.5 seconds LD T0 ; When T0 times out RST M0 ; Reset M0 LD M0 ; While M0 is ON OUT Y0 ; Output one-shot END ; End of program	### [Part One] - Mitsubishi FX3U/FX3UC IL Instruction List Code ```il // Line 1: Start of the program START // Line 2-3: Define inputs and outputs // Input: M0.0 (Button detection) // Output: M1.0 (One-shot pulse output) LD M0.0 // Load the value of the button detection input AND #K0 // Ensure only a rising edge triggers the pulse // Line 4: Trigger one-shot pulse MOV M1.0, K1 // Set M1.0 high fo…	To output a one-shot pulse after detecting a button with a timer delay using Mitsubishi FX-series PLC IL instruction list, you can follow the logic below: ### Part One: Mitsubishi FX3U/FX3UC IL Instruction List Code ```plc LD X0 ; Detect the button press OUT T0 K10 ; Start a 5-second timer (K10 = 5 seconds) LD /X0 ; Wait for the button to be released LD T0 ; Wait for the timer to expire OUT Y0 ; …	[71, 76, 75]	[0.7967, 0.7866, 0.7457]	0.6711	0.7419	0.0021	0.0425	0.0894	0.1752	139.52	142.55
llama3.3:70b	74	How to use Mitsubishi FX-series PLC IL instruction list to perform multi-stage sequence control (e.g., two stages) with timers?	Input: X0 = Start Output: Y0 = Stage 1, Y1 = Stage 2 Timers: T0 = 5 seconds (K50), T1 = 3 seconds (K30) Internal Relays: M0 = Stage 1, M1 = Stage 2 Instruction List Code: LD X0 ; Press start SET M0 ; Enter stage 1 LD M0 ; If in stage 1 OUT Y0 ; Output Y0 OUT T0 K50 ; Set timer 5 seconds LD T0 ; When time up RST M0 ; End stage 1 SET M1 ; Enter stage 2 LD M1 ; If in stage 2 OUT Y1 ; Output Y1 OUT T…	**[Part One] - Mitsubishi FX3U/FX3UC IL Instruction List Code** ```il // Start of the program 1. LD K0 // Load the initial stage (K0 = 0) into the accumulator 2. MOV D100, A // Move the accumulator value to the stage indicator (D100) 3. LD K0 // Load the value for the first stage (K0 = 0) 4. CP D100, A // Compare the stage indicator (D100) with the accumulator value 5. BE 10 // If equal, branch t…	To perform a multi-stage sequence control with timers using Mitsubishi FX-series PLC IL instruction list, you can follow the example below for a two-stage sequence. This example assumes you want to control a process that involves two stages, each with a specific timer setting. ### [Part One] - Mitsubishi FX3U/FX3UC IL Instruction List Code ```plc LD X0 ; Press start button to initiate the sequenc…	[69, 79, 70]	[0.7899, 0.7633, 0.7486]	0.518	0.6422	0.0017	0.071	0.1082	0.2448	218.4	134.85
llama3.3:70b	75	How to use Mitsubishi FX-series PLC IL instruction list to compare Timer value and output when a set time is reached?	Input: X0 = Start Output: Y0 = Output Action Timer: T0 = 10 seconds (K100) Instruction List Code: LD X0 ; Start OUT T0 K100 ; 10-second timer LD T0 ; When 10 seconds passed OUT Y0 ; Output action END ; End of program	**[Part One] - Mitsubishi FX3U/FX3UC IL Instruction List Code** ``` ; Start of the program 1. LD K1000 ; Load the timer value (1000 ms) into the accumulator 2. MOV T000 ; Move the value to Timer 000 3. LD T000 ; Load the current value of Timer 000 4. CP K5000 ; Compare the timer value with 5000 ms 5. EQ M0000.00 ; If equal, set output M0000.00 6. LD M0000.00 ; Load the current state of output M00…	**Part One - Mitsubishi FX3U/FX3UC IL Instruction List Code** To compare a Timer value and output when a set time is reached using Mitsubishi FX-series PLC IL instruction list, you can use the following code: ``` LD T0 ; Load Timer T0 value CP K100 ; Compare with set time value (100 in this case) LD = ; If equal to set time OUT Y0 ; Output to Y0 END ; End of program ``` Or, if you want to continu…	[71, 79, 76]	[0.7841, 0.718, 0.7833]	0.6508	0.7025	0.0088	0.0247	0.0515	0.0901	132.8	139.0
llama3.3:70b	76	How to use Mitsubishi FX-series PLC IL instruction list to delay output after reaching a set count?	Input: X0 = Sensor (counts +1 per detection) Output: Y0 = Delayed output after reaching count Counter: C0 = 5 (K5) Timer: T0 = 2 seconds (K20) Instruction List Code: LD X0 ; Each sensor detection +1 OUT C0 K5 ; Count to 5 LD C0 ; When count = 5 OUT T0 K20 ; Delay 2 seconds LD T0 ; When timer ends OUT Y0 ; Execute action RST C0 ; Reset counter END ; End of program	### [Part One] - Mitsubishi FX3U/FX3UC IL Instruction List Code ```plc // Line 1: Start of the program, initializing the counter LD K100 // Load the initial count value (100) into the accumulator MOV D100 // Move the value from the accumulator to the counter register D100 // Line 2-3: Check if the input signal is high (start counting) LD X000 // Load the state of input X000 into the accumulator A…	To delay output after reaching a set count using Mitsubishi FX-series PLC IL instruction list, you would typically combine a counter with a timer. The counter is used to track when a certain count is reached, and the timer is then triggered to delay the output. Here's how you could implement this: ### Part One: Mitsubishi FX3U/FX3UC IL Instruction List Code ```plaintext LD X0 ; Press start button…	[62, 78, 75]	[0.8457, 0.7374, 0.7833]	0.6312	0.7377	0.003	0.04	0.0639	0.155	170.78	106.48
llama3.3:70b	77	How to use the Down-Counter in Mitsubishi FX-series PLC IL instruction list to output a warning when count reaches 0?	Input: X0 = Feed-in (each time -1), X1 = Load preset Output: Y0 = Warning or alert Counter: C1 = Down-Counter (K10) Instruction List Code: LD X1 ; When pressed MOV K10 C1 ; Load 10 into C1 LD X0 ; Each material detected CD C1 ; Down-Counter -1 LD = C1 K0 ; If C1 = 0 OUT Y0 ; Output warning END ; End of program	**[Part One] - Mitsubishi FX3U/FX3UC IL Instruction List Code** ```il // Start of the program 1. LD K1000 // Load the initial count value (1000) into the accumulator 2. MOV D100 // Move the value from the accumulator to Down-Counter D100 3. LD M0 // Load the current state of output M0 ( warning signal ) into the accumulator 4. AND #0000 // Reset the warning signal (M0) by ANDing with 0 5. OUT M0 …	To use the Down-Counter in Mitsubishi FX-series PLC IL instruction list to output a warning when the count reaches 0, you can follow the example provided below. This example assumes you want to count down from a specific value (let's say 10) and trigger an output when the count reaches 0. ### Part One - Mitsubishi FX3U/FX3UC IL Instruction List Code Here is the complete IL program with line-by-li…	[68, 76, 66]	[0.7482, 0.6819, 0.5901]	0.5826	0.5563	0.0014	0.0255	0.0705	0.1059	181.23	142.01
llama3.3:70b	78	How to use Mitsubishi FX-series PLC IL instruction list with an Up-Down Counter to handle increment/decrement simultaneously?	Input: X0 = Count Up, X1 = Count Down Output: Y0 = Reached Upper Limit, Y1 = Reached Lower Limit Counter: C2 (Up-Down shared), Upper limit K10 Instruction List Code: LD X0 ; Count up OUT CU C2 K10 ; Up-Counter LD X1 ; Count down OUT CD C2 ; Down-Counter LD = C2 K10 ; If reached 10 OUT Y0 ; Upper limit LD = C2 K0 ; If reached 0 OUT Y1 ; Lower limit END ; End of program	**[Part One] - Mitsubishi FX3U/FX3UC IL Instruction List Code** ```il ; Initialize the Up-Down Counter (UDC) to zero MOV #0, D100 ; Move immediate value 0 to D100 (UDC initial value) ; Define the Up-Down Counter (UDC) parameters MOV #100, D101 ; Move immediate value 100 to D101 (UDC max value) MOV #0, D102 ; Move immediate value 0 to D102 (UDC min value) ; Increment the UDC when the "UP" input is…	To address the question of using Mitsubishi FX-series PLC IL instruction list with an Up-Down Counter to handle increment/decrement simultaneously, let's break down the solution into two parts as requested: the complete IL program with line-by-line English comments and a step-by-step description of the program's logic flow. ### Part One: Mitsubishi FX3U/FX3UC IL Instruction List Code ```plc LD X0…	[68, 74, 76]	[0.8042, 0.7378, 0.7374]	0.6688	0.6319	0.0027	0.0152	0.0562	0.0891	196.99	189.61
llama3.3:70b	79	How to combine Timer and Counter in Mitsubishi FX-series PLC IL instruction list for mixed control (e.g., flash after counting)?	Input: X0 = Start Button, X1 = Product Sensor Output: Y0 = Blinking Light Counter: C0 = 5 Timers: T0, T1 (2 seconds alternating) Internal Relay: M0 = Blink State Instruction List Code: LD X0 ; Press start OUT M0 ; Set M0 = blinking state LD X1 ; Product detected OUT C0 K5 ; Count to 5 LD C0 ; When reached 5 OUT T0 K20 ; Timer 2 sec LD T0 ; When done OUT T1 K20 ; Another 2 sec LD T1 ; When done RS…	**[Part One] - Mitsubishi FX3U/FX3UC IL Instruction List Code** ```il // Initialize variables MOV #100, D100 // Set timer preset value to 100ms MOV #0, C200 // Initialize counter value to 0 MOV #0, M1000 // Initialize flag for flashing to 0 // Main program loop LD M1000 // Load flag for flashing AND #1 // Check if flashing flag is set JP #LABEL1 // Jump to LABEL1 if flashing flag is not set // Fl…	To combine a timer and a counter in Mitsubishi FX-series PLC IL instruction list for mixed control, such as flashing an output after counting, you would need to integrate elements from the counter control program and the timer control program. Below is an example program that demonstrates how to achieve this functionality. ### Part One: Mitsubishi FX3U/FX3UC IL Instruction List Code ```il ; Start…	[68, 72, 74]	[0.7846, 0.7448, 0.7633]	0.4544	0.5239	0.0012	0.0435	0.0561	0.13	166.89	147.82
llama3.3:70b	80	How does the LD instruction load an input state?	Example code: ``` LD X0 ``` Explanation: LD reads the ON/OFF status of X0 as the starting condition for subsequent logic.	**[Part One] - Mitsubishi FX3U/FX3UC IL Instruction List Code** ```il // Load the input state of X0 into the accumulator (A) LD X0 // Load the input state of X0 into A // Comment: The LD instruction loads the current state of the specified input (X0) into the accumulator (A) // This allows the program to access and manipulate the input state // Example usage: // If X0 is a physical input connecte…	To address the question of how the LD instruction loads an input state, let's break down the process and provide an example based on the Mitsubishi FX-series Instruction List programming guidelines. ### Part One: Mitsubishi FX3U/FX3UC IL Instruction List Code Here's an example code snippet that demonstrates how the LD instruction loads an input state: ```il // Load the state of input X10 into the…	[90, 82, 83]	[0.7452, 0.6752, 0.6677]	0.6487	0.7007	0.0023	0.0009	0.0728	0.0625	97.57	97.7
llama3.3:70b	81	Which elements can the LD instruction be used with?	Example code: ``` LD M100 ``` Explanation: Besides X inputs, LD can load the status of boolean elements such as M, Y, S, etc.	## Step 1: Introduction to LD Instruction The LD instruction in Mitsubishi FX-series Instruction List programming is used to load a value from a specific address or register into the accumulator. This is a fundamental operation in programming PLCs as it allows for the manipulation of data stored in various locations. ## Step 2: Understanding LD Instruction Syntax The syntax of the LD instruction …	Based on the provided reference examples, the LD instruction can be used with the following elements: 1. Inputs (X): As shown in the examples, LD can be used with input devices such as X0, X2, and X10. Example code: ``` LD X0 LD X2 LD X10 ``` 2. AND, OR, etc.: LD can be combined with logical operators like AND, OR, etc. as shown in the example: ``` LD X2 ANDI X3 OUT Y1 ``` In this example, LD is …	[95, 88, 83]	[0.7141, 0.548, 0.6338]	0.5815	0.6942	0.0008	0.0104	0.0441	0.0596	124.3	117.41
llama3.3:70b	82	How do LD and OUT work together to control an output?	Example code: ``` LD X1 OUT Y0 ``` Explanation: When X1 is ON, Y0 is driven ON; when X1 is OFF, Y0 is turned OFF.	### [Part One] - Mitsubishi FX3U/FX3UC IL Instruction List Code ```plc // Initialize the program with comments explaining each line 1. LD K1000 // Load the value 1000 (in decimal) into the accumulator 2. OUT Y000 // Output the value in the accumulator to output Y000 3. LD M0000 // Load the status of memory bit M0000 into the accumulator 4. AND K0100 // Perform a logical AND operation between the …	**[Part One] - Mitsubishi FX3U/FX3UC IL Instruction List Code** ``` LD X0 // Load the ON/OFF status of input X0 as the starting condition OUT M0 // Set output M0 according to the condition loaded by LD ``` In this example, if `X0` is ON, `M0` will be set ON. If `X0` is OFF, `M0` will be set OFF. **[Part Two] - Program Logic Explanation** 1. The `LD` instruction reads the current ON/OFF status of …	[80, 101, 99]	[0.6752, 0.6302, 0.5416]	0.5205	0.6801	0.0006	0.0036	0.0431	0.094	155.61	67.12
llama3.3:70b	83	What is the purpose of using LD in the first line of a program?	Example code: ``` LD X10 ``` Explanation: It sets X10’s status as the initial condition for that network’s logic.	**[Part One] - Mitsubishi FX3U/FX3UC IL Instruction List Code** ```il ; Load the immediate value 1 into the accumulator (initializing the program) LD #1 ; Load the value 1 into the accumulator ; Move the value in the accumulator to a memory location (M0) MOV M0 ; Move the accumulator value to M0 ; If M0 is greater than 0, then jump to the label START JMP GT #0, START ; Jump to START if M0 > 0 ; L…	To answer the question regarding the purpose of using LD in the first line of a program, let's refer to the explanations provided in the reference examples. The LD instruction is used to load the state of an input (e.g., X0) as the starting condition for the subsequent logic in the program. When LD is used in the first line, it sets the initial condition based on the state of the specified input.…	[101, 80, 85]	[0.6787, 0.6677, 0.6709]	0.4223	0.5506	0.0014	0.0183	0.0489	0.0941	140.72	60.51
llama3.3:70b	84	Can LD directly detect a specific scan state?	Example code: ``` LD X5 ``` Explanation: LD only reads the current scan’s TRUE/FALSE state. For edge detection, use LDP or LDF.	## Part One: Mitsubishi FX3U/FX3UC IL Instruction List Code ``` ; Start of the program LD K0 ; Load the immediate value 0 into the accumulator AND #0001 ; Perform a bitwise AND operation with the binary value 0001 OUT M0 ; Output the result to the memory bit M0 ; Detecting the specific scan state LD M0 ; Load the current state of M0 into the accumulator AND #0001 ; Perform a bitwise AND operation…	To answer whether `LD` can directly detect a specific scan state, let's break down the question with the provided reference examples. [Part One] - Mitsubishi FX3U/FX3UC IL Instruction List Code: ```assembly ; This program demonstrates the use of LD to detect a specific condition. LD X4 ; Loads the state of X4 into the instruction list. OUT Y2 ; If X4 is ON, Y2 will be turned ON. ``` [Part Two] - …	[90, 87, 88]	[0.6032, 0.4732, 0.4556]	0.4987	0.555	0.0008	0.0054	0.0378	0.1115	184.17	72.77
llama3.3:70b	85	What does the LDI instruction do?	Example code: ``` LDI X0 ``` Explanation: LDI loads the inverse of X0. When X0=OFF, the condition is TRUE; when X0=ON, it is FALSE.	## Part One: Mitsubishi FX3U/FX3UC IL Instruction List Code To demonstrate the functionality of the LDI instruction, which loads a bit from a memory location into the accumulator, we'll create a simple program. The LDI instruction is crucial in conditional logic and bit manipulation within PLC programming. ```il // Line 1: Start of the program ( // Line 2: Load the bit at memory location M1000 in…	To answer your question about the LDI instruction based on the provided reference examples, let's break down the information given: 1. **Understanding LDI and ANI Instructions**: - The reference examples provide a comparison between ANI (AND Immediate) and LDI (Load Immediate) instructions. - Specifically, it mentions that `LDI X1` inverts at load, whereas `ANI X1` inverts only during the AND che…	[90, 106, 83]	[0.799, 0.6701, 0.6709]	0.5809	0.7659	0.0014	0.0021	0.0529	0.067	119.99	103.34
llama3.3:70b	86	What is the difference between LDI and LD?	Example code: ``` LD X0 LDI X1 ``` Explanation: LD loads the direct status; LDI loads the inverted status.	**[Part One] - Mitsubishi FX3U/FX3UC IL Instruction List Code** ``` ; Load the value of memory address D100 into the accumulator LD D100 ; Load the immediate value 10 into the accumulator LDI #10 ; Compare the value in the accumulator with the value 5 CP #5 ; If the result is greater than, set the flag F1 IFT F1 ; If the flag F1 is set, load the value 20 into the accumulator LDIF F1, #20 ; Store …	To address the question of what is the difference between LDI and LD in the context of Mitsubishi FX-series Instruction List programming, let's break down the functionality of each instruction and then provide a complete IL program example with line-by-line English comments, followed by a step-by-step description of the program's logic flow. ### Part One - Mitsubishi FX3U/FX3UC IL Instruction Lis…	[106, 91, 88]	[0.8364, 0.8098, 0.7637]	0.5256	0.6692	0.0015	0.0017	0.0441	0.0622	132.92	134.01
llama3.3:70b	87	How to use LDI to trigger only when an input is OFF?	Example code: ``` LDI X1 OUT Y0 ``` Explanation: Y0 turns ON only when X1=OFF, useful for safety door checks.	**[Part One] - Mitsubishi FX3U/FX3UC IL Instruction List Code** ``` ; Line 1: Define the input for the LDI instruction LD X0 ; Load the status of input X0 ; Line 2: Use LDI to trigger only when the input is OFF LDI X0 ; Load and invert the status of input X0 ; Line 3: Use the result of LDI to trigger an output AND Y0 ; Set output Y0 if the result of LDI is true ; Line 4: End of program END ``` Ho…	To trigger an action only when an input is OFF using LDI (Load Inverted), you can use the following code: ``` LDI X2 OUT M0 ``` Here is the line-by-line English comment for the IL program: 1. `LDI X2` ; Load the inverted state of input X2, meaning the condition is true if X2 is OFF. 2. `OUT M0` ; Set output M0 ON if the condition from the previous line is true. Step-by-step description of the pro…	[92, 88, 80]	[0.5577, 0.4945, 0.4846]	0.7002	0.6783	0.0013	0.0103	0.0431	0.0773	156.2	47.23
llama3.3:70b	88	Can LDI be combined with AND, OR, etc.?	Example code: ``` LD X2 ANDI X3 OUT Y1 ``` Explanation: Yes. ANDI applies an inverted check on X3 only if the preceding condition is TRUE.	### [Part One] - Mitsubishi FX3U/FX3UC IL Instruction List Code Here's an example IL program that demonstrates how `LDI` can be combined with logical operations like `AND` and `OR`. This program assumes we are working with inputs and outputs on a Mitsubishi FX-series PLC, specifically using the FX3U or FX3UC model. ```il // Line 1: Load input I0.0 into the accumulator (using LDI for direct input …	To answer whether `LDI` can be combined with `AND`, `OR`, etc., let's first understand what `LDI` does and then see how it can be used in combination with logical operations. `LDI` loads the inverted status of a bit, meaning if the bit is ON (1), `LDI` will load it as OFF (0), and if the bit is OFF (0), `LDI` will load it as ON (1). Now, let's consider combining `LDI` with logical operations like…	[86, 99, 81]	[0.7637, 0.6336, 0.548]	0.5286	0.6931	0.0005	0.0019	0.029	0.0549	192.28	111.59
llama3.3:70b	89	Can LDI invert special flag bits?	Example code: ``` LDI M8002 ``` Explanation: Yes, any boolean element can be inverted with LDI.	**[Part One] - Mitsubishi FX3U/FX3UC IL Instruction List Code** ```il ; Define the special flag bits SF0 ; Special Flag 0 SF1 ; Special Flag 1 ; Load the special flag bits into the accumulator LD SF0 ; Load Special Flag 0 into accumulator LD SF1 ; Load Special Flag 1 into accumulator ; Invert the special flag bits using the NOT instruction NOT ; Invert the bits in the accumulator ; Store the inve…	To answer whether LDI can invert special flag bits in Mitsubishi FX-series Instruction List programming, we need to understand what LDI does and how it interacts with special flag bits. LDI is an instruction that loads an inverted condition. When used with a bit, it essentially checks if the bit is OFF (0) and if so, it turns the condition TRUE, allowing the following instruction (like OUT) to be…	[88, 84, 87]	[0.505, 0.4198, 0.3987]	0.5369	0.5938	0.0013	0.0022	0.0344	0.0422	105.87	81.17
llama3.3:70b	90	What does the LDP instruction detect?	Example code: ``` LDP X0 ``` Explanation: It detects the rising edge (OFF→ON) of X0 and generates a single-scan pulse.	## [Part One] - Mitsubishi FX3U/FX3UC IL Instruction List Code ``` ; Start of the program 1. LD M0 ; Load the value of M0 (a flag) into the accumulator 2. AND #0100 ; Perform a bitwise AND operation with the hexadecimal value 0100 3. LDP M1 ; Detect if the result of the previous operation is positive (set M1 if true) 4. ST M2 ; Store the result of the LDP operation in M2 5. END ; End of the progr…	The LDP instruction detects the rising edge (OFF→ON) of the specified input and is TRUE for that single scan. Example code: ``` LDP X0 ``` This line of code detects the rising edge of input X0, meaning it will be TRUE only during the scan when X0 transitions from OFF to ON. In a complete IL program, this might look like: ``` ; Start of program LD X0 ; Load the state of input X0 LDP X1 ; Detect ri…	[95, 111, 130]	[0.8906, 0.6365, 0.6765]	0.4527	0.6581	0.0007	0.0307	0.0415	0.0892	125.32	86.03
llama3.3:70b	91	How does LDP differ from LD?	Example code: ``` LD X1 LDP X1 ``` Explanation: LD continuously reads X1; LDP is TRUE only at the instant X1 transitions from OFF to ON.	### [Part One] - Mitsubishi FX3U/FX3UC IL Instruction List Code ```il // Start of the program 1. LD A // Load the value of A (address) into the accumulator 2. LDP #100 // Load the immediate value #100 into the accumulator, preserving the previous value in A 3. LD B // Load the value of B (address) into the accumulator, overwriting the previous value 4. OR C // Perform a bitwise OR operation betwe…	To answer the question of how LDP differs from LD in the context of Mitsubishi FX-series Instruction List programming, let's first understand what each instruction does. ### Part One: Mitsubishi FX3U/FX3UC IL Instruction List Code Here's an example code snippet that demonstrates the difference between LDP and LD: ``` // Load the state of X0 into the logic flow LD X0 // Detect the rising edge of X…	[96, 101, 111]	[0.9345, 0.8138, 0.8311]	0.45	0.712	0.0005	0.0058	0.0393	0.0955	177.6	98.38
llama3.3:70b	92	How to use LDP for one-shot button triggering?	Example code: ``` LDP X2 OUT M0 ``` Explanation: M0 is set ON only during the scan when X2 goes from OFF to ON.	**[Part One] - Mitsubishi FX3U/FX3UC IL Instruction List Code** ``` ; Initialize the program LD K0 ; Load immediate value 0 into accumulator ST M1000 ; Store accumulator value in memory location M1000 ; Define the one-shot button trigger LD M1000 ; Load value from memory location M1000 into accumulator OR X0 ; Perform OR operation with input X0 (button) ST M1001 ; Store result in memory location …	To use LDP for one-shot button triggering, you can utilize it in conjunction with an input and a timer, ensuring that the timer triggers only once when the input transitions from OFF to ON. Here's how you can do it: ### Part One - Mitsubishi FX3U/FX3UC IL Instruction List Code ```il ; Start of the program LDP X5 ; Load the current state of input X5 into the accumulator OUT T0 K100 ; If X5 is ON, …	[94, 152, 87]	[0.6872, 0.5815, 0.5577]	0.4796	0.4385	0.0007	0.0127	0.0413	0.0716	133.75	102.69
llama3.3:70b	93	How to detect rising edges on two different inputs simultaneously?	Example code: ``` LDP X3 OUT M10 LDP X4 OUT M11 ``` Explanation: Use separate networks for each LDP to detect each input’s rising edge.	### [Part One] - Mitsubishi FX3U/FX3UC IL Instruction List Code ```il // Line 1: Define the inputs for detecting rising edges LD X0 // Load the current state of input X0 AND #0001 // Isolate the bit for input X0 MOV M0 // Store the current state of X0 in M0 LD X1 // Load the current state of input X1 AND #0002 // Isolate the bit for input X1 MOV M1 // Store the current state of X1 in M1 // Line 5…	To detect rising edges on two different inputs simultaneously, you can use the ORP instruction in combination with the LD instruction for the first input, as the ORP instruction itself detects rising edges. Here is how you can do it: **Part One - Mitsubishi FX3U/FX3UC IL Instruction List Code:** ``` LD X0 // Load the state of input X0 ORP X1 // Detect rising edge of X1 while X0 is ON ORP X2 // De…	[107, 133, 155]	[0.4003, 0.3704, 0.3001]	0.5996	0.6081	0.0007	0.0012	0.0267	0.0435	212.57	125.14
llama3.3:70b	94	Can LDP be used with a timer for one-shot start?	Example code: ``` LDP X5 OUT T0 K100 ``` Explanation: Yes. T0 starts on the rising edge of X5, and X5 held ON won’t retrigger.	**[Part One] - Mitsubishi FX3U/FX3UC IL Instruction List Code** ```il // Define a timer (T0) for one-shot start LD K100 // Load the timer number (T0) into the accumulator TMC T0 // Move the value to the timer (T0) // Define the one-shot start condition LD M1000 // Load the start bit (M1000) into the accumulator AND M1001 // Check if the start bit is set (M1000) and the timer is not running (M1001…	To answer whether LDP can be used with a timer for a one-shot start, let's break down the question into two parts as requested: ### Part One - Mitsubishi FX3U/FX3UC IL Instruction List Code Here is an example of how LDP can be used with a timer for a one-shot start: ``` LDP X2 ; Load the positive edge of X2 OUT T1 K10 ; Start timer T1 for a duration of 10 seconds (one-shot) ``` This code snippet …	[98, 134, 92]	[0.7562, 0.7324, 0.6872]	0.4322	0.5705	0.0007	0.0096	0.0436	0.0584	147.21	98.8
llama3.3:70b	95	What does the LDF instruction detect?	Example code: ``` LDF X0 ``` Explanation: It detects the falling edge (ON→OFF) of X0 and is TRUE for that single scan.	**[Part One] - Mitsubishi FX3U/FX3UC IL Instruction List Code** ``` ; Line 1: Define a flag (M0) to track the detection status M0 = 0 ; Initialize flag M0 to 0 (OFF) ; Line 2: Use the LDF instruction to detect a specific condition LDF X0 ; Load the status of input X0 into the accumulator ; Line 3: Check if the accumulator value is 1 (ON) = 1 ; Compare the accumulator value with 1 ; Line 4: If tru…	Based on the provided reference examples, the LDF instruction detects the falling edge (ON→OFF) of a specified input, independently of the prior condition. Example code: ``` LDF X3 ``` Explanation: It detects the falling edge (ON→OFF) of X3, regardless of the previous state of the program or other inputs. In the context of the provided example: ``` LD X2 LDF X3 ANDF X4 ``` The LDF instruction det…	[90, 116, 115]	[0.8906, 0.632, 0.7091]	0.5933	0.7808	0.0016	0.0915	0.0596	0.2273	126.51	35.77
llama3.3:70b	96	How does LDF differ from LDP?	Example code: ``` LDP X0 LDF X0 ``` Explanation: LDP detects rising edges; LDF detects falling edges, each generating a single-scan pulse.	## Step 1: Introduction to LDF and LDP To understand how LDF differs from LDP, we first need to know what these instructions do in the context of Mitsubishi FX-series PLC programming. LDF (Load Flag) and LDP (Load Parameter) are instructions used in the Instruction List (IL) programming language of Mitsubishi PLCs. ## Step 2: Writing the IL Program for LDF and LDP Demonstration Here is a sample I…	To answer the question of how LDF differs from LDP based on the provided reference examples, we need to understand the functionality of each instruction. LDP (Leading Edge Detection of Pulse) is used to detect the rising edge (transition from OFF to ON) of an input signal. It is TRUE only at the instant the input signal transitions from OFF to ON. On the other hand, LDF (Falling Edge Detection) d…	[91, 116, 99]	[0.9345, 0.7654, 0.7813]	0.4697	0.7169	0.0006	0.0019	0.024	0.071	148.28	101.19
llama3.3:70b	97	How to act at the moment a button is released?	Example code: ``` LDF X1 OUT M20 ``` Explanation: M20 is set when X1 transitions from ON to OFF, detecting a button release.	**[Part One] - Mitsubishi FX3U/FX3UC IL Instruction List Code** ``` // Define the input for the button press LD X0 // Load the state of the button input (X0) into the accumulator AND #01 // Ensure we're only looking at the first bit of X0 (the button state) MOV M0 // Move the result into a marker (M0) for later comparison // Define the rising edge detection for the button release LD M0 // Load th…	To act at the moment a button is released, you would use the `PLF` (Pulse on Falling Edge) instruction. Here's how you can implement it in a Mitsubishi FX-series Instruction List programming context: ``` PLF X3 // Falling edge detection on input X3 OUT T1 K30 // Output to T1 for one scan when X3 goes from ON to OFF ``` Explanation: 1. **Falling Edge Detection**: The `PLF` instruction detects when…	[157, 221, 92]	[0.5467, 0.3119, 0.3609]	0.6045	0.6158	0.0011	0.021	0.0365	0.1152	169.6	51.91
llama3.3:70b	98	Can LDF be used with a timer?	Example code: ``` LDF X2 OUT T1 K30 ``` Explanation: Yes. T1 starts on the falling edge of X2 and won’t retrigger if X2 stays OFF.	**[Part One] - Mitsubishi FX3U/FX3UC IL Instruction List Code** ``` // Start of program 1. LD K1000 // Load the value 1000 into the accumulator 2. MOV T100 // Move the value in the accumulator to timer T100 3. LDF T100 // Load the timer T100's current value into the accumulator 4. AND #01 // Perform a bitwise AND operation with the value 01 5. OUT Y000 // Output the result to Y000 6. END // End o…	[Part One] - Mitsubishi FX3U/FX3UC IL Instruction List Code ``` LDF X1 // Detects the falling edge of input X1 OUT T0 K100 // Starts timer T0 with a duration of 100ms ``` [Part Two] - Program Logic Explanation 1. The program starts by detecting the falling edge of the input signal X1 using the `LDF` instruction. 2. When the falling edge is detected, the program proceeds to the next line. 3. The `…	[94, 156, 203]	[0.7562, 0.4509, 0.5162]	0.5056	0.6402	0.0011	0.0181	0.0313	0.0995	144.22	53.39
llama3.3:70b	99	Can the same input use both LDP and LDF?	Example code: ``` LDP X3 OUT M30 LDF X3 OUT M31 ``` Explanation: Yes—one detects OFF→ON, the other ON→OFF, each triggering once.	## [Part One] - Mitsubishi FX3U/FX3UC IL Instruction List Code ```il // Start of the program 1. LD M0 // Load the value of M0 into the accumulator (initial condition flag) 2. AND %IX0.0 // AND operation with the input %IX0.0 to check its state 3. OR %IX0.1 // OR operation with the input %IX0.1 to check its state 4. ST M1 // Store the result in M1 (intermediate result flag) 5. LD M1 // Load the va…	To answer whether the same input can use both LDP and LDF, let's first understand what each instruction does based on the reference examples provided: - `LDP` detects a rising edge on an input, generating a single-scan pulse when the input transitions from 0 to 1. - `LDF` detects a falling edge on an input, generating a single-scan pulse when the input transitions from 1 to 0. Given these definit…	[96, 88, 101]	[0.7813, 0.6336, 0.6163]	0.4345	0.5892	0.0005	0.0007	0.0279	0.0494	172.72	128.51
llama3.3:70b	100	How does the AND instruction perform logical AND?	Example code: ``` LD X0 AND X1 OUT Y0 ``` Explanation: Loads X0=ON, then ANDs with X1. Y0 turns ON only if both are ON.	**[Part One] - Mitsubishi FX3U/FX3UC IL Instruction List Code** ``` ; Start of the program LD K0 ; Load the value of K0 (input 1) into the accumulator AND K1 ; Perform logical AND operation with K1 (input 2) ST M0 ; Store the result in M0 (output) ; Example inputs for demonstration LD K0 ; Load the value of K0 (input 1) for demonstration MOV #16#0001 ; Move the binary value 0001 into K0 for examp…	To answer how the AND instruction performs logical AND in the context of Mitsubishi FX-series Instruction List programming, let's consider an example code and its explanation: Example code: ``` LD X0 AND X1 OUT Y0 ``` Explanation: Y0 turns ON only if both X0 and X1 are ON. This means the AND instruction will perform a logical AND operation between the two inputs, X0 and X1, and the result will be…	[120, 170, 160]	[0.9019, 0.5297, 0.5095]	0.4714	0.6591	0.001	0.1272	0.0442	0.2734	174.27	33.23
llama3.3:70b	101	What is the relationship between AND and LD?	Example code: ``` LD X0 AND X1 ``` Explanation: LD loads the first condition; AND adds another condition to be ANDed.	**[Part One] - Mitsubishi FX3U/FX3UC IL Instruction List Code** ``` ; Initialize the program by loading a constant value into a register LD K1000 ; Load the value 1000 into the accumulator ; Perform an AND operation with another constant value AND K0500 ; Bitwise AND operation between the accumulator and 500 ; Store the result in a register ST D100 ; Store the result in data register D100 ; Load …	To address the question regarding the relationship between AND and LD in the context of Mitsubishi FX-series Instruction List programming, let's break down the functionality of each instruction and then explore how they interact. ### Part One: Mitsubishi FX3U/FX3UC IL Instruction List Code To illustrate the relationship between AND and LD, consider the following example code: ``` LD X1 // Load th…	[91, 88, 82]	[0.8138, 0.6339, 0.6302]	0.5485	0.7164	0.0012	0.0044	0.0397	0.0611	182.64	124.63
llama3.3:70b	102	Can multiple AND conditions be chained?	Example code: ``` LD X0 AND X1 AND X2 OUT Y0 ``` Explanation: Yes—ALL conditions must be ON for the final result to be TRUE.	**[Part One] - Mitsubishi FX3U/FX3UC IL Instruction List Code** ``` // Define the inputs and outputs for the program // %IW0: Input Word 0, %QW0: Output Word 0 LD %IW0 // Load input word 0 into the accumulator AND %IW1 // Perform a bitwise AND operation with input word 1 AND %IW2 // Chain another AND operation with input word 2 ST %QW0 // Store the result in output word 0 // Example of using a ch…	**Part One - Mitsubishi FX3U/FX3UC IL Instruction List Code** ``` LD X0 // Load the initial condition X0 AND X1 // AND condition with X1 AND X2 // Chain another AND condition with X2 OUT Y5 // Output the result to Y5 ``` **Part Two - Program Logic Explanation** The program's logic flow is as follows: 1. The program starts by loading the initial condition `X0` into the instruction list. 2. The `AN…	[113, 127, 122]	[0.6741, 0.5784, 0.3918]	0.4407	0.631	0.0015	0.0165	0.0479	0.1675	164.12	56.49
llama3.3:70b	103	Can AND be used with different element types (X, M, S)?	Example code: ``` LD M10 AND X5 AND S20 OUT Y10 ``` Explanation: Yes—any boolean element type can be ANDed.	**[Part One] - Mitsubishi FX3U/FX3UC IL Instruction List Code** ``` // Define the inputs and outputs // X0: Input for AND operation // M0: Internal relay for AND operation // S0: Special relay (not used in this example) LD X0 // Load the value of input X0 into the accumulator AND M0 // Perform AND operation between the accumulator and M0 ST M1 // Store the result of the AND operation in M1 LD M0 …	[Part One] - Mitsubishi FX3U/FX3UC IL Instruction List Code ``` LD X0 // Load the status of input X0 AND M10 // Perform AND operation with M10 AND S20 // Perform AND operation with S20 OUT Y0 // Output the result to Y0 ``` [Part Two] - Program Logic Explanation 1. The program starts by loading the status of input `X0` using the `LD` instruction. 2. The `AND` instruction is then used to perform a …	[208, 81, 164]	[0.3601, 0.3165, 0.2978]	0.3888	0.4808	0.0006	0.0042	0.0357	0.1058	133.8	62.41
llama3.3:70b	104	What if any AND condition is OFF?	Example code: ``` LD X0 AND X1 OUT Y0 ``` Explanation: If either X0 or X1 is OFF, the final result is FALSE and Y0 stays OFF.	### [Part One] - Mitsubishi FX3U/FX3UC IL Instruction List Code ```il // Line 1: Start of the program, setting the result to 0 (FALSE) initially MOV 0, M0 // Move 0 to M0, assuming M0 is our result register // Line 2-3: Check if the AND condition is OFF LD M100.0 // Load the state of the AND condition (assuming M100.0 is the AND condition) AND M100.1 // Assuming another condition for demonstratio…	**Part One - Mitsubishi FX3U/FX3UC IL Instruction List Code** ``` LD X0 AND X1 AND X2 OUT Y0 ``` Line 1: `LD X0` - Load the value of input X0 into the accumulator. Line 2: `AND X1` - Perform a logical AND operation between the accumulator and input X1. Line 3: `AND X2` - Perform another logical AND operation between the result and input X2. Line 4: `OUT Y0` - Output the final result to Y0. **Part…	[197, 229, 102]	[0.4853, 0.3778, 0.3877]	0.5864	0.6384	0.0038	0.0409	0.0591	0.1444	156.17	76.86
llama3.3:70b	105	What does the ANI instruction do?	Example code: ``` LD X0 ANI X1 OUT Y0 ``` Explanation: ANI performs AND with the inverse of X1. The condition remains TRUE only if X1=OFF.	**[Part One] - Mitsubishi FX3U/FX3UC IL Instruction List Code** ```il ; Line 1: Define the program start PROGRAM ; Line 2: Load the immediate value 0x05 into the accumulator (ACC) LD #05H ; Line 3: Perform a bitwise AND operation between the accumulator and the immediate value 0x03 ANI #03H ; Line 4: Store the result in memory location D100 ST D100 ; Line 5: End the program END_PROGRAM ``` **[Par…	To answer the question about the ANI instruction based on the provided reference examples, we need to understand how ANI (AND Immediate) functions within the context of Mitsubishi FX-series Instruction List programming. Given the example that compares LDI (Load Immediate) and ANI, we see: ``` LDI X1 ANI X1 ``` The explanation provided indicates that `LDI` inverts the state at load, meaning if `X1…	[125, 106, 145]	[0.764, 0.5759, 0.7113]	0.5201	0.7624	0.0017	0.0369	0.062	0.1164	111.65	86.63
llama3.3:70b	106	What is the difference between ANI and LDI?	Example code: ``` LDI X1 ANI X1 ``` Explanation: LDI inverts at load; ANI inverts only during the AND check.	## Step 1: Introduction to the Problem The problem asks for a comparison between the ANI (Arithmetic Negative Instruction) and LDI (Load Immediate Instruction) in the context of Mitsubishi FX-series Instruction List programming, and to provide a complete IL program with line-by-line English comments explaining each instruction, followed by a step-by-step description of the program's logic flow. #…	To address the question regarding the difference between ANI and LDI instructions in the context of Mitsubishi FX-series Instruction List programming, let's first understand what each instruction does based on the provided reference examples. 1. **LDI Instruction**: The LDI instruction loads the inverted status of a bit. This means if the bit is ON (1), LDI will load it as OFF (0), and if the bit…	[86, 105, 126]	[0.8364, 0.5759, 0.823]	0.6022	0.6716	0.0006	0.0024	0.0365	0.0751	139.56	96.26
llama3.3:70b	107	How to check X0=ON and X1=OFF together?	Example code: ``` LD X0 ANI X1 OUT Y0 ``` Explanation: Y0 turns ON only if X0=ON AND X1=OFF.	**[Part One] - Mitsubishi FX3U/FX3UC IL Instruction List Code** ``` ; Line 1: Start of the program LD X0 ; Load the status of input X0 into the accumulator AND X1 ; Perform a logical AND operation with the status of input X1 NOT ; Invert the result because we need X1 to be OFF AND ; Perform another AND to combine the conditions for X0 and X1 MOV M0 ; Move the result to memory bit M0 ; Line 2-5: S…	**Part One - Mitsubishi FX3U/FX3UC IL Instruction List Code** ```il LD X0 // Load the state of input X0 AND X1' // AND with the inverted state of input X1 (X1=OFF) OUT Y0 // Output the result to Y0 ``` **Part Two - Program Logic Explanation** 1. The program starts by loading the state of input `X0` into the accumulator using the `LD` instruction. 2. Then, it uses the `AND` instruction with the in…	[112, 93, 197]	[0.6167, 0.4003, 0.3996]	0.6776	0.7087	0.0021	0.0047	0.0441	0.1749	164.3	60.96
llama3.3:70b	108	Can multiple ANI instructions be chained?	Example code: ``` LD X0 ANI X1 ANI X2 OUT Y5 ``` Explanation: Yes—X0 must be ON, X1 and X2 both OFF for Y5 to turn ON.	### [Part One] - Mitsubishi FX3U/FX3UC IL Instruction List Code Here's an example IL program that demonstrates the use of multiple ANI (And Not Immediate) instructions in a Mitsubishi FX-series PLC, specifically focusing on whether these instructions can be chained: ``` // Line 1: Start of the program LD M0 // Load the content of M0 into the accumulator ANI #01 // Perform a bitwise AND operation …	To answer whether multiple ANI instructions can be chained, we can follow the logic provided in the reference examples and apply it to the ANI instruction. The ANI instruction performs an AND operation with the inverse of the specified input. If we want to chain multiple ANI instructions, we essentially want to perform an AND operation with the inverses of multiple inputs sequentially. Here is an…	[113, 105, 147]	[0.6426, 0.6142, 0.4574]	0.4869	0.6228	0.0006	0.0232	0.0323	0.114	156.8	95.63
llama3.3:70b	109	How to mix ANI and normal AND?	Example code: ``` LD X0 AND X1 ANI X2 OUT Y0 ``` Explanation: Checks X0=ON AND X1=ON, then X2=OFF before Y0 turns ON.	**[Part One] - Mitsubishi FX3U/FX3UC IL Instruction List Code** ```il // Define inputs and outputs // X0: Input for normal AND operation // X1: Input for ANI (And Not Immediate) operation // Y0: Output // Normal AND operation LD X0 // Load input X0 into accumulator AND #1 // Perform AND operation with immediate value 1 MOV M0 // Move result to internal relay M0 // ANI operation LD X1 // Load inpu…	To mix ANI (And Not) with a normal AND operation in Mitsubishi FX-series Instruction List programming, you would structure your code to first load the initial condition and then apply the ANI instruction to check for the negation of a specific bit, followed by a normal AND instruction to check for the affirmation of another bit. Here's how you can do it: ### Part One: Complete IL Program ```il ; …	[128, 106, 108]	[0.7556, 0.4339, 0.4218]	0.5873	0.7056	0.0013	0.0015	0.0629	0.078	133.09	117.55
llama3.3:70b	110	What is the ANDP instruction used for?	Example code: ``` LD X0 ANDP X1 OUT Y0 ``` Explanation: When X0=ON, ANDP detects the rising edge of X1 (OFF→ON) once.	## [Part One] - Mitsubishi FX3U/FX3UC IL Instruction List Code To demonstrate the use of the ANDP instruction, which is used for performing a bitwise AND operation between two operands and storing the result in a specified operand, we can write a simple program. The ANDP instruction is particularly useful in PLC programming for comparing or modifying bits within words, which is common in industri…	The ANDP instruction is used to detect the rising edge of a signal, but only when the prior condition is TRUE. In other words, it detects the transition from OFF to ON of a signal when the preceding condition is already ON. Here is an example code with line-by-line English comments: ``` LD X0 // Load the state of input X0 into the accumulator ANDP X1 // Detect the rising edge of X1 (OFF→ON) when …	[130, 114, 118]	[0.7658, 0.6119, 0.6189]	0.541	0.7922	0.0005	0.0328	0.0292	0.1475	171.73	61.52
llama3.3:70b	111	How does ANDP differ from LDP?	Example code: ``` LD X2 LDP X3 ANDP X4 ``` Explanation: LDP detects X3’s rising edge independently; ANDP requires the prior condition TRUE then detects X4’s rising edge.	### [Part One] - Mitsubishi FX3U/FX3UC IL Instruction List Code ```plc // Start of the program 1. LD M0 // Load the value of M0 (auxiliary relay) into the accumulator 2. ANDP M1 // Perform AND operation with the value of M1 and push the result onto the stack 3. LD M2 // Load the value of M2 into the accumulator for comparison 4. LDP M3 // Load the value of M3 and perform a direct AND operation wi…	To answer how ANDP differs from LDP based on the provided examples and explanations, let's first understand what each instruction does: - **LDP (Latch with Positive Edge Detection)**: This instruction detects the rising edge of a signal independently. It means that whenever the signal goes from OFF to ON, LDP will latch the condition TRUE, regardless of the state of other signals. - **ANDP (AND w…	[131, 110, 116]	[0.9269, 0.6367, 0.6745]	0.426	0.6482	0.0006	0.0143	0.0426	0.0836	151.93	103.57
llama3.3:70b	112	Does ANDP keep detecting X1=ON?	Example code: ``` LD M10 ANDP X1 OUT Y0 ``` Explanation: It triggers only once at the moment X1 goes from OFF to ON.	**[Part One] - Mitsubishi FX3U/FX3UC IL Instruction List Code** ``` ; Start of the program LD X1 ; Load the status of input X1 into the accumulator ANDP #K0 ; Check if the accumulator (X1 status) is ON and store in K0 JP K0, LABEL1 ; Jump to LABEL1 if K0 is ON (i.e., X1 was ON) LD #0 ; Load 0 into the accumulator if the jump condition is not met ST K0 ; Store the result (0) in K0, indicating X1 w…	To answer whether ANDP keeps detecting X1=ON, we need to understand the functionality of the ANDP instruction in the context of Mitsubishi FX-series PLC programming. The ANDP instruction is used to detect the rising edge of a signal. When the instruction is executed, it checks if the preceding condition (in this case, X0 being ON) is true, and then it looks for the rising edge (transition from OF…	[107, 110, 132]	[0.6167, 0.5033, 0.4998]	0.5254	0.6422	0.0007	0.0189	0.0508	0.0733	129.06	125.9
llama3.3:70b	113	Can multiple ANDP be chained?	Example code: ``` LD X0 ANDP X1 ANDP X2 OUT Y5 ``` Explanation: X0=ON, then rising edges of X1 and X2 each trigger once—possible but complex.	**[Part One] - Mitsubishi FX3U/FX3UC IL Instruction List Code** ``` ; Start of the program LD M0 ; Load the value of M0 (bit) into the accumulator ANDP M1 ; Perform AND operation with M1 (bit) and store result in accumulator ANDP M2 ; Perform AND operation with M2 (bit) and store result in accumulator ANDP M3 ; Perform AND operation with M3 (bit) and store result in accumulator ST M4 ; Store the …	[Part One] - Mitsubishi FX3U/FX3UC IL Instruction List Code ``` LD X0 // Load the initial condition X0 ANDP X1 // Detect the rising edge of X1 when X0 is TRUE ANDP X2 // Detect the rising edge of X2 when the previous condition is TRUE OUT Y5 // Output the result to Y5 ``` [Part Two] - Program Logic Explanation The program's logic flow can be described as follows: 1. The program starts by loading …	[139, 111, 114]	[0.7455, 0.5183, 0.5173]	0.4334	0.628	0.0007	0.0094	0.0451	0.139	132.51	77.09
llama3.3:70b	114	How to use ANDP with a counter?	Example code: ``` LD M20 ANDP X3 OUT C0 K10 ``` Explanation: When M20=ON, each rising edge of X3 increments counter C0 by 1.	### [Part One] - Mitsubishi FX3U/FX3UC IL Instruction List Code ```plc // Initialize the program counter (C0) to 0 MOV #0, C0 // Set a flag (M0) to indicate the counter has not reached the target value MOV #1, M0 // Main loop to increment the counter (C0) until it reaches the target value LOOP M0 // Increment the counter (C0) by 1 INC C0 // Check if the counter (C0) has reached the target value (…	To use the ANDP instruction with a counter in a Mitsubishi FX-series PLC, you would typically want to detect a specific condition (like a rising edge) in conjunction with a counter operation. Let's say you want to perform an action when a counter reaches a certain value and then detect a rising edge on an input. Here's how you might do it: ### Part One: Mitsubishi FX3U/FX3UC IL Instruction List C…	[110, 248, 68]	[0.6119, 0.4667, 0.493]	0.5954	0.5245	0.0006	0.0031	0.0302	0.052	159.38	145.99
llama3.3:70b	115	What does the ANDF instruction detect?	Example code: ``` LD X0 ANDF X1 OUT Y0 ``` Explanation: When X0=ON, ANDF detects X1’s falling edge (ON→OFF) once.	## [Part One] - Mitsubishi FX3U/FX3UC IL Instruction List Code ```il // Line 1: Define the start of the program START // Line 2: Load the value of input X0 into accumulator A LD X0 // Line 3: Perform an AND operation with the value in accumulator A and the immediate value 1 ANDF #01 // Line 4: Store the result in memory location M0 ST M0 // Line 5: End of the program END ``` ## [Part Two] - Progr…	To answer the question about the ANDF instruction, let's first understand the general syntax and function of instructions in the context of Mitsubishi FX-series Instruction List programming, as per the provided reference examples. Given the examples: - The ORP instruction detects the rising edge (OFF→ON) of a signal when the preceding condition is met. - The LDF instruction detects the falling ed…	[130, 95, 155]	[0.7836, 0.7091, 0.6717]	0.4929	0.716	0.0012	0.0366	0.0412	0.1295	128.9	69.38
llama3.3:70b	116	How does ANDF differ from LDF?	Example code: ``` LD X2 LDF X3 ANDF X4 ``` Explanation: LDF independently detects X3’s falling edge; ANDF requires the prior condition TRUE then detects X4’s falling edge.	### [Part One] - Mitsubishi FX3U/FX3UC IL Instruction List Code To illustrate the difference between ANDF (AND Flag) and LDF (Load Flag) instructions in Mitsubishi FX-series PLCs, let's consider a simple program. This program will demonstrate how these instructions can be used to control outputs based on input conditions. ```il // Line 1: Start of the program, always true 1. LD M0 // Load flag M0…	To answer the question of how ANDF differs from LDF based on the provided reference examples, let's first break down what each instruction does according to the Mitsubishi FX-series Instruction List programming. - `LDF` instruction detects the falling edge of a signal independently. It does not require any prior condition to be true to detect the falling edge of the specified input. - `ANDF` inst…	[136, 111, 101]	[0.9255, 0.6745, 0.663]	0.5814	0.7705	0.0006	0.0064	0.0357	0.1192	163.01	81.32
llama3.3:70b	117	Can ANDF chain multiple inputs?	Example code: ``` LD X0 ANDF X1 ANDF X2 OUT Y5 ``` Explanation: X0=ON, then both X1 and X2 must each go ON→OFF to trigger Y5.	**[Part One] - Mitsubishi FX3U/FX3UC IL Instruction List Code** ```il ; Line 1: Define the program's starting point START ; Line 2: Load input 1 into accumulator (A) LD X0 ; Line 3: Load input 2 into accumulator (A) LD X1 ; Line 4: Perform AND operation between accumulator (A) and input 3 AND X2 ; Line 5: Perform AND operation between accumulator (A) and input 4 AND X3 ; Line 6: Store the result …	To answer whether ANDF can chain multiple inputs, we need to consider the functionality of the ANDF instruction in the context of Mitsubishi FX-series Instruction List programming. The ANDF instruction is used to detect a falling edge (transition from ON to OFF) on a specified input and, when combined with other instructions, can enable the output of a signal under specific conditions. Given the …	[139, 159, 119]	[0.7633, 0.441, 0.4799]	0.6159	0.5885	0.0016	0.0074	0.0613	0.094	106.92	119.71
llama3.3:70b	118	What is the difference between ANDF and ANDP?	Example code: ``` LD X0 ANDP X1 ANDF X2 ``` Explanation: ANDP detects rising edges; ANDF detects falling edges, both requiring the prior condition TRUE.	## [Part One] - Mitsubishi FX3U/FX3UC IL Instruction List Code To demonstrate the difference between ANDF (AND Flag) and ANDP (AND Pulse) instructions in Mitsubishi FX-series Instruction List programming, consider the following IL program: ``` // Line 1: Start of the program LD M0.0 // Load flag M0.0 into the accumulator ANDF M0.1 // Perform AND operation with flag M0.1 and store the result in th…	To address the question regarding the difference between ANDF and ANDP in the context of Mitsubishi FX-series Instruction List programming, let's first understand what each instruction does based on the reference examples provided. ### Part One - Mitsubishi FX3U/FX3UC IL Instruction List Code To illustrate the difference between ANDF and ANDP, consider the following example code with line-by-line…	[116, 110, 148]	[0.6574, 0.6189, 0.4777]	0.5284	0.7586	0.0006	0.0055	0.0345	0.1	177.27	119.92
llama3.3:70b	119	Can ANDF be combined with pulse M8013?	Example code: ``` LD M8013 ANDF X10 OUT M60 ``` Explanation: Yes—but only when M8013=ON and X10 transitions ON→OFF in that scan will M60 trigger.	### [Part One] - Mitsubishi FX3U/FX3UC IL Instruction List Code ```il // Starting point of the program LD M8000 // Load the value of M8000 into the accumulator AND M8001 // Perform a logical AND operation between the accumulator and M8001 MOV M8002 // Move the result to M8002 // Setting up a pulse on M8013 LD #100 // Load the value 100 into the accumulator (this represents the pulse duration in m…	[Part One] - Mitsubishi FX3U/FX3UC IL Instruction List Code ``` LD M8013 // Load the pulse signal from M8013 (1s cycle) ANDF X0 // AND the pulse signal with input X0 OUT Y3 // Output the result to Y3 ``` [Part Two] - Program Logic Explanation 1. The program starts by loading the pulse signal from M8013, which has a cycle of approximately 1 second. 2. The `ANDF` instruction is then used to combine…	[253, 117, 245]	[0.606, 0.4799, 0.526]	0.5062	0.5051	0.0006	0.0055	0.0461	0.1129	153.19	67.98
llama3.3:70b	120	How does the OR instruction perform logical OR?	Example code: ``` LD X0 OR X1 OUT Y0 ``` Explanation: Y0 turns ON if either X0 or X1 is ON.	**[Part One] - Mitsubishi FX3U/FX3UC IL Instruction List Code** ```il // Define the inputs ILD 0, M0.0 // Load input M0.0 into accumulator ILD 1, M0.1 // Load input M0.1 into accumulator // Perform logical OR operation OR 0, 1 // Perform logical OR between accumulator 0 and 1 // Result is stored in accumulator 0 // Store the result STD 0, M1.0 // Store result in output M1.0 // Define the end of t…	To answer how the OR instruction performs logical OR in the context of Mitsubishi FX-series Instruction List programming, let's break it down with an example. ### Part One - Mitsubishi FX3U/FX3UC IL Instruction List Code Here is a complete IL program with line-by-line English comments that demonstrates the logical OR operation: ``` LD X0 // Load the state of input X0 OR X1 // Perform logical OR w…	[100, 123, 130]	[0.9019, 0.6541, 0.6223]	0.4948	0.6399	0.0012	0.0117	0.0353	0.145	135.49	73.71
llama3.3:70b	121	Can OR be used repeatedly?	Example code: ``` LD X0 OR X1 OR X2 OUT Y0 ``` Explanation: Yes—Y0 turns ON if any of X0, X1, or X2 is ON.	## [Part One] - Mitsubishi FX3U/FX3UC IL Instruction List Code Here is an example IL program that demonstrates the use of the OR instruction repeatedly: ``` ; Line 1: Start of the program START ; Line 2: Define input bits ; X0 is an input bit ; X1 is an input bit ; M0 is an auxiliary relay ; Line 3: OR instruction to set M0 if either X0 or X1 is ON LD X0 ; Load X0 into the accumulator OR X1 ; Per…	To answer whether OR can be used repeatedly in a Mitsubishi FX-series Instruction List programming context, let's consider the nature of the OR instruction and its implications in PLC programming. **Part One: Example Code** Given the question, an example that demonstrates the repeated use of OR would be as follows: ``` LD X0 // Load the state of input X0 OR X1 // Perform an OR operation with X1 O…	[172, 143, 127]	[0.5074, 0.4005, 0.4365]	0.5889	0.6072	0.01	0.0163	0.0852	0.0974	116.1	102.19
llama3.3:70b	122	How to mix OR and AND?	Example code: ``` LD X0 AND X1 OR X2 OUT Y0 ``` Explanation: (X0 AND X1) OR X2; Y0 turns ON if X0&X1 are both ON or X2=ON.	**[Part One] - Mitsubishi FX3U/FX3UC IL Instruction List Code** ``` ; Line 1: Start of the program LD M0 ; Load the value of M0 (input 1) into the accumulator OR M1 ; Perform an OR operation with M1 (input 2) and store the result in the accumulator AND M2 ; Perform an AND operation with M2 (input 3) and store the result in the accumulator ST M3 ; Store the final result in M3 (output) ; Line 2-5: …	To mix OR and AND in a Mitsubishi FX-series Instruction List (IL) program, you can follow a specific sequence of instructions to achieve the desired logical operation. Here's how you can do it, along with an example that demonstrates the concept: ### Part One: Mitsubishi FX3U/FX3UC IL Instruction List Code Let's consider an example where we want to implement the logic `(X0 AND X1) OR X2`. This me…	[128, 100, 179]	[0.6483, 0.5233, 0.5689]	0.5593	0.6515	0.0006	0.0058	0.0362	0.1111	152.35	129.33
llama3.3:70b	123	What is the execution order of OR?	Example code: ``` LD X0 OR X1 AND X2 ``` Explanation: First (X0 OR X1), then AND X2—executed line by line.	### [Part One] - Mitsubishi FX3U/FX3UC IL Instruction List Code ``` ; Start of the program LD K1000 ; Load the value 1000 into the accumulator OR M1000.0 ; Perform an OR operation with the bit M1000.0 ST D1000 ; Store the result in data register D1000 ; Example of using OR with immediate values and memory bits LD #10H ; Load the immediate value 10H into the accumulator OR #20H ; Perform an OR ope…	To answer the question regarding the execution order of the OR instruction in the context of Mitsubishi FX-series Instruction List programming, let's break down the process step by step, as per the provided reference examples. ### Part One: Mitsubishi FX3U/FX3UC IL Instruction List Code For demonstrating the execution order of the OR instruction, consider the following example code: ``` LD X0 // …	[120, 127, 179]	[0.6541, 0.4024, 0.4126]	0.5639	0.6352	0.0006	0.0095	0.0459	0.0941	162.73	97.71
llama3.3:70b	124	How does OR differ from OUT?	Example code: ``` LD X3 OR X4 OUT Y1 ``` Explanation: OR is a logical instruction; OUT is the final output instruction that drives the element.	### [Part One] - Mitsubishi FX3U/FX3UC IL Instruction List Code To illustrate the difference between OR and OUT instructions in the context of Mitsubishi FX-series PLC programming, let's consider a simple example where we want to control an output based on two input conditions. ```il // Line 1: Define the starting point of the program START: // Line 2: Load the value of input X0 into the accumula…	To address the question of how OR differs from OUT in the context of Mitsubishi FX-series Instruction List programming, let's first clarify what each instruction does, based on the provided reference examples and general knowledge of PLC programming. ### Part One - Mitsubishi FX3U/FX3UC IL Instruction List Code To illustrate the difference, consider the following example code that demonstrates th…	[161, 120, 148]	[0.6319, 0.5156, 0.3962]	0.6343	0.6994	0.0012	0.0031	0.0602	0.0673	178.57	151.67
llama3.3:70b	125	What does the ORI instruction do?	Example code: ``` LD X0 ORI X1 OUT Y0 ``` Explanation: ORI ORs the inverse of X1 (X1=OFF) with the preceding condition.	**[Part One] - Mitsubishi FX3U/FX3UC IL Instruction List Code** To demonstrate the functionality of the ORI instruction, which performs a bitwise OR operation between two operands and stores the result in a specified location, we can create a simple program. Here's how you might implement it: ``` // Line 1: Start of the program START: // Line 2: Load the immediate value 0001 into accumulator A LD…	Based on the reference examples provided, I can answer the question about the ORI instruction. The ORI instruction performs an OR operation with the inverse of the specified bit. In other words, it checks if the specified bit is OFF (0). If the bit is OFF, the result is TRUE (1). Here's an example code with line-by-line English comments: ``` LD M0 // Load the value of M0 into the accumulator ORI …	[130, 105, 129]	[0.7951, 0.764, 0.7425]	0.5951	0.7339	0.0007	0.0076	0.0416	0.0965	148.45	58.74
llama3.3:70b	126	What is the difference between ORI and LDI?	Example code: ``` LDI X2 ORI X3 ``` Explanation: LDI inverts at load; ORI inverts only for the OR comparison.	## Step 1: Introduction to the Problem To address the question regarding the difference between ORI and LDI instructions in the context of Mitsubishi FX-series Instruction List programming, we first need to understand what these instructions do. ORI (OR Immediate) and LDI (Load Immediate) are both used for logical operations and loading values, but they serve distinct purposes. ## Step 2: Underst…	To answer the question regarding the difference between ORI and LDI based on the provided reference examples, let's first understand what each instruction does: - **LDI (Load Invert)**: This instruction loads a bit (e.g., from an input or a flag) into the program and inverts its state at the time of loading. Essentially, if the bit is ON (1), it loads as OFF (0), and vice versa. This inversion ha…	[106, 129, 131]	[0.823, 0.659, 0.6766]	0.6319	0.7667	0.0011	0.0022	0.037	0.0692	137.54	88.54
llama3.3:70b	127	Can ORI handle multiple conditions?	Example code: ``` LD X0 ORI X1 ORI X2 OUT Y10 ``` Explanation: Y10 turns ON if X0=ON or X1=OFF or X2=OFF.	**[Part One] - Mitsubishi FX3U/FX3UC IL Instruction List Code** ``` ; Program to demonstrate handling multiple conditions with ORI ; Initialize a flag to track the result M0.0 = 0 ; Flag to track the result of OR operation ; Set initial conditions for testing M1.0 = 1 ; Condition 1 M1.1 = 0 ; Condition 2 M1.2 = 1 ; Condition 3 ; Perform OR operation with multiple conditions ORI M0.0, M1.0, M1.1, …	[Part One] - Mitsubishi FX3U/FX3UC IL Instruction List Code To demonstrate how ORI can handle multiple conditions, we can write a program that includes multiple ORI instructions chained together. Here's an example code: ``` LD M0 // Load the value of M0 into the accumulator ORI X6 // Perform OR operation with the inverse of X6 ORI X7 // Perform OR operation with the inverse of X7 ORI X8 // Perfor…	[139, 129, 128]	[0.6452, 0.6407, 0.5994]	0.6081	0.6734	0.0007	0.0039	0.0299	0.0767	153.97	105.79
llama3.3:70b	128	How to mix ORI with normal OR?	Example code: ``` LD X3 ORI X4 OR X5 OUT Y20 ``` Explanation: Equivalent to (X3 OR (NOT X4)) OR X5.	**[Part One] - Mitsubishi FX3U/FX3UC IL Instruction List Code** ```il ; Program to demonstrate mixing ORI with normal OR ; Input declarations %IW0 ; Input word 0 %IW1 ; Input word 1 %IW2 ; Input word 2 ; Output declarations %QW0 ; Output word 0 ; Program starts here LD %IW0 ; Load input word 0 into accumulator OR %IW1 ; Perform normal OR operation with input word 1 ORI K100 ; Perform ORI operatio…	To mix ORI with normal OR in Mitsubishi FX-series Instruction List programming, you would follow a specific sequence to ensure the logic is executed as intended. The goal here is to understand how to implement a condition where an output turns ON if either a specific input is OFF (ORI condition) or another input is ON (normal OR condition). ### Part One - Mitsubishi FX3U/FX3UC IL Instruction List…	[109, 129, 179]	[0.7556, 0.6114, 0.4749]	0.5683	0.5978	0.0008	0.0017	0.0373	0.0593	116.91	100.08
llama3.3:70b	129	When is ORI typically used?	Example code: ``` LD M0 ORI X6 OUT Y1 ``` Explanation: Used for safety conditions—Y1 ON if M0=ON or X6=OFF.	### [Part One] - Mitsubishi FX3U/FX3UC IL Instruction List Code To demonstrate the usage of ORI (OR Immediate) instruction in a Mitsubishi FX-series PLC, let's consider a simple example where we want to set a bit in a word (let's say, M1000) based on a condition. The condition here is that if the input X0 is true, then we set the 3rd bit of M1000. ```il ; Line 1: Start of the program START ; Line…	ORI is typically used when you want to include a condition in an OR operation, but you want that condition to be the opposite of its normal state. In other words, ORI is used when you want to OR a variable with the inverse (or NOT) of another variable. For example, consider a scenario where you want to turn on an output (Y0) if either input X0 is ON or input X1 is OFF. In this case, you would use…	[125, 128, 126]	[0.7425, 0.6114, 0.659]	0.6128	0.6602	0.0006	0.0104	0.0355	0.0753	152.98	77.23
llama3.3:70b	130	What does the ORP instruction detect?	Example code: ``` LD X0 ORP X1 OUT Y0 ``` Explanation: When X0=ON, ORP detects the rising edge of X1 (OFF→ON) in that scan.	## Step 1: Understanding the ORP Instruction The ORP instruction in Mitsubishi FX-series PLC programming is used for detecting the rising edge or falling edge of a signal. ## Step 2: Writing the IL Program for ORP Instruction To demonstrate the use of the ORP instruction, we will write a simple IL program. The program will monitor a bit (let's say M0.0) for a rising edge and perform an action whe…	The ORP instruction detects the rising edge (OFF→ON) of the specified bit (in this case, X1) and generates a single-scan pulse that is TRUE only on the scan when the transition occurs. Here is an example code with line-by-line English comments: ``` LD M10 // Load the initial condition from M10 ORP X1 // Detect the rising edge (OFF→ON) of X1 OUT Y5 // Output the result to Y5 ``` Step-by-step descr…	[125, 90, 132]	[0.7951, 0.6765, 0.5674]	0.6992	0.8185	0.0093	0.0231	0.0517	0.1523	131.19	49.98
llama3.3:70b	131	How does ORP differ from LDP?	Example code: ``` LD X2 LDP X3 ORP X4 ``` Explanation: LDP detects X3’s rising edge independently; ORP requires the prior condition TRUE then detects X4’s rising edge.	## Step 1: Introduction to the Problem The question asks for an explanation of how ORP (Output Refresh Pulse) differs from LDP (Load Data Pulse) in the context of Mitsubishi FX-series PLC programming, specifically using Instruction List (IL) code for the FX3U/FX3UC series. ## Step 2: Understanding ORP and LDP ORP and LDP are both related to the operation of PLCs but serve different purposes. ORP …	To address the question of how ORP differs from LDP, let's break down the functionality of each instruction based on the provided reference examples and then apply that understanding to create an example code snippet for illustration purposes. ### Part One - Mitsubishi FX3U/FX3UC IL Instruction List Code Here's an example code that demonstrates the difference between ORP and LDP, along with line-…	[111, 130, 136]	[0.9269, 0.6281, 0.7167]	0.4564	0.7736	0.0008	0.0097	0.0388	0.1037	111.19	126.15
llama3.3:70b	132	Does ORP stay ON continuously?	Example code: ``` LD M10 ORP X1 OUT Y5 ``` Explanation: No—it’s TRUE only on the scan when X1 goes from OFF to ON.	## Step 1: Determine the context of the question The question is about whether the ORP (Oxidation-Reduction Potential) stays ON continuously, implying a control system context, likely involving a PLC (Programmable Logic Controller) program. Given the expertise in Mitsubishi FX-series Instruction List programming, we will approach this with a focus on writing a relevant program and explaining its …	To answer whether ORP stays ON continuously, we need to consider how the ORP instruction functions in the context of Mitsubishi FX-series Instruction List programming. ### Part One: Mitsubishi FX3U/FX3UC IL Instruction List Code Here's an example code snippet that demonstrates the behavior of ORP: ``` LD M10 // Load the initial condition into the program ORP X5 // One-shot pulse on X5 when the pr…	[134, 158, 131]	[0.604, 0.5602, 0.5352]	0.3776	0.5256	0.001	0.0046	0.0306	0.0756	218.38	95.17
llama3.3:70b	133	Can ORP be used on two different inputs simultaneously?	Example code: ``` LD X0 ORP X1 ORP X2 OUT Y6 ``` Explanation: Yes—while X0=ON, rising edges of X1 or X2 each trigger once.	**[Part One] - Mitsubishi FX3U/FX3UC IL Instruction List Code** ``` ; Program to demonstrate the use of ORP instruction on two different inputs simultaneously ; on Mitsubishi FX3U/FX3UC PLC using Instruction List (IL) programming 1. LD X0 ; Load input X0 into the accumulator 2. ORP X1 ; Perform OR operation with input X1 and store result in accumulator 3. ST M0 ; Store the result from the accumul…	To answer whether ORP can be used on two different inputs simultaneously, let's consider the functionality of the ORP instruction in Mitsubishi FX-series PLCs. The ORP instruction is used to trigger an output or an action based on the rising edge of an input signal. This means it detects when the input signal transitions from OFF to ON. Given this, if we want to use ORP on two different inputs si…	[113, 134, 128]	[0.6769, 0.549, 0.4958]	0.5646	0.6306	0.0013	0.0014	0.0455	0.0511	171.5	142.33
llama3.3:70b	134	Can ORP start a one-shot timer?	Example code: ``` LD M20 ORP X3 OUT T0 K50 ``` Explanation: When M20=ON, a rising edge on X3 starts T0 for one pulse.	## Part One: Mitsubishi FX3U/FX3UC IL Instruction List Code ``` ; Program starts here, defining the one-shot timer and ORP (Output Relay Pulse) functionality LD K1000 ; Load the value 1000 into the accumulator (this value represents the timer duration in milliseconds) MOV T100 ; Move the accumulator value to timer T100, setting its duration LD M0000 ; Load the current state of memory bit M0000 (a…	To determine if ORP can start a one-shot timer, we need to understand the behavior of the ORP instruction and how it interacts with timers in the Mitsubishi FX-series PLCs. Given the nature of ORP (One-shot Rising Pulse), it generates a pulse only on the scan when the specified condition transitions from OFF to ON. This pulse is essentially a single scan-cycle signal, which can indeed be used to …	[94, 127, 132]	[0.7324, 0.4541, 0.604]	0.547	0.5352	0.0004	0.0021	0.033	0.0711	217.55	109.22
llama3.3:70b	135	When is the ORF instruction used?	Example code: ``` LD M0 ORF X0 OUT Y0 ``` Explanation: While M0=ON, ORF detects X0’s falling edge (ON→OFF) once.	## [Part One] - Mitsubishi FX3U/FX3UC IL Instruction List Code To demonstrate the use of the ORF (OR Flag) instruction, let's consider a simple example where we want to turn on an output if either of two inputs is active. Here's how the IL program might look: ``` ; Line 1: Start of the program LD M0 ; Load the flag M0 into the accumulator AND #0 ; Clear the accumulator (ensure it's 0) ST M0 ; Sto…	The ORF instruction is used when the prior condition needs to be TRUE before detecting the falling edge of another input. In other words, ORF is used to detect the falling edge of an input (e.g., X2) only after a preceding condition has been met. This is in contrast to LDF, which independently detects the falling edge of an input without requiring a prior condition to be TRUE. Example code: ``` L…	[125, 136, 115]	[0.777, 0.6197, 0.7425]	0.6145	0.6861	0.001	0.0058	0.042	0.0932	156.64	75.18
llama3.3:70b	136	How does ORF differ from LDF?	Example code: ``` LDF X1 ORF X2 ``` Explanation: LDF independently detects X1’s falling edge; ORF requires the prior condition TRUE then detects X2’s falling edge.	### [Part One] - Mitsubishi FX3U/FX3UC IL Instruction List Code ```il // Start of the program LD K0 // Load the value 0 into accumulator MOV M1000 // Move the accumulator value to memory M1000 LD M1000 // Load the value from M1000 into accumulator ORF M1001 // Perform OR operation with the value in M1001 and store result in accumulator MOV M1002 // Move the result of OR operation to memory M1002 …	To answer the question of how ORF differs from LDF, let's first understand what each instruction does based on the provided reference examples and then apply that understanding to create a clear distinction between them. ### Part One - Mitsubishi FX3U/FX3UC IL Instruction List Code To illustrate the difference, we'll create a simple IL program that demonstrates both instructions. This program wil…	[116, 135, 131]	[0.9255, 0.6197, 0.7167]	0.4628	0.7439	0.0006	0.0074	0.0393	0.0886	142.06	142.42
llama3.3:70b	137	Can ORF be used for a button release action?	Example code: ``` LD X3 ORF X4 OUT M10 ``` Explanation: If X3=ON, when X4 goes ON→OFF, M10 triggers once.	### [Part One] - Mitsubishi FX3U/FX3UC IL Instruction List Code To determine if the ORF (One-shot Rise-to-Fall) instruction can be used for a button release action, let's first understand what ORF does. The ORF instruction in Mitsubishi FX-series PLCs captures the falling edge of a signal, essentially acting when a signal transitions from high (1) to low (0). Here's an example IL program that uti…	To answer whether ORF can be used for a button release action, let's examine the functionality of ORF in the context of Mitsubishi FX-series Instruction List programming. ORF (One-shot Falling Edge) is typically used to trigger an action when a signal falls from ON to OFF. This makes it suitable for detecting the release of a button or a falling edge in a signal. Given the example of using PLF fo…	[157, 139, 134]	[0.6691, 0.5078, 0.4719]	0.5544	0.5714	0.0005	0.0014	0.0248	0.0659	165.6	114.98
llama3.3:70b	138	Does ORF hold the output ON?	Example code: ``` LD M20 ORF X5 OUT Y10 ``` Explanation: No—it’s TRUE only on the scan when X5 falls.	**[Part One] - Mitsubishi FX3U/FX3UC IL Instruction List Code** ``` ; Program starts here 1. LD M0.0 ; Load the value of M0.0 (output flag) into the accumulator 2. OR M1.0 ; Perform a bitwise OR operation with M1.0 (ORF flag) 3. ST M2.0 ; Store the result in M2.0 (output status) 4. LD M2.0 ; Load the value of M2.0 (output status) into the accumulator 5. AND #0100 ; Check if the output is ON by pe…	To answer the question "Does ORF hold the output ON?" based on the provided reference examples, let's analyze the behavior of the ORF instruction. The ORF instruction is used to detect a falling edge (transition from ON to OFF) of a specified input. The example provided in the references shows how ORF works in conjunction with other instructions: ``` LD M0 ORF X0 OUT Y0 ``` Here, `LD M0` loads th…	[135, 153, 139]	[0.599, 0.496, 0.5792]	0.4311	0.595	0.0012	0.0023	0.0304	0.0657	152.51	94.11
llama3.3:70b	139	Can multiple ORF be chained?	Example code: ``` LD X0 ORF X1 ORF X2 OUT Y5 ``` Explanation: Yes—each falling edge on X1 or X2 triggers Y5 if X0=ON.	### [Part One] - Mitsubishi FX3U/FX3UC IL Instruction List Code Here's an example IL program demonstrating how multiple ORF (OR Flag) instructions can be chained in a Mitsubishi FX-series PLC: ```il // Line 1: Start of the program START // Line 2-3: Initialize flags M0 = 0 // Flag M0 initialized to 0 M1 = 0 // Flag M1 initialized to 0 // Line 4-5: Set conditions for flags IF X0 THEN M0 = 1 // If …	To address the question of whether multiple ORF (OR Falling edge) instructions can be chained in a Mitsubishi FX-series Instruction List program, let's consider the nature of the ORF instruction and how it operates in conjunction with other instructions. The ORF instruction is used to detect the falling edge of a signal. It requires the prior condition to be TRUE before it can detect the falling …	[117, 136, 127]	[0.7633, 0.5448, 0.6452]	0.5175	0.7047	0.0006	0.0207	0.04	0.0703	154.41	139.76
llama3.3:70b	140	When is the ORB instruction needed instead of a simple OR?	Example: When two series groups need to be ORed. Explanation: For (X0 & X2) OR (X1 & X3), use ORB after each series block.	**[Part One] - Mitsubishi FX3U/FX3UC IL Instruction List Code** ```il // Define inputs and outputs // Input: I0.00 (sensor signal) // Output: Q0.00 (alarm signal) // Initialize output to 0 (off) MOV 0, Q0.00 // Move 0 to Q0.00, initialize alarm signal to off // Check sensor signal LD I0.00 // Load I0.00 (sensor signal) to accumulator AND #01 // Check if bit 0 of sensor signal is 1 JP #LABEL1 // J…	To address the question of when the ORB instruction is needed instead of a simple OR in the context of Mitsubishi FX-series Instruction List programming, let's first understand the difference between the two. A simple OR instruction is used to perform a logical OR operation between two or more inputs. This is straightforward and used for basic logic operations, such as turning an output on if eit…	[144, 135, 143]	[0.653, 0.4443, 0.6007]	0.2236	0.5319	0.0006	0.0014	0.0212	0.0468	147.2	119.68
llama3.3:70b	141	How to use ORB for two series groups in parallel?	Example code: ``` LD X0 AND X2 LD X1 AND X3 ORB OR X4 OUT Y0 ``` Explanation: Series (X0&X2) and (X1&X3) are ORed by ORB, then OR X4.	### [Part One] - Mitsubishi FX3U/FX3UC IL Instruction List Code ```il // Start of the program 1. LD M0.0 // Load the value of M0.0 into the accumulator 2. ORB M0.1 // Perform OR operation with M0.1 and the accumulator 3. AND M0.2 // Perform AND operation with M0.2 and the accumulator 4. ST M1.0 // Store the result in M1.0 5. LD M0.3 // Load the value of M0.3 into the accumulator 6. ORB M0.4 // Pe…	To use ORB for two series groups in parallel, you would structure your Instruction List (IL) program as follows: ``` LD X0 AND X1 ORB LD X2 AND X3 ORB OUT Y0 ``` This program logic can be broken down as follows: 1. **First Series Group**: The program starts by loading `X0` and then performing an AND operation with `X1`. This represents the first series group where both `X0` and `X1` must be true …	[146, 144, 222]	[0.5749, 0.3723, 0.282]	0.4775	0.6025	0.0007	0.0164	0.0469	0.1016	158.53	83.57
llama3.3:70b	142	How to OR more than two series groups?	Example: Use ORB after each group. Explanation: You can chain ORB multiple times, but Mitsubishi often limits to 8.	**[Part One] - Mitsubishi FX3U/FX3UC IL Instruction List Code** ``` ; Program starts here 1. LD K0 ; Load the value of K0 (series group 1) into the accumulator 2. OR K1 ; Perform OR operation with the value of K1 (series group 2) 3. OR K2 ; Perform OR operation with the value of K2 (series group 3) 4. ST M0 ; Store the result in M0 (output) 5. END ; End of program ; Note: In a real-world applicat…	To OR more than two series groups, you can extend the logic used in the example for two series groups in parallel. Here's how you can do it: ### Part One: Mitsubishi FX3U/FX3UC IL Instruction List Code ```il LD X0 // Load input X0 for the first series group AND X1 // AND X0 with X1 for the first series condition LD X2 // Load input X2 for the second series group AND X3 // AND X2 with X3 for the s…	[146, 122, 141]	[0.6032, 0.2992, 0.5415]	0.2783	0.3772	0.0006	0.0007	0.0301	0.0383	136.89	121.84
llama3.3:70b	143	Why can’t ORB be used indefinitely?	Example: 10 ORBs in a row. Explanation: Most Mitsubishi PLCs limit ORB to 8; beyond that causes errors.	## Step 1: Introduction to the Problem The question asks why the ORB instruction cannot be used indefinitely in a Mitsubishi FX-series PLC program. To address this, we need to understand the function of the ORB instruction and its limitations. ## Step 2: Understanding ORB Instruction The ORB instruction in Mitsubishi FX-series PLCs is used for bit operation, specifically for performing a bitwise …	To address the question of why ORB cannot be used indefinitely, let's first understand the context and functionality of the ORB instruction within the Mitsubishi FX-series Instruction List programming. ### Part One: Mitsubishi FX3U/FX3UC IL Instruction List Code Example Here's a sample IL program that demonstrates the use of ORB for combining series groups in parallel, along with line-by-line Eng…	[140, 121, 141]	[0.6007, 0.4005, 0.3694]	0.4805	0.4844	0.0013	0.0006	0.045	0.0311	123.22	145.66
llama3.3:70b	144	Do you need ORB for a simple X0 OR X1?	Example code: ``` LD X0 OR X1 OUT Y0 ``` Explanation: No—simple parallel contacts use OR. ORB is for parallel blocks.	**[Part One] - Mitsubishi FX3U/FX3UC IL Instruction List Code** ``` ; Start of the program LD X0 ; Load input X0 into the accumulator OR X1 ; Perform OR operation with input X1 ST M0 ; Store the result in memory M0 ; End of the program END ``` **[Part Two] - Program Logic Explanation** ### Introduction This program is designed to perform a simple logical OR operation between two inputs, X0 and X1…	No, you don't need ORB for a simple X0 OR X1. Here is the IL code for a simple X0 OR X1: ``` LD X0 OR X1 OUT Y0 ``` Explanation: A simple OR operation between two inputs (X0 and X1) does not require the use of ORB. The OR instruction is sufficient for this purpose. In this case, the program logic flow is straightforward: 1. Load the state of input X0. 2. Perform an OR operation with the state of …	[140, 149, 141]	[0.653, 0.5896, 0.3723]	0.2991	0.6143	0.002	0.0657	0.07	0.1892	93.68	38.21
llama3.3:70b	145	What is the primary use of the ANB instruction?	Example: After parallel groups, then series. Explanation: ANB combines a completed parallel block with additional series conditions.	## Step 1: Introduction to the ANB Instruction The ANB instruction in Mitsubishi FX-series Instruction List programming is used for bitwise AND operation between two operands, setting the result to a specified destination. ## Step 2: Writing the IL Program for ANB Instruction Here is a sample IL program demonstrating the use of the ANB instruction: ``` // Line 1: Start of the program START // Lin…	The primary use of the ANB instruction is for ANDing a parallel block, which differs from the simple series AND instruction. To illustrate this with an example, consider the following code: ``` LD X0 ANB X1, X2 OUT Y0 ``` In this example, the ANB instruction performs an AND operation between X0 and the parallel block consisting of X1 and X2. The condition will be TRUE only if all inputs (X0, X1, …	[105, 148, 135]	[0.7113, 0.6462, 0.5887]	0.2909	0.5167	0.0009	0.0025	0.0351	0.0529	83.04	64.02
llama3.3:70b	146	How to use ANB for a parallel group then series?	Example code: ``` LD X0 OR X1 AND X2 LDI X3 OR X4 ORI X5 ANB OUT Y0 ``` Explanation: After OR/parallel block, ANB ANDs with remaining conditions.	**[Part One] - Mitsubishi FX3U/FX3UC IL Instruction List Code** ```il // Start of the program 1. LD K1000 // Load the value 1000 into the accumulator 2. ANB M100.00 // Use ANB instruction for parallel group then series // with M100.00 as the base address 3. OR M100.01 // Set bit 1 of M100 to 1 if any bit in the group is 1 4. AND M100.02 // Set bit 2 of M100 to 1 if all bits in the group are 1 5. …	To address the question of how to use ANB for a parallel group then series, let's break it down into parts as requested. ### Part One: Mitsubishi FX3U/FX3UC IL Instruction List Code Here's an example code that demonstrates how to use ANB for a parallel group followed by a series group: ``` LD X0 // Load input X0 OR X1 // OR with input X1 (parallel group) ANB X2 // AND the result with input X2 (st…	[147, 141, 142]	[0.6976, 0.5749, 0.6032]	0.4909	0.5331	0.0005	0.0047	0.0327	0.0883	175.51	135.69
llama3.3:70b	147	How to chain multiple ANB groups?	Example: Use ANB repeatedly. Explanation: You can chain ANB for complex block ANDing, but there’s a limit.	**[Part One] - Mitsubishi FX3U/FX3UC IL Instruction List Code** ``` ; Program start, initialize variables MOV #1000, D1000 ; Initialize a counter variable D1000 to 1000 ; Start of ANB group 1 ANB X0, X1 ; AND operation between inputs X0 and X1 MOV M1000, M0 ; Move result to internal relay M0 ; Chain to ANB group 2 MOV #2000, D1001 ; Initialize another counter variable D1001 to 2000 ANB X2, X3 ; A…	To chain multiple ANB groups, you would structure your program to allow for sequential AND operations on different sets of conditions that have been ORed together within each group. Here's an example of how you might implement this in Mitsubishi FX-series Instruction List programming: ``` LD X0 // Load the initial condition OR X1 // OR with another condition AND X2 // AND with a series condition …	[146, 113, 148]	[0.6976, 0.3993, 0.4615]	0.3745	0.4809	0.0005	0.0011	0.026	0.0415	178.31	143.43
llama3.3:70b	148	How does ANB differ from AND?	Example code: ``` LD X0 AND X1 OUT Y0 ``` Explanation: AND is for simple series; ANB is for ANDing a parallel block.	## Step 1: Introduction to the Problem The problem requires writing a Mitsubishi FX-series Instruction List (IL) program to demonstrate the difference between the ANB (AND with Not) and AND instructions. ## Step 2: Writing the IL Program Here is the IL program that demonstrates the difference: ``` ; Line 1: Define the inputs M0 = 1 ; Input 1 M1 = 1 ; Input 2 ; Line 3: ANB instruction (AND with No…	To answer how ANB differs from AND in the context of Mitsubishi FX-series Instruction List programming, let's break down the functionality of both instructions and then compare them directly. ### AND Instruction The AND instruction is used to add a condition to be ANDed with the previous condition. It is typically used after an LD (Load) instruction which sets the initial condition. The AND instr…	[145, 101, 147]	[0.6462, 0.3967, 0.4615]	0.5006	0.67	0.0009	0.0037	0.0511	0.0703	112.41	118.75
llama3.3:70b	149	Do you need ANB for X0 OR X1 then AND X2?	Example code: ``` LD X0 OR X1 AND X2 OUT Y0 ``` Explanation: No—simple OR then AND doesn’t require ANB.	**[Part One] - Mitsubishi FX3U/FX3UC IL Instruction List Code** ``` ; Start of the program LD X0 ; Load the value of input X0 into the accumulator OR X1 ; Perform a logical OR operation with input X1 AND X2 ; Perform a logical AND operation with input X2 ST Y0 ; Store the result in output Y0 ; End of the program END ``` **[Part Two] - Program Logic Explanation** ### Introduction The provided Inst…	[Part One] - Mitsubishi FX3U/FX3UC IL Instruction List Code ``` LD X0 OR X1 AND X2 OUT Y0 ``` Line-by-line English comments: 1. `LD X0` : Load the state of input X0 into the accumulator. 2. `OR X1` : Perform a logical OR operation between the accumulator (X0) and input X1. 3. `AND X2` : Perform a logical AND operation between the result of the previous operation and input X2. 4. `OUT Y0` : Output…	[144, 148, 107]	[0.5896, 0.4876, 0.5537]	0.4924	0.5755	0.0043	0.0365	0.0676	0.1061	108.03	73.03
llama3.3:70b	150	What is the purpose of the PLS instruction?	Example code: ``` PLS X0 OUT M0 ``` Explanation: Detects X0’s rising edge (OFF→ON) and generates a one-scan pulse for M0.	### [Part One] - Mitsubishi FX3U/FX3UC IL Instruction List Code To illustrate the use of the PLS (Pulse) instruction in a Mitsubishi FX-series PLC, consider the following example program. This program uses the PLS instruction to generate a pulse on an output when a specific condition is met. ``` // Line 1: Define the input and output addresses // We'll use %IW0 as our input condition and %QW0 as …	The PLS instruction is used to detect the rising edge of an input signal. When the input signal transitions from OFF to ON, the PLS instruction generates a one-scan pulse, which can be used to trigger an action or set an output. Here's an example code to illustrate this: ``` PLS X0 OUT M0 ``` In this example, when the input signal X0 rises (i.e., turns ON), the PLS instruction detects this transi…	[180, 154, 155]	[0.5874, 0.5516, 0.5467]	0.5608	0.6914	0.0009	0.0301	0.0317	0.1485	161.3	61.52
llama3.3:70b	151	How does PLS differ from LDP?	Example code: ``` PLS X1 LDP X1 ``` Explanation: Both detect rising edges; syntax differs by PLC model support.	## Step 1: Introduction to the Problem The question asks for a comparison between PLS (Programmable Logic Scanner) and LDP (Ladder Diagram Programming), but the request is to provide a Mitsubishi FX-series Instruction List (IL) program and explain its logic flow. ## Step 2: Understanding the Request Given the context, it seems there might be confusion in the question as it asks for a comparison b…	To answer how PLS differs from LDP based on the provided reference examples and the context of Mitsubishi FX-series Instruction List programming, let's first clarify what each instruction does: - **LDP (Leading Pulse Detection)**: This instruction is used to detect the rising edge of an input signal. It goes true only at the instant the input transitions from OFF to ON. - **PLS (Pulse Detection)*…	[91, 156, 131]	[0.7772, 0.7077, 0.7663]	0.5468	0.6435	0.0005	0.002	0.0247	0.0726	165.17	80.64
llama3.3:70b	152	Can PLS be used for one-shot button triggers?	Example code: ``` PLS X2 OUT T0 K100 ``` Explanation: Yes—when X2 goes OFF→ON, T0 is triggered once.	**[Part One] - Mitsubishi FX3U/FX3UC IL Instruction List Code** ``` ; Initialize a flag to track the one-shot trigger status MOV K0, M1000 ; Move immediate value 0 to M1000 (initial status) ; Check if the button is pressed LD X0 ; Load input X0 (button press) AND #01 ; Check if bit 0 of X0 is set (button press detected) JP LABEL1 ; Jump to LABEL1 if button is pressed ; If button is not pressed, c…	To determine if PLS can be used for one-shot button triggers, let's analyze the provided reference examples and the functionality of the PLS (Pulse) instruction in the context of Mitsubishi FX-series Instruction List programming. ### Part One: Mitsubishi FX3U/FX3UC IL Instruction List Code For using PLS in the context of one-shot button triggers, consider the following example code: ```il PLS X0 …	[154, 92, 157]	[0.608, 0.5815, 0.4982]	0.4226	0.5614	0.0005	0.0006	0.0206	0.0427	148.03	123.23
llama3.3:70b	153	Does PLS output continuously?	Example code: ``` PLS X3 OUT Y0 ``` Explanation: No—only ON during the scan of X3’s rising edge.	## Step 1: Part One - Mitsubishi FX3U/FX3UC IL Instruction List Code To determine if a PLS (Pulse) output is continuous, we first need to establish a basic program that can control and monitor the output. Below is a simplified example of how you might structure such a program in Mitsubishi FX-series Instruction List (IL) programming. Note that actual implementation details may vary based on the s…	**Part One: Mitsubishi FX3U/FX3UC IL Instruction List Code** ``` ; PLS instruction example to detect rising edge and generate a one-scan pulse PLS X0 ; Detects X0's rising edge (OFF→ON) OUT M0 ; Generates a one-scan pulse for M0 ; To demonstrate PLS output does not stay on continuously LD M0 ; Load the current state of M0 OUT Y0 ; Output the state of M0 to Y0 for monitoring ; Optional: to keep M0…	[159, 132, 150]	[0.5879, 0.5275, 0.5311]	0.3193	0.6861	0.001	0.0021	0.0309	0.071	155.94	106.92
llama3.3:70b	154	Can multiple PLS be used at once?	Example code: ``` PLS X4 OUT M10 PLS X5 OUT M11 ``` Explanation: Yes—each PLS detects its own input’s rising edge.	## [Part One] - Mitsubishi FX3U/FX3UC IL Instruction List Code Here's an example IL program that demonstrates the use of multiple Programmable Logic Sequencers (PLS) in a Mitsubishi FX-series PLC. This example assumes we have two PLSs, each controlling a different part of a process. ```il // Start of program START: // Initialize both PLSs to their starting points LD K0 // Load immediate value 0 i…	**Part One - Mitsubishi FX3U/FX3UC IL Instruction List Code** ``` ; Initialize output to prevent unexpected behavior OUT M10 K0 OUT M11 K0 OUT M12 K0 ; Detect rising edge on input X5 and trigger output M10 PLS X5 OUT M10 K1 ; Detect rising edge on input X6 and trigger output M11 PLS X6 OUT M11 K1 ; Detect rising edge on input X7 and trigger output M12 PLS X7 OUT M12 K1 ; End of program END ``` **…	[159, 172, 152]	[0.6141, 0.5207, 0.608]	0.3695	0.6613	0.0004	0.013	0.0203	0.1061	218.36	80.03
llama3.3:70b	155	What edge does the PLF instruction detect?	Example code: ``` PLF X0 OUT M0 ``` Explanation: Detects X0’s falling edge (ON→OFF) and generates a one-scan pulse.	## [Part One] - Mitsubishi FX3U/FX3UC IL Instruction List Code ```il // Start of the program LD K0 // Load immediate value 0 into accumulator MOV M100 // Move accumulator value to M100 (memory address) LD M100 // Load value from M100 into accumulator PLF M101 // Detect rising edge on M101 and set accumulator if detected MOV M102 // Move accumulator value to M102 LD K1 // Load immediate value 1 in…	Based on the reference examples provided, the PLF instruction detects the falling edge (ON→OFF) of an input. Example code: ``` PLF X5 OUT M11 ``` Explanation: The PLF instruction detects X5's falling edge (ON→OFF) and generates a one-scan pulse for M11. In contrast, the PLS instruction detects the rising edge (OFF→ON) of an input. Here is a complete IL program with line-by-line English comments: …	[115, 159, 150]	[0.6717, 0.5495, 0.5467]	0.5171	0.7822	0.0005	0.0341	0.03	0.1245	152.96	78.12
llama3.3:70b	156	Is PLF similar to LDF?	Example code: ``` PLF X1 LDF X2 ``` Explanation: Both detect falling edges; syntax and naming vary.	## Step 1: Introduction to the Problem The question asks for a comparison between PLF and LDF instructions in the context of Mitsubishi FX-series Instruction List programming, but it seems there might be a misunderstanding since the primary request is for an IL program and its explanation. However, I will address the question directly after providing the requested program and explanation as per t…	To address the question of whether PLF is similar to LDF, let's break down the functionality of each instruction based on the Mitsubishi FX-series Instruction List programming: ### Part One: Mitsubishi FX3U/FX3UC IL Instruction List Code To compare PLF and LDF directly, consider the following IL program example with line-by-line English comments: ``` // Detect the falling edge of X1 using LDF LDF…	[136, 159, 151]	[0.7703, 0.52, 0.7077]	0.4933	0.6902	0.0005	0.0018	0.0204	0.0662	150.63	115.42
llama3.3:70b	157	When to use PLF for button release?	Example code: ``` PLF X3 OUT T1 K30 ``` Explanation: X3 ON→OFF triggers T1 for one scan.	### [Part One] - Mitsubishi FX3U/FX3UC IL Instruction List Code ```il // Line 1: Start of the program START // Line 2: Load the input from the button into M0 (Memory Bit) LD M0.00 // Load M0.00 ( Button press status ) // Line 3: Check if the button is pressed (M0 is true) AND #01 // AND operation to check for button press // Line 4: If the button is pressed, set M1 to true ST M1.00 // Set M1.00 i…	To address the question of when to use PLF for a button release, let's first understand what PLF does based on the provided reference examples. The PLF instruction detects the falling edge of a signal (i.e., when the signal transitions from ON to OFF) and generates an output during the scan that this transition is detected. This means PLF is specifically useful for capturing the moment a button o…	[137, 150, 158]	[0.6691, 0.4517, 0.5549]	0.4917	0.535	0.0007	0.0013	0.0172	0.0349	199.94	109.02
llama3.3:70b	158	Does PLF stay ON?	Example code: ``` PLF X4 OUT M1 ``` Explanation: No—only ON during the scan of X4’s falling edge.	## Step 1: Understanding the Question The question asks whether the PLF (which can be considered as a flag or indicator in the context of the program) stays ON. This implies we are looking for a condition or a set of conditions that keeps PLF in an active or ON state. ## Step 2: Creating the IL Program Given the Mitsubishi FX-series Instruction List (IL) programming context, we need to write a pr…	To determine if PLF stays ON, let's first understand what PLF does. PLF is an instruction in Mitsubishi FX-series PLCs that detects the falling edge of an input signal. When the input signal transitions from ON to OFF, PLF will be true for one scan, allowing the associated action to occur. Given this understanding, the answer to whether PLF stays ON is no, it does not stay ON continuously after t…	[153, 157, 283]	[0.5844, 0.5549, 0.3815]	0.3782	0.633	0.0009	0.0022	0.0243	0.0892	164.68	70.79
llama3.3:70b	159	Can PLF and PLS detect the same input?	Example code: ``` PLS X5 OUT M10 PLF X5 OUT M11 ``` Explanation: Yes—one for rising edge, one for falling edge.	## [Part One] - Mitsubishi FX3U/FX3UC IL Instruction List Code ```il // Start of the program LD K0 // Load the immediate value 0 into accumulator MOV M1000 // Move the value in the accumulator to M1000 LD M1000 // Load the value from M1000 into the accumulator // Setting up the input for PLF (Pulse Catch) instruction LD X0 // Load the state of input X0 into the accumulator PLF M1001 // If X0 is 1…	Based on the reference examples provided, here are the answers: [Part One] - Mitsubishi FX3U/FX3UC IL Instruction List Code ``` PLF X0 // Detects X0's falling edge (ON→OFF) and generates a one-scan pulse OUT M0 // Sets output M0 high for one scan PLS X0 // Detects X0's rising edge (OFF→ON) and generates a one-scan pulse OUT M1 // Sets output M1 high for one scan ``` [Part Two] - Program Logic Exp…	[154, 155, 156]	[0.6141, 0.5495, 0.52]	0.3806	0.5636	0.0005	0.0014	0.0316	0.0996	162.43	73.21
llama3.3:70b	160	How does the SET instruction latch a bit?	Example code: ``` LD X0 SET M100 ``` Explanation: When X0=ON, M100 is set and remains ON until reset.	### [Part One] - Mitsubishi FX3U/FX3UC IL Instruction List Code ```plc // Line 1: Starting the program with the ORG instruction to specify the starting address. ORG 0 // Line 2: Using the LD instruction to load the immediate value 1 into the accumulator. LD #1 // Line 3: The SET instruction is used to set (latch) a bit. Here, we're setting M100.0. SET M100.0 // Line 4: To demonstrate the latching…	To answer your question, I'll provide the complete IL program with line-by-line English comments for the SET instruction and then explain the program's logic flow step by step. **Part One: Mitsubishi FX3U/FX3UC IL Instruction List Code** ```il ; Load the input to check if it's ON LD X0 ; If X0 is ON, then set Y0 SET Y0 ``` **Part Two: Program Logic Explanation** 1. **Loading the Input**: The firs…	[163, 223, 100]	[0.5322, 0.4895, 0.5095]	0.5967	0.6687	0.0005	0.0024	0.036	0.0726	170.74	102.59
llama3.3:70b	161	What is the difference between SET and OUT?	Example code: ``` LD X1 SET Y0 ``` Explanation: OUT follows input state; SET latches ON until an RST clears it.	## Step 1: Introduction to the Program To answer the question about the difference between SET and OUT instructions in the context of Mitsubishi FX-series Instruction List programming, we first need to understand what each instruction does. The SET instruction is used to set a bit or a word to a specific value, usually as part of a control logic or to trigger an event. On the other hand, the OUT …	To address the question regarding the difference between SET and OUT in the context of Mitsubishi FX-series Instruction List programming, let's first understand what each instruction does, based on the provided reference examples. ### Part One: Mitsubishi FX3U/FX3UC IL Instruction List Code To illustrate the difference, consider the following example code: ``` LD X2 // Load the state of input X2 …	[124, 162, 262]	[0.6319, 0.3581, 0.2711]	0.4888	0.5603	0.0006	0.0035	0.0376	0.0665	136.94	102.14
llama3.3:70b	162	How to use SET for motor start hold?	Example code: ``` LD X2 SET Y5 ``` Explanation: Pressing X2 sets Y5 ON and holds it.	### [Part One] - Mitsubishi FX3U/FX3UC IL Instruction List Code ```il // Line 1: Define the input for the motor start command LD M0.0 // Load the value of M0.0 (Motor Start Command) into the accumulator // Line 2: Check if the motor start command is active AND #01 // Ensure only bit 0 (the least significant bit) is considered // Line 3: Use SET instruction to set a bit when the motor start comman…	To use the SET instruction for motor start hold in a Mitsubishi FX-series PLC IL instruction list, you would essentially follow a similar logic to the self-holding start-stop program but utilize the SET instruction to set the internal relay (or relays) that controls the motor or load. Here's how you could do it, incorporating the concept of setting multiple bits at once if necessary, although for…	[60, 164, 261]	[0.5299, 0.3882, 0.4056]	0.4065	0.4792	0.0005	0.0007	0.0287	0.0417	164.23	112.23
llama3.3:70b	163	How to reset a SET bit?	Example code: ``` LD X3 RST Y5 ``` Explanation: When X3=ON, Y5 is reset OFF.	**[Part One] - Mitsubishi FX3U/FX3UC IL Instruction List Code** ```il ; Reset a SET bit example program ; ; Initialize the program LD K0 ; Load immediate value 0 into accumulator MOV M1000 ; Move accumulator value to memory location M1000 ; Set a bit (for demonstration purposes) LD M1000 ; Load value from memory location M1000 into accumulator OR K1 ; Perform bitwise OR operation with immediate v…	To reset a SET bit, you would use the RST (Reset) instruction. Here's how you can do it based on the provided reference examples: ### Part One: Mitsubishi FX3U/FX3UC IL Instruction List Code ```il ; Load a value to determine when the reset should occur LD X0 ; Reset the bit M100 when the condition is met RST M100 ``` This code snippet is a direct application of the example given in the reference …	[164, 221, 165]	[0.7067, 0.3926, 0.3648]	0.4691	0.5646	0.0006	0.0009	0.0245	0.0596	124.95	85.52
llama3.3:70b	164	Can SET set multiple bits at once?	Example code: ``` LD X4 SET M10 M11 ``` Explanation: Some models allow multiple bits in one SET; often split into lines.	**[Part One] - Mitsubishi FX3U/FX3UC IL Instruction List Code** ```il ; Start of the program LD K0 ; Load the immediate value 0 into accumulator LD M100.0 ; Load the current state of M100.0 into accumulator OR K1 ; Perform bitwise OR operation with immediate value 1 ST M100.0 ; Store the result back into M100.0 ; Set multiple bits at once LD K0 ; Load the immediate value 0 into accumulator LD M10…	To determine if the SET instruction can set multiple bits at once in Mitsubishi FX-series Instruction List programming, let's consider how the SET instruction is typically used and then provide an example based on the standard syntax and functionality of the FX-series PLCs. ### Part One - Mitsubishi FX3U/FX3UC IL Instruction List Code The SET instruction in Mitsubishi FX-series PLCs is used to se…	[163, 154, 264]	[0.7067, 0.3556, 0.4307]	0.5187	0.6144	0.0013	0.0021	0.0317	0.0451	153.58	92.77
llama3.3:70b	165	How does the RST instruction clear a bit?	Example code: ``` LD X0 RST M100 ``` Explanation: When X0=ON, M100 is forced OFF.	**[Part One] - Mitsubishi FX3U/FX3UC IL Instruction List Code** ``` ; Program to demonstrate the RST instruction ; to clear a bit LD M0.0 ; Load the bit M0.0 into the accumulator RST M0.0 ; Clear the bit M0.0 ST M0.0 ; Store the result back into M0.0 END ; End of program ; Alternatively, you can use the RST instruction ; with a direct address RST M0.1 ; Clear the bit M0.1 directly END ; End of pr…	To answer your question about how the RST instruction clears a bit based on the provided reference examples, let's break down the information given: 1. **Clearing Multiple Bits at Once**: The example code `LD X4` followed by `RST M10 M11 M12` shows that the RST instruction can clear multiple bits (in this case, M10, M11, and M12) simultaneously if the condition (X4 being true) is met. This indica…	[168, 150, 169]	[0.6832, 0.4475, 0.6303]	0.6424	0.5263	0.0008	0.0011	0.0348	0.0309	102.22	120.31
llama3.3:70b	166	How to pair RST with SET?	Example code: ``` LD X1 SET M50 LD X2 RST M50 ``` Explanation: X1=ON sets M50; X2=ON resets M50.	### [Part One] - Mitsubishi FX3U/FX3UC IL Instruction List Code ```il // Line 1: Define the start of the program START // Line 2-3: Define inputs and outputs for demonstration // For simplicity, we'll use M100 as our input and M200 as our output // M100 will be our trigger to set M200, and then reset it after a condition // Line 4: Check if M100 is ON (1) to trigger the SET operation LD M100 // L…	To pair RST with SET, you would typically use them in conjunction to control an output based on specific conditions. Here's an example of how to do it: ``` LD X0 // Load the state of input X0 SET Y1 // If X0 is ON, set Y1 ON and hold it LD X1 // Load the state of input X1 RST Y1 // If X1 is ON, reset Y1 (turn it OFF) ``` In this example, when `X0` is ON, `Y1` is set ON and stays ON until `X1` bec…	[167, 162, 179]	[0.5, 0.3437, 0.2844]	0.576	0.6641	0.0005	0.0022	0.0349	0.0683	187.74	97.2
llama3.3:70b	167	Does RST follow input OFF?	Example code: ``` LD X3 RST Y0 ``` Explanation: No—when X3=ON, Y0 is cleared immediately.	**[Part One] - Mitsubishi FX3U/FX3UC IL Instruction List Code** ```il // Define inputs and outputs // I0.00: Input signal // Q0.00: Output signal (RST) // M0.00: Internal flag for RST status // Initialize RST status flag LD M0.00 // Load internal flag M0.00 (initially 0) AND #0 // Reset flag to 0 (OFF) ST M0.00 // Store result in M0.00 // Monitor input signal and update RST status LD I0.00 // Loa…	To address the question of whether RST follows input OFF, let's break down the answer into two parts as requested: the IL program with line-by-line English comments and a step-by-step description of the program's logic flow. ### Part One - Mitsubishi FX3U/FX3UC IL Instruction List Code Here's an example code snippet that demonstrates the behavior of RST in relation to input OFF: ``` // Load the i…	[169, 159, 274]	[0.7125, 0.3952, 0.4651]	0.4774	0.6635	0.0006	0.0008	0.033	0.0525	149.28	100.48
llama3.3:70b	168	Can RST clear multiple bits at once?	Example code: ``` LD X4 RST M10 M11 M12 ``` Explanation: If supported, resets multiple bits in one line.	### [Part One] - Mitsubishi FX3U/FX3UC IL Instruction List Code ```il // Initialize the program counter and start the program START // Define a bit (M100) to test the RST instruction LD M100 // Load the bit M100 into the accumulator // Set the bit M100 to 1 to demonstrate the RST function SET M100 // Set the bit M100 to 1 // Load the bit M100 into the accumulator to check its state before RST LD …	To determine if the RST instruction can clear multiple bits at once in the context of Mitsubishi FX-series Instruction List programming, let's consider the general syntax and functionality of the RST instruction based on the provided examples. Given the example for clearing a single bit: ``` LD X0 RST M100 ``` Explanation: When X0=ON, M100 is forced OFF. For setting multiple bits at once, the exa…	[165, 164, 274]	[0.6832, 0.5967, 0.3728]	0.6189	0.7414	0.0009	0.0088	0.0306	0.0494	182.81	129.02
llama3.3:70b	169	How does RST differ from OUT?	Example code: ``` LD X5 OUT Y1 RST Y1 ``` Explanation: OUT drives according to conditions; RST forcibly clears regardless.	**[Part One] - Mitsubishi FX3U/FX3UC IL Instruction List Code** ```il // Define a flag to track the output state M0.0 = 0 // Initialize flag M0.0 to 0 (OFF) // Define a bit to control an output Y0.0 = 0 // Initialize output Y0.0 to 0 (OFF) // Main program logic IF M0.0 == 0 THEN // Check if flag M0.0 is 0 (OFF) Y0.0 = 1 // Set output Y0.0 to 1 (ON) ELSE Y0.0 = 0 // Set output Y0.0 to 0 (OFF) END_…	To address the question of how RST differs from OUT in the context of Mitsubishi FX-series Instruction List programming, let's examine the functions of both instructions with an example. **Example Code:** ``` LD X3 // Load the state of input X3 into the accumulator RST Y0 // Reset (clear) output Y0 OUT Y1 // Set output Y1 ``` **Line-by-Line English Comments:** 1. `LD X3` - Load the state of input…	[167, 124, 176]	[0.7125, 0.4834, 0.3216]	0.4637	0.631	0.0008	0.0021	0.0442	0.0693	121.15	109.2
llama3.3:70b	170	What is the function of the MPS instruction?	Example code: ``` LD X0 MPS ``` Explanation: Pushes the current logic result (X0 state) onto the stack for MRD/MPP use.	### Part One: Mitsubishi FX3U/FX3UC IL Instruction List Code Here's an example IL program that includes the MPS instruction, along with line-by-line English comments: ```il // Start of program LD K1000 // Load immediate value 1000 into accumulator MPS M100 // Move the accumulator value to memory M100 LD M100 // Load value from M100 into accumulator ADD K500 // Add immediate value 500 to accumulat…	The function of the MPS instruction is to store the current condition on the stack, allowing it to be retrieved later. This is useful in complex multi-stage logic where intermediate conditions need to be saved for later use, reducing the need for redundant checks. Example code: ``` LD X0 MPS ``` In this example, the value of X0 is loaded and then stored on the stack using the MPS instruction. Thi…	[180, 174, 185]	[0.8289, 0.7111, 0.5885]	0.5717	0.7008	0.0008	0.0284	0.0494	0.0938	113.51	63.93
llama3.3:70b	171	What is the relationship between MPS, MRD, and MPP?	Example code: ``` LD X1 MPS MRD MPP ``` Explanation: MPS pushes, MRD reads top without popping, MPP reads and pops the top—stack mechanism.	## Part One: Mitsubishi FX3U/FX3UC IL Instruction List Code Here is a sample IL program that demonstrates the relationship between MPS (Master Control Relay), MRD (Master Reset), and MPP (Master Power-up Pulse) instructions in Mitsubishi FX-series PLCs: ```il ; Line 1: Define the program's title and start of the program PROGRAM MyProgram ; Line 2: Set MPP (Master Power-up Pulse) to True when the …	To address the question regarding the relationship between MPS, MRD, and MPP in the context of Mitsubishi FX-series Instruction List programming, let's break down the roles and interactions of these instructions based on the provided reference examples and general knowledge of PLC programming principles. ### Part One: Mitsubishi FX3U/FX3UC IL Instruction List Code Here's an illustrative IL progra…	[176, 174, 184]	[0.8995, 0.6911, 0.7218]	0.5178	0.6386	0.0007	0.0025	0.0411	0.0597	148.67	179.56
llama3.3:70b	172	Can MPS be used multiple times in a row?	Example code: ``` LD X2 MPS LD X3 MPS ``` Explanation: Yes—pushes multiple levels; MPP pops each in turn.	**[Part One] - Mitsubishi FX3U/FX3UC IL Instruction List Code** ``` ; Program starts here 1. LD K0 ; Load immediate value 0 into accumulator 2. MOV M1000 ; Move accumulator value to memory location M1000 3. MPS M1000 ; Move memory location M1000 to program status word (PSW) 4. LD K1 ; Load immediate value 1 into accumulator 5. MOV M1001 ; Move accumulator value to memory location M1001 6. MPS M10…	To answer whether MPS can be used multiple times in a row, let's break down the functionality of MPS and its interaction with the stack in the context of Mitsubishi FX-series Instruction List programming. MPS (Memory Push Stack) is an instruction that stores the current condition (result of the previous operation) onto a stack. This allows for complex logic operations by storing intermediate resu…	[174, 121, 177]	[0.5818, 0.5074, 0.5438]	0.4651	0.5146	0.0006	0.0014	0.0324	0.0369	158.29	137.85
llama3.3:70b	173	What if MRD/MPP are not used after MPS?	Example code: ``` LD X4 MPS LD X5 OUT Y0 ``` Explanation: Logic still works, but leftover stack entries may consume resources.	### [Part One] - Mitsubishi FX3U/FX3UC IL Instruction List Code ```il // Initialize the program with a jump to the main routine JP MAIN // Define the main routine label MAIN: // Move the immediate value 1 to M1000 to indicate program start MOV #1, M1000 // Check if MPS (program start signal) is high LD MPS AND #1 JP IF_MPS_SET, SET_MRD_MPP // If MPS is not set, jump to the end of the program JP E…	[Part One] - Mitsubishi FX3U/FX3UC IL Instruction List Code To demonstrate the effect of not using MRD or MPP after MPS, we can write a simple program that pushes values onto the stack and then does not read or pop them. Here's an example: ``` ; Start of the program LD X1 ; Load the value of X1 into the accumulator MPS ; Push the accumulator onto the stack LD X2 ; Load the value of X2 into the ac…	[171, 182, 172]	[0.8654, 0.6671, 0.5662]	0.4642	0.6185	0.0008	0.0007	0.0185	0.0369	211.99	127.63
llama3.3:70b	174	When is MPS useful?	Example: Complex multi-stage logic. Explanation: Stores intermediate conditions for later retrieval, reducing redundant checks.	## [Part One] - Mitsubishi FX3U/FX3UC IL Instruction List Code ```il // Start of the program LD // Load the current state of the input into the accumulator // (Assuming we're checking the state of an input to determine if MPS is useful) K0 // Load the constant 0 into the accumulator for comparison EQ // Check if the accumulator (input state) is equal to 0 JP // Jump to label if the previous condi…	To address the question of when the MPS instruction is useful, let's first understand its basic function and then delve into scenarios where its application is particularly beneficial. ### Basic Function of MPS The MPS (Push) instruction in Mitsubishi FX-series Instruction List programming is used to push the current logic result onto a stack. This allows the current state or value to be stored t…	[173, 170, 172]	[0.712, 0.7111, 0.5818]	0.2934	0.3886	0.0004	0.0009	0.0172	0.0294	165.12	147.25
llama3.3:70b	175	How does the MRD instruction work?	Example code: ``` LD X0 MPS MRD OUT Y0 ``` Explanation: MRD reads the top of stack and combines it with current logic without popping.	### Part One: Mitsubishi FX3U/FX3UC IL Instruction List Code ```il // Line 1: Start of the program, specifying the beginning of the instruction list ( // Line 2: Load the immediate value 10 into the accumulator (this will be our test value) LD #10 // Line 3: Move the accumulator value to a memory location (for demonstration purposes, let's say D1000) MOV D1000 // Line 4: Load the immediate value …	To answer your question about how the MRD instruction works, let's break down the process with an example and explanation. **Example Code:** ``` LD M10 MPS LD X5 MRD AND X6 OUT Y0 ``` **Line-by-Line Explanation:** 1. `LD M10` - Loads the state of M10 into the current logic result. 2. `MPS` - Pushes the current logic result (state of M10) onto the stack. 3. `LD X5` - Loads the state of X5 into the…	[170, 179, 178]	[0.6132, 0.5544, 0.5597]	0.5461	0.7535	0.0006	0.0079	0.0358	0.1062	143.6	98.56
llama3.3:70b	176	What is the difference between MRD and MPP?	Example code: ``` MRD MPP ``` Explanation: MRD reads without removing; MPP reads and pops the top.	## Step 1: Introduction to the Question The question asks for the difference between MRD (Master Control Relay) and MPP (Master Power Point or sometimes related to specific functions in different contexts, but here it seems to be about a comparison with MRD in terms of functionality or purpose in PLC programming, particularly with Mitsubishi FX-series). ## Step 2: Understanding MRD MRD in the con…	To address the question regarding the difference between MRD and MPP instructions in the context of Mitsubishi FX-series Instruction List programming, let's first provide a complete IL program example that demonstrates their usage, followed by a step-by-step explanation of the program's logic flow. ### Part One: Mitsubishi FX3U/FX3UC IL Instruction List Code Here's an example IL program that uses…	[181, 179, 175]	[0.9809, 0.5035, 0.6084]	0.4175	0.574	0.0012	0.0014	0.0526	0.0577	66.73	147.04
llama3.3:70b	177	Can you use MRD multiple times on the same top stack?	Example code: ``` // After MPS LD X1 MPS // Consecutive MRD MRD OUT Y10 MRD OUT Y11 ``` Explanation: Yes—MRD can read the same top until MPP pops it.	**[Part One] - Mitsubishi FX3U/FX3UC IL Instruction List Code** ```il // Define the program start START: // Load the value 10 into the accumulator (ACC) LD 10 // Push the accumulator value onto the stack PUSH // Load the value 20 into the accumulator (ACC) LD 20 // Push the accumulator value onto the stack PUSH // Pop the top value from the stack into the accumulator (ACC) POP // Store the accumu…	To address the question of whether you can use MRD multiple times on the same top stack, let's first understand what MRD does in the context of Mitsubishi FX-series Instruction List programming. MRD is used to read the top entry from the stack. The question implies a scenario where after reading the top stack entry once, you want to know if it's possible to use MRD again without popping or alteri…	[178, 154, 179]	[0.7339, 0.5519, 0.4856]	0.4325	0.6068	0.0029	0.0071	0.0535	0.0506	131.87	136.79
llama3.3:70b	178	Can MRD only read the top stack entry?	Explanation: Yes—only the top can be read; pop it first to access deeper levels.	**[Part One] - Mitsubishi FX3U/FX3UC IL Instruction List Code** ``` ; Program to demonstrate MRD instruction functionality ; and its ability to read from the stack 1. LD #1000 ; Load the value 1000 into the accumulator 2. ST M1000 ; Store the accumulator value in memory M1000 3. LD M1000 ; Load the value from M1000 into the accumulator 4. PUSH ; Push the accumulator value onto the stack 5. LD #20…	To answer the question based on the provided reference examples, we will first write the complete IL program with line-by-line English comments and then provide a step-by-step description of the program's logic flow. ### Part One - Mitsubishi FX3U/FX3UC IL Instruction List Code Given the context of the question, the IL program to demonstrate if MRD can only read the top stack entry would be as fo…	[177, 175, 274]	[0.7339, 0.5597, 0.3468]	0.2435	0.3149	0.001	0.0015	0.0342	0.0436	178.18	118.1
llama3.3:70b	179	How to combine MRD with AND/OR?	Example code: ``` LD M10 MPS LD X5 MRD AND X6 OUT Y0 ``` Explanation: Push M10, then MRD reads it and ANDs with X6.	**[Part One] - Mitsubishi FX3U/FX3UC IL Instruction List Code** ``` // Define the input bits (0) LD M100.0 // Load input M100.0 into the accumulator (1) AND M100.1 // Perform AND operation with input M100.1 (2) OR M100.2 // Perform OR operation with input M100.2 (3) MRD M0 // Move the result to the destination M0 (4) LD M0 // Load the result from M0 into the accumulator (5) AND K10 // Perform AND…	To combine MRD with AND/OR in a Mitsubishi FX-series Instruction List program, you would first use the MRD instruction to read the top of the stack without removing it, then apply the logical operation (AND or OR) with another bit, and finally output the result. Here's how you might do it: ### Part One: Mitsubishi FX3U/FX3UC IL Instruction List Code ```plc // Read the top of the stack without rem…	[122, 176, 177]	[0.5689, 0.5035, 0.4856]	0.5875	0.617	0.0015	0.004	0.0517	0.0738	134.2	84.54
llama3.3:70b	180	What is the function of the MPP instruction?	Example code: ``` LD X0 MPS MPP ``` Explanation: MPP reads and pops the top of the stack, removing it afterward.	## [Part One] - Mitsubishi FX3U/FX3UC IL Instruction List Code To demonstrate the function of the MPP (Move Peripheral Port) instruction in Mitsubishi FX-series programming, we'll create a simple program that moves data from one location to another, simulating a basic data transfer operation that could be part of a larger control logic. ```il // Line 1: Start of the program LD K1000 // Load the i…	The function of the MPP instruction is to restore or free the stack after multiple pushes by the MPS instruction, effectively popping the previously pushed logic results from the stack. Example code: ``` LD X2 MPS LD X3 MPP ``` In this example, the MPP instruction is used to free the stack after pushing the logic result of X2 onto the stack using the MPS instruction. This ensures that the stack i…	[170, 182, 90]	[0.8289, 0.6179, 0.5713]	0.4222	0.6825	0.0011	0.0125	0.0359	0.0795	137.41	77.85
llama3.3:70b	181	How does MPP differ from MRD?	Example code: ``` LD X1 MPS MRD MPP ``` Explanation: MRD reads without popping; MPP reads and pops.	## Step 1: Introduction to the Problem The question asks for a comparison between MPP (Mathematical Processing and Programming) and MRD (Moving and Rotary Devices) in the context of Mitsubishi FX-series Instruction List programming, but it seems there might be a misunderstanding in the question as MPP and MRD are not standard terms directly related to Mitsubishi FX-series programming. However, in…	To address the question of how MPP differs from MRD in the context of Mitsubishi FX-series Instruction List programming, let's break down the explanation into two parts as requested: the IL program with line-by-line English comments, and a step-by-step description of the program's logic flow. ### Part One: Mitsubishi FX3U/FX3UC IL Instruction List Code Here is an example IL program that demonstra…	[176, 183, 182]	[0.9809, 0.5418, 0.6746]	0.4364	0.6211	0.0005	0.0008	0.0176	0.0584	167.89	130.39
llama3.3:70b	182	When should MPP be used?	Example code: ``` LD X2 MPS LD X3 MPP ``` Explanation: After multiple pushes, use MPP to restore or free the stack.	### [Part One] - Mitsubishi FX3U/FX3UC IL Instruction List Code To address the question of when MPP (Multiple Programmable Ports) should be used, let's consider a scenario where MPP is utilized to control external devices based on specific conditions. The following IL (Instruction List) code is a simplified example to demonstrate how MPP can be integrated into a control logic. Note that this exam…	To determine when `MPP` should be used, let's break down its functionality and compare it with other instructions, particularly `MRD`, and understand the context in which `MPS` is beneficial. ### Part One: Mitsubishi FX3U/FX3UC IL Instruction List Code Here's an example IL program that demonstrates the use of `MPP`, `MPS`, and `MRD` instructions. This example assumes a scenario where we need to e…	[181, 174, 183]	[0.6746, 0.623, 0.539]	0.4215	0.5052	0.0009	0.0014	0.0329	0.0501	191.41	168.24
llama3.3:70b	183	Does MPP affect the next stack entry?	Example code: ``` LD X4 MPS LD X5 MPS MPP ``` Explanation: Popping the top makes the next entry the new top.	## Step 1: Understand the Question Context The question is about whether the MPP (Move Parameter Pointer) instruction affects the next stack entry in the context of Mitsubishi FX-series Instruction List programming. ## Step 2: Part One - IL Program Example To demonstrate how MPP affects the next stack entry, let's create a simple IL program. Note that this program is a simplified example to illus…	To address the question of whether MPP affects the next stack entry, let's first understand what MPP does based on the provided reference examples and then analyze its impact. ### Part One: Mitsubishi FX3U/FX3UC IL Instruction List Code Given the context of the MPP instruction, here's an example code snippet that demonstrates its use along with line-by-line English comments: ``` LD X0 // Load the…	[173, 178, 180]	[0.5704, 0.5005, 0.5608]	0.4233	0.484	0.0013	0.0037	0.0355	0.0706	142.93	128.37
llama3.3:70b	184	What if not all MPS have matching MPP?	Explanation: Leftover stack entries may exhaust stack space, though logic still runs.	### [Part One] - Mitsubishi FX3U/FX3UC IL Instruction List Code ```il // Initialize the program counter and flags MOV #0, D0 // Clear data register D0 for initial conditions MOV D0, M0 // Set memory bit M0 to indicate start of program // Assume MPS (Matching Pulse Signal) and MPP (Matching Pulse Pattern) are stored in // D1 and D2 respectively, and their lengths are in D3 and D4. MOV #10, D3 // A…	**Part One - Mitsubishi FX3U/FX3UC IL Instruction List Code** ```il ; Initialize stack with some values LD X0 ; Load value from X0 MPS ; Push value onto stack LD X1 ; Load value from X1 MPS ; Push value onto stack LD X2 ; Load value from X2 MPS ; Push value onto stack ; Only pop some values from the stack MPP ; Pop top value from stack MPP ; Pop top value from stack ; Try to use the remaining sta…	[173, 172, 183]	[0.7786, 0.5766, 0.5491]	0.2048	0.4117	0	0.0013	0.003	0.0343	218.37	106.67
llama3.3:70b	185	What does the END instruction signify in a PLC program?	Example code: ``` END ``` Explanation: Marks the end of the main program; PLC returns to the scan start.	## Step 1: Introduction to the END Instruction The END instruction in a PLC program signifies the end of the program. It is a crucial instruction as it indicates to the PLC that it has reached the end of the program and should either stop executing or return to the beginning of the program, depending on the PLC's operating mode. ## Step 2: Writing the IL Program To demonstrate the END instruction…	The END instruction signifies the end of a PLC program. It is used to indicate the termination of the program and is typically required for successful compilation. In the context of Mitsubishi FX-series Instruction List programming, the END instruction is essential to denote the conclusion of the program. Without it, the compiler may fail or automatically insert an END instruction, which could po…	[188, 195, 170]	[0.6209, 0.5567, 0.5885]	0.5992	0.6263	0.0091	0.0071	0.0613	0.0498	94.09	105.38
llama3.3:70b	186	What happens if END appears mid-program?	Example code: ``` LD X0 OUT Y0 END LD X1 OUT Y1 ``` Explanation: Code after END is not executed; END should be at the very end.	**[Part One] - Mitsubishi FX3U/FX3UC IL Instruction List Code** ```il ; Program start LD K0 ; Load constant 0 into accumulator MOV M0, A ; Move accumulator value to memory M0 LD K1 ; Load constant 1 into accumulator MOV M1, A ; Move accumulator value to memory M1 ; Mid-program END instruction END ; Program termination instruction (mid-program) ; This code will not be executed due to the END instr…	If the END instruction appears mid-program, the compiler will consider everything after the END instruction as a comment or an error, and the program will not be executed beyond that point. The system will essentially ignore any code written after the END instruction. In other words, when the compiler encounters an END instruction, it assumes that it has reached the end of the program and will no…	[188, 187, 153]	[0.6798, 0.466, 0.3593]	0.4514	0.5875	0.0008	0.0068	0.0606	0.0795	113.73	81.06
llama3.3:70b	187	What is the difference between FEND and END?	Example code: ``` FEND END ``` Explanation: FEND separates main and sub/interrupt routines; END ends the entire program.	## [Part One] - Mitsubishi FX3U/FX3UC IL Instruction List Code To illustrate the difference between FEND and END in the context of Mitsubishi FX-series programming, particularly in Instruction List (IL) programming, we'll create a simple program that demonstrates their usage. ```il // Start of the program ORG // Origin: Starting point of the program MOV #100, D0 // Move immediate value 100 into d…	To answer the question regarding the difference between FEND and END in the context of Mitsubishi FX-series Instruction List programming, let's first understand what each instruction does. ### Part One: Mitsubishi FX3U/FX3UC IL Instruction List Code Here's an example code snippet that demonstrates the usage of both FEND and END: ```il // Start of the program LD X0 // Load the value of X0 into the…	[186, 176, 161]	[0.466, 0.2764, 0.269]	0.5669	0.6299	0.0011	0.0007	0.0443	0.052	155.05	116.88
llama3.3:70b	188	What if there is no END instruction?	Explanation: Compilation may fail or the system may auto-insert END; it’s best to explicitly include it.	### [Part One] - Mitsubishi FX3U/FX3UC IL Instruction List Code ```il // Start of the program LD // Load the immediate value into the accumulator K100 // Load 100 into the accumulator ST // Store the accumulator value into the specified address M0 // Store the value in memory location M0 LD // Load the value from the specified address into the accumulator M0 // Load the value from memory location…	**Part One - Complete IL Program with Line-by-Line English Comments** For the given self-holding start-stop program, the complete IL program with comments is as follows: ``` LD X0 ; Load input from start button OR M0 ; OR with the current state of internal relay M0 OUT M0 ; Output the result to M0 for self-holding LD X1 ; Load input from stop button RST M0 ; Reset internal relay M0 if stop button…	[186, 140, 60]	[0.6798, 0.4276, 0.4787]	0.3429	0.2834	0.0004	0.0005	0.0235	0.0334	177.7	139.38
llama3.3:70b	189	Do subroutines or interrupts need END?	Example code: ``` SUBROUTINE ...program... END ``` Explanation: Yes—each subroutine or interrupt also needs END.	### [Part One] - Mitsubishi FX3U/FX3UC IL Instruction List Code Here is a sample IL program for a Mitsubishi FX-series PLC, including a subroutine and an interrupt, demonstrating how `END` instructions are used: ```il // Start of the main program ( // Initialization: Set M1000 to 1 when the program starts LD M1000 // Load the address M1000 SET #1 // Set the value to 1 ST M1000 // Store the value …	To answer your question directly: No, subroutines or interrupt routines do not need an END statement. They typically end with a RETURN instruction, which transfers control back to the main program or the point from which the subroutine or interrupt was called. Here's a breakdown based on the reference examples provided: ### Part One: Mitsubishi FX3U/FX3UC IL Instruction List Code Example Let's cr…	[186, 193, 187]	[0.6552, 0.3648, 0.419]	0.502	0.7395	0.0009	0.0024	0.0293	0.041	198.7	135.93
llama3.3:70b	190	What is the state of M8000 when the PLC enters RUN mode?	Example code: ``` LD M8000 OUT Y0 ``` Explanation: When the PLC is in RUN mode, M8000 remains ON, causing Y0 to be energized.	## Step 1: Understand the Question To answer the question regarding the state of M8000 when the PLC enters RUN mode, we first need to establish a basic understanding of how a PLC (Programmable Logic Controller) operates, especially in the context of Mitsubishi FX-series and its Instruction List (IL) programming. ## Step 2: Determine the PLC Model and Programming Language The question specifies th…	To answer this question accurately based on the provided reference examples and the expertise in Mitsubishi FX-series Instruction List programming, let's analyze the given information and apply it to the question at hand. Given the reference examples, we understand the following: 1. `M8001` is used for RUN mode monitoring and is OFF when the PLC is in RUN mode. 2. `M8018` turns ON when an RTC (Re…	[195, 275, 194]	[0.9639, 0.6344, 0.7839]	0.5048	0.6715	0.0035	0.0208	0.047	0.0988	128.89	96.28
llama3.3:70b	191	How to use M8000 to determine if the program is running?	Example code: ``` LD M8000 AND X0 OUT M10 ``` Explanation: M10 is activated only when the PLC is in RUN (M8000=ON) and X0=ON.	### [Part One] - Mitsubishi FX3U/FX3UC IL Instruction List Code ```plc ; Start of the program LD M8000 ; Load the value of M8000 into the accumulator AND #01 ; Perform a bitwise AND operation with 1 to check the least significant bit JP M0, END ; If the result is 0, jump to the label END, indicating the program is not running ; Program is running, execute the main logic MOV #01, M1000 ; Move 1 to…	**Part One - Mitsubishi FX3U/FX3UC IL Instruction List Code** ``` ; Load the state of M8000 into the accumulator LD M8000 ; Output the state of the accumulator to Y0 OUT Y0 ``` **Part Two - Program Logic Explanation** 1. The program starts by loading the state of `M8000` into the accumulator using the `LD` instruction. 2. `M8000` is a built-in bit in the Mitsubishi FX-series PLC that indicates th…	[190, 236, 209]	[0.6125, 0.5438, 0.584]	0.6237	0.6947	0.0016	0.0244	0.0584	0.1485	135.25	57.45
llama3.3:70b	192	Can M8000 be used as a global start condition?	Example code: ``` LD M8000 OUT Y5 ``` Explanation: Yes. In the main program, M8000 indicates the PLC is running, and Y5 can be used to signal the device is powered on.	**[Part One] - Mitsubishi FX3U/FX3UC IL Instruction List Code** ```il // Define the program start START: // Load the value of M8000 into a temporary register (AR0) LD M8000 // Load M8000 into AR0 // Check if the value in AR0 is not zero (non-zero condition) CP AR0, #0 // Compare AR0 with immediate value 0 // Jump to the label START_COND if the condition is true (non-zero) JMP NZ, START_COND // Ju…	To address the question of whether M8000 can be used as a global start condition, let's break down the process into two parts as requested: providing the complete IL program with line-by-line English comments and explaining the program's logic flow. ### Part One: Mitsubishi FX3U/FX3UC IL Instruction List Code Here's an example IL program that demonstrates using M8000 as a global start condition. …	[213, 190, 199]	[0.6444, 0.6153, 0.6191]	0.3279	0.565	0.0013	0.0109	0.0537	0.0853	167.47	128.86
llama3.3:70b	193	How to combine M8000 with the emergency stop function?	Example code: ``` LD M8000 AND X1 // X1 is the emergency stop button OUT Y10 ``` Explanation: Y10 is activated only when the PLC is in RUN and the emergency stop button is not pressed.	**[Part One] - Mitsubishi FX3U/FX3UC IL Instruction List Code** ``` ; Program starts here 1. LD M8000 ; Load the value of M8000 into the accumulator 2. AND M1000 ; Perform a bitwise AND operation with M1000 (emergency stop flag) 3. ST M8001 ; Store the result in M8001 4. LD M1000 ; Load the emergency stop flag into the accumulator 5. OR M8000 ; Perform a bitwise OR operation with M8000 6. ST M100…	To combine M8000 (which is likely a flag or indicator related to a specific system condition, such as a warning or error state) with the emergency stop function, we can modify the existing emergency stop program logic to include the condition represented by M8000. The goal is to ensure that when M8000 is active (indicating a specific system condition), it can trigger or contribute to the emergenc…	[213, 201, 66]	[0.8608, 0.613, 0.6315]	0.4608	0.6297	0.0096	0.0045	0.0798	0.0713	148.49	171.65
llama3.3:70b	194	What happens to M8000 when the PLC switches to STOP mode?	Example code: ``` LD M8000 OUT Y0 ``` Explanation: When the PLC leaves RUN mode, M8000 turns OFF, and Y0 turns OFF accordingly.	### [Part One] - Mitsubishi FX3U/FX3UC IL Instruction List Code ```il // Start of the program LD M8000 // Load the value of M8000 into the accumulator MOV #0 // Move the immediate value 0 into the accumulator ST M8000 // Store the value in the accumulator into M8000 // End of the program ``` However, to accurately answer the question regarding what happens to M8000 when the PLC switches to STOP m…	To answer the question regarding what happens to M8000 when the PLC switches to STOP mode, let's first understand the behavior of M8000 in different modes based on the reference examples provided. Given the example code: ``` LD M8000 OUT Y0 ``` Explanation: When the PLC is in RUN mode, M8000 remains ON, causing Y0 to be energized. To determine what happens to M8000 when the PLC switches to STOP m…	[217, 198, 190]	[0.8567, 0.7349, 0.7839]	0.6805	0.7797	0.0024	0.0294	0.0369	0.075	168.74	140.46
llama3.3:70b	195	What is the state of M8001 under PLC RUN mode?	Example code: ``` LD M8001 OUT Y0 ``` Explanation: M8001 is the b-contact for RUN monitoring; when PLC is in RUN, M8001=OFF, so Y0 remains OFF.	## Part One: Mitsubishi FX3U/FX3UC IL Instruction List Code ``` ; Start of the program LD M8000 ; Load the value of M8000 into the accumulator AND #0001h ; Perform a bitwise AND operation with the hexadecimal value 0001h MOV M8001 ; Move the result to M8001 END ; End of the program ``` However, the above code does not directly answer the question about the state of M8001 under PLC RUN mode. To de…	To determine the state of M8001 under PLC RUN mode, we need to analyze the provided IL program. However, since the specific IL program for M8001 is not given in the question, we'll create a generic example based on the reference examples provided. ## Step 1: Understanding the Question Context The question asks for the state of M8001 when the PLC is in RUN mode, but it doesn't provide the specific…	[190, 206, 217]	[0.9639, 0.676, 0.7385]	0.5294	0.6046	0.001	0.013	0.0433	0.0756	175.99	88.82
llama3.3:70b	196	What is the difference between M8000 and M8001?	Example code: ``` LD M8000 OUT Y1 LD M8001 OUT Y2 ``` Explanation: M8000 (a-contact) is ON in RUN; M8001 (b-contact) is OFF in RUN. They are complementary.	## Step 1: Understand the Question Context The question asks for the difference between M8000 and M8001 in the context of Mitsubishi FX-series PLC programming, specifically using Instruction List (IL) programming. ## Step 2: Identify M8000 and M8001 In Mitsubishi FX-series PLCs, M8000 and M8001 refer to internal relay addresses. Internal relays are used to store binary data (0 or 1) and are often…	To address the question regarding the difference between M8000 and M8001 based on the provided reference examples and the context of Mitsubishi FX-series Instruction List programming, let's first analyze the given examples to understand how different M-relays (internal flags) are used in programming logic. ### Part One: Mitsubishi FX3U/FX3UC IL Instruction List Code Given the context, the questio…	[237, 208, 205]	[0.8947, 0.7312, 0.8516]	0.4917	0.5539	0.0009	0.0046	0.0535	0.0775	122.03	118.79
llama3.3:70b	197	How to use M8001 to create a condition that never becomes true?	Example code: ``` LD M8001 OUT M10 ``` Explanation: In RUN mode M8001=OFF, so M10 is never driven. Useful to temporarily disable a program section.	**[Part One] - Mitsubishi FX3U/FX3UC IL Instruction List Code** ``` ; Initialize a flag to prevent the condition from becoming true MOV K0, M8001 ; Move the value of M8001 to K0 (a temporary register) LD K0 ; Load the value of K0 into the accumulator INV ; Invert the value of the accumulator (i.e., make it the opposite) ST M8001 ; Store the inverted value back into M8001 ; Now, M8001 will always …	To create a condition that never becomes true using M8001, we can utilize the fact that M8001 is an internal flag that is typically used to indicate a specific status or condition within the PLC. However, to make a condition never become true, we need to ensure that the logic leading to the setting of this condition is always false or never satisfied. Given the examples provided, we can infer tha…	[192, 104, 271]	[0.5652, 0.4853, 0.5083]	0.3877	0.4477	0.0013	0.0011	0.0501	0.0399	130.36	143.47
llama3.3:70b	198	Does M8001 change state in STOP mode?	Example code: ``` LD M8001 ``` Explanation: Usually M8001 remains OFF in STOP mode; some models may differ, refer to the manual.	## [Part One] - Mitsubishi FX3U/FX3UC IL Instruction List Code Here's an example IL program that checks if M8001 changes state in STOP mode. Note that the actual implementation might vary based on the specific requirements and the existing program structure. ``` // Line 1: Define the starting point of the program START // Line 2-3: Move the current state of M8001 to a memory location for comparis…	To answer whether M8001 changes state in STOP mode, we first need to understand how the PLC behaves in STOP mode and how M8001 is controlled. Given the nature of the question, let's assume a basic scenario where M8001 is controlled directly by a simple instruction in the IL program. For the sake of providing a comprehensive answer, let's consider a hypothetical IL program that directly controls M…	[194, 206, 272]	[0.7349, 0.659, 0.6603]	0.5877	0.5794	0.0011	0.0017	0.0334	0.048	174.55	140.41
llama3.3:70b	199	Can M8001 be used instead of a NOP instruction?	Example code: ``` LD M8001 OUT Y5 ``` Explanation: Yes. Using M8001 creates a network that never executes, similar to NOP.	## [Part One] - Mitsubishi FX3U/FX3UC IL Instruction List Code To address the question of whether M8001 can be used instead of a NOP instruction in a Mitsubishi FX-series PLC, we first need to understand what each component is. M8001 refers to a specific memory location in the Mitsubishi FX-series PLCs, which can be used for various purposes including flagging, counters, or timers. A NOP (No Oper…	[Part One] - Mitsubishi FX3U/FX3UC IL Instruction List Code ``` LD M8001 // Load M8001 into the accumulator OUT Y0 // Output the result to Y0 (not necessary, just for demonstration) ``` [Part Two] - Program Logic Explanation Step 1: The program loads the value of M8001 into the accumulator using the `LD` instruction. Step 2: Since M8001 is a system-reserved bit, its value is always 1 when the PLC…	[192, 237, 264]	[0.6191, 0.5787, 0.6023]	0.5752	0.5649	0.0009	0.0062	0.0321	0.0935	184.16	60.91
llama3.3:70b	200	When is M8002 briefly ON?	Example code: ``` LD M8002 OUT M0 ``` Explanation: M8002 is ON only during the first scan after PLC enters RUN, then automatically turns OFF.	### [Part One] - Mitsubishi FX3U/FX3UC IL Instruction List Code ```il // Starting point of the program LD M8000 // Load the value of M8000 into the accumulator AND #01 // Perform a bitwise AND operation with 01 to check the least significant bit JNZ LABEL1 // Jump to LABEL1 if the result is not zero // If the condition is not met, proceed here LD M8001 // Load the value of M8001 into the accumula…	To determine when M8002 is briefly ON based on the provided examples and the typical behavior of Mitsubishi FX-series PLCs, we must consider how the Instruction List (IL) programming language works and the context given. Given the examples, let's create a hypothetical scenario where M8002 is briefly ON. ### Part One: Hypothetical IL Program for M8002 Briefly ON Let's assume we have a scenario whe…	[224, 206, 235]	[0.8173, 0.7531, 0.7902]	0.4271	0.6193	0.0012	0.0017	0.0405	0.0525	179.44	153.47
llama3.3:70b	201	How to use M8002 for initial data reset?	Example code: ``` LD M8002 MOV K0 D0 MOV K0 D1 ``` Explanation: On the first RUN scan, D0 and D1 are reset to zero.	### [Part One] - Mitsubishi FX3U/FX3UC IL Instruction List Code ```il // Start of the program LD M8002 // Load the value of M8002 into the accumulator AND #16#0000 // Clear all bits (perform a bitwise AND with 0) ST M8002 // Store the result back into M8002, effectively resetting it // This sequence is for demonstration; actual usage may vary based on specific requirements LD #16#0001 // Load a s…	**Part One - Mitsubishi FX3U/FX3UC IL Instruction List Code** ``` // Load the initial reset flag M8002 LD M8002 // Reset outputs Y10 and Y11 to OFF for a safe startup state RST Y10 Y11 // Reset data register D0 to 0 for initial data reset MOV #0, D0 // Reset timer T0 to 0 for initial timer reset MOV #0, T0 ``` **Part Two - Program Logic Explanation** 1. The program starts by loading the initial r…	[202, 231, 193]	[0.7818, 0.643, 0.613]	0.5248	0.6261	0.0012	0.0065	0.0352	0.122	134.57	73.24
llama3.3:70b	202	How to reset outputs at startup using M8002?	Example code: ``` LD M8002 RST Y10 Y11 ``` Explanation: On the first scan, Y10 and Y11 are reset to OFF for a safe startup state.	### [Part One] - Mitsubishi FX3U/FX3UC IL Instruction List Code ```il // Line 1: Start of the program LD M8002 // Load the value of M8002 into the accumulator // If M8002 is ON (1), it indicates a reset is required at startup LD #0 // Load the value 0 into the accumulator to reset outputs STL Y000 // Store the accumulator value (0) into Y000 to reset all outputs LD #0 // Load the value 0 into the…	To reset outputs at startup using M8002, you can use the following IL program: ``` LD M8002 // Load the initial data reset flag M8002 MOV K0 Y0 // Reset output Y0 to zero if M8002 is ON (first scan) MOV K0 Y1 // Reset output Y1 to zero if M8002 is ON (first scan) MOV K0 Y2 // Reset output Y2 to zero if M8002 is ON (first scan) ``` However, since M8002 is a bit, we should use it as a condition to …	[201, 249, 207]	[0.7818, 0.5807, 0.5885]	0.5542	0.5962	0.0036	0.007	0.0705	0.0722	133.35	117.42
llama3.3:70b	203	Can M8002 be used with a timer?	Example code: ``` LD M8002 OUT T0 K100 ``` Explanation: Triggers T0 timing when entering RUN, useful for startup delay sequences.	**[Part One] - Mitsubishi FX3U/FX3UC IL Instruction List Code** ``` ; Program starts here LD M8002 ; Load the value of M8002 into the accumulator MOV K100 ; Move the value in the accumulator to timer K100 TON K100 ; Turn on timer K100 LD K100.PT ; Load the present value of timer K100 into the accumulator CMP #1000 ; Compare the accumulator value with 1000 ( timer value in ms) BGE LABEL1 ; Branch …	To answer whether M8002 can be used with a timer, let's create an example program and explain its logic. ### Part One: Mitsubishi FX3U/FX3UC IL Instruction List Code Here is an example IL program that demonstrates using M8002 with a timer: ``` // Line 1: Load M8002 to turn it ON LD M8002 // Line 2: Output M8002 to M20 for control OUT M20 // Line 3: Load timer T0 (for example) to start timing LD T…	[262, 208, 252]	[0.7272, 0.6211, 0.6761]	0.4836	0.5111	0.001	0.0014	0.0354	0.0493	159.17	123.79
llama3.3:70b	204	Does M8002 remain ON after multiple scans?	Example code: ``` LD M8002 OUT Y0 ``` Explanation: No. It’s only ON during the first RUN scan and OFF thereafter.	## Step 1: Understanding the Question To address the question of whether M8002 remains ON after multiple scans, we need to create a program that can monitor and control the state of M8002, a memory bit in the Mitsubishi FX-series PLC. ## Step 2: Writing the IL Program Here is a simple IL program that turns M8002 ON when a specific condition is met and stays ON even after multiple scans: ```il ; […	To address the question of whether M8002 remains ON after multiple scans, let's analyze the provided reference examples and apply the logic to the scenario involving M8002. ### Part One: Mitsubishi FX3U/FX3UC IL Instruction List Code Given the question about M8002, we can infer that the behavior of M8002 might be similar to that of other M8000 series bits, which seem to have specific behaviors ba…	[222, 233, 272]	[0.6589, 0.6219, 0.6079]	0.5345	0.662	0.001	0.0013	0.0357	0.0524	150.41	144.6
llama3.3:70b	205	What is the relationship between M8003 and M8002?	Example code: ``` LD M8003 OUT M10 ``` Explanation: M8002 (a-contact) is ON on the first scan; M8003 (b-contact) is OFF on the first scan. They complement each other.	### Part One: Mitsubishi FX3U/FX3UC IL Instruction List Code ```il // Start of the program LD M8002 // Load the value of M8002 into the accumulator MOV M8003 // Move the value in the accumulator to M8003 END ``` ### Part Two: Program Logic Explanation #### Introduction The provided Instruction List (IL) program is designed for a Mitsubishi FX-series PLC, specifically targeting the relationship be…	To address the question regarding the relationship between M8003 and M8002 based on the provided reference examples, let's first examine the code and explanation given for each part to understand how these memory bits interact within the context of a Mitsubishi FX-series PLC programmed in Instruction List (IL) language. ### Part One: Mitsubishi FX3U/FX3UC IL Instruction List Code Given the exampl…	[196, 206, 208]	[0.8516, 0.7694, 0.8303]	0.4325	0.4937	0.0015	0.0019	0.0574	0.0682	110.8	166.27
llama3.3:70b	206	When M8002=ON, what is the state of M8003?	Example code: ``` LD M8002 OUT M1 LD M8003 OUT M2 ``` Explanation: On the initial scan M8002=ON and M8003=OFF, so M1=ON and M2=OFF.	## [Part One] - Mitsubishi FX3U/FX3UC IL Instruction List Code ``` // Start of the program LD M8002 // Load the state of M8002 into the accumulator AND #01 // Check if M8002 is ON (bitwise AND with 1) JP LBL1 // Jump to label LBL1 if the result is true (M8002 is ON) // If M8002 is OFF, set M8003 to OFF LD #00 // Load 0 (OFF) into the accumulator ST M8003 // Store the value in M8003 // Label for w…	Based on the provided reference examples, when M8002 is ON, M8003 is OFF, as they complement each other. Here is the complete IL program with line-by-line English comments for the given example: ``` LD M8003 // Load the value of M8003 OUT M10 // Output the value to M10 ``` Step-by-step description of the program's logic flow: 1. The program starts by loading the value of M8003. 2. The value of M8…	[205, 275, 209]	[0.7694, 0.6899, 0.7264]	0.6429	0.696	0.0014	0.007	0.084	0.186	131.42	34.47
llama3.3:70b	207	How to use M8003 to block startup actions?	Example code: ``` LD M8003 AND X0 OUT Y10 ``` Explanation: On the first scan M8003=OFF, preventing Y10 from driving. Later M8003=ON allows X0 to drive Y10.	**[Part One] - Mitsubishi FX3U/FX3UC IL Instruction List Code** ``` ; Program to demonstrate using M8003 to block startup actions ; on a Mitsubishi FX3U/FX3UC PLC ; Initialize the program LD M8003 ; Load the value of M8003 (Startup Action Block Flag) AND #0 ; Clear the flag to allow startup actions initially ST M8003 ; Store the result back into M8003 ; Main program logic LD #1 ; Load a value to …	**Part One - Mitsubishi FX3U/FX3UC IL Instruction List Code** ``` LD M8003 // Load the built-in flag M8003, which indicates the PLC is in the first scan OUT M1000 // If true, set M1000 to block startup actions AND M1000 // Use M1000 as a flag to block subsequent actions LD M8000 // Load the built-in flag M8000, which indicates the PLC is running AND M1000 // Block the startup actions if M1000 is …	[192, 249, 202]	[0.6024, 0.5418, 0.5885]	0.5114	0.5501	0.0012	0.006	0.0552	0.0826	164.94	98.4
llama3.3:70b	208	Can M8002 and M8003 be used together?	Example code: ``` LD M8002 OUT M20 LD M8003 OUT M21 ``` Explanation: Yes. On the first scan M8002=ON, M8003=OFF; on the second scan M8002=OFF, M8003=ON.	## [Part One] - Mitsubishi FX3U/FX3UC IL Instruction List Code Here is an example IL program that demonstrates the usage of M8002 and M8003: ``` ; Line 1: Define the program start START ; Line 2: Load the value of M8002 into a register (e.g., D0) LD M8002 MOV D0 ; Line 3: Check if M8002 is true (1) JMP LBL1 IF D0 == #1 ; Line 4: If M8002 is true, load the value of M8003 into another register (e.g…	To answer whether M8002 and M8003 can be used together, we must first understand the nature of these special relay coils in the context of Mitsubishi FX-series PLCs, particularly when programming in Instruction List (IL) format. Given the reference examples, we see that M8002 and M8003 are described as having a complementary relationship, where one is an a-contact (M8002) and the other is a b-con…	[253, 205, 222]	[0.8792, 0.8303, 0.7338]	0.6019	0.5496	0.0016	0.002	0.06	0.0886	140.33	134.11
llama3.3:70b	209	What if M8003 is not used?	Example code: ``` LD M8003 ``` Explanation: None. M8003 simply provides a b-contact for the initial scan; use as needed.	## [Part One] - Mitsubishi FX3U/FX3UC IL Instruction List Code Here is a simple program that demonstrates a basic logic using the Mitsubishi FX-series Instruction List programming. This example assumes we are checking the state of an input (M8003) and controlling an output (M1000) based on its state. If M8003 is not used, we will directly control the output based on another condition. ```il // St…	To address the question of what happens if M8003 is not used, we need to consider the context provided by the reference examples and understand the typical behavior of these special registers in a Mitsubishi FX-series PLC, particularly when programming in Instruction List (IL) format. ### [Part One] - Mitsubishi FX3U/FX3UC IL Instruction List Code Given the question, a relevant code snippet to un…	[208, 260, 206]	[0.7705, 0.6911, 0.7264]	0.4112	0.4731	0.0012	0.0019	0.0392	0.0591	143.97	99.33
llama3.3:70b	210	When does M8004 turn ON?	Example code: ``` LD M8004 OUT Y0 ``` Explanation: M8004 turns ON when the PLC detects an error, such as program or runtime faults.	**[Part One] - Mitsubishi FX3U/FX3UC IL Instruction List Code** ``` ; Program starts here LD K1000 ; Load the value 1000 into the accumulator MOV M8000 ; Move the accumulator value to M8000 (initialization) LD M8000 ; Load the value of M8000 into the accumulator ADD K10 ; Add 10 to the accumulator value MOV M8001 ; Move the result to M8001 (counter) LD M8001 ; Load the value of M8001 into the acc…	To determine when M8004 turns ON based on the provided examples and the typical logic used in Mitsubishi FX-series Instruction List programming, let's analyze the given information and relate it to common practices in PLC programming. Given the examples: 1. M8005 turns ON when the PLC detects battery voltage below the normal range. 2. M8016 turns ON while the PLC reads or displays the RTC, pausin…	[215, 265, 212]	[0.9634, 0.9549, 0.8832]	0.3729	0.7246	0.0095	0.0194	0.0532	0.0668	140.16	110.74
llama3.3:70b	211	How to trigger an alarm using M8004?	Example code: ``` LD M8004 OUT Y10 // Warning lamp OUT BZ // Buzzer (assumed flag) ``` Explanation: On error detection, the lamp and buzzer activate to alert maintenance.	### [Part One] - Mitsubishi FX3U/FX3UC IL Instruction List Code ```il ; Start of the program LD M8004 ; Load the value of M8004 into the accumulator AND #01 ; Perform a bitwise AND operation with 1 to check the least significant bit JM END ; Jump to the END label if the result is 0 (meaning the alarm condition is not met) ; If the condition is met, proceed with the alarm trigger LD #01 ; Load 1 i…	To trigger an alarm using M8004, you would follow a similar logic as provided in the reference examples, focusing on the condition that turns M8004 ON. Given that M8004 turns ON when the PLC detects an error, such as program or runtime faults, to trigger an alarm using this condition, you would need to monitor M8004 and activate the alarm when M8004 is ON. Here is an example of how you might impl…	[210, 271, 193]	[0.6039, 0.5673, 0.5935]	0.4383	0.445	0.001	0.0034	0.0404	0.0614	135.27	106.24
llama3.3:70b	212	When does M8004 automatically turn OFF?	Example code: ``` LD M8004 ``` Explanation: M8004 resets to OFF only after the error is cleared and the PLC returns to normal.	### [Part One] - Mitsubishi FX3U/FX3UC IL Instruction List Code ```il // Start of the program LD M8000 // Load the value of M8000 into the accumulator AND #01 // Check if bit 0 of M8000 is set JM LABEL1 // Jump to LABEL1 if the result is 0 // M8000 bit 0 is 1, proceed with the rest of the logic LD M8002 // Load the value of M8002 into the accumulator CP #10 // Compare the value with 10 JM LABEL2 …	To determine when M8004 automatically turns OFF, we must consider the context in which M8004 is used. M8004 is associated with error detection, such as program or runtime faults in the PLC. Given the examples provided: - M8004 turns ON when the PLC detects an error. - M8007 resets OFF once power is stable. - M8006 returns OFF after the latch is cleared, either by hardware, program, or after a pow…	[210, 229, 224]	[0.8832, 0.7952, 0.8225]	0.4213	0.709	0.0013	0.0098	0.0494	0.0658	146.76	121.35
llama3.3:70b	213	Can M8004 be combined with emergency stop?	Example code: ``` LD M8004 OR X1 OUT M100 ``` Explanation: M100 activates on error or emergency stop to shut down system power.	**[Part One] - Mitsubishi FX3U/FX3UC IL Instruction List Code** ```il ; Start of the program LD M8004 ; Load the value of M8004 into the accumulator AND M8005 ; Perform a bitwise AND operation with M8005 MOV M8006 ; Move the result to M8006 ; Check if emergency stop is active LD M8007 ; Load the value of M8007 (emergency stop) into the accumulator OR M8004 ; Perform a bitwise OR operation with M8…	To address whether M8004 can be combined with an emergency stop function, let's consider how M8004 and emergency stop functions are typically used in a Mitsubishi FX-series PLC, particularly in the context of Instruction List (IL) programming. ### Part One - Mitsubishi FX3U/FX3UC IL Instruction List Code Here's an example IL program that combines M8004 with an emergency stop function. In this sce…	[193, 238, 222]	[0.8608, 0.725, 0.6204]	0.5732	0.6127	0.0017	0.0019	0.0573	0.057	120.56	105.64
llama3.3:70b	214	If noise causes false errors, will M8004 flicker?	Example code: ``` LD M8004 OUT Y15 ``` Explanation: If error is cleared quickly, M8004 may flicker; true errors keep it ON.	**[Part One] - Mitsubishi FX3U/FX3UC IL Instruction List Code** ```il // Initialize the program LD K0 // Load immediate value 0 into accumulator MOV M8000 // Move accumulator value to M8000 (initialize flag) // Main program loop LBL START // Label for the start of the program loop LD M8004 // Load the value of M8004 into the accumulator AND K1 // Perform bitwise AND operation with immediate value…	To answer the question regarding M8004 flickering due to noise causing false errors, let's first provide the complete IL program with line-by-line English comments as per the requirement for Part One, followed by a step-by-step description of the program's logic flow for Part Two. ### Part One: Mitsubishi FX3U/FX3UC IL Instruction List Code Given the context, the question about M8004 flickering d…	[249, 258, 232]	[0.5124, 0.4417, 0.474]	0.5542	0.6708	0.0008	0.0013	0.0336	0.0486	211.53	121.01
llama3.3:70b	215	When does M8005 turn ON?	Example code: ``` LD M8005 OUT Y0 ``` Explanation: M8005 turns ON when the PLC detects battery voltage below the normal range.	### [Part One] - Mitsubishi FX3U/FX3UC IL Instruction List Code ```il // Line 1: Start of the program, no operation is performed here NOP // Line 2-3: Load the value of M8000 into Accumulator 1 (A1) for evaluation LD M8000 MOV A1 // Line 4-5: Compare the value in Accumulator 1 (A1) with the value 1 CP A1, #1 JP EQ, LABEL_1 // Jump to LABEL_1 if A1 equals 1 // Line 6-7: If the condition is not met…	To determine when M8005 turns ON, we need to consider the context and the specific conditions related to the Mitsubishi FX-series PLCs, particularly focusing on the FX3U/FX3UC models and their Instruction List (IL) programming. Given the pattern from the reference examples: - M8004 turns ON when the PLC detects an error, such as program or runtime faults. - M8018 turns ON when the RTC (Real-Time …	[210, 275, 225]	[0.9634, 0.9485, 0.9602]	0.451	0.6186	0.0022	0.0233	0.0395	0.0642	211.02	124.13
llama3.3:70b	216	What to do if battery voltage is low?	Example code: ``` LD M8005 OUT M10 ``` Explanation: Use M10 to drive a warning or log, reminding to replace the battery to avoid data loss.	**[Part One] - Mitsubishi FX3U/FX3UC IL Instruction List Code** ```il // Line 1: Define the input for battery voltage monitoring LD K1000 // Load the battery voltage value from memory address K1000 // Line 2: Compare the battery voltage with the low threshold (e.g., 24V) CP #2400 // Compare the loaded value with the low threshold value (24V) // Line 3: Jump to the low battery voltage handling rou…	To address the issue of a low battery voltage in a Mitsubishi FX-series PLC, such as the FX3U or FX3UC, using Instruction List (IL) programming, we first need to understand the implications of a low battery and then how to program the PLC to handle this condition. ### Part One: Mitsubishi FX3U/FX3UC IL Instruction List Code Here's an example IL program that checks the battery voltage and performs…	[219]	[0.5977]	0.4931	0.3511	0.0013	0.001	0.0523	0.0427	133.58	157.82
llama3.3:70b	217	What happens to M8005 after PLC power-off?	Example code: ``` LD M8005 ``` Explanation: M8005 state follows hardware detection; if voltage remains low, it stays ON.	## [Part One] - Mitsubishi FX3U/FX3UC IL Instruction List Code ```il // Line 1: Start of the program START // Line 2: Move the value 1 to M8005 to indicate a power-on condition MOV #01, M8005 // Line 3: If M8000 is true (power-on condition), then proceed to the next instruction IF M8000 THEN // Line 4: Perform some operation (for demonstration purposes) MOV #02, M8006 // Line 5: End of the IF con…	To address the question regarding what happens to M8005 after the PLC power-off, let's follow the format requested: ### Part One - Mitsubishi FX3U/FX3UC IL Instruction List Code To understand the behavior of M8005 after a power-off, we need to consider how the PLC handles its memory and outputs during such events. Since the specific behavior of M8005 is not detailed in the provided reference exam…	[194, 229, 224]	[0.8567, 0.7118, 0.699]	0.5451	0.5968	0.0004	0.0031	0.0207	0.0486	176.06	98.81
llama3.3:70b	218	Can M8005 be reset by program?	Example code: ``` LD M8005 RST M8005 ``` Explanation: No. It’s hardware-controlled and cannot be reset by RST.	## [Part One] - Mitsubishi FX3U/FX3UC IL Instruction List Code ```il ; Start of the program LD M8005 ; Load the value of M8005 into the accumulator AND #16#0000 ; Check if the bit is already set (AND operation with 0000) LDN M8005 ; Load the NOT value of M8005 into the accumulator (to check if it's already reset) OR #16#0000 ; If M8005 is already 0, this operation won't change the accumulator val…	To answer whether M8005 can be reset by program, we need to consider what M8005 represents in the context of Mitsubishi FX-series PLCs and how it interacts with the Instruction List (IL) programming. M8005 is related to the "Watchdog Timer" or a similar function in the PLC, which is designed to automatically reset the PLC or trigger an action if the program fails to update or run correctly within…	[283, 199, 201]	[0.7392, 0.584, 0.7217]	0.5326	0.6362	0.0009	0.0034	0.0368	0.0396	163.62	132.44
llama3.3:70b	219	What is the risk of not addressing low battery?	Example code: ``` LD M8005 ``` Explanation: Continued depletion may cause loss of register or clock data after power-off.	## Step 1: Understanding the Problem Context The question pertains to the risks associated with not addressing a low battery condition, which is typically monitored and managed through control systems, including those programmed with PLCs (Programmable Logic Controllers) like the Mitsubishi FX-series. ## Step 2: Identifying the PLC Programming Requirement To address the low battery condition, a p…	To address the question regarding the risk of not addressing low battery, let's consider the implications based on the provided examples and the context of Mitsubishi FX-series Instruction List programming. **[Part One] - Mitsubishi FX3U/FX3UC IL Instruction List Code** To illustrate the risk of not addressing a low battery condition, we can create a simple program that checks the battery voltage…	[216, 269, 104]	[0.5977, 0.2819, 0.2809]	0.3197	0.3479	0.0006	0.0016	0.0248	0.0459	137.43	113.76
llama3.3:70b	220	What is the difference between M8006 and M8005?	Example code: ``` LD M8006 OUT Y0 ``` Explanation: M8006 latches the low-voltage event, staying ON until manually or specifically cleared.	## [Part One] - Mitsubishi FX3U/FX3UC IL Instruction List Code To answer the question regarding the difference between M8006 and M8005, we first need to understand what these addresses represent in the context of Mitsubishi FX-series PLCs. M8006 and M8005 are memory locations, specifically auxiliary relays (M) in the FX-series PLCs. The difference between them is essentially their address and the…	To provide an accurate answer, I will need to create a hypothetical IL (Instruction List) program based on the Mitsubishi FX-series PLC, focusing on the difference between M8006 and M8005, which are not explicitly defined in the provided reference examples. Given the structure of the questions and answers provided, it seems that M8005 and M8006 could be related to specific functions or signals wi…	[237, 247, 260]	[0.8904, 0.8066, 0.6769]	0.4031	0.3126	0.0009	0.0012	0.0301	0.0474	185.02	141.1
llama3.3:70b	221	How to clear the latch of M8006?	Example code: ``` LD X0 RST M8006 ``` Explanation: Some models allow RST to clear; otherwise power cycle or battery replacement is required.	### [Part One] - Mitsubishi FX3U/FX3UC IL Instruction List Code ```il ; Start of the program LD M8006 ; Load the content of M8006 into the accumulator AND #0000 ; Perform a bitwise AND operation with 0000 to clear the accumulator ST M8006 ; Store the result back into M8006, effectively clearing it END ; End of the program ``` ### [Part Two] - Program Logic Explanation #### Introduction This progr…	To clear the latch of M8006, you would use the following IL code: ``` LD NOT M8006 OUT M8006 ``` Explanation: - `LD NOT M8006` loads the inverse state of M8006 into the accumulator. If M8006 is ON (latched), this instruction loads OFF into the accumulator, and if M8006 is OFF, it loads ON. - `OUT M8006` then outputs the contents of the accumulator back to M8006. Since we loaded the inverse state …	[267, 202, 211]	[0.6795, 0.5276, 0.4668]	0.404	0.3682	0.0008	0.0105	0.0476	0.0805	99.46	48.94
llama3.3:70b	222	Will M8005 ON and M8006 ON occur simultaneously?	Example code: ``` LD M8005 LD M8006 ``` Explanation: Both can be ON on voltage drop; M8005 is real-time, M8006 is latched.	## Step 1: Part One - Mitsubishi FX3U/FX3UC IL Instruction List Code To address the question of whether M8005 and M8006 will turn on simultaneously, we first need to establish a basic program that controls these outputs. The following is a simple IL (Instruction List) program for a Mitsubishi FX-series PLC that turns on M8005 and M8006 under certain conditions. ``` ; Line 1: Start of the program …	To determine if M8005 and M8006 can be ON simultaneously, let's consider the behavior of these special bits in the context of the Mitsubishi FX-series PLCs, particularly focusing on their operation as described in the provided reference examples. Given the nature of M8002 and M8003 as described, where one can be ON while the other is OFF on successive scans, it implies that these bits are designe…	[208, 204, 200]	[0.7338, 0.6589, 0.6382]	0.5082	0.5	0.0013	0.0044	0.0614	0.0622	131.43	102.27
llama3.3:70b	223	Why is latch function needed for M8006?	Example code: ``` LD M8006 OUT M20 ``` Explanation: Maintains warning even if voltage recovers, indicating a past event.	**[Part One] - Mitsubishi FX3U/FX3UC IL Instruction List Code** ``` ; Program starts here 1. LD M8000 ; Load the value of M8000 into the accumulator 2. OR M8006 ; Perform a bitwise OR operation with M8006 3. ST M8006 ; Store the result back into M8006 4. LD M8006 ; Load the value of M8006 into the accumulator 5. AND M8007 ; Perform a bitwise AND operation with M8007 6. ST M8006 ; Store the result…	To address the question of why a latch function is needed for M8006, let's first understand what M8006 represents and the context in which it is used. M8006 is related to a low-voltage event detection. When the voltage supply to the PLC (Programmable Logic Controller) or its associated components drops below a certain threshold, M8006 is set (turned ON). This condition could indicate a potential …	[267, 220, 221]	[0.695, 0.5141, 0.6282]	0.324	0.4133	0.0011	0.0011	0.0258	0.0298	178.17	163.92
llama3.3:70b	224	When does M8006 return OFF?	Example code: ``` LD M8006 OUT Y5 ``` Explanation: After hardware or program clears the latch, or power cycle then RST.	## [Part One] - Mitsubishi FX3U/FX3UC IL Instruction List Code ```il ; Program starts with a jump to the main routine if M8000 is ON JP M8000, MAIN ; Main routine label MAIN: ; Check if M8001 is ON, if so, jump to subroutine SUB1 JP M8001, SUB1 ; If M8001 is OFF, proceed to check M8002 ; Check if M8002 is ON, if so, set M8006 to ON LD M8002 OR M8006 ST M8006 ; Jump back to the main routine JP MAI…	To determine when M8006 returns OFF, we need to analyze the behavior of the Mitsubishi FX-series PLC, specifically the FX3U/FX3UC, in relation to the M8006 bit. The M8006 bit is related to the PLC's battery or backup memory status, particularly concerning errors or the need for battery replacement. Given the examples provided: 1. **M8004 Automatically Turns OFF**: This happens after an error is c…	[212, 200, 280]	[0.8225, 0.8173, 0.7642]	0.5007	0.5038	0.0006	0.0051	0.0371	0.0389	158.72	161.51
llama3.3:70b	225	When does M8007 turn ON?	Example code: ``` LD M8007 OUT Y0 ``` Explanation: M8007 is ON when a power interruption is detected, indicating a voltage drop risk.	## [Part One] - Mitsubishi FX3U/FX3UC IL Instruction List Code Here is the IL program with line-by-line English comments: ``` ; Program starts here LD K1000 ; Load the value 1000 into the accumulator MOV M8000 ; Move the accumulator value to M8000 LD K0 ; Load the value 0 into the accumulator MOV M8001 ; Move the accumulator value to M8001 LD M8000 ; Load the value of M8000 into the accumulator A…	To answer the question regarding when M8007 turns ON based on the provided reference examples, we need to understand the pattern or the context in which these specific bits (M8009, M8016, M8004) are mentioned to turn ON or OFF. However, the direct question about M8007 doesn't have a reference example provided in the query. Given the structure of the provided examples, it seems that each bit (M800…	[235, 265, 212]	[0.9628, 0.9356, 0.8544]	0.3694	0.5773	0.0014	0.0276	0.0442	0.0617	133.13	102.15
llama3.3:70b	226	What countermeasures can be taken using M8007?	Example code: ``` LD M8007 OUT M10 ``` Explanation: On interruption, save critical data or stop operations to protect equipment.	**[Part One] - Mitsubishi FX3U/FX3UC IL Instruction List Code** ``` ; Initialize the counter MOV #0, M8007 ; Move immediate value 0 to M8007 ; Increment the counter when a pulse is detected on input X0 LD X0 ; Load the state of input X0 AND #1 ; Check if input X0 is high JP #LABEL1 ; Jump to LABEL1 if input X0 is high INC M8007 ; Increment M8007 if input X0 is high LABEL1: ; Reset the counter whe…	To address the question of what countermeasures can be taken using M8007, let's first understand the role of M8007 in the context of Mitsubishi FX-series PLC programming. M8007 is typically associated with a specific function or condition within the PLC's operation, such as indicating the status of a particular process or event. However, without a specific reference example provided for M8007, we…	[209, 277, 231]	[0.6614, 0.5504, 0.5504]	0.2756	0.4747	0.0006	0.0016	0.029	0.0519	152.96	130.15
llama3.3:70b	227	How does M8007 differ from general power-off detection?	Example code: ``` LD M8007 ``` Explanation: M8007 detects brief interruptions; longer outages use M8008.	## Step 1: Understanding the Question The question asks for a comparison between M8007 and general power-off detection in the context of Mitsubishi FX-series PLC programming, specifically focusing on how M8007 differs from general power-off detection. ## Step 2: Providing IL Code for M8007 Detection To address the question, we first need to understand that M8007 is related to the FX-series PLCs' …	To address the question of how M8007 differs from general power-off detection, let's first understand what M8007 represents in the context of Mitsubishi FX-series PLCs. M8007 is related to the power supply status of the PLC, specifically indicating the state of the power supply after a power cycle or interruption. Given the context provided by the reference examples, we can infer that M8007's beh…	[229, 237, 217]	[0.7422, 0.6622, 0.6343]	0.5093	0.5487	0.0004	0.0012	0.023	0.0389	180.73	114.95
llama3.3:70b	228	Is M8007 latched ON?	Example code: ``` LD M8007 OUT Y0 ``` Explanation: Typically ON only during the interruption or briefly latched for one scan, depending on model.	**[Part One] - Mitsubishi FX3U/FX3UC IL Instruction List Code** ```il ; Program to check if M8007 is latched ON LD M8007 ; Load the value of M8007 into the accumulator AND #01 ; Check if the least significant bit (bit 0) of M8007 is 1 JP LBL1 ; Jump to label LBL1 if the result is 0 (M8007 is not latched ON) MOV #01, D0 ; Move 1 to data register D0 if M8007 is latched ON JP END ; Jump to the end o…	To determine if M8007 is latched ON, we need to understand the nature of the bit and how latching is typically handled in Mitsubishi FX-series PLCs. Given the previous examples, let's create a program to check if M8007 is latched ON and provide a step-by-step explanation of the logic flow. ### Part One: Mitsubishi FX3U/FX3UC IL Instruction List Code ```plc // Line 1: Load the value of M8007 into …	[267, 225, 221]	[0.9026, 0.6301, 0.6734]	0.513	0.4899	0.0014	0.003	0.0435	0.0622	130.58	134.77
llama3.3:70b	229	Does M8007 turn OFF after power recovers?	Example code: ``` LD M8007 ``` Explanation: Yes, it usually resets OFF once power is stable.	### [Part One] - Mitsubishi FX3U/FX3UC IL Instruction List Code ```il // Start of the program LD M8000 // Load the value of M8000 into the accumulator AND #01 // Perform a bitwise AND operation with 1 to check the least significant bit MOV M8001 // Move the result to M8001 LD M8001 // Load the value of M8001 into the accumulator OR #00 // Since M8001 is already set based on M8000, this ensures M8…	To address the question of whether M8007 turns OFF after power recovers, we need to consider how M8007 functions in relation to power interruptions and recoveries. ### Part One: Mitsubishi FX3U/FX3UC IL Instruction List Code Given the context, the code to check if M8007 turns OFF after power recovery would involve monitoring M8007's state after a power interruption has been resolved. Here's a sim…	[233, 227, 225]	[0.8255, 0.7422, 0.7508]	0.3511	0.5999	0.0005	0.0017	0.019	0.0484	218.35	115.79
llama3.3:70b	230	How does M8008 differ from M8007?	Example code: ``` LD M8008 OUT M10 ``` Explanation: M8008 detects longer power-off, while M8007 detects brief interruptions.	## Step 1: Understanding the Question The question asks for the difference between M8008 and M8007 in the context of Mitsubishi FX-series PLC programming, specifically using Instruction List (IL) programming for the FX3U/FX3UC series. ## Step 2: Identifying M8008 and M8007 M8008 and M8007 refer to specific addresses within the Mitsubishi FX-series PLC's memory map. In the FX series, M8000 to M815…	To answer the question regarding how M8008 differs from M8007, we need to understand the functions of both M8008 and M8007 within the context of a Mitsubishi FX-series PLC, specifically when programming in Instruction List (IL) code. Given the reference examples, we see that M8008 is related to detecting AC main power. However, without a direct reference to M8007's function in the provided exampl…	[237, 270, 247]	[0.9656, 0.7091, 0.8045]	0.51	0.5843	0.0006	0.0009	0.0268	0.0306	146.1	169.13
llama3.3:70b	231	How to use M8008 for safe data storage?	Example code: ``` LD M8008 MOV D0 D100 ``` Explanation: When M8008=ON, immediately back up D0 to D100.	**[Part One] - Mitsubishi FX3U/FX3UC IL Instruction List Code** ```il // Define the program's organization and initialization ORG // Program start MOV #1000, D1000 // Initialize D1000 with value 1000 for demonstration // Use M8008 for safe data storage MOV D1000, M8008 // Store the value of D1000 into M8008 for safe keeping MOV M8008, D1001 // Retrieve the stored value from M8008 into D1001 // Ex…	To use M8008 for safe data storage, you would typically want to ensure that data is saved or protected when the AC main power is detected as being lost, to prevent data corruption or loss during power-down events. Here's how you might approach this in an Instruction List (IL) program for a Mitsubishi FX-series PLC, along with explanations: ### Part One - Mitsubishi FX3U/FX3UC IL Instruction List …	[201, 277, 237]	[0.643, 0.5097, 0.4854]	0.6062	0.4872	0.0007	0.0012	0.0341	0.0449	124.43	125.1
llama3.3:70b	232	Does M8008 remain ON during sustained outage?	Example code: ``` LD M8008 ``` Explanation: Yes, if PLC remains powered (e.g., via UPS), M8008 stays ON.	**[Part One] - Mitsubishi FX3U/FX3UC IL Instruction List Code** ``` ; Initialize the program by setting M8008 to OFF LD M8008 ; Load the current state of M8008 OUT M8008 ; Output the current state of M8008 (initially OFF) ; Monitor the power supply (assumed to be connected to X0) LD X0 ; Load the state of the power supply (X0) AND M8007 ; Check if M8007 is ON (used as a flag for power supply) JP …	To answer whether M8008 remains ON during a sustained outage, we need to consider the behavior of the M8008 bit in the context of the Mitsubishi FX-series PLC, particularly how it interacts with power conditions and fault states. Given the example code: ``` LD M8008 ``` Explanation: M8008 is a bit that indicates the PLC's power or fault condition. When the power is stable and there are no faults,…	[224, 233, 217]	[0.7608, 0.7233, 0.6851]	0.4477	0.7374	0.0008	0.0094	0.0269	0.0423	215.52	157.19
llama3.3:70b	233	Does M8008 reset OFF after power restores?	Example code: ``` LD M8008 ``` Explanation: Yes, it resets OFF once power is stable; remains ON if faults persist.	### [Part One] - Mitsubishi FX3U/FX3UC IL Instruction List Code ```il // Start of the program LD M8008 // Load the value of M8008 into the accumulator AND #16#01 // Check if the least significant bit (Bit 0) of M8008 is set JP Label1 // Jump to Label1 if the result is 0 (i.e., Bit 0 of M8008 is not set) // If the program reaches here, Bit 0 of M8008 is set Label1: LD #16#00 // Load the value 0 in…	To answer the question regarding M8008, let's follow the pattern of the reference examples provided. [Part One] - Mitsubishi FX3U/FX3UC IL Instruction List Code: ``` LD M8008 ``` With line-by-line English comments: ``` ; Load the value of M8008 into the accumulator to check its status LD M8008 ``` [Part Two] - Program Logic Explanation: 1. The program starts by loading the value of M8008 into the…	[229, 218, 283]	[0.8255, 0.6903, 0.8183]	0.5149	0.6876	0.0013	0.0221	0.0416	0.0921	131.44	82.12
llama3.3:70b	234	Can M8008 work without backup power?	Example code: ``` LD M8008 ``` Explanation: No, requires UPS or internal protection to detect power-off and handle logic.	**[Part One] - Mitsubishi FX3U/FX3UC IL Instruction List Code** ``` ; Line 1: Define the starting point of the program START ; Line 2: Load the value of M8008 into a temporary register (R0) LD M8008 ; Load M8008 into R0 ; Line 3: Check if the value in R0 is 1 (indicating backup power is present) CP R0, #1 ; Compare R0 with 1 ; Line 4: If the comparison result is true (i.e., backup power is presen…	To address the question of whether M8008 can work without backup power, let's first understand what M8008 represents in the context of Mitsubishi FX-series PLCs. M8008 is typically associated with the PLC's power status, specifically indicating whether the PLC has experienced a power loss or is in a reset condition. Given the reference examples, we can infer that M8008 is used to detect the statu…	[233, 236, 238]	[0.6951, 0.5717, 0.5563]	0.4185	0.5888	0.0011	0.0016	0.0327	0.0459	150.15	118.6
llama3.3:70b	235	When does M8009 turn ON?	Example code: ``` LD M8009 OUT Y0 ``` Explanation: M8009 is ON when external 24V supply is cut off, indicating voltage insufficient.	## Step 1: Understanding the Question The question asks when the output M8009 turns ON, which requires analyzing the given program's logic. ## Step 2: Providing the IL Program Given the nature of the question, a specific IL program is not provided, so I will create a generic example that could potentially control M8009. Here is a simple IL program for a Mitsubishi FX-series PLC: ``` ; Line 1: Sta…	To accurately answer when M8009 turns ON based on the provided reference examples and the context of Mitsubishi FX-series Instruction List programming, we need to follow the pattern and logic presented in the examples. Given the examples: - M8007 turns ON when a power interruption is detected, indicating a voltage drop risk, with the code: ``` LD M8007 OUT Y0 ``` - M8019 turns ON when the RTC exp…	[225, 280, 200]	[0.9628, 0.9396, 0.7902]	0.3282	0.5878	0.0013	0.0352	0.0419	0.072	144.0	100.45
llama3.3:70b	236	How to monitor external power using M8009?	Example code: ``` LD M8009 OUT M20 ``` Explanation: If 24V is lost, M20=ON, triggering equipment shutdown or lockout.	### [Part One] - Mitsubishi FX3U/FX3UC IL Instruction List Code ```il ; Start of the program LD M8009 ; Load the value of M8009 into the accumulator ; M8009 is used to monitor external power supply to the PLC MOV D100 ; Move the value from the accumulator to data register D100 ; This is for storing the current state of the external power supply LD D100 ; Load the value stored in D100 into the acc…	**Part One - Mitsubishi FX3U/FX3UC IL Instruction List Code** Here is the complete IL program with line-by-line English comments: ``` ; Load the value of M8009 into the accumulator LD M8009 ; Move the accumulator value to a temporary register (e.g., R0) MOV R0 ; Check if the value in R0 is HIGH (1) or LOW (0) CMP #0 ; If M8009 is HIGH, jump to the next instruction JMP #HIGH ; If M8009 is LOW, ind…	[239, 191, 234]	[0.6007, 0.5438, 0.5717]	0.4398	0.503	0.0008	0.0018	0.0284	0.0586	186.89	93.01
llama3.3:70b	237	How does M8009 differ from M8008?	Example code: ``` LD M8008 LD M8009 ``` Explanation: M8008 detects AC main power; M8009 detects DC 24V loss.	## Step 1: Understanding the Question The question asks for a comparison between M8009 and M8008 in the context of Mitsubishi FX-series PLC programming, specifically using Instruction List (IL) programming. ## Step 2: Identifying M8008 and M8009 M8008 and M8009 are addresses in the Mitsubishi FX-series PLCs that are used for specific functions. In the context of FX-series PLCs, M8008 is typically…	To address the question of how M8009 differs from M8008 based on the provided reference examples and the typical functionality of Mitsubishi FX-series PLCs, we need to understand the roles of these special registers (M8008 and M8009) within the context of power supply monitoring. Given the information from the reference examples: - M8008 is indicated to detect longer power-off conditions. - M8007…	[230, 281, 243]	[0.9656, 0.8166, 0.851]	0.4459	0.5589	0.0012	0.003	0.0319	0.0426	129.06	143.35
llama3.3:70b	238	Can M8009 be used for emergency response in small systems?	Example code: ``` LD M8009 OUT Y10 ``` Explanation: Yes, 24V loss triggers Y10 for safety handling.	## Step 1: Introduction to the Problem To address whether M8009 can be used for emergency response in small systems, we first need to understand what M8009 represents in the context of Mitsubishi FX-series PLCs. Typically, M8009 would refer to a specific memory location or flag within the PLC's memory structure, used for storing binary data (0 or 1). ## Step 2: Understanding the Requirement For M…	To address the question of whether M8009 can be used for emergency response in small systems, let's first understand what M8009 is typically used for and then see how it can be integrated into a system for emergency response. ### Part One: Mitsubishi FX3U/FX3UC IL Instruction List Code Given the nature of the question, a direct example code for M8009's usage in emergency response isn't provided i…	[213, 270, 232]	[0.725, 0.5706, 0.5617]	0.3065	0.3293	0.0005	0.0012	0.0202	0.0352	145.69	121.14
llama3.3:70b	239	Does M8009 detect isolated supplies?	Example code: ``` LD M8009 ``` Explanation: Ensure signal source syncs with 24V; isolated circuits may need additional detection.	**[Part One] - Mitsubishi FX3U/FX3UC IL Instruction List Code** ```il ; Initialize the program MOV #0, M8000 ; Clear the M8000 flag ; Read the status of M8009 MOV M8009, D0 ; Move the value of M8009 to D0 ; Check if M8009 is high (1) CMP D0, #1 ; Compare D0 with 1 BEQ LABEL1 ; If equal, jump to LABEL1 ; If M8009 is low (0), set M8000 to 0 MOV #0, M8000 ; Clear the M8000 flag JMP END ; Jump to the…	To address the question of whether M8009 detects isolated supplies, we need to consider what M8009 represents in the context of Mitsubishi FX-series PLCs. M8009 is typically associated with the detection of the loss of the external 24V power supply. Given the context provided by the reference examples, we can see how M8009 is used to monitor the external power supply and trigger actions based on …	[236, 222, 238]	[0.6007, 0.5307, 0.5346]	0.443	0.537	0.0007	0.0011	0.0394	0.0335	117.77	129.31
llama3.3:70b	240	What is special about M8011?	Example code: ``` LD M8011 OUT Y0 ``` Explanation: M8011 toggles ON/OFF at ~10ms intervals for high-frequency pulses.	## [Part One] - Mitsubishi FX3U/FX3UC IL Instruction List Code Here is a sample IL program that demonstrates the use of M8011, a special word in the FX-series PLCs: ``` ; Program starts here LD M8000 ; Load the value of M8000 into the accumulator AND #01 ; Perform a bitwise AND operation with the value 01 ST M8011 ; Store the result in M8011 LD M8011 ; Load the value of M8011 into the accumulator…	Based on the provided reference examples, I will write the complete IL program with line-by-line English comments and provide a step-by-step description of the program's logic flow. **Part One: Mitsubishi FX3U/FX3UC IL Instruction List Code** Here is an example IL program that demonstrates the usage of M8011: ``` // Load M8011, which has a ~10ms cycle LD M8011 // Use the value of M8011 for furthe…	[243, 270, 205]	[0.8489, 0.7723, 0.7388]	0.4343	0.3884	0.001	0.0052	0.027	0.0741	152.5	75.12
llama3.3:70b	241	How to generate fast blinking with M8011?	Example code: ``` LD M8011 OUT Y10 ``` Explanation: Y10 blinks at 10ms intervals, too fast to see, used for testing or high-speed counting.	### [Part One] - Mitsubishi FX3U/FX3UC IL Instruction List Code ```il // Program starts here, setting up the initial conditions LD M8011 // Load the value of M8011 into the accumulator AND #16#01 // Ensure only the least significant bit affects the outcome OUT M8000 // Output the result to M8000 for controlling the blink // Timer setup for fast blinking TIM T100, K10 // Start or reset timer T100 …	**Part One - Mitsubishi FX3U/FX3UC IL Instruction List Code** ``` // Load the value of M8011 (timer) into the accumulator LD M8011 // Check if the timer value is less than 100 (adjust for desired blink speed) CP #100 // If true, jump to label FAST_ON JL FAST_ON // If false, turn off the output OUT Y20 // Assuming Y20 is the output for the fast blinking indicator MOV #0 OUT Y20 // Jump to the end …	[249, 242, 211]	[0.8, 0.5633, 0.5465]	0.5241	0.6806	0.0012	0.0014	0.0411	0.0473	151.24	118.87
llama3.3:70b	242	Is M8011 suitable for precise timing?	Example code: ``` LD M8011 OUT C0 ``` Explanation: Counting may be affected by scan time; use hardware timers for high accuracy.	**[Part One] - Mitsubishi FX3U/FX3UC IL Instruction List Code** ```il ; Program to demonstrate the suitability of M8011 for precise timing ; ; Initialize the timer LD K1000 ; Load the timer value (1000 ms) into the accumulator MOV M8011 ; Move the accumulator value to timer M8011 ; Start the timer LD M8000 ; Load the timer control word (start timer) into the accumulator MOV M8001 ; Move the accum…	To address the question of whether M8011 is suitable for precise timing, let's analyze the information provided in the reference examples. [Part One] - Mitsubishi FX3U/FX3UC IL Instruction List Code: Given the nature of the question, we're focusing on understanding the behavior of M8011 rather than writing a complete program. However, for clarity, here's how you might use M8011 in an IL program: …	[252, 240, 258]	[0.9342, 0.5845, 0.8028]	0.5512	0.4933	0.001	0.0049	0.0413	0.0745	157.61	89.32
llama3.3:70b	243	What is the difference between M8011 and M8012?	Example code: ``` LD M8011 LD M8012 ``` Explanation: M8011 ~10ms cycle, M8012 ~100ms cycle.	## Step 1: Understand the context of M8011 and M8012 To address the question regarding the difference between M8011 and M8012, it's essential to recognize that these are memory addresses in a Mitsubishi FX-series PLC. Specifically, M8011 and M8012 are part of the auxiliary relay (M) area, which is used for internal relays that can be set or reset by the program. ## Step 2: Determine the program's…	To answer the question regarding the difference between M8011 and M8012 based on the provided reference examples, we need to understand the characteristics of each as described. M8011 is special because it toggles ON/OFF at ~10ms intervals, which is useful for generating high-frequency pulses. This is demonstrated in the example code: ``` LD M8011 OUT Y0 ``` This implies that M8011 is used for ap…	[247, 240, 237]	[0.8849, 0.8489, 0.851]	0.4325	0.6848	0.0007	0.0107	0.0352	0.089	141.02	87.31
llama3.3:70b	244	What if scan time exceeds 10ms?	Example code: ``` LD M8011 ``` Explanation: The bit may toggle multiple times per scan, but only the current state is read, leading to instability.	### [Part One] - Mitsubishi FX3U/FX3UC IL Instruction List Code ```il // Initialize the program counter and flags LD K10 // Load the value 10 into the accumulator MOV D100 // Move the value to D100 for scan time threshold // Main program loop START: LD SCNT // Load the current scan time into the accumulator CP D100 // Compare the scan time with the threshold (10ms) BT OVER10 // If scan time excee…	To address the question of what happens if the scan time exceeds 10ms, we need to consider how the Mitsubishi FX-series PLCs, specifically the FX3U/FX3UC, handle timing and scan cycles. Given the context of the reference examples provided, let's first write a complete IL (Instruction List) program that addresses the issue of scan time exceeding 10ms, with line-by-line English comments: ``` ; Star…	[204, 268, 252]	[0.4781, 0.3193, 0.3397]	0.5333	0.4587	0.001	0.0012	0.0362	0.0431	156.21	132.92
llama3.3:70b	245	What pulse cycle does M8012 produce?	Example code: ``` LD M8012 OUT Y0 ``` Explanation: Toggles ON/OFF every ~100ms, used for slower blinking or pulses.	## Step 1: Understand the question context The question is asking about the pulse cycle produced by M8012, which implies we are dealing with a specific instruction or operation related to Mitsubishi FX-series PLCs, particularly in the context of Instruction List (IL) programming. ## Step 2: Identify the instruction M8012 In Mitsubishi FX-series PLCs, instructions are represented by specific codes…	To answer the question regarding the pulse cycle that M8012 produces, we need to refer to the typical behavior of Mitsubishi FX-series PLCs, specifically the FX3U/FX3UC models. M8012, like other special registers in the series, has a specific function related to the PLC's operation. Typically, M8012 is associated with a pulse or timing function, similar to M8013, but with a potentially different …	[250, 119, 262]	[0.6577, 0.526, 0.5671]	0.4578	0.5109	0.0012	0.0107	0.0258	0.0594	132.04	81.53
llama3.3:70b	246	Can M8012 drive a test lamp?	Example code: ``` LD M8012 OUT Y5 ``` Explanation: Y5 blinks at 0.1s intervals, visible to the eye.	## [Part One] - Mitsubishi FX3U/FX3UC IL Instruction List Code ```il ; Start of the program LD M8000 ; Load the value of M8000 into the accumulator AND #01 ; Perform a bitwise AND operation with 00000001 to check the least significant bit OR M8012 ; Perform a bitwise OR operation with the value of M8012 ST M8001 ; Store the result in M8001 ; Check if M8012 is ON LD M8012 ; Load the value of M8012…	To answer whether M8012 can drive a test lamp, we need to understand the context and functionality of M8012 in the Mitsubishi FX-series PLCs. M8012 is typically associated with a timer function, similar to M8013, but with a different timing characteristic, as shown in the comparison example. Given the nature of M8012 as a timer, if we want to use it to drive a test lamp, we would follow a similar…	[251, 247, 259]	[0.7073, 0.4729, 0.4428]	0.3885	0.356	0.001	0.0097	0.0219	0.045	168.29	84.68
llama3.3:70b	247	Compare M8012 with M8004 and M8013?	Example code: ``` LD M8004 LD M8012 LD M8013 ``` Explanation: M8004(1s) and M8013(1s) have longer cycles; M8012(100ms) is faster.	**[Part One] - Mitsubishi FX3U/FX3UC IL Instruction List Code** ``` ; Start of the program LD M8012 ; Load the value of M8012 into the accumulator CP M8004 ; Compare the accumulator value with M8004 JP Label1 ; Jump to Label1 if the accumulator value is greater than M8004 LD M8012 ; Load the value of M8012 into the accumulator (again, for the next comparison) CP M8013 ; Compare the accumulator va…	To compare M8012 with M8004 and M8013, we first need to understand what each of these internal relays does in the context of Mitsubishi FX-series PLCs when programming with Instruction List (IL). - **M8012**: This is an internal relay that has a built-in timer, specifically designed to provide a pulse every 100 milliseconds (~0.1 seconds). It's often used for creating blink or pulse outputs in a …	[243, 253, 205]	[0.8849, 0.8095, 0.7655]	0.3474	0.5123	0.0025	0.0017	0.0491	0.039	158.27	132.6
llama3.3:70b	248	How to implement a 0.1s counter with M8012?	Example code: ``` LD M8012 OUT C10 ``` Explanation: C10 increments every 0.1s; 10 counts ≈1s. Accuracy depends on scan time.	### [Part One] - Mitsubishi FX3U/FX3UC IL Instruction List Code ```il // Start of the program LD K100 // Load the value 100 into the accumulator (for 0.1s timing, given 1ms/cycle) MOV M8012 // Move the value to M8012, which is a timer area for setting the timer value LD M8012 // Load the current value of M8012 into the accumulator to check if the timer has reached zero SUB K0 // Subtract 0 from t…	To implement a 0.1s counter using M8012 in a Mitsubishi FX-series PLC, you would follow a specific programming approach. M8012 is related to the timer functions in the PLC, and to create a 0.1s counter, you would need to utilize the timer instructions provided by the PLC's instruction set. Here's how you could do it: ### Part One: Mitsubishi FX3U/FX3UC IL Instruction List Code ```il // Line 1: Lo…	[256, 199, 226]	[0.6117, 0.4738, 0.4871]	0.4617	0.4767	0.001	0.0016	0.0356	0.0475	145.68	123.44
llama3.3:70b	249	How to stop M8012 blinking?	Example code: ``` LD M8012 OUT M20 ``` Explanation: M8012 is built-in and cannot be stopped by program; only PLC stop or power-off stops it.	**[Part One] - Mitsubishi FX3U/FX3UC IL Instruction List Code** ```il ; Start of the program LD M8012 ; Load the current state of M8012 into the accumulator AND #016F ; Clear the 12th bit (blink enable) using a mask ST M8012 ; Store the result back into M8012 END ; End of the program ``` **[Part Two] - Program Logic Explanation** ### Program Overview This program is designed to stop the blinking …	To stop M8012 blinking, you would need to clear or reset the bit that controls the blinking. Given the pattern of Mitsubishi FX-series programming and the examples provided, to stop M8012 blinking, you would use a similar approach to the one used for resetting outputs or pausing timers, but since M8012 is directly related to the blinking operation, you would need to find a way to set it to an "of…	[241, 261, 202]	[0.8, 0.6042, 0.5807]	0.6446	0.5594	0.0019	0.006	0.0771	0.0516	111.78	157.46
llama3.3:70b	250	What is the default cycle of M8013 in most models?	Example code: ``` LD M8013 OUT Y0 ``` Explanation: Typically a 1s ON / 1s OFF pulse for periodic blinking.	**[Part One] - Mitsubishi FX3U/FX3UC IL Instruction List Code** ```il ; Program to demonstrate the default cycle of M8013 ; in most Mitsubishi FX-series PLC models LD M8013 ; Load the value of M8013 into the accumulator MOV D100 ; Move the accumulator value to data register D100 LD K10 ; Load the constant value 10 into the accumulator CMP D100 ; Compare the accumulator value with the value in D10…	To answer your question regarding the default cycle of M8013 in most Mitsubishi FX-series models, let's first understand what M8013 represents and its typical behavior based on the provided reference examples. Given the context from the examples: - M8012 produces a pulse cycle of approximately 100ms, used for slower blinking or pulses. - M8019 turns ON when there are RTC (Real-Time Clock) errors …	[245, 280, 247]	[0.6577, 0.5959, 0.5622]	0.4265	0.4395	0.0011	0.0039	0.0284	0.0479	124.99	104.09
llama3.3:70b	251	How to drive a warning lamp with M8013?	Example code: ``` LD M8013 OUT Y10 ``` Explanation: Y10 blinks at 1s intervals to alert personnel.	**[Part One] - Mitsubishi FX3U/FX3UC IL Instruction List Code** ``` ; Program to drive a warning lamp with M8013 1. LD M8013 ; Load the value of M8013 (internal relay) into the accumulator 2. AND #01 ; Perform a bitwise AND operation with the value 01 to check the least significant bit 3. LD K10 ; Load the value of K10 (a constant representing the warning lamp's output address) 4. OUT %Q10.00 ; O…	To drive a warning lamp with M8013, you would use the following IL program: ``` LD M8013 OUT Y6 ``` This code loads the value of M8013 and then outputs it to Y6, which could be connected to a warning lamp. If M8013 is ON (1), Y6 will be ON, turning on the warning lamp. If M8013 is OFF (0), Y6 will be OFF, turning off the warning lamp. Here's a step-by-step description of the program's logic flow:…	[246, 249, 231]	[0.7073, 0.4372, 0.4403]	0.4717	0.4271	0.0014	0.0107	0.0314	0.0403	111.62	69.85
llama3.3:70b	252	Can M8013 be used for precise timing?	Example code: ``` LD M8013 OUT C0 ``` Explanation: Approximate timing; use RTC or timer for higher precision.	**[Part One] - Mitsubishi FX3U/FX3UC IL Instruction List Code** ``` ; Start of the program 1. LD M8000 ; Load the value of M8000 (Timer enable) into the accumulator 2. AND #01 ; Check if the least significant bit of M8000 is 1 (Enable timer) 3. JP 5 ; Jump to line 5 if the result is 0 (Timer not enabled) 4. LD M8013 ; Load the value of M8013 (Timer current value) into the accumulator 5. OUT M8001…	To determine if M8013 can be used for precise timing, let's first understand what M8013 represents in the context of Mitsubishi FX-series PLCs. M8013 is related to a timing function, similar to M8011 and M8012, which are used for generating timed outputs. However, the specific behavior of M8013, such as its timing interval, needs to be considered in the context of precise timing requirements. Giv…	[242, 253, 273]	[0.9342, 0.6366, 0.6701]	0.6455	0.6003	0.0011	0.0136	0.0393	0.0686	153.39	106.89
llama3.3:70b	253	Can M8012 and M8013 be used together?	Example code: ``` LD M8012 OUT Y1 LD M8013 OUT Y2 ``` Explanation: Yes. Y1 blinks at 0.1s, Y2 at 1s, no conflict.	**[Part One] - Mitsubishi FX3U/FX3UC IL Instruction List Code** ```il ; Start of the program LD M8000 ; Load the value of M8000 into the accumulator AND #0100h ; Perform a bitwise AND operation with hex 0100h MOV M8010 ; Move the result to M8010 ; Check if M8012 and M8013 can be used together LD M8012 ; Load the value of M8012 into the accumulator OR M8013 ; Perform a bitwise OR operation with M8…	To determine if M8012 and M8013 can be used together, let's first understand what each of these bits typically represents in the context of Mitsubishi FX-series PLCs, based on the information provided and general knowledge of PLC programming. M8012 has been identified as having a cycle of approximately 100ms. This implies that M8012 is used for timing or cyclic operations within the PLC program. …	[208, 243, 264]	[0.8792, 0.7583, 0.6861]	0.4713	0.4295	0.0009	0.0075	0.03	0.0382	163.16	125.28
llama3.3:70b	254	Can you change M8013’s period via program?	Example code: ``` LD M8013 ``` Explanation: No; period is fixed by internal clock and cannot be modified.	### [Part One] - Mitsubishi FX3U/FX3UC IL Instruction List Code ```il // Line 1: Start of the program START // Line 2: Move the desired period value into D1000 (example: 1000 ms) MOV #1000, D1000 // Line 3: Set the timer M8013 with the new period from D1000 SETP M8013, D1000 // Line 4: End of the program END ``` ### [Part Two] - Program Logic Explanation **Program Overview:** The provided Instruc…	To answer your question directly: No, you cannot change M8013's period via program. M8013 is typically a fixed 1s ON / 1s OFF pulse generator used for periodic blinking or timing purposes in Mitsubishi FX-series PLCs, and its period is not programmably adjustable. Here's an example that illustrates how M8013 might be used in a program, along with line-by-line English comments: ``` ; Start of the …	[256, 218, 250]	[0.5645, 0.5384, 0.5049]	0.5704	0.7169	0.0014	0.0029	0.0416	0.0608	116.76	71.47
llama3.3:70b	255	What is the oscillation period of M8014?	Example code: ``` LD M8014 OUT Y0 ``` Explanation: Approximately 1-minute ON/OFF cycle, used for long-period indication.	## Step 1: Understanding the Question The question asks for the oscillation period of M8014, which implies we need to write a program to calculate or demonstrate this oscillation period using a Mitsubishi FX-series PLC, specifically with Instruction List (IL) programming for an FX3U/FX3UC model. ## Step 2: Writing the IL Program Given the nature of the question, we will create a simple program th…	To answer the question regarding the oscillation period of M8014 based on the provided reference examples and the expertise in Mitsubishi FX-series Instruction List programming, we first need to understand the context of M8014. Given that the reference examples mention M8013 and its default cycle, as well as M8015's relation to timers, but do not directly mention M8014, we must infer or look for …	[250, 262, 254]	[0.6314, 0.5838, 0.5552]	0.5328	0.6006	0.0011	0.0008	0.0319	0.0426	135.86	84.87
llama3.3:70b	256	How to use M8014 for minute counting?	Example code: ``` LD M8014 OUT C0 ``` Explanation: Toggles every minute, used for long-duration accumulation.	**[Part One] - Mitsubishi FX3U/FX3UC IL Instruction List Code** ```il ; Initialize the minute counter MOV #0, M8014 ; Move immediate value 0 to M8014 (minute counter) ; Enable the minute counting MOV #1, M8000 ; Move immediate value 1 to M8000 (enable minute counting) ; Main program loop LOOP ; Check if 1 minute has passed CMP M8014, #60 ; Compare M8014 (minute counter) with immediate value 60 (1…	To implement minute counting using M8014, you would need to understand that M8014 is typically related to minute timer functions in Mitsubishi FX-series PLCs. Given the pattern from the provided examples, here's how you might use M8014 for minute counting: **[Part One] - Mitsubishi FX3U/FX3UC IL Instruction List Code:** ```il // Load the minute timer value into the accumulator LD M8014 // Output …	[266, 248, 262]	[0.6297, 0.6117, 0.5886]	0.536	0.4889	0.0007	0.0015	0.0262	0.051	128.4	96.02
llama3.3:70b	257	Can M8014 replace the RTC?	Example code: ``` LD M8014 ``` Explanation: Only minute-level toggling, no date/time details; cannot fully replace RTC.	**[Part One] - Mitsubishi FX3U/FX3UC IL Instruction List Code** ``` ; Program to demonstrate using M8014 as a replacement for the Real-Time Clock (RTC) ; in a Mitsubishi FX-series PLC, specifically for FX3U/FX3UC models. LD K1000 ; Load the value 1000 into the accumulator (initial time value) MOV M8014 ; Move the accumulator value to M8014, simulating an RTC replacement ; Increment M8014 every se…	To address the question of whether M8014 can replace the RTC (Real-Time Clock), let's first understand the roles of M8014 and the RTC in the context of Mitsubishi FX-series PLCs, particularly when programming in Instruction List (IL) format. ### Part One: Mitsubishi FX3U/FX3UC IL Instruction List Code To determine if M8014 can replace the RTC, we need to consider what M8014 does and compare it wi…	[269, 253, 274]	[0.7663, 0.6471, 0.6128]	0.547	0.5488	0.0009	0.0009	0.0272	0.026	155.94	158.54
llama3.3:70b	258	Is M8014 suitable for higher frequency timing?	Example code: ``` LD M8014 ``` Explanation: No; use M8012 or M8013 for faster requirements.	## [Part One] - Mitsubishi FX3U/FX3UC IL Instruction List Code ```plc ; Program starts here, initializing the timer LD M8000 ; Load the initial value of the timer into M8000 OUT M8014 ; Output the value to the timer M8014 for setup ; Checking if the timing is higher frequency LD K100 ; Load the comparison value for higher frequency (e.g., 100 ms) CP M8014 ; Compare the current timer value with th…	[Part One] - Mitsubishi FX3U/FX3UC IL Instruction List Code ``` ; Check if M8014 is suitable for higher frequency timing LD M8014 ; Move the value to a temporary register for evaluation MOV #TMP_R1 ; Compare the value with a predefined threshold CP #TMP_R1, K10 ; Jump to a label if the comparison result is greater than JMP GT LABEL_HIGH_FREQ ; If M8014 is not suitable, use an alternative approach…	[242, 259, 262]	[0.8028, 0.5773, 0.591]	0.3854	0.4533	0.0005	0.0014	0.0263	0.0355	160.58	109.51
llama3.3:70b	259	M8014 may not be implemented on some models?	Example code: ``` LD M8014 ``` Explanation: Yes; check the model manual.	## Step 1: Introduction to the Problem The problem involves writing a program in Instruction List (IL) for a Mitsubishi FX-series PLC, specifically addressing the condition where M8014 may not be implemented on some models. ## Step 2: Understanding the Requirement To address the issue where M8014 may not be implemented on some models, we need to consider an alternative approach that can be applie…	To address the question regarding M8014, let's first understand the context provided by the reference examples and then apply that understanding to determine how M8014 might behave or be implemented based on the patterns shown. ### Part One: Mitsubishi FX3U/FX3UC IL Instruction List Code for M8014 Given the pattern from the examples, if we were to write a program to test or utilize M8014, it migh…	[260, 253, 200]	[0.7045, 0.638, 0.6051]	0.3947	0.5353	0.0009	0.0029	0.0252	0.0432	160.42	103.46
llama3.3:70b	260	What function does M8015 have on some models?	Example code: ``` LD M8015 OUT Y0 ``` Explanation: Used to disable or preset timers, or as an internal mode flag, depending on the manual.	## Step 1: Understanding the Question The question asks about the function of M8015 on some Mitsubishi FX-series models, specifically in the context of Instruction List (IL) programming for PLCs (Programmable Logic Controllers). ## Step 2: Identifying M8015 Function M8015 is related to a specific function or address in the Mitsubishi FX-series PLCs, which could be associated with a particular ope…	To address the question regarding the function of M8015 on some models, we need to consider the context provided by the reference examples. However, without a direct reference to M8015 in the provided examples, we must infer its function based on the pattern and information given about other similar registers (M8014, M8017, M8003, M8002). Given the structure of the questions and answers: 1. **M80…	[270, 259, 205]	[0.7896, 0.7045, 0.6991]	0.5056	0.5041	0.0013	0.0018	0.0511	0.0663	73.73	86.86
llama3.3:70b	261	How to pause timers using M8015?	Example code: ``` LD M8015 AND T0 OUT Y10 ``` Explanation: When M8015=ON, timers are paused; actual behavior depends on the model.	**[Part One] - Mitsubishi FX3U/FX3UC IL Instruction List Code** ``` ; Start of the program LD K1000 ; Load the value 1000 into the accumulator MOV M8000 ; Move the accumulator value to M8000 (Timer 1 preload register) LD M8015 ; Load the value of M8015 (Timer control register) into the accumulator OR K0001 ; Set the least significant bit (LSB) of the accumulator to 1 (Timer start/pause control) M…	To pause timers using M8015, you can use the following IL code: ``` LD M8015 OUT M30 ``` In this code: - `LD M8015` loads the status of M8015 into the accumulator. M8015 is a built-in bit that indicates whether the timer/counter pause function is active. - `OUT M30` outputs the result to M30, which could be used to control other logic based on whether the timers are paused or not. However, to act…	[203, 249, 193]	[0.6721, 0.6042, 0.5567]	0.5104	0.7416	0.0012	0.0128	0.0368	0.0635	167.26	105.85
llama3.3:70b	262	What is M8015’s relation to actual timers?	Example code: ``` LD M8015 ``` Explanation: Can force timers to pause or reset; refer to model documentation.	### [Part One] - Mitsubishi FX3U/FX3UC IL Instruction List Code ```plc // Start of the program LD M8000 // Load the value of M8000 into the accumulator AND #01 // Perform a bitwise AND operation with 1 to check the least significant bit JMP label1 // Jump to label1 if the result is not zero // Timer initialization and start label1: LD K10 // Load the value 10 into the accumulator for timer settin…	To address the question regarding M8015's relation to actual timers, let's break down the information provided and create a program that demonstrates how M8015 interacts with timers, specifically considering the context of the Mitsubishi FX-series Instruction List programming. ### Part One: Mitsubishi FX3U/FX3UC IL Instruction List Code Here's an example IL program that includes line-by-line Engl…	[203, 281, 263]	[0.7272, 0.6842, 0.6612]	0.4945	0.6366	0.0008	0.0007	0.0245	0.0437	194.18	132.92
llama3.3:70b	263	If RST M8015 is used, will timers resume?	Example code: ``` LD X0 RST M8015 ``` Explanation: May not work if reserved by system; some models allow manual clear.	**[Part One] - Mitsubishi FX3U/FX3UC IL Instruction List Code** Here is an example IL program that demonstrates the usage of the RST instruction with a timer: ``` ; Line 1: Define a timer T0 LD T0 ; Load timer T0 ; Line 2: Set the timer's preset value to 10 seconds LD K10 ; Load constant 10 (preset value in seconds) MOV T0.P ; Move to timer T0's preset value ; Line 3: Start the timer ST T0 ; Star…	To answer your question, we need to consider how the Mitsubishi FX-series PLCs handle timer operations, particularly when the `M8015` bit is used to pause timers and the `RST` instruction is applied to it. ### Part One: Mitsubishi FX3U/FX3UC IL Instruction List Code Here's an example code snippet that demonstrates how to pause timers using `M8015` and then resume them using `RST M8015`: ``` ; Lin…	[203, 233, 261]	[0.664, 0.5288, 0.6557]	0.4502	0.4724	0.001	0.0013	0.0263	0.0434	165.19	133.34
llama3.3:70b	264	Can M8015 be used as a general bit?	Example code: ``` LD M8015 OUT M10 ``` Explanation: Not recommended; system-reserved function may cause interference.	**[Part One] - Mitsubishi FX3U/FX3UC IL Instruction List Code** ```il ; Start of the program LD M8000 ; Load the value of M8000 into the accumulator AND #0001h ; Perform a bitwise AND operation with the hexadecimal value 0001h MOV M8015 ; Move the result to M8015 ; Check if M8015 can be used as a general bit LD M8015 ; Load the value of M8015 into the accumulator OR #0000h ; Perform a bitwise OR …	To address the question of whether M8015 can be used as a general bit, we must first understand what M8015 represents in the context of Mitsubishi FX-series PLCs. Typically, M8015 is associated with a specific function or status within the PLC, such as an input or a flag related to the PLC's operation. However, without specific documentation or a reference example provided in the query, we'll pro…	[253, 242, 199]	[0.6861, 0.6287, 0.6023]	0.4626	0.4741	0.0009	0.0014	0.021	0.0331	154.29	118.61
llama3.3:70b	265	When does M8016 turn ON?	Example code: ``` LD M8016 OUT Y0 ``` Explanation: ON while the PLC reads or displays the RTC, pausing updates.	## [Part One] - Mitsubishi FX3U/FX3UC IL Instruction List Code ```il // Start of the program LD M8000 // Load the value of M8000 into the accumulator AND #01 // Perform a bitwise AND operation with 01 to check the least significant bit MOV M8016 // Move the result to M8016 // Conditional check to turn M8016 ON LD M8001 // Load the value of M8001 into the accumulator OR #02 // Perform a bitwise OR…	To determine when M8016 turns ON, we should consider the context provided by the reference examples for other memory locations such as M8004, M8019, and M8018. However, without a direct reference example for M8016, we'll have to make an educated guess based on the pattern and typical functions associated with these memory locations in Mitsubishi FX-series PLCs. Given the context: - M8004 turns ON…	[210, 280, 275]	[0.9549, 0.9418, 0.9515]	0.3987	0.5996	0.0006	0.0051	0.0327	0.0494	163.66	105.91
llama3.3:70b	266	How to use M8016 with screen time display?	Example code: ``` LD M8016 AND M10 OUT M20 ``` Explanation: M10 may request display; M8016=ON indicates RTC read, pausing screen update.	**[Part One] - Mitsubishi FX3U/FX3UC IL Instruction List Code** ``` ; Initialize the timer M8016 MOV #100, M8016 ; Set the timer M8016 to 100ms ; Main program loop START: ; Check if the timer M8016 has timed out MOV M8016, D0 ; Move the timer value to D0 SUB #0, D0 ; Check if the timer has timed out (D0 == 0) BE DISPLAY_TIME ; Branch to DISPLAY_TIME if the timer has timed out ; Decrement the time…	To address the question of how to use M8016 with screen time display, let's break down the requirements into two parts as requested: the IL program code with line-by-line English comments, and a step-by-step description of the program's logic flow. ### Part One: Mitsubishi FX3U/FX3UC IL Instruction List Code Here's an example IL program that utilizes M8016 in conjunction with a screen time displa…	[256, 265, 241]	[0.6297, 0.5428, 0.5091]	0.4473	0.5317	0.0006	0.001	0.034	0.0385	150.4	166.63
llama3.3:70b	267	Is M8016 latched?	Example code: ``` LD M8016 OUT M30 ``` Explanation: Usually a transient state ON during RTC read, then OFF.	**[Part One] - Mitsubishi FX3U/FX3UC IL Instruction List Code** ``` ; Start of the program LD M8016 ; Load the value of M8016 into the accumulator MOV D0 ; Move the accumulator value to data register D0 LD K0 ; Load the value 0 into the accumulator (for comparison) CMP D0 ; Compare the accumulator value with the value in D0 JNZ LBL1 ; Jump to label LBL1 if the comparison result is not zero ; If t…	To determine if M8016 is latched, we can use a similar approach to the example provided for latching a bit using the SET instruction. However, to check if a bit is latched, we need to see if it is being set or reset somewhere in the program. Without the specific code that manipulates M8016, we can't directly say how it's being latched. But we can provide a general example of how a bit like M8016 …	[228, 281, 160]	[0.9026, 0.472, 0.4734]	0.4626	0.4087	0.0011	0.0015	0.0274	0.044	139.51	111.94
llama3.3:70b	268	How to detect when RTC read is complete?	Example code: ``` LDN M8016 OUT Y5 ``` Explanation: M8016=OFF indicates read complete, resume display or operation.	### [Part One] - Mitsubishi FX3U/FX3UC IL Instruction List Code ```plc // Initialize the program counter MOV #0, D0 // Set D0 to 0, assuming it's used as a counter or flag // Set up the RTC read operation MOV #0x09, M100 // Move 0x09 to M100, command for RTC read operation // Start the RTC read operation SET M101 // Set M101 to start the RTC read // Wait for the RTC read operation to complete LAB…	To detect when an RTC (Real-Time Clock) read is complete, you would typically use a specific instruction or flag provided by the PLC to indicate the status of the RTC operation. However, based on the Mitsubishi FX-series Instruction List programming and the examples provided, a direct answer to how to detect when an RTC read is complete isn't explicitly given in the reference examples. But, we ca…	[284, 84, 167]	[0.6441, 0.3547, 0.3624]	0.3589	0.3642	0.0005	0.0006	0.0236	0.0282	173.85	127.49
llama3.3:70b	269	If RTC is unused, does M8016 affect?	Example code: ``` LD M8016 ``` Explanation: No; if RTC is not used, M8016 remains OFF.	### Part One: Mitsubishi FX3U/FX3UC IL Instruction List Code ```il ; Start of the program LD M8000 ; Load the value of M8000 into the accumulator AND #0001 ; Perform a bitwise AND operation with 0001 to check the least significant bit JMP label1 ; Jump to label1 if the result is not zero ; If the condition is met, execute the following instructions label1: LD M8016 ; Load the value of M8016 into …	To answer the question regarding whether M8016 affects when the RTC (Real-Time Clock) is unused, we must first understand the roles of the different M registers in the context of the Mitsubishi FX-series PLCs, particularly those related to the RTC. Given the provided examples, we know: - `M8014` relates to minute-level toggling and does not fully replace the functionality of an RTC. - `M8008` rem…	[257, 232, 276]	[0.7663, 0.5393, 0.6925]	0.5959	0.6368	0.0013	0.0019	0.0331	0.0208	168.94	215.04
llama3.3:70b	270	What is M8017 used for?	Example code: ``` LD M8017 OUT Y0 ``` Explanation: Adjusts internal RTC by ±30 seconds to correct time drift.	## Step 1: Introduction to the Program To address the question regarding the use of M8017, we need to first understand what M8017 represents in the context of Mitsubishi FX-series PLCs. In these systems, M8017 is a bit (flag) within the memory area of the PLC. ## Step 2: Writing the IL Program Given the task, we will write a simple IL program that demonstrates the use of M8017. Here is the IL cod…	To answer the question about what M8017 is used for, we need to follow the pattern provided in the reference examples and consider how special registers like M8017 are typically used in Mitsubishi FX-series PLCs. Given the examples: - M8015 is used for disabling or presetting timers or as an internal mode flag. - M8011 is special because it toggles ON/OFF at approximately 10ms intervals, which ca…	[260, 240, 209]	[0.7896, 0.7723, 0.6806]	0.378	0.4227	0.0011	0.0136	0.0254	0.0428	135.84	98.77
llama3.3:70b	271	How to trigger M8017 for correction?	Example code: ``` LD X0 SET M8017 ``` Explanation: When X0=ON, M8017=ON, shifting time ±30s as per model.	### [Part One] - Mitsubishi FX3U/FX3UC IL Instruction List Code ```il // Start of the program, initializing the memory areas LD M8000 // Load the content of M8000 into the accumulator AND #01 // Perform a bitwise AND operation with 1 to check the least significant bit MOV M8016 // Move the result to M8016 for flagging or further processing // Conditional check for triggering M8017 LD M8016 // Loa…	To trigger M8017 for correction, you would typically need to set it to ON. Here's how you can do it in Mitsubishi FX-series Instruction List programming: ``` LD ON OUT M8017 ``` Explanation: - `LD ON` loads the value "ON" into the accumulator, which means the next instruction will set the specified bit or output to ON. - `OUT M8017` outputs the value from the accumulator (which is ON) to M8017, e…	[272, 211, 197]	[0.6812, 0.5673, 0.5083]	0.4511	0.5174	0.0005	0.0091	0.0286	0.1	146.12	35.76
llama3.3:70b	272	Does M8017 turn OFF after correction?	Example code: ``` LD M8017 ``` Explanation: Most models auto-reset M8017 to OFF after correction.	### [Part One] - Mitsubishi FX3U/FX3UC IL Instruction List Code ```plc // Start of the program LD M8000 // Load the status of M8000 into the accumulator AND #01 // Check if the least significant bit of M8000 is set JP LABEL1 // Jump to LABEL1 if the result is zero // M8000's least significant bit is set, proceed with the sequence LD M8017 // Load the current state of M8017 into the accumulator AN…	To answer the question "Does M8017 turn OFF after correction?" based on the provided reference examples and the context of Mitsubishi FX-series Instruction List programming, let's analyze the given information and construct a logical response. ### Part One - Mitsubishi FX3U/FX3UC IL Instruction List Code Given the examples, to determine if M8017 turns OFF after correction, we should consider how …	[229, 271, 198]	[0.7389, 0.6812, 0.6603]	0.457	0.6753	0.0013	0.0017	0.0389	0.0469	154.02	117.29
llama3.3:70b	273	Can M8017 adjust by one minute instead of 30s?	Example code: ``` LD M8017 ``` Explanation: No; use RTC write instructions for larger adjustments.	## [Part One] - Mitsubishi FX3U/FX3UC IL Instruction List Code Here's an example IL program that adjusts a timer by one minute instead of 30 seconds. This example assumes you're working with a timer (T001) and using M8017 as a flag to control whether the adjustment should be made. ``` ; Start of the program LD M8017 ; Load the value of M8017 into the accumulator AND #01 ; Check if the least signi…	To answer whether M8017 can adjust by one minute instead of 30 seconds, we need to consider the functionality of M8017 in the context of Mitsubishi FX-series PLCs, particularly how it interacts with timing adjustments. **Part One - Mitsubishi FX3U/FX3UC IL Instruction List Code:** Given the nature of the question, the code snippet provided in the reference examples doesn't directly address the ad…	[252, 272, 261]	[0.6701, 0.5654, 0.5861]	0.4335	0.3205	0.0009	0.0011	0.0295	0.0425	159.79	126.29
llama3.3:70b	274	Can RTC read and M8017 correction occur simultaneously?	Example code: ``` LD M8016 AND M8017 ``` Explanation: Not recommended; pause display (M8016=ON) before correction (M8017).	## Step 1: Understanding the Question The question asks whether it's possible for the Real-Time Clock (RTC) to read and for a correction to M8017 to occur at the same time. To address this, we need to understand how these operations are handled in the context of a Mitsubishi FX-series PLC, specifically focusing on the FX3U/FX3UC model and its Instruction List (IL) programming. ## Step 2: Creating…	To address the question of whether RTC read and M8017 correction can occur simultaneously, let's break down the information provided and analyze it step by step. ### Part One: Mitsubishi FX3U/FX3UC IL Instruction List Code Given the examples, we can construct a basic IL program that demonstrates how to interact with the RTC (Real-Time Clock) and its associated correction bit M8017. Here's a sampl…	[269, 271, 268]	[0.618, 0.5903, 0.5536]	0.4261	0.5923	0.0005	0.0012	0.019	0.0351	166.41	141.65
llama3.3:70b	275	When does M8018 turn ON?	Example code: ``` LD M8018 OUT Y0 ``` Explanation: ON when the RTC module or card is detected as inserted.	## Step 1: Understand the Problem Statement To answer when M8018 turns ON, we need to analyze the given IL program and its logic flow. However, the specific IL program code is not provided in the question, so we will create a generic example that includes M8018 and explain its logic. ## Step 2: Create a Generic IL Program Example Given the lack of specific code, we'll create a simple program that…	To determine when M8018 turns ON based on the provided reference examples and the context of Mitsubishi FX-series Instruction List programming, let's analyze the given information and apply it to the question about M8018. Given the examples: - M8019 turns ON when the RTC experiences errors or read/write failures. - M8005 turns ON when the PLC detects battery voltage below the normal range. - M801…	[280, 215, 265]	[0.9587, 0.9485, 0.9515]	0.4003	0.4922	0.0032	0.0087	0.046	0.048	115.43	123.22
llama3.3:70b	276	If no RTC card is inserted, what is M8018?	Example code: ``` LD M8018 ``` Explanation: M8018=OFF, indicating no RTC module or connection error.	## Step 1: Understand the Problem Context The problem involves a Mitsubishi FX-series PLC, specifically the FX3U or FX3UC model, and its Instruction List (IL) programming. The question hints at the absence of a Real-Time Clock (RTC) card and asks about the value of M8018 under such conditions. ## Step 2: Determine the Role of M8018 In the context of Mitsubishi PLCs, M8018 refers to a specific mem…	To answer the question based on the provided reference examples and the expertise in Mitsubishi FX-series Instruction List programming, let's break down the information given: 1. **Understanding M8016, M8017, and M8018**: - **M8016**: This bit is related to the Real-Time Clock (RTC) but does not directly indicate the presence or absence of an RTC card. According to the example, if the RTC is unus…	[269, 279, 270]	[0.6925, 0.6261, 0.5957]	0.5322	0.5323	0.0011	0.0017	0.0422	0.0671	62.03	83.41
llama3.3:70b	277	How to protect RTC operations using M8018?	Example code: ``` LD M8018 AND X0 OUT M10 ``` Explanation: Only when RTC module is present (M8018=ON) and X0=ON does RTC read/write occur.	**[Part One] - Mitsubishi FX3U/FX3UC IL Instruction List Code** ```il // Line 1: Start of the program START // Line 2: Move the current value of M8018 (RTC lock) to a temporary register MOV M8018, D0 // D0 = M8018 // Line 3: Check if the RTC lock is already set (M8018 = 1) CMP D0, #1 // Compare D0 with 1 // Line 4: If M8018 is not set (D0 = 0), then set it to lock RTC operations BE LBL1 // Branch…	To protect RTC operations using M8018, you would use the following IL program: ``` LD M8018 // Load the current state of M8018 into the accumulator AND M8000 // Assume M8000 is used to represent a condition or flag for RTC protection OUT M8017 // Output the result to M8017, which could be used to indicate protected status ``` However, the provided example does not directly address how to protect …	[269, 207, 284]	[0.5956, 0.502, 0.5164]	0.5166	0.5507	0.0006	0.0032	0.0412	0.0632	140.98	129.71
llama3.3:70b	278	Can M8018 signal card removal?	Example code: ``` LDN M8018 OUT Y5 ``` Explanation: M8018=OFF triggers Y5 warning for card absence.	**[Part One] - Mitsubishi FX3U/FX3UC IL Instruction List Code** ``` ; Program to check if M8018 signal card can be removed 1. LD M8000 ; Load the value of M8000 (card presence flag) 2. AND #16#01 ; Check if the least significant bit is set (card present) 3. OR M8018 ; Load the value of M8018 (card removal flag) 4. AND #16#02 ; Check if the second bit is set (removal allowed) 5. OR M8001 ; Load th…	To address the question of whether M8018 can signal card removal, we'll follow the format requested, first providing the IL program with line-by-line English comments and then explaining the program's logic flow. ### Part One: Mitsubishi FX3U/FX3UC IL Instruction List Code ```il // Load the value of M8018 into the accumulator LD M8018 // Check if the value in the accumulator is 0 (indicating no c…	[279, 257, 218]	[0.6097, 0.5192, 0.5381]	0.5181	0.58	0.0006	0.0012	0.0229	0.0308	141.03	113.68
llama3.3:70b	279	Does M8018 update immediately on card change?	Example code: ``` LD M8018 ``` Explanation: Yes; hardware detection updates M8018 on insertion/removal.	**[Part One] - Mitsubishi FX3U/FX3UC IL Instruction List Code** ``` ; Line 1: Define the starting point of the program START ; Line 2: Initialize a flag (M8018) to 0, assuming it's initially not set MOV 0, M8018 ; Line 3: Monitor the card change signal (for example, from an input card change detection mechanism) MON X0, M1000 ; Line 4: If a card change is detected, jump to the label "CARD_CHANGED…	To answer whether M8018 updates immediately on card change, let's break down the process based on the reference examples provided. ### Part One: Mitsubishi FX3U/FX3UC IL Instruction List Code For the purpose of illustrating how M8018 might be monitored or used within a program, consider the following simple IL code snippet. This example does not directly answer the question about immediate update…	[276, 272, 200]	[0.6261, 0.5534, 0.6069]	0.5916	0.6739	0.0007	0.0009	0.0304	0.0348	113.55	167.43
llama3.3:70b	280	When does M8019 turn ON?	Example code: ``` LD M8019 OUT Y0 ``` Explanation: ON when the RTC experiences errors or read/write failures.	### [Part One] - Mitsubishi FX3U/FX3UC IL Instruction List Code ```il // Line 1: Start of the program, always begins with a label for organizational purposes START: // Line 2: Load the value of M8000 into accumulator (AR) LD M8000 // Load M8000 into AR // Line 3: Compare the value in AR with the immediate value 10 CMP #10 // Compare AR with 10 // Line 4: If the value in AR is greater than 10, jum…	To answer the question regarding when M8019 turns ON based on the pattern of the provided examples, we need to follow the same structure as the examples given. Given the pattern: - M8018 turns ON when the RTC module or card is detected as inserted. - M8009 turns ON when the external 24V supply is cut off, indicating voltage is insufficient. - M8016 turns ON while the PLC reads or displays the RTC…	[275, 235, 265]	[0.9587, 0.9396, 0.9418]	0.444	0.4951	0.0013	0.0096	0.0341	0.0557	133.34	107.45
llama3.3:70b	281	What is the relationship between M8019 and M8018?	Example code: ``` LD M8018 LD M8019 ``` Explanation: M8018 indicates module presence; M8019 indicates RTC errors. They operate independently.	## Step 1: Understanding the Question The question asks for the relationship between M8019 and M8018 in the context of a Mitsubishi FX-series PLC, specifically using Instruction List (IL) programming. ## Step 2: Creating a Simple IL Program to Demonstrate Relationship To demonstrate the relationship, a simple IL program can be created. This program will check the state of M8018 and based on its v…	To determine the relationship between M8019 and M8018 based on the provided reference examples and the context of Mitsubishi FX-series Instruction List programming, we can follow a logical deduction process. However, without a direct example or explanation provided in the question for M8019 and M8018, we must infer based on the patterns and structures given in the examples for other memory locati…	[205, 243, 237]	[0.827, 0.7918, 0.8166]	0.3785	0.4471	0.0017	0.0019	0.0444	0.0347	92.87	116.37
llama3.3:70b	282	What actions on RTC error?	Example code: ``` LD M8019 OUT Y10 // Warning lamp MOV K0 D500 // Reset time registers ``` Explanation: Alert operator and attempt reinitialization.	### [Part One] - Mitsubishi FX3U/FX3UC IL Instruction List Code ```il // Line 1: Define the start of the program START // Line 2: Load the current value of the Real-Time Clock (RTC) error flag into a temporary register (R00000) LD M1000 // Assuming M1000 is the address for the RTC error flag // Line 3: Check if the RTC error flag is set (i.e., if there is an error) CMP #0 // Compare the value in …	To address the question of what actions to take on an RTC (Real-Time Clock) error, we need to consider how to handle such errors within the context of a Mitsubishi FX-series PLC program, specifically using Instruction List (IL) programming. Given the reference examples, we will create a program that checks for RTC errors, handles the case when no RTC card is inserted, and determines when an RTC r…	[284, 276, 268]	[0.7754, 0.3646, 0.5818]	0.4813	0.3668	0.0005	0.0008	0.0189	0.0259	152.54	180.01
llama3.3:70b	283	Does M8019 reset OFF automatically?	Example code: ``` LD M8019 ``` Explanation: Resets OFF after error is cleared and RTC reinitialized.	## [Part One] - Mitsubishi FX3U/FX3UC IL Instruction List Code ```il ; Start of the program LD M8000 ; Load the value of M8000 into the accumulator AND #01 ; Perform a bitwise AND operation with 01 to check the least significant bit JMP NE, LABEL ; Jump to LABEL if the result is not equal to 0 ; If the result is 0, proceed with the next instructions LD M8019 ; Load the value of M8019 into the acc…	To answer whether M8019 resets OFF automatically, we need to consider the context provided by the reference examples. The examples given relate to the behavior of specific bits (M8008, M8017, M8019) in the context of a Mitsubishi FX-series PLC, programmed using Instruction List (IL) language. Given the example for M8019: ``` LD M8019 OUT Y0 ``` Explanation: ON when the RTC experiences errors or r…	[233, 280, 272]	[0.8183, 0.7469, 0.7323]	0.3984	0.6008	0.0011	0.0026	0.0393	0.0374	137.61	167.83
llama3.3:70b	284	How to prevent frequent RTC errors?	Example code: ``` LD M8019 ``` Explanation: Ensure stable battery voltage, proper module connection, and correct RTC handling.	**[Part One] - Mitsubishi FX3U/FX3UC IL Instruction List Code** ``` // Initialize the program LD K0 // Load the value 0 into accumulator MOV M1000 // Move accumulator value to memory location M1000 (RTC error flag) // Check if RTC error has occurred LD M1000 // Load the value from memory location M1000 (RTC error flag) OR K1 // Perform OR operation with value 1 MOV M1001 // Move result to memory …	To prevent frequent RTC errors, we need to ensure that the Real-Time Clock (RTC) module is properly initialized and that any potential errors are handled promptly. Based on the provided reference examples, here's how we can approach this: ### Part One: Mitsubishi FX3U/FX3UC IL Instruction List Code ```il // Check if the RTC module is present LD M8018 // If the RTC module is present, proceed AND X…	[282, 197, 277]	[0.7754, 0.2786, 0.5164]	0.485	0.5094	0.0006	0.0012	0.0259	0.0444	140.95	129.96
