# Supplementary material for: Multi-Hardware Benchmarking of Open-Source Large Language Models with Retrieval-Augmented Generation for Mitsubishi FX-Series PLC Instruction List Code Generation
Source: Sensors (Basel). 2026 Jun 5;26(11):3602. doi: 10.3390/s26113602 (PMC13259087; doi:10.3390/s26113602)
Supplement: Supplementary file 1 [file sensors-26-03602-s001.zip › data/csv/minilm_llama3.3_70b_20260521_130459.csv]

model	idx	question	gt	llm_answer	rag_answer	retrieved_ids	retrieved_sims	llm_sim	rag_sim	llm_bleu	rag_bleu	llm_rouge	rag_rouge	llm_time	rag_time
llama3.3:70b	0	Please use the FX-series PLC instruction list to design traffic light control logic for a one-way road. The red, green, and yellow lights switch in sequence. Assume that pressing X0 starts the system and there is a stop button X1. The timing parameters are: green light 10.0 seconds, green light blinking 2 seconds, yellow light 4.0 seconds, red light 24.0 seconds, and the cycle repeats.	LD X000 // Start button OR M0 ANI X001 // Stop button OUT M0 // System start flag LD M0 ANI T3 // Ensure the next timer has not reached OUT T0 K100 // T0 = 10.0 seconds (K100 means 10.0 x 100ms) ANI T0 OUT M1 // M1 = Green light phase LD T0 OUT T1 K20 // T1 = 2 seconds (20 x 100ms) ANI T1 OUT M2 // M2 = Green light blinking phase LD T1 OUT T2 K40 // T2 = 4.0 seconds (40 x 100ms) ANI T2 OUT M3 // …	[ERROR] timed out	To design the traffic light control logic according to the provided specifications, we'll follow the pattern established in the reference examples. The timing parameters for this scenario are: - Green light: 10.0 seconds - Green light blinking: 2 seconds - Yellow light: 4.0 seconds - Red light: 24.0 seconds The FX-series PLC instruction list program will be as follows: ``` LD X000 // Start button…	[8, 3, 2]	[0.9994, 0.9986, 0.9986]	0.0797	0.6655	0	0.2888	0.0136	0.4162	300.15	203.52
llama3.3:70b	1	Please use the FX-series PLC instruction list to design traffic light control logic for a one-way road. The red, green, and yellow lights switch in sequence. Assume that pressing X0 starts the system and there is a stop button X1. The timing parameters are: green light 19.0 seconds, green light blinking 2 seconds, yellow light 3.0 seconds, red light 14.0 seconds, and the cycle repeats.	LD X000 // Start button OR M0 ANI X001 // Stop button OUT M0 // System start flag LD M0 ANI T3 // Ensure the next timer has not reached OUT T0 K190 // T0 = 19.0 seconds (K190 means 19.0 x 100ms) ANI T0 OUT M1 // M1 = Green light phase LD T0 OUT T1 K20 // T1 = 2 seconds (20 x 100ms) ANI T1 OUT M2 // M2 = Green light blinking phase LD T1 OUT T2 K30 // T2 = 3.0 seconds (30 x 100ms) ANI T2 OUT M3 // …	[ERROR] timed out	Here is the complete IL program with line-by-line English comments: LD X000 // Start button OR M0 ANI X001 // Stop button OUT M0 // System start flag LD M0 ANI T3 // Ensure the next timer has not reached OUT T0 K190 // T0 = 19.0 seconds (K190 means 19.0 x 100ms) ANI T0 OUT M1 // M1 = Green light phase LD T0 OUT T1 K20 // T1 = 2 seconds (20 x 100ms) ANI T1 OUT M2 // M2 = Green light blinking phase…	[4, 5, 9]	[0.9996, 0.9985, 0.9993]	0.086	0.961	0	0.3709	0.0136	0.5009	300.1	150.64
llama3.3:70b	2	Please use the FX-series PLC instruction list to design traffic light control logic for a one-way road. The red, green, and yellow lights switch in sequence. Assume that pressing X0 starts the system and there is a stop button X1. The timing parameters are: green light 16.0 seconds, green light blinking 2 seconds, yellow light 4.0 seconds, red light 24.0 seconds, and the cycle repeats.	LD X000 // Start button OR M0 ANI X001 // Stop button OUT M0 // System start flag LD M0 ANI T3 // Ensure the next timer has not reached OUT T0 K160 // T0 = 16.0 seconds (K160 means 16.0 x 100ms) ANI T0 OUT M1 // M1 = Green light phase LD T0 OUT T1 K20 // T1 = 2 seconds (20 x 100ms) ANI T1 OUT M2 // M2 = Green light blinking phase LD T1 OUT T2 K40 // T2 = 4.0 seconds (40 x 100ms) ANI T2 OUT M3 // …	### [Part One] - Mitsubishi FX3U/FX3UC IL Instruction List Code ```il // Initialize flags and timers MOV #0, M100 // Reset flag for green light state MOV #0, M101 // Reset flag for yellow light state MOV #0, M102 // Reset flag for red light state MOV #0, M103 // Reset flag for blinking state // Check if start button X0 is pressed and system not running LD X0 // Load the value of input X0 (start) …	To design the traffic light control logic according to the given specifications using the FX-series PLC instruction list, we follow a structured approach similar to the reference examples provided. The key steps involve setting up the start and stop conditions, defining the timing for each phase of the traffic lights (green, green blinking, yellow, and red), and ensuring these phases sequence cor…	[8, 5, 6]	[0.9989, 0.9987, 0.9975]	0.6715	0.6455	0.0045	0.2948	0.0979	0.4231	288.3	190.55
llama3.3:70b	3	Please use the FX-series PLC instruction list to design traffic light control logic for a one-way road. The red, green, and yellow lights switch in sequence. Assume that pressing X0 starts the system and there is a stop button X1. The timing parameters are: green light 8.0 seconds, green light blinking 2 seconds, yellow light 3.0 seconds, red light 23.0 seconds, and the cycle repeats.	LD X000 // Start button OR M0 ANI X001 // Stop button OUT M0 // System start flag LD M0 ANI T3 // Ensure the next timer has not reached OUT T0 K80 // T0 = 8.0 seconds (K80 means 8.0 x 100ms) ANI T0 OUT M1 // M1 = Green light phase LD T0 OUT T1 K20 // T1 = 2 seconds (20 x 100ms) ANI T1 OUT M2 // M2 = Green light blinking phase LD T1 OUT T2 K30 // T2 = 3.0 seconds (30 x 100ms) ANI T2 OUT M3 // M3 =…	### [Part One] - Mitsubishi FX3U/FX3UC IL Instruction List Code ```il // Start of program LD X0 // Load input X0 to start the sequence AND !X1 // Check if stop button X1 is not pressed JP LABEL_START // Jump to start label if conditions are met LABEL_START: // Initialize timer for red light (23 seconds) LD #023E // Load decimal value 23.0 * 10 (for 0.1 second resolution) into accumulator TON K0 /…	Here is the complete IL program with line-by-line English comments for the given traffic light control logic: LD X000 // Start button OR M0 ANI X001 // Stop button OUT M0 // System start flag LD M0 ANI T3 // Ensure the next timer has not reached OUT T0 K80 // T0 = 8.0 seconds (K80 means 8.0 x 100ms) ANI T0 OUT M1 // M1 = Green light phase LD T0 OUT T1 K20 // T1 = 2 seconds (20 x 100ms) ANI T1 OUT…	[4, 5, 0]	[0.9987, 0.9979, 0.9986]	0.6293	0.9018	0.0047	0.3651	0.086	0.4983	276.31	150.26
llama3.3:70b	4	Please use the FX-series PLC instruction list to design traffic light control logic for a one-way road. The red, green, and yellow lights switch in sequence. Assume that pressing X0 starts the system and there is a stop button X1. The timing parameters are: green light 20.0 seconds, green light blinking 2 seconds, yellow light 3.0 seconds, red light 14.0 seconds, and the cycle repeats.	LD X000 // Start button OR M0 ANI X001 // Stop button OUT M0 // System start flag LD M0 ANI T3 // Ensure the next timer has not reached OUT T0 K200 // T0 = 20.0 seconds (K200 means 20.0 x 100ms) ANI T0 OUT M1 // M1 = Green light phase LD T0 OUT T1 K20 // T1 = 2 seconds (20 x 100ms) ANI T1 OUT M2 // M2 = Green light blinking phase LD T1 OUT T2 K30 // T2 = 3.0 seconds (30 x 100ms) ANI T2 OUT M3 // …	[ERROR] timed out	Here is the complete IL program with line-by-line English comments: LD X000 // Start button OR M0 ANI X001 // Stop button OUT M0 // System start flag LD M0 ANI T3 // Ensure the next timer has not reached OUT T0 K200 // T0 = 20.0 seconds (K200 means 20.0 x 100ms) ANI T0 OUT M1 // M1 = Green light phase LD T0 OUT T1 K20 // T1 = 2 seconds (20 x 100ms) ANI T1 OUT M2 // M2 = Green light blinking phase…	[8, 6, 1]	[0.9996, 0.9983, 0.9996]	0.0841	0.9627	0	0.3812	0.0136	0.5161	300.01	142.83
llama3.3:70b	5	Please use the FX-series PLC instruction list to design traffic light control logic for a one-way road. The red, green, and yellow lights switch in sequence. Assume that pressing X0 starts the system and there is a stop button X1. The timing parameters are: green light 17.0 seconds, green light blinking 2 seconds, yellow light 4.0 seconds, red light 11.0 seconds, and the cycle repeats.	LD X000 // Start button OR M0 ANI X001 // Stop button OUT M0 // System start flag LD M0 ANI T3 // Ensure the next timer has not reached OUT T0 K170 // T0 = 17.0 seconds (K170 means 17.0 x 100ms) ANI T0 OUT M1 // M1 = Green light phase LD T0 OUT T1 K20 // T1 = 2 seconds (20 x 100ms) ANI T1 OUT M2 // M2 = Green light blinking phase LD T1 OUT T2 K40 // T2 = 4.0 seconds (40 x 100ms) ANI T2 OUT M3 // …	### [Part One] - Mitsubishi FX3U/FX3UC IL Instruction List Code ```il // Initialize timer T0 for green light duration MOV #01700, T0 // Set T0 to 17.0 seconds in hundredths of a second // Initialize timer T1 for green blinking duration MOV #00020, T1 // Set T1 to 2.0 seconds in hundredths of a second // Initialize timer T2 for yellow light duration MOV #00400, T2 // Set T2 to 4.0 seconds in hundr…	To design the traffic light control logic for a one-way road with the specified timing parameters using the FX-series PLC instruction list, follow the pattern established in the reference examples provided. The parameters given are: - Green light duration: 17.0 seconds - Green light blinking duration: 2 seconds - Yellow light duration: 4.0 seconds - Red light duration: 11.0 seconds The sequence s…	[9, 2, 3]	[0.9992, 0.9987, 0.9979]	0.7095	0.5942	0.0021	0.2994	0.0865	0.4337	268.61	197.87
llama3.3:70b	6	Please use the FX-series PLC instruction list to design traffic light control logic for a one-way road. The red, green, and yellow lights switch in sequence. Assume that pressing X0 starts the system and there is a stop button X1. The timing parameters are: green light 15.0 seconds, green light blinking 2 seconds, yellow light 5.0 seconds, red light 28.0 seconds, and the cycle repeats.	LD X000 // Start button OR M0 ANI X001 // Stop button OUT M0 // System start flag LD M0 ANI T3 // Ensure the next timer has not reached OUT T0 K150 // T0 = 15.0 seconds (K150 means 15.0 x 100ms) ANI T0 OUT M1 // M1 = Green light phase LD T0 OUT T1 K20 // T1 = 2 seconds (20 x 100ms) ANI T1 OUT M2 // M2 = Green light blinking phase LD T1 OUT T2 K50 // T2 = 5.0 seconds (50 x 100ms) ANI T2 OUT M3 // …	**[Part One] - Mitsubishi FX3U/FX3UC IL Instruction List Code** ``` ; Initialize the program LD X0 ; Load input X0 (start button) AND !X1 ; AND with NOT X1 (stop button) to ensure it's not pressed JP START ; Jump to start if condition is true START: ; Initial state, turn on red light and set timer for green light preparation LD #10000 ; Load 28 seconds (red light duration) into timer T100 OUT Y0 …	Here is the complete IL program with line-by-line English comments: LD X000 // Start button OR M0 ANI X001 // Stop button OUT M0 // System start flag LD M0 ANI T3 // Ensure the next timer has not reached OUT T0 K150 // T0 = 15.0 seconds (K150 means 15.0 x 100ms) ANI T0 OUT M1 // M1 = Green light phase LD T0 OUT T1 K20 // T1 = 2 seconds (20 x 100ms) ANI T1 OUT M2 // M2 = Green light blinking phase…	[4, 7, 5]	[0.9983, 0.9982, 0.9975]	0.6499	0.9599	0.0012	0.4037	0.1017	0.5363	280.31	141.22
llama3.3:70b	7	Please use the FX-series PLC instruction list to design traffic light control logic for a one-way road. The red, green, and yellow lights switch in sequence. Assume that pressing X0 starts the system and there is a stop button X1. The timing parameters are: green light 25.0 seconds, green light blinking 2 seconds, yellow light 5.0 seconds, red light 28.0 seconds, and the cycle repeats.	LD X000 // Start button OR M0 ANI X001 // Stop button OUT M0 // System start flag LD M0 ANI T3 // Ensure the next timer has not reached OUT T0 K250 // T0 = 25.0 seconds (K250 means 25.0 x 100ms) ANI T0 OUT M1 // M1 = Green light phase LD T0 OUT T1 K20 // T1 = 2 seconds (20 x 100ms) ANI T1 OUT M2 // M2 = Green light blinking phase LD T1 OUT T2 K50 // T2 = 5.0 seconds (50 x 100ms) ANI T2 OUT M3 // …	[ERROR] timed out	Here's the complete IL program with line-by-line English comments for the given traffic light control logic: LD X000 // Start button OR M0 ANI X001 // Stop button OUT M0 // System start flag LD M0 ANI T3 // Ensure the next timer has not reached OUT T0 K250 // T0 = 25.0 seconds (K250 means 25.0 x 100ms) ANI T0 OUT M1 // M1 = Green light phase LD T0 OUT T1 K20 // T1 = 2 seconds (20 x 100ms) ANI T1 …	[9, 6, 3]	[0.9986, 0.9982, 0.9976]	0.0858	0.8908	0	0.3388	0.0136	0.4691	300.07	168.3
llama3.3:70b	8	Please use the FX-series PLC instruction list to design traffic light control logic for a one-way road. The red, green, and yellow lights switch in sequence. Assume that pressing X0 starts the system and there is a stop button X1. The timing parameters are: green light 21.0 seconds, green light blinking 2 seconds, yellow light 4.0 seconds, red light 10.0 seconds, and the cycle repeats.	LD X000 // Start button OR M0 ANI X001 // Stop button OUT M0 // System start flag LD M0 ANI T3 // Ensure the next timer has not reached OUT T0 K210 // T0 = 21.0 seconds (K210 means 21.0 x 100ms) ANI T0 OUT M1 // M1 = Green light phase LD T0 OUT T1 K20 // T1 = 2 seconds (20 x 100ms) ANI T1 OUT M2 // M2 = Green light blinking phase LD T1 OUT T2 K40 // T2 = 4.0 seconds (40 x 100ms) ANI T2 OUT M3 // …	[ERROR] timed out	Here is the complete IL program with line-by-line English comments: LD X000 // Start button OR M0 ANI X001 // Stop button OUT M0 // System start flag LD M0 ANI T3 // Ensure the next timer has not reached OUT T0 K210 // T0 = 21.0 seconds (K210 means 21.0 x 100ms) ANI T0 OUT M1 // M1 = Green light phase LD T0 OUT T1 K20 // T1 = 2 seconds (20 x 100ms) ANI T1 OUT M2 // M2 = Green light blinking phase…	[4, 5, 0]	[0.9996, 0.9986, 0.9994]	0.0882	0.9578	0	0.3927	0.0136	0.5296	300.03	148.05
llama3.3:70b	9	Please use the FX-series PLC instruction list to design traffic light control logic for a one-way road. The red, green, and yellow lights switch in sequence. Assume that pressing X0 starts the system and there is a stop button X1. The timing parameters are: green light 19.0 seconds, green light blinking 2 seconds, yellow light 5.0 seconds, red light 17.0 seconds, and the cycle repeats.	LD X000 // Start button OR M0 ANI X001 // Stop button OUT M0 // System start flag LD M0 ANI T3 // Ensure the next timer has not reached OUT T0 K190 // T0 = 19.0 seconds (K190 means 19.0 x 100ms) ANI T0 OUT M1 // M1 = Green light phase LD T0 OUT T1 K20 // T1 = 2 seconds (20 x 100ms) ANI T1 OUT M2 // M2 = Green light blinking phase LD T1 OUT T2 K50 // T2 = 5.0 seconds (50 x 100ms) ANI T2 OUT M3 // …	### [Part One] - Mitsubishi FX3U/FX3UC IL Instruction List Code ```il // Initialize variables MOV #0, D100 // Timer for green light duration (initial value) MOV #19000, D101 // Green light duration in milliseconds MOV #2000, D102 // Blinking duration in milliseconds MOV #5000, D103 // Yellow light duration in milliseconds MOV #17000, D104 // Red light duration in milliseconds // Check if start bu…	Here is the complete IL program with line-by-line English comments: LD X000 // Start button OR M0 ANI X001 // Stop button OUT M0 // System start flag LD M0 ANI T3 // Ensure the next timer has not reached OUT T0 K190 // T0 = 19.0 seconds (K190 means 19.0 x 100ms) ANI T0 OUT M1 // M1 = Green light phase LD T0 OUT T1 K20 // T1 = 2 seconds (20 x 100ms) ANI T1 OUT M2 // M2 = Green light blinking phase…	[8, 5, 6]	[0.9993, 0.9992, 0.9981]	0.6657	0.9585	0.0206	0.4127	0.0843	0.5427	240.06	140.15
llama3.3:70b	10	How to design a one-way traffic light system using Mitsubishi FX-series PLC (IL instruction list mode)? The system is started by button X0 and stopped by X1, with the sequence: green light for 25.0 seconds, green light blinking for 2 seconds, yellow light for 11.0 seconds, red light for 9.0 seconds, and then cycles again.	LD X000 // Start button OR M0 ANI X001 // Stop button OUT M0 // System start flag LD M0 ANI T3 // Ensure the next timer has not reached OUT T0 K250 // T0 = 25.0 seconds (K250 means 250 x 100ms) ANI T0 OUT M1 // M1 = Green light phase LD T0 OUT T1 K20 // T1 = 2 seconds (20 x 100ms) ANI T1 OUT M2 // M2 = Green light blinking phase LD T1 OUT T2 K110 // T2 = 11.0 seconds (110 x 100ms) ANI T2 OUT M3 /…	### Part One: Mitsubishi FX3U/FX3UC IL Instruction List Code ```plc // Initialize the timer variables MOV #10000, T100 // Timer T100 for green light (25.0 seconds) MOV #200, T101 // Timer T101 for blinking green light (2.0 seconds) MOV #11000, T102 // Timer T102 for yellow light (11.0 seconds) MOV #9000, T103 // Timer T103 for red light (9.0 seconds) // Main program loop LOOP: // Check if the sys…	To design a one-way traffic light system using Mitsubishi FX-series PLC in IL instruction list mode with the specified sequence (green light for 25.0 seconds, green light blinking for 2 seconds, yellow light for 11.0 seconds, red light for 9.0 seconds), you would use the following program: ``` LD X000 // Start button OR M0 ANI X001 // Stop button OUT M0 // System start flag LD M0 ANI T3 // Ensure…	[17, 18, 15]	[0.9989, 0.9972, 0.9967]	0.6486	0.6384	0.0064	0.3229	0.1033	0.4518	254.71	182.85
llama3.3:70b	11	How to design a one-way traffic light system using Mitsubishi FX-series PLC (IL instruction list mode)? The system is started by button X0 and stopped by X1, with the sequence: green light for 22.0 seconds, green light blinking for 2 seconds, yellow light for 11.0 seconds, red light for 6.0 seconds, and then cycles again.	LD X000 // Start button OR M0 ANI X001 // Stop button OUT M0 // System start flag LD M0 ANI T3 // Ensure the next timer has not reached OUT T0 K220 // T0 = 22.0 seconds (K220 means 220 x 100ms) ANI T0 OUT M1 // M1 = Green light phase LD T0 OUT T1 K20 // T1 = 2 seconds (20 x 100ms) ANI T1 OUT M2 // M2 = Green light blinking phase LD T1 OUT T2 K110 // T2 = 11.0 seconds (110 x 100ms) ANI T2 OUT M3 /…	**[Part One] - Mitsubishi FX3U/FX3UC IL Instruction List Code** ``` // Initialize the program by setting all outputs to 0 LD 0 // Load immediate value 0 into accumulator OUT Y0 // Output to green light (initially off) OUT Y1 // Output to yellow light (initially off) OUT Y2 // Output to red light (initially off) // Main program loop starts here, checking for start/stop conditions START: LD X0 // L…	To design a one-way traffic light system using Mitsubishi FX-series PLC in IL (Instruction List) mode with the specified sequence, follow the provided program structure. This explanation will break down into two main parts as requested: the complete IL program with line-by-line English comments and a step-by-step description of the program's logic flow. ### Part One - Complete IL Program ```plc L…	[14, 19, 18]	[1.0, 0.999, 0.9989]	0.631	0.5939	0.0061	0.123	0.1102	0.3487	276.66	195.08
llama3.3:70b	12	How to design a one-way traffic light system using Mitsubishi FX-series PLC (IL instruction list mode)? The system is started by button X0 and stopped by X1, with the sequence: green light for 25.0 seconds, green light blinking for 2 seconds, yellow light for 13.0 seconds, red light for 5.0 seconds, and then cycles again.	LD X000 // Start button OR M0 ANI X001 // Stop button OUT M0 // System start flag LD M0 ANI T3 // Ensure the next timer has not reached OUT T0 K250 // T0 = 25.0 seconds (K250 means 250 x 100ms) ANI T0 OUT M1 // M1 = Green light phase LD T0 OUT T1 K20 // T1 = 2 seconds (20 x 100ms) ANI T1 OUT M2 // M2 = Green light blinking phase LD T1 OUT T2 K130 // T2 = 13.0 seconds (130 x 100ms) ANI T2 OUT M3 /…	[ERROR] timed out	Here is the complete IL program with line-by-line English comments: ``` LD X000 // Start button OR M0 ANI X001 // Stop button OUT M0 // System start flag LD M0 ANI T3 // Ensure the next timer has not reached OUT T0 K250 // T0 = 25.0 seconds (K250 means 250 x 100ms) ANI T0 OUT M1 // M1 = Green light phase LD T0 OUT T1 K20 // T1 = 2 seconds (20 x 100ms) ANI T1 OUT M2 // M2 = Green light blinking ph…	[17, 13, 15]	[0.999, 0.9975, 0.9965]	0.0866	0.9607	0	0.3795	0.0137	0.5181	300.04	155.46
llama3.3:70b	13	How to design a one-way traffic light system using Mitsubishi FX-series PLC (IL instruction list mode)? The system is started by button X0 and stopped by X1, with the sequence: green light for 19.0 seconds, green light blinking for 2 seconds, yellow light for 12.0 seconds, red light for 7.0 seconds, and then cycles again.	LD X000 // Start button OR M0 ANI X001 // Stop button OUT M0 // System start flag LD M0 ANI T3 // Ensure the next timer has not reached OUT T0 K190 // T0 = 19.0 seconds (K190 means 190 x 100ms) ANI T0 OUT M1 // M1 = Green light phase LD T0 OUT T1 K20 // T1 = 2 seconds (20 x 100ms) ANI T1 OUT M2 // M2 = Green light blinking phase LD T1 OUT T2 K120 // T2 = 12.0 seconds (120 x 100ms) ANI T2 OUT M3 /…	[ERROR] timed out	To design a one-way traffic light system using Mitsubishi FX-series PLC in IL instruction list mode with the specified sequence (green light for 19.0 seconds, green light blinking for 2 seconds, yellow light for 12.0 seconds, red light for 7.0 seconds), you can follow the provided reference examples and adjust the timer settings accordingly. ### Part One: Mitsubishi FX3U/FX3UC IL Instruction List…	[16, 12, 11]	[0.9986, 0.9975, 0.9984]	0.0893	0.643	0	0.1361	0.0137	0.3288	300.09	206.76
llama3.3:70b	14	How to design a one-way traffic light system using Mitsubishi FX-series PLC (IL instruction list mode)? The system is started by button X0 and stopped by X1, with the sequence: green light for 22.0 seconds, green light blinking for 2 seconds, yellow light for 11.0 seconds, red light for 6.0 seconds, and then cycles again.	LD X000 // Start button OR M0 ANI X001 // Stop button OUT M0 // System start flag LD M0 ANI T3 // Ensure the next timer has not reached OUT T0 K220 // T0 = 22.0 seconds (K220 means 220 x 100ms) ANI T0 OUT M1 // M1 = Green light phase LD T0 OUT T1 K20 // T1 = 2 seconds (20 x 100ms) ANI T1 OUT M2 // M2 = Green light blinking phase LD T1 OUT T2 K110 // T2 = 11.0 seconds (110 x 100ms) ANI T2 OUT M3 /…	[ERROR] timed out	**Part One - Mitsubishi FX3U/FX3UC IL Instruction List Code** Here is the complete IL program with line-by-line English comments: ```il LD X000 // Load start button input X0 OR M0 // Set system start flag M0 if X0 is high ANI X001 // And ensure stop button X1 is not high OUT M0 // Output system start flag M0 LD M0 // Load system start flag M0 ANI T3 // Ensure the next timer has not reached (safet…	[11, 19, 18]	[1.0, 0.999, 0.9989]	0.0871	0.657	0	0.1228	0.0137	0.3727	300.1	200.22
llama3.3:70b	15	How to design a one-way traffic light system using Mitsubishi FX-series PLC (IL instruction list mode)? The system is started by button X0 and stopped by X1, with the sequence: green light for 15.0 seconds, green light blinking for 2 seconds, yellow light for 11.0 seconds, red light for 8.0 seconds, and then cycles again.	LD X000 // Start button OR M0 ANI X001 // Stop button OUT M0 // System start flag LD M0 ANI T3 // Ensure the next timer has not reached OUT T0 K150 // T0 = 15.0 seconds (K150 means 150 x 100ms) ANI T0 OUT M1 // M1 = Green light phase LD T0 OUT T1 K20 // T1 = 2 seconds (20 x 100ms) ANI T1 OUT M2 // M2 = Green light blinking phase LD T1 OUT T2 K110 // T2 = 11.0 seconds (110 x 100ms) ANI T2 OUT M3 /…	[ERROR] timed out	To design a one-way traffic light system using Mitsubishi FX-series PLC in IL instruction list mode with the specified sequence (green light for 15.0 seconds, green light blinking for 2 seconds, yellow light for 11.0 seconds, red light for 8.0 seconds), follow this program: ### Part One: Mitsubishi FX3U/FX3UC IL Instruction List Code ```il LD X000 // Start button OR M0 ANI X001 // Stop button OUT…	[18, 12, 10]	[0.9971, 0.9965, 0.9967]	0.0891	0.6463	0	0.3113	0.0137	0.4462	300.02	193.22
llama3.3:70b	16	How to design a one-way traffic light system using Mitsubishi FX-series PLC (IL instruction list mode)? The system is started by button X0 and stopped by X1, with the sequence: green light for 22.0 seconds, green light blinking for 2 seconds, yellow light for 11.0 seconds, red light for 7.0 seconds, and then cycles again.	LD X000 // Start button OR M0 ANI X001 // Stop button OUT M0 // System start flag LD M0 ANI T3 // Ensure the next timer has not reached OUT T0 K220 // T0 = 22.0 seconds (K220 means 220 x 100ms) ANI T0 OUT M1 // M1 = Green light phase LD T0 OUT T1 K20 // T1 = 2 seconds (20 x 100ms) ANI T1 OUT M2 // M2 = Green light blinking phase LD T1 OUT T2 K110 // T2 = 11.0 seconds (110 x 100ms) ANI T2 OUT M3 /…	[ERROR] timed out	To design a one-way traffic light system using Mitsubishi FX-series PLC in IL (Instruction List) mode with the specified sequence, follow the provided reference examples and adjust the timing values as needed. The system starts by button X0 and stops by X1, following this sequence: green light for 22.0 seconds, green light blinking for 2 seconds, yellow light for 11.0 seconds, red light for 7.0 s…	[11, 13, 15]	[0.9989, 0.9986, 0.9966]	0.0882	0.6366	0	0.2764	0.0137	0.416	300.02	191.61
llama3.3:70b	17	How to design a one-way traffic light system using Mitsubishi FX-series PLC (IL instruction list mode)? The system is started by button X0 and stopped by X1, with the sequence: green light for 25.0 seconds, green light blinking for 2 seconds, yellow light for 11.0 seconds, red light for 5.0 seconds, and then cycles again.	LD X000 // Start button OR M0 ANI X001 // Stop button OUT M0 // System start flag LD M0 ANI T3 // Ensure the next timer has not reached OUT T0 K250 // T0 = 25.0 seconds (K250 means 250 x 100ms) ANI T0 OUT M1 // M1 = Green light phase LD T0 OUT T1 K20 // T1 = 2 seconds (20 x 100ms) ANI T1 OUT M2 // M2 = Green light blinking phase LD T1 OUT T2 K110 // T2 = 11.0 seconds (110 x 100ms) ANI T2 OUT M3 /…	[ERROR] timed out	To design a one-way traffic light system using Mitsubishi FX-series PLC in IL instruction list mode with the specified sequence (green light for 25.0 seconds, green light blinking for 2 seconds, yellow light for 11.0 seconds, red light for 5.0 seconds), follow the provided reference examples and adjust the timing as needed. ### Part One: Mitsubishi FX3U/FX3UC IL Instruction List Code ```plc LD X0…	[12, 10, 15]	[0.999, 0.9989, 0.9959]	0.0863	0.6216	0	0.3395	0.0137	0.4751	300.1	173.79
llama3.3:70b	18	How to design a one-way traffic light system using Mitsubishi FX-series PLC (IL instruction list mode)? The system is started by button X0 and stopped by X1, with the sequence: green light for 22.0 seconds, green light blinking for 2 seconds, yellow light for 10.0 seconds, red light for 8.0 seconds, and then cycles again.	LD X000 // Start button OR M0 ANI X001 // Stop button OUT M0 // System start flag LD M0 ANI T3 // Ensure the next timer has not reached OUT T0 K220 // T0 = 22.0 seconds (K220 means 220 x 100ms) ANI T0 OUT M1 // M1 = Green light phase LD T0 OUT T1 K20 // T1 = 2 seconds (20 x 100ms) ANI T1 OUT M2 // M2 = Green light blinking phase LD T1 OUT T2 K100 // T2 = 10.0 seconds (100 x 100ms) ANI T2 OUT M3 /…	**[Part One] - Mitsubishi FX3U/FX3UC IL Instruction List Code** ``` ; Start of the program 1. LD X0 ; Load the start button (X0) into the accumulator 2. AND M0 ; Check if the start flag (M0) is set, to prevent multiple starts 3. JP 10 ; If true, jump to line 10 to begin the sequence 4. LD X1 ; Load the stop button (X1) 5. OR M1 ; Set the stop flag (M1) if X1 is pressed 6. JP 20 ; Jump to line 20 …	Here's the complete IL program with line-by-line English comments: ``` LD X000 // Start button OR M0 ANI X001 // Stop button OUT M0 // System start flag LD M0 ANI T3 // Ensure the next timer has not reached OUT T0 K220 // T0 = 22.0 seconds (K220 means 220 x 100ms) ANI T0 OUT M1 // M1 = Green light phase LD T0 OUT T1 K20 // T1 = 2 seconds (20 x 100ms) ANI T1 OUT M2 // M2 = Green light blinking pha…	[11, 15, 19]	[0.9989, 0.9971, 0.9989]	0.62	0.9563	0.0017	0.4159	0.1096	0.5468	266.94	140.7
llama3.3:70b	19	How to design a one-way traffic light system using Mitsubishi FX-series PLC (IL instruction list mode)? The system is started by button X0 and stopped by X1, with the sequence: green light for 22.0 seconds, green light blinking for 2 seconds, yellow light for 11.0 seconds, red light for 4.0 seconds, and then cycles again.	LD X000 // Start button OR M0 ANI X001 // Stop button OUT M0 // System start flag LD M0 ANI T3 // Ensure the next timer has not reached OUT T0 K220 // T0 = 22.0 seconds (K220 means 220 x 100ms) ANI T0 OUT M1 // M1 = Green light phase LD T0 OUT T1 K20 // T1 = 2 seconds (20 x 100ms) ANI T1 OUT M2 // M2 = Green light blinking phase LD T1 OUT T2 K110 // T2 = 11.0 seconds (110 x 100ms) ANI T2 OUT M3 /…	### [Part One] - Mitsubishi FX3U/FX3UC IL Instruction List Code ```plc // Start of the program LD X0 // Load the start button state into the accumulator AND M0 // Check if the start flag (M0) is set, ensuring we only proceed if it's a new start command OR M1 // Include the running flag to allow continuous operation once started OUT Y0 // Output to indicate system is active or not LD X1 // Load th…	To design a one-way traffic light system using Mitsubishi FX-series PLC in IL instruction list mode with the specified sequence (green light for 22.0 seconds, green light blinking for 2 seconds, yellow light for 11.0 seconds, red light for 4.0 seconds, and then cycles again), controlled by start button X0 and stop button X1, follow this program: ```il LD X000 // Start button OR M0 ANI X001 // Sto…	[11, 15, 18]	[0.999, 0.9969, 0.9989]	0.6758	0.6536	0.0191	0.3101	0.1318	0.4353	247.62	193.46
llama3.3:70b	20	How to use Mitsubishi FX-series PLC IL instruction list, through MOV / DECP and other instructions, to implement red, yellow, and green lights switching sequentially on a one-way road? Assume one full cycle is 45 seconds, and define conditions for red, yellow, and green phases. Use D0 for countdown control.	LD M8000 // Power ON detection bit (Always ON) MPS // Push current logic state to stack AND M8013 // 1s pulse, used as timing trigger DECP D0 // Countdown (decrease D0 by 1 per scan) MPP // Pop stack AND< D0 K0 // If D0 < 0, countdown is finished MOV K45 D0 // Reload 45 seconds LD M8000 MPS AND> D0 K18 // If D0 > 18, it's green phase OUT Y0 // Green light ON MRD // Read top of stack (without popp…	### [Part One] - Mitsubishi FX3U/FX3UC IL Instruction List Code ```il // Initialize the timer and light status at program start MOV K100, D0 // Load 100 (initial countdown value) into D0 MOV B0000, M0 // Reset all lights initially (Red=0, Yellow=0, Green=0) SET M0.0 // Set Red light ON initially // Main loop for traffic light control LOOP: MOV D0, C0 // Move countdown value to timer C0 SET S0 // …	## Step 1: Implementing the Countdown Mechanism To start implementing the traffic light sequence, we first need to establish a countdown mechanism. This involves using the `DECP` instruction to decrease the value of `D0` by 1 per scan, which will serve as our timer. ```il LD M8000 // Power ON detection bit (Always ON) MPS // Push current logic state to stack AND M8013 // 1s pulse, used as timing …	[22, 24, 26]	[1.0, 0.9996, 1.0]	0.547	0.7099	0.0063	0.2314	0.0997	0.3826	234.67	189.8
llama3.3:70b	21	How to use Mitsubishi FX-series PLC IL instruction list, through MOV / DECP and other instructions, to implement red, yellow, and green lights switching sequentially on a one-way road? Assume one full cycle is 48 seconds, and define conditions for red, yellow, and green phases. Use D0 for countdown control.	LD M8000 // Power ON detection bit (Always ON) MPS // Push current logic state to stack AND M8013 // 1s pulse, used as timing trigger DECP D0 // Countdown (decrease D0 by 1 per scan) MPP // Pop stack AND< D0 K0 // If D0 < 0, countdown is finished MOV K48 D0 // Reload 48 seconds LD M8000 MPS AND> D0 K16 // If D0 > 16, it's green phase OUT Y0 // Green light ON MRD // Read top of stack (without popp…	### [Part One] - Mitsubishi FX3U/FX3UC IL Instruction List Code ```plc // Initialize the timer for the traffic light sequence MOV K48, D0 // Load 48 seconds into D0 for one full cycle // Initial condition setup: Assume green light starts first MOV #1, M0 // Set bit M0 to indicate green phase initially MOV #0, M1 // Reset bit M1 (yellow phase) MOV #0, M2 // Reset bit M2 (red phase) // Main program…	To implement the sequential switching of red, yellow, and green lights on a one-way road using Mitsubishi FX-series PLC IL instruction list, with a full cycle of 48 seconds, you can follow the logic provided in the reference examples but adjust the timing conditions according to your specific requirements. Here's how you could write the program: ### Part One: Mitsubishi FX3U/FX3UC IL Instruction …	[29, 23, 27]	[0.9998, 0.9995, 0.9996]	0.6121	0.6825	0.0109	0.2567	0.0949	0.3794	281.26	169.6
llama3.3:70b	22	How to use Mitsubishi FX-series PLC IL instruction list, through MOV / DECP and other instructions, to implement red, yellow, and green lights switching sequentially on a one-way road? Assume one full cycle is 45 seconds, and define conditions for red, yellow, and green phases. Use D0 for countdown control.	LD M8000 // Power ON detection bit (Always ON) MPS // Push current logic state to stack AND M8013 // 1s pulse, used as timing trigger DECP D0 // Countdown (decrease D0 by 1 per scan) MPP // Pop stack AND< D0 K0 // If D0 < 0, countdown is finished MOV K45 D0 // Reload 45 seconds LD M8000 MPS AND> D0 K17 // If D0 > 17, it's green phase OUT Y0 // Green light ON MRD // Read top of stack (without popp…	### [Part One] - Mitsubishi FX3U/FX3UC IL Instruction List Code ```il // Initialize the timer D0 with a value of 45 seconds (or 27000 ms, considering the PLC's timing base) MOV #27000, D0 // Set initial condition for red light off, yellow light off, and green light on MOV #0, M100.00 // Red light off MOV #0, M100.01 // Yellow light off MOV #1, M100.02 // Green light on // Main program loop LOOP: …	To implement the sequential switching of red, yellow, and green lights on a one-way road using Mitsubishi FX-series PLC IL instruction list programming, with a full cycle lasting 45 seconds, you can follow the logic provided in the examples given. The conditions for each phase (red, yellow, green) are defined based on the countdown value stored in D0. ### Part One: Complete IL Program Here's how …	[20, 24, 26]	[1.0, 0.9996, 1.0]	0.6315	0.6621	0.0136	0.2155	0.1165	0.3625	247.34	181.38
llama3.3:70b	23	How to use Mitsubishi FX-series PLC IL instruction list, through MOV / DECP and other instructions, to implement red, yellow, and green lights switching sequentially on a one-way road? Assume one full cycle is 50 seconds, and define conditions for red, yellow, and green phases. Use D0 for countdown control.	LD M8000 // Power ON detection bit (Always ON) MPS // Push current logic state to stack AND M8013 // 1s pulse, used as timing trigger DECP D0 // Countdown (decrease D0 by 1 per scan) MPP // Pop stack AND< D0 K0 // If D0 < 0, countdown is finished MOV K50 D0 // Reload 50 seconds LD M8000 MPS AND> D0 K16 // If D0 > 16, it's green phase OUT Y0 // Green light ON MRD // Read top of stack (without popp…	### [Part One] - Mitsubishi FX3U/FX3UC IL Instruction List Code ```il // Initialize the timer base (D0) with a value of 50 seconds for one full cycle MOV #050, D0 // Load immediate value 50 into data register D0 // Initial condition: Red light is ON at the start of the cycle MOV #001, M0 // Set bit 0 in memory word M0 to indicate red phase (Red light ON) MAIN: // Check if we are in the red phase …	To implement the sequential switching of red, yellow, and green lights on a one-way road using Mitsubishi FX-series PLC IL instruction list with a full cycle of 50 seconds, you can follow the program logic provided in the reference examples. Here's how you could write the complete IL program with line-by-line English comments for a 50-second cycle: ```il LD M8000 // Power ON detection bit (Always…	[28, 25, 20]	[1.0, 0.9991, 0.9996]	0.5308	0.6833	0.0063	0.258	0.1072	0.3979	252.02	165.42
llama3.3:70b	24	How to use Mitsubishi FX-series PLC IL instruction list, through MOV / DECP and other instructions, to implement red, yellow, and green lights switching sequentially on a one-way road? Assume one full cycle is 35 seconds, and define conditions for red, yellow, and green phases. Use D0 for countdown control.	LD M8000 // Power ON detection bit (Always ON) MPS // Push current logic state to stack AND M8013 // 1s pulse, used as timing trigger DECP D0 // Countdown (decrease D0 by 1 per scan) MPP // Pop stack AND< D0 K0 // If D0 < 0, countdown is finished MOV K35 D0 // Reload 35 seconds LD M8000 MPS AND> D0 K17 // If D0 > 17, it's green phase OUT Y0 // Green light ON MRD // Read top of stack (without popp…	### [Part One] - Mitsubishi FX3U/FX3UC IL Instruction List Code ```il // Initialize the timer register D0 to control the sequence duration MOV 35, D0 // Load 35 seconds into D0 for one full cycle // Initial condition setup: Red light is on at the start (Assuming M0.0 = Red, M1.0 = Yellow, M2.0 = Green) SET M0.0 // Turn on the red light RESET M1.0 // Ensure yellow light is off RESET M2.0 // Ensure…	To implement the sequential switching of red, yellow, and green lights on a one-way road using Mitsubishi FX-series PLC IL instruction list, with a full cycle of 35 seconds, you can follow the pattern established in the reference examples provided. The key is to adjust the timings for each phase (red, yellow, green) according to the total cycle duration. Given: - Total cycle time: 35 seconds - We…	[25, 23, 20]	[0.9997, 0.9993, 0.9996]	0.5183	0.4036	0.0045	0.2055	0.0959	0.3319	259.04	193.54
llama3.3:70b	25	How to use Mitsubishi FX-series PLC IL instruction list, through MOV / DECP and other instructions, to implement red, yellow, and green lights switching sequentially on a one-way road? Assume one full cycle is 39 seconds, and define conditions for red, yellow, and green phases. Use D0 for countdown control.	LD M8000 // Power ON detection bit (Always ON) MPS // Push current logic state to stack AND M8013 // 1s pulse, used as timing trigger DECP D0 // Countdown (decrease D0 by 1 per scan) MPP // Pop stack AND< D0 K0 // If D0 < 0, countdown is finished MOV K39 D0 // Reload 39 seconds LD M8000 MPS AND> D0 K18 // If D0 > 18, it's green phase OUT Y0 // Green light ON MRD // Read top of stack (without popp…	**[Part One] - Mitsubishi FX3U/FX3UC IL Instruction List Code** ```il // Initialize the countdown timer D0 with a value of 39 seconds (full cycle) MOV #039, D0 // Load immediate value 39 into D0 // Define the red phase condition and output LD M0000 // Load the bit indicating start of red phase AND #01 // Check if it's time for red phase MOV #01, Y000 // If true, turn on red light (Y000) // Red ph…	To address the question of implementing a sequential traffic light system using Mitsubishi FX-series PLC IL instruction list with a full cycle of 39 seconds, we will break down the solution into two parts as requested: ### Part One - Mitsubishi FX3U/FX3UC IL Instruction List Code Here is the complete IL program for the specified conditions: ```il LD M8000 // Power ON detection bit (Always ON) MPS…	[29, 24, 27]	[0.9998, 0.9997, 0.9995]	0.6192	0.7126	0.0054	0.2923	0.1146	0.4245	234.37	153.46
llama3.3:70b	26	How to use Mitsubishi FX-series PLC IL instruction list, through MOV / DECP and other instructions, to implement red, yellow, and green lights switching sequentially on a one-way road? Assume one full cycle is 45 seconds, and define conditions for red, yellow, and green phases. Use D0 for countdown control.	LD M8000 // Power ON detection bit (Always ON) MPS // Push current logic state to stack AND M8013 // 1s pulse, used as timing trigger DECP D0 // Countdown (decrease D0 by 1 per scan) MPP // Pop stack AND< D0 K0 // If D0 < 0, countdown is finished MOV K45 D0 // Reload 45 seconds LD M8000 MPS AND> D0 K15 // If D0 > 15, it's green phase OUT Y0 // Green light ON MRD // Read top of stack (without popp…	**[Part One] - Mitsubishi FX3U/FX3UC IL Instruction List Code** ```il // Initialize the countdown timer with a value of 45 seconds (D0) MOV #45000, D0 // Load the initial countdown value into D0 (45 seconds * 1000 ms) // Main sequence control START: MOV #30000, D0 // Set green light phase duration to 30 seconds (D0 = 30000 ms) LD M0000 // Assume M0000 is set for the green light condition OUT Y000…	To implement the sequential switching of red, yellow, and green lights on a one-way road using Mitsubishi FX-series PLC IL instruction list programming, with a full cycle time of 45 seconds and utilizing D0 for countdown control, you can follow the example provided. The conditions for each phase (red, yellow, green) are defined based on the countdown value in D0. ### Part One: Complete IL Program…	[20, 24, 22]	[1.0, 0.9996, 1.0]	0.5883	0.694	0.0056	0.2239	0.1022	0.3546	236.2	187.16
llama3.3:70b	27	How to use Mitsubishi FX-series PLC IL instruction list, through MOV / DECP and other instructions, to implement red, yellow, and green lights switching sequentially on a one-way road? Assume one full cycle is 40 seconds, and define conditions for red, yellow, and green phases. Use D0 for countdown control.	LD M8000 // Power ON detection bit (Always ON) MPS // Push current logic state to stack AND M8013 // 1s pulse, used as timing trigger DECP D0 // Countdown (decrease D0 by 1 per scan) MPP // Pop stack AND< D0 K0 // If D0 < 0, countdown is finished MOV K40 D0 // Reload 40 seconds LD M8000 MPS AND> D0 K18 // If D0 > 18, it's green phase OUT Y0 // Green light ON MRD // Read top of stack (without popp…	**[Part One] - Mitsubishi FX3U/FX3UC IL Instruction List Code** ``` ; Start of the program 1. LD K40 ; Load constant 40 into accumulator (one full cycle is 40 seconds) 2. MOV D0 ; Move the value from the accumulator to D0 for countdown control 3. LD M1000 ; Assume M1000 is a flag for the red phase, load it into the accumulator 4. OUT Y0 ; Output to Y0 (Red light) if condition met ; Countdown and …	To implement the sequential switching of red, yellow, and green lights on a one-way road using Mitsubishi FX-series PLC IL instruction list with a full cycle of 40 seconds, we can follow the logic provided in the reference examples but adjust the timings according to our needs. Let's assume the distribution of the 40-second cycle could be: - Green phase: 20 seconds (from D0 > 20 to D0 <= 20) - Ye…	[20, 25, 23]	[0.9997, 0.9995, 0.9996]	0.5774	0.6234	0.0039	0.2734	0.1009	0.4041	280.13	171.05
llama3.3:70b	28	How to use Mitsubishi FX-series PLC IL instruction list, through MOV / DECP and other instructions, to implement red, yellow, and green lights switching sequentially on a one-way road? Assume one full cycle is 50 seconds, and define conditions for red, yellow, and green phases. Use D0 for countdown control.	LD M8000 // Power ON detection bit (Always ON) MPS // Push current logic state to stack AND M8013 // 1s pulse, used as timing trigger DECP D0 // Countdown (decrease D0 by 1 per scan) MPP // Pop stack AND< D0 K0 // If D0 < 0, countdown is finished MOV K50 D0 // Reload 50 seconds LD M8000 MPS AND> D0 K17 // If D0 > 17, it's green phase OUT Y0 // Green light ON MRD // Read top of stack (without popp…	**[Part One] - Mitsubishi FX3U/FX3UC IL Instruction List Code** ``` ; Initialize the timer value in D0 for a full cycle of 50 seconds MOV #050, D0 ; Move the immediate value 50 into D0 ; Set initial condition: Red light is ON (M0.0), Yellow and Green are OFF (M0.1, M0.2) MOV #1, M0.0 ; Turn on Red light MOV #0, M0.1 ; Turn off Yellow light MOV #0, M0.2 ; Turn off Green light ; Main sequence loop …	## Step 1: Initialize the Countdown Timer The program starts by loading the power ON detection bit (M8000) which is always ON, then pushes the current logic state to the stack using MPS. It then checks for a 1s pulse from M8013 as a timing trigger. ## Step 2: Decrease the Countdown Value The DECP instruction decreases the value of D0 by 1 per scan, acting as our countdown timer. ## Step 3: Check …	[23, 25, 20]	[1.0, 0.9991, 0.9996]	0.5354	0.7384	0.0035	0.2848	0.1009	0.441	231.81	139.42
llama3.3:70b	29	How to use Mitsubishi FX-series PLC IL instruction list, through MOV / DECP and other instructions, to implement red, yellow, and green lights switching sequentially on a one-way road? Assume one full cycle is 38 seconds, and define conditions for red, yellow, and green phases. Use D0 for countdown control.	LD M8000 // Power ON detection bit (Always ON) MPS // Push current logic state to stack AND M8013 // 1s pulse, used as timing trigger DECP D0 // Countdown (decrease D0 by 1 per scan) MPP // Pop stack AND< D0 K0 // If D0 < 0, countdown is finished MOV K38 D0 // Reload 38 seconds LD M8000 MPS AND> D0 K20 // If D0 > 20, it's green phase OUT Y0 // Green light ON MRD // Read top of stack (without popp…	### [Part One] - Mitsubishi FX3U/FX3UC IL Instruction List Code ```il // Initialize the timer variable D0 to 38 (total cycle duration in seconds) MOV #038, D0 // Red phase condition (initially set for demonstration; actual logic follows) MOV #001, M0 // Assume M0 represents red light status (1 = ON) LOOP: // Countdown control: decrement D0 every second DECP D0 // Decrement the value in D0 // Red …	To implement the sequential switching of red, yellow, and green lights on a one-way road using Mitsubishi FX-series PLC IL instruction list programming, with a full cycle of 38 seconds, you would follow a logic similar to the examples provided but adjust the timing conditions according to your needs. ### Part One: Mitsubishi FX3U/FX3UC IL Instruction List Code ```il LD M8000 // Power ON detection…	[21, 25, 20]	[0.9998, 0.9998, 0.9997]	0.5689	0.7028	0.0048	0.2717	0.0961	0.4104	288.78	171.58
llama3.3:70b	30	How to use Mitsubishi FX-series PLC IL instruction list and the DECO instruction to control a bidirectional red-yellow-green light cycle? Assume input X000, outputs Y000~Y005, and use M1~M16, M100, M101, T1~T6, and D1 to implement phase switching.	LD M8000 ; PLC startup pulse DECO D1 M10 K6 ; Decode D1 to control a 7-state cycle (M10~M16 ON) LD X000 ; When emergency stop input X000 is activated RST D1 ; Reset data register D1 ZRST M10 M16 ; Reset state relays M10~M16 ZRST M100 M101 ; Reset red light control relays M100~M101 LD M10 ; Start green light timing relay M10 AND M1 ; When M1 condition is true MOV K1 D1 ; Write K1 to D1 to switch t…	[ERROR] timed out	To address your question on how to use Mitsubishi FX-series PLC IL instruction list and the DECO instruction to control a bidirectional red-yellow-green light cycle, I will provide a step-by-step guide based on the examples given. The goal is to create a program that controls traffic lights in a bidirectional setup, with phases for green, yellow, and red lights for both directions. ### Part One: …	[31, 32, 33]	[1.0, 1.0, 1.0]	0.1154	0.6939	0.0	0.5516	0.0089	0.7075	300.09	286.94
llama3.3:70b	31	How to use Mitsubishi FX-series PLC IL instruction list and the DECO instruction to control a bidirectional red-yellow-green light cycle? Assume input X000, outputs Y000~Y005, and use M1~M16, M100, M101, T1~T6, and D1 to implement phase switching.	LD M8000 ; PLC startup pulse DECO D1 M10 K6 ; Decode D1 to control a 7-state cycle (M10~M16 ON) LD X000 ; When emergency stop input X000 is activated RST D1 ; Reset data register D1 ZRST M10 M16 ; Reset state relays M10~M16 ZRST M100 M101 ; Reset red light control relays M100~M101 LD M10 ; Start green light timing relay M10 AND M1 ; When M1 condition is true MOV K1 D1 ; Write K1 to D1 to switch t…	[ERROR] timed out	Here are the answers: **Part One - Mitsubishi FX3U/FX3UC IL Instruction List Code** ```il LD M8000 ; PLC startup pulse DECO D1 M10 K6 ; Decode D1 to control a 7-state cycle (M10~M16 ON) LD X000 ; When emergency stop input X000 is activated RST D1 ; Reset data register D1 ZRST M10 M16 ; Reset state relays M10~M16 ZRST M100 M101 ; Reset red light control relays M100~M101 LD M10 ; Start green light …	[30, 32, 33]	[1.0, 1.0, 1.0]	0.1095	0.9065	0.0	0.5455	0.0089	0.7293	300.1	288.83
llama3.3:70b	32	How to use Mitsubishi FX-series PLC IL instruction list and the DECO instruction to control a bidirectional red-yellow-green light cycle? Assume input X000, outputs Y000~Y005, and use M1~M16, M100, M101, T1~T6, and D1 to implement phase switching.	LD M8000 ; PLC startup pulse DECO D1 M10 K6 ; Decode D1 to control a 7-state cycle (M10~M16 ON) LD X000 ; When emergency stop input X000 is activated RST D1 ; Reset data register D1 ZRST M10 M16 ; Reset state relays M10~M16 ZRST M100 M101 ; Reset red light control relays M100~M101 LD M10 ; Start green light timing relay M10 AND M1 ; When M1 condition is true MOV K1 D1 ; Write K1 to D1 to switch t…	[ERROR] timed out	To answer your question on how to use Mitsubishi FX-series PLC IL instruction list and the DECO instruction to control a bidirectional red-yellow-green light cycle, I will provide both the complete IL program with line-by-line English comments as requested in Part One, and then explain the step-by-step logic flow of the program as requested in Part Two. ### Part One: Complete IL Program ```il LD …	[30, 31, 33]	[1.0, 1.0, 1.0]	0.1195	0.7924	0.0	0.5475	0.0089	0.7002	300.06	298.08
llama3.3:70b	33	How to use Mitsubishi FX-series PLC IL instruction list and the DECO instruction to control a bidirectional red-yellow-green light cycle? Assume input X000, outputs Y000~Y005, and use M1~M16, M100, M101, T1~T6, and D1 to implement phase switching.	LD M8000 ; PLC startup pulse DECO D1 M10 K6 ; Decode D1 to control a 7-state cycle (M10~M16 ON) LD X000 ; When emergency stop input X000 is activated RST D1 ; Reset data register D1 ZRST M10 M16 ; Reset state relays M10~M16 ZRST M100 M101 ; Reset red light control relays M100~M101 LD M10 ; Start green light timing relay M10 AND M1 ; When M1 condition is true MOV K1 D1 ; Write K1 to D1 to switch t…	[ERROR] timed out	To address your question on how to use Mitsubishi FX-series PLC IL instruction list and the DECO instruction for controlling a bidirectional red-yellow-green light cycle, I will provide a step-by-step explanation based on a generic example that fits your requirements. Given the assumption of input X000, outputs Y000~Y005, and using M1~M16, M100, M101, T1~T6, and D1 for phase switching, here is ho…	[30, 31, 32]	[1.0, 1.0, 1.0]	0.1159	0.6966	0.0	0.2832	0.0089	0.546	300.07	345.73
llama3.3:70b	34	How to use Mitsubishi FX-series PLC IL instruction list and the DECO instruction to control a bidirectional red-yellow-green light cycle? Assume input X000, outputs Y000~Y005, and use M1~M16, M100, M101, T1~T6, and D1 to implement phase switching.	LD M8000 ; PLC startup pulse DECO D1 M10 K6 ; Decode D1 to control a 7-state cycle (M10~M16 ON) LD X000 ; When emergency stop input X000 is activated RST D1 ; Reset data register D1 ZRST M10 M16 ; Reset state relays M10~M16 ZRST M100 M101 ; Reset red light control relays M100~M101 LD M10 ; Start green light timing relay M10 AND M1 ; When M1 condition is true MOV K1 D1 ; Write K1 to D1 to switch t…	[ERROR] timed out	To control a bidirectional red-yellow-green light cycle using the Mitsubishi FX-series PLC IL instruction list and the DECO instruction, follow this step-by-step guide. The program will utilize input X000, outputs Y000~Y005, and internal relays M1~M16, M100, M101, timers T1~T6, and data register D1 for phase switching. ### Part One: Mitsubishi FX3U/FX3UC IL Instruction List Code Here's a sample p…	[30, 31, 32]	[1.0, 1.0, 1.0]	0.1125	0.8194	0.0	0.5528	0.0089	0.7067	300.1	293.12
llama3.3:70b	35	How to use Mitsubishi FX-series PLC IL instruction list and the DECO instruction to control a bidirectional red-yellow-green light cycle? Assume input X000, outputs Y000~Y005, and use M1~M16, M100, M101, T1~T6, and D1 to implement phase switching.	LD M8000 ; PLC startup pulse DECO D1 M10 K6 ; Decode D1 to control a 7-state cycle (M10~M16 ON) LD X000 ; When emergency stop input X000 is activated RST D1 ; Reset data register D1 ZRST M10 M16 ; Reset state relays M10~M16 ZRST M100 M101 ; Reset red light control relays M100~M101 LD M10 ; Start green light timing relay M10 AND M1 ; When M1 condition is true MOV K1 D1 ; Write K1 to D1 to switch t…	**[Part One] - Mitsubishi FX3U/FX3UC IL Instruction List Code** ``` ; Initialize the program by setting all outputs to 0 LD #0000 ; Load immediate value 0000 into accumulator MOV Y000, ACC ; Move accumulator value to output Y000 (Red) MOV Y001, ACC ; Move accumulator value to output Y001 (Yellow) MOV Y002, ACC ; Move accumulator value to output Y002 (Green) MOV Y003, ACC ; Move accumulator value …	To control a bidirectional red-yellow-green light cycle using the Mitsubishi FX-series PLC IL instruction list and the DECO instruction, follow this step-by-step guide. The example provided will demonstrate how to implement a 7-state cycle for controlling traffic lights at an intersection with East-West and North-South directions. ### Part One: Mitsubishi FX3U/FX3UC IL Instruction List Code ```il…	[30, 31, 32]	[1.0, 1.0, 1.0]	0.539	0.8255	0.0189	0.3381	0.1202	0.5627	286.04	305.45
llama3.3:70b	36	How to use Mitsubishi FX-series PLC IL instruction list and the DECO instruction to control a bidirectional red-yellow-green light cycle? Assume input X000, outputs Y000~Y005, and use M1~M16, M100, M101, T1~T6, and D1 to implement phase switching.	LD M8000 ; PLC startup pulse DECO D1 M10 K6 ; Decode D1 to control a 7-state cycle (M10~M16 ON) LD X000 ; When emergency stop input X000 is activated RST D1 ; Reset data register D1 ZRST M10 M16 ; Reset state relays M10~M16 ZRST M100 M101 ; Reset red light control relays M100~M101 LD M10 ; Start green light timing relay M10 AND M1 ; When M1 condition is true MOV K1 D1 ; Write K1 to D1 to switch t…	### [Part One] - Mitsubishi FX3U/FX3UC IL Instruction List Code ```il // Initialize the program counter and flags LD M1 // Load flag M1 for initial condition check AND #0 // Ensure M1 is reset at start-up ST M1 // Store result back to M1 // Define the initial state of the traffic light (red) LD Y000 // Turn on red light initially ST Y000 // Main program loop starts here LOOP: // Check if it's tim…	To address your question on how to use Mitsubishi FX-series PLC IL instruction list and the DECO instruction for controlling a bidirectional red-yellow-green light cycle, let's break down the process into steps. We will assume input X000, outputs Y000~Y005, and utilize M1~M16, M100, M101, T1~T6, and D1 for implementing phase switching. ### Part One: Mitsubishi FX3U/FX3UC IL Instruction List Code …	[30, 31, 32]	[1.0, 1.0, 1.0]	0.5828	0.7493	0.0054	0.388	0.1449	0.5722	289.84	273.76
llama3.3:70b	37	How to use Mitsubishi FX-series PLC IL instruction list and the DECO instruction to control a bidirectional red-yellow-green light cycle? Assume input X000, outputs Y000~Y005, and use M1~M16, M100, M101, T1~T6, and D1 to implement phase switching.	LD M8000 ; PLC startup pulse DECO D1 M10 K6 ; Decode D1 to control a 7-state cycle (M10~M16 ON) LD X000 ; When emergency stop input X000 is activated RST D1 ; Reset data register D1 ZRST M10 M16 ; Reset state relays M10~M16 ZRST M100 M101 ; Reset red light control relays M100~M101 LD M10 ; Start green light timing relay M10 AND M1 ; When M1 condition is true MOV K1 D1 ; Write K1 to D1 to switch t…	[ERROR] timed out	To address the question of how to use Mitsubishi FX-series PLC IL instruction list and the DECO instruction to control a bidirectional red-yellow-green light cycle, we will provide a comprehensive example that includes both the complete IL program with line-by-line English comments and a step-by-step description of the program's logic flow. ### Part One: Mitsubishi FX3U/FX3UC IL Instruction List …	[30, 31, 32]	[1.0, 1.0, 1.0]	0.1144	0.7479	0.0	0.5166	0.0089	0.6848	300.1	293.64
llama3.3:70b	38	How to use Mitsubishi FX-series PLC IL instruction list and the DECO instruction to control a bidirectional red-yellow-green light cycle? Assume input X000, outputs Y000~Y005, and use M1~M16, M100, M101, T1~T6, and D1 to implement phase switching.	LD M8000 ; PLC startup pulse DECO D1 M10 K6 ; Decode D1 to control a 7-state cycle (M10~M16 ON) LD X000 ; When emergency stop input X000 is activated RST D1 ; Reset data register D1 ZRST M10 M16 ; Reset state relays M10~M16 ZRST M100 M101 ; Reset red light control relays M100~M101 LD M10 ; Start green light timing relay M10 AND M1 ; When M1 condition is true MOV K1 D1 ; Write K1 to D1 to switch t…	[ERROR] timed out	To address your question on how to use Mitsubishi FX-series PLC IL instruction list and the DECO instruction to control a bidirectional red-yellow-green light cycle, I will provide a comprehensive answer based on the reference examples given. ### Part One: Complete IL Program with Line-by-Line English Comments The following is a generalized version of the IL program that controls a bidirectional …	[30, 31, 32]	[1.0, 1.0, 1.0]	0.1103	0.7616	0.0	0.4896	0.0089	0.6556	300.09	321.68
llama3.3:70b	39	How to use Mitsubishi FX-series PLC IL instruction list and the DECO instruction to control a bidirectional red-yellow-green light cycle? Assume input X000, outputs Y000~Y005, and use M1~M16, M100, M101, T1~T6, and D1 to implement phase switching.	LD M8000 ; PLC startup pulse DECO D1 M10 K6 ; Decode D1 to control a 7-state cycle (M10~M16 ON) LD X000 ; When emergency stop input X000 is activated RST D1 ; Reset data register D1 ZRST M10 M16 ; Reset state relays M10~M16 ZRST M100 M101 ; Reset red light control relays M100~M101 LD M10 ; Start green light timing relay M10 AND M1 ; When M1 condition is true MOV K1 D1 ; Write K1 to D1 to switch t…	[ERROR] timed out	To control a bidirectional red-yellow-green light cycle using Mitsubishi FX-series PLC IL instruction list and the DECO instruction, you can follow the provided example code. Here is the complete IL program with line-by-line English comments: ```il LD M8000 ; PLC startup pulse DECO D1 M10 K6 ; Decode D1 to control a 7-state cycle (M10~M16 ON) LD X000 ; When emergency stop input X000 is activated …	[30, 31, 32]	[1.0, 1.0, 1.0]	0.1139	0.8462	0.0	0.5392	0.0089	0.6942	300.1	303.35
llama3.3:70b	40	How to use Mitsubishi FX-series PLC IL instruction list to design a bidirectional traffic light control logic? Assume both North-South and East-West directions have green, yellow, and red light cycles, and there is a 2-second blinking warning before the green light ends.	LD X000 // Start button OR M0 ANI X001 // Stop button OUT M0 // System start flag LD M0 ANI T7 // Ensure not yet reached final timer OUT T0 K150 // T0 = 15.0 sec ANI T0 OUT M1 // M1 = North-South green phase LD T0 OUT T1 K20 // T1 = 2 sec ANI T1 OUT M2 // M2 = North-South green blinking phase LD T1 OUT T2 K40 // T2 = 4.0 sec ANI T2 OUT M3 // M3 = North-South yellow phase LD T2 OUT T3 K40 // T3 = …	[ERROR] timed out	To design a bidirectional traffic light control logic using Mitsubishi FX-series PLC IL instruction list, follow this example: **Part One - Complete IL Program with Line-by-Line English Comments** ```il // Initialize system start flag based on start and stop buttons LD X000 // Load the state of the start button OR M0 // OR with the current state of system start flag ANI X001 // AND NOT with the s…	[41, 42, 43]	[1.0, 1.0, 1.0]	0.0669	0.5725	0	0.0985	0.0078	0.3924	300.1	313.4
llama3.3:70b	41	How to use Mitsubishi FX-series PLC IL instruction list to design a bidirectional traffic light control logic? Assume both North-South and East-West directions have green, yellow, and red light cycles, and there is a 2-second blinking warning before the green light ends.	LD X000 // Start button OR M0 ANI X001 // Stop button OUT M0 // System start flag LD M0 ANI T7 // Ensure not yet reached final timer OUT T0 K90 // T0 = 9.0 sec ANI T0 OUT M1 // M1 = North-South green phase LD T0 OUT T1 K20 // T1 = 2 sec ANI T1 OUT M2 // M2 = North-South green blinking phase LD T1 OUT T2 K50 // T2 = 5.0 sec ANI T2 OUT M3 // M3 = North-South yellow phase LD T2 OUT T3 K30 // T3 = 3.…	[ERROR] timed out	To design a bidirectional traffic light control logic using Mitsubishi FX-series PLC IL instruction list, you can follow the provided examples with adjustments for specific timing requirements. Here's an example that combines elements from the references given: ```plc // Start and stop button logic LD X000 // Load start button input OR M0 // OR with existing system start flag ANI X001 // AND NOT …	[40, 42, 43]	[1.0, 1.0, 1.0]	0.0632	0.5665	0	0.082	0.0078	0.3993	300.08	283.96
llama3.3:70b	42	How to use Mitsubishi FX-series PLC IL instruction list to design a bidirectional traffic light control logic? Assume both North-South and East-West directions have green, yellow, and red light cycles, and there is a 2-second blinking warning before the green light ends.	LD X000 // Start button OR M0 ANI X001 // Stop button OUT M0 // System start flag LD M0 ANI T7 // Ensure not yet reached final timer OUT T0 K170 // T0 = 17.0 sec ANI T0 OUT M1 // M1 = North-South green phase LD T0 OUT T1 K20 // T1 = 2 sec ANI T1 OUT M2 // M2 = North-South green blinking phase LD T1 OUT T2 K40 // T2 = 4.0 sec ANI T2 OUT M3 // M3 = North-South yellow phase LD T2 OUT T3 K10 // T3 = …	[ERROR] timed out	To address your question on designing a bidirectional traffic light control logic using Mitsubishi FX-series PLC IL (Instruction List) programming, I'll provide a comprehensive answer based on the reference examples you've shared. ### Part One - Mitsubishi FX3U/FX3UC IL Instruction List Code Below is an example of how the complete IL program might look with line-by-line English comments. Note tha…	[40, 41, 43]	[1.0, 1.0, 1.0]	0.0672	0.4952	0	0.0977	0.0078	0.352	300.1	321.19
llama3.3:70b	43	How to use Mitsubishi FX-series PLC IL instruction list to design a bidirectional traffic light control logic? Assume both North-South and East-West directions have green, yellow, and red light cycles, and there is a 2-second blinking warning before the green light ends.	LD X000 // Start button OR M0 ANI X001 // Stop button OUT M0 // System start flag LD M0 ANI T7 // Ensure not yet reached final timer OUT T0 K140 // T0 = 14.0 sec ANI T0 OUT M1 // M1 = North-South green phase LD T0 OUT T1 K20 // T1 = 2 sec ANI T1 OUT M2 // M2 = North-South green blinking phase LD T1 OUT T2 K30 // T2 = 3.0 sec ANI T2 OUT M3 // M3 = North-South yellow phase LD T2 OUT T3 K10 // T3 = …	[ERROR] timed out	Here's the complete IL program with line-by-line English comments for designing a bidirectional traffic light control logic: ```il // Initialize system start flag when start button is pressed and stop button is not pressed LD X000 // Start button OR M0 // System start flag (initialized as 0) ANI X001 // Stop button OUT M0 // System start flag // Check if system has started and not yet reached fin…	[40, 41, 42]	[1.0, 1.0, 1.0]	0.0629	0.6177	0	0.1381	0.0078	0.4069	300.1	322.69
llama3.3:70b	44	How to use Mitsubishi FX-series PLC IL instruction list to design a bidirectional traffic light control logic? Assume both North-South and East-West directions have green, yellow, and red light cycles, and there is a 2-second blinking warning before the green light ends.	LD X000 // Start button OR M0 ANI X001 // Stop button OUT M0 // System start flag LD M0 ANI T7 // Ensure not yet reached final timer OUT T0 K200 // T0 = 20.0 sec ANI T0 OUT M1 // M1 = North-South green phase LD T0 OUT T1 K20 // T1 = 2 sec ANI T1 OUT M2 // M2 = North-South green blinking phase LD T1 OUT T2 K40 // T2 = 4.0 sec ANI T2 OUT M3 // M3 = North-South yellow phase LD T2 OUT T3 K20 // T3 = …	[ERROR] timed out	To address the question of how to use Mitsubishi FX-series PLC IL instruction list to design a bidirectional traffic light control logic with both North-South and East-West directions having green, yellow, and red light cycles, along with a 2-second blinking warning before the green light ends, let's break down the process into two main parts as requested: ### Part One - Mitsubishi FX3U/FX3UC IL …	[40, 41, 42]	[1.0, 1.0, 1.0]	0.0647	0.5316	0	0.0752	0.0078	0.3026	300.1	388.19
llama3.3:70b	45	How to use Mitsubishi FX-series PLC IL instruction list to design a bidirectional traffic light control logic? Assume both North-South and East-West directions have green, yellow, and red light cycles, and there is a 2-second blinking warning before the green light ends.	LD X000 // Start button OR M0 ANI X001 // Stop button OUT M0 // System start flag LD M0 ANI T7 // Ensure not yet reached final timer OUT T0 K170 // T0 = 17.0 sec ANI T0 OUT M1 // M1 = North-South green phase LD T0 OUT T1 K20 // T1 = 2 sec ANI T1 OUT M2 // M2 = North-South green blinking phase LD T1 OUT T2 K50 // T2 = 5.0 sec ANI T2 OUT M3 // M3 = North-South yellow phase LD T2 OUT T3 K40 // T3 = …	[ERROR] timed out	To address the question of designing a bidirectional traffic light control logic using Mitsubishi FX-series PLC IL (Instruction List) programming, we will break down the process into two main parts as requested: ### Part One - Mitsubishi FX3U/FX3UC IL Instruction List Code Below is an example code that implements the required logic. This code assumes you have a basic understanding of how timers a…	[40, 41, 42]	[1.0, 1.0, 1.0]	0.0685	0.5396	0	0.1024	0.0078	0.3217	300.08	326.67
llama3.3:70b	46	How to use Mitsubishi FX-series PLC IL instruction list to design a bidirectional traffic light control logic? Assume both North-South and East-West directions have green, yellow, and red light cycles, and there is a 2-second blinking warning before the green light ends.	LD X000 // Start button OR M0 ANI X001 // Stop button OUT M0 // System start flag LD M0 ANI T7 // Ensure not yet reached final timer OUT T0 K240 // T0 = 24.0 sec ANI T0 OUT M1 // M1 = North-South green phase LD T0 OUT T1 K20 // T1 = 2 sec ANI T1 OUT M2 // M2 = North-South green blinking phase LD T1 OUT T2 K40 // T2 = 4.0 sec ANI T2 OUT M3 // M3 = North-South yellow phase LD T2 OUT T3 K20 // T3 = …	### [Part One] - Mitsubishi FX3U/FX3UC IL Instruction List Code ```il // Start of program START: // Initialize timers for North-South (NS) and East-West (EW) directions MOV #1000, T100 // Set timer T100 for NS green light duration in ms MOV #500, T101 // Set timer T101 for NS yellow light duration in ms MOV #2000, T102 // Set timer T102 for EW green light duration in ms MOV #500, T103 // Set time…	To address your question on designing a bidirectional traffic light control logic using Mitsubishi FX-series PLC IL (Instruction List) programming, let's break down the process into two main parts as requested: ### Part One - Mitsubishi FX3U/FX3UC IL Instruction List Code Here is a sample IL program for a bidirectional traffic light control system. This example assumes you have basic knowledge of…	[40, 41, 42]	[1.0, 1.0, 1.0]	0.6204	0.5134	0.0021	0.1978	0.0824	0.4397	267.1	272.88
llama3.3:70b	47	How to use Mitsubishi FX-series PLC IL instruction list to design a bidirectional traffic light control logic? Assume both North-South and East-West directions have green, yellow, and red light cycles, and there is a 2-second blinking warning before the green light ends.	LD X000 // Start button OR M0 ANI X001 // Stop button OUT M0 // System start flag LD M0 ANI T7 // Ensure not yet reached final timer OUT T0 K180 // T0 = 18.0 sec ANI T0 OUT M1 // M1 = North-South green phase LD T0 OUT T1 K20 // T1 = 2 sec ANI T1 OUT M2 // M2 = North-South green blinking phase LD T1 OUT T2 K40 // T2 = 4.0 sec ANI T2 OUT M3 // M3 = North-South yellow phase LD T2 OUT T3 K30 // T3 = …	[ERROR] timed out	To address your question on how to use Mitsubishi FX-series PLC IL instruction list for designing a bidirectional traffic light control logic with specific timing requirements, let's break down the process into two main parts as per your request: ### Part One - Mitsubishi FX3U/FX3UC IL Instruction List Code Below is an example of a complete IL program for controlling a bidirectional traffic light…	[40, 41, 42]	[1.0, 1.0, 1.0]	0.0666	0.479	0	0.0826	0.0078	0.3343	300.1	357.13
llama3.3:70b	48	How to use Mitsubishi FX-series PLC IL instruction list to design a bidirectional traffic light control logic? Assume both North-South and East-West directions have green, yellow, and red light cycles, and there is a 2-second blinking warning before the green light ends.	LD X000 // Start button OR M0 ANI X001 // Stop button OUT M0 // System start flag LD M0 ANI T7 // Ensure not yet reached final timer OUT T0 K60 // T0 = 6.0 sec ANI T0 OUT M1 // M1 = North-South green phase LD T0 OUT T1 K20 // T1 = 2 sec ANI T1 OUT M2 // M2 = North-South green blinking phase LD T1 OUT T2 K50 // T2 = 5.0 sec ANI T2 OUT M3 // M3 = North-South yellow phase LD T2 OUT T3 K40 // T3 = 4.…	**[Part One] - Mitsubishi FX3U/FX3UC IL Instruction List Code** ```il // Initialize timer T0 for North-South direction green light duration (30 seconds) LD #030000 // Load 30 seconds into accumulator MOV T0 // Move accumulator value to timer T0 // Initialize timer T1 for East-West direction green light duration (30 seconds) LD #030000 // Load 30 seconds into accumulator MOV T1 // Move accumulator…	To address the question of designing a bidirectional traffic light control logic using Mitsubishi FX-series PLC IL instruction list, where both North-South and East-West directions have green, yellow, and red light cycles with a 2-second blinking warning before the green light ends, we can follow a structured approach based on the provided reference examples. ### Part One: Complete IL Program wit…	[40, 41, 42]	[1.0, 1.0, 1.0]	0.5535	0.5416	0.0058	0.1235	0.121	0.3853	282.27	321.46
llama3.3:70b	49	How to use Mitsubishi FX-series PLC IL instruction list to design a bidirectional traffic light control logic? Assume both North-South and East-West directions have green, yellow, and red light cycles, and there is a 2-second blinking warning before the green light ends.	LD X000 // Start button OR M0 ANI X001 // Stop button OUT M0 // System start flag LD M0 ANI T7 // Ensure not yet reached final timer OUT T0 K130 // T0 = 13.0 sec ANI T0 OUT M1 // M1 = North-South green phase LD T0 OUT T1 K20 // T1 = 2 sec ANI T1 OUT M2 // M2 = North-South green blinking phase LD T1 OUT T2 K40 // T2 = 4.0 sec ANI T2 OUT M3 // M3 = North-South yellow phase LD T2 OUT T3 K50 // T3 = …	[ERROR] timed out	To design a bidirectional traffic light control logic using Mitsubishi FX-series PLC IL instruction list, we can follow the provided reference examples with modifications to suit specific timing requirements. Below is a complete IL program based on one of the reference examples but generalized for clarity and step-by-step explanation: ```plc // Initialization LD X000 // Load start button input OR…	[40, 41, 42]	[1.0, 1.0, 1.0]	0.0621	0.5587	0	0.1041	0.0078	0.369	300.03	297.79
llama3.3:70b	50	Please write a traffic light control program for a crossroad using Mitsubishi FX-series PLC IL instruction list. The system is started by X0 and stopped by X1. Both North-South and East-West directions have green lights (with blinking before end), yellow lights, and red lights, switching alternately in a periodic cycle.	LD X000 // Start button OR M0 ANI X001 // Stop button OUT M0 // System start flag // Stage 1: N-S Green LD M0 ANI T7 // Ensure final timer not reached OUT T0 K120 // T0 = 12.0 sec (N-S Green) ANI T0 OUT M1 // M1 = N-S Green Phase // N-S Green Blinking Before End LD T0 OUT T1 K20 // T1 = 2 sec (blinking time) ANI T1 OUT M2 // M2 = N-S Green Blinking Phase // Stage 2: N-S Yellow LD T1 OUT T2 K50 //…	[ERROR] timed out	Here is the complete IL program with line-by-line English comments: ``` LD X000 // Start button OR M0 // System start flag (set when start button is pressed) ANI X001 // Stop button (reset system start flag when stop button is pressed) OUT M0 // System start flag // Stage 1: N-S Green LD M0 // Check if system is started ANI T7 // Ensure final timer not reached OUT T0 K200 // T0 = 20.0 sec (N-S Gr…	[51, 52, 53]	[1.0, 1.0, 1.0]	0.0726	0.7766	0	0.2578	0.0122	0.4699	300.01	345.66
llama3.3:70b	51	Please write a traffic light control program for a crossroad using Mitsubishi FX-series PLC IL instruction list. The system is started by X0 and stopped by X1. Both North-South and East-West directions have green lights (with blinking before end), yellow lights, and red lights, switching alternately in a periodic cycle.	LD X000 // Start button OR M0 ANI X001 // Stop button OUT M0 // System start flag // Stage 1: N-S Green LD M0 ANI T7 // Ensure final timer not reached OUT T0 K210 // T0 = 21.0 sec (N-S Green) ANI T0 OUT M1 // M1 = N-S Green Phase // N-S Green Blinking Before End LD T0 OUT T1 K20 // T1 = 2 sec (blinking time) ANI T1 OUT M2 // M2 = N-S Green Blinking Phase // Stage 2: N-S Yellow LD T1 OUT T2 K30 //…	**[Part One] - Mitsubishi FX3U/FX3UC IL Instruction List Code** ```il // Start of the program ( // Check if start signal X0 is ON and stop signal X1 is OFF LD X0 // Load input X0 (start signal) ANDN X1 // AND with NOT X1 (stop signal) to ensure it's off ) // Main control logic ( // Timer for green light duration (North-South direction) TON K100, // Start timer K100 with a time base of 100 seconds…	Here is the complete traffic light control program for a crossroad using Mitsubishi FX-series PLC IL instruction list: ```il // Start/Stop Control LD X000 // Start button OR M0 // System start flag (M0) ANI X001 // Stop button OUT M0 // System start flag // Stage 1: N-S Green LD M0 // Ensure system is started ANI T7 // Ensure final timer not reached OUT T0 K120 // T0 = 12.0 sec (N-S Green) ANI T0…	[50, 52, 53]	[1.0, 1.0, 1.0]	0.6033	0.6561	0.0044	0.3007	0.1143	0.5275	282.64	310.02
llama3.3:70b	52	Please write a traffic light control program for a crossroad using Mitsubishi FX-series PLC IL instruction list. The system is started by X0 and stopped by X1. Both North-South and East-West directions have green lights (with blinking before end), yellow lights, and red lights, switching alternately in a periodic cycle.	LD X000 // Start button OR M0 ANI X001 // Stop button OUT M0 // System start flag // Stage 1: N-S Green LD M0 ANI T7 // Ensure final timer not reached OUT T0 K140 // T0 = 14.0 sec (N-S Green) ANI T0 OUT M1 // M1 = N-S Green Phase // N-S Green Blinking Before End LD T0 OUT T1 K20 // T1 = 2 sec (blinking time) ANI T1 OUT M2 // M2 = N-S Green Blinking Phase // Stage 2: N-S Yellow LD T1 OUT T2 K50 //…	[ERROR] timed out	Here's the complete traffic light control program for a crossroad using Mitsubishi FX-series PLC IL instruction list: ```il // Start/Stop logic LD X000 // Start button OR M0 // System start flag (M0) ANI X001 // Stop button OUT M0 // System start flag // Stage 1: N-S Green LD M0 // Check if system is running ANI T7 // Ensure final timer not reached OUT T0 K150 // T0 = 15.0 sec (N-S Green) ANI T0 …	[50, 51, 53]	[1.0, 1.0, 1.0]	0.0718	0.6174	0	0.3424	0.0122	0.5412	300.07	308.71
llama3.3:70b	53	Please write a traffic light control program for a crossroad using Mitsubishi FX-series PLC IL instruction list. The system is started by X0 and stopped by X1. Both North-South and East-West directions have green lights (with blinking before end), yellow lights, and red lights, switching alternately in a periodic cycle.	LD X000 // Start button OR M0 ANI X001 // Stop button OUT M0 // System start flag // Stage 1: N-S Green LD M0 ANI T7 // Ensure final timer not reached OUT T0 K180 // T0 = 18.0 sec (N-S Green) ANI T0 OUT M1 // M1 = N-S Green Phase // N-S Green Blinking Before End LD T0 OUT T1 K20 // T1 = 2 sec (blinking time) ANI T1 OUT M2 // M2 = N-S Green Blinking Phase // Stage 2: N-S Yellow LD T1 OUT T2 K40 //…	### [Part One] - Mitsubishi FX3U/FX3UC IL Instruction List Code ```plc // Start of program LD X0 // Load the start signal into accumulator AND !X1 // Check if stop signal is not active JP LBL_START // Jump to start label if conditions are met LBL_START: // Initialize timers and flags MOV #100, T100 // Set timer T100 for green light duration (10 seconds) MOV #20, T200 // Set timer T200 for yellow …	Here is the complete IL program with line-by-line English comments for a traffic light control system using Mitsubishi FX-series PLC: ```il LD X000 // Load start button input OR M0 // OR with system start flag ANI X001 // AND with NOT stop button (to prevent stopping during cycle) OUT M0 // Output to system start flag // Stage 1: N-S Green LD M0 // Ensure system is running ANI T7 // Ensure final …	[50, 51, 52]	[1.0, 1.0, 1.0]	0.6057	0.6598	0.002	0.2013	0.093	0.4526	273.04	352.07
llama3.3:70b	54	Please write a traffic light control program for a crossroad using Mitsubishi FX-series PLC IL instruction list. The system is started by X0 and stopped by X1. Both North-South and East-West directions have green lights (with blinking before end), yellow lights, and red lights, switching alternately in a periodic cycle.	LD X000 // Start button OR M0 ANI X001 // Stop button OUT M0 // System start flag // Stage 1: N-S Green LD M0 ANI T7 // Ensure final timer not reached OUT T0 K50 // T0 = 5.0 sec (N-S Green) ANI T0 OUT M1 // M1 = N-S Green Phase // N-S Green Blinking Before End LD T0 OUT T1 K20 // T1 = 2 sec (blinking time) ANI T1 OUT M2 // M2 = N-S Green Blinking Phase // Stage 2: N-S Yellow LD T1 OUT T2 K30 // T…	**[Part One] - Mitsubishi FX3U/FX3UC IL Instruction List Code** ```il // Start of the program 1. LD X0 // Load the start signal into accumulator 2. AND M0 // Check if the system is already running (M0 = system running flag) 3. INV M0 // Invert the result to trigger start only when not running 4. MOV M100 // Move the result to a temporary memory location for later use 5. LD X1 // Load the stop sig…	Here is the traffic light control program for a crossroad using Mitsubishi FX-series PLC IL instruction list: ``` LD X000 // Start button OR M0 ANI X001 // Stop button OUT M0 // System start flag // Stage 1: N-S Green LD M0 ANI T7 // Ensure final timer not reached OUT T0 K100 // T0 = 10.0 sec (N-S Green) ANI T0 OUT M1 // M1 = N-S Green Phase // N-S Green Blinking Before End LD T0 OUT T1 K20 // T1…	[50, 51, 52]	[1.0, 1.0, 1.0]	0.5703	0.6621	0.009	0.5686	0.1194	0.7189	284.94	212.25
llama3.3:70b	55	Please write a traffic light control program for a crossroad using Mitsubishi FX-series PLC IL instruction list. The system is started by X0 and stopped by X1. Both North-South and East-West directions have green lights (with blinking before end), yellow lights, and red lights, switching alternately in a periodic cycle.	LD X000 // Start button OR M0 ANI X001 // Stop button OUT M0 // System start flag // Stage 1: N-S Green LD M0 ANI T7 // Ensure final timer not reached OUT T0 K200 // T0 = 20.0 sec (N-S Green) ANI T0 OUT M1 // M1 = N-S Green Phase // N-S Green Blinking Before End LD T0 OUT T1 K20 // T1 = 2 sec (blinking time) ANI T1 OUT M2 // M2 = N-S Green Blinking Phase // Stage 2: N-S Yellow LD T1 OUT T2 K40 //…	[ERROR] timed out	Here's the traffic light control program for a crossroad using Mitsubishi FX-series PLC IL instruction list: ```il // Start/Stop Control LD X000 // Start button OR M0 ANI X001 // Stop button OUT M0 // System start flag // Stage 1: N-S Green LD M0 ANI T7 // Ensure final timer not reached OUT T0 K150 // T0 = 15.0 sec (N-S Green) ANI T0 OUT M1 // M1 = N-S Green Phase // N-S Green Blinking Before End…	[50, 51, 52]	[1.0, 1.0, 1.0]	0.0684	0.6546	0	0.4163	0.0122	0.5658	300.1	294.17
llama3.3:70b	56	Please write a traffic light control program for a crossroad using Mitsubishi FX-series PLC IL instruction list. The system is started by X0 and stopped by X1. Both North-South and East-West directions have green lights (with blinking before end), yellow lights, and red lights, switching alternately in a periodic cycle.	LD X000 // Start button OR M0 ANI X001 // Stop button OUT M0 // System start flag // Stage 1: N-S Green LD M0 ANI T7 // Ensure final timer not reached OUT T0 K200 // T0 = 20.0 sec (N-S Green) ANI T0 OUT M1 // M1 = N-S Green Phase // N-S Green Blinking Before End LD T0 OUT T1 K20 // T1 = 2 sec (blinking time) ANI T1 OUT M2 // M2 = N-S Green Blinking Phase // Stage 2: N-S Yellow LD T1 OUT T2 K30 //…	[ERROR] timed out	Here's the traffic light control program for a crossroad using Mitsubishi FX-series PLC IL instruction list: ```il // System start/stop control LD X000 // Start button OR M0 ANI X001 // Stop button OUT M0 // System start flag // Stage 1: N-S Green LD M0 ANI T7 // Ensure final timer not reached OUT T0 K150 // T0 = 15.0 sec (N-S Green) ANI T0 OUT M1 // M1 = N-S Green Phase // N-S Green Blinking Bef…	[50, 51, 52]	[1.0, 1.0, 1.0]	0.0686	0.6512	0	0.4211	0.0122	0.5704	300.05	284.77
llama3.3:70b	57	Please write a traffic light control program for a crossroad using Mitsubishi FX-series PLC IL instruction list. The system is started by X0 and stopped by X1. Both North-South and East-West directions have green lights (with blinking before end), yellow lights, and red lights, switching alternately in a periodic cycle.	LD X000 // Start button OR M0 ANI X001 // Stop button OUT M0 // System start flag // Stage 1: N-S Green LD M0 ANI T7 // Ensure final timer not reached OUT T0 K250 // T0 = 25.0 sec (N-S Green) ANI T0 OUT M1 // M1 = N-S Green Phase // N-S Green Blinking Before End LD T0 OUT T1 K20 // T1 = 2 sec (blinking time) ANI T1 OUT M2 // M2 = N-S Green Blinking Phase // Stage 2: N-S Yellow LD T1 OUT T2 K40 //…	[ERROR] timed out	Here's the complete IL program with line-by-line English comments for the traffic light control system: ```il // Start and stop conditions LD X000 // Load start button input OR M0 // OR with internal relay M0 (system start flag) ANI X001 // AND NOT with stop button input OUT M0 // Output to internal relay M0 (system start flag) // Stage 1: N-S Green LD M0 // Load system start flag ANI T7 // Ensur…	[50, 51, 52]	[1.0, 1.0, 1.0]	0.0714	0.609	0	0.1621	0.0122	0.4516	300.1	365.97
llama3.3:70b	58	Please write a traffic light control program for a crossroad using Mitsubishi FX-series PLC IL instruction list. The system is started by X0 and stopped by X1. Both North-South and East-West directions have green lights (with blinking before end), yellow lights, and red lights, switching alternately in a periodic cycle.	LD X000 // Start button OR M0 ANI X001 // Stop button OUT M0 // System start flag // Stage 1: N-S Green LD M0 ANI T7 // Ensure final timer not reached OUT T0 K120 // T0 = 12.0 sec (N-S Green) ANI T0 OUT M1 // M1 = N-S Green Phase // N-S Green Blinking Before End LD T0 OUT T1 K20 // T1 = 2 sec (blinking time) ANI T1 OUT M2 // M2 = N-S Green Blinking Phase // Stage 2: N-S Yellow LD T1 OUT T2 K50 //…	[ERROR] timed out	Here's the complete traffic light control program for a crossroad using Mitsubishi FX-series PLC IL instruction list: ```plc // Start/Stop Control LD X000 // Start button OR M0 ANI X001 // Stop button OUT M0 // System start flag // Stage 1: N-S Green LD M0 ANI T7 // Ensure final timer not reached OUT T0 K150 // T0 = 15.0 sec (N-S Green) ANI T0 OUT M1 // M1 = N-S Green Phase // N-S Green Blinking …	[50, 51, 52]	[1.0, 1.0, 1.0]	0.073	0.6362	0	0.4042	0.0122	0.5735	300.04	299.77
llama3.3:70b	59	Please write a traffic light control program for a crossroad using Mitsubishi FX-series PLC IL instruction list. The system is started by X0 and stopped by X1. Both North-South and East-West directions have green lights (with blinking before end), yellow lights, and red lights, switching alternately in a periodic cycle.	LD X000 // Start button OR M0 ANI X001 // Stop button OUT M0 // System start flag // Stage 1: N-S Green LD M0 ANI T7 // Ensure final timer not reached OUT T0 K180 // T0 = 18.0 sec (N-S Green) ANI T0 OUT M1 // M1 = N-S Green Phase // N-S Green Blinking Before End LD T0 OUT T1 K20 // T1 = 2 sec (blinking time) ANI T1 OUT M2 // M2 = N-S Green Blinking Phase // Stage 2: N-S Yellow LD T1 OUT T2 K30 //…	[ERROR] timed out	Here is the complete IL program with line-by-line English comments: ``` LD X000 // Load start button input OR M0 // OR with system start flag ANI X001 // AND with NOT stop button input OUT M0 // Output to system start flag // Stage 1: N-S Green LD M0 // Load system start flag ANI T7 // Ensure final timer not reached OUT T0 K150 // Set T0 = 15.0 sec (N-S Green) ANI T0 // Check if T0 has timed out …	[50, 51, 52]	[1.0, 1.0, 1.0]	0.0737	0.7173	0	0.2012	0.0122	0.4673	300.08	363.71
llama3.3:70b	60	How to write a self-holding start-stop program in Mitsubishi FX-series PLC IL instruction list?	Input: X0 (Start), X1 (Stop) Output: Y0 (Motor or Load) Internal Relay: M0 (Self-hold) Instruction List Code: LD X0 ; Press start button OR M0 OUT M0 ; Set M0 (self-hold) LD X1 ; Press stop button RST M0 ; Reset M0 (stop) LD M0 ; If M0 is ON OUT Y0 ; Relay Y0 energized (drives motor or load) END ; End of program	**[Part One] - Mitsubishi FX3U/FX3UC IL Instruction List Code** ```il // Start of the program LD M0.0 // Load the state of memory bit M0.0 (initially 0) into the accumulator AND #0100 // Check if the start button is pressed (bit 4 of word 100) OR M0.1 // OR with the self-holding bit M0.1 to maintain the state after start button release ST M0.0 // Store the result back into memory bit M0.0 LD M0.0…	To write a self-holding start-stop program in Mitsubishi FX-series PLC IL (Instruction List), you can follow the logic and structure similar to the examples provided, focusing on creating a program that allows an output to remain active even after the input signal has ceased. This is typically achieved through the use of internal relays as self-hold mechanisms. Given the reference examples, let's…	[63, 66, 61]	[0.7928, 0.7585, 0.7029]	0.5379	0.7356	0.002	0.0364	0.0975	0.1891	168.5	111.91
llama3.3:70b	61	How to write a forward-reverse motor control program with interlock protection using Mitsubishi FX-series PLC IL instruction list?	Input: X0 (Forward), X1 (Reverse), X2 (Common Stop) Output: Y0 (Forward), Y1 (Reverse) Internal Relays: M0 (Forward self-hold), M1 (Reverse self-hold) Instruction List Code: LD X0 ; Press forward button ANI Y1 ; Interlocked with reverse output OUT M0 ; Set forward self-hold LD X1 ; Press reverse button ANI Y0 ; Interlocked with forward output OUT M1 ; Set reverse self-hold LD M0 ; If forward self…	**[Part One] - Mitsubishi FX3U/FX3UC IL Instruction List Code** ```il // Line 1: Define the input for forward command LD M0.00 // Load the value of M0.00 (Forward button) into the accumulator // Line 2-3: Check if the forward button is pressed and the reverse interlock is not active AND M0.01 // AND operation with M0.01 (Reverse interlock), result in accumulator JP LBL1 // Jump to label LBL1 if t…	To implement a forward-reverse motor control program with interlock protection using the Mitsubishi FX-series PLC IL (Instruction List) programming, you can follow the logic and structure provided in the reference examples. The goal is to ensure that the motor cannot run in both forward and reverse directions simultaneously, thus providing an interlock protection mechanism. ### Part One: Mitsubis…	[65, 60, 31]	[0.8341, 0.7029, 0.6533]	0.6695	0.7842	0.0037	0.068	0.1071	0.2121	236.46	157.9
llama3.3:70b	62	How to write an On-Delay program using Mitsubishi FX-series PLC IL instruction list?	Input: X0 (Start) Output: Y0 (Indicator or Load) Timer: T0 = 5 seconds (K50) Instruction List Code: LD X0 ; Press start button OUT T0 K50 ; Start timer T0, 5 seconds LD T0 ; When T0 times out OUT Y0 ; Output Y0 END ; End of program	**[Part One] - Mitsubishi FX3U/FX3UC IL Instruction List Code** ``` // Line 1: Define the input signal for starting the timer LD X0 // Load input signal from X0 (e.g., a pushbutton) // Line 2-3: Check if the input is ON and start the On-Delay timer AND #K100 // Check if the input is high and set K100 as a flag JP LBL1 // Jump to label LBL1 if the condition is true // Line 4-5: Define the On-Delay…	To write an On-Delay program using the Mitsubishi FX-series PLC IL (Instruction List), we need to follow a logic that starts a timer when a specific input condition is met and then turns on an output after the timer has expired. This type of program is useful for delaying the activation of an output by a certain amount of time after an input signal is received. Here's how you can structure such a…	[63, 70, 76]	[0.9763, 0.8223, 0.8457]	0.6749	0.6579	0.0036	0.0607	0.0752	0.1763	142.58	110.57
llama3.3:70b	63	How to write an Off-Delay program using Mitsubishi FX-series PLC IL instruction list?	Input: X0 (Button) Output: Y0 (Indicator) Timer: T0 = 5 seconds (K50) Internal Relay: M0 (Hold the light ON) Instruction List Code: LD X0 ; Button is pressed OUT M0 ; Set M0 LD /X0 ; Button released (X0 negated) OUT T0 K50 ; Start 5-second timer LD T0 ; When timer expires RST M0 ; Turn off holding LD M0 ; As long as M0 is ON OUT Y0 ; Keep light ON END ; End of program	**[Part One] - Mitsubishi FX3U/FX3UC IL Instruction List Code** ``` // Line 1: Define the input signal for starting the timer LD X0 // Load input X0 into the accumulator // Line 2-3: Check if the input is high to start the off-delay timer AND #01 // AND operation with immediate value 01 ( binary 0001 ) JP LBL1 // Jump to label LBL1 if result is zero, indicating X0 is low // Line 4-5: If X0 is hig…	To answer your question about writing an Off-Delay program using the Mitsubishi FX-series PLC IL instruction list, we can follow a similar structure to the examples you provided. An Off-Delay timer is used to keep an output active for a specified period after the input signal has stopped. Let's assume: - Input: X0 (Button press) - Output: Y0 (Light or Load) - Timer: T0 = 5 seconds (K50) Here's ho…	[62, 60, 71]	[0.9763, 0.7928, 0.8249]	0.5512	0.7586	0.0031	0.0845	0.0744	0.2195	227.88	139.45
llama3.3:70b	64	How to write a blinking light control (alternating timer) using Mitsubishi FX-series PLC IL instruction list?	Input: None Output: Y0 (Blinking Light) Timers: T0, T1 (Alternating timing) Internal Relay: M0 (Blink control) Instruction List Code: LD M8000 ; Always ON when PLC powered OUT T0 K50 ; Start T0, 5 seconds LD T0 ; When T0 completes OUT T1 K50 ; Start T1, 5 seconds LD T1 ; When T1 completes RST T0 ; Restart T0 LD T0 ; While T0 is timing OUT M0 ; M0 represents blinking LD M0 ; If M0 is ON OUT Y0 ; L…	**[Part One] - Mitsubishi FX3U/FX3UC IL Instruction List Code** ``` // Line 1: Define the start of the program START: // Line 2-3: Initialize timer T0 with a preset value of 1000 ms (1 second) LD #1000 // Load 1000 into the accumulator MOV T0.P // Move the accumulator to Timer T0's preset // Line 4: Initialize the output Q0.0 to OFF (0) state LD #0 // Load 0 into the accumulator MOV Q0.0 // Move …	To create a blinking light control using alternating timers with the Mitsubishi FX-series PLC in Instruction List (IL) programming, you can follow the logic provided in the reference examples. The goal is to have two timers alternate, turning an output (e.g., Y0) on and off. Here's how you could implement it: ### Part One - Mitsubishi FX3U/FX3UC IL Instruction List Code ```il ; Always start with …	[72, 62, 71]	[0.9354, 0.7692, 0.8239]	0.4373	0.739	0.0019	0.0516	0.0826	0.1859	170.01	186.07
llama3.3:70b	65	How to write a two-motor interlock control (cannot run simultaneously) using Mitsubishi FX-series PLC IL instruction list?	Input: X0 (Motor 1 Start), X1 (Motor 2 Start), X2 (Common Stop) Output: Y0 (Motor 1), Y1 (Motor 2) Internal Relays: M0 (Motor 1 hold), M1 (Motor 2 hold) Instruction List Code: LD X0 ; Start Motor 1 ANI Y1 ; Motor 2 not running OUT M0 ; Hold Motor 1 LD X1 ; Start Motor 2 ANI Y0 ; Motor 1 not running OUT M1 ; Hold Motor 2 LD M0 ; Motor 1 held OR Y0 ; Or already running ANI X2 ; Stop not pressed OUT…	### [Part One] - Mitsubishi FX3U/FX3UC IL Instruction List Code ```il // Initialize the program with comments for clarity // Line 1: Define a label to mark the start of our program logic START: // Line 2-3: Define inputs and outputs (for example purposes) // Assume %IW0.00 is an input for Motor 1 Start, and %QW0.00 is the output for Motor 1 Run // Assume %IW0.01 is an input for Motor 2 Start, and…	**Part One - Mitsubishi FX3U/FX3UC IL Instruction List Code** Here is the complete IL program with line-by-line English comments: ``` LD X0 ; Press motor 1 start button ANI Y1 ; Interlocked with motor 2 output (cannot run simultaneously) OUT M0 ; Set motor 1 self-hold LD X2 ; Press motor 1 stop button or common stop RST M0 ; Reset motor 1 self-hold LD X3 ; Press motor 2 start button ANI Y0 ; Inte…	[61, 72, 69]	[0.8341, 0.6779, 0.7216]	0.6712	0.797	0.0026	0.0867	0.1231	0.2827	192.28	148.33
llama3.3:70b	66	How to write an emergency stop (E-Stop) function using Mitsubishi FX-series PLC IL instruction list?	Input: X0 (Normal Start), X1 (Emergency Stop) Output: Y0 (Motor) Internal Relay: M0 (Hold) Instruction List Code: LD X0 ; Normal start SET M0 ; Set hold LD X1 ; Emergency stop RST M0 ; Immediately reset LD M0 ; If M0 is still ON OUT Y0 ; Motor runs END ; End of program	**[Part One] - Mitsubishi FX3U/FX3UC IL Instruction List Code** ``` ; Program starts here 1. LD M0 ; Load the value of M0 (E-Stop flag) into the accumulator 2. AND #K1000 ; Check if the E-Stop button is pressed (assuming K1000 is the input for E-Stop) 3. OR M1 ; If E-Stop is active or another condition (M1) is true, proceed 4. ST M2 ; Store the result in M2 (E-Stop status) 5. LD #K1000 ; Load the…	To implement an emergency stop (E-Stop) function in a Mitsubishi FX-series PLC using the Instruction List (IL) programming language, you need to ensure that when the E-Stop button is pressed, all outputs are immediately stopped or reset. Here's how you can integrate this functionality into your program. ### Part One: Mitsubishi FX3U/FX3UC IL Instruction List Code ```plc ; Initialize M8000 for RUN…	[60, 193, 76]	[0.7585, 0.6315, 0.6297]	0.5339	0.7151	0.0108	0.0247	0.0548	0.1123	203.17	144.36
llama3.3:70b	67	How to write a Toggle switch (single-button ON/OFF) using Mitsubishi FX-series PLC IL instruction list?	Input: X0 (Button) Output: Y0 (Light) Internal Relays: M0 (Rising Edge), M1 (State Hold) Instruction List Code: LD X0 ; Monitor X0 PLS M0 ; Rising edge trigger LD M0 ; If rising edge INV M1 ; Invert M1 OUT M1 ; Update state LD M1 ; If M1 is ON OUT Y0 ; Light ON END ; End of program	**[Part One] - Mitsubishi FX3U/FX3UC IL Instruction List Code** ``` ; Line 1: Define the input for the toggle switch LD X0 ; Load the current state of the input (X0) into the accumulator ; Line 2-3: Check if the input is ON (1) and the previous state was OFF (0) AND #01 ; Mask to check only the first bit (input state) JP M0, LABEL1 ; Jump to LABEL1 if the result of AND operation is not zero ; Lin…	To implement a toggle switch function using a single button for ON/OFF control with Mitsubishi FX-series PLC in Instruction List (IL) programming, you can follow the logic and code structure provided below. ### Part One - Mitsubishi FX3U/FX3UC IL Instruction List Code Here's how you could write the program: ``` LD X0 ; Press the toggle button OR M0 ; Set M0 if it's not already set (for first pres…	[64, 60, 73]	[0.7065, 0.6415, 0.6498]	0.5516	0.5764	0.0045	0.0151	0.0581	0.0806	203.01	226.21
llama3.3:70b	68	How to write a counter control program to perform an action after counting using Mitsubishi FX-series PLC IL instruction list?	Input: X0 (Product Sensor) Output: Y0 (Output when target count is reached) Counter: C0 (K10) Instruction List Code: LD X0 ; Product detected OUT C0 K10 ; Count up to 10 LD C0 ; When count = 10 OUT Y0 ; Trigger output RST C0 ; Reset counter END ; End of program	**[Part One] - Mitsubishi FX3U/FX3UC IL Instruction List Code** ```il // Initialize the counter variable to 0 MOV #0, D100 // Move immediate value 0 to data register D100 (counter) // Set up the counter trigger bit MOV #1, M0000 // Move immediate value 1 to memory bit M0000 (trigger) // Counter increment logic LD M0000 // Load the state of memory bit M0000 into the accumulator AND #1 // Perform a…	**Part One - Mitsubishi FX3U/FX3UC IL Instruction List Code** Here is the complete IL program with line-by-line English comments: ``` LD X0 ; Input to start counting OUT CU C2 K10 ; Increment counter C2 up to 10 LD X1 ; Input to reset counter RST C2 ; Reset counter C2 LD C2 ; Check if counter has reached the set value CP K5 ; Compare counter value with 5 LD = ; If counter value equals 5 OUT Y0 ; …	[78, 60, 79]	[0.8042, 0.7067, 0.7846]	0.5834	0.5915	0.0036	0.0196	0.0649	0.0734	204.24	174.1
llama3.3:70b	69	How to write a 'simple 2-step sequence' control program using Mitsubishi FX-series PLC IL instruction list?	Input: X0 (Start), X1 (Step Toggle) Output: Y0 (Step 1), Y1 (Step 2) Internal Relays: M0 (Step 1), M1 (Step 2) Instruction List Code: LD X0 ; Press start SET M0 ; Enter Step 1 LD M0 ; Step 1 active OUT Y0 ; Output Step 1 LD X1 ; Toggle RST M0 ; Exit Step 1 SET M1 ; Enter Step 2 LD M1 ; Step 2 active OUT Y1 ; Output Step 2 LD X1 ; Toggle again RST M1 ; Exit Step 2 SET M0 ; Return to Step 1 END ; E…	**[Part One] - Mitsubishi FX3U/FX3UC IL Instruction List Code** ``` // Define the start of the program 1. LD // Load the current state of input X0 into the accumulator X0 // Input X0 is used as a trigger for the sequence start 2. AND // Logical AND operation with the current state of M0 (internal relay) M0 // M0 is used to track if we are in step 1 or not 3. ST // Store the result into internal r…	**Part One - Mitsubishi FX3U/FX3UC IL Instruction List Code** Here is the complete IL program with line-by-line English comments for a simple 2-step sequence control: ``` LD X0 ; Press start button to begin sequence SET M0 ; Enter step 1, set internal relay M0 LD M0 ; If in step 1 OUT Y0 ; Output Y0 (step 1 output) OUT T0 K50 ; Set timer for 5 seconds (K50) for step 1 duration LD T0 ; When time u…	[74, 60, 68]	[0.7899, 0.7862, 0.7446]	0.6791	0.7418	0.0034	0.0618	0.1333	0.2294	198.91	136.44
llama3.3:70b	70	How to use Mitsubishi FX-series PLC IL instruction list to control delayed light startup with a timer (On-Delay)?	Input: X0 = Start Button Output: Y0 = Light Timer: T0 = 5 seconds (K50) Instruction List Code: LD X0 ; When the start button is pressed OUT T0 K50 ; Start timer T0 for 5 seconds LD T0 ; When T0 times out OUT Y0 ; Turn on light END ; End of program	### [Part One] - Mitsubishi FX3U/FX3UC IL Instruction List Code ```il // Line 1: Define the input for the start signal LD M0.00 // Load the value of memory bit M0.00 into the accumulator (Start button) // Line 2-3: Check if the start signal is high and the light status is off AND M0.01 // AND operation with M0.01 (Light Status), ensuring light is currently off LDN M0.02 // Load the inverted value…	To control a delayed light startup using an On-Delay timer with the Mitsubishi FX-series PLC in Instruction List (IL) programming, you can follow this example: **Part One - Mitsubishi FX3U/FX3UC IL Instruction List Code** ``` LD X0 ; Press the start button OUT T0 K30 ; Start timer T0, 3 seconds LD T0 ; When T0 times out OUT Y0 ; Turn on the light END ; End of program ``` **Part Two - Program Logi…	[71, 62, 72]	[0.9581, 0.8223, 0.8093]	0.6058	0.7031	0.0026	0.0735	0.074	0.1808	196.07	93.26
llama3.3:70b	71	How to use Mitsubishi FX-series PLC IL instruction list to control delayed light off with a timer (Off-Delay)?	Input: X0 = Button Output: Y0 = Light Timer: T0 = 3 seconds (K30) Internal Relay: M0 = Light Hold Instruction List Code: LD X0 ; Press the button OUT M0 ; Set M0 LD /X0 ; Button released (X0 negated) OUT T0 K30 ; Delay 3 seconds LD T0 ; After 3 seconds RST M0 ; Cancel hold LD M0 ; If M0 is still ON OUT Y0 ; Keep light ON END ; End of program	**[Part One] - Mitsubishi FX3U/FX3UC IL Instruction List Code** ``` // Line 1: Define the input for the light switch LD M0.0 // Load the value of the light switch (M0.0) into the accumulator // Line 2-3: Check if the light switch is ON AND #01 // Perform a bitwise AND operation with 00000001 to check the first bit JP LBL_OFF // Jump to label LBL_OFF if the result is zero (light switch is OFF) // …	To control a delayed light off with a timer (Off-Delay) using the Mitsubishi FX-series PLC IL instruction list, you would follow a logic similar to the Off-Delay example provided in the reference examples. However, I will modify it slightly to better fit the typical understanding of an Off-Delay application where the output remains on after the input has been removed until a timer expires. [Part …	[70, 63, 75]	[0.9581, 0.8249, 0.7841]	0.6564	0.6721	0.0029	0.0409	0.0646	0.1248	183.8	167.48
llama3.3:70b	72	How to use Mitsubishi FX-series PLC IL instruction list to generate a blinking light using two alternating timers?	Input: None Output: Y0 = Blinking Light Timers: T0, T1 (Alternating) Internal Relay: M0 = Blink Control Instruction List Code: LD M8000 ; Always ON when PLC is powered OUT T0 K50 ; Start T0, 5 seconds LD T0 ; When T0 ends OUT T1 K50 ; Start T1, 5 seconds LD T1 ; When T1 ends RST T0 ; Reset T0 LD T0 ; While T0 is active OUT M0 ; Set M0 LD M0 ; If M0 is ON OUT Y0 ; Blink light ON END ; End of progr…	**[Part One] - Mitsubishi FX3U/FX3UC IL Instruction List Code** ``` // Line 1: Define the start of the program START // Line 2-3: Initialize timer T0 and T1 to zero LD #0 // Load immediate value 0 into accumulator MOV T0 // Move accumulator value to timer T0 MOV T1 // Move accumulator value to timer T1 // Line 4: Set timer T0 to ON delay of 1000ms (1 second) LD #1000 // Load immediate value 1000 …	To generate a blinking light using two alternating timers with the Mitsubishi FX-series PLC in IL (Instruction List) programming, you can follow the logic and example provided below. ### [Part One] - Mitsubishi FX3U/FX3UC IL Instruction List Code ```plc LD M8000 ; Always ON when PLC powered OUT T0 K100 ; Start T0, 10 seconds for the first timer LD T0 ; When T0 completes OUT T1 K50 ; Start T1, 5 s…	[64, 74, 70]	[0.9354, 0.7471, 0.8093]	0.4127	0.7727	0.0034	0.0908	0.1009	0.2311	199.31	141.89
llama3.3:70b	73	How to use Mitsubishi FX-series PLC IL instruction list to output a one-shot pulse after detecting a button, with timer delay?	Input: X0 = Button Output: Y0 = One-shot Pulse Timer: T0 = 0.5 seconds (K5) Internal Relay: M0 = Pulse Hold Instruction List Code: LD X0 ; Press button OUT M0 ; Set M0 LD M0 ; If M0 is ON OUT T0 K5 ; Set T0 = 0.5 seconds LD T0 ; When T0 times out RST M0 ; Reset M0 LD M0 ; While M0 is ON OUT Y0 ; Output one-shot END ; End of program	### [Part One] - Mitsubishi FX3U/FX3UC IL Instruction List Code ```il // Program starts here LD M0.0 // Load the initial state of memory bit M0.0 into the accumulator AND #0 // Reset any previous condition by ANDing with 0, ensuring a clean start ST Q0.0 // Store the result in output Q0.0, which is initially set to 0 (off) LD X0.0 // Load the state of input X0.0 into the accumulator AND #1 // Che…	**[Part One] - Mitsubishi FX3U/FX3UC IL Instruction List Code** Here is the complete IL program with line-by-line English comments: ``` LD X0 ; Detect button press OUT T0 K10 ; Start a 1-second timer (K10) LD /X0 ; Button released (X0 negated) LD T0 ; Check if timer has started OUT Y0 ; Output one-shot pulse RST T0 ; Reset timer END ; End of program ``` However, to make the code more robust and o…	[71, 76, 75]	[0.7967, 0.7866, 0.7457]	0.4467	0.7588	0.003	0.0387	0.0923	0.1567	202.19	140.13
llama3.3:70b	74	How to use Mitsubishi FX-series PLC IL instruction list to perform multi-stage sequence control (e.g., two stages) with timers?	Input: X0 = Start Output: Y0 = Stage 1, Y1 = Stage 2 Timers: T0 = 5 seconds (K50), T1 = 3 seconds (K30) Internal Relays: M0 = Stage 1, M1 = Stage 2 Instruction List Code: LD X0 ; Press start SET M0 ; Enter stage 1 LD M0 ; If in stage 1 OUT Y0 ; Output Y0 OUT T0 K50 ; Set timer 5 seconds LD T0 ; When time up RST M0 ; End stage 1 SET M1 ; Enter stage 2 LD M1 ; If in stage 2 OUT Y1 ; Output Y1 OUT T…	### [Part One] - Mitsubishi FX3U/FX3UC IL Instruction List Code ```il // Start of the program, defining the initial conditions and flags. LD M0.0 // Load flag M0.0 to check if we are in stage 1 or not initially. // If M0.0 is ON (1), it indicates Stage 1 is active. AND #01 // Check if Stage 1 flag is set, using immediate value for clarity. JP LABEL_1 // Jump to Label_1 if condition is true, start…	To perform a multi-stage sequence control, such as a two-stage process, using Mitsubishi FX-series PLC IL instruction list with timers, you can follow the example provided below. This example will demonstrate how to implement a simple two-stage sequence where each stage is controlled by a timer. ### [Part One] - Mitsubishi FX3U/FX3UC IL Instruction List Code ```plaintext LD X0 ; Press start butto…	[69, 79, 70]	[0.7899, 0.7633, 0.7486]	0.5194	0.6162	0.0038	0.0817	0.1121	0.2616	255.81	134.35
llama3.3:70b	75	How to use Mitsubishi FX-series PLC IL instruction list to compare Timer value and output when a set time is reached?	Input: X0 = Start Output: Y0 = Output Action Timer: T0 = 10 seconds (K100) Instruction List Code: LD X0 ; Start OUT T0 K100 ; 10-second timer LD T0 ; When 10 seconds passed OUT Y0 ; Output action END ; End of program	**[Part One] - Mitsubishi FX3U/FX3UC IL Instruction List Code** ``` // Line 1: Define the timer (T0) and set its initial value to 0 MOV #0, T0 // Line 2-3: Set the comparison value for the timer in D0 (e.g., 10 seconds) MOV #10000, D0 // Assuming 1ms per unit of time // Line 4: Compare if the timer value (T0) is greater than or equal to the set time (D0) CP T0, D0, GE // Line 5-6: If true, then t…	To compare a Timer value and output when a set time is reached using Mitsubishi FX-series PLC IL (Instruction List) programming, you can follow a specific logic flow that involves loading the timer's current value, comparing it with a predefined set time, and then executing an action if they match. Here's how to do it step by step: ### Part One: Mitsubishi FX3U/FX3UC IL Instruction List Code ```p…	[71, 79, 76]	[0.7841, 0.718, 0.7833]	0.634	0.6298	0.0015	0.0176	0.0646	0.0911	183.64	121.86
llama3.3:70b	76	How to use Mitsubishi FX-series PLC IL instruction list to delay output after reaching a set count?	Input: X0 = Sensor (counts +1 per detection) Output: Y0 = Delayed output after reaching count Counter: C0 = 5 (K5) Timer: T0 = 2 seconds (K20) Instruction List Code: LD X0 ; Each sensor detection +1 OUT C0 K5 ; Count to 5 LD C0 ; When count = 5 OUT T0 K20 ; Delay 2 seconds LD T0 ; When timer ends OUT Y0 ; Execute action RST C0 ; Reset counter END ; End of program	### [Part One] - Mitsubishi FX3U/FX3UC IL Instruction List Code ``` // Line 1: Define the starting point of our program START: // Line 2-3: Initialize a counter (C100) to zero when the program starts or resets LD #0 // Load immediate value 0 into accumulator ST C100 // Store accumulator value in counter C100 // Line 4-5: Define a condition for incrementing the counter based on input I0.0 being tr…	To address the question of how to use Mitsubishi FX-series PLC IL instruction list to delay output after reaching a set count, we can combine elements from the provided reference examples. Specifically, we will integrate an Up-Down Counter with a timer to achieve this functionality. Let's assume: - Input: X0 = Count Up - Output: Y0 = Delayed Output Action - Counter: C2 (Up-Count), Target count K1…	[62, 78, 75]	[0.8457, 0.7374, 0.7833]	0.5921	0.6666	0.0014	0.034	0.0607	0.1372	183.9	121.5
llama3.3:70b	77	How to use the Down-Counter in Mitsubishi FX-series PLC IL instruction list to output a warning when count reaches 0?	Input: X0 = Feed-in (each time -1), X1 = Load preset Output: Y0 = Warning or alert Counter: C1 = Down-Counter (K10) Instruction List Code: LD X1 ; When pressed MOV K10 C1 ; Load 10 into C1 LD X0 ; Each material detected CD C1 ; Down-Counter -1 LD = C1 K0 ; If C1 = 0 OUT Y0 ; Output warning END ; End of program	**[Part One] - Mitsubishi FX3U/FX3UC IL Instruction List Code** ``` ; Initialize down-counter (DC) with a preset value of 10 LD K#10 ; Load the value 10 into the accumulator MOV D100 ; Move the value from the accumulator to down-counter DC100 ; Main program loop START: ; Decrement down-counter by 1 each cycle if input X0 is ON LD D100 ; Load current value of down-counter DC100 into accumulator SU…	To implement a down-counter using the Mitsubishi FX-series PLC IL instruction list to output a warning when the count reaches 0, you can follow this approach. ### Part One - Mitsubishi FX3U/FX3UC IL Instruction List Code ```il LD X0 ; Initialize or trigger event to start countdown OUT C0 K10 ; Load down-counter C0 with initial value of 10 LDN X0 ; While the trigger is off (to prevent re-init) LD …	[68, 76, 66]	[0.7482, 0.6819, 0.5901]	0.6109	0.5959	0.0023	0.0254	0.0861	0.0992	152.89	150.22
llama3.3:70b	78	How to use Mitsubishi FX-series PLC IL instruction list with an Up-Down Counter to handle increment/decrement simultaneously?	Input: X0 = Count Up, X1 = Count Down Output: Y0 = Reached Upper Limit, Y1 = Reached Lower Limit Counter: C2 (Up-Down shared), Upper limit K10 Instruction List Code: LD X0 ; Count up OUT CU C2 K10 ; Up-Counter LD X1 ; Count down OUT CD C2 ; Down-Counter LD = C2 K10 ; If reached 10 OUT Y0 ; Upper limit LD = C2 K0 ; If reached 0 OUT Y1 ; Lower limit END ; End of program	**[Part One] - Mitsubishi FX3U/FX3UC IL Instruction List Code** ```il // Define the up-down counter variable CNT C100 // Counter variable C100 // Initialize the counter value to 0 MOV #0, C100 // Move immediate value 0 to C100 // Increment the counter when input X0 is ON LD X0 // Load input X0 AND #1 // Check if X0 is ON (bit 0 = 1) JMP INC_C100 // Jump to increment routine if X0 is ON // Decreme…	To address the question of how to use a Mitsubishi FX-series PLC IL instruction list with an Up-Down Counter for handling increment and decrement operations simultaneously, we'll create a program that demonstrates this functionality. Let's assume we have an application where: - `X0` is the input for incrementing the counter. - `X1` is the input for decrementing the counter. - `Y0` is the output w…	[68, 74, 76]	[0.8042, 0.7378, 0.7374]	0.6843	0.6043	0.0036	0.014	0.0653	0.0906	158.37	185.54
llama3.3:70b	79	How to combine Timer and Counter in Mitsubishi FX-series PLC IL instruction list for mixed control (e.g., flash after counting)?	Input: X0 = Start Button, X1 = Product Sensor Output: Y0 = Blinking Light Counter: C0 = 5 Timers: T0, T1 (2 seconds alternating) Internal Relay: M0 = Blink State Instruction List Code: LD X0 ; Press start OUT M0 ; Set M0 = blinking state LD X1 ; Product detected OUT C0 K5 ; Count to 5 LD C0 ; When reached 5 OUT T0 K20 ; Timer 2 sec LD T0 ; When done OUT T1 K20 ; Another 2 sec LD T1 ; When done RS…	**[Part One] - Mitsubishi FX3U/FX3UC IL Instruction List Code** ```il // Initialize counter and timer LD K100 // Load immediate value 100 into accumulator MOV C000 // Move accumulator to counter C000, setting initial count value LD K5000 // Load immediate value 5000 (50 seconds in 10ms units) for timer MOV T000 // Move accumulator to timer T000, setting initial timer value // Main program loop LO…	To address the question of combining a timer and a counter in a Mitsubishi FX-series PLC IL instruction list for mixed control, such as flashing an output after reaching a certain count, we can integrate elements from the provided reference examples. The goal is to create a program that counts events (using a counter) and then triggers a timed sequence (using a timer) upon reaching a specific tar…	[68, 72, 74]	[0.7846, 0.7448, 0.7633]	0.3919	0.5482	0.0024	0.0218	0.0491	0.1113	201.17	299.01
llama3.3:70b	80	How does the LD instruction load an input state?	Example code: ``` LD X0 ``` Explanation: LD reads the ON/OFF status of X0 as the starting condition for subsequent logic.	### [Part One] - Mitsubishi FX3U/FX3UC IL Instruction List Code ```il // Start of the program 1. LD X0 // Load the state of input X0 into the accumulator 2. AND M0 // Perform a logical AND operation with the content of M0 3. ST Y0 // Store the result in output Y0 4. LD X1 // Load the state of input X1 into the accumulator 5. OR M1 // Perform a logical OR operation with the content of M1 6. ST Y1 …	To answer your question about how the LD instruction loads an input state, let's break it down based on the provided reference examples and the functionality of the LD instruction in Mitsubishi FX-series Instruction List programming. ### Part One - Mitsubishi FX3U/FX3UC IL Instruction List Code Here is a simple example that demonstrates how the LD instruction loads an input state: ``` LD X10 // L…	[90, 82, 83]	[0.7452, 0.6752, 0.6677]	0.5849	0.6875	0.0011	0.0024	0.0443	0.087	168.09	86.01
llama3.3:70b	81	Which elements can the LD instruction be used with?	Example code: ``` LD M100 ``` Explanation: Besides X inputs, LD can load the status of boolean elements such as M, Y, S, etc.	**[Part One] - Mitsubishi FX3U/FX3UC IL Instruction List Code** ```il ; Start of the program LD K1000 ; Load the value 1000 into the accumulator MOV D100, A ; Move the accumulator value to data register D100 LD #10 ; Load the immediate value 10 into the accumulator ADD D100 ; Add the value in data register D100 to the accumulator ST D200 ; Store the result in data register D200 LD M0 ; Load the s…	Based on the provided reference examples, here is the answer: The LD instruction can be used with various logical operators such as AND, OR, etc., and input signals like X0, X2, X3, etc. Example code: ``` LD X10 AND X5 OR X7 OUT Y1 ``` Explanation: The LD instruction sets the initial condition for the network's logic using an input signal (e.g., X10). It can then be combined with logical operator…	[95, 88, 83]	[0.7141, 0.548, 0.6338]	0.5554	0.6516	0.0034	0.0104	0.0467	0.049	153.72	106.71
llama3.3:70b	82	How do LD and OUT work together to control an output?	Example code: ``` LD X1 OUT Y0 ``` Explanation: When X1 is ON, Y0 is driven ON; when X1 is OFF, Y0 is turned OFF.	### [Part One] - Mitsubishi FX3U/FX3UC IL Instruction List Code ```il // Line 1: Start of the program, loading a constant value (1) into accumulator M0. LD K=1 // Load immediate value 1 into the accumulator. // Line 2: Moving the content of the accumulator to an output word (Y000). OUT Y000 // Output the accumulator's content to Y000. // Line 3: Loading a constant value (0) into the accumulator. …	**Part One - Mitsubishi FX3U/FX3UC IL Instruction List Code** ```il ; Load the state of input X0 into the logic flow LD X0 ; If X0 is ON, then set output M0 to ON OUT M0 ``` English comments for each line: 1. `LD X0` - Loads the current ON/OFF status of input X0. 2. `OUT M0` - Sets output M0 to the same state as the result of the preceding logic (in this case, directly from LD X0). **Part Two - P…	[80, 101, 99]	[0.6752, 0.6302, 0.5416]	0.5702	0.6576	0.0006	0.0028	0.0533	0.1182	143.24	64.36
llama3.3:70b	83	What is the purpose of using LD in the first line of a program?	Example code: ``` LD X10 ``` Explanation: It sets X10’s status as the initial condition for that network’s logic.	**[Part One] - Mitsubishi FX3U/FX3UC IL Instruction List Code** ``` LD // Load the initial value into the accumulator // (In this case, it loads 0, assuming no previous value) MOV #0000, D100 // Move the immediate value 0000 to data register D100 LD M100 // Load the value from memory location M100 into the accumulator AND #000F // Perform a bitwise AND operation with the immediate value 000F ST D…	To address the question regarding the purpose of using `LD` in the first line of a Mitsubishi FX-series Instruction List (IL) program, let's refer to the provided examples and explanations: 1. **Understanding LD**: The `LD` instruction is used to load the state of an input or a bit into the logic flow as the initial condition for subsequent operations. This means that when `LD` is encountered in …	[101, 80, 85]	[0.6787, 0.6677, 0.6709]	0.3942	0.5957	0.001	0.0091	0.0324	0.0508	207.4	147.66
llama3.3:70b	84	Can LD directly detect a specific scan state?	Example code: ``` LD X5 ``` Explanation: LD only reads the current scan’s TRUE/FALSE state. For edge detection, use LDP or LDF.	### [Part One] - Mitsubishi FX3U/FX3UC IL Instruction List Code ```il // Initialize the program by loading a constant value into a memory location. LD K1000 // Load the immediate value 1000 into the accumulator. // Store the current value in a specific data register (D1000) for later comparison. ST D1000 // Store the accumulator's value into data register D1000. // Use the JC (Jump if Carry) inst…	To answer your question about whether `LD` can directly detect a specific scan state, let's break down the information provided in the reference examples and apply it to understand how `LD` operates within the context of Mitsubishi FX-series Instruction List programming. ### Part One - Mitsubishi FX3U/FX3UC IL Instruction List Code Given the context, we're looking at how `LD`, `LDP`, and `LDI` in…	[90, 87, 88]	[0.6032, 0.4732, 0.4556]	0.4163	0.5643	0.0008	0.0026	0.0308	0.0523	193.93	161.19
llama3.3:70b	85	What does the LDI instruction do?	Example code: ``` LDI X0 ``` Explanation: LDI loads the inverse of X0. When X0=OFF, the condition is TRUE; when X0=ON, it is FALSE.	**[Part One] - Mitsubishi FX3U/FX3UC IL Instruction List Code** ```il ; Load the value 1 into the accumulator (A) LD #1 ; Load immediate value 1 into A ; Perform a logical AND operation between the accumulator and the input I0/00 LDI I0/00 ; Load input I0/00 into the accumulator and perform logical AND with existing value in A ; Store the result in memory location M100 ST M100 ; Store the result …	To answer your question about what the LDI instruction does, let's first look at an example and then provide a detailed explanation based on Mitsubishi FX-series Instruction List programming principles. ### Example Code: ``` LDI X1 ``` ### Explanation: The `LDI` instruction inverts the input signal at load. This means when you use `LDI` with an input (like `X1`), it logically inverts the state of…	[90, 106, 83]	[0.799, 0.6701, 0.6709]	0.5901	0.7748	0.0015	0.0072	0.0503	0.1162	117.58	64.81
llama3.3:70b	86	What is the difference between LDI and LD?	Example code: ``` LD X0 LDI X1 ``` Explanation: LD loads the direct status; LDI loads the inverted status.	### [Part One] - Mitsubishi FX3U/FX3UC IL Instruction List Code To illustrate the difference between `LDI` (Load Immediate) and `LD` (Load), let's consider a simple program that loads values into registers using both instructions. ```il // Line 1: Start of the program START: // Line 2-3: Load immediate value 10 into D0 LDI D0, #10 // Loads the immediate value 10 into data register D0 // Line 4-5:…	To answer your question regarding the difference between LDI (Load Invert) and LD (Load), let's consider how each instruction functions within a Mitsubishi FX-series Instruction List programming context. ### Part One - Mitsubishi FX3U/FX3UC IL Instruction List Code Example: The following code snippet illustrates the basic usage of LDI and LD instructions, along with line-by-line English comments:…	[106, 91, 88]	[0.8364, 0.8098, 0.7637]	0.5627	0.6818	0.0007	0.0019	0.047	0.0625	152.86	112.52
llama3.3:70b	87	How to use LDI to trigger only when an input is OFF?	Example code: ``` LDI X1 OUT Y0 ``` Explanation: Y0 turns ON only when X1=OFF, useful for safety door checks.	**[Part One] - Mitsubishi FX3U/FX3UC IL Instruction List Code** ``` // Line 1: Start of the program LD M0.0 // Load the value of memory bit M0.0 into the accumulator // Line 2-3: Check if input is OFF using LDI instruction LDI X10 // Load the state of input X10 and invert it (OFF becomes ON, ON becomes OFF) AND M0.0 // AND operation with the value in the accumulator to ensure trigger only when in…	**Part One - Mitsubishi FX3U/FX3UC IL Instruction List Code** ```il LDI X2 // Load the inverted state of input X2 (i.e., check if X2 is OFF) OUT M0 // Set output M0 ON if the preceding condition is TRUE ``` **Part Two - Program Logic Explanation** 1. The program starts by using the `LDI` instruction to load the inverted state of input `X2`. This means it checks if `X2` is currently in an OFF stat…	[92, 88, 80]	[0.5577, 0.4945, 0.4846]	0.5541	0.6379	0.0009	0.0029	0.0267	0.0938	178.6	57.96
llama3.3:70b	88	Can LDI be combined with AND, OR, etc.?	Example code: ``` LD X2 ANDI X3 OUT Y1 ``` Explanation: Yes. ANDI applies an inverted check on X3 only if the preceding condition is TRUE.	**[Part One] - Mitsubishi FX3U/FX3UC IL Instruction List Code** ```il // Define the inputs and outputs for demonstration purposes // Input bits M1000 // Input bit for condition A M1001 // Input bit for condition B M1002 // Input bit for condition C // Output bits M2000 // Output bit to indicate result of operation // Start of the program logic LD M1000 // Load the value of input M1000 into the ac…	To answer whether `LDI` can be combined with `AND`, `OR`, etc., let's first understand what `LDI` does and then see how it interacts with logical operations in the context of Mitsubishi FX-series Instruction List programming. `LDI` loads the inverted status of a bit, meaning if the bit is ON (1), `LDI` will load it as OFF (0), and vice versa. This is useful for creating logic that reacts to the o…	[86, 99, 81]	[0.7637, 0.6336, 0.548]	0.5368	0.7233	0.0011	0.002	0.039	0.0546	156.96	122.85
llama3.3:70b	89	Can LDI invert special flag bits?	Example code: ``` LDI M8002 ``` Explanation: Yes, any boolean element can be inverted with LDI.	**[Part One] - Mitsubishi FX3U/FX3UC IL Instruction List Code** ``` ; Initialize the program LD K0 ; Load immediate value 0 into accumulator MOV M1000 ; Move accumulator to memory location M1000 (special flag bits) ; Set special flag bit SF1 to 1 LD K1 ; Load immediate value 1 into accumulator OR M1000 ; OR accumulator with memory location M1000 (special flag bits) MOV M1000 ; Move result back to…	To answer whether `LDI` can invert special flag bits in Mitsubishi FX-series Instruction List programming, we need to understand what `LDI` does and how it interacts with special flag bits. `LDI` is used to load a bit and then apply an inverted check on it. If the bit is OFF (0), `LDI` will treat it as ON (1) for the purposes of the subsequent instructions, effectively inverting its state. Specia…	[88, 84, 87]	[0.505, 0.4198, 0.3987]	0.5185	0.6392	0.0009	0.0015	0.0275	0.0483	183.58	103.32
llama3.3:70b	90	What does the LDP instruction detect?	Example code: ``` LDP X0 ``` Explanation: It detects the rising edge (OFF→ON) of X0 and generates a single-scan pulse.	## Step 1: Introduction to the Problem The problem asks for an explanation and example code regarding the LDP (Load Data) instruction in Mitsubishi FX-series Instruction List programming, specifically what it detects. ## Step 2: Understanding LDP Instruction In the context of Mitsubishi PLCs, particularly when using Instruction List (IL) programming, the LDP instruction is used to load a specific…	The LDP instruction detects the rising edge (OFF→ON) of a specified input and is TRUE for that single scan. Example code: ``` LDP X0 ``` This line of code detects the moment when the state of input X0 changes from OFF to ON, and it will be TRUE only during the scan when this transition occurs. In a complete IL program with line-by-line English comments for reference: ``` ; Start of the program LD…	[95, 111, 130]	[0.8906, 0.6365, 0.6765]	0.3666	0.6925	0.0006	0.0351	0.0442	0.1045	137.86	85.86
llama3.3:70b	91	How does LDP differ from LD?	Example code: ``` LD X1 LDP X1 ``` Explanation: LD continuously reads X1; LDP is TRUE only at the instant X1 transitions from OFF to ON.	## Step 1: Introduction to the Problem The problem asks for an explanation of how LDP (Load Positive) differs from LD (Load) in the context of Mitsubishi FX-series Instruction List programming, along with providing a sample IL program that demonstrates their usage and explaining the logic behind the program. ## Step 2: Part One - Sample IL Program To illustrate the difference between LDP and LD, …	To address the question of how LDP differs from LD in the context of Mitsubishi FX-series Instruction List programming, let's first understand what each instruction does based on the provided reference examples and general knowledge of PLC programming. ### Part One - Mitsubishi FX3U/FX3UC IL Instruction List Code Here is an example code snippet that demonstrates the difference between LDP (Load P…	[96, 101, 111]	[0.9345, 0.8138, 0.8311]	0.5489	0.6688	0.0013	0.0016	0.0342	0.063	156.84	137.38
llama3.3:70b	92	How to use LDP for one-shot button triggering?	Example code: ``` LDP X2 OUT M0 ``` Explanation: M0 is set ON only during the scan when X2 goes from OFF to ON.	**[Part One] - Mitsubishi FX3U/FX3UC IL Instruction List Code** ```il // Line 1: Define the input for the one-shot button LD X0 // Load the value of input X0 (one-shot button) // Line 2-3: Use LDP to detect the rising edge of the button press LDP X0, M0 // Load the previous value of X0 into M0 and check for a rising edge // Line 4: If a rising edge is detected, set output Y0 high AND M0, #01 // C…	To use LDP for one-shot button triggering, you can follow the example provided in the reference. The key is understanding how `LDP` (Load Data Positive) works in conjunction with inputs and timers in Mitsubishi FX-series Instruction List programming. ### Part One - Mitsubishi FX3U/FX3UC IL Instruction List Code Here's an example of how to use `LDP` for one-shot button triggering: ```il ; Load the…	[94, 152, 87]	[0.6872, 0.5815, 0.5577]	0.471	0.4386	0.0023	0.0036	0.0463	0.0652	169.36	110.97
llama3.3:70b	93	How to detect rising edges on two different inputs simultaneously?	Example code: ``` LDP X3 OUT M10 LDP X4 OUT M11 ``` Explanation: Use separate networks for each LDP to detect each input’s rising edge.	**[Part One] - Mitsubishi FX3U/FX3UC IL Instruction List Code** ``` ; Define the input signals for edge detection LD X0 ; Load input signal 1 into accumulator AND #0001 ; Mask to check only the first bit (input 1) MOV M0 ; Store the current state of input 1 in M0 LD X1 ; Load input signal 2 into accumulator AND #0001 ; Mask to check only the first bit (input 2) MOV M1 ; Store the current state of…	**Part One - Mitsubishi FX3U/FX3UC IL Instruction List Code** ```il LD X0 ; Load input X0 into the accumulator ORP X1 ; Detect rising edge of X1, trigger if X0 is ON and X1 rises ORP X2 ; Detect rising edge of X2, trigger if X0 is ON and X2 rises OUT Y0 ; Output the result to Y0 ``` **Part Two - Program Logic Explanation** Here's a step-by-step description of the program's logic flow: 1. **Loadin…	[107, 133, 155]	[0.4003, 0.3704, 0.3001]	0.6527	0.5246	0.0011	0.0013	0.0323	0.0675	200.65	77.49
llama3.3:70b	94	Can LDP be used with a timer for one-shot start?	Example code: ``` LDP X5 OUT T0 K100 ``` Explanation: Yes. T0 starts on the rising edge of X5, and X5 held ON won’t retrigger.	**[Part One] - Mitsubishi FX3U/FX3UC IL Instruction List Code** ```il // Define a timer (T0) for one-shot operation LD K100 // Load the timer number (T0) MOV #1000 // Set the timer value to 1000 ms TON T0 // Start the timer // Use LDP with the timer for one-shot start LDP T0.M0 // Load the timer's done flag into accumulator AND M100 // AND operation with an input bit (M100) LD K1 // Load a consta…	To answer whether LDP can be used with a timer for a one-shot start, let's consider how LDP and timers work in the context of Mitsubishi FX-series Instruction List programming. **Part One - Mitsubishi FX3U/FX3UC IL Instruction List Code** Here is an example code that demonstrates using LDP with a timer for a one-shot start: ``` LDP X2 // Load the positive edge of input X2 OUT T1 K10 // Start Time…	[98, 134, 92]	[0.7562, 0.7324, 0.6872]	0.5078	0.5481	0.0011	0.0142	0.0413	0.0723	150.44	91.36
llama3.3:70b	95	What does the LDF instruction detect?	Example code: ``` LDF X0 ``` Explanation: It detects the falling edge (ON→OFF) of X0 and is TRUE for that single scan.	**[Part One] - Mitsubishi FX3U/FX3UC IL Instruction List Code** ``` ; Line 1: Define the input for detection LD X0 ; Load the value of input X0 into the accumulator ; Line 2: Use LDF instruction to detect a specific condition LDF #100 ; Detect if the accumulator value is less than or equal to #100 ; Line 3: Store the result in a flag (M0) ST M0 ; Store the result of the comparison in flag M0 ; Li…	To answer your question regarding what the LDF instruction detects in the context of Mitsubishi FX-series Instruction List programming, let's refer to the explanation provided for how ANDF differs from LDF: ``` LD X2 LDF X3 ANDF X4 ``` Explanation: LDF independently detects X3’s falling edge; ANDF requires the prior condition TRUE then detects X4’s falling edge. Based on this, we can deduce that …	[90, 116, 115]	[0.8906, 0.632, 0.7091]	0.5572	0.6802	0.0009	0.0478	0.0549	0.1297	104.21	51.29
llama3.3:70b	96	How does LDF differ from LDP?	Example code: ``` LDP X0 LDF X0 ``` Explanation: LDP detects rising edges; LDF detects falling edges, each generating a single-scan pulse.	## Step 1: Introduction to LDF and LDP Instructions The Mitsubishi FX-series Instruction List programming language includes various instructions for logical operations. Among these, LDF (Load Flag) and LDP (Load Parameter) are two distinct instructions that serve different purposes in the program. ## Step 2: Writing the IL Program for Demonstration To illustrate the difference between LDF and LDP…	To answer how LDF differs from LDP based on the provided reference examples and understanding of Mitsubishi FX-series Instruction List programming, we can observe the following: 1. **LDP (Leading Edge Detection for Rising Edge)**: This instruction is used to detect when an input signal transitions from OFF (0) to ON (1). It outputs a pulse that goes high only at the instant this transition occurs…	[91, 116, 99]	[0.9345, 0.7654, 0.7813]	0.5028	0.7386	0.0006	0.0025	0.0243	0.0822	157.09	82.18
llama3.3:70b	97	How to act at the moment a button is released?	Example code: ``` LDF X1 OUT M20 ``` Explanation: M20 is set when X1 transitions from ON to OFF, detecting a button release.	### [Part One] - Mitsubishi FX3U/FX3UC IL Instruction List Code ```il // Line 1: Define a bit (M0) for storing the previous state of the button. LD M100 // Load the current state of the input assigned to the button into M100. // Line 2-3: Check if the button is currently pressed and was not pressed in the previous scan. LD %IX0.00 // Assuming %IX0.00 is connected to a physical button input, load …	To act at the moment a button is released, you would use the `PLF` (Pulse on Falling edge) instruction in your Mitsubishi FX-series Instruction List programming. This instruction generates a pulse when the input signal transitions from ON to OFF. Here's how you can write it with line-by-line English comments: ``` ; Turn on PLF for button release detection PLF X3 ; Detect falling edge (OFF transit…	[157, 221, 92]	[0.5467, 0.3119, 0.3609]	0.5672	0.6153	0.0011	0.0172	0.0403	0.0867	171.04	86.68
llama3.3:70b	98	Can LDF be used with a timer?	Example code: ``` LDF X2 OUT T1 K30 ``` Explanation: Yes. T1 starts on the falling edge of X2 and won’t retrigger if X2 stays OFF.	## [Part One] - Mitsubishi FX3U/FX3UC IL Instruction List Code ``` // Initialize the timer T0 with a preset value of 10000ms LD #10000 // Load the immediate value 10000 into the accumulator MOV T0 // Move the accumulator value to timer T0 // Set up the LDF instruction to check if T0 has timed out LDF T0 // Load the flag status of timer T0 into the accumulator // If T0 has timed out, set M0 (memor…	**Part One - Mitsubishi FX3U/FX3UC IL Instruction List Code** ```il ; Load the state of input X5 into the instruction list LDP X5 ; Output to timer T0 with a value of 100 (K100) OUT T0 K100 ``` However, this example was for LDP. For LDF (Load on Falling edge), we should consider an example that utilizes LDF directly: ```il ; Load on the falling edge of X5 LDF X5 ; Output to timer T0 with a value …	[94, 156, 203]	[0.7562, 0.4509, 0.5162]	0.5152	0.6662	0.0006	0.0137	0.0338	0.075	155.71	94.62
llama3.3:70b	99	Can the same input use both LDP and LDF?	Example code: ``` LDP X3 OUT M30 LDF X3 OUT M31 ``` Explanation: Yes—one detects OFF→ON, the other ON→OFF, each triggering once.	**[Part One] - Mitsubishi FX3U/FX3UC IL Instruction List Code** ``` // Define the input for testing ILD 0, M100.00 // Load the value of input M100 into accumulator // Test if the same input can use both LDP and LDF LDP M100.00 // Load the state of input M100 into the accumulator as a bit // This instruction loads the current state (ON/OFF) of the input LD F // Load a flag to check if the previous…	To address whether the same input can use both LDP (detects rising edges) and LDF (detects falling edges), let's consider how these instructions function within a Mitsubishi FX-series Instruction List programming context. ### Part One - Mitsubishi FX3U/FX3UC IL Instruction List Code Here is an example code that demonstrates using the same input with both LDP and LDF: ```il // Load input X0 into m…	[96, 88, 101]	[0.7813, 0.6336, 0.6163]	0.5449	0.6121	0.0005	0.0008	0.0306	0.0741	179.76	106.3
llama3.3:70b	100	How does the AND instruction perform logical AND?	Example code: ``` LD X0 AND X1 OUT Y0 ``` Explanation: Loads X0=ON, then ANDs with X1. Y0 turns ON only if both are ON.	**[Part One] - Mitsubishi FX3U/FX3UC IL Instruction List Code** ```il // Define inputs and outputs LD X0 // Load input X0 into accumulator AND X1 // Perform logical AND with input X1 ST Y0 // Store result in output Y0 // Example usage: LD #1 // Load constant 1 (true) into accumulator MOV X0 // Move to input X0 LD #0 // Load constant 0 (false) into accumulator MOV X1 // Move to input X1 JP START /…	[Part One] - Mitsubishi FX3U/FX3UC IL Instruction List Code ``` LD X0 // Load the state of input X0 into the logic circuit AND X1 // Perform a logical AND operation with the state of input X1 OUT Y0 // Output the result to Y0 ``` [Part Two] - Program Logic Explanation The program's logic flow is as follows: 1. The state of input `X0` is loaded into the logic circuit using the `LD` instruction. 2.…	[120, 170, 160]	[0.9019, 0.5297, 0.5095]	0.5301	0.6564	0.0033	0.0427	0.0749	0.2456	154.77	50.59
llama3.3:70b	101	What is the relationship between AND and LD?	Example code: ``` LD X0 AND X1 ``` Explanation: LD loads the first condition; AND adds another condition to be ANDed.	## Step 1: Understanding the Question The question asks for the relationship between AND and LD instructions in the context of Mitsubishi FX-series Instruction List programming, specifically requesting an example IL program and its explanation. ## Step 2: Writing the IL Program Here is a simple IL program that demonstrates the use of AND and LD instructions: ``` ; Line 1: Start of the program LD …	To address the question regarding the relationship between AND and LD in the context of Mitsubishi FX-series Instruction List programming, let's first understand what each instruction does and then explore how they interact. ### Part One - Mitsubishi FX3U/FX3UC IL Instruction List Code Example The following example illustrates how AND and LD can be used together. This program will turn on an outp…	[91, 88, 82]	[0.8138, 0.6339, 0.6302]	0.6478	0.7095	0.0015	0.0023	0.0541	0.0749	110.33	107.76
llama3.3:70b	102	Can multiple AND conditions be chained?	Example code: ``` LD X0 AND X1 AND X2 OUT Y0 ``` Explanation: Yes—ALL conditions must be ON for the final result to be TRUE.	**[Part One] - Mitsubishi FX3U/FX3UC IL Instruction List Code** ``` // Start of the program LD // Load the first condition into the accumulator X0 // Input X0 is the first condition AND // Perform a logical AND operation with the next condition X1 // Input X1 is the second condition AND // Chain another AND operation with the third condition X2 // Input X2 is the third condition ST // Store the r…	[Part One] - Mitsubishi FX3U/FX3UC IL Instruction List Code ``` LD X0 ; Load the initial condition X0 into the accumulator ANDP X1 ; Check for a rising edge on X1 and perform AND operation with X0 ANDP X2 ; Check for a rising edge on X2 and perform AND operation with previous result OUT Y5 ; Output the final result to Y5 ``` [Part Two] - Program Logic Explanation The program's logic flow can be d…	[113, 127, 122]	[0.6741, 0.5784, 0.3918]	0.5334	0.5262	0.0153	0.0236	0.087	0.1206	127.6	93.19
llama3.3:70b	103	Can AND be used with different element types (X, M, S)?	Example code: ``` LD M10 AND X5 AND S20 OUT Y10 ``` Explanation: Yes—any boolean element type can be ANDed.	**[Part One] - Mitsubishi FX3U/FX3UC IL Instruction List Code** ```il // Define the inputs and outputs X0 // Input 1 (Bit type) M100 // Internal relay (Bit type) S2000 // Special relay (Bit type) // AND operation between X0, M100, and S2000 LD X0 // Load input X0 into accumulator AND M100 // Perform AND operation with internal relay M100 AND S2000 // Perform AND operation with special relay S2000…	[Part One] - Mitsubishi FX3U/FX3UC IL Instruction List Code ``` LD X4 // Load the status of input X4 AND M10 // Perform an AND operation with M10 AND S20 // Perform another AND operation with S20 (internal relay or flag) OUT Y30 // Output the result to Y30 ``` [Part Two] - Program Logic Explanation 1. The program starts by loading the status of input `X4` into the accumulator using the `LD` instr…	[208, 81, 164]	[0.3601, 0.3165, 0.2978]	0.4114	0.4562	0.0013	0.0033	0.0485	0.107	134.97	75.5
llama3.3:70b	104	What if any AND condition is OFF?	Example code: ``` LD X0 AND X1 OUT Y0 ``` Explanation: If either X0 or X1 is OFF, the final result is FALSE and Y0 stays OFF.	### [Part One] - Mitsubishi FX3U/FX3UC IL Instruction List Code ```il // Start of the program, defining the initial conditions and setup LD M0.0 // Load the value of memory bit M0.0 into the accumulator AND M1.0 // Perform a logical AND operation between the accumulator and M1.0 ST M2.0 // Store the result in M2.0 // Conditional statement based on the AND condition being OFF (result is 0) LD M2.0…	Based on the provided reference examples, here's a complete IL program with line-by-line English comments and a step-by-step description of the program's logic flow: **Complete IL Program:** ``` LD X0 // Load input X0 AND X1 // AND condition with input X1 AND X2 // AND condition with input X2 OUT Y0 // Output result to Y0 LD M8001 // Load special relay M8001 (always OFF) OUT M10 // Output to M10 …	[197, 229, 102]	[0.4853, 0.3778, 0.3877]	0.6145	0.5646	0.0031	0.0258	0.0525	0.1434	157.98	86.54
llama3.3:70b	105	What does the ANI instruction do?	Example code: ``` LD X0 ANI X1 OUT Y0 ``` Explanation: ANI performs AND with the inverse of X1. The condition remains TRUE only if X1=OFF.	## Step 1: Introduction to the ANI Instruction The ANI instruction is used in Mitsubishi FX-series PLCs for performing bitwise AND operations between two operands and storing the result in a specified location. ## Step 2: Writing the IL Program for Demonstration To demonstrate the use of the ANI instruction, let's consider a simple example where we want to perform a bitwise AND operation between …	Based on the provided reference examples, I will answer the question about the ANI instruction. **Part One - Mitsubishi FX3U/FX3UC IL Instruction List Code** ``` LD X0 ANI X1 OUT Y0 ``` Line-by-line English comments: 1. `LD X0` : Load the state of input X0 into the accumulator. 2. `ANI X1` : Perform an AND operation with the inverse of X1 (i.e., X1=OFF) and the preceding condition in the accumula…	[125, 106, 145]	[0.764, 0.5759, 0.7113]	0.5801	0.7785	0.0034	0.046	0.0558	0.1704	118.89	75.65
llama3.3:70b	106	What is the difference between ANI and LDI?	Example code: ``` LDI X1 ANI X1 ``` Explanation: LDI inverts at load; ANI inverts only during the AND check.	## Step 1: Introduction to the Problem The problem requires understanding the difference between ANI (Arithmetic AND Immediate) and LDI (Load Immediate) instructions in the context of Mitsubishi FX-series Instruction List programming, specifically for the FX3U/FX3UC series. This involves creating an example program that demonstrates the use of these instructions. ## Step 2: Creating the IL Progra…	To answer this question, we must understand the functions of both ANI (AND with Inverse) and LDI (Load Inverted) instructions within the context of Mitsubishi FX-series Instruction List programming. - **LDI (Load Inverted)** loads the inverted status of a bit. This means if the bit is ON (1), it loads it as OFF (0), and vice versa. It essentially flips the state of the bit at the moment it's load…	[86, 105, 126]	[0.8364, 0.5759, 0.823]	0.5387	0.7206	0.0006	0.0043	0.0424	0.0561	152.83	113.85
llama3.3:70b	107	How to check X0=ON and X1=OFF together?	Example code: ``` LD X0 ANI X1 OUT Y0 ``` Explanation: Y0 turns ON only if X0=ON AND X1=OFF.	**[Part One] - Mitsubishi FX3U/FX3UC IL Instruction List Code** ``` ; Line 1: Start of the program LD X0 ; Load the status of input X0 into the accumulator AND X1 ; Perform a logical AND operation with the status of input X1 JD LABEL1 ; Jump to LABEL1 if the result is true (X0=ON and X1=OFF) ; Line 4: If the condition is not met, proceed here LD M0 ; Load the status of memory bit M0 into the accu…	**Part One - Mitsubishi FX3U/FX3UC IL Instruction List Code** To check if `X0` is ON and `X1` is OFF simultaneously, you can use the following IL program: ``` LD X0 // Load the status of input X0 ANDN X1 // AND it with the negation of input X1 (i.e., X1 must be OFF) OUT Y0 // Output the result to Y0 ``` **Part Two - Program Logic Explanation** Here's a step-by-step description of how this program…	[112, 93, 197]	[0.6167, 0.4003, 0.3996]	0.5885	0.7453	0.0012	0.0066	0.044	0.123	191.74	79.72
llama3.3:70b	108	Can multiple ANI instructions be chained?	Example code: ``` LD X0 ANI X1 ANI X2 OUT Y5 ``` Explanation: Yes—X0 must be ON, X1 and X2 both OFF for Y5 to turn ON.	### [Part One] - Mitsubishi FX3U/FX3UC IL Instruction List Code ```il // Start of the program, defining the beginning of the instruction list LD // Load the initial condition to start the sequence // This is a placeholder for an actual starting condition (e.g., input from a sensor) ANI M0.0 // AND Immediate: Sets the result to 1 if both the operand and the immediate value are 1. // Here, we're ch…	To answer whether multiple ANI instructions can be chained, we must first understand what the ANI instruction does and then consider how it might interact with itself in a sequence. The ANI instruction performs an AND operation with the inverse of the specified bit. This means that for the result to be TRUE, the original bit (the one being ANDed) must be ON, and the bit specified by the ANI instr…	[113, 105, 147]	[0.6426, 0.6142, 0.4574]	0.4443	0.5728	0.0007	0.0075	0.0362	0.093	149.36	104.13
llama3.3:70b	109	How to mix ANI and normal AND?	Example code: ``` LD X0 AND X1 ANI X2 OUT Y0 ``` Explanation: Checks X0=ON AND X1=ON, then X2=OFF before Y0 turns ON.	**[Part One] - Mitsubishi FX3U/FX3UC IL Instruction List Code** ``` // Line 1: Define the inputs for the AND operation LD X0 // Load input X0 into the accumulator ANI #10 // Perform bitwise AND with immediate value 10 (00001010b) AND Y0 // Perform logical AND with input Y0 // Line 4: Store the result in a output word ST M100 // Store the result in memory word M100 // Line 5: Define an alternative…	To mix ANI (And Not) with a normal AND operation in Mitsubishi FX-series Instruction List programming, you would use the instructions in a sequence that first loads the initial condition and then applies the ANI instruction for any "and not" conditions, followed by an AND instruction for any straightforward "and" conditions. Here's how you could structure such a program: ### Part One: Complete IL…	[128, 106, 108]	[0.7556, 0.4339, 0.4218]	0.5939	0.6868	0.0013	0.0016	0.0525	0.0771	144.4	112.1
llama3.3:70b	110	What is the ANDP instruction used for?	Example code: ``` LD X0 ANDP X1 OUT Y0 ``` Explanation: When X0=ON, ANDP detects the rising edge of X1 (OFF→ON) once.	### [Part One] - Mitsubishi FX3U/FX3UC IL Instruction List Code To demonstrate the use of the `ANDP` instruction, let's create a simple program that checks two conditions and performs an action if both are true. ```plc // Line 1: Start of the program START: // Line 2-3: Define two inputs for our condition check // Input X0 is considered as one condition (e.g., a sensor detecting an object) // Inp…	The ANDP instruction is used to detect the rising edge of a signal. It requires the prior condition to be TRUE and then checks for the transition from OFF to ON (rising edge) of the specified input. Example code: ``` LD M20 ANDP X3 OUT Y0 ``` In this example, when M20 is ON, ANDP detects the rising edge of X3 (OFF→ON) and sets Y0 accordingly. Here's a complete IL program with line-by-line English…	[130, 114, 118]	[0.7658, 0.6119, 0.6189]	0.5431	0.7677	0.0015	0.0392	0.059	0.1373	133.41	67.02
llama3.3:70b	111	How does ANDP differ from LDP?	Example code: ``` LD X2 LDP X3 ANDP X4 ``` Explanation: LDP detects X3’s rising edge independently; ANDP requires the prior condition TRUE then detects X4’s rising edge.	**[Part One] - Mitsubishi FX3U/FX3UC IL Instruction List Code** ``` ; Line 1: Start of the program START ; Line 2-3: Load a constant value (TRUE) into M1000 and M1001 LD K=1 ; Load 1 (TRUE) into accumulator MOV M1000 ; Move accumulator to M1000 LD K=1 ; Load 1 (TRUE) into accumulator MOV M1001 ; Move accumulator to M1001 ; Line 4-5: Perform AND operation between M1000 and M1001 using ANDP instruc…	To answer how ANDP differs from LDP, let's break down what each instruction does based on the reference examples provided: 1. **LDP (Latch with Pulse Detection)**: This instruction is used to detect the rising edge of a signal independently. When the input condition becomes true (e.g., an input goes from OFF to ON), it latches and then waits for the specified input's rising edge. 2. **ANDP (And w…	[131, 110, 116]	[0.9269, 0.6367, 0.6745]	0.4148	0.6393	0.0006	0.0067	0.0335	0.0957	186.7	102.27
llama3.3:70b	112	Does ANDP keep detecting X1=ON?	Example code: ``` LD M10 ANDP X1 OUT Y0 ``` Explanation: It triggers only once at the moment X1 goes from OFF to ON.	### [Part One] - Mitsubishi FX3U/FX3UC IL Instruction List Code ```il // Line 1: Start of the program, always begins with a label for organization START: // Line 2-3: Check if input X1 is ON LD X1 // Load the status of input X1 into the accumulator ANDP #K0 // AND Previous (ANDP) instruction checks if the previous result was true, // here it always returns false on first run since there's no prev…	To answer your question directly based on the provided examples and explanations: No, ANDP does not continuously detect X1=ON. According to the explanation given for the ANDP instruction, it detects the rising edge of X1 (i.e., the transition from OFF to ON) once when X0 is ON. After the initial detection of this transition, ANDP will not continue to be true even if X1 remains ON in subsequent sc…	[107, 110, 132]	[0.6167, 0.5033, 0.4998]	0.5326	0.5553	0.0006	0.0065	0.0389	0.0882	170.04	98.9
llama3.3:70b	113	Can multiple ANDP be chained?	Example code: ``` LD X0 ANDP X1 ANDP X2 OUT Y5 ``` Explanation: X0=ON, then rising edges of X1 and X2 each trigger once—possible but complex.	**[Part One] - Mitsubishi FX3U/FX3UC IL Instruction List Code** ``` ; Start of program LD M0 ; Load flag M0 into accumulator (initial condition) ANDP X0 ; Perform AND operation with input X0 and accumulator content ANDP X1 ; Chain another AND operation with input X1 and previous result ANDP X2 ; Chain a third AND operation with input X2 and previous result ST M1 ; Store the final result in flag M…	To answer whether multiple ANDP can be chained and to provide a comprehensive explanation based on the reference examples given, let's break down the question into parts as requested. ### [Part One] - Mitsubishi FX3U/FX3UC IL Instruction List Code For demonstrating how multiple ANDP instructions can be chained in an Instruction List (IL) program for a Mitsubishi FX-series PLC, we consider a scena…	[139, 111, 114]	[0.7455, 0.5183, 0.5173]	0.5255	0.5903	0.0019	0.01	0.0718	0.0764	123.69	132.44
llama3.3:70b	114	How to use ANDP with a counter?	Example code: ``` LD M20 ANDP X3 OUT C0 K10 ``` Explanation: When M20=ON, each rising edge of X3 increments counter C0 by 1.	### [Part One] - Mitsubishi FX3U/FX3UC IL Instruction List Code ```il // Line 1: Start of the program, always begins with a label or an instruction START: // Line 2-3: Initialize a counter (C000) to zero when the program starts or resets LD 0 // Load immediate value 0 into the accumulator MOV C000 // Move the accumulator's value to counter C000 // Line 4-5: Check if input X000 is true, if so, inc…	To use the ANDP instruction with a counter in a Mitsubishi FX-series PLC, you would typically follow a logic that detects a specific condition (like a rising edge) and then relates it to a counter's operation. Here is an example of how you might integrate the ANDP instruction with a counter: **Part One - Mitsubishi FX3U/FX3UC IL Instruction List Code:** ``` LD X0 ; Load input from product sensor …	[110, 248, 68]	[0.6119, 0.4667, 0.493]	0.5618	0.5039	0.001	0.0034	0.0364	0.0631	175.16	125.06
llama3.3:70b	115	What does the ANDF instruction detect?	Example code: ``` LD X0 ANDF X1 OUT Y0 ``` Explanation: When X0=ON, ANDF detects X1’s falling edge (ON→OFF) once.	## Step 1: Introduction to the Problem The problem asks about the functionality of the ANDF instruction in Mitsubishi FX-series Instruction List programming, specifically what it detects. ## Step 2: Understanding the ANDF Instruction In the context of Mitsubishi FX-series PLCs, the ANDF (AND with Flag) instruction is used for logical operations. It performs a bit-by-bit AND operation between two …	To answer what the `ANDF` instruction detects, we should follow the pattern provided by the examples for `ORP`, `LDF`, and `PLF` instructions. Given that: - `ORP` detects a rising edge (OFF→ON) when the preceding condition is met. - `LDF` detects a falling edge (ON→OFF) and is TRUE for that single scan. - `PLF` also detects a falling edge (ON→OFF) but generates a one-scan pulse. The `ANDF` instru…	[130, 95, 155]	[0.7836, 0.7091, 0.6717]	0.5872	0.6824	0.002	0.0141	0.0675	0.0614	91.52	184.36
llama3.3:70b	116	How does ANDF differ from LDF?	Example code: ``` LD X2 LDF X3 ANDF X4 ``` Explanation: LDF independently detects X3’s falling edge; ANDF requires the prior condition TRUE then detects X4’s falling edge.	## [Part One] - Mitsubishi FX3U/FX3UC IL Instruction List Code To illustrate the difference between ANDF (AND Flag) and LDF (Load Flag) instructions in a Mitsubishi FX-series PLC, particularly focusing on how they are used within an Instruction List (IL) program, let's consider a simple example. This example will demonstrate setting flags based on input conditions and then using these flags to co…	To answer how ANDF differs from LDF, we must understand what each instruction does within the context of Mitsubishi FX-series Instruction List programming. **Part One - Mitsubishi FX3U/FX3UC IL Instruction List Code** Here's an example code that illustrates the difference between ANDF and LDF: ``` LD X0 // Load the initial condition ANDF X1 // Requires prior condition TRUE then detects X1’s falli…	[136, 111, 101]	[0.9255, 0.6745, 0.663]	0.4793	0.7352	0.0006	0.0255	0.0391	0.1348	180.22	75.63
llama3.3:70b	117	Can ANDF chain multiple inputs?	Example code: ``` LD X0 ANDF X1 ANDF X2 OUT Y5 ``` Explanation: X0=ON, then both X1 and X2 must each go ON→OFF to trigger Y5.	## Step 1: Introduction to the Problem The question asks whether it is possible for an AND function (ANDF) to chain multiple inputs together in a Mitsubishi FX-series PLC using Instruction List (IL) programming. This involves understanding how logical operations are performed within the PLC and specifically how the ANDF instruction functions. ## Step 2: Understanding ANDF Instruction In Mitsubish…	To determine if an ANDF (And Falling) instruction can chain multiple inputs, we need to understand how the ANDF instruction operates. The ANDF instruction is used to detect a falling edge (transition from ON to OFF) of an input signal and will only trigger its output when both the preceding bit (in this case, another input or internal relay) is ON and the specified input transitions from ON to OF…	[139, 159, 119]	[0.7633, 0.441, 0.4799]	0.5143	0.5818	0.0009	0.0062	0.0422	0.1023	109.66	113.2
llama3.3:70b	118	What is the difference between ANDF and ANDP?	Example code: ``` LD X0 ANDP X1 ANDF X2 ``` Explanation: ANDP detects rising edges; ANDF detects falling edges, both requiring the prior condition TRUE.	## Step 1: Introduction to the Question The question asks for an explanation of the difference between ANDF (AND Flag) and ANDP (AND Pulse) instructions in the context of Mitsubishi FX-series Instruction List programming. ## Step 2: Part One - IL Code Example To illustrate the difference, let's consider a simple example that demonstrates how both instructions are used. However, since the primary …	To answer this question, let's break down what each instruction does based on the reference examples provided: 1. **ANDF (And Falling Edge)**: This instruction detects the falling edge of a signal after a prior condition has been met (i.e., the previous instruction's result is TRUE). It requires two conditions to be true in sequence: first, the preceding condition must be true, and then it looks …	[116, 110, 148]	[0.6574, 0.6189, 0.4777]	0.4514	0.698	0.0008	0.0076	0.0451	0.0927	128.31	66.85
llama3.3:70b	119	Can ANDF be combined with pulse M8013?	Example code: ``` LD M8013 ANDF X10 OUT M60 ``` Explanation: Yes—but only when M8013=ON and X10 transitions ON→OFF in that scan will M60 trigger.	**[Part One] - Mitsubishi FX3U/FX3UC IL Instruction List Code** ``` ; Start of the program LD M8000 ; Load the value of M8000 into the accumulator ANDF #1000 ; Perform a bitwise AND operation with the hexadecimal value 1000 OR M8013.P ; Perform a bitwise OR operation with the pulse value of M8013 ST M8001 ; Store the result in M8001 ; Pulse M8013 handling LD M8013.P ; Load the pulse value of M801…	To answer whether ANDF can be combined with the pulse M8013, let's first understand what each component does based on the provided reference examples: 1. **M8013** is a timer that produces a pulse, toggling ON and OFF at a specific cycle time (not explicitly stated in the question but implied to be around 1 second from the first example). 2. **ANDF** (And Falling Edge) instruction in Mitsubishi F…	[253, 117, 245]	[0.606, 0.4799, 0.526]	0.5322	0.5412	0.0008	0.0019	0.0494	0.0695	125.06	109.76
llama3.3:70b	120	How does the OR instruction perform logical OR?	Example code: ``` LD X0 OR X1 OUT Y0 ``` Explanation: Y0 turns ON if either X0 or X1 is ON.	**[Part One] - Mitsubishi FX3U/FX3UC IL Instruction List Code** ``` ; Program to demonstrate the OR instruction LD M0.0 ; Load the value of M0.0 into the accumulator OR M1.0 ; Perform logical OR operation between accumulator and M1.0 ST M2.0 ; Store the result in M2.0 ; Example values for demonstration purposes M0.0 = 0001b ; Binary value of M0.0 (e.g., a sensor input) M1.0 = 0010b ; Binary value…	[Part One] - Mitsubishi FX3U/FX3UC IL Instruction List Code ``` LD X0 // Load the value of input X0 into the accumulator OR X1 // Perform a logical OR operation between the accumulator and input X1 OUT Y0 // Output the result to Y0 ``` [Part Two] - Program Logic Explanation The program's logic flow is as follows: 1. The value of input `X0` is loaded into the accumulator. 2. A logical OR operation…	[100, 123, 130]	[0.9019, 0.6541, 0.6223]	0.5705	0.7116	0.0013	0.0167	0.0401	0.2182	138.33	50.6
llama3.3:70b	121	Can OR be used repeatedly?	Example code: ``` LD X0 OR X1 OR X2 OUT Y0 ``` Explanation: Yes—Y0 turns ON if any of X0, X1, or X2 is ON.	### [Part One] - Mitsubishi FX3U/FX3UC IL Instruction List Code ```il // Line 1: Define the start of the program START // Line 2-3: Initialize inputs and outputs for demonstration purposes LD X0 // Load input X0 into accumulator OUT Y0 // Output the accumulator to Y0 // Line 4-5: Demonstrate OR operation between two inputs LD X1 // Load input X1 into accumulator OR X2 // Perform OR operation with…	To address the question of whether the OR instruction can be used repeatedly in Mitsubishi FX-series Instruction List programming, we need to consider how the OR instruction functions and any limitations it may have. ### Part One - Mitsubishi FX3U/FX3UC IL Instruction List Code ```il ; Example program demonstrating repeated use of OR instruction LD X0 ; Load input X0 into the accumulator OR X1 ; …	[172, 143, 127]	[0.5074, 0.4005, 0.4365]	0.5554	0.6156	0.0016	0.0059	0.0619	0.1176	153.89	93.61
llama3.3:70b	122	How to mix OR and AND?	Example code: ``` LD X0 AND X1 OR X2 OUT Y0 ``` Explanation: (X0 AND X1) OR X2; Y0 turns ON if X0&X1 are both ON or X2=ON.	**[Part One] - Mitsubishi FX3U/FX3UC IL Instruction List Code** ``` ; Start of program LD M0.0 ; Load input bit M0.0 into accumulator OR M0.1 ; Perform OR operation with input bit M0.1 AND M0.2 ; Perform AND operation with input bit M0.2 ST M1.0 ; Store result in output bit M1.0 ; Example of mixing OR and AND operations LD M0.3 ; Load input bit M0.3 into accumulator OR M0.4 ; Perform OR operation…	[Part One] - Mitsubishi FX3U/FX3UC IL Instruction List Code ``` LD X0 // Load the value of input X0 AND X1 // Perform logical AND operation with X1 OR X2 // Perform logical OR operation with X2 OUT Y20 // Output the result to Y20 ``` [Part Two] - Program Logic Explanation Here is a step-by-step description of the program's logic flow: 1. **Loading Initial Value**: The program starts by loading th…	[128, 100, 179]	[0.6483, 0.5233, 0.5689]	0.5842	0.6283	0.0006	0.0085	0.0394	0.1402	177.52	95.17
llama3.3:70b	123	What is the execution order of OR?	Example code: ``` LD X0 OR X1 AND X2 ``` Explanation: First (X0 OR X1), then AND X2—executed line by line.	**[Part One] - Mitsubishi FX3U/FX3UC IL Instruction List Code** ```il // Define inputs and outputs for demonstration purposes ILD 0, X0 // Input X0 (e.g., a sensor) ILD 1, Y0 // Output Y0 (e.g., an actuator) // OR instruction example with comments LD X0 // Load input X0 into the accumulator OR #1 // Perform bitwise OR operation with immediate value 1 ST Y0 // Store result in output Y0 // Addition…	To address the question regarding the execution order of the OR instruction in the context of Mitsubishi FX-series Instruction List programming, we must first understand how the OR instruction operates. The OR instruction is used to perform a logical OR operation between two or more conditions. ### Part One - Mitsubishi FX3U/FX3UC IL Instruction List Code Here's an example code snippet demonstrat…	[120, 127, 179]	[0.6541, 0.4024, 0.4126]	0.617	0.6374	0.001	0.0015	0.0485	0.0565	163.58	130.5
llama3.3:70b	124	How does OR differ from OUT?	Example code: ``` LD X3 OR X4 OUT Y1 ``` Explanation: OR is a logical instruction; OUT is the final output instruction that drives the element.	**[Part One] - Mitsubishi FX3U/FX3UC IL Instruction List Code** ``` ; Program to demonstrate the difference between OR and OUT instructions ; LD K1000 ; Load the value 1000 into the accumulator (initialization) MOV M100 ; Move the value in the accumulator to internal relay M100 ; LD M100 ; Load the current state of M100 into the accumulator OR K2000 ; Perform a bitwise OR operation with the value…	To answer how OR differs from OUT in the context of Mitsubishi FX-series Instruction List programming, let's first understand what each instruction does based on the provided reference examples and then compare them directly. ### Part One - Mitsubishi FX3U/FX3UC IL Instruction List Code Example To illustrate the difference between OR and OUT, consider an example where we want to turn on an output…	[161, 120, 148]	[0.6319, 0.5156, 0.3962]	0.5949	0.7086	0.0013	0.0033	0.0641	0.072	158.8	131.33
llama3.3:70b	125	What does the ORI instruction do?	Example code: ``` LD X0 ORI X1 OUT Y0 ``` Explanation: ORI ORs the inverse of X1 (X1=OFF) with the preceding condition.	### [Part One] - Mitsubishi FX3U/FX3UC IL Instruction List Code To demonstrate the functionality of the ORI (OR Immediate) instruction, we'll create a simple program that performs an immediate OR operation between a variable and a constant value. The result will be stored in another variable. ```plc // Line 1: Start of the program LD K0 // Load the immediate value 0 into the accumulator // Line 2…	Based on the reference examples provided, I will write the complete IL program with line-by-line English comments and provide a step-by-step description of the program's logic flow. [Part One] - Mitsubishi FX3U/FX3UC IL Instruction List Code ``` LD M0 // Load the value of M0 into the accumulator ORI X6 // Perform OR operation with the inverse of X6 OUT Y1 // Output the result to Y1 ``` [Part Two]…	[130, 105, 129]	[0.7951, 0.764, 0.7425]	0.5555	0.6931	0.0006	0.007	0.034	0.1116	177.79	63.7
llama3.3:70b	126	What is the difference between ORI and LDI?	Example code: ``` LDI X2 ORI X3 ``` Explanation: LDI inverts at load; ORI inverts only for the OR comparison.	## Step 1: Introduction to Part One To address the question regarding the difference between ORI (OR Immediate) and LDI (Load Immediate) instructions in Mitsubishi FX-series Instruction List programming, we first need to understand what each instruction does. However, since the question asks for a program that demonstrates their usage and explains their difference, let's create a simple IL progra…	To address the question regarding the difference between ORI (OR Immediate) and LDI (Load Invert), let's break down their functions based on the provided reference examples and general knowledge of Mitsubishi FX-series Instruction List programming. ### Part One - Mitsubishi FX3U/FX3UC IL Instruction List Code ```plc // Example program to demonstrate the difference between ORI and LDI LD M0 // Loa…	[106, 129, 131]	[0.823, 0.659, 0.6766]	0.5831	0.7247	0.0005	0.0015	0.0302	0.0667	187.89	118.94
llama3.3:70b	127	Can ORI handle multiple conditions?	Example code: ``` LD X0 ORI X1 ORI X2 OUT Y10 ``` Explanation: Y10 turns ON if X0=ON or X1=OFF or X2=OFF.	**[Part One] - Mitsubishi FX3U/FX3UC IL Instruction List Code** ```il // Define inputs and outputs LD X0 // Load input X0 (condition 1) OR X1 // Logical OR with input X1 (condition 2) OR X2 // Logical OR with input X2 (condition 3) // Store result in output Y0 ST Y0 // Store result in output Y0 // Additional condition to demonstrate multiple conditions handling LD M0 // Load flag M0 (additional c…	To address the question of whether ORI can handle multiple conditions, let's first understand what ORI and OR instructions do in the context of Mitsubishi FX-series Instruction List programming: - `OR` is used for a logical OR operation between two inputs. If either input is ON (1), the output will be ON. - `ORI` (OR Inverted) is used when one of the conditions needs to be the inverse of an input…	[139, 129, 128]	[0.6452, 0.6407, 0.5994]	0.6688	0.6933	0.0011	0.002	0.051	0.0605	150.86	132.17
llama3.3:70b	128	How to mix ORI with normal OR?	Example code: ``` LD X3 ORI X4 OR X5 OUT Y20 ``` Explanation: Equivalent to (X3 OR (NOT X4)) OR X5.	### [Part One] - Mitsubishi FX3U/FX3UC IL Instruction List Code ```plc // Define the start of the program LD M0.0 // Load the flag from M0.0 into the accumulator (initial condition) ORI %0001 // Perform a bitwise OR operation with the immediate value 0001 on the accumulator MOV M1.0 // Move the result to M1.0 // Example of using normal OR instruction LD M2.0 // Load another flag from M2.0 into th…	To mix ORI (OR Invert) with a normal OR operation in Mitsubishi FX-series Instruction List programming, you would typically use the `OR` instruction alongside the `ORI` instruction. The `ORI` instruction is used for an "or" condition where one of the inputs needs to be inverted (i.e., it turns on if the other input is off), whereas a normal `OR` operation requires either or both conditions to be …	[109, 129, 179]	[0.7556, 0.6114, 0.4749]	0.5134	0.5947	0.0006	0.0021	0.0342	0.0539	164.92	103.85
llama3.3:70b	129	When is ORI typically used?	Example code: ``` LD M0 ORI X6 OUT Y1 ``` Explanation: Used for safety conditions—Y1 ON if M0=ON or X6=OFF.	**[Part One] - Mitsubishi FX3U/FX3UC IL Instruction List Code** ```il ; Initialize variables MOV #1000, D1000 ; Move immediate value 1000 to data register D1000 MOV #0, D1001 ; Move immediate value 0 to data register D1001 ; Set up ORI instruction ORI D1000, D1001 ; Perform bitwise OR operation between D1000 and D1001, result in D1001 ; Check result MOV D1001, D1002 ; Move result from D1001 to D1…	When is ORI typically used? ORI is typically used when you want to include a condition in an OR operation but with the opposite state of what is currently present. In other words, it's useful when you need to perform an OR operation with the inverse (logical NOT) of a specific input or condition. For instance, consider a scenario where you have multiple inputs (let's say from sensors or buttons),…	[125, 128, 126]	[0.7425, 0.6114, 0.659]	0.5418	0.5887	0.0005	0.0027	0.0405	0.0766	162.54	67.03
llama3.3:70b	130	What does the ORP instruction detect?	Example code: ``` LD X0 ORP X1 OUT Y0 ``` Explanation: When X0=ON, ORP detects the rising edge of X1 (OFF→ON) in that scan.	## Step 1: Introduction to the Problem The question asks about the function of the ORP (Overflow Restart Pending) instruction in Mitsubishi FX-series Instruction List programming. To address this, we first need to understand what the ORP instruction does and then provide an example program that demonstrates its use. ## Step 2: Writing the IL Program Given the nature of the ORP instruction, which …	The ORP instruction detects the rising edge (OFF→ON) of a bit and generates a single-scan pulse, meaning it is TRUE only during the scan when the transition from OFF to ON occurs. Here's an example code with line-by-line English comments: ``` LD M10 // Load the content of M10 into the accumulator ORP X1 // OR the preceding condition with the rising edge (OFF→ON) of X1 OUT Y5 // Output the result …	[125, 90, 132]	[0.7951, 0.6765, 0.5674]	0.4693	0.8065	0.0006	0.0221	0.0479	0.16	140.32	55.93
llama3.3:70b	131	How does ORP differ from LDP?	Example code: ``` LD X2 LDP X3 ORP X4 ``` Explanation: LDP detects X3’s rising edge independently; ORP requires the prior condition TRUE then detects X4’s rising edge.	## Step 1: Understand the Question Context The question asks for an explanation of how ORP (Output Register Pulse) differs from LDP (Load Data into Primary Register), which are instructions used in programming PLCs, specifically in the context of Mitsubishi FX-series Instruction List programming. ## Step 2: Provide IL Program for ORP and LDP Demonstration To demonstrate the difference, we first n…	To answer how ORP differs from LDP, let's first understand what each instruction does based on the provided reference examples and then compare them directly. ### Part One - Mitsubishi FX3U/FX3UC IL Instruction List Code for Comparison To illustrate the difference, consider a simple program that uses both ORP and LDP instructions: ``` LD X0 // Load the initial condition LDP X1 // Detect rising ed…	[111, 130, 136]	[0.9269, 0.6281, 0.7167]	0.4912	0.7122	0.0005	0.0153	0.0348	0.1058	167.29	103.68
llama3.3:70b	132	Does ORP stay ON continuously?	Example code: ``` LD M10 ORP X1 OUT Y5 ``` Explanation: No—it’s TRUE only on the scan when X1 goes from OFF to ON.	### [Part One] - Mitsubishi FX3U/FX3UC IL Instruction List Code ```il // Line 1: Start of the program, always begins with a label for organization START: // Line 2-3: Initialize flags (M1000 and M1001) to prevent immediate activation LD M1000 // Load flag M1000 into accumulator AND #0 // Clear the value in the accumulator (set to 0) ST M1000 // Store result back into M1000 // Line 4-5: Same opera…	To answer whether ORP stays ON continuously, let's break down the process into two parts as requested: first, providing a complete IL program with line-by-line English comments related to the question, and second, explaining the program's logic flow step by step. ### Part One - Mitsubishi FX3U/FX3UC IL Instruction List Code Given that we are exploring if ORP can stay ON continuously, let's consid…	[134, 158, 131]	[0.604, 0.5602, 0.5352]	0.4763	0.5238	0.0006	0.0011	0.0351	0.0428	179.47	160.99
llama3.3:70b	133	Can ORP be used on two different inputs simultaneously?	Example code: ``` LD X0 ORP X1 ORP X2 OUT Y6 ``` Explanation: Yes—while X0=ON, rising edges of X1 or X2 each trigger once.	### [Part One] - Mitsubishi FX3U/FX3UC IL Instruction List Code ```il // Line 1: Define the start of the program START // Line 2-3: Load input values from X0 and X1 into D0 and D1 respectively for processing LD X0 // Load the value of input X0 MOV D0 // Move it to data register D0 LD X1 // Load the value of input X1 MOV D1 // Move it to data register D1 // Line 4-5: Perform OR operation between D…	To answer whether `ORP` can be used on two different inputs simultaneously, let's consider the functionality of `ORP` and how it interacts with inputs in a Mitsubishi FX-series PLC when programming in Instruction List (IL). ### Part One - Mitsubishi FX3U/FX3UC IL Instruction List Code ```il // Load input X0 into the accumulator LD X0 // Perform ORP operation on input X1, capturing its rising edge…	[113, 134, 128]	[0.6769, 0.549, 0.4958]	0.492	0.6978	0.0013	0.0047	0.0512	0.107	136.96	103.48
llama3.3:70b	134	Can ORP start a one-shot timer?	Example code: ``` LD M20 ORP X3 OUT T0 K50 ``` Explanation: When M20=ON, a rising edge on X3 starts T0 for one pulse.	## [Part One] - Mitsubishi FX3U/FX3UC IL Instruction List Code ``` ; Start of the program LD K1000 ; Load immediate value 1000 into accumulator OUT M100 ; Output to M100 (assumed as a flag for ORP start) LD M100 ; Load the status of M100 AND #01 ; Check if bit 0 is set, indicating ORP start request JP #02, START_TIMER ; Jump to label START_TIMER if condition is true ; Label for starting the timer…	To answer whether ORP can start a one-shot timer, let's consider how ORP works and then provide an example based on that understanding. ORP (One-Shot Rising Pulse) generates a pulse when its input condition changes from OFF to ON. This means it could potentially be used to trigger a timer for a one-shot operation if we consider the rising edge of the pulse as the trigger point. Here's how you mig…	[94, 127, 132]	[0.7324, 0.4541, 0.604]	0.5222	0.5447	0.0007	0.0022	0.0481	0.0733	137.91	116.37
llama3.3:70b	135	When is the ORF instruction used?	Example code: ``` LD M0 ORF X0 OUT Y0 ``` Explanation: While M0=ON, ORF detects X0’s falling edge (ON→OFF) once.	## Step 1: Introduction to ORF Instruction The ORF (Output Refresh) instruction in Mitsubishi FX-series programming is utilized to refresh or update the output status of a device, such as an output module, based on the current state of the program's outputs. This ensures that the physical outputs of the PLC reflect the intended states determined by the control logic. ## Step 2: Identifying the Ne…	The ORF instruction is used when you want to detect a falling edge of an input signal after a prior condition has been met. In other words, it requires the preceding condition to be TRUE before it detects the falling edge of the specified input. Here's an example code: ``` LD X0 ORF X1 OUT Y0 ``` Explanation: - The `LD X0` instruction loads the current state of input X0 into the program. - The `O…	[125, 136, 115]	[0.777, 0.6197, 0.7425]	0.5305	0.7025	0.0007	0.017	0.0293	0.104	116.88	65.11
llama3.3:70b	136	How does ORF differ from LDF?	Example code: ``` LDF X1 ORF X2 ``` Explanation: LDF independently detects X1’s falling edge; ORF requires the prior condition TRUE then detects X2’s falling edge.	## Step 1: Introduction to ORF and LDF Instructions To answer how ORF differs from LDF, we first need to understand what these instructions do in the context of Mitsubishi FX-series PLC programming. ORF (OR Flag) and LDF (Load Flag) are both flag-related instructions but serve different purposes. ## Step 2: Understanding ORF Instruction The ORF instruction is used to set a flag if any of the cond…	To address the question of how ORF differs from LDF based on the provided reference examples and the context of Mitsubishi FX-series Instruction List programming, let's first clarify what each instruction does: - **LDF (Low-edge Detection Flag)**: This instruction detects the falling edge (transition from ON to OFF) of a signal independently. It means that whenever the specified input (e.g., X3 i…	[116, 135, 131]	[0.9255, 0.6197, 0.7167]	0.5327	0.778	0.0025	0.0023	0.0483	0.08	150.67	126.6
llama3.3:70b	137	Can ORF be used for a button release action?	Example code: ``` LD X3 ORF X4 OUT M10 ``` Explanation: If X3=ON, when X4 goes ON→OFF, M10 triggers once.	**[Part One] - Mitsubishi FX3U/FX3UC IL Instruction List Code** ``` ; Program to demonstrate the use of ORF for a button release action ; on a Mitsubishi FX-series PLC using Instruction List (IL) programming. 1. LD M0 ; Load the value of M0 (assuming it's initially set to 0) 2. ORF X0 ; Perform an OR operation with the input X0 and store in R0 3. MOV R0, M1 ; Move the result from R0 to M1 for sto…	To answer whether ORF can be used for a button release action, let's break down the process into two parts as requested: first, by providing an example IL program with line-by-line English comments, and second, by explaining the program logic step by step. ### Part One - Mitsubishi FX3U/FX3UC IL Instruction List Code Here is an example code snippet that demonstrates how to use ORF for a button re…	[157, 139, 134]	[0.6691, 0.5078, 0.4719]	0.6008	0.5897	0.0004	0.0009	0.0213	0.0682	205.37	106.94
llama3.3:70b	138	Does ORF hold the output ON?	Example code: ``` LD M20 ORF X5 OUT Y10 ``` Explanation: No—it’s TRUE only on the scan when X5 falls.	**[Part One] - Mitsubishi FX3U/FX3UC IL Instruction List Code** ``` ; Start of the program LD M0 ; Load flag M0 into accumulator (initial state) AND #0001 ; Check if bit 0 of M0 is set (ORF status) MOV M1 ; Move result to flag M1 (temp storage for ORF status) ; Check if ORF holds the output ON LD M1 ; Load temp ORF status from M1 into accumulator AND #0001 ; Confirm if bit 0 is set, indicating OR…	To address the question of whether the ORF instruction holds the output ON, let's first understand what the ORF instruction does. The ORF (One-shot Falling Edge) instruction is used to detect a falling edge (a transition from ON to OFF) on a specific input bit. When this falling edge is detected and if the preceding condition (usually set by an LD instruction) is true, the output associated with …	[135, 153, 139]	[0.599, 0.496, 0.5792]	0.4719	0.6592	0.0006	0.002	0.0299	0.0587	167.96	92.53
llama3.3:70b	139	Can multiple ORF be chained?	Example code: ``` LD X0 ORF X1 ORF X2 OUT Y5 ``` Explanation: Yes—each falling edge on X1 or X2 triggers Y5 if X0=ON.	## [Part One] - Mitsubishi FX3U/FX3UC IL Instruction List Code ```il // Start of the program LD K1000 // Load the initial value into accumulator (K1000 = 1000) MOV M100 // Move the value to memory location M100 for further operations LD M100 // Load the value from M100 back into the accumulator for chaining ORF K2000 // Perform OR operation with the value in K2000 and store result in accumulator …	To answer whether multiple ORF (OR Falling edge) instructions can be chained in a Mitsubishi FX-series Instruction List program, let's consider how the ORF instruction works based on the provided reference examples and then apply that understanding to determine if chaining is possible. ### Part One - Mitsubishi FX3U/FX3UC IL Instruction List Code To explore whether multiple ORF instructions can b…	[117, 136, 127]	[0.7633, 0.5448, 0.6452]	0.3903	0.7396	0.0006	0.0037	0.0294	0.0717	145.34	135.14
llama3.3:70b	140	When is the ORB instruction needed instead of a simple OR?	Example: When two series groups need to be ORed. Explanation: For (X0 & X2) OR (X1 & X3), use ORB after each series block.	**[Part One] - Mitsubishi FX3U/FX3UC IL Instruction List Code** ```il // Define inputs and outputs for demonstration purposes // Assume M100.00 to M100.07 are input bits, and M150.00 is an output bit LD M100.00 // Load the first condition into the accumulator OR M100.01 // Perform a simple OR operation with the second condition ORB M100.02 // Use ORB to perform an OR operation without altering fl…	To address the question of when the ORB instruction is needed instead of a simple OR, let's consider the context and provide an example based on Mitsubishi FX-series Instruction List programming principles. ### Part One - Mitsubishi FX3U/FX3UC IL Instruction List Code ```plc // Example demonstrating the need for ORB in parallel blocks LD X0 // Load input X0 into the accumulator ORB X1 // Perform …	[144, 135, 143]	[0.653, 0.4443, 0.6007]	0.3763	0.518	0.0023	0.0016	0.0368	0.0627	155.29	113.33
llama3.3:70b	141	How to use ORB for two series groups in parallel?	Example code: ``` LD X0 AND X2 LD X1 AND X3 ORB OR X4 OUT Y0 ``` Explanation: Series (X0&X2) and (X1&X3) are ORed by ORB, then OR X4.	**[Part One] - Mitsubishi FX3U/FX3UC IL Instruction List Code** ``` // Define inputs for series group 1 LD X0 // Load input X0 (series group 1 start) AND X1 // AND with input X1 (series group 1 middle) AND X2 // AND with input X2 (series group 1 end) // Store result of series group 1 in M0 ST M0 // Store result in M0 // Define inputs for series group 2 LD Y0 // Load input Y0 (series group 2 start…	To address the question of how to use ORB for two series groups in parallel using Mitsubishi FX-series Instruction List programming, let's break down the solution into parts as requested. ### [Part One] - Mitsubishi FX3U/FX3UC IL Instruction List Code Here is a sample program that demonstrates how to implement ORB for two series groups in parallel: ``` LD X0 // Load input X0 AND X1 // AND with in…	[146, 144, 222]	[0.5749, 0.3723, 0.282]	0.6541	0.613	0.0016	0.003	0.0768	0.0701	151.7	175.85
llama3.3:70b	142	How to OR more than two series groups?	Example: Use ORB after each group. Explanation: You can chain ORB multiple times, but Mitsubishi often limits to 8.	**[Part One] - Mitsubishi FX3U/FX3UC IL Instruction List Code** ``` // Define inputs for series groups LD X0 // Load input X0 (series group 1) OR X1 // OR with input X1 (series group 2) OR X2 // OR with input X2 (series group 3) // Add more OR instructions as needed for additional series groups // Store result in output ST Y0 // Store result in output Y0 END ``` In the above code: * `LD` loads th…	To OR more than two series groups in Mitsubishi FX-series Instruction List programming, you can utilize the `ORB` instruction multiple times. The logic is to first create series groups using `AND`, then use `ORB` to combine these series groups in parallel. Here's an example that demonstrates how to OR three series groups: ``` LD X0 // Start of first series group AND X1 // First series group condi…	[146, 122, 141]	[0.6032, 0.2992, 0.5415]	0.3089	0.473	0.0007	0.0009	0.0366	0.0405	115.97	103.47
llama3.3:70b	143	Why can’t ORB be used indefinitely?	Example: 10 ORBs in a row. Explanation: Most Mitsubishi PLCs limit ORB to 8; beyond that causes errors.	## Step 1: Introduction to the Problem The question asks why the "ORB" (Output Retentive Bit) instruction cannot be used indefinitely in a Mitsubishi FX-series PLC program. To address this, we need to consider how ORB functions within the context of a program and its limitations. ## Step 2: Understanding ORB Instruction The ORB instruction is used in PLC programming to set an output bit (or a gro…	To address the question of why `ORB` cannot be used indefinitely in a Mitsubishi FX-series Instruction List programming context, we must first understand how `OR` and `ORB` instructions function within the program logic flow. ### Part One - Complete IL Program Example for Understanding ORB Limitation Here's an example that demonstrates the use of `OR` and `ORB` to highlight their differences and …	[140, 121, 141]	[0.6007, 0.4005, 0.3694]	0.5818	0.4668	0.0009	0.0011	0.0379	0.0351	172.47	173.37
llama3.3:70b	144	Do you need ORB for a simple X0 OR X1?	Example code: ``` LD X0 OR X1 OUT Y0 ``` Explanation: No—simple parallel contacts use OR. ORB is for parallel blocks.	**[Part One] - Mitsubishi FX3U/FX3UC IL Instruction List Code** ``` ; Start of the program LD X0 ; Load input X0 into the accumulator OR X1 ; Perform logical OR operation with input X1 ST M0 ; Store the result in memory location M0 ; No need for ORB (bitwise OR) instruction for simple OR operation between two inputs END ``` **[Part Two] - Program Logic Explanation** ### Introduction This program …	No, you don't need ORB for a simple X0 OR X1. Here is the IL program with line-by-line English comments: ``` LD X0 // Load input X0 OR X1 // Perform OR operation with input X1 OUT Y0 // Output result to Y0 ``` Step-by-step description of the program's logic flow: 1. The program starts by loading the value of input X0. 2. It then performs an OR operation between the loaded value (X0) and input X1.…	[140, 149, 141]	[0.653, 0.5896, 0.3723]	0.3927	0.6023	0.0024	0.0181	0.0805	0.1361	86.33	39.69
llama3.3:70b	145	What is the primary use of the ANB instruction?	Example: After parallel groups, then series. Explanation: ANB combines a completed parallel block with additional series conditions.	## [Part One] - Mitsubishi FX3U/FX3UC IL Instruction List Code Here's an example IL program demonstrating the use of the ANB (And Not) instruction: ``` ; Line 1: Start of the program LD M0.0 ; Load the value of M0.0 into the accumulator ANB M0.1 ; Perform AND NOT operation with M0.1 and the accumulator content ST M0.2 ; Store the result in M0.2 LD M0.3 ; Load the value of M0.3 for the next operat…	The primary use of the ANB instruction is to AND a parallel block, which means it is used to perform an AND operation on multiple conditions that are connected in parallel. This allows for more complex logical operations to be implemented in the program. To illustrate this with code and explanation as per the reference examples provided: ### Part One - Mitsubishi FX3U/FX3UC IL Instruction List Co…	[105, 148, 135]	[0.7113, 0.6462, 0.5887]	0.2962	0.4124	0.0006	0.001	0.0307	0.0567	140.57	79.96
llama3.3:70b	146	How to use ANB for a parallel group then series?	Example code: ``` LD X0 OR X1 AND X2 LDI X3 OR X4 ORI X5 ANB OUT Y0 ``` Explanation: After OR/parallel block, ANB ANDs with remaining conditions.	### [Part One] - Mitsubishi FX3U/FX3UC IL Instruction List Code ```il // Start of the program, defining inputs and outputs is not necessary here as we're focusing on logic operations LD K1000 // Load 1000 into accumulator for later comparison, assuming this value represents a condition or timer MOV D100, K1000 // Move the value from the accumulator to data register D100 for storage // Using ANB (…	To address the question of how to use ANB for a parallel group and then apply it in series with another condition, we need to break down the logic into steps that can be implemented using Mitsubishi FX-series Instruction List programming. ### Part One - Mitsubishi FX3U/FX3UC IL Instruction List Code Here is an example code snippet that demonstrates how to achieve this: ``` LD X0 // Load input X0 …	[147, 141, 142]	[0.6976, 0.5749, 0.6032]	0.5787	0.588	0.0006	0.0048	0.0524	0.0935	141.88	128.27
llama3.3:70b	147	How to chain multiple ANB groups?	Example: Use ANB repeatedly. Explanation: You can chain ANB for complex block ANDing, but there’s a limit.	**[Part One] - Mitsubishi FX3U/FX3UC IL Instruction List Code** ```il // Define the start of the program START: // Load the first ANB group address into the accumulator (AR) LD K1000 // Load address of first ANB group // Execute the ANB instruction for the first group ANB #0 // Bitwise AND with NOT of accumulator content and store in AR // Store the result of the first ANB operation in a memory l…	To chain multiple ANB groups, you would essentially create a sequence where the output of one ANB group serves as an input or condition for another. This can be particularly useful in scenarios where complex logic involving both parallel and series conditions needs to be implemented. Here's how you might structure such a program: ``` LD X0 // Load initial condition OR X1 // Parallel OR with X1 AN…	[146, 113, 148]	[0.6976, 0.3993, 0.4615]	0.3603	0.4609	0.0005	0.0007	0.0326	0.0468	178.41	125.88
llama3.3:70b	148	How does ANB differ from AND?	Example code: ``` LD X0 AND X1 OUT Y0 ``` Explanation: AND is for simple series; ANB is for ANDing a parallel block.	**[Part One] - Mitsubishi FX3U/FX3UC IL Instruction List Code** ``` ; Line 1: Start of the program LD M0 ; Load the value of M0 (a flag) into the accumulator AND #1000 ; Perform a bitwise AND operation with the value 1000 (8 in decimal) MOV M1 ; Move the result to M1 ; Line 4: ANB instruction example LD M2 ; Load the value of M2 into the accumulator ANB #0100 ; Perform a bitwise AND operation on …	To address the question of how ANB differs from AND, let's first break down what each instruction does within the context of Mitsubishi FX-series Instruction List programming. ### Part One - Mitsubishi FX3U/FX3UC IL Instruction List Code Example Here is a simple example that demonstrates the use of both AND and ANB instructions. This program will turn on an output (Y1) if two conditions are met: …	[145, 124, 106]	[0.6462, 0.3962, 0.4682]	0.5697	0.6718	0.0007	0.0021	0.0487	0.0647	149.52	125.72
llama3.3:70b	149	Do you need ANB for X0 OR X1 then AND X2?	Example code: ``` LD X0 OR X1 AND X2 OUT Y0 ``` Explanation: No—simple OR then AND doesn’t require ANB.	### [Part One] - Mitsubishi FX3U/FX3UC IL Instruction List Code ```il // Start of the program LD X0 // Load input X0 into the accumulator OR X1 // Perform logical OR operation with input X1 AND X2 // Then perform logical AND operation with input X2 ST M0 // Store the result in memory M0 // End of the program logic for determining if ANB is needed based on inputs END ``` ### [Part Two] - Program L…	[Part One] - Mitsubishi FX3U/FX3UC IL Instruction List Code: ``` LD X0 OR X1 AND X2 OUT Y0 ``` Line-by-line English comments: 1. `LD X0` : Load the state of input X0 into the accumulator. 2. `OR X1` : Perform a logical OR operation between the accumulator (X0) and input X1, storing the result in the accumulator. 3. `AND X2` : Perform a logical AND operation between the accumulator (result of X0 O…	[144, 148, 107]	[0.5896, 0.4876, 0.5537]	0.5168	0.6252	0.0037	0.033	0.0637	0.0997	122.52	87.66
llama3.3:70b	150	What is the purpose of the PLS instruction?	Example code: ``` PLS X0 OUT M0 ``` Explanation: Detects X0’s rising edge (OFF→ON) and generates a one-scan pulse for M0.	## Step 1: Introduction to the PLS Instruction The PLS (Pulse) instruction in Mitsubishi FX-series PLCs is used to generate a pulse output. This instruction allows for the creation of a high signal on a specified bit or word for a specific duration, which can be useful in various control applications such as timing circuits, alarm notifications, or actuator control. ## Step 2: Writing the IL Code…	The purpose of the PLS instruction is to detect the rising edge of an input signal. When the input signal transitions from OFF to ON, the PLS instruction generates a one-scan pulse, which can be used to trigger subsequent actions in the program. Here's an example code snippet that demonstrates this: ``` PLS X4 OUT M10 ``` In this example, when the input signal X4 rises (i.e., transitions from OFF…	[180, 154, 155]	[0.5874, 0.5516, 0.5467]	0.6458	0.6868	0.0013	0.0198	0.0437	0.1413	134.47	47.11
llama3.3:70b	151	How does PLS differ from LDP?	Example code: ``` PLS X1 LDP X1 ``` Explanation: Both detect rising edges; syntax differs by PLC model support.	## Step 1: Introduction to the question The question asks for an explanation of how Programmable Logic Controller (PLC) programming, specifically using Mitsubishi FX-series Instruction List (IL) programming, differs between PLS (Programmable Logic Sequencer) and LDP (Ladder Diagram Programming or sometimes referred to in contexts as a specific instruction). However, the primary focus here seems t…	To answer how PLS differs from LDP in the context of Mitsubishi FX-series Instruction List programming, let's first clarify what each instruction does based on typical PLC programming concepts: - **LDP (Latch Detect Positive)**: This instruction is used to detect the rising edge of a signal. It becomes TRUE only at the instant when the input condition transitions from OFF to ON. - **PLS (Pulse Se…	[91, 156, 131]	[0.7772, 0.7077, 0.7663]	0.5303	0.6591	0.0005	0.0017	0.0164	0.0426	181.85	126.65
llama3.3:70b	152	Can PLS be used for one-shot button triggers?	Example code: ``` PLS X2 OUT T0 K100 ``` Explanation: Yes—when X2 goes OFF→ON, T0 is triggered once.	## [Part One] - Mitsubishi FX3U/FX3UC IL Instruction List Code ```il // Line 1: Define the input for the one-shot button trigger LD X0 // Load the state of input X0 (one-shot button) into the accumulator // Line 2-3: Check if the button is pressed and it's a rising edge AND #01 // Mask to check only the least significant bit (button press) JP M0, END // If not pressed or already pressed (not a ri…	To answer the question, let's analyze the provided examples and apply that understanding to determine if `PLS` can be used for one-shot button triggers. ### Part One - Mitsubishi FX3U/FX3UC IL Instruction List Code Given the nature of the question, we need an example code that demonstrates using `PLS` for a one-shot trigger. Based on the provided examples, here's how you might implement it: ``` P…	[154, 92, 157]	[0.608, 0.5815, 0.4982]	0.4641	0.5042	0.0004	0.0015	0.0226	0.0618	147.97	99.94
llama3.3:70b	153	Does PLS output continuously?	Example code: ``` PLS X3 OUT Y0 ``` Explanation: No—only ON during the scan of X3’s rising edge.	## [Part One] - Mitsubishi FX3U/FX3UC IL Instruction List Code ```il // Line 1: Define the start of the program LD // Load instruction to initialize the program sequence // Line 2-3: Check if input X0 is ON (high level) LD X0 // Load input X0 into the accumulator AND #01 // Check for a high level (1) on bit 0 of the accumulator JMP LBL1 // Jump to label LBL1 if the condition is true // Line 4-5: …	**Part One - Mitsubishi FX3U/FX3UC IL Instruction List Code** ```il ; Load input X5 into the accumulator LD X5 ; Detect rising edge of X5 and generate a one-scan pulse for M10 PLS X5 OUT M10 ; To output continuously, we need to latch the output LD M10 OR M10 OUT M10 ``` However, based on your question about PLS instruction behavior, if you are looking specifically at how PLS operates without addi…	[159, 132, 150]	[0.5879, 0.5275, 0.5311]	0.3785	0.6494	0.0006	0.0011	0.0317	0.0685	153.9	88.94
llama3.3:70b	154	Can multiple PLS be used at once?	Example code: ``` PLS X4 OUT M10 PLS X5 OUT M11 ``` Explanation: Yes—each PLS detects its own input’s rising edge.	## Step 1: Introduction to PLC Programming and the Question Context The question asks whether multiple Programmable Logic Controllers (PLCs) can be used at once, which is a complex topic that involves understanding not just the hardware capabilities of PLCs but also their programming and integration aspects. ## Step 2: Understanding the Mitsubishi FX-Series Mitsubishi's FX-series is a line of pro…	To address the question of whether multiple PLS (Pulse On Rising Edge) instructions can be used at once in a Mitsubishi FX-series Instruction List program, let's first create an example code that demonstrates this functionality. Then, we'll break down the logic flow to understand how it works. ### Part One: Mitsubishi FX3U/FX3UC IL Instruction List Code Here is an example of using multiple PLS in…	[159, 172, 152]	[0.6141, 0.5207, 0.608]	0.1189	0.6402	0.0009	0.0033	0.0193	0.0667	148.56	141.59
llama3.3:70b	155	What edge does the PLF instruction detect?	Example code: ``` PLF X0 OUT M0 ``` Explanation: Detects X0’s falling edge (ON→OFF) and generates a one-scan pulse.	## Step 1: Introduction to the Problem To address the question regarding what edge the PLF instruction detects, we first need to understand the context and functionality of the PLF instruction within the Mitsubishi FX-series Instruction List (IL) programming environment. ## Step 2: Understanding the PLF Instruction The PLF instruction is used in Mitsubishi PLCs for pulse detection. It detects a f…	Based on the reference examples provided, I can answer the question as follows: The PLF instruction detects the falling edge of an input signal, i.e., when the input signal transitions from ON to OFF. Here's an example code with line-by-line English comments: ``` PLF X0 // Detects the falling edge of input X0 OUT M0 // Generates a one-scan pulse for output M0 when the falling edge is detected ```…	[115, 159, 150]	[0.6717, 0.5495, 0.5467]	0.6436	0.7728	0.0012	0.027	0.0425	0.1581	136.34	57.18
llama3.3:70b	156	Is PLF similar to LDF?	Example code: ``` PLF X1 LDF X2 ``` Explanation: Both detect falling edges; syntax and naming vary.	## Step 1: Introduction to the Problem The question asks for a comparison between PLF (Pulse Output) and LDF (Low-Delay Feedback) instructions in the context of Mitsubishi FX-series Instruction List programming, but it seems there's an initial confusion as the direct question about similarity doesn't directly relate to providing IL code or explaining its logic. However, we can address this by cla…	To address the question of whether PLF is similar to LDF, we need to understand what each instruction does in the context of Mitsubishi FX-series Instruction List programming. - **PLF (Pulse Falling Edge)** detects a falling edge on an input signal. It becomes TRUE when it detects the transition from HIGH to LOW. - **LDF (Latch Falling Edge)** also detects a falling edge but latches when the cond…	[136, 159, 151]	[0.7703, 0.52, 0.7077]	0.402	0.6887	0.0005	0.0019	0.0171	0.0568	176.53	119.45
llama3.3:70b	157	When to use PLF for button release?	Example code: ``` PLF X3 OUT T1 K30 ``` Explanation: X3 ON→OFF triggers T1 for one scan.	**[Part One] - Mitsubishi FX3U/FX3UC IL Instruction List Code** ``` ; Start of the program 1. LD K0 ; Load immediate value 0 into accumulator (initialization) 2. MOV M1000, A ; Move accumulator content to memory word M1000 (flag initialization) 3. JMP LABEL1 ; Jump to label 1 LABEL1: 4. LD M1000 ; Load content of memory word M1000 5. AND #01 ; Perform bitwise AND operation with immediate value 1 …	To address the question of when to use PLF for a button release action, let's first understand what PLF does based on the reference examples provided. The PLF instruction detects the falling edge of an input (when it goes from ON to OFF) and generates an output that is only active during the scan cycle in which this transition is detected. Given this understanding, here's how you might use PLF fo…	[137, 150, 158]	[0.6691, 0.4517, 0.5549]	0.5084	0.5591	0.0004	0.0008	0.02	0.0542	188.92	101.42
llama3.3:70b	158	Does PLF stay ON?	Example code: ``` PLF X4 OUT M1 ``` Explanation: No—only ON during the scan of X4’s falling edge.	**[Part One] - Mitsubishi FX3U/FX3UC IL Instruction List Code** ``` ; Program start, initializing all variables and I/O LD K0 ; Load immediate value 0 into accumulator MOV M100 ; Move accumulator to memory location M100 (PLF status) OUT Y000 ; Output the initial state of PLF to Y000 ; Monitoring loop for PLF condition LOOP: LD X001 ; Load input from X001 (PLF sensor) into accumulator AND #01 ; Ch…	Based on the provided reference examples, I will answer the question "Does PLF stay ON?" with a complete IL program and a step-by-step explanation of the program's logic flow. [Part One] - Mitsubishi FX3U/FX3UC IL Instruction List Code ``` PLF X3 // Check if input X3 is falling edge (ON→OFF) OUT Y0 // Output to Y0 if condition is met ``` [Part Two] - Program Logic Explanation The program checks f…	[153, 157, 283]	[0.5844, 0.5549, 0.3815]	0.4755	0.657	0.0006	0.0037	0.0337	0.1218	150.38	56.25
llama3.3:70b	159	Can PLF and PLS detect the same input?	Example code: ``` PLS X5 OUT M10 PLF X5 OUT M11 ``` Explanation: Yes—one for rising edge, one for falling edge.	## Step 1: Understand the Question Context The question pertains to whether two specific instructions in Mitsubishi FX-series Instruction List programming, namely PLF (Pulse Low Flip-flop) and PLS (Pulse Set), can detect the same input. To address this, we'll create a program that utilizes both instructions. ## Step 2: Create IL Program Given the nature of the question, our program aims to demons…	Based on the reference examples provided, here is a complete IL program with line-by-line English comments: [Part One] - Mitsubishi FX3U/FX3UC IL Instruction List Code ``` // Initialize output M0 to OFF MOV 0, M0 // Detect rising edge of input X4 and set output M10 to ON PLS X4 OUT M10 // Detect falling edge of input X5 and set output M11 to ON for one scan PLF X5 OUT M11 // Initialize output M12…	[154, 155, 156]	[0.6141, 0.5495, 0.52]	0.3826	0.5603	0.0005	0.0135	0.0296	0.095	193.72	108.88
llama3.3:70b	160	How does the SET instruction latch a bit?	Example code: ``` LD X0 SET M100 ``` Explanation: When X0=ON, M100 is set and remains ON until reset.	### [Part One] - Mitsubishi FX3U/FX3UC IL Instruction List Code ```il // Start of the program, defining the initial state LD K0 // Load immediate value 0 into accumulator (initial condition) OUT M100 // Output to memory bit M100 (initialize a flag) // Simulating an event or condition that needs to set the latch LD K1 // Load immediate value 1, preparing for setting the latch SET M101 // Set instr…	**Part One - Mitsubishi FX3U/FX3UC IL Instruction List Code** ```` ; Set Y10 when X5 is ON LD X5 ; Load input X5 SET Y10 ; Set output Y10 if X5 is ON ``` **Part Two - Program Logic Explanation** 1. The program loads the state of input `X5` using the `LD` instruction. 2. If `X5` is ON, the program executes the `SET` instruction to latch the bit `Y10`. 3. When `Y10` is set by the `SET` instruction,…	[163, 223, 100]	[0.5322, 0.4895, 0.5095]	0.6108	0.6595	0.0012	0.0034	0.0427	0.1189	156.17	58.25
llama3.3:70b	161	What is the difference between SET and OUT?	Example code: ``` LD X1 SET Y0 ``` Explanation: OUT follows input state; SET latches ON until an RST clears it.	**[Part One] - Mitsubishi FX3U/FX3UC IL Instruction List Code** ```il // Define inputs and outputs // I0.00: Input for SET condition // Q0.00: Output for SET result // Q0.01: Output for OUT result LD I0.00 // Load input I0.00 into accumulator SET Q0.00 // Set output Q0.00 if accumulator is true (1) OUT Q0.01 // Output the current state of accumulator to Q0.01 END // Note: This program will contin…	To answer this question, let's first understand what `SET` and `OUT` instructions do in the context of Mitsubishi FX-series Instruction List programming. **Part One - Mitsubishi FX3U/FX3UC IL Instruction List Code** Here is an example code that demonstrates the difference between `SET` and `OUT`: ``` // Line 1: Load input X2 LD X2 // Line 2: Set output Y5 using SET instruction SET Y5 // Line 3: L…	[124, 162, 262]	[0.6319, 0.3581, 0.2711]	0.474	0.5962	0.0008	0.0019	0.0567	0.0635	121.95	96.38
llama3.3:70b	162	How to use SET for motor start hold?	Example code: ``` LD X2 SET Y5 ``` Explanation: Pressing X2 sets Y5 ON and holds it.	### [Part One] - Mitsubishi FX3U/FX3UC IL Instruction List Code ```il // Start of the program LD M0.0 // Load the value of M0.0 into the accumulator (initial condition check) AND #01 // Check if bit 0 is set, indicating a request to start the motor JP LBL1 // Jump to label LBL1 if the result is false // Set operation for motor start hold LBL0: SET M1.0 // Set M1.0 to hold the motor start conditio…	To implement a self-holding start-stop program for a motor using the Mitsubishi FX-series PLC in IL (Instruction List) programming, you can utilize the `SET` instruction to set multiple internal relays or bits at once. This approach is particularly useful when you need to control the state of more than one output or internal relay based on certain conditions. Given your requirement to use `SET` f…	[60, 164, 261]	[0.5299, 0.3882, 0.4056]	0.4066	0.3984	0.0005	0.0012	0.0301	0.036	167.38	137.08
llama3.3:70b	163	How to reset a SET bit?	Example code: ``` LD X3 RST Y5 ``` Explanation: When X3=ON, Y5 is reset OFF.	### [Part One] - Mitsubishi FX3U/FX3UC IL Instruction List Code ``` ; Start of the program LD M0.0 ; Load the current state of memory bit M0.0 into the accumulator AND #0000 ; Perform a bitwise AND operation with 0 to clear any set bits in the accumulator ST M0.0 ; Store the result back into memory bit M0.0, effectively resetting it ; Alternatively, using a direct reset instruction for clarity an…	To reset a SET bit in Mitsubishi FX-series Instruction List programming, you would typically use the RST (Reset) instruction. This involves first loading a condition that allows the reset operation to occur and then specifying the bit you want to reset. Here's how you can do it based on the provided reference examples: **Part One - Mitsubishi FX3U/FX3UC IL Instruction List Code:** ``` LD X0 // Lo…	[164, 221, 165]	[0.7067, 0.3926, 0.3648]	0.5195	0.6096	0.0007	0.0019	0.0274	0.0632	127.83	85.64
llama3.3:70b	164	Can SET set multiple bits at once?	Example code: ``` LD X4 SET M10 M11 ``` Explanation: Some models allow multiple bits in one SET; often split into lines.	### [Part One] - Mitsubishi FX3U/FX3UC IL Instruction List Code ```il // Line 1: Start of the program, setting the initial conditions LD K0 // Load a constant value (in this case, binary 0000) into accumulator OUT M100 // Output to memory area M100 for testing purposes // Line 3-5: Testing SET instruction with multiple bits SET M100.0 // Set bit 0 of M100 to 1 SET M100.2 // Set bit 2 of M100 to 1…	To answer whether the SET instruction can set multiple bits at once in a Mitsubishi FX-series PLC using Instruction List (IL) programming, we should consider how the SET instruction functions within this context. ### Part One - Mitsubishi FX3U/FX3UC IL Instruction List Code Given that the question revolves around setting multiple bits simultaneously with the SET instruction, let's create an examp…	[163, 154, 264]	[0.7067, 0.3556, 0.4307]	0.5702	0.5893	0.0014	0.0017	0.0343	0.0533	139.42	94.66
llama3.3:70b	165	How does the RST instruction clear a bit?	Example code: ``` LD X0 RST M100 ``` Explanation: When X0=ON, M100 is forced OFF.	**[Part One] - Mitsubishi FX3U/FX3UC IL Instruction List Code** ```il // Line 1: Define the memory address for the bit to be cleared MOV #1000, D0 // Move immediate value 1000 (address) to data register D0 // Line 2: Use the RST instruction to clear the bit at the specified address RST D0 // Reset (clear) the bit at the memory address in D0 // Line 3: Optional - Verify the bit has been cleared by…	To answer your question about how the RST instruction clears a bit, let's refer to the provided examples and apply that understanding to create a complete IL program for clarity. ### Part One - Mitsubishi FX3U/FX3UC IL Instruction List Code Here is an example code snippet demonstrating the use of the RST instruction along with other relevant instructions for context: ``` ; Start of the program LD…	[168, 150, 169]	[0.6832, 0.4475, 0.6303]	0.5733	0.5759	0.0005	0.0011	0.0203	0.0413	149.16	153.12
llama3.3:70b	166	How to pair RST with SET?	Example code: ``` LD X1 SET M50 LD X2 RST M50 ``` Explanation: X1=ON sets M50; X2=ON resets M50.	**[Part One] - Mitsubishi FX3U/FX3UC IL Instruction List Code** ``` ; Start of the program 1. LD M0 ; Load the value of M0 (RST) into the accumulator 2. AND #0001 ; Perform a bitwise AND operation with 0001 to check if M0 is set 3. JP 10 ; Jump to line 10 if the result is not zero (M0 is set) 4. LD M1 ; Load the value of M1 (SET) into the accumulator 5. OR #0002 ; Perform a bitwise OR operation w…	To pair RST (Reset) with SET in a Mitsubishi FX-series Instruction List programming context, you essentially want to create a logic where setting one output affects another. This could be useful for scenarios like motor control or sequence management where the start and stop of processes are interlinked. Given the nature of your question and the examples provided, here's how you might approach pa…	[167, 162, 179]	[0.5, 0.3437, 0.2844]	0.5083	0.6449	0.0005	0.0013	0.0376	0.0569	181.07	123.65
llama3.3:70b	167	Does RST follow input OFF?	Example code: ``` LD X3 RST Y0 ``` Explanation: No—when X3=ON, Y0 is cleared immediately.	**[Part One] - Mitsubishi FX3U/FX3UC IL Instruction List Code** ``` ; Line 1: Define the inputs and outputs LD X0 ; Load input X0 into accumulator AND #0001 ; Check if bit 0 of X0 is set (input OFF) MOV M100 ; Move result to internal relay M100 ; Line 2-3: Implement RST follow input logic LD M100 ; Load current state of M100 OR #0000 ; Ensure any non-zero value sets output MOV Y0 ; Move result to…	To address the question of whether RST follows input OFF, let's break down the explanation into two parts as requested: the complete IL program with line-by-line English comments and a step-by-step description of the program's logic flow. ### Part One - Mitsubishi FX3U/FX3UC IL Instruction List Code Here is an example code snippet that demonstrates how RST operates in relation to input conditions…	[169, 159, 274]	[0.7125, 0.3952, 0.4651]	0.5673	0.6789	0.0006	0.0008	0.0378	0.0437	155.01	104.1
llama3.3:70b	168	Can RST clear multiple bits at once?	Example code: ``` LD X4 RST M10 M11 M12 ``` Explanation: If supported, resets multiple bits in one line.	**[Part One] - Mitsubishi FX3U/FX3UC IL Instruction List Code** ``` ; Line 1: Define the input and output areas ILD 0, #0000 ; Load immediate value 0 into accumulator ; Line 2-3: Set up a flag area for demonstration purposes MOV M100, #0000 ; Initialize flag word M100 to 0 MOV M101, #0000 ; Initialize another flag word M101 to 0 ; Line 4: Set bits in the flags to demonstrate RST function SET M100…	To answer whether the RST instruction can clear multiple bits at once in Mitsubishi FX-series Instruction List programming, let's consider how instructions are structured and executed. Given the example of setting multiple bits with the SET instruction: ``` LD X4 SET M10 M11 ``` This shows that some models allow for the manipulation of multiple bits within a single line of code for certain instru…	[165, 164, 274]	[0.6832, 0.5967, 0.3728]	0.6139	0.7089	0.002	0.0036	0.0344	0.0524	162.54	116.99
llama3.3:70b	169	How does RST differ from OUT?	Example code: ``` LD X5 OUT Y1 RST Y1 ``` Explanation: OUT drives according to conditions; RST forcibly clears regardless.	## Step 1: Introduction to the Problem The question asks for an explanation of how the RST instruction differs from the OUT instruction in the context of Mitsubishi FX-series Instruction List programming, along with a sample program demonstrating their usage. ## Step 2: Part One - Sample IL Program To illustrate the difference between RST and OUT instructions, we'll create a simple IL program. Th…	To address the question of how RST differs from OUT in the context of Mitsubishi FX-series Instruction List programming, let's first understand what each instruction does: - **RST (Reset)**: This instruction is used to reset or clear a bit. When executed, it immediately sets the specified bit to OFF (0). - **OUT (Output)**: This instruction is used to set a bit to ON (1). It directly controls the…	[167, 124, 176]	[0.7125, 0.4834, 0.3216]	0.4625	0.5922	0.0012	0.0017	0.0343	0.0619	138.34	119.12
llama3.3:70b	170	What is the function of the MPS instruction?	Example code: ``` LD X0 MPS ``` Explanation: Pushes the current logic result (X0 state) onto the stack for MRD/MPP use.	## Step 1: Introduction to the Problem and Understanding the MPS Instruction The problem requires explaining the function of the MPS (Master Control Output) instruction in a Mitsubishi FX-series PLC, specifically within the context of an FX3U/FX3UC using IL (Instruction List) programming. The MPS instruction is used for setting or resetting specific bits related to the master control output. ## S…	The function of the MPS instruction is to store the current condition on the stack, allowing for later retrieval and use in complex logic operations. This enables the programmer to save intermediate results and reuse them as needed, reducing redundant checks and simplifying program flow. Example code: ``` LD X0 MPS MPP ``` In this example, the MPS instruction stores the value of X0 on the stack, …	[180, 174, 185]	[0.8289, 0.7111, 0.5885]	0.6236	0.7068	0.0005	0.021	0.0322	0.0952	172.9	77.47
llama3.3:70b	171	What is the relationship between MPS, MRD, and MPP?	Example code: ``` LD X1 MPS MRD MPP ``` Explanation: MPS pushes, MRD reads top without popping, MPP reads and pops the top—stack mechanism.	**[Part One] - Mitsubishi FX3U/FX3UC IL Instruction List Code** ```il // Initialize variables MOV #0, D100 // Set D100 to 0 (initialize flag) // Main program loop JMP LABEL1 // Jump to label 1 LABEL1: // Check MPS (Master Power Supply) status LD M0000 // Load MPS status into accumulator AND #01 // Check if MPS is ON (bit 0) JNZ LABEL2 // Jump to label 2 if MPS is ON // If MPS is OFF, set MRD (Mot…	To answer this question accurately, let's break down the roles of MPS, MRD, and MPP in the context of Mitsubishi FX-series Instruction List programming: ### Part One - Mitsubishi FX3U/FX3UC IL Instruction List Code Example ```pascal // Initialize a flag to track if MPS has been used M1000 = 0 // Example logic using MPS (Store Push) to save a condition IF M1001 THEN // Store the condition on the s…	[176, 174, 184]	[0.8995, 0.6911, 0.7218]	0.5253	0.5604	0.0007	0.0007	0.0465	0.0695	160.77	145.29
llama3.3:70b	172	Can MPS be used multiple times in a row?	Example code: ``` LD X2 MPS LD X3 MPS ``` Explanation: Yes—pushes multiple levels; MPP pops each in turn.	## Step 1: Introduction to the Problem The question asks whether the MPS (Move Pulse) instruction can be used multiple times in a row within an Instruction List (IL) program for Mitsubishi FX-series PLCs. To address this, we will first provide an example IL program that demonstrates the use of MPS and then explain the logic behind its usage. ## Step 2: Part One - IL Program Example ```il // Line …	To answer whether MPS can be used multiple times in a row, let's break down the functionality of MPS and its interaction with MRD and MPP instructions within the context of Mitsubishi FX-series Instruction List programming. ### Part One - Example IL Program Here is an example program that demonstrates using MPS multiple times in a row. This program assumes we have input signals X0 to X3 and outpu…	[174, 121, 177]	[0.5818, 0.5074, 0.5438]	0.4406	0.5289	0.0007	0.0016	0.0342	0.0519	136.78	122.31
llama3.3:70b	173	What if MRD/MPP are not used after MPS?	Example code: ``` LD X4 MPS LD X5 OUT Y0 ``` Explanation: Logic still works, but leftover stack entries may consume resources.	**[Part One] - Mitsubishi FX3U/FX3UC IL Instruction List Code** ```il // Initialize flags and timers LD K0 // Load immediate value 0 into accumulator MOV M1000 // Move accumulator to memory location M1000 (flag) MOV T100 // Move accumulator to timer T100 (initialize timer) // Check if MPS is active LD M2000 // Load memory location M2000 (MPS status) into accumulator AND #01 // Bitwise AND with 1 …	**Part One - Mitsubishi FX3U/FX3UC IL Instruction List Code** To illustrate the scenario where `MRD` or `MPP` are not used after `MPS`, let's consider an example that demonstrates what happens when you push values onto the stack without subsequently reading or popping them. Here is a sample IL program: ``` // Line 1: Start of the program LD X1 // Load the value of X1 into the accumulator MPS // P…	[171, 182, 172]	[0.8654, 0.6671, 0.5662]	0.4312	0.6383	0.0005	0.0009	0.0222	0.0437	172.77	106.73
llama3.3:70b	174	When is MPS useful?	Example: Complex multi-stage logic. Explanation: Stores intermediate conditions for later retrieval, reducing redundant checks.	## Step 1: Introduction to the Problem and Understanding MPS To address the question of when MPS (Motion Programmable System or similar concepts) is useful, we need to understand its application in industrial automation, particularly with PLCs like Mitsubishi FX-series. However, since the direct question about MPS usefulness is abstract without context, let's create a program that could utilize a…	To address the question of when `MPS` (Memory Push Stack) is useful, let's first understand its function and how it fits into a broader programming context within Mitsubishi FX-series Instruction List programming. The `MPS` instruction pushes the current logic result onto a stack for later use by instructions like `MRD` (Memory Read from Stack) or `MPP` (Memory Pop from Stack). ### Part One: Exam…	[173, 170, 172]	[0.712, 0.7111, 0.5818]	0.2649	0.3251	0.0003	0.0012	0.0189	0.0331	153.47	123.26
llama3.3:70b	175	How does the MRD instruction work?	Example code: ``` LD X0 MPS MRD OUT Y0 ``` Explanation: MRD reads the top of stack and combines it with current logic without popping.	### [Part One] - Mitsubishi FX3U/FX3UC IL Instruction List Code ```il // Start of the program MOV #100, D0 // Move immediate value 100 into data register D0 MOV #200, D1 // Move immediate value 200 into data register D1 MRD D0 // Read from the device specified by the address in D0 // The result will be stored in a predefined area or register depending on the PLC model and setup ADD D1, MRD // Add…	The MRD (Memory Read) instruction in Mitsubishi FX-series Instruction List programming is used to retrieve a value from the stack that was previously pushed onto it using the MPS (Push) instruction. Here's an example of how MRD works: ``` LD X0 MPS // Pushes the current logic result (X0 state) onto the stack LD X1 MPS // Pushes X1 onto the stack MRD // Retrieves the top value from the stack (X1) …	[170, 179, 178]	[0.6132, 0.5544, 0.5597]	0.5432	0.7789	0.0006	0.0139	0.0349	0.0955	149.8	101.42
llama3.3:70b	176	What is the difference between MRD and MPP?	Example code: ``` MRD MPP ``` Explanation: MRD reads without removing; MPP reads and pops the top.	## Step 1: Understand the question context The question asks for an explanation of the difference between MRD (Master Control Relay) and MPP (Master Processing Parameter) in the context of Mitsubishi FX-series PLC programming, specifically using Instruction List (IL) code. ## Step 2: Provide IL Code for MRD and MPP demonstration Given the nature of the question, providing a specific IL code that …	To answer your question directly based on the provided examples, let's examine how `MRD` (Memory Read) and `MPP` (Memory Read and Pop) differ in their functionality within the context of Mitsubishi FX-series Instruction List programming. ### Part One - Mitsubishi FX3U/FX3UC IL Instruction List Code Here is a simple program that demonstrates the difference between `MRD` and `MPP`. This example ass…	[181, 179, 175]	[0.9809, 0.5035, 0.6084]	0.4295	0.606	0.0006	0.0007	0.0333	0.0612	160.11	151.54
llama3.3:70b	177	Can you use MRD multiple times on the same top stack?	Example code: ``` // After MPS LD X1 MPS // Consecutive MRD MRD OUT Y10 MRD OUT Y11 ``` Explanation: Yes—MRD can read the same top until MPP pops it.	**[Part One] - Mitsubishi FX3U/FX3UC IL Instruction List Code** ``` ; Start of the program LD K1000 ; Load the value 1000 into the accumulator MOV M0 ; Move the accumulator value to memory location M0 MRD M0 ; Multiply and round down, using value from M0 as operand ADD #10 ; Add 10 to the result in the accumulator ST M1 ; Store the result in memory location M1 ; Testing MRD multiple times on the …	To address the question of whether you can use MRD (Move from Read data register) multiple times on the same top stack entry in a Mitsubishi FX-series Instruction List programming context, let's consider how MRD operates and its interaction with the stack. 1. **Understanding MRD Operation**: The MRD instruction is used to read the value at the top of the stack into a destination operand. This ope…	[178, 154, 179]	[0.7339, 0.5519, 0.4856]	0.5187	0.6211	0.0021	0.0037	0.0389	0.0682	167.18	130.47
llama3.3:70b	178	Can MRD only read the top stack entry?	Explanation: Yes—only the top can be read; pop it first to access deeper levels.	## [Part One] - Mitsubishi FX3U/FX3UC IL Instruction List Code ```il // Start of the program, defining the initial conditions and setup LD K1000 // Load the value 1000 into the accumulator (arbitrary starting value) MOV D100 // Move the accumulator's value to data register D100 for storage LD #0 // Load immediate value 0 into the accumulator MOV MRD // Attempt to move a value from the stack to th…	Based on the provided reference examples, here is the answer: **Part One - Mitsubishi FX3U/FX3UC IL Instruction List Code** ```il // Load a value onto the stack LD X0 // Push the value onto the stack MPS // Read the top of the stack without popping MRD // Output the result to Y0 OUT Y0 ``` Line-by-line English comments: 1. `LD X0` : Load a value from X0. 2. `MPS` : Push the loaded value onto the …	[177, 175, 274]	[0.7339, 0.5597, 0.3468]	0.2033	0.2369	0.0021	0.0022	0.041	0.0759	176.61	70.35
llama3.3:70b	179	How to combine MRD with AND/OR?	Example code: ``` LD M10 MPS LD X5 MRD AND X6 OUT Y0 ``` Explanation: Push M10, then MRD reads it and ANDs with X6.	**[Part One] - Mitsubishi FX3U/FX3UC IL Instruction List Code** ```il // Line 1: Start of the program START // Line 2-3: Define inputs for MRD (Master Relay Delay) and external signals LD X0 // Load input X0 (MRD trigger) AND X1 // AND with input X1 (external signal 1) OR X2 // OR with input X2 (external signal 2) // Line 4-5: Configure MRD instruction with AND/OR logic MRD K0, T10, AND // Master…	To address the question of how to combine `MRD` (read without removing) with logical operations like `AND` and `OR`, we need to understand that `MRD` is used to read the top value from the stack without popping it, allowing for multiple uses of the same value in different operations. Combining this with logical operations involves using the result of `MRD` directly in `AND` or `OR` instructions. …	[122, 176, 177]	[0.5689, 0.5035, 0.4856]	0.4793	0.7271	0.0013	0.0013	0.0545	0.0741	149.7	149.7
llama3.3:70b	180	What is the function of the MPP instruction?	Example code: ``` LD X0 MPS MPP ``` Explanation: MPP reads and pops the top of the stack, removing it afterward.	## Step 1: Introduction to the MPP Instruction The MPP (Move Parameter Pointer) instruction in Mitsubishi FX-series PLCs, specifically when programming in Instruction List (IL), is used to manipulate the parameter pointer. This instruction allows for dynamic adjustment of the address or index used in instructions that require a parameter, enabling more flexible and efficient programming. ## Step …	The MPP instruction is used to restore or free the stack after multiple pushes by the MPS instruction. Example code: ``` LD X2 MPS LD X3 MPP ``` This means that when you have pushed multiple values onto the stack using MPS and you want to remove them, you use MPP to pop these values off the stack, effectively freeing it for further use. In the context of the provided reference examples and the qu…	[170, 182, 90]	[0.8289, 0.6179, 0.5713]	0.485	0.736	0.0009	0.0069	0.0323	0.0461	187.14	167.04
llama3.3:70b	181	How does MPP differ from MRD?	Example code: ``` LD X1 MPS MRD MPP ``` Explanation: MRD reads without popping; MPP reads and pops.	## Step 1: Understanding the Question Context The question pertains to the differences between MPP (Mathematical Processing Plus) and MRD (Math Register Double-word) instructions within the context of Mitsubishi FX-series Instruction List programming. These instructions are used for handling mathematical operations in PLC programming. ## Step 2: Providing IL Code for Demonstration To illustrate t…	To address the question of how MPP differs from MRD in the context of Mitsubishi FX-series Instruction List programming, let's break down the functionality and usage of each instruction with line-by-line English comments for a sample program, followed by a step-by-step description of the program logic. ### Part One: Sample IL Program Here is a simple program demonstrating the use of both MRD (Mov…	[176, 183, 182]	[0.9809, 0.5418, 0.6746]	0.4719	0.6458	0.0005	0.0011	0.027	0.0519	191.08	159.49
llama3.3:70b	182	When should MPP be used?	Example code: ``` LD X2 MPS LD X3 MPP ``` Explanation: After multiple pushes, use MPP to restore or free the stack.	## Step 1: Understanding the Question Context The question seems to be asking about when to use Mitsubishi's Programmable Logic Controller (PLC) programming feature or instruction, possibly related to "MPP" which could stand for a specific instruction or functionality within the Mitsubishi PLC environment. However, without direct reference to what "MPP" stands for in this context, we will assume …	To answer when `MPP` (Move and Pop) should be used, let's break down its functionality and purpose in the context of Mitsubishi FX-series Instruction List programming, particularly focusing on its role within program logic flow. ### Part One - Mitsubishi FX3U/FX3UC IL Instruction List Code Example The following example illustrates how `MPP` could be utilized in a simple logic sequence. This seque…	[181, 174, 183]	[0.6746, 0.623, 0.539]	0.3415	0.5303	0.0007	0.0016	0.0349	0.0545	134.45	145.73
llama3.3:70b	183	Does MPP affect the next stack entry?	Example code: ``` LD X4 MPS LD X5 MPS MPP ``` Explanation: Popping the top makes the next entry the new top.	**[Part One] - Mitsubishi FX3U/FX3UC IL Instruction List Code** ```il ; Start of the program 1. LD K0 ; Load immediate value 0 into accumulator 2. MOV M1000 ; Move accumulator to memory location M1000 3. LD #MPP ; Load special register MPP (Memory Pointer) into accumulator 4. ADD #10 ; Add 10 to the accumulator (simulate next stack entry) 5. MOV M1001 ; Move result to memory location M1001 6. LD …	To answer your question based on the provided reference examples and the context of Mitsubishi FX-series Instruction List programming, we need to understand how the `MPS` (Push) and `MPP` (Pop) instructions work in relation to the stack. 1. **Understanding MPS**: The `MPS` instruction pushes a value onto the top of the stack. For example: ``` LD X0 MPS ``` This code loads the value from `X0` and …	[173, 178, 180]	[0.5704, 0.5005, 0.5608]	0.3664	0.5589	0.001	0.0072	0.0374	0.1042	176.56	94.4
llama3.3:70b	184	What if not all MPS have matching MPP?	Explanation: Leftover stack entries may exhaust stack space, though logic still runs.	### [Part One] - Mitsubishi FX3U/FX3UC IL Instruction List Code ```plc // Start of the program LD K0 // Load constant 0 into accumulator (initialization) MOV D100 // Move value from accumulator to data register D100 // Assume MPP and MPS are stored in D200 and D300 respectively for comparison LD D200 // Load value of MPP into accumulator SUB D300 // Subtract MPS value from accumulator MOV D400 //…	**Part One - Mitsubishi FX3U/FX3UC IL Instruction List Code** ```il ; Initialize stack with some values LD X0 ; Load value from X0 into the accumulator MPS ; Push the accumulator onto the stack LD X1 ; Load value from X1 into the accumulator MPS ; Push the accumulator onto the stack LD X2 ; Load value from X2 into the accumulator MPS ; Push the accumulator onto the stack ; Now, let's pop some val…	[173, 172, 183]	[0.7786, 0.5766, 0.5491]	0.2059	0.4032	0.0004	0.0014	0.0101	0.0413	186.44	121.5
llama3.3:70b	185	What does the END instruction signify in a PLC program?	Example code: ``` END ``` Explanation: Marks the end of the main program; PLC returns to the scan start.	## Step 1: Introduction to Mitsubishi FX3U/FX3UC IL Instruction List Code The Mitsubishi FX-series is a line of programmable logic controllers (PLCs) widely used in industrial automation. The Instruction List (IL) programming language is one of the methods used to program these devices, providing a low-level, symbolic representation of the program that can be directly executed by the PLC. ## Step…	The END instruction signifies the end of a PLC program. Here's an example of how it's used in the context of a complete IL program: ``` ; Start of the program LD X0 ; Load input X0 AND X1 ; AND operation with input X1 OUT Y0 ; Output result to Y0 END ; Signifies the end of the program ``` In terms of program logic explanation, here's a step-by-step breakdown: 1. The program starts by loading the …	[188, 195, 170]	[0.6209, 0.5567, 0.5885]	0.4814	0.6214	0.003	0.0176	0.0541	0.1017	125.22	47.97
llama3.3:70b	186	What happens if END appears mid-program?	Example code: ``` LD X0 OUT Y0 END LD X1 OUT Y1 ``` Explanation: Code after END is not executed; END should be at the very end.	**[Part One] - Mitsubishi FX3U/FX3UC IL Instruction List Code** ```il ; Start of the program LD K1000 ; Load the value 1000 into the accumulator ADD #10 ; Add 10 to the accumulator ST D1000 ; Store the result in data register D1000 ; Example of END appearing mid-program END ; This is an incorrect placement of END, program execution will stop here ; The following instructions are not reachable due…	If `END` appears mid-program, the compiler will consider everything after the `END` instruction as a comment or ignore it, and compilation may succeed but the program logic after `END` will not be executed. It's essential to place `END` at the very end of the program to ensure all instructions are compiled and executed correctly. In other words, any code written after the `END` statement will be …	[188, 187, 153]	[0.6798, 0.466, 0.3593]	0.6028	0.6919	0.0016	0.0085	0.0571	0.1022	136.46	85.64
llama3.3:70b	187	What is the difference between FEND and END?	Example code: ``` FEND END ``` Explanation: FEND separates main and sub/interrupt routines; END ends the entire program.	## [Part One] - Mitsubishi FX3U/FX3UC IL Instruction List Code To illustrate the difference between `FEND` and `END` instructions in a Mitsubishi FX-series PLC, particularly when programming in Instruction List (IL) language, we need to consider a basic program structure. The following example is a simplified representation: ```il // Start of the program START: // Move a constant value (1) into a…	To answer your question about the difference between FEND and END in the context of Mitsubishi FX-series Instruction List programming, let's first clarify what each instruction does based on typical PLC programming principles and then provide an example to highlight their differences. ### Part One - Mitsubishi FX3U/FX3UC IL Instruction List Code Example Here is a simple program that demonstrates …	[186, 176, 161]	[0.466, 0.2764, 0.269]	0.6444	0.6699	0.0025	0.0014	0.0469	0.0621	159.97	119.59
llama3.3:70b	188	What if there is no END instruction?	Explanation: Compilation may fail or the system may auto-insert END; it’s best to explicitly include it.	## [Part One] - Mitsubishi FX3U/FX3UC IL Instruction List Code ```il // Start of the program, specifying the beginning of the instructions START: // Load the value 0 into the accumulator (initializing it) LD #0 // Move the accumulator's value to memory address D100 (a data register) MOV D100 // Jump unconditionally to the label LOOP if the condition is true (always in this case) JMP LOOP // Label…	**Part One - Complete IL Program with Line-by-Line English Comments** For the self-holding start-stop program: ``` LD X0 ; Load input from start button OR M0 ; OR with internal relay for self-hold OUT M0 ; Output to internal relay for self-holding LD X1 ; Load input from stop button RST M0 ; Reset internal relay when stop is pressed LD M0 ; Check state of internal relay (self-hold) OUT Y0 ; Outpu…	[186, 140, 60]	[0.6798, 0.4276, 0.4787]	0.2629	0.2541	0.0005	0.0007	0.0276	0.0408	144.48	116.63
llama3.3:70b	189	Do subroutines or interrupts need END?	Example code: ``` SUBROUTINE ...program... END ``` Explanation: Yes—each subroutine or interrupt also needs END.	### Part One: Mitsubishi FX3U/FX3UC IL Instruction List Code ```il // Define the start of the program START: // Initialize a flag (M1000) to indicate the subroutine has not started yet LD M1000 // Load the value of M1000 into the accumulator AND #0 // Set the accumulator to 0, indicating the subroutine hasn't started ST M1000 // Store the result back in M1000 // Call a subroutine named "SUB_ROUTI…	To address the question of whether subroutines or interrupts need an `END` statement in Mitsubishi FX-series Instruction List programming, let's refer to the provided examples and explanations: 1. **Understanding `END`**: The `END` statement is used to mark the end of a program. Any code written after `END` is not executed, as illustrated by the first example. 2. **Separation with `FEND`**: The `…	[186, 193, 187]	[0.6552, 0.3648, 0.419]	0.5673	0.7698	0.0007	0.0024	0.0259	0.0496	195.21	146.07
llama3.3:70b	190	What is the state of M8000 when the PLC enters RUN mode?	Example code: ``` LD M8000 OUT Y0 ``` Explanation: When the PLC is in RUN mode, M8000 remains ON, causing Y0 to be energized.	## [Part One] - Mitsubishi FX3U/FX3UC IL Instruction List Code Here is an example IL program that checks and controls the state of M8000: ``` ; LINE 1: Start of the program LD M8000 ; Load the value of M8000 into the accumulator ; AND #01 ; Perform a bitwise AND operation with 00000001 to check if bit 0 is set ; JP #LABEL_1 ; Jump to LABEL_1 if the result is not zero (i.e., M8000.0 is set) ; ; LI…	To answer this question accurately based on the provided reference examples and the expertise in Mitsubishi FX-series Instruction List programming, let's first understand the roles of the mentioned memory bits (M) in relation to the PLC's operational modes. Given: - M8001 is related to the b-contact for RUN monitoring. When the PLC is in RUN mode, M8001=OFF. - M8018 turns ON when the RTC module o…	[195, 275, 194]	[0.9639, 0.6344, 0.7839]	0.472	0.7071	0.0031	0.0423	0.0518	0.085	165.23	100.81
llama3.3:70b	191	How to use M8000 to determine if the program is running?	Example code: ``` LD M8000 AND X0 OUT M10 ``` Explanation: M10 is activated only when the PLC is in RUN (M8000=ON) and X0=ON.	**[Part One] - Mitsubishi FX3U/FX3UC IL Instruction List Code** ``` ;--------------------------------------------------------------- ; Program to check if the PLC program is running using M8000 ;--------------------------------------------------------------- LD M8000 ; Load the value of M8000 into the accumulator AND #01H ; Perform a bitwise AND operation with 01H (00000001b) CMP #01H ; Compare t…	To answer your question, I will provide the complete IL program with line-by-line English comments and then explain the program's logic flow step by step. ## Step 1: Write the IL Program The IL program to determine if the program is running using M8000 can be written as follows: ``` LD M8000 // Load the state of M8000 into the accumulator OUT Y0 // Output the result to Y0, energizing it if M8000 …	[190, 236, 209]	[0.6125, 0.5438, 0.584]	0.6476	0.7157	0.0016	0.0247	0.0606	0.1166	144.24	64.41
llama3.3:70b	192	Can M8000 be used as a global start condition?	Example code: ``` LD M8000 OUT Y5 ``` Explanation: Yes. In the main program, M8000 indicates the PLC is running, and Y5 can be used to signal the device is powered on.	**[Part One] - Mitsubishi FX3U/FX3UC IL Instruction List Code** ```il // Initialize the program counter to the starting point LD K0 // Load immediate value 0 into accumulator // Set M8000 as a global start condition (not recommended) MOV M8000, M1000 // Move the value of M8000 to M1000 for testing purposes LD M1000 // Load the value of M1000 into accumulator // Check if M8000 is ON (1) to trigger…	[Part One] - Mitsubishi FX3U/FX3UC IL Instruction List Code ``` ; Load the status of M8000 into the accumulator LD M8000 ; Output the result to Y10, indicating the PLC's run mode status OUT Y10 ``` [Part Two] - Program Logic Explanation 1. **Initial Condition**: The program starts by checking the status of M8000, which indicates whether the PLC is in RUN mode. 2. **Loading M8000 Status**: The ins…	[213, 190, 199]	[0.6444, 0.6153, 0.6191]	0.4292	0.5819	0.0028	0.0068	0.0665	0.1306	161.58	78.06
llama3.3:70b	193	How to combine M8000 with the emergency stop function?	Example code: ``` LD M8000 AND X1 // X1 is the emergency stop button OUT Y10 ``` Explanation: Y10 is activated only when the PLC is in RUN and the emergency stop button is not pressed.	### [Part One] - Mitsubishi FX3U/FX3UC IL Instruction List Code ```il // Start of the program, declaring the use of M8000 as an input for the emergency stop condition LD M8000 // Load the value of M8000 into the accumulator // Check if M8000 is ON (1), indicating the emergency stop has been activated AND #01 // Perform a bitwise AND operation to check if bit 0 of M8000 is set // If the result is …	To address the question of how to combine M8000 (which seems to be a generic reference and may need clarification, but for the purpose of this explanation, we'll consider it as part of the system's monitoring or control functions) with an emergency stop function using Mitsubishi FX-series PLC IL instruction list programming, let's first correct and clarify the approach based on the provided examp…	[213, 201, 66]	[0.8608, 0.613, 0.6315]	0.6391	0.6173	0.0042	0.0039	0.0676	0.0675	170.55	159.2
llama3.3:70b	194	What happens to M8000 when the PLC switches to STOP mode?	Example code: ``` LD M8000 OUT Y0 ``` Explanation: When the PLC leaves RUN mode, M8000 turns OFF, and Y0 turns OFF accordingly.	## Step 1: Introduction to the Problem To address the question regarding what happens to M8000 when the PLC switches to STOP mode, we first need to understand how Mitsubishi FX-series PLCs handle memory areas and their behavior during different operational modes. ## Step 2: Understanding Memory Areas in Mitsubishi FX-Series PLCs In Mitsubishi FX-series PLCs, memory areas are designated for specif…	To answer the question regarding what happens to M8000 when the PLC switches to STOP mode, let's first recall how M8000 behaves in relation to the PLC's operation mode based on the provided reference examples. Given the example code for understanding M8000's state when the PLC is in RUN mode: ``` LD M8000 OUT Y0 ``` Explanation: When the PLC is in RUN mode, M8000 remains ON, causing Y0 to be ener…	[217, 198, 190]	[0.8567, 0.7349, 0.7839]	0.6455	0.7554	0.0017	0.0164	0.057	0.0565	97.33	188.55
llama3.3:70b	195	What is the state of M8001 under PLC RUN mode?	Example code: ``` LD M8001 OUT Y0 ``` Explanation: M8001 is the b-contact for RUN monitoring; when PLC is in RUN, M8001=OFF, so Y0 remains OFF.	## Step 1: Understanding the Question The question asks for the state of M8001, a specific memory location in a Mitsubishi FX-series PLC, when the PLC is in RUN mode. However, to provide an accurate answer regarding the state of M8001 under PLC RUN mode, we need to consider what influences or controls this memory location. ## Step 2: Writing IL Code for Reading M8001 To determine the state of M80…	To answer this question accurately based on the provided reference examples and the nature of Mitsubishi FX-series Instruction List programming, we must consider how the PLC (Programmable Logic Controller) operates in RUN mode and how it affects the memory areas such as M (built-in relay coils). Given that specific code for `M8001` under RUN mode isn't directly provided in your question but follo…	[190, 206, 217]	[0.9639, 0.676, 0.7385]	0.56	0.5658	0.0028	0.0046	0.042	0.085	172.83	116.23
llama3.3:70b	196	What is the difference between M8000 and M8001?	Example code: ``` LD M8000 OUT Y1 LD M8001 OUT Y2 ``` Explanation: M8000 (a-contact) is ON in RUN; M8001 (b-contact) is OFF in RUN. They are complementary.	## Step 1: Introduction to the Question The question asks for the difference between M8000 and M8001, which are addresses used in Mitsubishi FX-series PLCs. To address this question through a program, we first need to understand what these addresses represent. ## Step 2: Understanding M8000 and M8001 In Mitsubishi FX-series PLCs, M8000 to M8191 are reserved for auxiliary relays (internal coils) t…	To provide an accurate answer regarding the difference between M8000 and M8001, we should follow the structure given in the reference examples. [Part One] - Mitsubishi FX3U/FX3UC IL Instruction List Code: Given that the question pertains to understanding the functionality of specific bits (M8000 and M8001) within the Mitsubishi FX-series PLCs, a direct code comparison might look something like th…	[237, 208, 205]	[0.8947, 0.7312, 0.8516]	0.5078	0.5195	0.0014	0.004	0.0521	0.0844	171.37	111.01
llama3.3:70b	197	How to use M8001 to create a condition that never becomes true?	Example code: ``` LD M8001 OUT M10 ``` Explanation: In RUN mode M8001=OFF, so M10 is never driven. Useful to temporarily disable a program section.	**[Part One] - Mitsubishi FX3U/FX3UC IL Instruction List Code** ```il ; Line 1: Define the start of the program START ; Line 2-3: Initialize M8001 with a value that will never be equal to itself MOV #0, M8001 ; Move immediate value 0 to M8001 CMP M8001, #0 ; Compare M8001 with immediate value 0 ; Line 4: Create a condition that never becomes true by checking if M8001 is not equal to itself LDN M8…	To create a condition that never becomes true using M8001, you can utilize the fact that an AND operation with a constant FALSE (or OFF) will always result in FALSE. Since M8001 is typically used for specific control functions within the Mitsubishi FX-series PLCs and may not directly represent a physical input or output, we'll consider how to create a condition involving M8001 that never becomes …	[192, 104, 271]	[0.5652, 0.4853, 0.5083]	0.436	0.5047	0.0006	0.0012	0.0394	0.0528	162.98	133.11
llama3.3:70b	198	Does M8001 change state in STOP mode?	Example code: ``` LD M8001 ``` Explanation: Usually M8001 remains OFF in STOP mode; some models may differ, refer to the manual.	**[Part One] - Mitsubishi FX3U/FX3UC IL Instruction List Code** ``` ; Start of the program LD M8000 ; Load the current state of M8000 into the accumulator AND #0001h ; Check if bit 0 of M8000 is set (indicating STOP mode) JNZ LABEL1 ; If not in STOP mode, jump to LABEL1 ; We are in STOP mode LD M8001 ; Load the current state of M8001 into the accumulator MOV D1000 ; Move the value of M8001 to dat…	To answer the question "Does M8001 change state in STOP mode?" based on the provided reference examples and the typical behavior of Mitsubishi FX-series PLCs, we need to consider how inputs and outputs (including internal relays like M8001) behave when the PLC transitions from RUN mode to STOP mode. Given the example: ``` LD M8000 OUT Y0 ``` Explanation: When the PLC leaves RUN mode, M8000 turns …	[194, 206, 272]	[0.7349, 0.659, 0.6603]	0.5506	0.64	0.0014	0.0054	0.0388	0.0407	156.73	191.63
llama3.3:70b	199	Can M8001 be used instead of a NOP instruction?	Example code: ``` LD M8001 OUT Y5 ``` Explanation: Yes. Using M8001 creates a network that never executes, similar to NOP.	### [Part One] - Mitsubishi FX3U/FX3UC IL Instruction List Code To address whether `M8001` can be used instead of a `NOP` (No Operation) instruction in a Mitsubishi FX-series PLC program, we first need to understand what each element does. A `NOP` instruction is essentially a placeholder that does nothing when executed, often used for reserving space or aligning code. `M8001`, on the other hand, …	To answer whether M8001 can be used instead of a NOP (No Operation) instruction in Mitsubishi FX-series Instruction List programming, let's first understand what each component is and does: - **M8001**: This is a special relay or bit within the PLC that has specific functionality. The exact function can depend on the context and the PLC model but generally, bits like M8001 are used for internal o…	[192, 237, 264]	[0.6191, 0.5787, 0.6023]	0.5289	0.6638	0.0006	0.0081	0.035	0.0591	180.08	108.05
llama3.3:70b	200	When is M8002 briefly ON?	Example code: ``` LD M8002 OUT M0 ``` Explanation: M8002 is ON only during the first scan after PLC enters RUN, then automatically turns OFF.	## [Part One] - Mitsubishi FX3U/FX3UC IL Instruction List Code ```il // Start of the program LD K1000 // Load the value 1000 into the accumulator MOV D1000 // Move the value from the accumulator to data register D1000 LD M8001 // Load the current state of M8001 (auxiliary relay) AND M8003 // Perform a logical AND operation between M8001 and M8003 OR M8004 // Perform a logical OR operation with M8…	To answer the question "When is M8002 briefly ON?", we need to understand that the provided reference examples do not directly address this specific scenario. However, based on the information given and typical PLC programming principles, we can infer a possible situation. In PLC programming, particularly with Mitsubishi FX-series devices using Instruction List (IL) programming, the state of inte…	[224, 206, 235]	[0.8173, 0.7531, 0.7902]	0.4196	0.6152	0.001	0.0025	0.0345	0.0593	194.58	108.25
llama3.3:70b	201	How to use M8002 for initial data reset?	Example code: ``` LD M8002 MOV K0 D0 MOV K0 D1 ``` Explanation: On the first RUN scan, D0 and D1 are reset to zero.	### [Part One] - Mitsubishi FX3U/FX3UC IL Instruction List Code ```il // Start of the program, defining the initial step or setup LD K1000 // Load immediate value 1000 into accumulator (arbitrary starting point) MOV M8002 // Move the content of the accumulator to M8002 for data initialization OUT M8002 // Output the result to M8002, ensuring it's set as intended // Checking if an initial reset co…	To use M8002 for initial data reset, you can follow this example: **Part One - Mitsubishi FX3U/FX3UC IL Instruction List Code:** ``` ; Load the initial reset flag (M8002) into the accumulator LD M8002 ; If M8002 is true (ON), then reset Y10 and Y11 to OFF for a safe startup state RST Y10 RST Y11 ; Also, reset other relevant data registers or outputs as needed ``` **Part Two - Program Logic Explan…	[202, 231, 193]	[0.7818, 0.643, 0.613]	0.588	0.4957	0.0005	0.0026	0.0418	0.0866	192.62	80.45
llama3.3:70b	202	How to reset outputs at startup using M8002?	Example code: ``` LD M8002 RST Y10 Y11 ``` Explanation: On the first scan, Y10 and Y11 are reset to OFF for a safe startup state.	**[Part One] - Mitsubishi FX3U/FX3UC IL Instruction List Code** ``` ; Program starts here, setting up initial conditions LD M8002 ; Load the value of M8002 into the accumulator AND #0000 ; Perform a bitwise AND operation with 0000 to clear any bits set in M8002 ST M8002 ; Store the result back into M8002 ; This sets M8002 to 0 at startup, which can be used as a trigger to reset outputs LD M8002 ;…	**Part One - Mitsubishi FX3U/FX3UC IL Instruction List Code** ```assembly ; Load the initial data reset flag (M8002) into the accumulator LD M8002 ; Move the value of the accumulator (0) to output word D0 MOV K0 D0 ; Move the value of the accumulator (0) to output word D1 MOV K0 D1 ; Reset all outputs to zero at startup using M8002 flag LD M8002 OUT Y00 ; Assuming Y00 is the first output word LD …	[201, 249, 207]	[0.7818, 0.5807, 0.5885]	0.5406	0.366	0.0014	0.0017	0.0407	0.0477	190.54	151.86
llama3.3:70b	203	Can M8002 be used with a timer?	Example code: ``` LD M8002 OUT T0 K100 ``` Explanation: Triggers T0 timing when entering RUN, useful for startup delay sequences.	**[Part One] - Mitsubishi FX3U/FX3UC IL Instruction List Code** ``` ; Program starts here, defining the initial conditions and setup LD K1000 ; Load immediate value 1000 into accumulator MOV M8002 ; Move the value from accumulator to M8002 ; Using timer T000 in mode 0 (ON-delay timer) with a preset time of 1000ms LD K1000 ; Load immediate value 1000 into accumulator for timer preset MOV T000.P ; …	To answer whether M8002 can be used with a timer, let's first understand what M8002 represents in the context of Mitsubishi FX-series PLCs. M8002 is typically associated with the first scan flag or bit, which becomes true (ON) during the first scan of the program and then turns off (OFF) afterward. To demonstrate how M8002 can be used with a timer, we'll create an example that involves setting up…	[262, 208, 252]	[0.7272, 0.6211, 0.6761]	0.5907	0.4912	0.0009	0.0009	0.0305	0.035	191.23	182.11
llama3.3:70b	204	Does M8002 remain ON after multiple scans?	Example code: ``` LD M8002 OUT Y0 ``` Explanation: No. It’s only ON during the first RUN scan and OFF thereafter.	**[Part One] - Mitsubishi FX3U/FX3UC IL Instruction List Code** ``` ; Program starts here, initializing variables and setting up the control flow LD K1000 ; Load immediate value 1000 into accumulator (just for demonstration) MOV M8002 ; Move the content of the accumulator to M8002 (turning it ON) ; The following loop demonstrates how M8002 remains ON after multiple scans LOOP START LD M8002 ; Loa…	To answer the question regarding whether M8002 remains ON after multiple scans, we first need to understand how the Instruction List (IL) programming works for Mitsubishi FX-series PLCs and then apply that understanding to the specific case of M8002. Given the context provided by the reference examples, let's construct a hypothetical IL program related to M8002. Since the exact behavior of M8002 …	[222, 233, 272]	[0.6589, 0.6219, 0.6079]	0.5619	0.5936	0.001	0.0013	0.0391	0.0451	165.74	160.53
llama3.3:70b	205	What is the relationship between M8003 and M8002?	Example code: ``` LD M8003 OUT M10 ``` Explanation: M8002 (a-contact) is ON on the first scan; M8003 (b-contact) is OFF on the first scan. They complement each other.	## Step 1: Understand the Question Context The question asks for the relationship between two specific memory locations, M8003 and M8002, within the context of a Mitsubishi FX-series PLC programmed using Instruction List (IL) language. ## Step 2: Determine the Purpose of Each Memory Location In typical PLC programming contexts, memory locations like M8003 and M8002 are used to store data temporar…	To address the question regarding the relationship between M8003 and M8002 based on the provided reference examples, let's analyze the given information step by step. ### Part One - Mitsubishi FX3U/FX3UC IL Instruction List Code Given the nature of the question, we need to understand how M8002 and M8003 interact. The example code that illustrates their interaction is as follows: ``` LD M8002 // L…	[196, 206, 208]	[0.8516, 0.7694, 0.8303]	0.4409	0.5923	0.0007	0.003	0.0482	0.1029	149.95	108.96
llama3.3:70b	206	When M8002=ON, what is the state of M8003?	Example code: ``` LD M8002 OUT M1 LD M8003 OUT M2 ``` Explanation: On the initial scan M8002=ON and M8003=OFF, so M1=ON and M2=OFF.	## Step 1: Part One - Mitsubishi FX3U/FX3UC IL Instruction List Code To address the question regarding the state of M8003 when M8002 is ON, we first need to establish a basic program that can handle this logic. The following IL (Instruction List) code is a simple representation of how this could be achieved: ``` // Line 1: LD M8002 // Load the value of M8002 into the accumulator // Line 2: ANI 01…	Based on the provided reference examples, when M8002 = ON (a-contact), M8003 (b-contact) will be OFF. They complement each other, meaning that when one is ON, the other is OFF. Here's an example code to illustrate this: ``` LD M8002 OUT M10 LD M8003 OUT M11 ``` In this case, if M8002 is ON, M10 will be ON, and since M8003 is the b-contact complementing M8002, M8003 will be OFF, and thus M11 will …	[205, 275, 209]	[0.7694, 0.6899, 0.7264]	0.614	0.6403	0.0012	0.0396	0.0617	0.2712	146.66	33.1
llama3.3:70b	207	How to use M8003 to block startup actions?	Example code: ``` LD M8003 AND X0 OUT Y10 ``` Explanation: On the first scan M8003=OFF, preventing Y10 from driving. Later M8003=ON allows X0 to drive Y10.	### [Part One] - Mitsubishi FX3U/FX3UC IL Instruction List Code ```il // Start of the program LD M8003 // Load the value of M8003 into the accumulator AND #16#01 // Perform a bitwise AND operation with 1 to check if the least significant bit is set JMP NC LABEL1 // Jump to label1 if the result is not carry (i.e., the bit is not set) // If M8003's least significant bit is set, this part will be ex…	[Part One] - Mitsubishi FX3U/FX3UC IL Instruction List Code ``` LD M8003 // Load the built-in PLC flag M8003, indicating if it's the first scan or not OUT M1000 // If true (first scan), output to auxiliary relay M1000 to block startup actions AND M1000 // Keep M1000 ON as long as the condition is met to maintain the block ``` However, a more accurate implementation based on typical usage and ensu…	[192, 249, 202]	[0.6024, 0.5418, 0.5885]	0.521	0.5423	0.0013	0.0052	0.0537	0.0741	125.2	101.24
llama3.3:70b	208	Can M8002 and M8003 be used together?	Example code: ``` LD M8002 OUT M20 LD M8003 OUT M21 ``` Explanation: Yes. On the first scan M8002=ON, M8003=OFF; on the second scan M8002=OFF, M8003=ON.	## Part One: Mitsubishi FX3U/FX3UC IL Instruction List Code Here is an example IL program that demonstrates how to use M8002 and M8003 together: ``` ; Start of the program LD M8000 ; Load the value of M8000 into the accumulator AND #01 ; Perform a bitwise AND operation with 0001 (to check if bit 0 is set) MOV M8002 ; Move the result to M8002 LD M8001 ; Load the value of M8001 into the accumulator…	To answer whether M8002 and M8003 can be used together based on the provided reference examples, let's analyze the information given: 1. **Understanding M8002 and M8003**: From the example regarding the relationship between M8003 and M8002, we learn that these are complementary contacts. Specifically, M8002 is described as an "a-contact" which is ON during the first scan, while M8003, a "b-contac…	[253, 205, 222]	[0.8792, 0.8303, 0.7338]	0.5813	0.6824	0.0013	0.009	0.0477	0.0688	170.62	165.27
llama3.3:70b	209	What if M8003 is not used?	Example code: ``` LD M8003 ``` Explanation: None. M8003 simply provides a b-contact for the initial scan; use as needed.	### [Part One] - Mitsubishi FX3U/FX3UC IL Instruction List Code ```plc // Start of the program LD M8000 // Load the value of M8000 into the accumulator AND #01 // Perform a bitwise AND operation with 1 to check the least significant bit MOV M8001 // Move the result to M8001 LD M8002 // Load the value of M8002 into the accumulator OR #02 // Perform a bitwise OR operation with 2 to set the second l…	To address the question of what happens when M8003 is not used, given the context provided by the reference examples, we need to consider how M8002 and M8003 interact based on their usage in the example codes. ### Part One - Mitsubishi FX3U/FX3UC IL Instruction List Code Given that we are exploring the scenario where M8003 is not used, but understanding its interaction with M8002 is crucial, let'…	[208, 260, 206]	[0.7705, 0.6911, 0.7264]	0.4749	0.4444	0.0007	0.0012	0.0391	0.0536	151.12	139.32
llama3.3:70b	210	When does M8004 turn ON?	Example code: ``` LD M8004 OUT Y0 ``` Explanation: M8004 turns ON when the PLC detects an error, such as program or runtime faults.	## Step 1: Part One - Mitsubishi FX3U/FX3UC IL Instruction List Code To answer when M8004 turns ON, we first need to establish a basic understanding of how the FX-series PLCs operate and write a simple program that demonstrates the conditions under which M8004 would turn on. Let's consider a scenario where M8004 is turned on based on a simple condition. ```il // Line 1: Start of the program, alwa…	To answer when M8004 turns ON based on the provided reference examples, we need to understand the context in which these bits (M8004, M8005, M8016) are being used within a Mitsubishi FX-series PLC program. The exact condition for turning M8004 ON isn't directly provided in the question but can be inferred from the given explanations and typical programming practices. Given that: - M8005 turns ON …	[215, 265, 212]	[0.9634, 0.9549, 0.8832]	0.6062	0.7173	0.0038	0.0111	0.0605	0.0646	126.02	140.9
llama3.3:70b	211	How to trigger an alarm using M8004?	Example code: ``` LD M8004 OUT Y10 // Warning lamp OUT BZ // Buzzer (assumed flag) ``` Explanation: On error detection, the lamp and buzzer activate to alert maintenance.	**[Part One] - Mitsubishi FX3U/FX3UC IL Instruction List Code** ```il ; Initialize the alarm flag to 0 (FALSE) M8004 = 0 ; Set M8004 to 0, indicating no alarm condition ; Monitor a specific condition that triggers the alarm IF (X000 == 1) THEN ; Check if input X000 is HIGH (1) M8004 = 1 ; If true, set M8004 to 1, indicating an alarm condition END_IF ; End of IF statement ; Optional: Add a timer d…	To trigger an alarm using M8004, you would need to monitor the status of M8004 and activate an alarm output or notification mechanism when it turns ON. Based on the reference examples provided, here's how you might implement this in Mitsubishi FX-series Instruction List programming: ### Part One - Mitsubishi FX3U/FX3UC IL Instruction List Code ```il // Line 1: Load the status of M8004 into the ac…	[210, 271, 193]	[0.6039, 0.5673, 0.5935]	0.4131	0.4116	0.0006	0.0013	0.0332	0.0545	158.54	134.83
llama3.3:70b	212	When does M8004 automatically turn OFF?	Example code: ``` LD M8004 ``` Explanation: M8004 resets to OFF only after the error is cleared and the PLC returns to normal.	**[Part One] - Mitsubishi FX3U/FX3UC IL Instruction List Code** ```il ; Start of program LD M8000 ; Load the value of M8000 into the accumulator AND #01 ; Bitwise AND with 1 to check if bit 0 is set MOV M8004 ; Move result to M8004 ; Timer setup for automatic turn OFF LD K100 ; Load timer value (e.g., 10 seconds) into accumulator MOV T001 ; Move value to timer T001 LD M8001 ; Load the status of M…	Based on the provided reference examples and the typical behavior of Mitsubishi FX-series PLCs, I will provide a response to the question. To answer the question "When does M8004 automatically turn OFF?", let's first recall what we know about M8004 from the given examples: M8004 turns ON when the PLC detects an error, such as program or runtime faults. However, the provided examples do not direct…	[210, 229, 224]	[0.8832, 0.7952, 0.8225]	0.4536	0.6794	0.0006	0.0047	0.0413	0.0571	206.48	158.95
llama3.3:70b	213	Can M8004 be combined with emergency stop?	Example code: ``` LD M8004 OR X1 OUT M100 ``` Explanation: M100 activates on error or emergency stop to shut down system power.	**[Part One] - Mitsubishi FX3U/FX3UC IL Instruction List Code** ``` ; Initialize the program by setting M8000 to 0 (False) LD M8000 ; Load the current state of M8000 AND #0000 ; Set all bits to 0 (False) ST M8000 ; Store the result back into M8000 ; Define a flag for emergency stop (M1000) LD M1000 ; Load the current state of M1000 (emergency stop flag) MOV A ; Move the value into accumulator A A…	To address the question of whether M8004 can be combined with an emergency stop function, we need to understand what M8004 represents in the context of Mitsubishi FX-series PLCs. Typically, M8004 is related to a specific condition or status within the PLC, such as a bit that indicates a particular state (e.g., a timing condition, a counter value, etc.). Combining it with an emergency stop functio…	[193, 238, 222]	[0.8608, 0.725, 0.6204]	0.5641	0.5991	0.0011	0.0018	0.038	0.0539	155.44	114.26
llama3.3:70b	214	If noise causes false errors, will M8004 flicker?	Example code: ``` LD M8004 OUT Y15 ``` Explanation: If error is cleared quickly, M8004 may flicker; true errors keep it ON.	**[Part One] - Mitsubishi FX3U/FX3UC IL Instruction List Code** ``` ; Program starts here 1. LD M8000 ; Load the value of M8000 into the accumulator 2. AND #01 ; Perform a bitwise AND operation with 00000001 to check if the least significant bit is set 3. OR M8004 ; Perform a bitwise OR operation with the current value of M8004 4. ST M8004 ; Store the result back into M8004 ; Check for noise on M…	To address the question of whether M8004 will flicker if noise causes false errors, let's consider what M8004 represents in the context of Mitsubishi FX-series PLCs. Typically, M8004 is associated with a bit that indicates an error condition or alarm status within the PLC. Given this understanding: [Part One] - Mitsubishi FX3U/FX3UC IL Instruction List Code To determine if noise causes false erro…	[249, 258, 232]	[0.5124, 0.4417, 0.474]	0.5136	0.6605	0.0007	0.0012	0.0285	0.0472	250.77	150.22
llama3.3:70b	215	When does M8005 turn ON?	Example code: ``` LD M8005 OUT Y0 ``` Explanation: M8005 turns ON when the PLC detects battery voltage below the normal range.	## Step 1: Understand the requirements for the program To determine when M8005 turns ON, we need to analyze the given IL (Instruction List) program for Mitsubishi FX-series PLCs. However, since the specific IL code and its logic are not provided in the question, I will create a hypothetical scenario where M8005 is controlled based on certain conditions. ## Step 2: Create a hypothetical IL program…	To provide an accurate answer regarding when M8005 turns ON based on the Mitsubishi FX-series Instruction List programming context, we need to consider the typical functions and bit assignments related to the FX series PLCs. However, without a direct reference example for M8005 in the provided information, I'll guide you through a general approach to understanding how such a bit might be used, as…	[210, 275, 225]	[0.9634, 0.9485, 0.9602]	0.4279	0.5753	0.0037	0.0046	0.0437	0.0647	112.78	124.41
llama3.3:70b	216	What to do if battery voltage is low?	Example code: ``` LD M8005 OUT M10 ``` Explanation: Use M10 to drive a warning or log, reminding to replace the battery to avoid data loss.	### [Part One] - Mitsubishi FX3U/FX3UC IL Instruction List Code ```il // Start of program LD K1000 // Load the battery voltage threshold (low) value into accumulator MOV D1000 // Move the current battery voltage from data register D1000 to accumulator for comparison CMP >= // Compare if the current battery voltage is greater than or equal to the low threshold JMP LBL1 // If true, jump to label LB…	To address the question regarding what to do if the battery voltage is low, we need to consider a structured approach in an IL (Instruction List) program for a Mitsubishi FX-series PLC. This involves checking the battery status and performing actions based on that status. ### Part One: Mitsubishi FX3U/FX3UC IL Instruction List Code Here's how you might implement this logic in an IL program: ``` ;…	[219]	[0.5977]	0.5318	0.4682	0.0012	0.0015	0.0439	0.0493	140.07	137.99
llama3.3:70b	217	What happens to M8005 after PLC power-off?	Example code: ``` LD M8005 ``` Explanation: M8005 state follows hardware detection; if voltage remains low, it stays ON.	## Part One: Mitsubishi FX3U/FX3UC IL Instruction List Code ```il ; Program starts here, defining the initial conditions and setup. LD K1000 ; Load immediate value 1000 into accumulator. MOV M8005 ; Move the accumulator's content to M8005. OUT M8000 ; Output signal to M8000 for testing purposes. ; This section demonstrates a simple logic operation. AND M8001 ; Perform AND operation between accumu…	Based on the provided reference examples, here is the answer: **Part One - Mitsubishi FX3U/FX3UC IL Instruction List Code** ``` LD M8005 OUT Y2 ``` With line-by-line English comments: ``` ; Load the value of M8005 into the accumulator LD M8005 ; Output the result to Y2 OUT Y2 ``` **Part Two - Program Logic Explanation** Step-by-step description of the program's logic flow: 1. When the PLC is powe…	[194, 229, 224]	[0.8567, 0.7118, 0.699]	0.5952	0.6333	0.0006	0.009	0.0355	0.1037	157.23	40.73
llama3.3:70b	218	Can M8005 be reset by program?	Example code: ``` LD M8005 RST M8005 ``` Explanation: No. It’s hardware-controlled and cannot be reset by RST.	**[Part One] - Mitsubishi FX3U/FX3UC IL Instruction List Code** ``` ; Line 1: Start of the program LD M8005 ; Load the value of M8005 into the accumulator AND #16#00 ; Perform a bitwise AND operation to check if M8005 is set JMP label1 ; Jump to label1 if the result is not zero ; Line 4: Reset M8005 if it's set label1: LD #16#00 ; Load a value of 0 into the accumulator to reset M8005 MOV M8005 ; …	To answer whether M8005 can be reset by a program, we need to consider what M8005 represents in the context of Mitsubishi FX-series PLCs. Typically, M8005 is associated with a specific function or flag within the PLC's memory structure. Given the reference examples provided: 1. **Resetting M8019**: The example shows that loading M8019 (`LD M8019`) resets it OFF automatically after an error is cle…	[283, 199, 201]	[0.7392, 0.584, 0.7217]	0.5343	0.6721	0.0025	0.0032	0.0417	0.0353	168.67	170.93
llama3.3:70b	219	What is the risk of not addressing low battery?	Example code: ``` LD M8005 ``` Explanation: Continued depletion may cause loss of register or clock data after power-off.	## Step 1: Understanding the Question Context The question pertains to the risks associated with not addressing a low battery condition, presumably in an industrial control or automation context where Mitsubishi FX-series PLCs are used. This implies we're discussing a scenario where a device or system reliant on batteries for operation or backup power does not have its low battery condition prope…	To address the question regarding the risk of not addressing a low battery condition in the context of a Mitsubishi FX-series PLC programming scenario, we must consider the potential consequences of such an oversight. Given the examples provided: 1. **Low Battery Condition**: The example code snippet `LD M8005` followed by `OUT M10` suggests that when the battery voltage is low (as indicated by t…	[216, 269, 104]	[0.5977, 0.2819, 0.2809]	0.3094	0.4679	0.0004	0.001	0.0153	0.0306	217.85	164.18
llama3.3:70b	220	What is the difference between M8006 and M8005?	Example code: ``` LD M8006 OUT Y0 ``` Explanation: M8006 latches the low-voltage event, staying ON until manually or specifically cleared.	## Step 1: Understand the context of the question The question asks for the difference between M8006 and M8005, which are memory locations in a Mitsubishi FX-series PLC. However, to address this question properly within the provided format, we need to create an IL (Instruction List) program that demonstrates or highlights their usage or differences. ## Step 2: Create an IL program to demonstrate …	To answer this question accurately based on the provided reference examples and the context of Mitsubishi FX-series Instruction List programming, we must understand the roles of specific M (internal relay) bits in the FX3U/FX3UC PLCs. Given that: - M8008 detects AC main power loss, - M8009 detects DC 24V loss, - M8004 and M8013 have longer cycles compared to M8012 which has a faster cycle of 100m…	[237, 247, 260]	[0.8904, 0.8066, 0.6769]	0.3303	0.3014	0.0006	0.0017	0.0327	0.0366	154.85	126.16
llama3.3:70b	221	How to clear the latch of M8006?	Example code: ``` LD X0 RST M8006 ``` Explanation: Some models allow RST to clear; otherwise power cycle or battery replacement is required.	### [Part One] - Mitsubishi FX3U/FX3UC IL Instruction List Code ```il // Start of the program LD M8006 // Load the current state of M8006 into the accumulator OUT M8005 // Move the accumulator content to M8005 (Temporary storage) LD K0 // Load a binary 0 into the accumulator to clear the latch MOV M8006 // Move the value in the accumulator (0) to M8006, clearing it END // End of the program ``` #…	To clear the latch of M8006, you would use a similar approach as in setting or latching it, but with an instruction that resets or clears the bit. In Instruction List (IL) programming for Mitsubishi FX-series PLCs, this can be achieved by using the `LD` instruction to load the condition and then using an instruction that will reset the latch. Given the pattern from previous examples, to clear a l…	[267, 202, 211]	[0.6795, 0.5276, 0.4668]	0.3962	0.4534	0.0015	0.0018	0.0549	0.0489	115.27	121.1
llama3.3:70b	222	Will M8005 ON and M8006 ON occur simultaneously?	Example code: ``` LD M8005 LD M8006 ``` Explanation: Both can be ON on voltage drop; M8005 is real-time, M8006 is latched.	**[Part One] - Mitsubishi FX3U/FX3UC IL Instruction List Code** ```il // Program starts here LD M8000 // Load the value of M8000 into the accumulator AND #01 // Perform a bitwise AND operation with 0001 (checking if bit 0 is set) MOV M8005 // Move the result to M8005 LD M8000 // Load the value of M8000 into the accumulator again AND #02 // Perform a bitwise AND operation with 0010 (checking if bi…	To answer whether M8005 and M8006 can be ON simultaneously, we need to consider how these special registers function in a Mitsubishi FX-series PLC. Given the nature of your question and the reference examples provided, let's analyze a hypothetical scenario where both M8005 and M8006 are used together. ### Part One: Mitsubishi FX3U/FX3UC IL Instruction List Code Here is an example code snippet tha…	[208, 204, 200]	[0.7338, 0.6589, 0.6382]	0.5223	0.5264	0.0018	0.0031	0.0545	0.0585	154.62	152.4
llama3.3:70b	223	Why is latch function needed for M8006?	Example code: ``` LD M8006 OUT M20 ``` Explanation: Maintains warning even if voltage recovers, indicating a past event.	**[Part One] - Mitsubishi FX3U/FX3UC IL Instruction List Code** ``` ; Line 1: Define the starting point of the program START ; Line 2-3: Initialize M8006 to 0 when the program starts or resets LD #0 ; Load immediate value 0 into accumulator ST M8006 ; Store accumulator value in M8006 ; Line 4-5: Check if input X000 is ON (1) LD X000 ; Load value of X000 into accumulator JP #0 ; Jump to line 0 if …	To address the question regarding why a latch function is needed for M8006, we first need to understand what M8006 represents and its role in the system. M8006 is associated with indicating a low-voltage event. When the voltage drops below a certain threshold, M8006 becomes active (turns ON). This condition could be critical because it might signify that the system's power supply is compromised, …	[267, 220, 221]	[0.695, 0.5141, 0.6282]	0.3356	0.4884	0.0009	0.0079	0.0326	0.0348	183.89	130.98
llama3.3:70b	224	When does M8006 return OFF?	Example code: ``` LD M8006 OUT Y5 ``` Explanation: After hardware or program clears the latch, or power cycle then RST.	## Part One: Mitsubishi FX3U/FX3UC IL Instruction List Code ```il // Start of the program LD M8000 // Load the value of M8000 into the accumulator AND #01 // Perform a bitwise AND operation with 1 to check the least significant bit MOV M8006 // Move the result to M8006 // Conditional statement to control M8006 based on M8000's state LD M8000 // Load the value of M8000 into the accumulator for eva…	To answer the question "When does M8006 return OFF?" based on the provided reference examples and the typical behavior of Mitsubishi FX-series PLCs, we need to understand the context in which M8006 is used. Since specific code for M8006's operation isn't directly provided in the references, we'll infer its behavior based on standard practices and the information given about other similar bits (M8…	[212, 200, 280]	[0.8225, 0.8173, 0.7642]	0.4295	0.4876	0.0006	0.0013	0.0326	0.0395	167.94	134.74
llama3.3:70b	225	When does M8007 turn ON?	Example code: ``` LD M8007 OUT Y0 ``` Explanation: M8007 is ON when a power interruption is detected, indicating a voltage drop risk.	## Step 1: Part One - Mitsubishi FX3U/FX3UC IL Instruction List Code To answer when M8007 turns ON, we first need a specific IL program that involves M8007. However, since the exact requirement or condition for M8007 to turn ON isn't specified in the question, let's assume a basic scenario where M8007 is controlled by a simple condition, such as the state of an input (e.g., X0). Here's a simplifi…	To provide an accurate answer, I will follow the format requested, focusing on the question about when M8007 turns ON. Since specific details about M8007's behavior or associated code are not provided in the reference examples, I'll create a hypothetical scenario based on typical Mitsubishi FX-series PLC programming practices and the information given. ### Part One - Mitsubishi FX3U/FX3UC IL Inst…	[235, 265, 212]	[0.9628, 0.9356, 0.8544]	0.4563	0.5852	0.002	0.0048	0.0495	0.069	131.5	100.55
llama3.3:70b	226	What countermeasures can be taken using M8007?	Example code: ``` LD M8007 OUT M10 ``` Explanation: On interruption, save critical data or stop operations to protect equipment.	**[Part One] - Mitsubishi FX3U/FX3UC IL Instruction List Code** ``` ; Start of the program LD M8007 ; Load the value of M8007 into the accumulator AND #0001 ; Perform a bitwise AND operation with 0001 to check the least significant bit JN LABEL1 ; Jump to label1 if the result is not zero ; Countermeasure for M8007 being zero or not set LD #0000 ; Load 0000 into the accumulator (countermeasure act…	To address the question of what countermeasures can be taken using M8007 in a Mitsubishi FX-series PLC programmed with Instruction List (IL), we'll need to follow the format provided and create an example based on standard practices for handling such scenarios. ### Part One - Mitsubishi FX3U/FX3UC IL Instruction List Code Given that M8007 is typically related to monitoring or indicating the statu…	[209, 277, 231]	[0.6614, 0.5504, 0.5504]	0.4481	0.5316	0.001	0.0012	0.0325	0.0376	159.76	138.97
llama3.3:70b	227	How does M8007 differ from general power-off detection?	Example code: ``` LD M8007 ``` Explanation: M8007 detects brief interruptions; longer outages use M8008.	### [Part One] - Mitsubishi FX3U/FX3UC IL Instruction List Code ```il // Line 1: Start of the program, setting the initial condition for M8007 LD M8007 // Load the status of M8007 into the accumulator // Line 2-3: Checking if M8007 is ON (1), indicating a power-off detection AND #01 // Bitwise AND operation to check the least significant bit JP #04 // Jump to line 4 if the result is not zero, mea…	To answer the question of how M8007 differs from general power-off detection, we need to consider what each term implies in the context of Mitsubishi FX-series PLCs and their Instruction List (IL) programming. ### Part One - Mitsubishi FX3U/FX3UC IL Instruction List Code Given that we are comparing M8007 with general power-off detection, let's first establish a basic understanding of how these mi…	[229, 237, 217]	[0.7422, 0.6622, 0.6343]	0.4939	0.5364	0.0009	0.0015	0.0279	0.037	157.03	123.99
llama3.3:70b	228	Is M8007 latched ON?	Example code: ``` LD M8007 OUT Y0 ``` Explanation: Typically ON only during the interruption or briefly latched for one scan, depending on model.	### Part One: Mitsubishi FX3U/FX3UC IL Instruction List Code ```plc ; Start of the program LD M8007 ; Load the value of M8007 into the accumulator AND #01 ; Perform a bitwise AND operation with 1 to check the least significant bit JP M0 ; If the result is not zero, jump to label M0 ; Since there's no specific instruction after this line in the given context, ; we'll assume the program continues h…	To answer whether M8007 is latched ON, we need to understand the context of how latching works in the Mitsubishi FX-series PLCs and then apply that understanding to determine if M8007's state can be considered latched. ### Part One - Mitsubishi FX3U/FX3UC IL Instruction List Code To check if M8007 is latched ON, we would typically look for code that sets (turns on) M8007 and determines if it rema…	[267, 225, 221]	[0.9026, 0.6301, 0.6734]	0.5362	0.4589	0.001	0.0026	0.0484	0.0559	174.47	144.73
llama3.3:70b	229	Does M8007 turn OFF after power recovers?	Example code: ``` LD M8007 ``` Explanation: Yes, it usually resets OFF once power is stable.	## Step 1: Introduction to the Problem and Objective The problem asks whether a specific output, M8007, turns off after power recovery in a Mitsubishi FX-series PLC programmed using Instruction List (IL) language. The objective is to create an IL program that controls this behavior and explain its logic. ## Step 2: Part One - Writing the IL Program To address the question, we need to write an IL …	To answer the question "Does M8007 turn OFF after power recovers?" based on the provided reference examples and the expertise in Mitsubishi FX-series Instruction List programming, we need to consider how M8007 functions in relation to power interruptions. Given that M8007 detects brief power interruptions, its primary purpose is to indicate when a voltage drop risk has occurred. This implies it s…	[233, 227, 225]	[0.8255, 0.7422, 0.7508]	0.5447	0.6056	0.0008	0.0025	0.0377	0.0341	116.52	147.75
llama3.3:70b	230	How does M8008 differ from M8007?	Example code: ``` LD M8008 OUT M10 ``` Explanation: M8008 detects longer power-off, while M8007 detects brief interruptions.	## Step 1: Understanding the Question Context The question seems to be asking for a comparison between two specific memory locations or variables, M8008 and M8007, within the context of a Mitsubishi FX-series PLC programmed using Instruction List (IL). However, without more details on what these memory locations represent or how they are used in the program, we can only provide a general approach…	To answer how M8008 differs from M8007, we first need to understand what each of these internal bits (M8008 and M8007) represents in the context of a Mitsubishi FX-series PLC. However, since specific details about M8007 are not provided in your reference examples, I'll guide you through a general approach based on typical functions associated with such internal flags or bits in a PLC. ### Part On…	[237, 270, 247]	[0.9656, 0.7091, 0.8045]	0.4536	0.617	0.0006	0.0014	0.0238	0.047	150.09	114.95
llama3.3:70b	231	How to use M8008 for safe data storage?	Example code: ``` LD M8008 MOV D0 D100 ``` Explanation: When M8008=ON, immediately back up D0 to D100.	### [Part One] - Mitsubishi FX3U/FX3UC IL Instruction List Code ```plc // Starting point of the program, always begins with a label or an instruction START: // Load immediate value 0x1234 into D0 (Data Register 0) for demonstration purposes LD #H01234 // Loading hexadecimal value 0x1234 into D0 MOV D0 // Moving the content of D0 to the accumulator // Store data from accumulator to M8008 (a safe d…	To address the question of how to use M8008 for safe data storage, we need to understand what M8008 represents and its implications in the context of PLC programming with Mitsubishi FX-series devices. M8008 is a bit that indicates the status of the AC main power supply. When this bit is ON (1), it signifies that the AC power is present; conversely, when it's OFF (0), it means the AC power has bee…	[201, 277, 237]	[0.643, 0.5097, 0.4854]	0.4933	0.478	0.0011	0.0011	0.0306	0.042	188.16	156.74
llama3.3:70b	232	Does M8008 remain ON during sustained outage?	Example code: ``` LD M8008 ``` Explanation: Yes, if PLC remains powered (e.g., via UPS), M8008 stays ON.	**[Part One] - Mitsubishi FX3U/FX3UC IL Instruction List Code** ``` ; Line 1: Define the starting point of the program START ; Line 2-3: Initialize flags and timers as needed M8000 = 0 ; Initialize flag M8000 to OFF T000 = 0 ; Reset timer T000 ; Line 4-5: Check for power outage condition (assuming input X000 indicates power presence) X000 = 0 => M8001 = 1 ; If power is absent, set flag M8001 to O…	Based on the provided reference examples, I can infer that: M8008 is a latch that indicates a fault condition. When power is stable, M8008 resets OFF, but if faults persist, it remains ON. However, when there's a power outage, the behavior of M8008 might be different from M8005 and M8006. Given the provided examples: * M8006 returns OFF after hardware or program clears the latch, or power cycle t…	[224, 233, 217]	[0.7608, 0.7233, 0.6851]	0.4257	0.6454	0.0005	0.0023	0.0319	0.0675	184.2	64.87
llama3.3:70b	233	Does M8008 reset OFF after power restores?	Example code: ``` LD M8008 ``` Explanation: Yes, it resets OFF once power is stable; remains ON if faults persist.	### [Part One] - Mitsubishi FX3U/FX3UC IL Instruction List Code ```il // Start of the program, defining the initial conditions and setup. LD M8000 // Load the value of M8000 (assuming it's used for initialization or status). AND #01 // Check if bit 0 of M8000 is set, indicating a specific condition. // If the condition from M8000 is true, then proceed with the logic to handle power restore. JP # …	To determine if M8008 resets OFF after power restoration, we should refer to the behavior of similar bits in the Mitsubishi FX-series PLCs as indicated by the provided examples. [Part One] - Mitsubishi FX3U/FX3UC IL Instruction List Code: ``` LD M8008 // Load the value of M8008 into the accumulator ``` This code simply loads the current state of M8008, which does not directly indicate whether it …	[229, 218, 283]	[0.8255, 0.6903, 0.8183]	0.5602	0.6727	0.001	0.0048	0.0309	0.0596	225.53	113.31
llama3.3:70b	234	Can M8008 work without backup power?	Example code: ``` LD M8008 ``` Explanation: No, requires UPS or internal protection to detect power-off and handle logic.	### [Part One] - Mitsubishi FX3U/FX3UC IL Instruction List Code ```il // Start of the program LD K1000 // Load immediate value 1000 into accumulator (for demonstration) MOV M8008 // Move the value in the accumulator to M8008, assuming it's a flag for backup power status LD M8008 // Load the value of M8008 (backup power status) into the accumulator AND K1 // Perform logical AND operation with imme…	To address the question of whether M8008 can work without backup power, we need to understand what M8008 represents in the context of Mitsubishi FX-series PLCs. Typically, M8008 is associated with a bit that indicates the status of the PLC's power or a specific condition related to power or system faults. Given the reference examples provided: 1. **M8008 Resetting After Power Restore**: The examp…	[233, 236, 238]	[0.6951, 0.5717, 0.5563]	0.4389	0.6112	0.0009	0.0035	0.0392	0.0615	167.62	93.58
llama3.3:70b	235	When does M8009 turn ON?	Example code: ``` LD M8009 OUT Y0 ``` Explanation: M8009 is ON when external 24V supply is cut off, indicating voltage insufficient.	### [Part One] - Mitsubishi FX3U/FX3UC IL Instruction List Code ```il // Start of the program LD M8000 // Load the status of input M8000 into the accumulator AND M8001 // Perform a logical AND operation with M8001 and the accumulator content OR M8002 // Perform a logical OR operation with M8002 and the accumulator content NOT // Negate the result in the accumulator ST M8009 // Store the final res…	To answer when M8009 turns ON based on the provided reference examples and the context of Mitsubishi FX-series Instruction List programming, we need to follow a similar structure as the examples given. However, since the specific code for M8009 is not directly provided in your query, I will create a hypothetical example based on the pattern established by the references. ### Part One - Hypothetic…	[225, 280, 200]	[0.9628, 0.9396, 0.7902]	0.3713	0.4554	0.0011	0.0017	0.0419	0.0535	154.92	128.76
llama3.3:70b	236	How to monitor external power using M8009?	Example code: ``` LD M8009 OUT M20 ``` Explanation: If 24V is lost, M20=ON, triggering equipment shutdown or lockout.	**[Part One] - Mitsubishi FX3U/FX3UC IL Instruction List Code** ``` ; Start of the program 1. LD M8009 ; Load the value of M8009 (External Power Supply) into the accumulator 2. MOV D100 ; Move the value from the accumulator to data register D100 for monitoring 3. LD D100 ; Load the value from data register D100 back into the accumulator for comparison 4. CMP #0 ; Compare the accumulator value wit…	**Part One - Mitsubishi FX3U/FX3UC IL Instruction List Code** Here is the complete IL program with line-by-line English comments: ``` LD M8009 // Load the status of isolated supplies into the accumulator MOV D0 // Move the result to data register D0 for further processing OUT M10 // Output the result to M10 (e.g., an alarm or indicator) ``` **Part Two - Program Logic Explanation** Here is a step-…	[239, 191, 234]	[0.6007, 0.5438, 0.5717]	0.3633	0.4441	0.0009	0.0059	0.0272	0.066	179.78	60.51
llama3.3:70b	237	How does M8009 differ from M8008?	Example code: ``` LD M8008 LD M8009 ``` Explanation: M8008 detects AC main power; M8009 detects DC 24V loss.	### Part One: Mitsubishi FX3U/FX3UC IL Instruction List Code To demonstrate how `M8009` differs from `M8008`, let's create a simple program that utilizes both of these auxiliary relays. In the context of Mitsubishi FX-series PLCs, `M8008` and `M8009` are typically used as auxiliary relays (internal coils) for control purposes. ```il // Line 1: Start of the program with no operation on the first l…	To address the question of how M8009 differs from M8008 based on the provided reference examples and the expertise in Mitsubishi FX-series Instruction List programming, let's first understand what each of these bits typically represents in the context of a Mitsubishi PLC (Programmable Logic Controller), specifically within the FX3U/FX3UC series. M8008 is mentioned to detect longer power-off condi…	[230, 281, 243]	[0.9656, 0.8166, 0.851]	0.4618	0.4889	0.0011	0.0015	0.0375	0.0398	161.33	149.12
llama3.3:70b	238	Can M8009 be used for emergency response in small systems?	Example code: ``` LD M8009 OUT Y10 ``` Explanation: Yes, 24V loss triggers Y10 for safety handling.	**[Part One] - Mitsubishi FX3U/FX3UC IL Instruction List Code** ``` ; Program starts with defining the memory area for inputs and outputs LD M8000 ; Load the value of M8000 (Emergency Button) into the accumulator AND M8001 ; AND operation with M8001 (System Enable) to ensure system is enabled MOV M8009 ; Move result to M8009 (Emergency Response Flag) ; Check if emergency response flag is set and …	To answer whether M8009 can be used for emergency response in small systems based on the provided reference examples and assuming a similar context, we need to first establish what M8009 is typically used for. Unfortunately, without specific details on M8009 from the given examples, we'll have to infer its potential use based on common practices in PLC programming and the functionality of similar…	[213, 270, 232]	[0.725, 0.5706, 0.5617]	0.306	0.354	0.0009	0.001	0.0228	0.0319	184.7	147.26
llama3.3:70b	239	Does M8009 detect isolated supplies?	Example code: ``` LD M8009 ``` Explanation: Ensure signal source syncs with 24V; isolated circuits may need additional detection.	**[Part One] - Mitsubishi FX3U/FX3UC IL Instruction List Code** ``` ; Line 1: Start of the program LD M8009 ; Load the value of M8009 into the accumulator ; Line 2: Check if M8009 is true (detecting isolated supplies) AND #01 ; Perform a bitwise AND operation with 01 to check the least significant bit CMP #01 ; Compare the result with 01 JNE LABEL_NO ; Jump to LABEL_NO if the comparison is not eq…	To answer whether M8009 detects isolated supplies based on the provided reference examples and the context of Mitsubishi FX-series Instruction List programming, let's break down the information given: ### Part One - Mitsubishi FX3U/FX3UC IL Instruction List Code Given the nature of the question about detecting isolated supplies with M8009, we can infer that a direct example might not be provided …	[236, 222, 238]	[0.6007, 0.5307, 0.5346]	0.4621	0.5231	0.0013	0.001	0.0337	0.0323	141.58	135.95
llama3.3:70b	240	What is special about M8011?	Example code: ``` LD M8011 OUT Y0 ``` Explanation: M8011 toggles ON/OFF at ~10ms intervals for high-frequency pulses.	## Step 1: Introduction to the Problem The question asks for something special about M8011, but without context, it seems like we're discussing a specific address or register in the Mitsubishi FX-series PLCs. Given the lack of direct context, I'll assume we are looking at how to access or manipulate this address using Instruction List (IL) programming. ## Step 2: Understanding M8011 In Mitsubishi…	Based on the reference examples provided, here are the answers to the questions: [Part One] - Mitsubishi FX3U/FX3UC IL Instruction List Code ``` ; Load the value of M8011 into the accumulator LD M8011 ; The comment above this line explains that M8011 has a ~10ms cycle ; This suggests that M8011 is related to a timer or clock function ; with a relatively short cycle time ; Note: There are no speci…	[243, 270, 205]	[0.8489, 0.7723, 0.7388]	0.394	0.5056	0.0011	0.0028	0.0291	0.0816	144.34	56.72
llama3.3:70b	241	How to generate fast blinking with M8011?	Example code: ``` LD M8011 OUT Y10 ``` Explanation: Y10 blinks at 10ms intervals, too fast to see, used for testing or high-speed counting.	**[Part One] - Mitsubishi FX3U/FX3UC IL Instruction List Code** ``` ; Line 1: Define the output for fast blinking LD M8011 ; Load the value of M8011 into the accumulator ; Line 2-3: Toggle the bit to create a blink effect NOT ACC ; Invert the bits in the accumulator OUT M8011 ; Output the result to M8011 ; Line 4: Implement a short delay for fast blinking LD K10 ; Load a constant value (10) into …	[Part One] - Mitsubishi FX3U/FX3UC IL Instruction List Code ``` // Load the value of M8011 (timer) into the accumulator LD M8011 // Compare the accumulator value with a predefined constant (e.g., 100) CP #100 // If the comparison result is true, jump to label FAST_BLINK JMP FAST_BLINK // If not, proceed with normal execution LD M0 // Load initial state of output into accumulator OUT Y10 // Output…	[249, 242, 211]	[0.8, 0.5633, 0.5465]	0.641	0.6524	0.0011	0.0024	0.0388	0.0712	159.07	92.47
llama3.3:70b	242	Is M8011 suitable for precise timing?	Example code: ``` LD M8011 OUT C0 ``` Explanation: Counting may be affected by scan time; use hardware timers for high accuracy.	**[Part One] - Mitsubishi FX3U/FX3UC IL Instruction List Code** ``` ; Start of the program LD K1000 ; Load the value 1000 into the accumulator OUT M8011 ; Output the value to M8011 (Timer start) LD #10 ; Load the value 10 into the accumulator for timer comparison CP M8012 ; Compare the value in the accumulator with the current timer value BL LABEL1 ; Branch to label if less than ; LABEL1: ; Timer…	To address the question of whether M8011 is suitable for precise timing, let's analyze it based on the provided reference examples and the characteristics of M8011 as described. [Part One] - Mitsubishi FX3U/FX3UC IL Instruction List Code: Given that we are discussing the suitability of M8011 for precise timing, a basic example to demonstrate its usage would be: ``` LD M8011 OUT Y0 ``` This code s…	[252, 240, 258]	[0.9342, 0.5845, 0.8028]	0.5799	0.5118	0.0011	0.0089	0.0497	0.0659	158.19	99.3
llama3.3:70b	243	What is the difference between M8011 and M8012?	Example code: ``` LD M8011 LD M8012 ``` Explanation: M8011 ~10ms cycle, M8012 ~100ms cycle.	## Step 1: Understanding the Question Context The question pertains to the Mitsubishi FX-series PLC, specifically asking about the difference between two memory locations, M8011 and M8012, within the context of Instruction List (IL) programming. This suggests we are looking at specific addresses used for certain functions or data storage within a PLC program. ## Step 2: Identifying Memory Locatio…	To answer this question, we need to create a program that compares M8011 and M8012 based on their characteristics as described in the reference examples. [Part One] - Mitsubishi FX3U/FX3UC IL Instruction List Code: ``` ; Load M8011 into the accumulator LD M8011 ; Comment: M8011 is used for high-frequency pulses, toggling ON/OFF at ~10ms intervals OUT Y0 ; Output to Y0 for observation or control p…	[247, 240, 237]	[0.8849, 0.8489, 0.851]	0.4612	0.646	0.0013	0.0019	0.0374	0.0688	130.64	120.16
llama3.3:70b	244	What if scan time exceeds 10ms?	Example code: ``` LD M8011 ``` Explanation: The bit may toggle multiple times per scan, but only the current state is read, leading to instability.	### [Part One] - Mitsubishi FX3U/FX3UC IL Instruction List Code ```plc // Initialize the timer for scan time measurement LD K10 // Load the value 10 into the accumulator (for comparison) MOV T100 // Move the value to timer T100, setting it as the threshold LD #0000 // Load a binary '0' into the accumulator, indicating no error initially MOV M0000 // Store this in memory M0000, flag for scan time …	To address the question of what happens if the scan time exceeds 10ms, we need to consider how Mitsubishi FX-series PLCs handle timing and scan cycles. The question doesn't directly reference a specific instruction or bit that would be affected by exceeding a 10ms scan time in the provided examples. However, understanding the implications of prolonged scan times is crucial for programming and tro…	[204, 268, 252]	[0.4781, 0.3193, 0.3397]	0.5083	0.471	0.001	0.0007	0.037	0.0389	159.33	138.97
llama3.3:70b	245	What pulse cycle does M8012 produce?	Example code: ``` LD M8012 OUT Y0 ``` Explanation: Toggles ON/OFF every ~100ms, used for slower blinking or pulses.	## Step 1: Understanding the Question The question asks about the pulse cycle produced by M8012, which implies we are dealing with a specific address related to a Mitsubishi FX-series PLC. In this context, understanding what M8012 represents is crucial. ## Step 2: Identifying M8012 Functionality M8012 in the context of Mitsubishi FX-series PLCs could be associated with a specific function or oper…	To answer the question regarding the pulse cycle that M8012 produces, we should first understand what M8012 represents in the context of Mitsubishi FX-series PLCs. Typically, addresses like M8012 are associated with internal flags or timers that can be used for various control functions within a program. Given the pattern observed from the reference examples provided: - M8013 is mentioned to prod…	[250, 119, 262]	[0.6577, 0.526, 0.5671]	0.4358	0.5234	0.0013	0.0026	0.0379	0.0295	123.36	150.93
llama3.3:70b	246	Can M8012 drive a test lamp?	Example code: ``` LD M8012 OUT Y5 ``` Explanation: Y5 blinks at 0.1s intervals, visible to the eye.	### [Part One] - Mitsubishi FX3U/FX3UC IL Instruction List Code ```il // Line 1: Starting point of the program, no specific action is defined here. LD K0 // Load immediate value 0 into accumulator. // Line 2-3: Check if M8012 (a bit in memory) is ON (1). MOV M8012, D0 // Move the content of M8012 to data register D0. CMP D0, K1 // Compare D0 with immediate value 1. // Line 4: If M8012 is ON, then…	To determine if M8012 can drive a test lamp, we need to understand its functionality and how it interacts with output devices like lamps. Given the context of the provided examples, let's create a program that checks if M8012 can indeed control a test lamp. [Part One] - Mitsubishi FX3U/FX3UC IL Instruction List Code: ``` // Load the value of M8012 into the accumulator LD M8012 // Output the resul…	[251, 247, 259]	[0.7073, 0.4729, 0.4428]	0.4303	0.4788	0.0009	0.0018	0.0236	0.0489	181.55	104.35
llama3.3:70b	247	Compare M8012 with M8004 and M8013?	Example code: ``` LD M8004 LD M8012 LD M8013 ``` Explanation: M8004(1s) and M8013(1s) have longer cycles; M8012(100ms) is faster.	**[Part One] - Mitsubishi FX3U/FX3UC IL Instruction List Code** ``` ; Start of the program LD M8012 ; Load the value of M8012 into the accumulator CMP M8004 ; Compare the value in the accumulator with M8004 JLE LABEL1 ; Jump to LABEL1 if the value is less than or equal to M8004 LD M8012 ; Load the value of M8012 into the accumulator again CMP M8013 ; Compare the value in the accumulator with M801…	To compare M8012 with M8004 and M8013, we need to understand their functions based on the provided reference examples and general knowledge about Mitsubishi FX-series PLCs. M8012 is described as having a cycle of approximately 100ms. This implies that it is used for timing purposes, specifically for creating a delay or a cyclic operation that repeats every 100 milliseconds. M8004's function isn't…	[243, 253, 205]	[0.8849, 0.8095, 0.7655]	0.3959	0.5998	0.0022	0.0013	0.0464	0.0445	166.9	180.86
llama3.3:70b	248	How to implement a 0.1s counter with M8012?	Example code: ``` LD M8012 OUT C10 ``` Explanation: C10 increments every 0.1s; 10 counts ≈1s. Accuracy depends on scan time.	### [Part One] - Mitsubishi FX3U/FX3UC IL Instruction List Code ```il // Start of the program LD K100 // Load the initial value for the timer into accumulator (K100 = 0.1s) MOV M8012 // Move the value to Timer M8012, setting it as a comparison value LD M8000 // Load the current state of Timer M8000 into accumulator ADD #001 // Increment the timer by 1 (assuming 1ms resolution for simplicity) CMP …	To implement a 0.1s counter using M8012 in Mitsubishi FX-series Instruction List programming, you would use the following code: ``` LD M8012 OUT C10 ``` Explanation: - `LD M8012` loads the 0.1-second timer flag into the accumulator. - `OUT C10` outputs the result to a designated location (in this case, C10), which can then be used in further logic as needed. This setup allows you to create a timi…	[256, 199, 226]	[0.6117, 0.4738, 0.4871]	0.5067	0.5255	0.0005	0.0229	0.0297	0.0671	146.56	93.32
llama3.3:70b	249	How to stop M8012 blinking?	Example code: ``` LD M8012 OUT M20 ``` Explanation: M8012 is built-in and cannot be stopped by program; only PLC stop or power-off stops it.	### [Part One] - Mitsubishi FX3U/FX3UC IL Instruction List Code ```il // Start of the program LD M8000 // Load the value of M8000 into the accumulator AND #0001H // Perform a bitwise AND operation with 0001H to check if bit 0 is set JM LABEL1 // Jump to label1 if the result is not zero // If here, then M8000.00 is not set, proceed to stop blinking LD M8012 // Load the current state of M8012 into …	To address the question of how to stop M8012 blinking based on the provided reference examples and the expertise in Mitsubishi FX-series Instruction List programming, we can infer that stopping M8012 blinking would involve a similar logic to controlling other functions like fast blinking or pausing timers. However, since M8012 is not directly referenced in the provided examples, we'll need to und…	[241, 261, 202]	[0.8, 0.6042, 0.5807]	0.5073	0.5859	0.0015	0.0011	0.0566	0.0466	161.26	160.2
llama3.3:70b	250	What is the default cycle of M8013 in most models?	Example code: ``` LD M8013 OUT Y0 ``` Explanation: Typically a 1s ON / 1s OFF pulse for periodic blinking.	## [Part One] - Mitsubishi FX3U/FX3UC IL Instruction List Code To determine the default cycle of M8013, which typically represents a timer or counter in many PLC systems but can have specific functions depending on the model and manufacturer, we'll create a simple program that reads and displays this value. However, since the question specifically asks about the default cycle of M8013 without pro…	To answer your question regarding the default cycle of M8013 in most Mitsubishi FX-series PLC models, we first need to understand what M8013 represents. In the context of Mitsubishi FX-series Instruction List programming, M8013 is a special relay that can be used for generating pulses or monitoring specific conditions within the PLC. Given the reference examples provided: 1. **M8012** produces a …	[245, 280, 247]	[0.6577, 0.5959, 0.5622]	0.434	0.4171	0.0008	0.0163	0.024	0.0566	194.96	93.99
llama3.3:70b	251	How to drive a warning lamp with M8013?	Example code: ``` LD M8013 OUT Y10 ``` Explanation: Y10 blinks at 1s intervals to alert personnel.	**[Part One] - Mitsubishi FX3U/FX3UC IL Instruction List Code** ``` ; Line 1: Start of the program START ; Line 2-3: Check if the bit M8013 is set (warning condition) LD M8013 ; Load the value of M8013 into the accumulator AND #01H ; Mask all bits except the least significant bit ; Line 4: If the result is true, turn on the warning lamp (output Y0) JFC #00H, LAMP_OFF ; Jump to LAMP_OFF if the acc…	**Part One - Mitsubishi FX3U/FX3UC IL Instruction List Code** To drive a warning lamp with M8013, the following IL (Instruction List) code can be used: ``` LD M8013 // Load the value of M8013 into the accumulator OUT Y10 // Output the value to Y10 (assuming Y10 is connected to the warning lamp) ``` **Part Two - Program Logic Explanation** Here's a step-by-step description of how this code works: …	[246, 249, 231]	[0.7073, 0.4372, 0.4403]	0.517	0.5621	0.0011	0.0044	0.0224	0.0568	141.76	92.87
llama3.3:70b	252	Can M8013 be used for precise timing?	Example code: ``` LD M8013 OUT C0 ``` Explanation: Approximate timing; use RTC or timer for higher precision.	**[Part One] - Mitsubishi FX3U/FX3UC IL Instruction List Code** ``` ;=================================================================== ; Program to demonstrate using M8013 for precise timing ;=================================================================== 1. LD K10 ; Load the value 10 into accumulator (time in seconds) 2. MOV M8013 ; Move the accumulator value to M8013 (timer preset) 3. SET…	**Part One - Mitsubishi FX3U/FX3UC IL Instruction List Code** ```il // Load the value of M8013 into the accumulator LD M8013 // Output the result to Y2 (for demonstration purposes) OUT Y2 ``` Line-by-line comments: 1. `LD M8013` : Loads the current state/value of M8013 into the accumulator. 2. `OUT Y2` : Outputs the value loaded from M8013 to output Y2. **Part Two - Program Logic Explanation** Th…	[242, 253, 273]	[0.9342, 0.6366, 0.6701]	0.6004	0.6205	0.0009	0.0018	0.0358	0.0743	193.1	87.52
llama3.3:70b	253	Can M8012 and M8013 be used together?	Example code: ``` LD M8012 OUT Y1 LD M8013 OUT Y2 ``` Explanation: Yes. Y1 blinks at 0.1s, Y2 at 1s, no conflict.	**[Part One] - Mitsubishi FX3U/FX3UC IL Instruction List Code** ```il ; Start of program LD M8000 ; Load the value of M8000 into the accumulator AND #01 ; Perform a bitwise AND operation with 0001 (to check if bit 0 is set) JP LBL1 ; Jump to label LBL1 if the result is not zero ; Label LBL1 LBL1: LD M8012 ; Load the value of M8001 into the accumulator OR #02 ; Perform a bitwise OR operation with …	To answer whether M8012 and M8013 can be used together, we first need to understand what each of these bits represents in the context of a Mitsubishi FX-series PLC, specifically when programming with Instruction List (IL) code. Given that specific details about M8012 and M8013 are not provided in your query but based on the pattern of questions regarding the usage of special relay bits (M8000 ser…	[208, 243, 264]	[0.8792, 0.7583, 0.6861]	0.4131	0.3653	0.0012	0.0015	0.033	0.0326	168.95	165.86
llama3.3:70b	254	Can you change M8013’s period via program?	Example code: ``` LD M8013 ``` Explanation: No; period is fixed by internal clock and cannot be modified.	### [Part One] - Mitsubishi FX3U/FX3UC IL Instruction List Code ```il // Start of the program LD K1000 // Load the value 1000 into the accumulator (this will be our new period) MOV D1000 // Move the value in the accumulator to data register D1000 LD M8013 // Load the current value of timer M8013 into the accumulator CPD D1000 // Compare the current value with the desired period stored in D1000 BN…	To answer the question about changing M8013's period via program, let's first understand what M8013 represents in the context of Mitsubishi FX-series PLCs. M8013 is typically associated with a timing function that generates a pulse at regular intervals, often used for periodic tasks or blinking indicators. Given the nature of M8013 as described, it usually operates on a fixed cycle (commonly 1 se…	[256, 218, 250]	[0.5645, 0.5384, 0.5049]	0.5906	0.641	0.0014	0.0011	0.0432	0.0343	137.15	162.53
llama3.3:70b	255	What is the oscillation period of M8014?	Example code: ``` LD M8014 OUT Y0 ``` Explanation: Approximately 1-minute ON/OFF cycle, used for long-period indication.	## Step 1: Understand the Question Context The question seems to be asking about the oscillation period of a specific address, M8014, which implies we are dealing with a Mitsubishi PLC (Programmable Logic Controller) programming context. However, without more details on what M8014 represents or how it's used in the program, we'll assume it relates to a timer or counter function within the PLC. ##…	To answer your question regarding the oscillation period of M8014 based on the information provided in the reference examples, we first need to establish what M8014 represents in the context of Mitsubishi FX-series PLCs. However, since there's no direct explanation or example given for M8014 in the provided references, I'll have to approach this by deducing from the structure and content of the e…	[250, 262, 254]	[0.6314, 0.5838, 0.5552]	0.4901	0.5705	0.0004	0.0007	0.027	0.0491	179.56	93.49
llama3.3:70b	256	How to use M8014 for minute counting?	Example code: ``` LD M8014 OUT C0 ``` Explanation: Toggles every minute, used for long-duration accumulation.	### [Part One] - Mitsubishi FX3U/FX3UC IL Instruction List Code ``` ; Start of the program LD K100 ; Load the value 100 into the accumulator (initial count) MOV M8014 ; Move the accumulator value to timer M8014 for minute counting LD M8000 ; Load the current state of timer M8000 (assuming it's used as a control flag) AND #01 ; Check if bit 0 is set in M8000, indicating start of timing JP #04 ; Ju…	To implement a program that utilizes M8014 for minute counting, you would follow a similar logic as the provided examples but focus on the specifics of how M8014 operates. Given that M8014 is related to minute counting, here's how you might use it in an Instruction List (IL) program: ### Part One: Mitsubishi FX3U/FX3UC IL Instruction List Code ```plc // Load the value of M8014 into the accumulato…	[266, 248, 262]	[0.6297, 0.6117, 0.5886]	0.5512	0.5441	0.0008	0.0015	0.0232	0.0417	188.45	127.47
llama3.3:70b	257	Can M8014 replace the RTC?	Example code: ``` LD M8014 ``` Explanation: Only minute-level toggling, no date/time details; cannot fully replace RTC.	**[Part One] - Mitsubishi FX3U/FX3UC IL Instruction List Code** ``` ; Start of program 1. LD K1000 ; Load the value 1000 into accumulator 2. MOV M8000 ; Move accumulator to M8000 (timer preset) 3. Timer T100, M8000, K10 ; Set timer T100 with preset value from M8000 and a time base of 10ms 4. LD M8014 ; Load the value of M8014 into accumulator 5. AND #01 ; Perform bitwise AND operation with 0001 t…	To answer whether M8014 can replace the Real-Time Clock (RTC), we need to understand what M8014 represents in the context of Mitsubishi FX-series PLCs and its relationship with the RTC functionality. In the Mitsubishi FX series, M8014 is related to a timer function rather than directly replacing or acting as an RTC. The RTC (Real-Time Clock) is used for keeping track of time and date, which can b…	[269, 253, 274]	[0.7663, 0.6471, 0.6128]	0.5028	0.5502	0.001	0.0011	0.0327	0.0363	172.0	141.81
llama3.3:70b	258	Is M8014 suitable for higher frequency timing?	Example code: ``` LD M8014 ``` Explanation: No; use M8012 or M8013 for faster requirements.	**[Part One] - Mitsubishi FX3U/FX3UC IL Instruction List Code** ``` ; Initialize timer M8014 with a preset value LD K100 ; Load the preset value (100ms) into the accumulator MOV M8014 ; Move the accumulator value to timer M8014 ; Enable the timer SET M8000 ; Set bit M8000 to enable the timer ; Check if the timer has timed out JD M8014 ; Jump to label if timer M8014 has timed out LD K1 ; Load a va…	To answer whether M8014 is suitable for higher frequency timing, let's consider the nature of M8014 and its application in Mitsubishi FX-series PLCs, particularly in the context of Instruction List (IL) programming. ### Part One - Mitsubishi FX3U/FX3UC IL Instruction List Code Given that the question involves understanding the suitability of M8014 for higher frequency timing, we should first look…	[242, 259, 262]	[0.8028, 0.5773, 0.591]	0.431	0.4392	0.0004	0.001	0.0252	0.0296	196.48	160.75
llama3.3:70b	259	M8014 may not be implemented on some models?	Example code: ``` LD M8014 ``` Explanation: Yes; check the model manual.	**[Part One] - Mitsubishi FX3U/FX3UC IL Instruction List Code** ``` ; Start of the program LD M8000 ; Load the value of M8000 into the accumulator AND #0001H ; Perform a bitwise AND operation with the hexadecimal value 0001H MOV M8014 ; Move the result to M8014 ; Check if the model supports M8014 LD M8001 ; Load the model identification number CMP #0010H ; Compare it with the value 0010H (example…	To address the question regarding whether M8014 may not be implemented on some models, we need to consider how special registers like M8014 are used in Mitsubishi FX-series PLCs and their potential variations across different models. ### Part One - Mitsubishi FX3U/FX3UC IL Instruction List Code Given the nature of the question, a specific code snippet is not provided directly for M8014. However, …	[260, 253, 200]	[0.7045, 0.638, 0.6051]	0.5777	0.5909	0.0012	0.0018	0.0287	0.0489	163.05	93.63
llama3.3:70b	260	What function does M8015 have on some models?	Example code: ``` LD M8015 OUT Y0 ``` Explanation: Used to disable or preset timers, or as an internal mode flag, depending on the manual.	**[Part One] - Mitsubishi FX3U/FX3UC IL Instruction List Code** ``` ; Start of the program LD M8000 ; Load the value of M8000 into the accumulator AND #0001H ; Perform a bitwise AND operation with 0001H to check the least significant bit MOV M8015 ; Move the result to M8015 ; Check if M8015 is set (non-zero) LD M8015 ; Load the value of M8015 into the accumulator CMP #0000H ; Compare with 0000H J…	To answer this question accurately, we need to follow the provided format and reference examples. Given that the specific function of `M8015` isn't directly described in the provided examples, I'll create a hypothetical example based on the structure given. **Part One - Mitsubishi FX3U/FX3UC IL Instruction List Code:** ```plc ; Load M8015 into the accumulator LD M8015 ; Output the result to Y1 fo…	[270, 259, 205]	[0.7896, 0.7045, 0.6991]	0.4963	0.5789	0.0015	0.0027	0.0493	0.0877	168.41	100.56
llama3.3:70b	261	How to pause timers using M8015?	Example code: ``` LD M8015 AND T0 OUT Y10 ``` Explanation: When M8015=ON, timers are paused; actual behavior depends on the model.	**[Part One] - Mitsubishi FX3U/FX3UC IL Instruction List Code** ``` ; Line 1: Define the timer address MOV #M1000, D0 ; Move immediate value M1000 (timer address) to data register D0 ; Line 2-3: Load the current timer status into a word register MOV D0, W0 ; Move the timer address from D0 to word register W0 LD W0 ; Load the contents of the timer address into the accumulator ; Line 4: Check if th…	To address the question of how to pause timers using M8015, we'll break down the solution into two parts as requested: first, by providing the complete IL program with line-by-line English comments, and second, by explaining the program's logic flow step-by-step. ### Part One - Mitsubishi FX3U/FX3UC IL Instruction List Code To pause timers using M8015, you would typically use it in conjunction wi…	[203, 249, 193]	[0.6721, 0.6042, 0.5567]	0.5437	0.6392	0.0011	0.0016	0.0365	0.0647	158.75	134.98
llama3.3:70b	262	What is M8015’s relation to actual timers?	Example code: ``` LD M8015 ``` Explanation: Can force timers to pause or reset; refer to model documentation.	## Step 1: Understanding the Question Context The question pertains to the relationship between a specific memory address (M8015) and actual timers within the context of Mitsubishi FX-series PLCs, which are programmed using Instruction List (IL) for the FX3U/FX3UC series. ## Step 2: Identifying M8015’s Role In Mitsubishi FX-series PLCs, addresses like M8015 refer to specific memory locations. For…	To answer the question regarding M8015's relation to actual timers and provide a comprehensive understanding based on the reference examples, we'll break down the information into two parts as requested: the complete IL program with line-by-line English comments for a scenario involving M8015 and timers, and a step-by-step description of the program's logic flow. ### Part One - Mitsubishi FX3U/FX…	[203, 281, 263]	[0.7272, 0.6842, 0.6612]	0.4709	0.6238	0.0029	0.0007	0.0437	0.0471	61.21	136.63
llama3.3:70b	263	If RST M8015 is used, will timers resume?	Example code: ``` LD X0 RST M8015 ``` Explanation: May not work if reserved by system; some models allow manual clear.	**[Part One] - Mitsubishi FX3U/FX3UC IL Instruction List Code** ``` ; Program starts here 1. LD M8000 ; Load the value of M8000 into the accumulator 2. AND #01 ; Perform a bitwise AND operation with 01 to check if bit 0 is set 3. JP LBL1 ; Jump to label LBL1 if the result is not zero 4. LD M8015 ; Load the value of M8015 into the accumulator (RST instruction) 5. MOV M8001 ; Move the content of th…	**Part One - Mitsubishi FX3U/FX3UC IL Instruction List Code** ``` // Load the status of M8015 into the accumulator LD M8015 // Reset (clear) the value in the accumulator (M8015) RST // Perform an AND operation with T0, but since RST is used before, // this line essentially resets the pause condition for timers AND T0 // Output the result to Y10, effectively controlling the timer pause state OUT Y…	[203, 233, 261]	[0.664, 0.5288, 0.6557]	0.42	0.5324	0.0006	0.0011	0.0275	0.0435	178.49	89.18
llama3.3:70b	264	Can M8015 be used as a general bit?	Example code: ``` LD M8015 OUT M10 ``` Explanation: Not recommended; system-reserved function may cause interference.	**[Part One] - Mitsubishi FX3U/FX3UC IL Instruction List Code** Here is an example IL program that checks if M8015 can be used as a general bit: ``` ; Line 1: Define the starting point of the program START ; Line 2-3: Check if M8015 is set (1) or reset (0) LD M8015 ; Load the value of M8015 into the accumulator JP # Labels ; Jump to label "Labels" if M8015 is not zero ; Line 4-6: If M8015 is rese…	To answer whether M8015 can be used as a general bit, we need to consider what M8015 represents in the context of Mitsubishi FX-series PLCs. Typically, in these systems, M8000 to M8191 are reserved for internal flags or special functions. Without specific details on M8015's function, let's approach this theoretically. If M8015 is not assigned a specific control or monitoring function by the PLC s…	[253, 242, 199]	[0.6861, 0.6287, 0.6023]	0.4809	0.4315	0.0011	0.0013	0.0245	0.042	138.58	106.46
llama3.3:70b	265	When does M8016 turn ON?	Example code: ``` LD M8016 OUT Y0 ``` Explanation: ON while the PLC reads or displays the RTC, pausing updates.	## [Part One] - Mitsubishi FX3U/FX3UC IL Instruction List Code ```il // Start of the program LD K1000 // Load the value 1000 into the accumulator (initialization) MOV D1000 // Move the accumulator's value to data register D1000 LD M8000 // Load the status of bit M8000 into the accumulator AND K1 // Perform a logical AND operation with the value 1 JP LBL1 // Jump to label LBL1 if the result is not…	To determine when M8016 turns ON, we should follow a similar pattern to the examples provided for M8004, M8019, and M8018. Given that each of these involves loading a specific bit (M) into an output (Y0) to indicate its status, we can infer that M8016 would be handled in a similar manner. ### Part One: Mitsubishi FX3U/FX3UC IL Instruction List Code Here is the complete IL program with line-by-lin…	[210, 280, 275]	[0.9549, 0.9418, 0.9515]	0.4589	0.5103	0.0005	0.0022	0.0337	0.0762	172.83	100.1
llama3.3:70b	266	How to use M8016 with screen time display?	Example code: ``` LD M8016 AND M10 OUT M20 ``` Explanation: M10 may request display; M8016=ON indicates RTC read, pausing screen update.	**[Part One] - Mitsubishi FX3U/FX3UC IL Instruction List Code** ```il ; Program starts here ORG ; Origin, start of the program ; Initialize timer M8016 LD K1000 ; Load 1000 (initial value) into accumulator MOV M8016 ; Move accumulator to timer M8016 ; Set up screen time display LD #1000 ; Load immediate value 1000 (display format) MOV D1000 ; Move to data register D1000 for display setup LOOP ; M…	To address the question of how to use M8016 with screen time display, we first need to understand what M8016 represents in the context of Mitsubishi FX-series PLCs. According to the provided reference examples, M8016 is related to the Real-Time Clock (RTC) operation, specifically being ON while the PLC reads or displays the RTC and pausing updates. Given this understanding, using M8016 with a scr…	[256, 265, 241]	[0.6297, 0.5428, 0.5091]	0.5215	0.5511	0.0005	0.0012	0.0424	0.0524	148.83	143.18
llama3.3:70b	267	Is M8016 latched?	Example code: ``` LD M8016 OUT M30 ``` Explanation: Usually a transient state ON during RTC read, then OFF.	## Step 1: Introduction to the Problem To determine if M8016 is latched, we need to write an IL (Instruction List) program for a Mitsubishi FX-series PLC. The program will check the status of M8016 and indicate whether it is latched or not. ## Step 2: Writing the IL Program Here's how you can do it in the Instruction List programming language used by Mitsubishi FX-series PLCs: ```il ; Part One - …	To determine if M8016 is latched based on the provided reference examples, we need to understand how latching works in the context of Mitsubishi FX-series Instruction List programming. Given that the `SET` instruction is used to latch a bit, as shown in the example: ``` LD X0 SET M100 ``` This implies that when `X0` is ON, `M100` will be set (latched) and remain ON until it is explicitly reset. T…	[228, 281, 160]	[0.9026, 0.472, 0.4734]	0.4162	0.4155	0.001	0.0066	0.0337	0.0373	173.37	127.58
llama3.3:70b	268	How to detect when RTC read is complete?	Example code: ``` LDN M8016 OUT Y5 ``` Explanation: M8016=OFF indicates read complete, resume display or operation.	**[Part One] - Mitsubishi FX3U/FX3UC IL Instruction List Code** ```il // Initialize the RTC read flag to 0 (false) MOV #0, M1000 // Set M1000 to 0, indicating RTC read is not complete // Start the RTC read operation MOV #1, Y00 // Set Y00 to 1 to start the RTC read operation // Monitor the RTC status register for completion JMP LABEL1 // Jump to LABEL1 to check the RTC status LABEL1: MOV W6000, D…	To detect when an RTC (Real-Time Clock) read operation is complete in a Mitsubishi FX-series PLC using Instruction List (IL) programming, you would typically monitor the status flags associated with the RTC module. The specific instruction or method can depend on the exact model of the PLC and its firmware version, but generally, after initiating an RTC read, you would check for a completion flag…	[284, 84, 167]	[0.6441, 0.3547, 0.3624]	0.4587	0.43	0.0006	0.0005	0.0291	0.0284	140.09	157.89
llama3.3:70b	269	If RTC is unused, does M8016 affect?	Example code: ``` LD M8016 ``` Explanation: No; if RTC is not used, M8016 remains OFF.	### [Part One] - Mitsubishi FX3U/FX3UC IL Instruction List Code To address whether M8016 affects when the Real-Time Clock (RTC) is unused, we'll create a simple program that checks the status of M8016 and demonstrates how it might be influenced by or interact with other parts of the PLC program. This example assumes you're familiar with basic Mitsubishi FX-series programming concepts. ```il // Li…	To address the question of whether M8016 affects the program if the Real-Time Clock (RTC) is unused, let's first understand what M8016 represents in the context of Mitsubishi FX-series PLCs. M8016 is typically associated with the seconds value from the RTC module when it is installed and functioning correctly in an FX-series PLC. If the RTC is unused, this means either the RTC module is not insta…	[257, 232, 276]	[0.7663, 0.5393, 0.6925]	0.5649	0.6171	0.0027	0.0026	0.0351	0.0446	178.74	150.59
llama3.3:70b	270	What is M8017 used for?	Example code: ``` LD M8017 OUT Y0 ``` Explanation: Adjusts internal RTC by ±30 seconds to correct time drift.	**[Part One] - Mitsubishi FX3U/FX3UC IL Instruction List Code** ```il // Start of the program LD M8000 // Load the value of M8000 into the accumulator (initial condition) AND #01 // Bitwise AND operation with 00000001 to check the first bit MOV M8017 // Move the result to M8017 // Check if a specific input is high LD X00 // Load the value of input X00 into the accumulator AND #01 // Bitwise AND o…	To determine the function of M8017, let's follow the provided reference examples to understand how special registers like M8015 and M8011 are used in Mitsubishi FX-series Instruction List programming. Given that specific functions are associated with certain addresses (like M8015 being used to disable or preset timers, or as an internal mode flag), we can infer that each of these special register…	[260, 240, 209]	[0.7896, 0.7723, 0.6806]	0.3938	0.38	0.0009	0.0027	0.0215	0.0394	178.26	139.84
llama3.3:70b	271	How to trigger M8017 for correction?	Example code: ``` LD X0 SET M8017 ``` Explanation: When X0=ON, M8017=ON, shifting time ±30s as per model.	### [Part One] - Mitsubishi FX3U/FX3UC IL Instruction List Code ```il // Start of the program, defining the initial conditions and setup LD K1000 // Load immediate value 1000 into accumulator MOV D1000 // Move value from accumulator to data register D1000 AND #0001 // Bitwise AND operation with immediate value 1 // Conditional check for correction trigger condition CP M8017 // Compare the value i…	To trigger M8017 for correction, you would typically set it using the `SET` instruction in your IL (Instruction List) code. Here's how you can do it: ``` SET M8017 ``` This line of code sets M8017 to ON, which is used to indicate or initiate a correction action. Here's a more detailed example that includes comments and other relevant instructions for clarity: ``` ; This program section demonstrat…	[272, 211, 197]	[0.6812, 0.5673, 0.5083]	0.4433	0.4899	0.001	0.0038	0.0346	0.0561	153.6	84.39
llama3.3:70b	272	Does M8017 turn OFF after correction?	Example code: ``` LD M8017 ``` Explanation: Most models auto-reset M8017 to OFF after correction.	**[Part One] - Mitsubishi FX3U/FX3UC IL Instruction List Code** ``` ; Initialize flags and timers MOV K0, M8000 ; Move initial value to M8000 (Flag for correction status) LD M8000 ; Load flag into accumulator for further operations ; Main logic for M8017 control based on correction status AND M8001 ; Check if correction is required (M8001 as input flag) OR M8002 ; Include condition where M8002 in…	To answer whether M8017 turns OFF after correction based on the provided reference examples and the typical behavior of Mitsubishi FX-series PLCs, we would need to consider how corrections or specific operations are handled within the program's logic. However, since the question specifically asks about the state of M8017 after a correction process, let's analyze it step by step. ### Part One: Mit…	[229, 271, 198]	[0.7389, 0.6812, 0.6603]	0.5258	0.6026	0.0006	0.0029	0.0377	0.0471	151.55	138.09
llama3.3:70b	273	Can M8017 adjust by one minute instead of 30s?	Example code: ``` LD M8017 ``` Explanation: No; use RTC write instructions for larger adjustments.	**[Part One] - Mitsubishi FX3U/FX3UC IL Instruction List Code** ``` ; Program start, initialize variables LD K1000 ; Load initial timer value (1 minute) into accumulator MOV M8017 ; Move the value to M8017 for adjustment by 1 minute ; Check if M8017 is greater than or equal to 60 minutes CP M8017, K6000 ; Compare M8017 with 60 minutes (K6000 = 6000 * 10ms) BC END ; Branch to END if greater than o…	To address whether M8017 can adjust by one minute instead of 30 seconds, we need to understand what M8017 typically does and then figure out how to achieve a one-minute adjustment if it's not the default behavior. M8017 is related to the correction or adjustment of timing, possibly in the context of a real-time clock (RTC) or similar functionality within Mitsubishi PLCs. The typical use of M8017 …	[252, 272, 261]	[0.6701, 0.5654, 0.5861]	0.4203	0.3734	0.0006	0.001	0.0312	0.0226	145.32	150.82
llama3.3:70b	274	Can RTC read and M8017 correction occur simultaneously?	Example code: ``` LD M8016 AND M8017 ``` Explanation: Not recommended; pause display (M8016=ON) before correction (M8017).	**[Part One] - Mitsubishi FX3U/FX3UC IL Instruction List Code** ``` ; Initialize the program LD K0 ; Load immediate value 0 into accumulator ; Set up the Real-Time Clock (RTC) read operation MOV #8000, D100 ; Move hexadecimal value 8000 to data register D100 (RTC address) MOV #01, M100 ; Move binary value 1 to auxiliary relay M100 (enable RTC read) ; Perform the RTC read operation CALL R_RTC ; Ca…	To answer the question of whether RTC read and M8017 correction can occur simultaneously based on the provided reference examples, let's break down the information given: 1. **RTC Unused Condition**: The first example indicates that if the Real-Time Clock (RTC) is unused, `M8016` remains OFF. This suggests a condition where `M8016`'s state can indicate whether an RTC operation is in progress or n…	[269, 271, 268]	[0.618, 0.5903, 0.5536]	0.4256	0.4607	0.0004	0.0005	0.0256	0.0279	187.03	201.98
llama3.3:70b	275	When does M8018 turn ON?	Example code: ``` LD M8018 OUT Y0 ``` Explanation: ON when the RTC module or card is detected as inserted.	### [Part One] - Mitsubishi FX3U/FX3UC IL Instruction List Code ```il // Start of the program LD K1000 // Load immediate value 1000 into accumulator MOV D1000 // Move the value from accumulator to data register D1000 AND M8001 // Perform AND operation with bit M8001, result in accumulator LD M8018 // Load the state of output M8018 into accumulator // Conditional statement based on input condition…	To determine when M8018 turns ON based on the provided reference examples and the typical behavior of Mitsubishi FX-series PLCs, we should look for patterns in how specific conditions are represented by different M registers. Given that: - M8019 turns ON when there are RTC errors or read/write failures. - M8005 turns ON when the battery voltage is below the normal range. - M8016 turns ON while th…	[280, 215, 265]	[0.9587, 0.9485, 0.9515]	0.3867	0.4998	0.001	0.0215	0.0312	0.0508	189.68	96.36
llama3.3:70b	276	If no RTC card is inserted, what is M8018?	Example code: ``` LD M8018 ``` Explanation: M8018=OFF, indicating no RTC module or connection error.	## Step 1: Understanding the Question Context The question pertains to Mitsubishi FX-series PLCs, specifically asking about the state of a particular memory address (M8018) when no Real-Time Clock (RTC) card is inserted. This requires knowledge of how Mitsubishi PLCs handle RTC functionality and their memory organization. ## Step 2: Identifying Relevant Information In Mitsubishi FX-series PLCs, c…	Based on the provided reference examples, I will answer the question and provide the required information. If no RTC card is inserted, the value of M8018 can be determined by analyzing the given example code: ``` LD M8018 ``` Explanation: Yes; hardware detection updates M8018 on insertion/removal. Since there's no RTC card inserted, M8018 will indicate this condition. The complete IL program with…	[269, 279, 270]	[0.6925, 0.6261, 0.5957]	0.5661	0.5118	0.0028	0.0262	0.0628	0.0948	60.19	59.31
llama3.3:70b	277	How to protect RTC operations using M8018?	Example code: ``` LD M8018 AND X0 OUT M10 ``` Explanation: Only when RTC module is present (M8018=ON) and X0=ON does RTC read/write occur.	### [Part One] - Mitsubishi FX3U/FX3UC IL Instruction List Code ```il // Start of the program, setting up the initial conditions LD K0 // Load immediate value 0 into accumulator (initialization) MOV M8000 // Move the content of the accumulator to M8000 (flag for RTC operation status) // Enable interrupt and set up interrupt vector if necessary LD K1 // Load immediate value 1 into accumulator (ena…	To protect RTC (Real-Time Clock) operations using M8018 in a Mitsubishi FX-series PLC programmed with Instruction List (IL), you would follow a specific approach. Here's how it can be done: **[Part One] - Mitsubishi FX3U/FX3UC IL Instruction List Code:** ```il ; Load the status of RTC operation protection into M8018 LD M8018 ; Comment: If M8018 is ON, then the RTC operation is protected. ; To pro…	[269, 207, 284]	[0.5956, 0.502, 0.5164]	0.5627	0.5525	0.0008	0.0015	0.0401	0.0633	180.45	113.33
llama3.3:70b	278	Can M8018 signal card removal?	Example code: ``` LDN M8018 OUT Y5 ``` Explanation: M8018=OFF triggers Y5 warning for card absence.	**[Part One] - Mitsubishi FX3U/FX3UC IL Instruction List Code** ```il ; Line 1: Define the input signal for signal card removal detection LD M8018 ; Load the value of M8018 (signal card removal detect) into the accumulator ; Line 2: Check if the signal card has been removed JP M8018, LABEL_CARD_REMOVED ; Jump to label CARD_REMOVED if M8018 is true (card removed) ; Line 3-4: If the card is not rem…	To address the question of whether M8018 can signal card removal, let's break down the process into two parts as requested: providing the complete IL program with line-by-line English comments for detecting card removal using M8018, and then explaining the program logic flow step by step. ### Part One - Mitsubishi FX3U/FX3UC IL Instruction List Code Here is an example IL program that utilizes M80…	[279, 257, 218]	[0.6097, 0.5192, 0.5381]	0.5883	0.5403	0.0005	0.001	0.0273	0.029	158.61	172.37
llama3.3:70b	279	Does M8018 update immediately on card change?	Example code: ``` LD M8018 ``` Explanation: Yes; hardware detection updates M8018 on insertion/removal.	**[Part One] - Mitsubishi FX3U/FX3UC IL Instruction List Code** ```il ; Start of the program LD K1000 ; Load the value 1000 into the accumulator MOV M8000 ; Move the accumulator value to memory address M8000 LD M8000 ; Load the value from memory address M8000 into the accumulator ADD #2 ; Add 2 to the accumulator value MOV M8018 ; Move the accumulator value to memory address M8018 ; Card change d…	To answer whether M8018 updates immediately on card change based on the provided reference examples and the context of Mitsubishi FX-series Instruction List programming, we need to consider how the PLC interacts with its modules and how status flags like M8018 are updated. M8018 is a flag that indicates the status of the Real-Time Clock (RTC) module. If no RTC card is inserted or if there's a con…	[276, 272, 200]	[0.6261, 0.5534, 0.6069]	0.6021	0.7172	0.0012	0.001	0.036	0.0342	145.53	176.72
llama3.3:70b	280	When does M8019 turn ON?	Example code: ``` LD M8019 OUT Y0 ``` Explanation: ON when the RTC experiences errors or read/write failures.	## Step 1: Understanding the Question The question asks when the output M8019 turns ON, but to answer this accurately, we need to see the specific conditions or instructions that lead to its activation within a Mitsubishi FX-series Instruction List (IL) program. ## Step 2: Providing Sample IL Code for Reference Given the nature of the question and without a specific program provided, I'll create …	To provide an accurate answer regarding when M8019 turns ON based on the reference examples provided for Mitsubishi FX-series Instruction List programming, we must analyze the pattern and logic presented in the examples. Given the examples: - `M8018` is ON when the RTC module or card is detected as inserted. - `M8009` is ON when the external 24V supply is cut off, indicating voltage insufficient.…	[275, 235, 265]	[0.9587, 0.9396, 0.9418]	0.4212	0.6176	0.0038	0.0222	0.0442	0.0721	117.72	99.47
llama3.3:70b	281	What is the relationship between M8019 and M8018?	Example code: ``` LD M8018 LD M8019 ``` Explanation: M8018 indicates module presence; M8019 indicates RTC errors. They operate independently.	## Step 1: Understanding the Question Context The question seems to be asking for a program that can demonstrate or explain the relationship between two specific memory locations, M8019 and M8018, in the context of Mitsubishi FX-series PLC programming using Instruction List (IL) language. ## Step 2: Writing the IL Program Given the nature of the question, we'll create a simple program to illustra…	To answer this question accurately based on the provided reference examples, we must understand the pattern or logic presented in those examples. The questions in the references pertain to the relationships between specific memory locations (M8002 and M8003, M8011 and M8012, M8008 and M8009) in terms of their functions or behaviors within a Mitsubishi FX-series PLC programmed with Instruction Lis…	[205, 243, 237]	[0.827, 0.7918, 0.8166]	0.4339	0.4776	0.0012	0.0022	0.0343	0.0511	149.74	101.8
llama3.3:70b	282	What actions on RTC error?	Example code: ``` LD M8019 OUT Y10 // Warning lamp MOV K0 D500 // Reset time registers ``` Explanation: Alert operator and attempt reinitialization.	**[Part One] - Mitsubishi FX3U/FX3UC IL Instruction List Code** ``` ; LINE 1: Define the starting point of the program START ; LINE 2-3: Check if the Real-Time Clock (RTC) error flag is set LD M1000 ; Load the value of M1000 (RTC Error Flag) AND #01 ; Check if bit 0 is set, indicating an RTC error ; LINE 4-5: If an RTC error occurs, set an alarm output JP 10 ; Jump to line 10 if no RTC error LD M…	To address the question of what actions to take when an RTC (Real-Time Clock) error occurs in a Mitsubishi FX-series PLC programmed with Instruction List (IL), we need to consider how such errors are detected and handled. Based on the provided reference examples, here's how you might approach this: ### Part One: Mitsubishi FX3U/FX3UC IL Instruction List Code The following IL code snippet demonstr…	[284, 276, 268]	[0.7754, 0.3646, 0.5818]	0.5641	0.4183	0.0005	0.0022	0.0257	0.0305	160.9	177.34
llama3.3:70b	283	Does M8019 reset OFF automatically?	Example code: ``` LD M8019 ``` Explanation: Resets OFF after error is cleared and RTC reinitialized.	**[Part One] - Mitsubishi FX3U/FX3UC IL Instruction List Code** ```il ; Initialize the program by setting M8000 to 0 (OFF) MOV #0, M8000 ; Move immediate value 0 to M8000 ; Set M8019 to ON SET M8019 ; Set M8019 to 1 (ON) ; Wait for 10 seconds TIM #10000, M8001 ; Timer instruction: wait for 10 seconds (10000 ms) and set M8001 ; Check if timer has expired JMP M8001, END ; Jump to label END if M8001…	To answer whether M8019 resets OFF automatically, we need to consider the provided examples and how they relate to the behavior of M8019 in the context of Mitsubishi FX-series PLC programming. Given the example for when M8019 turns ON: ``` LD M8019 OUT Y0 ``` Explanation: ON when the RTC experiences errors or read/write failures. This indicates that M8019 is related to error conditions, specifica…	[233, 280, 272]	[0.8183, 0.7469, 0.7323]	0.4496	0.6357	0.0005	0.0025	0.0261	0.0405	192.62	170.76
llama3.3:70b	284	How to prevent frequent RTC errors?	Example code: ``` LD M8019 ``` Explanation: Ensure stable battery voltage, proper module connection, and correct RTC handling.	**[Part One] - Mitsubishi FX3U/FX3UC IL Instruction List Code** ``` ;------------------------------------------------------------- ; Initialize variables and setup LD K1000 ; Load initial value for RTC error counter MOV M1000, K0 ; Reset RTC error flag ; Main program loop LOOP: LD M8000 ; Load current year from RTC (for example) CMP #2024 ; Compare with known good year value BE NEXT ; Branch if e…	To prevent frequent Real-Time Clock (RTC) errors in a Mitsubishi FX-series PLC programmed with Instruction List (IL), you can implement a combination of error detection, alarm notification, and preventive measures. Below is an example IL program that demonstrates how to handle RTC errors by alerting the operator and attempting to reset or reinitialize the RTC module when an error occurs. ### Part…	[282, 197, 277]	[0.7754, 0.2786, 0.5164]	0.4285	0.451	0.0004	0.0013	0.023	0.0383	231.71	171.37
