# Supplementary material for: Multi-Hardware Benchmarking of Open-Source Large Language Models with Retrieval-Augmented Generation for Mitsubishi FX-Series PLC Instruction List Code Generation
Source: Sensors (Basel). 2026 Jun 5;26(11):3602. doi: 10.3390/s26113602 (PMC13259087; doi:10.3390/s26113602)
Supplement: Supplementary file 1 [file sensors-26-03602-s001.zip › data/csv/minilm_mistral-small3.1_24b_20260312_224738.csv]

model	idx	question	gt	llm_answer	rag_answer	retrieved_ids	retrieved_sims	llm_sim	rag_sim	llm_bleu	rag_bleu	llm_rouge	rag_rouge	llm_time	rag_time
mistral-small3.1:24b	0	Please use the FX-series PLC instruction list to design traffic light control logic for a one-way road. The red, green, and yellow lights switch in sequence. Assume that pressing X0 starts the system and there is a stop button X1. The timing parameters are: green light 10.0 seconds, green light blinking 2 seconds, yellow light 4.0 seconds, red light 24.0 seconds, and the cycle repeats.	LD X000 // Start button OR M0 ANI X001 // Stop button OUT M0 // System start flag LD M0 ANI T3 // Ensure the next timer has not reached OUT T0 K100 // T0 = 10.0 seconds (K100 means 10.0 x 100ms) ANI T0 OUT M1 // M1 = Green light phase LD T0 OUT T1 K20 // T1 = 2 seconds (20 x 100ms) ANI T1 OUT M2 // M2 = Green light blinking phase LD T1 OUT T2 K40 // T2 = 4.0 seconds (40 x 100ms) ANI T2 OUT M3 // …	### [Part One] - Mitsubishi FX3U/FX3UC IL Instruction List Code ```plaintext // Traffic Light Control Program for a One-Way Road // Initialize variables LD X0 // Load the start button status into the accumulator OUT K1 // Output the start button status to D1 (start flag) LD K1 // Load the start flag into the accumulator AND NOT X1 // AND the start flag with the NOT of the stop button (stop button…	### [Part One] - Mitsubishi FX3U/FX3UC IL Instruction List Code ```plaintext LD X000 // Start button OR M0 // OR with system start flag ANI X001 // AND with stop button (active low) OUT M0 // System start flag LD M0 // Load system start flag ANI T3 // Ensure the next timer has not reached (active low) OUT T0 K100 // T0 = 10.0 seconds (100 x 100ms) ANI T0 // AND with T0 timer (active low) OUT M1 /…	[8, 3, 2]	[0.9994, 0.9986, 0.9986]	0.6272	0.7492	0.0021	0.2196	0.1223	0.3989	22.49	18.12
mistral-small3.1:24b	1	Please use the FX-series PLC instruction list to design traffic light control logic for a one-way road. The red, green, and yellow lights switch in sequence. Assume that pressing X0 starts the system and there is a stop button X1. The timing parameters are: green light 19.0 seconds, green light blinking 2 seconds, yellow light 3.0 seconds, red light 14.0 seconds, and the cycle repeats.	LD X000 // Start button OR M0 ANI X001 // Stop button OUT M0 // System start flag LD M0 ANI T3 // Ensure the next timer has not reached OUT T0 K190 // T0 = 19.0 seconds (K190 means 19.0 x 100ms) ANI T0 OUT M1 // M1 = Green light phase LD T0 OUT T1 K20 // T1 = 2 seconds (20 x 100ms) ANI T1 OUT M2 // M2 = Green light blinking phase LD T1 OUT T2 K30 // T2 = 3.0 seconds (30 x 100ms) ANI T2 OUT M3 // …	### [Part One] - Mitsubishi FX3U/FX3UC IL Instruction List Code ```plaintext ; Traffic Light Control Program for a One-Way Road ; Using Mitsubishi FX3U/FX3UC Instruction List ; Initialize Timer Values LD 1900 ; Load 19.0 seconds (1900 * 10ms) into accumulator for Green Light Timer OUT T0 ; Output to Timer T0 LD 200 ; Load 2.0 seconds (200 * 10ms) into accumulator for Green Blinking Timer OUT T1 ;…	### [Part One] - Mitsubishi FX3U/FX3UC IL Instruction List Code ```plaintext LD X000 // Start button OR M0 // OR operation with the system start flag ANI X001 // AND NOT operation with the stop button (X1) OUT M0 // System start flag LD M0 // Load the system start flag ANI T3 // AND NOT operation to ensure the next timer (T3) has not reached OUT T0 K190 // Set timer T0 to 19.0 seconds (190 x 100m…	[4, 5, 9]	[0.9996, 0.9985, 0.9993]	0.6422	0.7259	0.0024	0.137	0.1433	0.3824	17.59	17.56
mistral-small3.1:24b	2	Please use the FX-series PLC instruction list to design traffic light control logic for a one-way road. The red, green, and yellow lights switch in sequence. Assume that pressing X0 starts the system and there is a stop button X1. The timing parameters are: green light 16.0 seconds, green light blinking 2 seconds, yellow light 4.0 seconds, red light 24.0 seconds, and the cycle repeats.	LD X000 // Start button OR M0 ANI X001 // Stop button OUT M0 // System start flag LD M0 ANI T3 // Ensure the next timer has not reached OUT T0 K160 // T0 = 16.0 seconds (K160 means 16.0 x 100ms) ANI T0 OUT M1 // M1 = Green light phase LD T0 OUT T1 K20 // T1 = 2 seconds (20 x 100ms) ANI T1 OUT M2 // M2 = Green light blinking phase LD T1 OUT T2 K40 // T2 = 4.0 seconds (40 x 100ms) ANI T2 OUT M3 // …	### [Part One] - Mitsubishi FX3U/FX3UC IL Instruction List Code ```il // Initialize the system LD X0 // Load the start button X0 ANOP // And operation with the previous result (always true if X0 is true) OUT M0 // Set M0 to true (system start flag) // Load the stop button X1 LD X1 // Load the stop button X1 ANOP // And operation with the previous result (always true if X1 is true) NOT // Negate t…	### [Part One] - Mitsubishi FX3U/FX3UC IL Instruction List Code ```plaintext LD X000 // Start button OR M0 // System start flag ANI X001 // Stop button OUT M0 // System start flag LD M0 // Check if the system is started ANI T3 // Ensure the next timer has not reached OUT T0 K160 // T0 = 16.0 seconds (160 x 100ms) ANI T0 // Check if T0 has reached OUT M1 // M1 = Green light phase LD T0 // Load T0 …	[8, 5, 6]	[0.9989, 0.9987, 0.9975]	0.6542	0.7166	0.0106	0.2587	0.1664	0.4334	17.47	17.96
mistral-small3.1:24b	3	Please use the FX-series PLC instruction list to design traffic light control logic for a one-way road. The red, green, and yellow lights switch in sequence. Assume that pressing X0 starts the system and there is a stop button X1. The timing parameters are: green light 8.0 seconds, green light blinking 2 seconds, yellow light 3.0 seconds, red light 23.0 seconds, and the cycle repeats.	LD X000 // Start button OR M0 ANI X001 // Stop button OUT M0 // System start flag LD M0 ANI T3 // Ensure the next timer has not reached OUT T0 K80 // T0 = 8.0 seconds (K80 means 8.0 x 100ms) ANI T0 OUT M1 // M1 = Green light phase LD T0 OUT T1 K20 // T1 = 2 seconds (20 x 100ms) ANI T1 OUT M2 // M2 = Green light blinking phase LD T1 OUT T2 K30 // T2 = 3.0 seconds (30 x 100ms) ANI T2 OUT M3 // M3 =…	### Part One: Mitsubishi FX3U/FX3UC IL Instruction List Code ```plaintext ; Traffic Light Control Logic for a One-Way Road ; Using Mitsubishi FX3U/FX3UC Instruction List ; Initialize timers LD X0 ; Load the start button signal (X0) AND X1 ; AND with the stop button signal (X1) - system starts if X0 is pressed and X1 is not pressed OUT Y0 ; Output to Y0 (System Start Signal) ; Timer for Green Ligh…	### [Part One] - Mitsubishi FX3U/FX3UC IL Instruction List Code ```plaintext LD X000 // Start button OR M0 ANI X001 // Stop button OUT M0 // System start flag LD M0 ANI T3 // Ensure the next timer has not reached OUT T0 K080 // T0 = 8.0 seconds (K080 means 8.0 x 100ms) ANI T0 OUT M1 // M1 = Green light phase LD T0 OUT T1 K20 // T1 = 2 seconds (20 x 100ms) ANI T1 OUT M2 // M2 = Green light blinkin…	[4, 5, 0]	[0.9987, 0.9979, 0.9986]	0.6654	0.9111	0.0019	0.2972	0.1433	0.4424	17.43	16.35
mistral-small3.1:24b	4	Please use the FX-series PLC instruction list to design traffic light control logic for a one-way road. The red, green, and yellow lights switch in sequence. Assume that pressing X0 starts the system and there is a stop button X1. The timing parameters are: green light 20.0 seconds, green light blinking 2 seconds, yellow light 3.0 seconds, red light 14.0 seconds, and the cycle repeats.	LD X000 // Start button OR M0 ANI X001 // Stop button OUT M0 // System start flag LD M0 ANI T3 // Ensure the next timer has not reached OUT T0 K200 // T0 = 20.0 seconds (K200 means 20.0 x 100ms) ANI T0 OUT M1 // M1 = Green light phase LD T0 OUT T1 K20 // T1 = 2 seconds (20 x 100ms) ANI T1 OUT M2 // M2 = Green light blinking phase LD T1 OUT T2 K30 // T2 = 3.0 seconds (30 x 100ms) ANI T2 OUT M3 // …	### Part One: Mitsubishi FX3U/FX3UC IL Instruction List Code ```plaintext ; Traffic Light Control Logic for a One-Way Road ; Declare constants for timer values (in milliseconds) CONSTANT TIMER_GREEN = 20000 ; 20.0 seconds CONSTANT TIMER_GREEN_BLINK = 2000 ; 2.0 seconds CONSTANT TIMER_YELLOW = 3000 ; 3.0 seconds CONSTANT TIMER_RED = 14000 ; 14.0 seconds ; Declare timer registers TIMER TIMER_GREEN_…	### [Part One] - Mitsubishi FX3U/FX3UC IL Instruction List Code ```plaintext LD X000 // Start button OR M0 // OR operation with system start flag ANI X001 // AND operation with stop button OUT M0 // Output to system start flag (M0) LD M0 // Load system start flag ANI T3 // AND operation with T3 timer to ensure the next timer has not reached OUT T0 K200 // T0 = 20.0 seconds (K200 means 20.0 x 100m…	[8, 6, 1]	[0.9996, 0.9983, 0.9996]	0.6466	0.733	0.005	0.1704	0.1134	0.4229	17.45	17.7
mistral-small3.1:24b	5	Please use the FX-series PLC instruction list to design traffic light control logic for a one-way road. The red, green, and yellow lights switch in sequence. Assume that pressing X0 starts the system and there is a stop button X1. The timing parameters are: green light 17.0 seconds, green light blinking 2 seconds, yellow light 4.0 seconds, red light 11.0 seconds, and the cycle repeats.	LD X000 // Start button OR M0 ANI X001 // Stop button OUT M0 // System start flag LD M0 ANI T3 // Ensure the next timer has not reached OUT T0 K170 // T0 = 17.0 seconds (K170 means 17.0 x 100ms) ANI T0 OUT M1 // M1 = Green light phase LD T0 OUT T1 K20 // T1 = 2 seconds (20 x 100ms) ANI T1 OUT M2 // M2 = Green light blinking phase LD T1 OUT T2 K40 // T2 = 4.0 seconds (40 x 100ms) ANI T2 OUT M3 // …	### Part One: Mitsubishi FX3U/FX3UC IL Instruction List Code ```plaintext ; Traffic Light Control Program for One-Way Road ; Declare Timers TIMER T1 ; Timer for Green Light TIMER T2 ; Timer for Green Blink TIMER T3 ; Timer for Yellow Light TIMER T4 ; Timer for Red Light ; Declare Outputs OUTPUT Y0 ; Green Light OUTPUT Y1 ; Yellow Light OUTPUT Y2 ; Red Light ; Main Program Start LD X0 ; Load Start…	### [Part One] - Mitsubishi FX3U/FX3UC IL Instruction List Code ```plaintext LD X000 // Start button OR M0 ANI X001 // Stop button OUT M0 // System start flag LD M0 ANI T3 // Ensure the next timer has not reached OUT T0 K170 // T0 = 17.0 seconds (K170 means 17.0 x 100ms) ANI T0 OUT M1 // M1 = Green light phase LD T0 OUT T1 K20 // T1 = 2 seconds (20 x 100ms) ANI T1 OUT M2 // M2 = Green light blink…	[9, 2, 3]	[0.9992, 0.9987, 0.9979]	0.6972	0.9107	0.0027	0.2988	0.177	0.435	17.39	16.42
mistral-small3.1:24b	6	Please use the FX-series PLC instruction list to design traffic light control logic for a one-way road. The red, green, and yellow lights switch in sequence. Assume that pressing X0 starts the system and there is a stop button X1. The timing parameters are: green light 15.0 seconds, green light blinking 2 seconds, yellow light 5.0 seconds, red light 28.0 seconds, and the cycle repeats.	LD X000 // Start button OR M0 ANI X001 // Stop button OUT M0 // System start flag LD M0 ANI T3 // Ensure the next timer has not reached OUT T0 K150 // T0 = 15.0 seconds (K150 means 15.0 x 100ms) ANI T0 OUT M1 // M1 = Green light phase LD T0 OUT T1 K20 // T1 = 2 seconds (20 x 100ms) ANI T1 OUT M2 // M2 = Green light blinking phase LD T1 OUT T2 K50 // T2 = 5.0 seconds (50 x 100ms) ANI T2 OUT M3 // …	### [Part One] - Mitsubishi FX3U/FX3UC IL Instruction List Code ```plaintext ; Traffic Light Control Program for One-Way Road ; Define the necessary timers and flags TIMER 0 ; Timer for green light (15.0 seconds) TIMER 1 ; Timer for yellow light (5.0 seconds) TIMER 2 ; Timer for red light (28.0 seconds) TIMER 3 ; Timer for green light blinking (2.0 seconds) ; Initialize flags for light states FLA…	### [Part One] - Mitsubishi FX3U/FX3UC IL Instruction List Code ```plaintext LD X000 // Load the start button X0 OR M0 // OR with the system start flag M0 ANI X001 // AND with the stop button X1 (inverted) OUT M0 // Output to the system start flag M0 LD M0 // Load the system start flag M0 ANI T3 // Ensure the next timer T3 has not reached its end OUT T0 K150 // Start timer T0 for 15.0 seconds (15…	[4, 7, 5]	[0.9983, 0.9982, 0.9975]	0.585	0.7219	0.0059	0.1361	0.1606	0.3831	17.4	17.42
mistral-small3.1:24b	7	Please use the FX-series PLC instruction list to design traffic light control logic for a one-way road. The red, green, and yellow lights switch in sequence. Assume that pressing X0 starts the system and there is a stop button X1. The timing parameters are: green light 25.0 seconds, green light blinking 2 seconds, yellow light 5.0 seconds, red light 28.0 seconds, and the cycle repeats.	LD X000 // Start button OR M0 ANI X001 // Stop button OUT M0 // System start flag LD M0 ANI T3 // Ensure the next timer has not reached OUT T0 K250 // T0 = 25.0 seconds (K250 means 25.0 x 100ms) ANI T0 OUT M1 // M1 = Green light phase LD T0 OUT T1 K20 // T1 = 2 seconds (20 x 100ms) ANI T1 OUT M2 // M2 = Green light blinking phase LD T1 OUT T2 K50 // T2 = 5.0 seconds (50 x 100ms) ANI T2 OUT M3 // …	### Part One - Mitsubishi FX3U/FX3UC IL Instruction List Code ```plaintext 00000 LD X0 ; Load the start button X0 00001 AND X1 ; AND with the stop button X1 (inverted logic) 00002 JMP 00010 ; If X0 is pressed and X1 is not pressed, jump to label 00010 00003 LD 0 ; Load 0 (false) 00004 OUT M0 ; Output 0 to M0 (system stop) 00005 JMP 00000 ; Jump back to the start of the loop 00010 LD 1 ; Load 1 (t…	### [Part One] - Mitsubishi FX3U/FX3UC IL Instruction List Code ```plaintext LD X000 // Start button OR M0 // OR operation with the system start flag ANI X001 // AND NOT operation with the stop button OUT M0 // System start flag LD M0 // Load the system start flag ANI T3 // Ensure the next timer (T3) has not reached OUT T0 K250 // T0 = 25.0 seconds (K250 means 25.0 x 100ms) ANI T0 // AND operatio…	[9, 6, 3]	[0.9986, 0.9982, 0.9976]	0.6601	0.7537	0.0029	0.2352	0.1487	0.4109	17.37	17.95
mistral-small3.1:24b	8	Please use the FX-series PLC instruction list to design traffic light control logic for a one-way road. The red, green, and yellow lights switch in sequence. Assume that pressing X0 starts the system and there is a stop button X1. The timing parameters are: green light 21.0 seconds, green light blinking 2 seconds, yellow light 4.0 seconds, red light 10.0 seconds, and the cycle repeats.	LD X000 // Start button OR M0 ANI X001 // Stop button OUT M0 // System start flag LD M0 ANI T3 // Ensure the next timer has not reached OUT T0 K210 // T0 = 21.0 seconds (K210 means 21.0 x 100ms) ANI T0 OUT M1 // M1 = Green light phase LD T0 OUT T1 K20 // T1 = 2 seconds (20 x 100ms) ANI T1 OUT M2 // M2 = Green light blinking phase LD T1 OUT T2 K40 // T2 = 4.0 seconds (40 x 100ms) ANI T2 OUT M3 // …	### [Part One] - Mitsubishi FX3U/FX3UC IL Instruction List Code ```plaintext 00000 LABEL START 00001 ; Initialize timers and flags 00002 SET D0 ; D0 = 0 (Green Light Timer) 00003 SET D1 ; D1 = 0 (Yellow Light Timer) 00004 SET D2 ; D2 = 0 (Red Light Timer) 00005 SET D3 ; D3 = 0 (Blink Timer) 00006 SET D4 ; D4 = 0 (System Start Flag) 00007 SET D5 ; D5 = 0 (Stop Flag) 00008 SET D6 ; D6 = 0 (Current …	### [Part One] - Mitsubishi FX3U/FX3UC IL Instruction List Code ```plaintext LD X000 // Start button OR M0 ANI X001 // Stop button OUT M0 // System start flag LD M0 ANI T3 // Ensure the next timer has not reached OUT T0 K210 // T0 = 21.0 seconds (K210 means 21.0 x 100ms) ANI T0 OUT M1 // M1 = Green light phase LD T0 OUT T1 K20 // T1 = 2 seconds (20 x 100ms) ANI T1 OUT M2 // M2 = Green light blink…	[4, 5, 0]	[0.9996, 0.9986, 0.9994]	0.6685	0.9121	0.0018	0.3113	0.1061	0.4521	17.43	16.15
mistral-small3.1:24b	9	Please use the FX-series PLC instruction list to design traffic light control logic for a one-way road. The red, green, and yellow lights switch in sequence. Assume that pressing X0 starts the system and there is a stop button X1. The timing parameters are: green light 19.0 seconds, green light blinking 2 seconds, yellow light 5.0 seconds, red light 17.0 seconds, and the cycle repeats.	LD X000 // Start button OR M0 ANI X001 // Stop button OUT M0 // System start flag LD M0 ANI T3 // Ensure the next timer has not reached OUT T0 K190 // T0 = 19.0 seconds (K190 means 19.0 x 100ms) ANI T0 OUT M1 // M1 = Green light phase LD T0 OUT T1 K20 // T1 = 2 seconds (20 x 100ms) ANI T1 OUT M2 // M2 = Green light blinking phase LD T1 OUT T2 K50 // T2 = 5.0 seconds (50 x 100ms) ANI T2 OUT M3 // …	### Part One: Mitsubishi FX3U/FX3UC IL Instruction List Code ```plaintext // Define timer variables LDT D0 // Load timer D0 value into the accumulator (Timer for green light) SUBK 1 // Decrement the timer by 1 STD D0 // Store the result back into D0 // Check if green light timer has expired LDT D0 // Load timer D0 value into the accumulator JMPGE L1 // Jump to label L1 if D0 >= 0 // Green light t…	### [Part One] - Mitsubishi FX3U/FX3UC IL Instruction List Code ```plaintext LD X000 // Start button OR M0 // OR with the system start flag ANI X001 // AND with the stop button (inverted) OUT M0 // System start flag LD M0 // Load the system start flag ANI T3 // Ensure the next timer has not reached OUT T0 K190 // T0 = 19.0 seconds (K190 means 19.0 x 100ms) ANI T0 // AND with T0 timer OUT M1 // M1…	[8, 5, 6]	[0.9993, 0.9992, 0.9981]	0.6042	0.7554	0.0062	0.2505	0.0838	0.4324	17.4	17.05
mistral-small3.1:24b	10	How to design a one-way traffic light system using Mitsubishi FX-series PLC (IL instruction list mode)? The system is started by button X0 and stopped by X1, with the sequence: green light for 25.0 seconds, green light blinking for 2 seconds, yellow light for 11.0 seconds, red light for 9.0 seconds, and then cycles again.	LD X000 // Start button OR M0 ANI X001 // Stop button OUT M0 // System start flag LD M0 ANI T3 // Ensure the next timer has not reached OUT T0 K250 // T0 = 25.0 seconds (K250 means 250 x 100ms) ANI T0 OUT M1 // M1 = Green light phase LD T0 OUT T1 K20 // T1 = 2 seconds (20 x 100ms) ANI T1 OUT M2 // M2 = Green light blinking phase LD T1 OUT T2 K110 // T2 = 11.0 seconds (110 x 100ms) ANI T2 OUT M3 /…	### Part One: Mitsubishi FX3U/FX3UC IL Instruction List Code ```plaintext // Program Start // Label definition for the main program LBL MAIN // Timer definitions for each traffic light state // Timer for green light (25.0 seconds) TMR T0, 25000, X0 // Timer for green light blinking (2 seconds) TMR T1, 2000, X0 // Timer for yellow light (11.0 seconds) TMR T2, 11000, X0 // Timer for red light (9.0 …	### [Part One] - Mitsubishi FX3U/FX3UC IL Instruction List Code ```plaintext LD X000 // Load the start button (X0) OR M0 // OR with the system start flag (M0) ANI X001 // AND with the stop button (X1) OUT M0 // Output to the system start flag (M0) LD M0 // Load the system start flag (M0) ANI T3 // AND with the timer T3 to ensure the next timer has not reached OUT T0 K250 // Set timer T0 to 25.0 s…	[17, 18, 15]	[0.9989, 0.9972, 0.9967]	0.6182	0.6901	0.008	0.1161	0.1053	0.3661	17.33	17.88
mistral-small3.1:24b	11	How to design a one-way traffic light system using Mitsubishi FX-series PLC (IL instruction list mode)? The system is started by button X0 and stopped by X1, with the sequence: green light for 22.0 seconds, green light blinking for 2 seconds, yellow light for 11.0 seconds, red light for 6.0 seconds, and then cycles again.	LD X000 // Start button OR M0 ANI X001 // Stop button OUT M0 // System start flag LD M0 ANI T3 // Ensure the next timer has not reached OUT T0 K220 // T0 = 22.0 seconds (K220 means 220 x 100ms) ANI T0 OUT M1 // M1 = Green light phase LD T0 OUT T1 K20 // T1 = 2 seconds (20 x 100ms) ANI T1 OUT M2 // M2 = Green light blinking phase LD T1 OUT T2 K110 // T2 = 11.0 seconds (110 x 100ms) ANI T2 OUT M3 /…	### Part One: Mitsubishi FX3U/FX3UC IL Instruction List Code ```il ;--------------------------------------------------------------- ; Traffic Light Control System using Mitsubishi FX-series PLC ;--------------------------------------------------------------- ; Memory Initialization LD X0 ; Load the start button input ANDN D100 ; AND with the inverse of the stop button (to ensure the system can be…	### [Part One] - Mitsubishi FX3U/FX3UC IL Instruction List Code ```plaintext LD X000 // Load the start button signal OR M0 // OR operation with the system start flag (M0) ANI X001 // AND operation with the stop button signal OUT M0 // Output the result to the system start flag (M0) LD M0 // Load the system start flag (M0) ANI T3 // AND operation with timer T3 to ensure the next timer has not reac…	[14, 18, 12]	[1.0, 0.9989, 0.9973]	0.5672	0.6966	0.0021	0.1083	0.1508	0.3626	17.39	17.91
mistral-small3.1:24b	12	How to design a one-way traffic light system using Mitsubishi FX-series PLC (IL instruction list mode)? The system is started by button X0 and stopped by X1, with the sequence: green light for 25.0 seconds, green light blinking for 2 seconds, yellow light for 13.0 seconds, red light for 5.0 seconds, and then cycles again.	LD X000 // Start button OR M0 ANI X001 // Stop button OUT M0 // System start flag LD M0 ANI T3 // Ensure the next timer has not reached OUT T0 K250 // T0 = 25.0 seconds (K250 means 250 x 100ms) ANI T0 OUT M1 // M1 = Green light phase LD T0 OUT T1 K20 // T1 = 2 seconds (20 x 100ms) ANI T1 OUT M2 // M2 = Green light blinking phase LD T1 OUT T2 K130 // T2 = 13.0 seconds (130 x 100ms) ANI T2 OUT M3 /…	### [Part One] - Mitsubishi FX3U/FX3UC IL Instruction List Code ```il // Define constants for timer values in milliseconds LD 25000 // Load the constant value for green light duration (25.0 seconds) OUT T0 // Output to timer T0 LD 2000 // Load the constant value for green blinking duration (2.0 seconds) OUT T1 // Output to timer T1 LD 13000 // Load the constant value for yellow light duration (13…	### [Part One] - Mitsubishi FX3U/FX3UC IL Instruction List Code ```plaintext LD X000 // Start button OR M0 ANI X001 // Stop button OUT M0 // System start flag LD M0 ANI T3 // Ensure the next timer has not reached OUT T0 K250 // T0 = 25.0 seconds (K250 means 250 x 100ms) ANI T0 OUT M1 // M1 = Green light phase LD T0 OUT T1 K20 // T1 = 2 seconds (20 x 100ms) ANI T1 OUT M2 // M2 = Green light blinki…	[17, 13, 15]	[0.999, 0.9975, 0.9965]	0.697	0.9191	0.0096	0.3016	0.1394	0.4427	17.39	16.81
mistral-small3.1:24b	13	How to design a one-way traffic light system using Mitsubishi FX-series PLC (IL instruction list mode)? The system is started by button X0 and stopped by X1, with the sequence: green light for 19.0 seconds, green light blinking for 2 seconds, yellow light for 12.0 seconds, red light for 7.0 seconds, and then cycles again.	LD X000 // Start button OR M0 ANI X001 // Stop button OUT M0 // System start flag LD M0 ANI T3 // Ensure the next timer has not reached OUT T0 K190 // T0 = 19.0 seconds (K190 means 190 x 100ms) ANI T0 OUT M1 // M1 = Green light phase LD T0 OUT T1 K20 // T1 = 2 seconds (20 x 100ms) ANI T1 OUT M2 // M2 = Green light blinking phase LD T1 OUT T2 K120 // T2 = 12.0 seconds (120 x 100ms) ANI T2 OUT M3 /…	### Part One: Mitsubishi FX3U/FX3UC IL Instruction List Code ```plaintext // Initialize timers LD 0 OUT T0 LD 0 OUT T1 LD 0 OUT T2 LD 0 OUT T3 // Main program loop LBL MAIN_LOOP // Check if the system is started LD X0 AND M0 JMP MAIN_LOOP IF 0 // Check if the system is stopped LD X1 AND M0 JMP MAIN_LOOP IF 0 // Green light ON for 19.0 seconds LD 190 // 19.0 seconds * 10 (100ms base) OUT T0 JMP GR…	### [Part One] - Mitsubishi FX3U/FX3UC IL Instruction List Code ```plaintext LD X000 // Start button OR M0 ANI X001 // Stop button OUT M0 // System start flag LD M0 ANI T3 // Ensure the next timer has not reached OUT T0 K190 // T0 = 19.0 seconds (190 x 100ms) ANI T0 OUT M1 // M1 = Green light phase LD T0 OUT T1 K20 // T1 = 2 seconds (20 x 100ms) ANI T1 OUT M2 // M2 = Green light blinking phase LD…	[16, 12, 11]	[0.9986, 0.9975, 0.9984]	0.6514	0.928	0.0087	0.2756	0.1388	0.4117	17.41	17.28
mistral-small3.1:24b	14	How to design a one-way traffic light system using Mitsubishi FX-series PLC (IL instruction list mode)? The system is started by button X0 and stopped by X1, with the sequence: green light for 22.0 seconds, green light blinking for 2 seconds, yellow light for 11.0 seconds, red light for 6.0 seconds, and then cycles again.	LD X000 // Start button OR M0 ANI X001 // Stop button OUT M0 // System start flag LD M0 ANI T3 // Ensure the next timer has not reached OUT T0 K220 // T0 = 22.0 seconds (K220 means 220 x 100ms) ANI T0 OUT M1 // M1 = Green light phase LD T0 OUT T1 K20 // T1 = 2 seconds (20 x 100ms) ANI T1 OUT M2 // M2 = Green light blinking phase LD T1 OUT T2 K110 // T2 = 11.0 seconds (110 x 100ms) ANI T2 OUT M3 /…	### Part One: Mitsubishi FX3U/FX3UC IL Instruction List Code ```plaintext ; Declare necessary variables LDI 0 ; Load immediate value 0 into the accumulator ST Start ; Store the value into the Start variable (initial state) LDI 0 ; Load immediate value 0 into the accumulator ST GreenOn ; Store the value into the GreenOn variable (initial state) LDI 0 ; Load immediate value 0 into the accumulator S…	Here is the complete IL program for a one-way traffic light system using Mitsubishi FX-series PLC, along with line-by-line English comments. The system is started by button X0 and stopped by X1, with the sequence: green light for 22.0 seconds, green light blinking for 2 seconds, yellow light for 11.0 seconds, red light for 6.0 seconds, and then cycles again. ### [Part One] - Mitsubishi FX3U/FX3UC…	[11, 18, 12]	[1.0, 0.9989, 0.9973]	0.5309	0.607	0.0006	0.1205	0.0885	0.3707	17.37	17.93
mistral-small3.1:24b	15	How to design a one-way traffic light system using Mitsubishi FX-series PLC (IL instruction list mode)? The system is started by button X0 and stopped by X1, with the sequence: green light for 15.0 seconds, green light blinking for 2 seconds, yellow light for 11.0 seconds, red light for 8.0 seconds, and then cycles again.	LD X000 // Start button OR M0 ANI X001 // Stop button OUT M0 // System start flag LD M0 ANI T3 // Ensure the next timer has not reached OUT T0 K150 // T0 = 15.0 seconds (K150 means 150 x 100ms) ANI T0 OUT M1 // M1 = Green light phase LD T0 OUT T1 K20 // T1 = 2 seconds (20 x 100ms) ANI T1 OUT M2 // M2 = Green light blinking phase LD T1 OUT T2 K110 // T2 = 11.0 seconds (110 x 100ms) ANI T2 OUT M3 /…	### [Part One] - Mitsubishi FX3U/FX3UC IL Instruction List Code ```plaintext ;========================================================= ; Traffic Light Control Program for Mitsubishi FX-series PLC ;========================================================= ; Define the inputs and outputs ; X0 - Start button ; X1 - Stop button ; Y0 - Green light ; Y1 - Yellow light ; Y2 - Red light ; Define timer v…	### [Part One] - Mitsubishi FX3U/FX3UC IL Instruction List Code ```plaintext LD X000 // Load the start button signal OR M0 // OR operation with the system start flag ANI X001 // AND operation with the stop button signal OUT M0 // Output to the system start flag LD M0 // Load the system start flag ANI T3 // Ensure the next timer has not reached its setpoint OUT T0 K150 // Set Timer T0 to 15.0 seco…	[18, 12, 10]	[0.9971, 0.9965, 0.9967]	0.6129	0.7402	0.0048	0.1174	0.123	0.3696	17.37	17.93
mistral-small3.1:24b	16	How to design a one-way traffic light system using Mitsubishi FX-series PLC (IL instruction list mode)? The system is started by button X0 and stopped by X1, with the sequence: green light for 22.0 seconds, green light blinking for 2 seconds, yellow light for 11.0 seconds, red light for 7.0 seconds, and then cycles again.	LD X000 // Start button OR M0 ANI X001 // Stop button OUT M0 // System start flag LD M0 ANI T3 // Ensure the next timer has not reached OUT T0 K220 // T0 = 22.0 seconds (K220 means 220 x 100ms) ANI T0 OUT M1 // M1 = Green light phase LD T0 OUT T1 K20 // T1 = 2 seconds (20 x 100ms) ANI T1 OUT M2 // M2 = Green light blinking phase LD T1 OUT T2 K110 // T2 = 11.0 seconds (110 x 100ms) ANI T2 OUT M3 /…	### Part One: Mitsubishi FX3U/FX3UC IL Instruction List Code ```il ; Traffic Light System Program for Mitsubishi FX3U/FX3UC PLC ; Declare variables LD X0 ; Load the start button X0 ANI S1 ; AND with S1 (start flag) OUT S1 ; Store the result in S1 LD X1 ; Load the stop button X1 ANI S2 ; AND with S2 (stop flag) OUT S2 ; Store the result in S2 ; Reset timers when stop button is pressed LD S2 ; Load…	### [Part One] - Mitsubishi FX3U/FX3UC IL Instruction List Code ```plaintext LD X000 // Start button OR M0 // System start flag ANI X001 // Stop button OUT M0 // System start flag LD M0 // Check if system is started ANI T3 // Ensure the next timer has not reached OUT T0 K220 // T0 = 22.0 seconds (K220 means 220 x 100ms) ANI T0 // Check if T0 has reached OUT M1 // M1 = Green light phase LD T0 // C…	[11, 13, 15]	[0.9989, 0.9986, 0.9966]	0.6482	0.7361	0.0019	0.2707	0.1534	0.4518	17.39	17.09
mistral-small3.1:24b	17	How to design a one-way traffic light system using Mitsubishi FX-series PLC (IL instruction list mode)? The system is started by button X0 and stopped by X1, with the sequence: green light for 25.0 seconds, green light blinking for 2 seconds, yellow light for 11.0 seconds, red light for 5.0 seconds, and then cycles again.	LD X000 // Start button OR M0 ANI X001 // Stop button OUT M0 // System start flag LD M0 ANI T3 // Ensure the next timer has not reached OUT T0 K250 // T0 = 25.0 seconds (K250 means 250 x 100ms) ANI T0 OUT M1 // M1 = Green light phase LD T0 OUT T1 K20 // T1 = 2 seconds (20 x 100ms) ANI T1 OUT M2 // M2 = Green light blinking phase LD T1 OUT T2 K110 // T2 = 11.0 seconds (110 x 100ms) ANI T2 OUT M3 /…	### [Part One] - Mitsubishi FX3U/FX3UC IL Instruction List Code ```il ; Define constants for timer values #DEFINE GREEN_TIME 25.0 ; Green light duration in seconds #DEFINE BLINK_TIME 2.0 ; Green light blinking duration in seconds #DEFINE YELLOW_TIME 11.0 ; Yellow light duration in seconds #DEFINE RED_TIME 5.0 ; Red light duration in seconds ; Define timer variables TIMER T0 ; Green light timer TI…	### [Part One] - Mitsubishi FX3U/FX3UC IL Instruction List Code ```plaintext LD X000 // Start button OR M0 // OR operation with system start flag ANI X001 // AND NOT operation with stop button OUT M0 // System start flag LD M0 // Load system start flag ANI T3 // Ensure the next timer has not reached OUT T0 K250 // T0 = 25.0 seconds (K250 means 250 x 100ms) ANI T0 // AND NOT operation with T0 time…	[12, 10, 15]	[0.999, 0.9989, 0.9959]	0.652	0.7154	0.0052	0.2298	0.104	0.4034	17.36	17.39
mistral-small3.1:24b	18	How to design a one-way traffic light system using Mitsubishi FX-series PLC (IL instruction list mode)? The system is started by button X0 and stopped by X1, with the sequence: green light for 22.0 seconds, green light blinking for 2 seconds, yellow light for 10.0 seconds, red light for 8.0 seconds, and then cycles again.	LD X000 // Start button OR M0 ANI X001 // Stop button OUT M0 // System start flag LD M0 ANI T3 // Ensure the next timer has not reached OUT T0 K220 // T0 = 22.0 seconds (K220 means 220 x 100ms) ANI T0 OUT M1 // M1 = Green light phase LD T0 OUT T1 K20 // T1 = 2 seconds (20 x 100ms) ANI T1 OUT M2 // M2 = Green light blinking phase LD T1 OUT T2 K100 // T2 = 10.0 seconds (100 x 100ms) ANI T2 OUT M3 /…	### [Part One] - Mitsubishi FX3U/FX3UC IL Instruction List Code ```IL // Define timer variables LD 0 OUT T0 // Timer T0 is used for the green light duration LD 22000 // 22 seconds in 0.1 second increments OUT T0 // Define timer variables LD 0 OUT T1 // Timer T1 is used for the green light blinking duration LD 20 // 2 seconds in 0.1 second increments OUT T1 // Define timer variables LD 0 OUT T2 //…	### [Part One] - Mitsubishi FX3U/FX3UC IL Instruction List Code ```plaintext LD X000 // Start button OR M0 ANI X001 // Stop button OUT M0 // System start flag LD M0 ANI T3 // Ensure the next timer has not reached OUT T0 K220 // T0 = 22.0 seconds (K220 means 220 x 100ms) ANI T0 OUT M1 // M1 = Green light phase LD T0 OUT T1 K20 // T1 = 2 seconds (20 x 100ms) ANI T1 OUT M2 // M2 = Green light blinki…	[11, 15, 19]	[0.9989, 0.9971, 0.9989]	0.6885	0.9209	0.0101	0.2988	0.1432	0.4448	17.41	17.91
mistral-small3.1:24b	19	How to design a one-way traffic light system using Mitsubishi FX-series PLC (IL instruction list mode)? The system is started by button X0 and stopped by X1, with the sequence: green light for 22.0 seconds, green light blinking for 2 seconds, yellow light for 11.0 seconds, red light for 4.0 seconds, and then cycles again.	LD X000 // Start button OR M0 ANI X001 // Stop button OUT M0 // System start flag LD M0 ANI T3 // Ensure the next timer has not reached OUT T0 K220 // T0 = 22.0 seconds (K220 means 220 x 100ms) ANI T0 OUT M1 // M1 = Green light phase LD T0 OUT T1 K20 // T1 = 2 seconds (20 x 100ms) ANI T1 OUT M2 // M2 = Green light blinking phase LD T1 OUT T2 K110 // T2 = 11.0 seconds (110 x 100ms) ANI T2 OUT M3 /…	### Part One: Mitsubishi FX3U/FX3UC IL Instruction List Code ```plaintext // Define the input and output addresses // X0: Start button // X1: Stop button // Y0: Green light // Y1: Yellow light // Y2: Red light // T0: Timer for green light // T1: Timer for green light blinking // T2: Timer for yellow light // T3: Timer for red light // Main program // Label: START LABEL 00000 // Check if the stop …	### [Part One] - Mitsubishi FX3U/FX3UC IL Instruction List Code ```plaintext LD X000 // Start button OR M0 ANI X001 // Stop button OUT M0 // System start flag LD M0 ANI T3 // Ensure the next timer has not reached OUT T0 K220 // T0 = 22.0 seconds (K220 means 220 x 100ms) ANI T0 OUT M1 // M1 = Green light phase LD T0 OUT T1 K20 // T1 = 2 seconds (20 x 100ms) ANI T1 OUT M2 // M2 = Green light blinki…	[11, 15, 18]	[0.999, 0.9969, 0.9989]	0.6462	0.9149	0.0054	0.281	0.1505	0.4139	17.38	17.65
mistral-small3.1:24b	20	How to use Mitsubishi FX-series PLC IL instruction list, through MOV / DECP and other instructions, to implement red, yellow, and green lights switching sequentially on a one-way road? Assume one full cycle is 45 seconds, and define conditions for red, yellow, and green phases. Use D0 for countdown control.	LD M8000 // Power ON detection bit (Always ON) MPS // Push current logic state to stack AND M8013 // 1s pulse, used as timing trigger DECP D0 // Countdown (decrease D0 by 1 per scan) MPP // Pop stack AND< D0 K0 // If D0 < 0, countdown is finished MOV K45 D0 // Reload 45 seconds LD M8000 MPS AND> D0 K18 // If D0 > 18, it's green phase OUT Y0 // Green light ON MRD // Read top of stack (without popp…	### [Part One] - Mitsubishi FX3U/FX3UC IL Instruction List Code ```plaintext // Declare Variables // D0: Timer for countdown control // X0: Start signal (e.g., from a button or sensor) // Y0: Red light output // Y1: Yellow light output // Y2: Green light output // T0: Timer for red light phase // T1: Timer for yellow light phase // T2: Timer for green light phase // Initialize Timer Settings // R…	### [Part One] - Mitsubishi FX3U/FX3UC IL Instruction List Code ```plaintext LD M8000 // Power ON detection bit (Always ON) MPS // Push current logic state to stack AND M8013 // 1s pulse, used as timing trigger DECP D0 // Countdown (decrease D0 by 1 per scan) MPP // Pop stack AND< D0 K0 // If D0 < 0, countdown is finished MOV K45 D0 // Reload 45 seconds LD M8000 MPS AND> D0 K17 // If D0 > 17, it'…	[22, 29, 23]	[1.0, 0.9997, 0.9996]	0.5138	0.9098	0.0056	0.2314	0.0791	0.3769	17.36	15.24
mistral-small3.1:24b	21	How to use Mitsubishi FX-series PLC IL instruction list, through MOV / DECP and other instructions, to implement red, yellow, and green lights switching sequentially on a one-way road? Assume one full cycle is 48 seconds, and define conditions for red, yellow, and green phases. Use D0 for countdown control.	LD M8000 // Power ON detection bit (Always ON) MPS // Push current logic state to stack AND M8013 // 1s pulse, used as timing trigger DECP D0 // Countdown (decrease D0 by 1 per scan) MPP // Pop stack AND< D0 K0 // If D0 < 0, countdown is finished MOV K48 D0 // Reload 48 seconds LD M8000 MPS AND> D0 K16 // If D0 > 16, it's green phase OUT Y0 // Green light ON MRD // Read top of stack (without popp…	### Part One: Mitsubishi FX3U/FX3UC IL Instruction List Code ```plaintext // Define addresses for the traffic lights // X0: Green Light ON/OFF // X1: Yellow Light ON/OFF // X2: Red Light ON/OFF // D0: Countdown Timer // D1: Cycle Time (48 seconds) // Start of the program 00000 LD X0 // Load the state of the green light (X0) 00001 MOV D1 // Move the cycle time (48 seconds) to D1 00002 MOV D0 // Mo…	### [Part One] - Mitsubishi FX3U/FX3UC IL Instruction List Code ```plaintext LD M8000 // Power ON detection bit (Always ON) MPS // Push current logic state to stack AND M8013 // 1s pulse, used as timing trigger DECP D0 // Countdown (decrease D0 by 1 per scan) MPP // Pop stack AND< D0 K0 // If D0 < 0, countdown is finished MOV K48 D0 // Reload 48 seconds LD M8000 MPS AND> D0 K24 // If D0 > 24, it'…	[29, 23, 27]	[0.9998, 0.9995, 0.9996]	0.525	0.9087	0.0062	0.2237	0.1244	0.3666	17.39	15.52
mistral-small3.1:24b	22	How to use Mitsubishi FX-series PLC IL instruction list, through MOV / DECP and other instructions, to implement red, yellow, and green lights switching sequentially on a one-way road? Assume one full cycle is 45 seconds, and define conditions for red, yellow, and green phases. Use D0 for countdown control.	LD M8000 // Power ON detection bit (Always ON) MPS // Push current logic state to stack AND M8013 // 1s pulse, used as timing trigger DECP D0 // Countdown (decrease D0 by 1 per scan) MPP // Pop stack AND< D0 K0 // If D0 < 0, countdown is finished MOV K45 D0 // Reload 45 seconds LD M8000 MPS AND> D0 K17 // If D0 > 17, it's green phase OUT Y0 // Green light ON MRD // Read top of stack (without popp…	### Part One: Mitsubishi FX3U/FX3UC IL Instruction List Code ```il // Define memory addresses for the traffic light signals // X000: Red Light // X001: Yellow Light // X002: Green Light // Define memory addresses for timers // D0: Countdown timer for the traffic light cycle // Define memory addresses for the traffic light phases // D1: Current phase (0: Red, 1: Green, 2: Yellow) // D2: Phase dura…	### [Part One] - Mitsubishi FX3U/FX3UC IL Instruction List Code ```plaintext LD M8000 // Power ON detection bit (Always ON) MPS // Push current logic state to stack AND M8013 // 1s pulse, used as timing trigger DECP D0 // Countdown (decrease D0 by 1 per scan) MPP // Pop stack AND< D0 K0 // If D0 < 0, countdown is finished MOV K45 D0 // Reload 45 seconds LD M8000 // Power ON detection bit (Always …	[20, 29, 23]	[1.0, 0.9997, 0.9996]	0.5624	0.8842	0.0057	0.2235	0.0958	0.3701	17.37	15.42
mistral-small3.1:24b	23	How to use Mitsubishi FX-series PLC IL instruction list, through MOV / DECP and other instructions, to implement red, yellow, and green lights switching sequentially on a one-way road? Assume one full cycle is 50 seconds, and define conditions for red, yellow, and green phases. Use D0 for countdown control.	LD M8000 // Power ON detection bit (Always ON) MPS // Push current logic state to stack AND M8013 // 1s pulse, used as timing trigger DECP D0 // Countdown (decrease D0 by 1 per scan) MPP // Pop stack AND< D0 K0 // If D0 < 0, countdown is finished MOV K50 D0 // Reload 50 seconds LD M8000 MPS AND> D0 K16 // If D0 > 16, it's green phase OUT Y0 // Green light ON MRD // Read top of stack (without popp…	### Part One: Mitsubishi FX3U/FX3UC IL Instruction List Code ```plaintext // Define addresses for traffic light outputs // X000: Red Light // X001: Yellow Light // X002: Green Light // Define addresses for timers and counters // D000: Timer Counter for countdown control // D001: Timer for Red Light // D002: Timer for Yellow Light // D003: Timer for Green Light // Define bit addresses for state co…	### [Part One] - Mitsubishi FX3U/FX3UC IL Instruction List Code ```plaintext LD M8000 // Power ON detection bit (Always ON) MPS // Push current logic state to stack AND M8013 // 1s pulse, used as timing trigger DECP D0 // Countdown (decrease D0 by 1 per scan) MPP // Pop stack AND< D0 K0 // If D0 < 0, countdown is finished MOV K50 D0 // Reload 50 seconds LD M8000 MPS AND> D0 K30 // If D0 > 30, it'…	[28, 24, 27]	[1.0, 0.9993, 0.9996]	0.4774	0.9084	0.0037	0.2469	0.0859	0.3972	17.4	15.2
mistral-small3.1:24b	24	How to use Mitsubishi FX-series PLC IL instruction list, through MOV / DECP and other instructions, to implement red, yellow, and green lights switching sequentially on a one-way road? Assume one full cycle is 35 seconds, and define conditions for red, yellow, and green phases. Use D0 for countdown control.	LD M8000 // Power ON detection bit (Always ON) MPS // Push current logic state to stack AND M8013 // 1s pulse, used as timing trigger DECP D0 // Countdown (decrease D0 by 1 per scan) MPP // Pop stack AND< D0 K0 // If D0 < 0, countdown is finished MOV K35 D0 // Reload 35 seconds LD M8000 MPS AND> D0 K17 // If D0 > 17, it's green phase OUT Y0 // Green light ON MRD // Read top of stack (without popp…	### [Part One] - Mitsubishi FX3U/FX3UC IL Instruction List Code ```il // Define addresses for the traffic light outputs // X000: Red light // X001: Yellow light // X002: Green light // Define addresses for timers and counters // D000: Timer counter for the traffic light cycle // D001: Timer value for red light // D002: Timer value for yellow light // D003: Timer value for green light // Initializ…	### [Part One] - Mitsubishi FX3U/FX3UC IL Instruction List Code ```plaintext LD M8000 // Power ON detection bit (Always ON) MPS // Push current logic state to stack AND M8013 // 1s pulse, used as timing trigger DECP D0 // Countdown (decrease D0 by 1 per scan) MPP // Pop stack AND< D0 K0 // If D0 < 0, countdown is finished MOV K35 D0 // Reload 35 seconds LD M8000 MPS AND> D0 K13 // If D0 > 13, it'…	[25, 23, 20]	[0.9997, 0.9993, 0.9996]	0.4639	0.9113	0.0115	0.2618	0.0866	0.4168	17.33	14.04
mistral-small3.1:24b	25	How to use Mitsubishi FX-series PLC IL instruction list, through MOV / DECP and other instructions, to implement red, yellow, and green lights switching sequentially on a one-way road? Assume one full cycle is 39 seconds, and define conditions for red, yellow, and green phases. Use D0 for countdown control.	LD M8000 // Power ON detection bit (Always ON) MPS // Push current logic state to stack AND M8013 // 1s pulse, used as timing trigger DECP D0 // Countdown (decrease D0 by 1 per scan) MPP // Pop stack AND< D0 K0 // If D0 < 0, countdown is finished MOV K39 D0 // Reload 39 seconds LD M8000 MPS AND> D0 K18 // If D0 > 18, it's green phase OUT Y0 // Green light ON MRD // Read top of stack (without popp…	### [Part One] - Mitsubishi FX3U/FX3UC IL Instruction List Code ```plaintext // Define the necessary variables // D0: Countdown timer // D1: Total cycle time (39 seconds) // D2: Red light duration (e.g., 20 seconds) // D3: Yellow light duration (e.g., 5 seconds) // D4: Green light duration (e.g., 14 seconds) // X0: Red light output // X1: Yellow light output // X2: Green light output // Initializ…	### [Part One] - Mitsubishi FX3U/FX3UC IL Instruction List Code ```plaintext LD M8000 // Power ON detection bit (Always ON) MPS // Push current logic state to stack AND M8013 // 1s pulse, used as timing trigger DECP D0 // Countdown (decrease D0 by 1 per scan) MPP // Pop stack AND< D0 K0 // If D0 < 0, countdown is finished MOV K39 D0 // Reload 39 seconds LD M8000 MPS AND> D0 K19 // If D0 > 19, it'…	[29, 24, 27]	[0.9998, 0.9997, 0.9995]	0.4619	0.9132	0.0076	0.2846	0.0845	0.4497	17.4	13.75
mistral-small3.1:24b	26	How to use Mitsubishi FX-series PLC IL instruction list, through MOV / DECP and other instructions, to implement red, yellow, and green lights switching sequentially on a one-way road? Assume one full cycle is 45 seconds, and define conditions for red, yellow, and green phases. Use D0 for countdown control.	LD M8000 // Power ON detection bit (Always ON) MPS // Push current logic state to stack AND M8013 // 1s pulse, used as timing trigger DECP D0 // Countdown (decrease D0 by 1 per scan) MPP // Pop stack AND< D0 K0 // If D0 < 0, countdown is finished MOV K45 D0 // Reload 45 seconds LD M8000 MPS AND> D0 K15 // If D0 > 15, it's green phase OUT Y0 // Green light ON MRD // Read top of stack (without popp…	### [Part One] - Mitsubishi FX3U/FX3UC IL Instruction List Code ```plaintext // Initialize variables MOV 45 D0 // Move the value 45 into D0 (45 seconds for one full cycle) // Define inputs for the traffic light buttons or sensors // Assuming X0 is the start button for the traffic light sequence // Define outputs for the traffic lights // Assuming Y0 is the green light, Y1 is the yellow light, Y2 …	### [Part One] - Mitsubishi FX3U/FX3UC IL Instruction List Code ```plaintext LD M8000 // Power ON detection bit (Always ON) MPS // Push current logic state to stack AND M8013 // 1s pulse, used as timing trigger DECP D0 // Countdown (decrease D0 by 1 per scan) MPP // Pop stack AND< D0 K0 // If D0 < 0, countdown is finished MOV K45 D0 // Reload 45 seconds LD M8000 MPS AND> D0 K18 // If D0 > 18, it'…	[20, 29, 23]	[1.0, 0.9997, 0.9996]	0.4872	0.9077	0.0113	0.2641	0.0755	0.423	17.39	14.15
mistral-small3.1:24b	27	How to use Mitsubishi FX-series PLC IL instruction list, through MOV / DECP and other instructions, to implement red, yellow, and green lights switching sequentially on a one-way road? Assume one full cycle is 40 seconds, and define conditions for red, yellow, and green phases. Use D0 for countdown control.	LD M8000 // Power ON detection bit (Always ON) MPS // Push current logic state to stack AND M8013 // 1s pulse, used as timing trigger DECP D0 // Countdown (decrease D0 by 1 per scan) MPP // Pop stack AND< D0 K0 // If D0 < 0, countdown is finished MOV K40 D0 // Reload 40 seconds LD M8000 MPS AND> D0 K18 // If D0 > 18, it's green phase OUT Y0 // Green light ON MRD // Read top of stack (without popp…	### [Part One] - Mitsubishi FX3U/FX3UC IL Instruction List Code ```il // Initialize variables MOV 40 D0 // Initialize D0 with 40 seconds (countdown timer) MOV 0 D1 // Initialize D1 to control the traffic light state (0: Red, 1: Green, 2: Yellow) MOV 0 X0 // Initialize X0 to control the red light MOV 0 X1 // Initialize X1 to control the green light MOV 0 X2 // Initialize X2 to control the yellow l…	### [Part One] - Mitsubishi FX3U/FX3UC IL Instruction List Code ```plaintext LD M8000 // Power ON detection bit (Always ON) MPS // Push current logic state to stack AND M8013 // 1s pulse, used as timing trigger DECP D0 // Countdown (decrease D0 by 1 per scan) MPP // Pop stack AND< D0 K0 // If D0 < 0, countdown is finished MOV K40 D0 // Reload 40 seconds LD M8000 MPS AND> D0 K15 // If D0 > 15, it'…	[20, 23, 25]	[0.9997, 0.9996, 0.9995]	0.4992	0.9118	0.0087	0.2109	0.1167	0.3465	17.38	16.48
mistral-small3.1:24b	28	How to use Mitsubishi FX-series PLC IL instruction list, through MOV / DECP and other instructions, to implement red, yellow, and green lights switching sequentially on a one-way road? Assume one full cycle is 50 seconds, and define conditions for red, yellow, and green phases. Use D0 for countdown control.	LD M8000 // Power ON detection bit (Always ON) MPS // Push current logic state to stack AND M8013 // 1s pulse, used as timing trigger DECP D0 // Countdown (decrease D0 by 1 per scan) MPP // Pop stack AND< D0 K0 // If D0 < 0, countdown is finished MOV K50 D0 // Reload 50 seconds LD M8000 MPS AND> D0 K17 // If D0 > 17, it's green phase OUT Y0 // Green light ON MRD // Read top of stack (without popp…	### Part One: Mitsubishi FX3U/FX3UC IL Instruction List Code ```plaintext 00000 MOV 100 D0 ; Initialize D0 with the value 100 (50 seconds in 0.5-second increments) 00001 MOV 1 X0 ; Set X0 to 1 (Green light on) 00002 MOV 0 X1 ; Ensure X1 is 0 (Red light off) 00003 MOV 0 X2 ; Ensure X2 is 0 (Yellow light off) 00004 LDP D0 ; Load D0 into the accumulator 00005 DEC 1 ; Decrement the accumulator by 1 0…	Here is the complete IL program with line-by-line English comments for implementing red, yellow, and green lights switching sequentially on a one-way road with a full cycle of 50 seconds. ### [Part One] - Mitsubishi FX3U/FX3UC IL Instruction List Code ```plaintext LD M8000 // Power ON detection bit (Always ON) MPS // Push current logic state to stack AND M8013 // 1s pulse, used as timing trigger …	[23, 24, 27]	[1.0, 0.9993, 0.9996]	0.4855	0.7805	0.0051	0.2354	0.1297	0.3794	17.34	15.82
mistral-small3.1:24b	29	How to use Mitsubishi FX-series PLC IL instruction list, through MOV / DECP and other instructions, to implement red, yellow, and green lights switching sequentially on a one-way road? Assume one full cycle is 38 seconds, and define conditions for red, yellow, and green phases. Use D0 for countdown control.	LD M8000 // Power ON detection bit (Always ON) MPS // Push current logic state to stack AND M8013 // 1s pulse, used as timing trigger DECP D0 // Countdown (decrease D0 by 1 per scan) MPP // Pop stack AND< D0 K0 // If D0 < 0, countdown is finished MOV K38 D0 // Reload 38 seconds LD M8000 MPS AND> D0 K20 // If D0 > 20, it's green phase OUT Y0 // Green light ON MRD // Read top of stack (without popp…	### Part One: Mitsubishi FX3U/FX3UC IL Instruction List Code ```plaintext // Define variables // D0: Countdown timer // X0: Green light on // X1: Yellow light on // X2: Red light on // T0: Timer for green light // T1: Timer for yellow light // T2: Timer for red light // Initialize timer values LDI 12 // Load immediate value 12 (seconds for green light) MOV T0 // Move value to T0 (Timer for green …	Here is the complete IL program to implement red, yellow, and green lights switching sequentially on a one-way road with a full cycle of 38 seconds, using D0 for countdown control. ### [Part One] - Mitsubishi FX3U/FX3UC IL Instruction List Code ```plaintext LD M8000 // Power ON detection bit (Always ON) MPS // Push current logic state to stack AND M8013 // 1s pulse, used as timing trigger DECP D0…	[21, 25, 20]	[0.9998, 0.9998, 0.9997]	0.5158	0.8059	0.0062	0.2641	0.1302	0.4083	17.37	14.73
mistral-small3.1:24b	30	How to use Mitsubishi FX-series PLC IL instruction list and the DECO instruction to control a bidirectional red-yellow-green light cycle? Assume input X000, outputs Y000~Y005, and use M1~M16, M100, M101, T1~T6, and D1 to implement phase switching.	LD M8000 ; PLC startup pulse DECO D1 M10 K6 ; Decode D1 to control a 7-state cycle (M10~M16 ON) LD X000 ; When emergency stop input X000 is activated RST D1 ; Reset data register D1 ZRST M10 M16 ; Reset state relays M10~M16 ZRST M100 M101 ; Reset red light control relays M100~M101 LD M10 ; Start green light timing relay M10 AND M1 ; When M1 condition is true MOV K1 D1 ; Write K1 to D1 to switch t…	### Part One: Mitsubishi FX3U/FX3UC IL Instruction List Code ```plaintext // Define the main program LD X000 // Load the value of input X000 into the accumulator JMP M100 // If X000 is ON, jump to label M100 JMP M101 // If X000 is OFF, jump to label M101 // Label M100: Red light ON, Yellow light OFF, Green light OFF M100: LD T1 // Load the value of timer T1 into the accumulator JMP T1 // If T1 is…	### [Part One] - Mitsubishi FX3U/FX3UC IL Instruction List Code ```plaintext LD M8000 ; PLC startup pulse DECO D1 M10 K6 ; Decode D1 to control a 7-state cycle (M10~M16 ON) LD X000 ; When emergency stop input X000 is activated RST D1 ; Reset data register D1 ZRST M10 M16 ; Reset state relays M10~M16 ZRST M100 M101 ; Reset red light control relays M100~M101 LD M10 ; Start green light timing relay …	[31, 32, 33]	[1.0, 1.0, 1.0]	0.4866	0.9092	0.022	0.7765	0.1358	0.8914	17.39	18.88
mistral-small3.1:24b	31	How to use Mitsubishi FX-series PLC IL instruction list and the DECO instruction to control a bidirectional red-yellow-green light cycle? Assume input X000, outputs Y000~Y005, and use M1~M16, M100, M101, T1~T6, and D1 to implement phase switching.	LD M8000 ; PLC startup pulse DECO D1 M10 K6 ; Decode D1 to control a 7-state cycle (M10~M16 ON) LD X000 ; When emergency stop input X000 is activated RST D1 ; Reset data register D1 ZRST M10 M16 ; Reset state relays M10~M16 ZRST M100 M101 ; Reset red light control relays M100~M101 LD M10 ; Start green light timing relay M10 AND M1 ; When M1 condition is true MOV K1 D1 ; Write K1 to D1 to switch t…	### [Part One] - Mitsubishi FX3U/FX3UC IL Instruction List Code ```plaintext // Initialize memory addresses LDI 0 // Load immediate value 0 into the accumulator OUT M100 // Set M100 to 0 (Initial state for green light) OUT M101 // Set M101 to 0 (Initial state for yellow light) OUT T1 // Reset timer T1 OUT T2 // Reset timer T2 OUT T3 // Reset timer T3 OUT T4 // Reset timer T4 OUT T5 // Reset timer…	### [Part One] - Mitsubishi FX3U/FX3UC IL Instruction List Code ```plaintext LD M8000 ; PLC startup pulse DECO D1 M10 K6 ; Decode D1 to control a 7-state cycle (M10~M16 ON) LD X000 ; When emergency stop input X000 is activated RST D1 ; Reset data register D1 ZRST M10 M16 ; Reset state relays M10~M16 ZRST M100 M101 ; Reset red light control relays M100~M101 LD M10 ; Start green light timing relay …	[30, 32, 33]	[1.0, 1.0, 1.0]	0.6371	0.9133	0.0037	0.7808	0.1805	0.896	18.77	19.72
mistral-small3.1:24b	32	How to use Mitsubishi FX-series PLC IL instruction list and the DECO instruction to control a bidirectional red-yellow-green light cycle? Assume input X000, outputs Y000~Y005, and use M1~M16, M100, M101, T1~T6, and D1 to implement phase switching.	LD M8000 ; PLC startup pulse DECO D1 M10 K6 ; Decode D1 to control a 7-state cycle (M10~M16 ON) LD X000 ; When emergency stop input X000 is activated RST D1 ; Reset data register D1 ZRST M10 M16 ; Reset state relays M10~M16 ZRST M100 M101 ; Reset red light control relays M100~M101 LD M10 ; Start green light timing relay M10 AND M1 ; When M1 condition is true MOV K1 D1 ; Write K1 to D1 to switch t…	### Part One: Mitsubishi FX3U/FX3UC IL Instruction List Code ```plaintext // Main program 00000 LD X000 // Load the state of input X000 (start/stop signal) 00010 JMP F0010 // Jump to the end of the program if X000 is OFF (0) 00020 JMP F0020 // Jump to the green light phase if X000 is ON (1) // Phase switching logic 00030 LD M100 // Load the state of M100 (current phase) 00040 JMP F0030 // Jump to…	### [Part One] - Mitsubishi FX3U/FX3UC IL Instruction List Code ```plaintext LD M8000 ; PLC startup pulse DECO D1 M10 K6 ; Decode D1 to control a 7-state cycle (M10~M16 ON) LD X000 ; When emergency stop input X000 is activated RST D1 ; Reset data register D1 ZRST M10 M16 ; Reset state relays M10~M16 ZRST M100 M101 ; Reset red light control relays M100~M101 LD M10 ; Start green light timing relay …	[30, 31, 33]	[1.0, 1.0, 1.0]	0.6854	0.9048	0.0142	0.7836	0.1661	0.8923	18.69	19.69
mistral-small3.1:24b	33	How to use Mitsubishi FX-series PLC IL instruction list and the DECO instruction to control a bidirectional red-yellow-green light cycle? Assume input X000, outputs Y000~Y005, and use M1~M16, M100, M101, T1~T6, and D1 to implement phase switching.	LD M8000 ; PLC startup pulse DECO D1 M10 K6 ; Decode D1 to control a 7-state cycle (M10~M16 ON) LD X000 ; When emergency stop input X000 is activated RST D1 ; Reset data register D1 ZRST M10 M16 ; Reset state relays M10~M16 ZRST M100 M101 ; Reset red light control relays M100~M101 LD M10 ; Start green light timing relay M10 AND M1 ; When M1 condition is true MOV K1 D1 ; Write K1 to D1 to switch t…	### [Part One] - Mitsubishi FX3U/FX3UC IL Instruction List Code ```il // Program to control a bidirectional red-yellow-green light cycle // Initialize variables LD X000 // Load the state of input X000 (assuming it's a start/stop signal) ANL M100 // AND with M100 (to ensure the system is not in reset) OUT M101 // Store the result in M101 (system running flag) // Phase 1: Green light on for North-S…	Below is the complete Mitsubishi FX-series PLC IL program with line-by-line English comments to control a bidirectional red-yellow-green light cycle. This program assumes the use of input X000, outputs Y000~Y005, and utilizes M1~M16, M100, M101, T1~T6, and D1 for phase switching. ### [Part One] - Mitsubishi FX3U/FX3UC IL Instruction List Code ```il LD M8000 ; PLC startup pulse DECO D1 M10 K6 ; De…	[30, 31, 32]	[1.0, 1.0, 1.0]	0.6977	0.837	0.007	0.7872	0.1916	0.8864	18.66	19.73
mistral-small3.1:24b	34	How to use Mitsubishi FX-series PLC IL instruction list and the DECO instruction to control a bidirectional red-yellow-green light cycle? Assume input X000, outputs Y000~Y005, and use M1~M16, M100, M101, T1~T6, and D1 to implement phase switching.	LD M8000 ; PLC startup pulse DECO D1 M10 K6 ; Decode D1 to control a 7-state cycle (M10~M16 ON) LD X000 ; When emergency stop input X000 is activated RST D1 ; Reset data register D1 ZRST M10 M16 ; Reset state relays M10~M16 ZRST M100 M101 ; Reset red light control relays M100~M101 LD M10 ; Start green light timing relay M10 AND M1 ; When M1 condition is true MOV K1 D1 ; Write K1 to D1 to switch t…	### Part One: Mitsubishi FX3U/FX3UC IL Instruction List Code ```plaintext ; Initialize timers and memory bits LD K ; Load constant K (assuming K is defined elsewhere in the program) OUT M100 ; Set M100 (Timer T1 initialization bit) OUT M101 ; Set M101 (Timer T2 initialization bit) ; Red Light Phase LD X000 ; Load the state of input X000 AND M100 ; AND operation with M100 (Timer T1 initialization …	### [Part One] - Mitsubishi FX3U/FX3UC IL Instruction List Code ```plaintext LD M8000 ; PLC startup pulse DECO D1 M10 K6 ; Decode D1 to control a 6-state cycle (M10~M15 ON) LD X000 ; When emergency stop input X000 is activated RST D1 ; Reset data register D1 ZRST M10 M15 ; Reset state relays M10~M15 ZRST M100 M101 ; Reset red light control relays M100~M101 LD M10 ; Start green light timing relay …	[30, 31, 32]	[1.0, 1.0, 1.0]	0.6316	0.9058	0.013	0.7585	0.1826	0.8828	18.75	19.68
mistral-small3.1:24b	35	How to use Mitsubishi FX-series PLC IL instruction list and the DECO instruction to control a bidirectional red-yellow-green light cycle? Assume input X000, outputs Y000~Y005, and use M1~M16, M100, M101, T1~T6, and D1 to implement phase switching.	LD M8000 ; PLC startup pulse DECO D1 M10 K6 ; Decode D1 to control a 7-state cycle (M10~M16 ON) LD X000 ; When emergency stop input X000 is activated RST D1 ; Reset data register D1 ZRST M10 M16 ; Reset state relays M10~M16 ZRST M100 M101 ; Reset red light control relays M100~M101 LD M10 ; Start green light timing relay M10 AND M1 ; When M1 condition is true MOV K1 D1 ; Write K1 to D1 to switch t…	### [Part One] - Mitsubishi FX3U/FX3UC IL Instruction List Code ```il ; Initialize memory locations LD X000 ; Load the state of input X000 (assumed to be a start/stop signal) JMP IF ; Jump to the label IF if X000 is ON ; Initialization section LD 0 ; Load 0 into the accumulator OUT M100 ; Set M100 to 0 (initial state) OUT M101 ; Set M101 to 0 (initial state) OUT Y000 ; Turn off red light (Y000) O…	### [Part One] - Mitsubishi FX3U/FX3UC IL Instruction List Code ```plaintext LD M8000 ; PLC startup pulse DECO D1 M10 K6 ; Decode D1 to control a 7-state cycle (M10~M16 ON) LD X000 ; When emergency stop input X000 is activated RST D1 ; Reset data register D1 ZRST M10 M16 ; Reset state relays M10~M16 ZRST M100 M101 ; Reset red light control relays M100~M101 LD M10 ; Start green light timing relay …	[30, 31, 32]	[1.0, 1.0, 1.0]	0.6758	0.9087	0.0172	0.7638	0.1532	0.8941	18.7	19.7
mistral-small3.1:24b	36	How to use Mitsubishi FX-series PLC IL instruction list and the DECO instruction to control a bidirectional red-yellow-green light cycle? Assume input X000, outputs Y000~Y005, and use M1~M16, M100, M101, T1~T6, and D1 to implement phase switching.	LD M8000 ; PLC startup pulse DECO D1 M10 K6 ; Decode D1 to control a 7-state cycle (M10~M16 ON) LD X000 ; When emergency stop input X000 is activated RST D1 ; Reset data register D1 ZRST M10 M16 ; Reset state relays M10~M16 ZRST M100 M101 ; Reset red light control relays M100~M101 LD M10 ; Start green light timing relay M10 AND M1 ; When M1 condition is true MOV K1 D1 ; Write K1 to D1 to switch t…	### [Part One] - Mitsubishi FX3U/FX3UC IL Instruction List Code ```il // Initialize memory bits and timers MOV 0 M1 // Initialize phase 1 indicator (Red light) MOV 0 M2 // Initialize phase 2 indicator (Yellow light) MOV 0 M3 // Initialize phase 3 indicator (Green light) MOV 0 T1 // Initialize Timer 1 MOV 0 T2 // Initialize Timer 2 MOV 0 T3 // Initialize Timer 3 MOV 0 T4 // Initialize Timer 4 MOV …	### [Part One] - Mitsubishi FX3U/FX3UC IL Instruction List Code ```il LD M8000 ; PLC startup pulse DECO D1 M10 K6 ; Decode D1 to control a 7-state cycle (M10~M16 ON) LD X000 ; When emergency stop input X000 is activated RST D1 ; Reset data register D1 ZRST M10 M16 ; Reset state relays M10~M16 ZRST M100 M101 ; Reset red light control relays M100~M101 LD M10 ; Start green light timing relay M10 AND…	[30, 31, 32]	[1.0, 1.0, 1.0]	0.609	0.9068	0.0031	0.7705	0.1295	0.8857	18.66	19.75
mistral-small3.1:24b	37	How to use Mitsubishi FX-series PLC IL instruction list and the DECO instruction to control a bidirectional red-yellow-green light cycle? Assume input X000, outputs Y000~Y005, and use M1~M16, M100, M101, T1~T6, and D1 to implement phase switching.	LD M8000 ; PLC startup pulse DECO D1 M10 K6 ; Decode D1 to control a 7-state cycle (M10~M16 ON) LD X000 ; When emergency stop input X000 is activated RST D1 ; Reset data register D1 ZRST M10 M16 ; Reset state relays M10~M16 ZRST M100 M101 ; Reset red light control relays M100~M101 LD M10 ; Start green light timing relay M10 AND M1 ; When M1 condition is true MOV K1 D1 ; Write K1 to D1 to switch t…	### [Part One] - Mitsubishi FX3U/FX3UC IL Instruction List Code ```plaintext ; Initialize the memory bits and timer registers LDI 0 ; Load immediate value 0 into the accumulator OUT M100 ; Output to M100 (initial phase) OUT M101 ; Output to M101 (initial phase) OUT T1 ; Output to T1 (timer 1) OUT T2 ; Output to T2 (timer 2) OUT T3 ; Output to T3 (timer 3) OUT T4 ; Output to T4 (timer 4) OUT T5 ; …	### [Part One] - Mitsubishi FX3U/FX3UC IL Instruction List Code ```plaintext LD M8000 ; PLC startup pulse DECO D1 M10 K6 ; Decode D1 to control a 7-state cycle (M10~M16 ON) LD X000 ; When emergency stop input X000 is activated RST D1 ; Reset data register D1 ZRST M10 M16 ; Reset state relays M10~M16 ZRST M100 M101 ; Reset red light control relays M100~M101 LD M10 ; Start green light timing relay …	[30, 31, 32]	[1.0, 1.0, 1.0]	0.5567	0.911	0.012	0.7705	0.1522	0.8884	18.71	19.67
mistral-small3.1:24b	38	How to use Mitsubishi FX-series PLC IL instruction list and the DECO instruction to control a bidirectional red-yellow-green light cycle? Assume input X000, outputs Y000~Y005, and use M1~M16, M100, M101, T1~T6, and D1 to implement phase switching.	LD M8000 ; PLC startup pulse DECO D1 M10 K6 ; Decode D1 to control a 7-state cycle (M10~M16 ON) LD X000 ; When emergency stop input X000 is activated RST D1 ; Reset data register D1 ZRST M10 M16 ; Reset state relays M10~M16 ZRST M100 M101 ; Reset red light control relays M100~M101 LD M10 ; Start green light timing relay M10 AND M1 ; When M1 condition is true MOV K1 D1 ; Write K1 to D1 to switch t…	### Part One: Mitsubishi FX3U/FX3UC IL Instruction List Code ```plaintext // Initialize memory locations M1 LD 0 // Set M1 to 0 (initial state) M2 LD 0 // Set M2 to 0 (initial state) M3 LD 0 // Set M3 to 0 (initial state) M100 LD 0 // Set M100 to 0 (initial state) M101 LD 0 // Set M101 to 0 (initial state) T1 LD 0 // Set T1 to 0 (initial state) T2 LD 0 // Set T2 to 0 (initial state) T3 LD 0 // Se…	### [Part One] - Mitsubishi FX3U/FX3UC IL Instruction List Code ```plaintext LD M8000 ; PLC startup pulse DECO D1 M10 K6 ; Decode D1 to control a 7-state cycle (M10~M16 ON) LD X000 ; When emergency stop input X000 is activated RST D1 ; Reset data register D1 ZRST M10 M16 ; Reset state relays M10~M16 ZRST M100 M101 ; Reset red light control relays M100~M101 LD M10 ; Start green light timing relay …	[30, 31, 32]	[1.0, 1.0, 1.0]	0.5218	0.9096	0.0031	0.7812	0.1441	0.8923	18.72	19.77
mistral-small3.1:24b	39	How to use Mitsubishi FX-series PLC IL instruction list and the DECO instruction to control a bidirectional red-yellow-green light cycle? Assume input X000, outputs Y000~Y005, and use M1~M16, M100, M101, T1~T6, and D1 to implement phase switching.	LD M8000 ; PLC startup pulse DECO D1 M10 K6 ; Decode D1 to control a 7-state cycle (M10~M16 ON) LD X000 ; When emergency stop input X000 is activated RST D1 ; Reset data register D1 ZRST M10 M16 ; Reset state relays M10~M16 ZRST M100 M101 ; Reset red light control relays M100~M101 LD M10 ; Start green light timing relay M10 AND M1 ; When M1 condition is true MOV K1 D1 ; Write K1 to D1 to switch t…	### Part One: Mitsubishi FX3U/FX3UC IL Instruction List Code ```plaintext // Label definition LABEL L0001 LABEL L0002 LABEL L0003 LABEL L0004 LABEL L0005 LABEL L0006 // Main Program Start // Initialize all outputs to OFF MOV #0 Y000 // Turn off red light MOV #0 Y001 // Turn off yellow light MOV #0 Y002 // Turn off green light MOV #0 Y003 // Turn off red light MOV #0 Y004 // Turn off yellow light …	### [Part One] - Mitsubishi FX3U/FX3UC IL Instruction List Code ```plaintext LD M8000 ; PLC startup pulse DECO D1 M10 K6 ; Decode D1 to control a 6-state cycle (M10~M15 ON) LD X000 ; When emergency stop input X000 is activated RST D1 ; Reset data register D1 ZRST M10 M15 ; Reset state relays M10~M15 ZRST M100 M101 ; Reset red light control relays M100~M101 LD M10 ; Start green light timing relay …	[30, 31, 32]	[1.0, 1.0, 1.0]	0.5974	0.9098	0.0084	0.7705	0.1326	0.8905	18.67	19.73
mistral-small3.1:24b	40	How to use Mitsubishi FX-series PLC IL instruction list to design a bidirectional traffic light control logic? Assume both North-South and East-West directions have green, yellow, and red light cycles, and there is a 2-second blinking warning before the green light ends.	LD X000 // Start button OR M0 ANI X001 // Stop button OUT M0 // System start flag LD M0 ANI T7 // Ensure not yet reached final timer OUT T0 K150 // T0 = 15.0 sec ANI T0 OUT M1 // M1 = North-South green phase LD T0 OUT T1 K20 // T1 = 2 sec ANI T1 OUT M2 // M2 = North-South green blinking phase LD T1 OUT T2 K40 // T2 = 4.0 sec ANI T2 OUT M3 // M3 = North-South yellow phase LD T2 OUT T3 K40 // T3 = …	### Part One: Mitsubishi FX3U/FX3UC IL Instruction List Code ```plaintext // Define memory addresses for inputs and outputs // Inputs // SW1 - Button for North-South green light D100 SW1 // North-South green light request button // SW2 - Button for East-West green light D101 SW2 // East-West green light request button // Outputs // NS_Green - North-South green light M100 NS_Green // North-South g…	Sure, let's create a bidirectional traffic light control logic using the Mitsubishi FX-series PLC IL instruction list. The program will ensure that both North-South and East-West directions have green, yellow, and red light cycles, with a 2-second blinking warning before the green light ends. ### [Part One] - Mitsubishi FX3U/FX3UC IL Instruction List Code ```plaintext LD X000 // Start button OR M…	[41, 42, 43]	[1.0, 1.0, 1.0]	0.4684	0.5574	0.0392	0.4365	0.1333	0.6231	18.63	19.25
mistral-small3.1:24b	41	How to use Mitsubishi FX-series PLC IL instruction list to design a bidirectional traffic light control logic? Assume both North-South and East-West directions have green, yellow, and red light cycles, and there is a 2-second blinking warning before the green light ends.	LD X000 // Start button OR M0 ANI X001 // Stop button OUT M0 // System start flag LD M0 ANI T7 // Ensure not yet reached final timer OUT T0 K90 // T0 = 9.0 sec ANI T0 OUT M1 // M1 = North-South green phase LD T0 OUT T1 K20 // T1 = 2 sec ANI T1 OUT M2 // M2 = North-South green blinking phase LD T1 OUT T2 K50 // T2 = 5.0 sec ANI T2 OUT M3 // M3 = North-South yellow phase LD T2 OUT T3 K30 // T3 = 3.…	### [Part One] - Mitsubishi FX3U/FX3UC IL Instruction List Code ```il // Declare variables // Direction indicators D100 // North-South direction flag (1 = North-South green, 0 = East-West green) // Timers T100 // Timer for North-South green light T101 // Timer for North-South yellow light T102 // Timer for North-South blinking warning T103 // Timer for East-West green light T104 // Timer for East…	### [Part One] - Mitsubishi FX3U/FX3UC IL Instruction List Code ```plaintext LD X000 // Start button OR M0 // OR with the system start flag ANI X001 // AND with the stop button OUT M0 // System start flag LD M0 // Load the system start flag ANI T7 // Ensure not yet reached final timer OUT T0 K160 // T0 = 16.0 sec (North-South green phase) ANI T0 // AND with T0 timer OUT M1 // M1 = North-South gre…	[40, 42, 43]	[1.0, 1.0, 1.0]	0.6093	0.7781	0.0507	0.3132	0.1828	0.6015	18.62	19.29
mistral-small3.1:24b	42	How to use Mitsubishi FX-series PLC IL instruction list to design a bidirectional traffic light control logic? Assume both North-South and East-West directions have green, yellow, and red light cycles, and there is a 2-second blinking warning before the green light ends.	LD X000 // Start button OR M0 ANI X001 // Stop button OUT M0 // System start flag LD M0 ANI T7 // Ensure not yet reached final timer OUT T0 K170 // T0 = 17.0 sec ANI T0 OUT M1 // M1 = North-South green phase LD T0 OUT T1 K20 // T1 = 2 sec ANI T1 OUT M2 // M2 = North-South green blinking phase LD T1 OUT T2 K40 // T2 = 4.0 sec ANI T2 OUT M3 // M3 = North-South yellow phase LD T2 OUT T3 K10 // T3 = …	### [Part One] - Mitsubishi FX3U/FX3UC IL Instruction List Code ```plaintext ;------------------------------------------------- ; Traffic Light Control Program for FX3U/FX3UC ;------------------------------------------------- ; Memory Mapping ; D0: Timer for Green Light (North-South) ; D1: Timer for Yellow Light (North-South) ; D2: Timer for Green Light (East-West) ; D3: Timer for Yellow Light (E…	Here is a complete IL program for a bidirectional traffic light control logic using Mitsubishi FX-series PLC, with line-by-line English comments. This program assumes both North-South and East-West directions have green, yellow, and red light cycles, with a 2-second blinking warning before the green light ends. ### [Part One] - Mitsubishi FX3U/FX3UC IL Instruction List Code ```il LD X000 // Start…	[40, 41, 43]	[1.0, 1.0, 1.0]	0.5457	0.5821	0.0006	0.4234	0.117	0.6113	18.58	19.31
mistral-small3.1:24b	43	How to use Mitsubishi FX-series PLC IL instruction list to design a bidirectional traffic light control logic? Assume both North-South and East-West directions have green, yellow, and red light cycles, and there is a 2-second blinking warning before the green light ends.	LD X000 // Start button OR M0 ANI X001 // Stop button OUT M0 // System start flag LD M0 ANI T7 // Ensure not yet reached final timer OUT T0 K140 // T0 = 14.0 sec ANI T0 OUT M1 // M1 = North-South green phase LD T0 OUT T1 K20 // T1 = 2 sec ANI T1 OUT M2 // M2 = North-South green blinking phase LD T1 OUT T2 K30 // T2 = 3.0 sec ANI T2 OUT M3 // M3 = North-South yellow phase LD T2 OUT T3 K10 // T3 = …	### Part One: Mitsubishi FX3U/FX3UC IL Instruction List Code ```plaintext // Define memory addresses for inputs and outputs // Assuming D100 to D115 are used for timers and counters // Assuming X0 to X2 are used for direction selection inputs // Assuming Y0 to Y2 are used for North-South traffic lights // Assuming Y3 to Y5 are used for East-West traffic lights // North-South Traffic Light Control…	### [Part One] - Mitsubishi FX3U/FX3UC IL Instruction List Code ```il LD X000 // Load the start button signal OR M0 // OR with the system start flag ANI X001 // AND with the stop button signal (active low) OUT M0 // Output to the system start flag (M0) LD M0 // Load the system start flag ANI T7 // Ensure the final timer T7 has not yet reached its end OUT T0 K200 // Set timer T0 to 20.0 seconds (N…	[40, 41, 42]	[1.0, 1.0, 1.0]	0.5448	0.7182	0.0023	0.1257	0.1345	0.5064	18.58	19.28
mistral-small3.1:24b	44	How to use Mitsubishi FX-series PLC IL instruction list to design a bidirectional traffic light control logic? Assume both North-South and East-West directions have green, yellow, and red light cycles, and there is a 2-second blinking warning before the green light ends.	LD X000 // Start button OR M0 ANI X001 // Stop button OUT M0 // System start flag LD M0 ANI T7 // Ensure not yet reached final timer OUT T0 K200 // T0 = 20.0 sec ANI T0 OUT M1 // M1 = North-South green phase LD T0 OUT T1 K20 // T1 = 2 sec ANI T1 OUT M2 // M2 = North-South green blinking phase LD T1 OUT T2 K40 // T2 = 4.0 sec ANI T2 OUT M3 // M3 = North-South yellow phase LD T2 OUT T3 K20 // T3 = …	### Part One: Mitsubishi FX3U/FX3UC IL Instruction List Code ```plaintext ; Traffic Light Control Logic for Bidirectional Traffic ; Define the necessary memory locations ; North-South Green Light DEFINE D100 NS_GREEN_TIMER ; North-South Yellow Light DEFINE D101 NS_YELLOW_TIMER ; North-South Blinking Warning DEFINE D102 NS_BLINK_TIMER ; East-West Green Light DEFINE D103 EW_GREEN_TIMER ; East-West …	### [Part One] - Mitsubishi FX3U/FX3UC IL Instruction List Code ```plaintext LD X000 // Start button OR M0 ANI X001 // Stop button OUT M0 // System start flag LD M0 ANI T7 // Ensure not yet reached final timer OUT T0 K100 // T0 = 10.0 sec (North-South green phase) ANI T0 OUT M1 // M1 = North-South green phase LD T0 OUT T1 K20 // T1 = 2 sec (North-South green blinking phase) ANI T1 OUT M2 // M2 = …	[40, 41, 42]	[1.0, 1.0, 1.0]	0.5103	0.8285	0.0009	0.4452	0.134	0.6301	18.6	19.33
mistral-small3.1:24b	45	How to use Mitsubishi FX-series PLC IL instruction list to design a bidirectional traffic light control logic? Assume both North-South and East-West directions have green, yellow, and red light cycles, and there is a 2-second blinking warning before the green light ends.	LD X000 // Start button OR M0 ANI X001 // Stop button OUT M0 // System start flag LD M0 ANI T7 // Ensure not yet reached final timer OUT T0 K170 // T0 = 17.0 sec ANI T0 OUT M1 // M1 = North-South green phase LD T0 OUT T1 K20 // T1 = 2 sec ANI T1 OUT M2 // M2 = North-South green blinking phase LD T1 OUT T2 K50 // T2 = 5.0 sec ANI T2 OUT M3 // M3 = North-South yellow phase LD T2 OUT T3 K40 // T3 = …	### Part One: Mitsubishi FX3U/FX3UC IL Instruction List Code ```plaintext // Define addresses for input and output signals LDI 0 // Load immediate value 0 into the accumulator (for initialization) OUT X0 // Output to X0 (Start Button) LDI 0 // Load immediate value 0 into the accumulator (for initialization) OUT X1 // Output to X1 (Stop Button) LDI 0 // Load immediate value 0 into the accumulator …	### [Part One] - Mitsubishi FX3U/FX3UC IL Instruction List Code ```IL LD X000 // Start button OR M0 // OR with system start flag ANI X001 // AND with stop button (active low) OUT M0 // Output to system start flag LD M0 // Load system start flag ANI T7 // AND with final timer to ensure not yet reached OUT T0 K150 // Set T0 to 15.0 seconds for North-South green phase ANI T0 // AND with T0 to check …	[40, 41, 42]	[1.0, 1.0, 1.0]	0.4691	0.7272	0.0027	0.1593	0.1319	0.5276	18.54	19.29
mistral-small3.1:24b	46	How to use Mitsubishi FX-series PLC IL instruction list to design a bidirectional traffic light control logic? Assume both North-South and East-West directions have green, yellow, and red light cycles, and there is a 2-second blinking warning before the green light ends.	LD X000 // Start button OR M0 ANI X001 // Stop button OUT M0 // System start flag LD M0 ANI T7 // Ensure not yet reached final timer OUT T0 K240 // T0 = 24.0 sec ANI T0 OUT M1 // M1 = North-South green phase LD T0 OUT T1 K20 // T1 = 2 sec ANI T1 OUT M2 // M2 = North-South green blinking phase LD T1 OUT T2 K40 // T2 = 4.0 sec ANI T2 OUT M3 // M3 = North-South yellow phase LD T2 OUT T3 K20 // T3 = …	### [Part One] - Mitsubishi FX3U/FX3UC IL Instruction List Code ```plaintext // Declare inputs and outputs // Inputs D100 ENS // Enable signal (North-South direction) D101 EWE // Enable signal (East-West direction) // Outputs D200 GNS // Green light (North-South direction) D201 YNS // Yellow light (North-South direction) D202 RNS // Red light (North-South direction) D203 BGNS // Blinking green li…	### [Part One] - Mitsubishi FX3U/FX3UC IL Instruction List Code ```plaintext // Start button logic LD X000 // Load the start button signal OR M0 // OR with the system start flag ANI X001 // AND with the stop button signal (active low) OUT M0 // Output to the system start flag // Ensure the system has not reached the final timer LD M0 ANI T7 // AND with the final timer to ensure it has not complet…	[40, 41, 42]	[1.0, 1.0, 1.0]	0.5348	0.7223	0.0348	0.1765	0.1793	0.5034	18.58	19.3
mistral-small3.1:24b	47	How to use Mitsubishi FX-series PLC IL instruction list to design a bidirectional traffic light control logic? Assume both North-South and East-West directions have green, yellow, and red light cycles, and there is a 2-second blinking warning before the green light ends.	LD X000 // Start button OR M0 ANI X001 // Stop button OUT M0 // System start flag LD M0 ANI T7 // Ensure not yet reached final timer OUT T0 K180 // T0 = 18.0 sec ANI T0 OUT M1 // M1 = North-South green phase LD T0 OUT T1 K20 // T1 = 2 sec ANI T1 OUT M2 // M2 = North-South green blinking phase LD T1 OUT T2 K40 // T2 = 4.0 sec ANI T2 OUT M3 // M3 = North-South yellow phase LD T2 OUT T3 K30 // T3 = …	### Part One: Mitsubishi FX3U/FX3UC IL Instruction List Code ```plaintext ; Initialize timers and flags LDI 0 ; Load immediate value 0 OUT T200 ; Set Timer T200 to 0 (Red Light Timer) OUT T201 ; Set Timer T201 to 0 (Green Light Timer) OUT T202 ; Set Timer T202 to 0 (Yellow Light Timer) LDI 0 ; Load immediate value 0 OUT Y0 ; North-South Red Light OFF OUT Y1 ; North-South Yellow Light OFF OUT Y2 ;…	### [Part One] - Mitsubishi FX3U/FX3UC IL Instruction List Code ```plaintext LD X000 // Start button OR M0 // OR with system start flag ANI X001 // AND with stop button OUT M0 // System start flag LD M0 ANI T7 // Ensure not yet reached final timer OUT T0 K100 // T0 = 10.0 sec (North-South green phase) ANI T0 OUT M1 // M1 = North-South green phase LD T0 OUT T1 K20 // T1 = 2.0 sec (North-South gree…	[40, 41, 42]	[1.0, 1.0, 1.0]	0.6579	0.8373	0.0009	0.4184	0.1794	0.6098	18.65	19.27
mistral-small3.1:24b	48	How to use Mitsubishi FX-series PLC IL instruction list to design a bidirectional traffic light control logic? Assume both North-South and East-West directions have green, yellow, and red light cycles, and there is a 2-second blinking warning before the green light ends.	LD X000 // Start button OR M0 ANI X001 // Stop button OUT M0 // System start flag LD M0 ANI T7 // Ensure not yet reached final timer OUT T0 K60 // T0 = 6.0 sec ANI T0 OUT M1 // M1 = North-South green phase LD T0 OUT T1 K20 // T1 = 2 sec ANI T1 OUT M2 // M2 = North-South green blinking phase LD T1 OUT T2 K50 // T2 = 5.0 sec ANI T2 OUT M3 // M3 = North-South yellow phase LD T2 OUT T3 K40 // T3 = 4.…	### Part One: Mitsubishi FX3U/FX3UC IL Instruction List Code ```il // Define the necessary memory locations // Inputs D100 // North-South traffic request D101 // East-West traffic request // Outputs Y0 // North-South Green Light Y1 // North-South Yellow Light Y2 // North-South Red Light Y3 // East-West Green Light Y4 // East-West Yellow Light Y5 // East-West Red Light // Timers T0 // Timer for No…	### [Part One] - Mitsubishi FX3U/FX3UC IL Instruction List Code ```plaintext LD X000 // Start button OR M0 // OR with system start flag ANI X001 // AND with stop button OUT M0 // System start flag LD M0 // Load system start flag ANI T7 // Ensure not yet reached final timer OUT T0 K150 // T0 = 15.0 sec (North-South green phase) ANI T0 // AND with T0 OUT M1 // M1 = North-South green phase LD T0 // …	[40, 41, 42]	[1.0, 1.0, 1.0]	0.5465	0.8156	0.0036	0.3397	0.2095	0.6106	18.56	19.31
mistral-small3.1:24b	49	How to use Mitsubishi FX-series PLC IL instruction list to design a bidirectional traffic light control logic? Assume both North-South and East-West directions have green, yellow, and red light cycles, and there is a 2-second blinking warning before the green light ends.	LD X000 // Start button OR M0 ANI X001 // Stop button OUT M0 // System start flag LD M0 ANI T7 // Ensure not yet reached final timer OUT T0 K130 // T0 = 13.0 sec ANI T0 OUT M1 // M1 = North-South green phase LD T0 OUT T1 K20 // T1 = 2 sec ANI T1 OUT M2 // M2 = North-South green blinking phase LD T1 OUT T2 K40 // T2 = 4.0 sec ANI T2 OUT M3 // M3 = North-South yellow phase LD T2 OUT T3 K50 // T3 = …	### Part One: Mitsubishi FX3U/FX3UC IL Instruction List Code ```plaintext ; Mitsubishi FX3U/FX3UC IL Instruction List Code for Bidirectional Traffic Light Control ; Define memory addresses for the traffic lights ; North-South direction lights N_GREEN EQU D100 ; Green light for North-South N_YELLOW EQU D101 ; Yellow light for North-South N_RED EQU D102 ; Red light for North-South ; East-West direc…	### [Part One] - Mitsubishi FX3U/FX3UC IL Instruction List Code ```plaintext LD X000 // Load the start button signal OR M0 // OR with the system start flag ANI X001 // AND with the stop button signal OUT M0 // Output to the system start flag LD M0 // Load the system start flag ANI T7 // Ensure not yet reached final timer OUT T0 K150 // Set Timer T0 to 15.0 seconds ANI T0 // Check if Timer T0 has …	[40, 41, 42]	[1.0, 1.0, 1.0]	0.501	0.731	0.003	0.166	0.0888	0.5397	18.61	19.29
mistral-small3.1:24b	50	Please write a traffic light control program for a crossroad using Mitsubishi FX-series PLC IL instruction list. The system is started by X0 and stopped by X1. Both North-South and East-West directions have green lights (with blinking before end), yellow lights, and red lights, switching alternately in a periodic cycle.	LD X000 // Start button OR M0 ANI X001 // Stop button OUT M0 // System start flag // Stage 1: N-S Green LD M0 ANI T7 // Ensure final timer not reached OUT T0 K120 // T0 = 12.0 sec (N-S Green) ANI T0 OUT M1 // M1 = N-S Green Phase // N-S Green Blinking Before End LD T0 OUT T1 K20 // T1 = 2 sec (blinking time) ANI T1 OUT M2 // M2 = N-S Green Blinking Phase // Stage 2: N-S Yellow LD T1 OUT T2 K50 //…	### Part One: Mitsubishi FX3U/FX3UC IL Instruction List Code ```plaintext ; Traffic Light Control Program for a Crossroad ; Initialize variables 00000 LD X0 ; Load the start signal 00001 AND X1 ; AND with the stop signal (to ensure the system can be stopped) 00002 ST M0 ; Store the result in M0 (system running flag) 00003 LD M0 ; Load the system running flag 00004 ANU Y0 ; AND with a NOP (No Oper…	Sure, I can help you with that. Below is the complete IL program for a traffic light control system for a crossroad using the Mitsubishi FX-series PLC. The program is designed to be started by X0 and stopped by X1. Both North-South and East-West directions have green lights (with blinking before end), yellow lights, and red lights, switching alternately in a periodic cycle. ### [Part One] - Mitsu…	[51, 52, 53]	[1.0, 1.0, 1.0]	0.4772	0.5895	0.0022	0.5586	0.0934	0.7182	18.71	19.45
mistral-small3.1:24b	51	Please write a traffic light control program for a crossroad using Mitsubishi FX-series PLC IL instruction list. The system is started by X0 and stopped by X1. Both North-South and East-West directions have green lights (with blinking before end), yellow lights, and red lights, switching alternately in a periodic cycle.	LD X000 // Start button OR M0 ANI X001 // Stop button OUT M0 // System start flag // Stage 1: N-S Green LD M0 ANI T7 // Ensure final timer not reached OUT T0 K210 // T0 = 21.0 sec (N-S Green) ANI T0 OUT M1 // M1 = N-S Green Phase // N-S Green Blinking Before End LD T0 OUT T1 K20 // T1 = 2 sec (blinking time) ANI T1 OUT M2 // M2 = N-S Green Blinking Phase // Stage 2: N-S Yellow LD T1 OUT T2 K30 //…	### [Part One] - Mitsubishi FX3U/FX3UC IL Instruction List Code ```plaintext // Traffic Light Control Program for a Crossroad // Define Inputs and Outputs // X0: Start button // X1: Stop button // Y0: North-South Green Light // Y1: North-South Yellow Light // Y2: North-South Red Light // Y3: East-West Green Light // Y4: East-West Yellow Light // Y5: East-West Red Light // Define Timers // T0: Tim…	Sure, based on the provided examples, here is a complete Mitsubishi FX-series PLC IL (Instruction List) program for a traffic light control system at a crossroad. The system is started by X0 and stopped by X1. Both North-South (N-S) and East-West (E-W) directions have green lights (with blinking before end), yellow lights, and red lights, switching alternately in a periodic cycle. ### [Part One] …	[50, 52, 53]	[1.0, 1.0, 1.0]	0.5086	0.5416	0.0115	0.5427	0.136	0.7099	18.55	19.44
mistral-small3.1:24b	52	Please write a traffic light control program for a crossroad using Mitsubishi FX-series PLC IL instruction list. The system is started by X0 and stopped by X1. Both North-South and East-West directions have green lights (with blinking before end), yellow lights, and red lights, switching alternately in a periodic cycle.	LD X000 // Start button OR M0 ANI X001 // Stop button OUT M0 // System start flag // Stage 1: N-S Green LD M0 ANI T7 // Ensure final timer not reached OUT T0 K140 // T0 = 14.0 sec (N-S Green) ANI T0 OUT M1 // M1 = N-S Green Phase // N-S Green Blinking Before End LD T0 OUT T1 K20 // T1 = 2 sec (blinking time) ANI T1 OUT M2 // M2 = N-S Green Blinking Phase // Stage 2: N-S Yellow LD T1 OUT T2 K50 //…	### Part One: Mitsubishi FX3U/FX3UC IL Instruction List Code ```plaintext // Traffic Light Control Program for a Crossroad // Define constants for timers #DEFINE TIMER_GREEN 10000 // Timer value for green light in milliseconds #DEFINE TIMER_YELLOW 2000 // Timer value for yellow light in milliseconds #DEFINE TIMER_BLINK 500 // Timer value for blinking green light in milliseconds // Define output a…	### [Part One] - Mitsubishi FX3U/FX3UC IL Instruction List Code ```il LD X000 // Start button OR M0 ANI X001 // Stop button OUT M0 // System start flag // Stage 1: N-S Green LD M0 ANI T7 // Ensure final timer not reached OUT T0 K100 // T0 = 10.0 sec (N-S Green) ANI T0 OUT M1 // M1 = N-S Green Phase // N-S Green Blinking Before End LD T0 OUT T1 K10 // T1 = 1.0 sec (blinking time) ANI T1 OUT M2 // …	[50, 51, 53]	[1.0, 1.0, 1.0]	0.4536	0.8417	0.0013	0.5502	0.1548	0.713	18.56	19.46
mistral-small3.1:24b	53	Please write a traffic light control program for a crossroad using Mitsubishi FX-series PLC IL instruction list. The system is started by X0 and stopped by X1. Both North-South and East-West directions have green lights (with blinking before end), yellow lights, and red lights, switching alternately in a periodic cycle.	LD X000 // Start button OR M0 ANI X001 // Stop button OUT M0 // System start flag // Stage 1: N-S Green LD M0 ANI T7 // Ensure final timer not reached OUT T0 K180 // T0 = 18.0 sec (N-S Green) ANI T0 OUT M1 // M1 = N-S Green Phase // N-S Green Blinking Before End LD T0 OUT T1 K20 // T1 = 2 sec (blinking time) ANI T1 OUT M2 // M2 = N-S Green Blinking Phase // Stage 2: N-S Yellow LD T1 OUT T2 K40 //…	### [Part One] - Mitsubishi FX3U/FX3UC IL Instruction List Code ```plaintext // Traffic Light Control Program for a Crossroad // Variable Declarations // X0: Start button // X1: Stop button // Y0: North-South Green Light // Y1: North-South Yellow Light // Y2: North-South Red Light // Y3: East-West Green Light // Y4: East-West Yellow Light // Y5: East-West Red Light // D0: Timer for Green Light //…	Sure, here is a complete traffic light control program for a crossroad using Mitsubishi FX-series PLC IL instruction list. The system is started by X0 and stopped by X1. Both North-South and East-West directions have green lights (with blinking before end), yellow lights, and red lights, switching alternately in a periodic cycle. ### [Part One] - Mitsubishi FX3U/FX3UC IL Instruction List Code ```…	[50, 51, 52]	[1.0, 1.0, 1.0]	0.5578	0.5017	0.0067	0.1908	0.1394	0.5609	18.54	19.42
mistral-small3.1:24b	54	Please write a traffic light control program for a crossroad using Mitsubishi FX-series PLC IL instruction list. The system is started by X0 and stopped by X1. Both North-South and East-West directions have green lights (with blinking before end), yellow lights, and red lights, switching alternately in a periodic cycle.	LD X000 // Start button OR M0 ANI X001 // Stop button OUT M0 // System start flag // Stage 1: N-S Green LD M0 ANI T7 // Ensure final timer not reached OUT T0 K50 // T0 = 5.0 sec (N-S Green) ANI T0 OUT M1 // M1 = N-S Green Phase // N-S Green Blinking Before End LD T0 OUT T1 K20 // T1 = 2 sec (blinking time) ANI T1 OUT M2 // M2 = N-S Green Blinking Phase // Stage 2: N-S Yellow LD T1 OUT T2 K30 // T…	### [Part One] - Mitsubishi FX3U/FX3UC IL Instruction List Code ```plaintext // Traffic Light Control Program for Crossroad // Initialize memory locations LD X0 // Load the start signal ANDN X1 // Check if stop signal is not active ANL D0 // Enable the program if start signal is active and stop signal is inactive LD D0 // Load the program enable flag OUT D0 // Output the program enable flag to a …	Here is the complete IL program for a traffic light control system for a crossroad using Mitsubishi FX-series PLC. The system is started by X0 and stopped by X1. Both North-South and East-West directions have green lights (with blinking before end), yellow lights, and red lights, switching alternately in a periodic cycle. ### [Part One] - Mitsubishi FX3U/FX3UC IL Instruction List Code ```plaintex…	[50, 51, 52]	[1.0, 1.0, 1.0]	0.5836	0.5796	0.0074	0.2203	0.1458	0.6096	18.55	19.5
mistral-small3.1:24b	55	Please write a traffic light control program for a crossroad using Mitsubishi FX-series PLC IL instruction list. The system is started by X0 and stopped by X1. Both North-South and East-West directions have green lights (with blinking before end), yellow lights, and red lights, switching alternately in a periodic cycle.	LD X000 // Start button OR M0 ANI X001 // Stop button OUT M0 // System start flag // Stage 1: N-S Green LD M0 ANI T7 // Ensure final timer not reached OUT T0 K200 // T0 = 20.0 sec (N-S Green) ANI T0 OUT M1 // M1 = N-S Green Phase // N-S Green Blinking Before End LD T0 OUT T1 K20 // T1 = 2 sec (blinking time) ANI T1 OUT M2 // M2 = N-S Green Blinking Phase // Stage 2: N-S Yellow LD T1 OUT T2 K40 //…	### Part One - Mitsubishi FX3U/FX3UC IL Instruction List Code ```plaintext ; Traffic Light Control Program for a Crossroad ; Initialize variables ; X0: Start button ; X1: Stop button ; Y0: North-South Green Light ; Y1: North-South Yellow Light ; Y2: North-South Red Light ; Y3: East-West Green Light ; Y4: East-West Yellow Light ; Y5: East-West Red Light ; T0: Timer for North-South Green Light ; T1…	Sure, here is the complete IL program for a traffic light control system for a crossroad using Mitsubishi FX-series PLC IL instruction list, along with line-by-line comments and an explanation of the program logic. ### [Part One] - Mitsubishi FX3U/FX3UC IL Instruction List Code ```plaintext LD X000 // Start button OR M0 ANI X001 // Stop button OUT M0 // System start flag // Stage 1: N-S Green LD …	[50, 51, 52]	[1.0, 1.0, 1.0]	0.5104	0.5771	0.0078	0.5851	0.1321	0.7383	18.55	19.44
mistral-small3.1:24b	56	Please write a traffic light control program for a crossroad using Mitsubishi FX-series PLC IL instruction list. The system is started by X0 and stopped by X1. Both North-South and East-West directions have green lights (with blinking before end), yellow lights, and red lights, switching alternately in a periodic cycle.	LD X000 // Start button OR M0 ANI X001 // Stop button OUT M0 // System start flag // Stage 1: N-S Green LD M0 ANI T7 // Ensure final timer not reached OUT T0 K200 // T0 = 20.0 sec (N-S Green) ANI T0 OUT M1 // M1 = N-S Green Phase // N-S Green Blinking Before End LD T0 OUT T1 K20 // T1 = 2 sec (blinking time) ANI T1 OUT M2 // M2 = N-S Green Blinking Phase // Stage 2: N-S Yellow LD T1 OUT T2 K30 //…	### [Part One] - Mitsubishi FX3U/FX3UC IL Instruction List Code ```il // Traffic Light Control Program for a Crossroad // Define symbols for the traffic lights and control inputs // North-South direction lights #DEFINE NS_GREEN Y0 #DEFINE NS_YELLOW Y1 #DEFINE NS_RED Y2 // East-West direction lights #DEFINE EW_GREEN Y3 #DEFINE EW_YELLOW Y4 #DEFINE EW_RED Y5 // Control inputs #DEFINE START X0 #DEFI…	Certainly! Below is a complete Mitsubishi FX-series PLC IL (Instruction List) program for controlling a traffic light at a crossroad. The system is started by X0 and stopped by X1. Both North-South (N-S) and East-West (E-W) directions have green lights (with blinking before end), yellow lights, and red lights, switching alternately in a periodic cycle. ### [Part One] - Mitsubishi FX3U/FX3UC IL In…	[50, 51, 52]	[1.0, 1.0, 1.0]	0.5124	0.5072	0.0022	0.4303	0.123	0.7075	18.58	19.46
mistral-small3.1:24b	57	Please write a traffic light control program for a crossroad using Mitsubishi FX-series PLC IL instruction list. The system is started by X0 and stopped by X1. Both North-South and East-West directions have green lights (with blinking before end), yellow lights, and red lights, switching alternately in a periodic cycle.	LD X000 // Start button OR M0 ANI X001 // Stop button OUT M0 // System start flag // Stage 1: N-S Green LD M0 ANI T7 // Ensure final timer not reached OUT T0 K250 // T0 = 25.0 sec (N-S Green) ANI T0 OUT M1 // M1 = N-S Green Phase // N-S Green Blinking Before End LD T0 OUT T1 K20 // T1 = 2 sec (blinking time) ANI T1 OUT M2 // M2 = N-S Green Blinking Phase // Stage 2: N-S Yellow LD T1 OUT T2 K40 //…	### [Part One] - Mitsubishi FX3U/FX3UC IL Instruction List Code ```il // Traffic Light Control Program for a Crossroad // Declare constants for timer durations (in milliseconds) #define GREEN_TIME 5000 #define YELLOW_TIME 2000 #define RED_TIME 3000 // Declare bit variables for traffic light states BIT GREEN_NS; // Green light for North-South direction BIT YELLOW_NS; // Yellow light for North-Sout…	Below is the complete Instruction List (IL) program for a traffic light control system using a Mitsubishi FX-series PLC. The system is started by X0 and stopped by X1. Both North-South (N-S) and East-West (E-W) directions have green lights (with blinking before end), yellow lights, and red lights, switching alternately in a periodic cycle. ### [Part One] - Mitsubishi FX3U/FX3UC IL Instruction Lis…	[50, 51, 52]	[1.0, 1.0, 1.0]	0.5185	0.6184	0.0025	0.2448	0.1247	0.5894	18.55	19.46
mistral-small3.1:24b	58	Please write a traffic light control program for a crossroad using Mitsubishi FX-series PLC IL instruction list. The system is started by X0 and stopped by X1. Both North-South and East-West directions have green lights (with blinking before end), yellow lights, and red lights, switching alternately in a periodic cycle.	LD X000 // Start button OR M0 ANI X001 // Stop button OUT M0 // System start flag // Stage 1: N-S Green LD M0 ANI T7 // Ensure final timer not reached OUT T0 K120 // T0 = 12.0 sec (N-S Green) ANI T0 OUT M1 // M1 = N-S Green Phase // N-S Green Blinking Before End LD T0 OUT T1 K20 // T1 = 2 sec (blinking time) ANI T1 OUT M2 // M2 = N-S Green Blinking Phase // Stage 2: N-S Yellow LD T1 OUT T2 K50 //…	### Part One - Mitsubishi FX3U/FX3UC IL Instruction List Code ```plaintext // Traffic Light Control Program for a Crossroad // Initialize variables // D0: Current state (0: NS Green, 1: NS Yellow, 2: EW Green, 3: EW Yellow) // D1: Timer for Green light (counts down from 10 seconds) // D2: Timer for Yellow light (counts down from 3 seconds) // D3: Blink counter for Green light (counts down from 2 …	Sure, let's write a traffic light control program for a crossroad using Mitsubishi FX-series PLC IL instruction list. The system is started by X0 and stopped by X1. Both North-South and East-West directions have green lights (with blinking before end), yellow lights, and red lights, switching alternately in a periodic cycle. ### [Part One] - Mitsubishi FX3U/FX3UC IL Instruction List Code ```plain…	[50, 51, 52]	[1.0, 1.0, 1.0]	0.539	0.5792	0.0011	0.5398	0.1156	0.7059	18.54	19.49
mistral-small3.1:24b	59	Please write a traffic light control program for a crossroad using Mitsubishi FX-series PLC IL instruction list. The system is started by X0 and stopped by X1. Both North-South and East-West directions have green lights (with blinking before end), yellow lights, and red lights, switching alternately in a periodic cycle.	LD X000 // Start button OR M0 ANI X001 // Stop button OUT M0 // System start flag // Stage 1: N-S Green LD M0 ANI T7 // Ensure final timer not reached OUT T0 K180 // T0 = 18.0 sec (N-S Green) ANI T0 OUT M1 // M1 = N-S Green Phase // N-S Green Blinking Before End LD T0 OUT T1 K20 // T1 = 2 sec (blinking time) ANI T1 OUT M2 // M2 = N-S Green Blinking Phase // Stage 2: N-S Yellow LD T1 OUT T2 K30 //…	### Part One - Mitsubishi FX3U/FX3UC IL Instruction List Code ```il // Traffic Light Control Program for a Crossroad // Declare variables for traffic lights // North-South direction Y0 := Green Light NS Y1 := Yellow Light NS Y2 := Red Light NS // East-West direction Y3 := Green Light EW Y4 := Yellow Light EW Y5 := Red Light EW // Declare timers for traffic lights // North-South direction T0 := Ti…	### [Part One] - Mitsubishi FX3U/FX3UC IL Instruction List Code ```plaintext LD X000 // Start button OR M0 // OR with the system start flag ANI X001 // Stop button OUT M0 // System start flag // Stage 1: N-S Green LD M0 // Load the system start flag ANI T7 // Ensure the final timer has not reached OUT T0 K100 // T0 = 10.0 sec (N-S Green) ANI T0 // AND with T0 timer OUT M1 // M1 = N-S Green Phase …	[50, 51, 52]	[1.0, 1.0, 1.0]	0.5566	0.7877	0.0111	0.4345	0.1747	0.714	18.54	19.42
mistral-small3.1:24b	60	How to write a self-holding start-stop program in Mitsubishi FX-series PLC IL instruction list?	Input: X0 (Start), X1 (Stop) Output: Y0 (Motor or Load) Internal Relay: M0 (Self-hold) Instruction List Code: LD X0 ; Press start button OR M0 OUT M0 ; Set M0 (self-hold) LD X1 ; Press stop button RST M0 ; Reset M0 (stop) LD M0 ; If M0 is ON OUT Y0 ; Relay Y0 energized (drives motor or load) END ; End of program	### Part One: Mitsubishi FX3U/FX3UC IL Instruction List Code ```plaintext 00000 L D100 ; Load the start button state into the accumulator (D100 is the start button input) 00010 ANDI 1 ; AND the accumulator with 1 (to ensure it's a binary value) 00020 OR M100 ; OR the accumulator with M100 (self-holding bit) 00030 AND M101 ; AND the accumulator with M101 (stop button input) 00040 OUT M102 ; Output…	### [Part One] - Mitsubishi FX3U/FX3UC IL Instruction List Code ```plaintext LD X0 ; Start button is pressed OUT M0 ; Set the internal relay M0 (self-hold) LD X1 ; Stop button is pressed RST M0 ; Reset the internal relay M0 (stop self-hold) LD M0 ; Check if the internal relay M0 is set OUT Y0 ; If M0 is set, turn on the output Y0 (motor on) END ; End of program ``` ### [Part Two] - Program Logic …	[63, 66, 61]	[0.7928, 0.7585, 0.7029]	0.429	0.7725	0.0016	0.0527	0.0736	0.2054	18.51	9.99
mistral-small3.1:24b	61	How to write a forward-reverse motor control program with interlock protection using Mitsubishi FX-series PLC IL instruction list?	Input: X0 (Forward), X1 (Reverse), X2 (Common Stop) Output: Y0 (Forward), Y1 (Reverse) Internal Relays: M0 (Forward self-hold), M1 (Reverse self-hold) Instruction List Code: LD X0 ; Press forward button ANI Y1 ; Interlocked with reverse output OUT M0 ; Set forward self-hold LD X1 ; Press reverse button ANI Y0 ; Interlocked with forward output OUT M1 ; Set reverse self-hold LD M0 ; If forward self…	### Part One - Mitsubishi FX3U/FX3UC IL Instruction List Code ```plaintext ; Forward-Reverse Motor Control with Interlock Protection ; Address Definitions ; D000: Forward Command (1 = Forward, 0 = Stop) ; D001: Reverse Command (1 = Reverse, 0 = Stop) ; D002: Motor Status (1 = Running, 0 = Stopped) ; D003: Interlock Condition (1 = Interlock Active, 0 = Interlock Inactive) ; Y000: Motor Forward Out…	### [Part One] - Mitsubishi FX3U/FX3UC IL Instruction List Code ```plaintext LD X0 ; Load forward start button input (X0) ANI X1 ; AND with reverse start button input (X1) to ensure interlock (both cannot be true) OUT M0 ; Set forward hold relay (M0) LD X1 ; Load reverse start button input (X1) ANI X0 ; AND with forward start button input (X0) to ensure interlock (both cannot be true) OUT M1 ; Se…	[65, 60, 30]	[0.8341, 0.7029, 0.6533]	0.6858	0.84	0.0016	0.0517	0.1164	0.2204	18.57	11.2
mistral-small3.1:24b	62	How to write an On-Delay program using Mitsubishi FX-series PLC IL instruction list?	Input: X0 (Start) Output: Y0 (Indicator or Load) Timer: T0 = 5 seconds (K50) Instruction List Code: LD X0 ; Press start button OUT T0 K50 ; Start timer T0, 5 seconds LD T0 ; When T0 times out OUT Y0 ; Output Y0 END ; End of program	### [Part One] - Mitsubishi FX3U/FX3UC IL Instruction List Code ```plaintext ; On-Delay Program using Mitsubishi FX-series PLC IL Instruction List ; Declare variables LDI 0 OUT D100 ; Initialize the On-Delay timer (D100) to 0 LDI 0 OUT D101 ; Initialize the On-Delay timer status (D101) to 0 LDI 0 OUT D102 ; Initialize the output status (D102) to 0 ; Main program logic LD X0 ; Load the input signa…	### [Part One] - Mitsubishi FX3U/FX3UC IL Instruction List Code ```plaintext LD X0 ; When the start button is pressed OUT T0 K50 ; Start timer T0 for 5 seconds LD T0 ; When T0 times out OUT Y0 ; Turn on light END ; End of program ``` ### [Part Two] - Program Logic Explanation 1. **Start Button Press Detection**: - The program begins by checking the state of the input `X0` (Start Button). If `X0` …	[63, 70, 76]	[0.9763, 0.8223, 0.8457]	0.6241	0.6863	0.0026	0.0963	0.0461	0.2257	18.59	6.59
mistral-small3.1:24b	63	How to write an Off-Delay program using Mitsubishi FX-series PLC IL instruction list?	Input: X0 (Button) Output: Y0 (Indicator) Timer: T0 = 5 seconds (K50) Internal Relay: M0 (Hold the light ON) Instruction List Code: LD X0 ; Button is pressed OUT M0 ; Set M0 LD /X0 ; Button released (X0 negated) OUT T0 K50 ; Start 5-second timer LD T0 ; When timer expires RST M0 ; Turn off holding LD M0 ; As long as M0 is ON OUT Y0 ; Keep light ON END ; End of program	### Part One: Mitsubishi FX3U/FX3UC IL Instruction List Code ```il // Off-Delay Program for Mitsubishi FX3U/FX3UC PLC // Declare the necessary variables // X000: Input signal (e.g., pushbutton or sensor) // Y000: Output signal (e.g., relay or actuator) // D000: Timer register for the off-delay time // D001: Timer preset value for the off-delay time // D002: Timer current value (actual elapsed tim…	### [Part One] - Mitsubishi FX3U/FX3UC IL Instruction List Code ```plaintext LD X0 ; Press the start button OUT M0 ; Set internal relay M0 (light hold) LD /X0 ; Button released (X0 negated) OUT T0 K30 ; Start timer T0, 3 seconds (Off-Delay) LD T0 ; When T0 times out RST M0 ; Reset internal relay M0 (cancel hold) LD M0 ; If M0 is still ON OUT Y0 ; Turn on the light END ; End of program ``` ### [Pa…	[62, 60, 71]	[0.9763, 0.7928, 0.8249]	0.553	0.6721	0.0017	0.0628	0.0752	0.2069	18.06	11.58
mistral-small3.1:24b	64	How to write a blinking light control (alternating timer) using Mitsubishi FX-series PLC IL instruction list?	Input: None Output: Y0 (Blinking Light) Timers: T0, T1 (Alternating timing) Internal Relay: M0 (Blink control) Instruction List Code: LD M8000 ; Always ON when PLC powered OUT T0 K50 ; Start T0, 5 seconds LD T0 ; When T0 completes OUT T1 K50 ; Start T1, 5 seconds LD T1 ; When T1 completes RST T0 ; Restart T0 LD T0 ; While T0 is timing OUT M0 ; M0 represents blinking LD M0 ; If M0 is ON OUT Y0 ; L…	### [Part One] - Mitsubishi FX3U/FX3UC IL Instruction List Code ```plaintext // Initialize the necessary registers // D100: Timer value (e.g., 500 ms) // X0: Output to the blinking light // Main Program 00000 LABEL 00000 ; Start of the program 00001 LD X0 ; Load the state of the output X0 into the accumulator 00002 JMP 00010 ; Jump to the timer check if X0 is ON (1) 00003 JMP 00030 ; Jump to the …	### [Part One] - Mitsubishi FX3U/FX3UC IL Instruction List Code Here is the complete IL program to control a blinking light using alternating timers. The program will use two timers (T0 and T1) to alternate the blinking of the light (Y0). An internal relay (M0) will control the blinking state. ```plaintext LD M8000 ; Always ON when PLC is powered OUT T0 K50 ; Start T0, 5 seconds LD T0 ; When T0 e…	[72, 62, 71]	[0.9354, 0.7692, 0.8239]	0.5331	0.7985	0.0084	0.1155	0.0774	0.2802	18.59	12.55
mistral-small3.1:24b	65	How to write a two-motor interlock control (cannot run simultaneously) using Mitsubishi FX-series PLC IL instruction list?	Input: X0 (Motor 1 Start), X1 (Motor 2 Start), X2 (Common Stop) Output: Y0 (Motor 1), Y1 (Motor 2) Internal Relays: M0 (Motor 1 hold), M1 (Motor 2 hold) Instruction List Code: LD X0 ; Start Motor 1 ANI Y1 ; Motor 2 not running OUT M0 ; Hold Motor 1 LD X1 ; Start Motor 2 ANI Y0 ; Motor 1 not running OUT M1 ; Hold Motor 2 LD M0 ; Motor 1 held OR Y0 ; Or already running ANI X2 ; Stop not pressed OUT…	### [Part One] - Mitsubishi FX3U/FX3UC IL Instruction List Code ```plaintext ; Program: Two-Motor Interlock Control ; Description: This program ensures that two motors cannot run simultaneously. ; Motor 1 is controlled by M100 (Start) and M101 (Run) bits. ; Motor 2 is controlled by M102 (Start) and M103 (Run) bits. ; Interlock logic prevents both motors from running at the same time. ; Initialize…	### [Part One] - Mitsubishi FX3U/FX3UC IL Instruction List Code Here is the complete IL program with line-by-line English comments to control two motors with interlock protection to ensure they cannot run simultaneously. ```plaintext LD X0 ; Check if Start Motor 1 button is pressed ANI Y1 ; Interlocked with Motor 2 output (Y1) OUT M0 ; Set Motor 1 self-hold relay LD X1 ; Check if Start Motor 2 bu…	[61, 72, 69]	[0.8341, 0.6779, 0.7216]	0.6957	0.7923	0.0133	0.0691	0.1396	0.2301	17.08	13.8
mistral-small3.1:24b	66	How to write an emergency stop (E-Stop) function using Mitsubishi FX-series PLC IL instruction list?	Input: X0 (Normal Start), X1 (Emergency Stop) Output: Y0 (Motor) Internal Relay: M0 (Hold) Instruction List Code: LD X0 ; Normal start SET M0 ; Set hold LD X1 ; Emergency stop RST M0 ; Immediately reset LD M0 ; If M0 is still ON OUT Y0 ; Motor runs END ; End of program	### [Part One] - Mitsubishi FX3U/FX3UC IL Instruction List Code ```plaintext ; E-Stop Function Program for Mitsubishi FX3U/FX3UC PLC ; Define Inputs and Outputs ; D000: E-Stop Input (1 = E-Stop activated) ; Y000: E-Stop Output (1 = Machine stopped) ; T000: Delay Timer (used for debouncing) ; Initialize Variables LDI 0 ; Load immediate value 0 OUT D000 ; Store 0 in D000 (initialize E-Stop input) L…	### [Part One] - Mitsubishi FX3U/FX3UC IL Instruction List Code ```plaintext LD X2 ; Press E-Stop button (X2) OR M100 ; OR with internal relay M100 (E-Stop self-hold) OUT M100 ; Set M100 (self-hold for E-Stop) LD NOT M100 ; If E-Stop is not active (M100 is OFF) AND M8000 ; AND with M8000 (PLC in RUN mode) OUT Y0 ; Enable the output Y0 (e.g., motor or load) RST M100 ; Reset M100 (clear E-Stop self…	[60, 193, 76]	[0.7585, 0.6315, 0.6297]	0.5745	0.7189	0.0027	0.0185	0.0548	0.1019	18.52	11.14
mistral-small3.1:24b	67	How to write a Toggle switch (single-button ON/OFF) using Mitsubishi FX-series PLC IL instruction list?	Input: X0 (Button) Output: Y0 (Light) Internal Relays: M0 (Rising Edge), M1 (State Hold) Instruction List Code: LD X0 ; Monitor X0 PLS M0 ; Rising edge trigger LD M0 ; If rising edge INV M1 ; Invert M1 OUT M1 ; Update state LD M1 ; If M1 is ON OUT Y0 ; Light ON END ; End of program	### [Part One] - Mitsubishi FX3U/FX3UC IL Instruction List Code ```plaintext // Declare the necessary memory addresses // D000: Toggle state (0 = OFF, 1 = ON) // X000: Input switch (1 = pressed, 0 = not pressed) // Start of the main program 00000 LD X000 // Load the state of the input switch (X000) into the accumulator 00010 AND D000 // Perform an AND operation between the accumulator and D000 00…	### [Part One] - Mitsubishi FX3U/FX3UC IL Instruction List Code ```plaintext LD X0 ; Press toggle button (X0) XOR M0 ; Toggle M0 (XOR operation to flip the state) OUT M0 ; Output the toggled state to M0 LD M0 ; If M0 is ON OUT Y0 ; Turn ON the output (Y0) END ; End of program ``` ### [Part Two] - Program Logic Explanation 1. **Input Detection**: - The program starts by checking the state of the i…	[64, 60, 73]	[0.7065, 0.6415, 0.6498]	0.4867	0.628	0.0015	0.0423	0.0428	0.1415	13.61	8.2
mistral-small3.1:24b	68	How to write a counter control program to perform an action after counting using Mitsubishi FX-series PLC IL instruction list?	Input: X0 (Product Sensor) Output: Y0 (Output when target count is reached) Counter: C0 (K10) Instruction List Code: LD X0 ; Product detected OUT C0 K10 ; Count up to 10 LD C0 ; When count = 10 OUT Y0 ; Trigger output RST C0 ; Reset counter END ; End of program	### Part One: Mitsubishi FX3U/FX3UC IL Instruction List Code ```plaintext // Define necessary variables // D100: Counter value // D101: Set value for the counter // D102: Output flag (set to 1 when counter reaches the set value) // Main Program // Start of the program 00000 LBL 0 // Label 0: Start of the program 00001 MOV 1, D100 // Initialize the counter value to 0 (optional, depending on reset …	### [Part One] - Mitsubishi FX3U/FX3UC IL Instruction List Code To write a counter control program that performs an action after counting, we need to set up a counter, monitor its value, and perform an action once the counter reaches a specified value. Let's assume the following: - Input: X0 = Start Counting - Counter: C0 (to count the number of events) - Setpoint: K10 (count up to 10) - Output: …	[78, 60, 79]	[0.8042, 0.7067, 0.7846]	0.5989	0.6952	0.0018	0.0339	0.0581	0.1527	16.53	11.11
mistral-small3.1:24b	69	How to write a 'simple 2-step sequence' control program using Mitsubishi FX-series PLC IL instruction list?	Input: X0 (Start), X1 (Step Toggle) Output: Y0 (Step 1), Y1 (Step 2) Internal Relays: M0 (Step 1), M1 (Step 2) Instruction List Code: LD X0 ; Press start SET M0 ; Enter Step 1 LD M0 ; Step 1 active OUT Y0 ; Output Step 1 LD X1 ; Toggle RST M0 ; Exit Step 1 SET M1 ; Enter Step 2 LD M1 ; Step 2 active OUT Y1 ; Output Step 2 LD X1 ; Toggle again RST M1 ; Exit Step 2 SET M0 ; Return to Step 1 END ; E…	### Part One: Mitsubishi FX3U/FX3UC IL Instruction List Code ```plaintext // Program: Simple 2-Step Sequence Control // Author: [Your Name] // Date: [Current Date] // Define the necessary memory addresses // X000: Start Button // X001: Stop Button // Y000: Step 1 Output // Y001: Step 2 Output // M000: Step 1 Active Flag // M001: Step 2 Active Flag // Main Program LBL MAIN // Check if the Stop But…	To create a simple 2-step sequence control program using the Mitsubishi FX-series PLC IL (Instruction List), we will define the sequence logic where each step must complete before moving to the next. We'll use timers to control the duration of each step. ### [Part One] - Mitsubishi FX3U/FX3UC IL Instruction List Code Let's assume the following: - Inputs: X0 (Start) - Outputs: Y0 (Stage 1), Y1 (St…	[74, 60, 68]	[0.7899, 0.7862, 0.7446]	0.5385	0.6233	0.0024	0.0673	0.1232	0.2394	18.57	12.97
mistral-small3.1:24b	70	How to use Mitsubishi FX-series PLC IL instruction list to control delayed light startup with a timer (On-Delay)?	Input: X0 = Start Button Output: Y0 = Light Timer: T0 = 5 seconds (K50) Instruction List Code: LD X0 ; When the start button is pressed OUT T0 K50 ; Start timer T0 for 5 seconds LD T0 ; When T0 times out OUT Y0 ; Turn on light END ; End of program	### [Part One] - Mitsubishi FX3U/FX3UC IL Instruction List Code ```plaintext // Define the input and output addresses // Input: X000 - Start button // Input: X001 - Stop button // Output: Y000 - Light // Timer: T000 - On-Delay Timer // Program Start 00000 LD X000 // Load the start button input (X000) into the accumulator 00001 AND X001 // AND operation with the stop button input (X001) 00002 OUT …	### [Part One] - Mitsubishi FX3U/FX3UC IL Instruction List Code Below is the complete IL program with line-by-line English comments to control delayed light startup with a timer (On-Delay). ```plaintext LD X0 ; Load the state of the start button (X0) OUT T0 K50 ; Start timer T0 with a preset value of 50 (5 seconds) LD T0 ; Load the state of timer T0 OUT Y0 ; If timer T0 has timed out, turn on the…	[71, 62, 72]	[0.9581, 0.8223, 0.8093]	0.7094	0.6891	0.0121	0.0608	0.085	0.2031	17.13	7.56
mistral-small3.1:24b	71	How to use Mitsubishi FX-series PLC IL instruction list to control delayed light off with a timer (Off-Delay)?	Input: X0 = Button Output: Y0 = Light Timer: T0 = 3 seconds (K30) Internal Relay: M0 = Light Hold Instruction List Code: LD X0 ; Press the button OUT M0 ; Set M0 LD /X0 ; Button released (X0 negated) OUT T0 K30 ; Delay 3 seconds LD T0 ; After 3 seconds RST M0 ; Cancel hold LD M0 ; If M0 is still ON OUT Y0 ; Keep light ON END ; End of program	### [Part One] - Mitsubishi FX3U/FX3UC IL Instruction List Code ```plaintext // Define the necessary addresses // X0: Start switch (input) // Y0: Light output (output) // T0: Timer for delayed off // M0: Memory bit to track the timer state // Main Program LD X0 // Load the state of the start switch (X0) into the accumulator ANL M0 // AND the accumulator with the memory bit (M0) OUT Y0 // Output t…	### [Part One] - Mitsubishi FX3U/FX3UC IL Instruction List Code ```plaintext LD X0 ; Load the state of the start button (X0) OUT M0 ; Set internal relay M0 to hold the light ON LD /X0 ; Load the negated state of the start button (X0 released) OUT T0 K50 ; Start timer T0 for 5 seconds when the button is released LD T0 ; Load the state of timer T0 RST M0 ; Reset internal relay M0 when the timer exp…	[70, 63, 75]	[0.9581, 0.8249, 0.7841]	0.5466	0.7312	0.0016	0.0432	0.0886	0.1741	18.56	9.0
mistral-small3.1:24b	72	How to use Mitsubishi FX-series PLC IL instruction list to generate a blinking light using two alternating timers?	Input: None Output: Y0 = Blinking Light Timers: T0, T1 (Alternating) Internal Relay: M0 = Blink Control Instruction List Code: LD M8000 ; Always ON when PLC is powered OUT T0 K50 ; Start T0, 5 seconds LD T0 ; When T0 ends OUT T1 K50 ; Start T1, 5 seconds LD T1 ; When T1 ends RST T0 ; Reset T0 LD T0 ; While T0 is active OUT M0 ; Set M0 LD M0 ; If M0 is ON OUT Y0 ; Blink light ON END ; End of progr…	### Part One: Mitsubishi FX3U/FX3UC IL Instruction List Code ```plaintext // Define the memory addresses for the outputs and timers OUTPUT X000 : LED1 // Output for the first LED OUTPUT X001 : LED2 // Output for the second LED TIMER T000 : Timer1 // Timer for the first LED TIMER T001 : Timer2 // Timer for the second LED // Main program start 00000 L LED1 // Load the value of LED1 (Output X000) 00…	### [Part One] - Mitsubishi FX3U/FX3UC IL Instruction List Code ```plaintext LD M8000 ; Always ON when PLC powered OUT T0 K50 ; Start T0, 5 seconds LD T0 ; When T0 completes OUT T1 K50 ; Start T1, 5 seconds LD T1 ; When T1 completes RST T0 ; Restart T0 LD T0 ; While T0 is timing OUT M0 ; M0 represents blinking LD M0 ; If M0 is ON OUT Y0 ; Light ON LD T1 ; While T1 is timing NOT M0 ; If M0 is OFF …	[64, 74, 70]	[0.9354, 0.7471, 0.8093]	0.4272	0.7065	0.0015	0.1623	0.0653	0.3065	18.51	9.58
mistral-small3.1:24b	73	How to use Mitsubishi FX-series PLC IL instruction list to output a one-shot pulse after detecting a button, with timer delay?	Input: X0 = Button Output: Y0 = One-shot Pulse Timer: T0 = 0.5 seconds (K5) Internal Relay: M0 = Pulse Hold Instruction List Code: LD X0 ; Press button OUT M0 ; Set M0 LD M0 ; If M0 is ON OUT T0 K5 ; Set T0 = 0.5 seconds LD T0 ; When T0 times out RST M0 ; Reset M0 LD M0 ; While M0 is ON OUT Y0 ; Output one-shot END ; End of program	### Part One: Mitsubishi FX3U/FX3UC IL Instruction List Code ```plaintext 00000 ; Start of the program 00000 LD X000 ; Load the input X000 (Button input) into the accumulator 00001 AND M000 ; AND operation with M000 (Memory bit to detect the rising edge) 00002 OUT M001 ; Store the result in M001 (Temporary memory bit for one-shot pulse) 00003 ; Check if the button was pressed (rising edge detecti…	To output a one-shot pulse after detecting a button press with a timer delay using Mitsubishi FX-series PLC IL instruction list, you can follow the logic below. ### [Part One] - Mitsubishi FX3U/FX3UC IL Instruction List Code ```plaintext LD X0 ; Detect button press OUT M0 ; Set internal relay M0 to remember the button press LD /X0 ; Detect button release (X0 negated) OUT T0 K30 ; Start 3-second t…	[71, 76, 75]	[0.7967, 0.7866, 0.7457]	0.5163	0.7837	0.0072	0.0479	0.0673	0.1985	18.55	9.88
mistral-small3.1:24b	74	How to use Mitsubishi FX-series PLC IL instruction list to perform multi-stage sequence control (e.g., two stages) with timers?	Input: X0 = Start Output: Y0 = Stage 1, Y1 = Stage 2 Timers: T0 = 5 seconds (K50), T1 = 3 seconds (K30) Internal Relays: M0 = Stage 1, M1 = Stage 2 Instruction List Code: LD X0 ; Press start SET M0 ; Enter stage 1 LD M0 ; If in stage 1 OUT Y0 ; Output Y0 OUT T0 K50 ; Set timer 5 seconds LD T0 ; When time up RST M0 ; End stage 1 SET M1 ; Enter stage 2 LD M1 ; If in stage 2 OUT Y1 ; Output Y1 OUT T…	### Part One: Mitsubishi FX3U/FX3UC IL Instruction List Code ```plaintext // Declare necessary variables // Timer for Stage 1 LD T0000 // Load Timer T0000 into the accumulator TON T0000 // Start the timer with preset time T0000 OUT X000 // Output to the coil X000 (e.g., stage 1 indicator) // Timer for Stage 2 LD T0001 // Load Timer T0001 into the accumulator TON T0001 // Start the timer with pres…	### [Part One] - Mitsubishi FX3U/FX3UC IL Instruction List Code Let's write an IL program for a multi-stage sequence control with timers. We'll assume the following: - Input: X0 (Start Button), X1 (Stage Toggle) - Output: Y0 (Stage 1 Output), Y1 (Stage 2 Output) - Timers: T0 (2 seconds for Stage 1), T1 (3 seconds for Stage 2) - Internal Relays: M0 (Stage 1 Active), M1 (Stage 2 Active) Instruction…	[69, 79, 70]	[0.7899, 0.7633, 0.7486]	0.5279	0.7761	0.0026	0.0794	0.0968	0.2785	18.59	12.99
mistral-small3.1:24b	75	How to use Mitsubishi FX-series PLC IL instruction list to compare Timer value and output when a set time is reached?	Input: X0 = Start Output: Y0 = Output Action Timer: T0 = 10 seconds (K100) Instruction List Code: LD X0 ; Start OUT T0 K100 ; 10-second timer LD T0 ; When 10 seconds passed OUT Y0 ; Output action END ; End of program	### Part One: Mitsubishi FX3U/FX3UC IL Instruction List Code Below is the complete IL (Instruction List) program to compare a timer value and output when a set time is reached. Each line is accompanied by an English comment explaining the instruction. ```plaintext ; Initialize Timer (T0) TIM T0, 1000 ; Set Timer T0 to 1000 ms (1 second) ; Check if Timer T0 has reached its set time LD T0 ; Load th…	To compare a timer value and output a signal when a set time is reached in Mitsubishi FX-series PLC using Instruction List (IL), you can follow the example below. This example assumes you want to trigger an output (Y0) when a timer (T0) reaches a specific time (K30 seconds). ### [Part One] - Mitsubishi FX3U/FX3UC IL Instruction List Code ```plaintext LD T0 ; Load the timer T0 value CMP K30 ; Comp…	[71, 79, 76]	[0.7841, 0.718, 0.7833]	0.6422	0.664	0.0045	0.0158	0.0698	0.094	13.92	11.68
mistral-small3.1:24b	76	How to use Mitsubishi FX-series PLC IL instruction list to delay output after reaching a set count?	Input: X0 = Sensor (counts +1 per detection) Output: Y0 = Delayed output after reaching count Counter: C0 = 5 (K5) Timer: T0 = 2 seconds (K20) Instruction List Code: LD X0 ; Each sensor detection +1 OUT C0 K5 ; Count to 5 LD C0 ; When count = 5 OUT T0 K20 ; Delay 2 seconds LD T0 ; When timer ends OUT Y0 ; Execute action RST C0 ; Reset counter END ; End of program	### Part One: Mitsubishi FX3U/FX3UC IL Instruction List Code ```il // Define constants CONSTANT SETPOINT 100 // Set count value CONSTANT DELAY_TIME 10 // Delay time in seconds // Declare variables VAR Counter : INT // Counter variable Timer : TIM // Timer variable Output : BOOL // Output variable END_VAR // Main program // Start of the program LABEL Main // Increment the counter each time the pro…	### [Part One] - Mitsubishi FX3U/FX3UC IL Instruction List Code To create a program that delays an output after reaching a set count, we can use a counter and a timer. The counter will keep track of the count, and once it reaches the set count, it will start a timer to delay the output. Let's assume: - Input: X0 = Count Up - Output: Y0 = Output Action - Counter: C0 (Up-Counter), Set Count K10 - T…	[62, 78, 75]	[0.8457, 0.7374, 0.7833]	0.5987	0.7432	0.0014	0.0489	0.0638	0.1932	17.54	9.73
mistral-small3.1:24b	77	How to use the Down-Counter in Mitsubishi FX-series PLC IL instruction list to output a warning when count reaches 0?	Input: X0 = Feed-in (each time -1), X1 = Load preset Output: Y0 = Warning or alert Counter: C1 = Down-Counter (K10) Instruction List Code: LD X1 ; When pressed MOV K10 C1 ; Load 10 into C1 LD X0 ; Each material detected CD C1 ; Down-Counter -1 LD = C1 K0 ; If C1 = 0 OUT Y0 ; Output warning END ; End of program	### Part One: Mitsubishi FX3U/FX3UC IL Instruction List Code ```plaintext // Define the necessary variables LD D100 // Load the value of D100 (initial count value) into the accumulator OUT D101 // Output the value of the accumulator to D101 (current count value) LD D101 // Load the value of D101 (current count value) into the accumulator LD D102 // Load the value of D102 (count decrement value) i…	### [Part One] - Mitsubishi FX-series PLC IL Instruction List Code **Instruction List Code:** ```plaintext LD X0 ; Start button pressed SET M0 ; Set hold relay M0 LD X1 ; Emergency stop button pressed RST M0 ; Reset hold relay M0 LD M0 ; If hold relay M0 is set OUT C0 K10 ; Load down-counter with value 10 LD C0 ; Check if down-counter value is 0 OUT Y0 ; Trigger warning output RST C0 ; Reset down…	[68, 76, 66]	[0.7482, 0.6819, 0.5901]	0.524	0.5142	0.002	0.0265	0.0777	0.1072	14.03	10.96
mistral-small3.1:24b	78	How to use Mitsubishi FX-series PLC IL instruction list with an Up-Down Counter to handle increment/decrement simultaneously?	Input: X0 = Count Up, X1 = Count Down Output: Y0 = Reached Upper Limit, Y1 = Reached Lower Limit Counter: C2 (Up-Down shared), Upper limit K10 Instruction List Code: LD X0 ; Count up OUT CU C2 K10 ; Up-Counter LD X1 ; Count down OUT CD C2 ; Down-Counter LD = C2 K10 ; If reached 10 OUT Y0 ; Upper limit LD = C2 K0 ; If reached 0 OUT Y1 ; Lower limit END ; End of program	### [Part One] - Mitsubishi FX3U/FX3UC IL Instruction List Code ```plaintext 00000 LAD D0 00010 AND D1 00020 OUT D100 ; Line 00000: LAD (Load) D0 - Loads the value of D0 (increment signal) into the accumulator. ; Line 00010: AND D1 - Logical AND operation between the accumulator (D0) and D1 (decrement signal). ; This ensures that both increment and decrement signals are considered. ; Line 00020: …	To create an Up-Down Counter program using Mitsubishi FX-series PLC IL instruction list that handles increment and decrement simultaneously, you can use two inputs: one for incrementing and one for decrementing the counter. The counter will update based on the state of these inputs. ### [Part One] - Mitsubishi FX3U/FX3UC IL Instruction List Code **Instruction List Code:** ```plaintext LD X0 ; Inp…	[68, 74, 76]	[0.8042, 0.7378, 0.7374]	0.5547	0.6256	0.0014	0.0213	0.0748	0.1122	18.55	9.87
mistral-small3.1:24b	79	How to combine Timer and Counter in Mitsubishi FX-series PLC IL instruction list for mixed control (e.g., flash after counting)?	Input: X0 = Start Button, X1 = Product Sensor Output: Y0 = Blinking Light Counter: C0 = 5 Timers: T0, T1 (2 seconds alternating) Internal Relay: M0 = Blink State Instruction List Code: LD X0 ; Press start OUT M0 ; Set M0 = blinking state LD X1 ; Product detected OUT C0 K5 ; Count to 5 LD C0 ; When reached 5 OUT T0 K20 ; Timer 2 sec LD T0 ; When done OUT T1 K20 ; Another 2 sec LD T1 ; When done RS…	### Part One: Mitsubishi FX3U/FX3UC IL Instruction List Code ```plaintext ;----------------------------------------------------------- ; Program Name: Timer and Counter Combined Control ; Description: This program uses a timer and a counter to ; control a flashing output after a certain ; count is reached. ;----------------------------------------------------------- ; Initialize Timer (T0) LD D10…	### [Part One] - Mitsubishi FX3U/FX3UC IL Instruction List Code ```plaintext LD X0 ; Check if product sensor is activated OUT C0 K10 ; If sensor is activated, increment counter C0 by 1 LD C0 ; Load the value of counter C0 LD K10 ; Load the constant value 10 CMP < ; Compare counter value with 10 BRN LBL1 ; If counter value is less than 10, branch to label LBL1 LD K0 ; Load the constant value 0 OUT…	[68, 72, 74]	[0.7846, 0.7448, 0.7633]	0.5341	0.6788	0.0059	0.0299	0.0864	0.1327	18.59	10.31
mistral-small3.1:24b	80	How does the LD instruction load an input state?	Example code: ``` LD X0 ``` Explanation: LD reads the ON/OFF status of X0 as the starting condition for subsequent logic.	### [Part One] - Mitsubishi FX3U/FX3UC IL Instruction List Code ```plaintext 00000 LD D100 ; Load the value of D100 into the accumulator 00001 AND X000 ; Perform a bitwise AND operation between the accumulator and X000 00002 ST D101 ; Store the result of the AND operation into D101 00003 LD D101 ; Load the value of D101 into the accumulator 00004 AND X001 ; Perform a bitwise AND operation between…	### [Part One] - Mitsubishi FX3U/FX3UC IL Instruction List Code Below is an example IL program that controls an output based on the state of an input. The program will turn on output Y0 when input X0 is on, and it will turn off output Y0 when input X0 is off. Additionally, it includes a safety feature to ensure that the output is off if a certain condition (input X1) is met. ```IL // Start of the…	[90, 82, 83]	[0.7452, 0.6752, 0.6677]	0.5259	0.5398	0.0005	0.0014	0.0281	0.0536	18.61	15.04
mistral-small3.1:24b	81	Which elements can the LD instruction be used with?	Example code: ``` LD M100 ``` Explanation: Besides X inputs, LD can load the status of boolean elements such as M, Y, S, etc.	### Part One: Mitsubishi FX3U/FX3UC IL Instruction List Code ```plaintext ; LD Instruction Usage in Mitsubishi FX3U/FX3UC ; This program demonstrates the use of the LD (Load) instruction with various elements. ; The LD instruction is used to load the value of a specified operand into the accumulator. ; Line 1: Start of the program 00000 LD X000 ; Load the value of input X000 into the accumulator …	The `LD` instruction in Mitsubishi FX-series PLCs can be used with various elements to set the initial condition for a network's logic. Here are the types of elements that can be used with the `LD` instruction: 1. **Inputs (X)**: Digital input signals from the PLC's input modules. - Example: `LD X0` 2. **Outputs (Y)**: Digital output signals from the PLC's output modules. - Example: `LD Y0` 3. **…	[95, 88, 83]	[0.7141, 0.548, 0.6338]	0.5944	0.5983	0.0008	0.0022	0.0253	0.0374	18.63	18.61
mistral-small3.1:24b	82	How do LD and OUT work together to control an output?	Example code: ``` LD X1 OUT Y0 ``` Explanation: When X1 is ON, Y0 is driven ON; when X1 is OFF, Y0 is turned OFF.	### [Part One] - Mitsubishi FX3U/FX3UC IL Instruction List Code ```plaintext // Program to demonstrate how LD (Load) and OUT (Output) work together to control an output. // Define the memory addresses for input and output bits // X000 is the input bit that will trigger the output // Y000 is the output bit that will be controlled // Start of the program 00000 LABEL START // Label to mark the start…	### [Part One] - Mitsubishi FX3U/FX3UC IL Instruction List Code ```plaintext // Define the start of the program ORG 0 // Load the state of input X0 LD X0 // AND the state of input X1 with the state of X0 AND X1 // AND the state of input X2 with the combined state of X0 and X1 AND X2 // If all conditions (X0 AND X1 AND X2) are true, turn on output Y0 OUT Y0 // Define the end of the program END ```…	[80, 101, 99]	[0.6752, 0.6302, 0.5416]	0.5688	0.6074	0.0006	0.0119	0.0446	0.1056	12.29	8.31
mistral-small3.1:24b	83	What is the purpose of using LD in the first line of a program?	Example code: ``` LD X10 ``` Explanation: It sets X10’s status as the initial condition for that network’s logic.	### Part One: Mitsubishi FX3U/FX3UC IL Instruction List Code ```il // Start of the program // LD: Load the value of D100 into the accumulator (ACC) LD D100 // Load the value of D100 into the accumulator // ANI: Perform an AND operation between the value in the accumulator and the value in D101 ANI D101 // Perform AND operation with D101 and store the result in the accumulator // OUT: Output the r…	### [Part One] - Mitsubishi FX3U/FX3UC IL Instruction List Code ```plaintext ; Initialize the program LD X0 ; Load the status of input X0 (starting condition) AND X1 ; AND the status of input X1 with the previous condition OUT Y0 ; Output the result to Y0 ; Example of using LDI to invert a condition LDI X2 ; Load the inverse of input X2 AND X3 ; AND the status of input X3 with the previous condit…	[101, 80, 85]	[0.6787, 0.6677, 0.6709]	0.5189	0.4611	0.0011	0.0043	0.0367	0.03	12.77	18.66
mistral-small3.1:24b	84	Can LD directly detect a specific scan state?	Example code: ``` LD X5 ``` Explanation: LD only reads the current scan’s TRUE/FALSE state. For edge detection, use LDP or LDF.	### [Part One] - Mitsubishi FX3U/FX3UC IL Instruction List Code ```plaintext // Program to detect a specific scan state using LD instruction // Define the input and output addresses // D100 will hold the scan counter value // X0 will be the input signal to start the scan detection // Y0 will be the output signal indicating the specific scan state is detected // Start of the program 00000 MOV K1 D…	To answer the question "Can LD directly detect a specific scan state?" we need to understand the behavior of the `LD` instruction in Mitsubishi FX-series PLCs. ### [Part One] - Mitsubishi FX3U/FX3UC IL Instruction List Code ```il ; This program demonstrates the behavior of the LD instruction ; and how it interacts with the scan state. ; Assume X0 is an input bit that we want to monitor. LD X0 ; L…	[90, 87, 88]	[0.6032, 0.4732, 0.4556]	0.5572	0.517	0.0004	0.0017	0.0319	0.0741	18.64	7.93
mistral-small3.1:24b	85	What does the LDI instruction do?	Example code: ``` LDI X0 ``` Explanation: LDI loads the inverse of X0. When X0=OFF, the condition is TRUE; when X0=ON, it is FALSE.	### [Part One] - Mitsubishi FX3U/FX3UC IL Instruction List Code ```plaintext ; Program: Example IL Program for Mitsubishi FX3U/FX3UC ; Description: This program demonstrates basic IL programming with comments for each instruction. ; Start of the program 00000 LDA D100 ; Load the value of D100 into the accumulator (ACC) 00001 ANDI #00000001 ; Perform a bitwise AND operation with the immediate valu…	### [Part One] - Mitsubishi FX3U/FX3UC IL Instruction List Code Here is a complete IL program with line-by-line English comments: ```il LD X0 ; Load the status of X0 (turns ON if X0 is ON) ANDI X1 ; AND with the inverted status of X1 (turns ON if X1 is OFF) ORI X2 ; OR with the inverted status of X2 (turns ON if X2 is OFF) ANI X3 ; AND with the inverted status of X3 (turns ON if X3 is OFF) LD X4 …	[90, 106, 83]	[0.799, 0.6701, 0.6709]	0.5395	0.624	0.001	0.0015	0.0355	0.0779	18.63	9.46
mistral-small3.1:24b	86	What is the difference between LDI and LD?	Example code: ``` LD X0 LDI X1 ``` Explanation: LD loads the direct status; LDI loads the inverted status.	### [Part One] - Mitsubishi FX3U/FX3UC IL Instruction List Code ```plaintext ; Define memory addresses for inputs and outputs ; Inputs D100 EQU X0 ; Input switch 1 D101 EQU X1 ; Input switch 2 ; Outputs D102 EQU Y0 ; Output relay 1 D103 EQU Y1 ; Output relay 2 ; Main program start LDI 1 ; Load immediate value 1 into the accumulator (AC) AND D100 ; AND operation with input switch 1 (X0) OR D101 ; …	### [Part One] - Mitsubishi FX3U/FX3UC IL Instruction List Code ```plaintext 00000 LD X0 ; Load the state of X0 into the accumulator 00001 LDI X1 ; Load the inverted state of X1 into the accumulator 00002 AND X2 ; Perform an AND operation with X2 00003 OUT Y0 ; Output the result to Y0 ``` ### [Part Two] - Program Logic Explanation 1. **Line 00000: LD X0** - **Instruction:** LD (Load) - **Operatio…	[106, 91, 88]	[0.8364, 0.8098, 0.7637]	0.4383	0.6046	0.0012	0.0143	0.0403	0.0755	16.1	10.89
mistral-small3.1:24b	87	How to use LDI to trigger only when an input is OFF?	Example code: ``` LDI X1 OUT Y0 ``` Explanation: Y0 turns ON only when X1=OFF, useful for safety door checks.	### [Part One] - Mitsubishi FX3U/FX3UC IL Instruction List Code ```IL ; LDI to trigger only when an input is OFF ; Declare input and output addresses ; Assuming X0 is the input and Y0 is the output ; Start of the program ; Step 1: Load the value of the input (X0) into the accumulator LD X0 ; Load the value of X0 into the accumulator ; Step 2: Invert the value in the accumulator (if X0 is ON, accu…	### [Part One] - Mitsubishi FX3U/FX3UC IL Instruction List Code ```IL LDI X2 // Load the inverted state of X2 (i.e., TRUE if X2 is OFF) OUT M0 // Set M0 ON if X2 is OFF ``` ### [Part Two] - Program Logic Explanation 1. **LDI X2**: This instruction loads the inverted state of the input X2. This means that if X2 is OFF, the value loaded will be TRUE (or 1). If X2 is ON, the value loaded will be FAL…	[92, 88, 80]	[0.5577, 0.4945, 0.4846]	0.645	0.6675	0.0014	0.0062	0.0536	0.087	9.84	4.52
mistral-small3.1:24b	88	Can LDI be combined with AND, OR, etc.?	Example code: ``` LD X2 ANDI X3 OUT Y1 ``` Explanation: Yes. ANDI applies an inverted check on X3 only if the preceding condition is TRUE.	### [Part One] - Mitsubishi FX3U/FX3UC IL Instruction List Code ```plaintext ; Program to demonstrate the use of LDI (Load Immediate) with AND and OR operations ; Initialize variables ; D0: Input value 1 ; D1: Input value 2 ; D2: Result of AND operation ; D3: Result of OR operation ; D4: Mask for AND operation ; D5: Mask for OR operation ; Load immediate values into D registers LDI 01H ; Load imm…	To address the question "Can LDI be combined with AND, OR, etc.?" let's first provide an example code snippet and then explain the logic. ### [Part One] - Mitsubishi FX3U/FX3UC IL Instruction List Code ```plaintext // Example program demonstrating the use of LDI with AND and OR instructions // Load the inverted status of input X0 LDI X0 // Store the result in auxiliary relay M100 OUT M100 // Load…	[86, 99, 81]	[0.7637, 0.6336, 0.548]	0.4656	0.5909	0.0004	0.0016	0.0178	0.0609	18.6	11.7
mistral-small3.1:24b	89	Can LDI invert special flag bits?	Example code: ``` LDI M8002 ``` Explanation: Yes, any boolean element can be inverted with LDI.	### Part One: Mitsubishi FX3U/FX3UC IL Instruction List Code ```plaintext ; Initialize the PLC LDI 0 ; Load immediate value 0 into the accumulator (ACC) ANL 0 ; AND operation with 0 (clears the ACC) LDA 0 ; Load 0 into the accumulator (ACC) OUT D100 ; Output the value of the accumulator to D100 (initialization) ; Invert special flag bits LDI 0 ; Load immediate value 0 into the accumulator (ACC) A…	To address the question of whether `LDI` can invert special flag bits in Mitsubishi FX-series PLCs, let's first understand what special flag bits are and how they are typically used in PLC programming. Special flag bits are used to control various operations and states within the PLC, such as error flags, timer flags, and counter flags. ### Answer: **Example code:** ```plaintext LDI SF1 OUT Y2 ``…	[88, 84, 87]	[0.505, 0.4198, 0.3987]	0.5377	0.5904	0.0006	0.0009	0.0299	0.0309	12.09	16.89
mistral-small3.1:24b	90	What does the LDP instruction detect?	Example code: ``` LDP X0 ``` Explanation: It detects the rising edge (OFF→ON) of X0 and generates a single-scan pulse.	### Part One - Mitsubishi FX3U/FX3UC IL Instruction List Code ```plaintext ; Program: LDP Instruction Detection ; Purpose: Detect the status of the LDP instruction ; Initialize necessary variables ; Assume D0 is the data register to be monitored ; LDP Instruction Detection LDP D0 ; Load the value from data register D0 into the accumulator (ACC) MOV D1 ; Move the value from the accumulator (ACC) t…	### [Part One] - Mitsubishi FX3U/FX3UC IL Instruction List Code Here is an example IL program that demonstrates the use of the `LDP` instruction, along with line-by-line English comments: ```plaintext ; Example IL Program using LDP instruction ; Initialize the program LD 0 ; Load a constant value of 0 (FALSE) OUT Y0 ; Set output Y0 to FALSE (reset) ; Detect the rising edge of input X0 LD X0 ; Loa…	[95, 111, 130]	[0.8906, 0.6365, 0.6765]	0.4831	0.5879	0.0009	0.006	0.0318	0.0531	15.03	15.61
mistral-small3.1:24b	91	How does LDP differ from LD?	Example code: ``` LD X1 LDP X1 ``` Explanation: LD continuously reads X1; LDP is TRUE only at the instant X1 transitions from OFF to ON.	### Part One: Mitsubishi FX3U/FX3UC IL Instruction List Code ```plaintext ; Program to demonstrate the difference between LDP and LD instructions ; Initialize variables LDI 1 ; Load immediate value 1 into the accumulator (ACC) LDA D100 ; Load value from D100 into ACC OUT Y0 ; Output the value in ACC to Y0 ; Example using LD (Load) instruction LD X0 ; Load the value of X0 into the accumulator (ACC…	### [Part One] - Mitsubishi FX3U/FX3UC IL Instruction List Code ```IL // Program Start // Initialize the output Y0 to OFF LD K0 OUT Y0 // Main loop // Wait for the rising edge of X0 (input) LDP X0 // When X0's rising edge is detected, turn on Y0 LD K1 OUT Y0 // Delay for a specified amount of time (e.g., 1 second) LD K1000 PLS 1 TIM // Turn off Y0 after the delay LD K0 OUT Y0 // End of Main loop …	[96, 101, 111]	[0.9345, 0.8138, 0.8311]	0.5486	0.5983	0.001	0.0018	0.0408	0.0536	16.61	13.22
mistral-small3.1:24b	92	How to use LDP for one-shot button triggering?	Example code: ``` LDP X2 OUT M0 ``` Explanation: M0 is set ON only during the scan when X2 goes from OFF to ON.	### Part One: Mitsubishi FX3U/FX3UC IL Instruction List Code ```IL // LDP for One-Shot Button Triggering // This program demonstrates how to use the LDP (Latch Data Pulse) instruction to create a one-shot button triggering mechanism. // Declare variables // X0000: Input button (active low) // D0000: Latch data (to store the one-shot pulse) // M0000: Output signal (active when one-shot pulse is de…	### [Part One] - Mitsubishi FX3U/FX3UC IL Instruction List Code Here is the complete IL program with line-by-line English comments to use LDP for one-shot button triggering: ```IL ; Program to use LDP for one-shot button triggering ; Assuming X0 is the input button and T0 is the timer ; Step 1: Detect the rising edge of the input button X0 LDP X0 ; Step 2: Trigger the timer T0 with a preset value…	[94, 152, 87]	[0.6872, 0.5815, 0.5577]	0.3995	0.4369	0.001	0.012	0.0322	0.0845	16.64	7.27
mistral-small3.1:24b	93	How to detect rising edges on two different inputs simultaneously?	Example code: ``` LDP X3 OUT M10 LDP X4 OUT M11 ``` Explanation: Use separate networks for each LDP to detect each input’s rising edge.	### Part One: Mitsubishi FX3U/FX3UC IL Instruction List Code ```il ;------------------------------------------------------------- ; Detect Rising Edges on Two Different Inputs Simultaneously ;------------------------------------------------------------- ; Define input addresses INPUT1 EQU X0 ; Input 1 address INPUT2 EQU X1 ; Input 2 address ; Define memory addresses for previous states PREV_INPUT…	### [Part One] - Mitsubishi FX3U/FX3UC IL Instruction List Code ```plaintext ; This program detects rising edges on two different inputs, X0 and X1, simultaneously. ; When a rising edge is detected on either X0 or X1, it sets the corresponding output M0 or M1. ; Detect rising edge on X0 PLF X0 ; Detect the falling edge of X0 (ON→OFF) and generate a one-scan pulse. OUT M0 ; Set M0 to ON for one sc…	[107, 133, 155]	[0.4003, 0.3704, 0.3001]	0.6057	0.5572	0.0008	0.0017	0.0357	0.0653	18.65	8.7
mistral-small3.1:24b	94	Can LDP be used with a timer for one-shot start?	Example code: ``` LDP X5 OUT T0 K100 ``` Explanation: Yes. T0 starts on the rising edge of X5, and X5 held ON won’t retrigger.	### Part One: Mitsubishi FX3U/FX3UC IL Instruction List Code Below is the IL program to demonstrate how LDP (Load Pointer) can be used with a timer for a one-shot start. This example assumes that the timer is set to trigger an action only once when a specific condition is met. ```plaintext ; Initialize variables LD 0 ; Load 0 into the accumulator (initialize) OUT D100 ; Output to D100 (timer enab…	### [Part One] - Mitsubishi FX3U/FX3UC IL Instruction List Code Here is the complete IL program with line-by-line English comments to use `LDP` with a timer for one-shot start: ```IL ; Start of the program ; Check for the rising edge of X2 using LDP LDP X2 ; If the rising edge is detected, start timer T0 for 50 counts (K50) OUT T0 K50 ; End of the program ``` ### [Part Two] - Program Logic Explan…	[98, 134, 92]	[0.7562, 0.7324, 0.6872]	0.4449	0.6045	0.0005	0.0123	0.0277	0.089	17.71	7.7
mistral-small3.1:24b	95	What does the LDF instruction detect?	Example code: ``` LDF X0 ``` Explanation: It detects the falling edge (ON→OFF) of X0 and is TRUE for that single scan.	### Part One - Mitsubishi FX3U/FX3UC IL Instruction List Code ```plaintext // Program Start // Line 0000: Label definition for the main program LABEL 0000 // Line 0001: Initialize the accumulator (ACC) to 0 LD 0 // Line 0002: Move the value in the accumulator to the register D0 MOV D0 // Line 0003: Load the value from the input X0 into the accumulator (ACC) LD X0 // Line 0004: Move the value in t…	### [Part One] - Mitsubishi FX3U/FX3UC IL Instruction List Code ```il LD X0 ; Load the state of input X0 LDF X1 ; Detect the falling edge (ON→OFF) of X1 independently OUT Y0 ; Output the result to Y0 ``` ### [Part Two] - Program Logic Explanation 1. **LD X0**: This instruction loads the current state of input X0. If X0 is ON, the condition is TRUE; if X0 is OFF, the condition is FALSE. 2. **LDF X…	[90, 116, 115]	[0.8906, 0.632, 0.7091]	0.3156	0.6322	0.0004	0.0211	0.0139	0.1071	18.53	7.01
mistral-small3.1:24b	96	How does LDF differ from LDP?	Example code: ``` LDP X0 LDF X0 ``` Explanation: LDP detects rising edges; LDF detects falling edges, each generating a single-scan pulse.	### Part One: Mitsubishi FX3U/FX3UC IL Instruction List Code Below is the complete IL program with line-by-line English comments explaining each instruction. This program will illustrate the difference between `LDF` and `LDP` instructions by demonstrating their usage in a simple scenario. ```plaintext ; Initialize the program LDF F0.0 ; Load the float value from F0.0 into the accumulator MOVF F0.…	### [Part One] - Mitsubishi FX3U/FX3UC IL Instruction List Code ```plaintext ; LDF Instruction LDF X5 ; LDF detects the falling edge of X5 (ON to OFF transition) OUT M40 ; Output to M40 when the falling edge is detected ; LDP Instruction LDP X5 ; LDP detects the rising edge of X5 (OFF to ON transition) OUT M41 ; Output to M41 when the rising edge is detected ``` ### [Part Two] - Program Logic Exp…	[91, 116, 99]	[0.9345, 0.7654, 0.7813]	0.4887	0.6491	0.0006	0.0019	0.0272	0.0751	15.34	9.24
mistral-small3.1:24b	97	How to act at the moment a button is released?	Example code: ``` LDF X1 OUT M20 ``` Explanation: M20 is set when X1 transitions from ON to OFF, detecting a button release.	### Part One: Mitsubishi FX3U/FX3UC IL Instruction List Code ```plaintext // Initialize variables LD X000 // Load the state of input X000 (button) into the accumulator MOV D000 // Move the accumulator value to D000 (previous state of the button) LD D000 // Load the previous state of the button (D000) into the accumulator AND X000 // AND operation with the current state of the button (X000) MOV D0…	To act at the moment a button is released in Mitsubishi FX-series Instruction List (IL) programming, you can use the **PLD (Pulse ON Delay)** instruction. This instruction triggers an action when the input signal transitions from ON to OFF. Below is the complete IL program with line-by-line English comments, followed by a step-by-step description of the program's logic flow. ### [Part One] - Mits…	[157, 221, 92]	[0.5467, 0.3119, 0.3609]	0.4926	0.6173	0.0008	0.0116	0.0355	0.0979	18.32	7.11
mistral-small3.1:24b	98	Can LDF be used with a timer?	Example code: ``` LDF X2 OUT T1 K30 ``` Explanation: Yes. T1 starts on the falling edge of X2 and won’t retrigger if X2 stays OFF.	### Part One: Mitsubishi FX3U/FX3UC IL Instruction List Code ```plaintext ; Initialize the timer (TIMER1) ; TIMER1 is used to count the elapsed time. LDI 1000 ; Load immediate value 1000 into the accumulator (TIMER1 preset value) OUT TIMER1.PRE ; Output the accumulator value to TIMER1 preset register ; Start the timer (TIMER1) LDI 1 ; Load immediate value 1 into the accumulator (to enable the tim…	### [Part One] - Mitsubishi FX3U/FX3UC IL Instruction List Code Here is the complete IL program with line-by-line English comments: ```plaintext LDF X1 ; Detect the falling edge of input X1 OUT T0 K100 ; Start timer T0 with a preset value of 100 (in timer units) ``` ### [Part Two] - Program Logic Explanation **Step-by-Step Description of the Program's Logic Flow:** 1. **LDF X1**: This instruction…	[94, 156, 203]	[0.7562, 0.4509, 0.5162]	0.387	0.6303	0.0008	0.01	0.0268	0.0731	18.59	7.32
mistral-small3.1:24b	99	Can the same input use both LDP and LDF?	Example code: ``` LDP X3 OUT M30 LDF X3 OUT M31 ``` Explanation: Yes—one detects OFF→ON, the other ON→OFF, each triggering once.	### Part One: Mitsubishi FX3U/FX3UC IL Instruction List Code ```plaintext ; Program: ExampleProgram ; Author: PLC Programming Engineer ; Date: [Insert Date] ; Description: Demonstrates the use of LDP and LDF instructions with the same input. ; Initialize the program LBL START ; Label the starting point of the program ; Load the data pointer (LDP) with the address of the input data LDP D100 ; Load…	### [Part One] - Mitsubishi FX3U/FX3UC IL Instruction List Code ```il ; Program Start ; Initialize a flag to track the state of the input MOV 0 W0 ; Clear W0 to use it as a flag ; Main loop starts here ; Check for rising edge on input X0 LDP X0 AND W0 ; Ensure the flag is set (rising edge detected) MOV 1 W0 ; Set the flag to indicate rising edge detected ; Perform actions based on rising edge det…	[96, 88, 101]	[0.7813, 0.6336, 0.6163]	0.5188	0.4665	0.0005	0.0005	0.0216	0.0462	13.73	15.14
mistral-small3.1:24b	100	How does the AND instruction perform logical AND?	Example code: ``` LD X0 AND X1 OUT Y0 ``` Explanation: Loads X0=ON, then ANDs with X1. Y0 turns ON only if both are ON.	### Part One: Mitsubishi FX3U/FX3UC IL Instruction List Code Below is the IL (Instruction List) program for the Mitsubishi FX3U/FX3UC PLC that demonstrates the use of the AND instruction. The program will include comments explaining each line of code. ```plaintext // Define input addresses LD X000 // Load the value of input X000 into the accumulator AND X001 // Perform a logical AND operation wit…	### [Part One] - Mitsubishi FX3U/FX3UC IL Instruction List Code ```plaintext LD X0 ; Load the state of input X0 into the accumulator AND X1 ; Perform a logical AND operation between the accumulator (X0 state) and input X1 OUT Y0 ; Output the result of the AND operation to Y0 ``` ### [Part Two] - Program Logic Explanation 1. **Load Input X0**: The program begins by loading the state of input X0 in…	[120, 170, 160]	[0.9019, 0.5297, 0.5095]	0.5203	0.5737	0.0013	0.02	0.0513	0.1626	11.95	5.66
mistral-small3.1:24b	101	What is the relationship between AND and LD?	Example code: ``` LD X0 AND X1 ``` Explanation: LD loads the first condition; AND adds another condition to be ANDed.	### Part One: Mitsubishi FX3U/FX3UC IL Instruction List Code Below is the complete IL program with line-by-line English comments explaining each instruction: ```plaintext ; Initialize the program 00000 LD X0 ; Load the value of input X0 into the accumulator (ACC) 00001 AND X1 ; Perform a logical AND operation between the accumulator (ACC) and input X1 00002 OUT Y0 ; Output the result of the AND o…	### [Part One] - Mitsubishi FX3U/FX3UC IL Instruction List Code ```IL ; Program to control an output Y0 based on multiple input conditions using AND and LD ; Start of the program LD X0 ; Load the state of input X0 AND X1 ; AND the state of input X1 with the state of X0 AND X2 ; AND the state of input X2 with the result of the previous AND operation OUT Y0 ; Output the result to Y0 END ; End of th…	[91, 88, 82]	[0.8138, 0.6339, 0.6302]	0.6182	0.6196	0.003	0.0038	0.0559	0.0745	12.57	9.15
mistral-small3.1:24b	102	Can multiple AND conditions be chained?	Example code: ``` LD X0 AND X1 AND X2 OUT Y0 ``` Explanation: Yes—ALL conditions must be ON for the final result to be TRUE.	### [Part One] - Mitsubishi FX3U/FX3UC IL Instruction List Code ```plaintext ; Program to demonstrate chaining multiple AND conditions ; Define input bits ; Assume X000, X001, and X002 are the input bits to be checked LD X000 ; Load the value of X000 (first condition) AND X001 ; AND the value of X001 with the value in the accumulator (second condition) AND X002 ; AND the value of X002 with the va…	### [Part One] - Mitsubishi FX3U/FX3UC IL Instruction List Code ```il // Load the state of X3 into the accumulator LD X3 // Perform an AND operation with X4 ANDP X4 // Perform another AND operation with X5 ANDP X5 // Output the result to Y0 OUT Y0 ``` ### [Part Two] - Program Logic Explanation 1. **Initialization**: - The program begins by loading the state of the input X3 into the accumulator. T…	[113, 127, 122]	[0.6741, 0.5784, 0.3918]	0.5845	0.5402	0.0018	0.0081	0.0624	0.1034	12.97	7.29
mistral-small3.1:24b	103	Can AND be used with different element types (X, M, S)?	Example code: ``` LD M10 AND X5 AND S20 OUT Y10 ``` Explanation: Yes—any boolean element type can be ANDed.	### [Part One] - Mitsubishi FX3U/FX3UC IL Instruction List Code ```IL // Define Inputs and Outputs // X0 - Start Button (Input) // X1 - Stop Button (Input) // M10 - Motor Running Flag (Memory Bit) // Y0 - Motor Output (Output) // Main Program 00000 LDA X0 // Load the value of X0 (Start Button) into the accumulator 00001 AND X1 // AND the value of X1 (Stop Button) with the accumulator 00002 AND S0…	### [Part One] - Mitsubishi FX3U/FX3UC IL Instruction List Code ```plaintext ; Program to demonstrate the use of AND with different element types (X, M, S) ; This program will check the status of an input (X0), a memory bit (M100), and a special relay (S100). ; If all three are ON, it will turn on output Y0. ; Load the status of input X0 LD X0 ; AND with the status of memory bit M100 AND M100 ; A…	[208, 81, 164]	[0.3601, 0.3165, 0.2978]	0.3315	0.4687	0.0005	0.0008	0.0388	0.0484	14.52	10.45
mistral-small3.1:24b	104	What if any AND condition is OFF?	Example code: ``` LD X0 AND X1 OUT Y0 ``` Explanation: If either X0 or X1 is OFF, the final result is FALSE and Y0 stays OFF.	### [Part One] - Mitsubishi FX3U/FX3UC IL Instruction List Code ```plaintext ; Mitsubishi FX3U/FX3UC Instruction List Code ; Declare input bits LDI D000 ; Load the first input bit into the accumulator (D000) ANDI D001 ; AND the second input bit with the accumulator (D001) ST D010 ; Store the result in a temporary bit (D010) ; Check if the AND condition is OFF LDI D010 ; Load the result of the AND…	### [Part One] - Mitsubishi FX3U/FX3UC IL Instruction List Code ```IL ; Program to demonstrate the use of AND conditions and a condition that never becomes true ; Initialize the program LD X0 ; Load the state of X0 (Input 0) AND X1 ; AND with the state of X1 (Input 1) AND X2 ; AND with the state of X2 (Input 2) OUT Y0 ; Output the result to Y0 (Output 0) ; Create a condition that never becomes tr…	[197, 229, 102]	[0.4853, 0.3778, 0.3877]	0.6521	0.6055	0.0022	0.0049	0.0407	0.0963	17.67	10.97
mistral-small3.1:24b	105	What does the ANI instruction do?	Example code: ``` LD X0 ANI X1 OUT Y0 ``` Explanation: ANI performs AND with the inverse of X1. The condition remains TRUE only if X1=OFF.	### Part One: Mitsubishi FX3U/FX3UC IL Instruction List Code ```il // Program Start // Label the start of the program START // Read the value of input X000 (assuming X000 is a digital input) LD X000 // Read the value of input X001 (assuming X001 is a digital input) LD X001 // Perform an AND operation between the two inputs and store the result in the accumulator ANI // Move the result of the AND …	### [Part One] - Mitsubishi FX3U/FX3UC IL Instruction List Code ```plaintext LD X0 ; Load the value of X0 (if X0 is ON, set the accumulator to 1; if X0 is OFF, set the accumulator to 0) ANI X1 ; AND the inverse of X1 with the accumulator (if X1 is OFF, set the accumulator to 1; if X1 is ON, set the accumulator to 0) OUT Y0 ; Output the result to Y0 (if the accumulator is 1, Y0 will be ON; if the …	[125, 106, 145]	[0.764, 0.5759, 0.7113]	0.5958	0.6496	0.0018	0.0115	0.0676	0.108	11.13	9.07
mistral-small3.1:24b	106	What is the difference between ANI and LDI?	Example code: ``` LDI X1 ANI X1 ``` Explanation: LDI inverts at load; ANI inverts only during the AND check.	### Part One - Mitsubishi FX3U/FX3UC IL Instruction List Code Below is the Instruction List (IL) code for a simple PLC program that demonstrates the difference between the `ANI` (AND Immediate) and `LDI` (Load Immediate) instructions. This example will use two input bits and one output bit to illustrate the functionality. ```plaintext ; Start of the IL Program ; Declare Inputs and Outputs ; D100 …	To understand the difference between `ANI` and `LDI`, let's first define what each instruction does: ### LDI Instruction The `LDI` instruction loads the inverted status of a specified bit into the accumulator. This means if the bit is `ON` (1), it will load `OFF` (0) into the accumulator, and if the bit is `OFF` (0), it will load `ON` (1). ### ANI Instruction The `ANI` instruction performs an AND…	[86, 105, 126]	[0.8364, 0.5759, 0.823]	0.5198	0.6834	0.0008	0.002	0.0342	0.0745	18.58	9.33
mistral-small3.1:24b	107	How to check X0=ON and X1=OFF together?	Example code: ``` LD X0 ANI X1 OUT Y0 ``` Explanation: Y0 turns ON only if X0=ON AND X1=OFF.	### Part One: Mitsubishi FX3U/FX3UC IL Instruction List Code Below is the complete IL program to check if input X0 is ON and input X1 is OFF. Each line includes a comment explaining the instruction. ```IL // Start of the program 00000 LBL 0 // Label 0: Start of the main program 00010 LD X0 // Load the status of input X0 (X0 is checked if it is ON) 00020 AND X1 // AND operation with the status of …	### [Part One] - Mitsubishi FX3U/FX3UC IL Instruction List Code ```IL ; Check if X0 is ON and X1 is OFF LD X0 ; Load the state of X0 (check if X0 is ON) ANDN X1 ; AND with the NOT of X1 (check if X1 is OFF) OUT M10 ; Output the result to M10 (M10 will be ON if X0 is ON and X1 is OFF) ``` ### [Part Two] - Program Logic Explanation 1. **Load the state of X0**: - The instruction `LD X0` loads the st…	[112, 93, 197]	[0.6167, 0.4003, 0.3996]	0.6817	0.6815	0.0018	0.0018	0.0693	0.0867	11.33	8.05
mistral-small3.1:24b	108	Can multiple ANI instructions be chained?	Example code: ``` LD X0 ANI X1 ANI X2 OUT Y5 ``` Explanation: Yes—X0 must be ON, X1 and X2 both OFF for Y5 to turn ON.	### [Part One] - Mitsubishi FX3U/FX3UC IL Instruction List Code ```plaintext // Declare inputs and outputs // Assuming the following: // - Inputs: X0 (Start Button), X1 (Stop Button) // - Outputs: Y0 (Motor On), Y1 (Motor Off), Y2 (Alarm) // - Internal registers: D100 (Timer Preset), D101 (Timer Current Value), D102 (Alarm Counter) // Initialize internal registers LD 0 // Load the value 0 into th…	### [Part One] - Mitsubishi FX3U/FX3UC IL Instruction List Code ```IL // Load the state of input X0 LD X0 // Perform AND with the inverse of input X1 ANI X1 // Perform AND with the inverse of input X2 ANI X2 // Perform AND with the inverse of input X3 ANI X3 // Output the result to Y0 OUT Y0 ``` ### [Part Two] - Program Logic Explanation 1. **Load the state of input X0**: - The `LD X0` instructio…	[113, 105, 147]	[0.6426, 0.6142, 0.4574]	0.4703	0.5694	0.0009	0.002	0.0385	0.0802	18.64	11.1
mistral-small3.1:24b	109	How to mix ANI and normal AND?	Example code: ``` LD X0 AND X1 ANI X2 OUT Y0 ``` Explanation: Checks X0=ON AND X1=ON, then X2=OFF before Y0 turns ON.	### Part One - Mitsubishi FX3U/FX3UC IL Instruction List Code ```il ; FX3U/FX3UC Instruction List Program ; This program demonstrates how to mix AND instructions (ANI) and normal AND (AND) instructions. ; Initialize variables (assuming addresses are pre-defined) ; D100: Input A ; D101: Input B ; D102: Input C ; D103: Input D ; D104: Result of AND operation ; D105: Result of ANI operation ; Start …	### [Part One] - Mitsubishi FX3U/FX3UC IL Instruction List Code Here is the complete IL program with line-by-line English comments: ```plaintext LD X0 ; Load the state of input X0 ANI X1 ; Perform AND with the inverted state of X1 ANI X2 ; Perform AND with the inverted state of X2 AND X3 ; Perform normal AND with the state of X3 OUT Y5 ; Output the result to Y5 ``` ### [Part Two] - Program Logic …	[128, 106, 108]	[0.7556, 0.4339, 0.4218]	0.5326	0.6604	0.0005	0.0034	0.0256	0.0794	16.02	9.87
mistral-small3.1:24b	110	What is the ANDP instruction used for?	Example code: ``` LD X0 ANDP X1 OUT Y0 ``` Explanation: When X0=ON, ANDP detects the rising edge of X1 (OFF→ON) once.	### Part One - Mitsubishi FX3U/FX3UC IL Instruction List Code ```il // Program Start Label LABEL MAIN // Declare input bits BIT Input1 BIT Input2 BIT Input3 // Declare output bit BIT Output // Start of the program logic LABEL START // Read the state of Input1 LD Input1 // AND the state of Input1 with Input2 AND Input2 // AND the result with Input3 ANDP Input3 // Store the result in Output OUT Out…	### [Part One] - Mitsubishi FX3U/FX3UC IL Instruction List Code ```plaintext LD X0 ; Load the state of input X0 into the accumulator ANDP X1 ; Detect the rising edge of input X1 (OFF→ON) if X0 is TRUE OUT Y0 ; Output the result to Y0 ``` ### [Part Two] - Program Logic Explanation 1. **Load the State of X0**: - The `LD X0` instruction loads the state of input X0 into the accumulator. This means th…	[130, 114, 118]	[0.7658, 0.6119, 0.6189]	0.5718	0.7234	0.0007	0.0214	0.0375	0.1575	11.23	6.53
mistral-small3.1:24b	111	How does ANDP differ from LDP?	Example code: ``` LD X2 LDP X3 ANDP X4 ``` Explanation: LDP detects X3’s rising edge independently; ANDP requires the prior condition TRUE then detects X4’s rising edge.	### Part One: Mitsubishi FX3U/FX3UC IL Instruction List Code ```plaintext // Declare input and output variables // D100: Input bit 1 // D101: Input bit 2 // D102: Output bit (result of AND operation) // Main program // 00000 LDP D100 ; Load the value of D100 into the accumulator // 00010 ANDP D101 ; Perform an AND operation between the accumulator and D101 // 00020 OUT D102 ; Output the result of…	To answer the question "How does ANDP differ from LDP?", let's first review the behavior of each instruction based on the reference examples provided. ### ANDP Instruction The ANDP (AND Positive Edge) instruction detects the rising edge of a signal only if the prior condition is TRUE. **Example Code:** ```plaintext LD X0 ANDP X1 OUT Y0 ``` **Explanation:** - `LD X0` loads the state of X0 into the…	[131, 110, 116]	[0.9269, 0.6367, 0.6745]	0.4401	0.7283	0.0007	0.013	0.0391	0.0916	12.27	14.11
mistral-small3.1:24b	112	Does ANDP keep detecting X1=ON?	Example code: ``` LD M10 ANDP X1 OUT Y0 ``` Explanation: It triggers only once at the moment X1 goes from OFF to ON.	### Part One: Mitsubishi FX3U/FX3UC IL Instruction List Code ```plaintext // Program Name: ANDP_Detection // Label: START START // Set the initial state of the ANDP instruction's output (D100) to OFF LDI 0 ANDP X1, D100 OUT D100 // Jump to the main loop JMP MAIN_LOOP // Label: MAIN_LOOP MAIN_LOOP // Check if X1 is ON LD X1 // If X1 is ON, set D100 to ON ANDP X1, D100 OUT D100 // Wait for a short …	### [Part One] - Mitsubishi FX3U/FX3UC IL Instruction List Code Below is the complete IL program with line-by-line English comments: ```plaintext ; Start of the IL program ; Load the state of X0 into the accumulator LD X0 ; Perform an AND operation with X1 ; This will result in TRUE (1) only if X0 is ON and X1 is OFF ANI X1 ; Output the result to Y0 ; Y0 will be ON if X0 is ON and X1 is OFF OUT Y…	[107, 110, 132]	[0.6167, 0.5033, 0.4998]	0.573	0.5384	0.0012	0.0099	0.0498	0.0594	14.32	15.04
mistral-small3.1:24b	113	Can multiple ANDP be chained?	Example code: ``` LD X0 ANDP X1 ANDP X2 OUT Y5 ``` Explanation: X0=ON, then rising edges of X1 and X2 each trigger once—possible but complex.	### Part One: Mitsubishi FX3U/FX3UC IL Instruction List Code ```plaintext ; Initialize the program ;------------------------------------------------------------- ; Line 1: Label definition for the start of the program ORG 0 ;------------------------------------------------------------- ; Line 2: Reset all outputs to ensure a clean start LD 0 ; Load the constant 0 (False) AND X000 ; AND with X000 …	### [Part One] - Mitsubishi FX3U/FX3UC IL Instruction List Code ```plaintext LD M0 ; Load the state of M0 (Master Enable) ANDP X1 ; Detect the rising edge of X1 (Condition 1) ANDP X2 ; Detect the rising edge of X2 (Condition 2) OUT Y5 ; Output to Y5 if all conditions are met ``` ### [Part Two] - Program Logic Explanation 1. **Load Master Enable (LD M0)**: - The program starts by loading the state…	[139, 111, 114]	[0.7455, 0.5183, 0.5173]	0.4616	0.5909	0.0006	0.0027	0.0356	0.0925	16.52	9.37
mistral-small3.1:24b	114	How to use ANDP with a counter?	Example code: ``` LD M20 ANDP X3 OUT C0 K10 ``` Explanation: When M20=ON, each rising edge of X3 increments counter C0 by 1.	### [Part One] - Mitsubishi FX3U/FX3UC IL Instruction List Code ```il ; Initialize variables LDI 0 ; Load immediate value 0 into the accumulator (ACC) OUT D100 ; Output the value in ACC to D100 (counter value) LDI 0 ; Load immediate value 0 into the accumulator (ACC) OUT D101 ; Output the value in ACC to D101 (ANDP result) ; Main program loop LBL MAIN ; Label for the main program loop ; Check if …	To use the ANDP instruction with a counter in Mitsubishi FX-series PLC IL instruction list, you can combine the ANDP instruction to detect a rising edge with a counter to perform an action after a certain number of rising edges have been detected. Below is an example program that demonstrates this concept. ### [Part One] - Mitsubishi FX3U/FX3UC IL Instruction List Code ```plaintext LD X0 ; Load t…	[110, 248, 68]	[0.6119, 0.4667, 0.493]	0.5805	0.6326	0.0008	0.0101	0.0351	0.081	18.57	11.29
mistral-small3.1:24b	115	What does the ANDF instruction detect?	Example code: ``` LD X0 ANDF X1 OUT Y0 ``` Explanation: When X0=ON, ANDF detects X1’s falling edge (ON→OFF) once.	### Part One: Mitsubishi FX3U/FX3UC IL Instruction List Code ```plaintext // Program Name: ANDF_Instruction_Example // Line 1: Label definition LBL MAIN // Line 2: ANDF Instruction - AND with flag // This instruction performs a bitwise AND operation between the contents of D0 and the flag (carry flag) and stores the result in D1. // The carry flag (CF) is not affected by this operation. ANDF D0, …	### [Part One] - Mitsubishi FX3U/FX3UC IL Instruction List Code The `ANDF` instruction detects the falling edge of two inputs and ensures that both inputs are in the falling edge state (ON→OFF) during the same scan. Example code: ```plaintext LDF X0 ; Detect the falling edge of X0 (ON→OFF) ANDF X1 ; AND with the falling edge of X1 (ON→OFF) OUT Y0 ; Output to Y0 if both X0 and X1 are in the fallin…	[130, 95, 155]	[0.7836, 0.7091, 0.6717]	0.5244	0.7864	0.0006	0.0029	0.0222	0.1063	12.3	7.94
mistral-small3.1:24b	116	How does ANDF differ from LDF?	Example code: ``` LD X2 LDF X3 ANDF X4 ``` Explanation: LDF independently detects X3’s falling edge; ANDF requires the prior condition TRUE then detects X4’s falling edge.	### Part One: Mitsubishi FX3U/FX3UC IL Instruction List Code ```plaintext // Define the memory addresses for the inputs and outputs // X0: Start Button (Input) // X1: Stop Button (Input) // Y0: Motor Output (Output) // Initialize the program LBL START // Label the start of the program // Check if the Start Button (X0) is pressed LD X0 // Load the value of X0 (Start Button) into the accumulator //…	### [Part One] - Mitsubishi FX3U/FX3UC IL Instruction List Code ```plaintext ; Program to demonstrate the difference between ANDF and LDF ; LDF: Detects the falling edge of X0 independently LDF X0 OUT M100 ; Store the result in M100 ; ANDF: Requires the prior condition (M100) to be TRUE, then detects the falling edge of X1 ANDF X1 OUT M101 ; Store the result in M101 ``` ### [Part Two] - Program L…	[136, 111, 101]	[0.9255, 0.6745, 0.663]	0.4162	0.7807	0.0006	0.0068	0.032	0.1288	12.45	7.4
mistral-small3.1:24b	117	Can ANDF chain multiple inputs?	Example code: ``` LD X0 ANDF X1 ANDF X2 OUT Y5 ``` Explanation: X0=ON, then both X1 and X2 must each go ON→OFF to trigger Y5.	### Part One - Mitsubishi FX3U/FX3UC IL Instruction List Code ```plaintext // Program Name: ANDF_Chain // Author: [Your Name] // Date: [Date] // Description: This program demonstrates the use of ANDF to chain multiple inputs. // Define Inputs // X0 - Input 1 // X1 - Input 2 // X2 - Input 3 // Define Outputs // Y0 - Output indicating the result of the ANDF chain // Start of the program 00000 LD X0…	### [Part One] - Mitsubishi FX3U/FX3UC IL Instruction List Code ```IL // Load the state of input X0 LD X0 // Chain ANDF with input X1 ANDF X1 // Chain ANDF with input X2 ANDF X2 // Chain ANDF with input X3 ANDF X3 // Output the result to Y5 OUT Y5 ``` ### [Part Two] - Program Logic Explanation 1. **Load the state of input X0**: - The `LD X0` instruction loads the state of input X0 into the accumu…	[139, 159, 119]	[0.7633, 0.441, 0.4799]	0.5677	0.6628	0.0016	0.0045	0.0577	0.101	14.63	10.03
mistral-small3.1:24b	118	What is the difference between ANDF and ANDP?	Example code: ``` LD X0 ANDP X1 ANDF X2 ``` Explanation: ANDP detects rising edges; ANDF detects falling edges, both requiring the prior condition TRUE.	### Part One: Mitsubishi FX3U/FX3UC IL Instruction List Code ```il // Define the inputs LD X000 // Load the value of input X000 into the accumulator (ACC) ANDF X001 // Perform an AND operation with input X001 and the value in the ACC (Bitwise AND) ST D000 // Store the result in the data register D000 // Define the inputs LD X002 // Load the value of input X002 into the accumulator (ACC) ANDP X003…	### [Part One] - Mitsubishi FX3U/FX3UC IL Instruction List Code ```plaintext LD X0 ; Load the state of X0 (TRUE or FALSE) LDF X1 ; Load the falling edge of X1 (detects the transition from ON to OFF) ANDF X2 ; AND the falling edge of X2 with the previous conditions (X0 AND falling edge of X1) OUT Y0 ; Output the result to Y0 LD X3 ; Load the state of X3 (TRUE or FALSE) ANDP X4 ; AND the rising edg…	[116, 110, 148]	[0.6574, 0.6189, 0.4777]	0.4255	0.6379	0.0006	0.0033	0.0274	0.0772	14.52	14.07
mistral-small3.1:24b	119	Can ANDF be combined with pulse M8013?	Example code: ``` LD M8013 ANDF X10 OUT M60 ``` Explanation: Yes—but only when M8013=ON and X10 transitions ON→OFF in that scan will M60 trigger.	### [Part One] - Mitsubishi FX3U/FX3UC IL Instruction List Code ```plaintext // Initialize the memory address for the pulse output LD M8013 // Load the value of M8013 into the accumulator OUT D100 // Output the value to D100 (temporary storage) // Initialize the memory address for the ANDF function LD D101 // Load the value of D101 (ANDF input 1) into the accumulator ANDF D102 // Perform ANDF ope…	### [Part One] - Mitsubishi FX3U/FX3UC IL Instruction List Code ```IL // Load the pulse signal from M8013 LD M8013 // Perform an ANDF operation with X0 ANDF X0 // Perform an ANDF operation with X1 ANDF X1 // Perform an ANDF operation with X2 ANDF X2 // Output the result to Y3 OUT Y3 ``` ### [Part Two] - Program Logic Explanation 1. **Load the Pulse Signal (M8013):** - The program starts by loadin…	[253, 117, 245]	[0.606, 0.4799, 0.526]	0.5115	0.5052	0.0009	0.0019	0.0322	0.0759	17.82	10.07
mistral-small3.1:24b	120	How does the OR instruction perform logical OR?	Example code: ``` LD X0 OR X1 OUT Y0 ``` Explanation: Y0 turns ON if either X0 or X1 is ON.	### Part One: Mitsubishi FX3U/FX3UC IL Instruction List Code ```plaintext // Define the input bits LDI 0 // Load the immediate value 0 into the accumulator ANI 01H // AND the accumulator with 01H (binary 0000 0001) // This sets the accumulator to 0 if the least significant bit of the input is 0 // and to 1 if the least significant bit of the input is 1 ST D1 // Store the result in D1 (this will b…	### [Part One] - Mitsubishi FX3U/FX3UC IL Instruction List Code ```plaintext LD X0 ; Load the state of X0 into the accumulator (ACC) OR X1 ; Perform a logical OR operation with X1 OUT Y0 ; Output the result to Y0 ``` ### [Part Two] - Program Logic Explanation 1. **LD X0**: This instruction loads the state of input X0 into the accumulator (ACC). The accumulator is an internal register that holds t…	[100, 123, 130]	[0.9019, 0.6541, 0.6223]	0.5528	0.6491	0.0009	0.0219	0.0357	0.0964	15.89	8.13
mistral-small3.1:24b	121	Can OR be used repeatedly?	Example code: ``` LD X0 OR X1 OR X2 OUT Y0 ``` Explanation: Yes—Y0 turns ON if any of X0, X1, or X2 is ON.	### Part One: Mitsubishi FX3U/FX3UC IL Instruction List Code ```plaintext ; Program to demonstrate the use of the OR instruction repeatedly ; in a Mitsubishi FX3U/FX3UC PLC using Instruction List (IL) programming ; Define the inputs LDI 1 ; Load immediate value 1 into the accumulator (ACC) ANDI 1 ; AND the accumulator with 1 (this is redundant but for clarity) ORI 2 ; OR the accumulator with 2 (A…	### [Part One] - Mitsubishi FX3U/FX3UC IL Instruction List Code ```plaintext ; Start of the IL program ; ; Line 1: Load the value of input X0 into the accumulator LD X0 ; Line 2: Perform a logical OR operation with the value of input X1 OR X1 ; Line 3: Perform another logical OR operation with the value of input X2 OR X2 ; Line 4: Output the result to output Y10 OUT Y10 ; Line 5: Load the value o…	[172, 143, 127]	[0.5074, 0.4005, 0.4365]	0.4861	0.5974	0.0004	0.0028	0.0254	0.054	18.55	18.71
mistral-small3.1:24b	122	How to mix OR and AND?	Example code: ``` LD X0 AND X1 OR X2 OUT Y0 ``` Explanation: (X0 AND X1) OR X2; Y0 turns ON if X0&X1 are both ON or X2=ON.	### Part One: Mitsubishi FX3U/FX3UC IL Instruction List Code ```il ; IL Program to demonstrate mixing OR and AND logic ; Start of the program ; Line 1: Label definition LBL START ; Line 2: Read input X0 (Start Button) LD X0 ; Line 3: Read input X1 (Condition 1) LD X1 ; Line 4: Perform OR operation with the previous result (Start Button OR Condition 1) OR ; Line 5: Read input X2 (Condition 2) LD X…	### [Part One] - Mitsubishi FX3U/FX3UC IL Instruction List Code Here is an example of how to mix OR and AND instructions in Mitsubishi FX3U/FX3UC Instruction List programming. This example will demonstrate a scenario where we need to perform a combination of OR and AND operations to control an output. ```assembly ; Load X0 LD X0 ; Perform OR operation with X1 OR X1 ; Perform AND operation with X2…	[128, 100, 179]	[0.6483, 0.5233, 0.5689]	0.6752	0.6315	0.0013	0.0054	0.0664	0.1283	12.42	8.45
mistral-small3.1:24b	123	What is the execution order of OR?	Example code: ``` LD X0 OR X1 AND X2 ``` Explanation: First (X0 OR X1), then AND X2—executed line by line.	### Part One: Mitsubishi FX3U/FX3UC IL Instruction List Code ```plaintext // Program Name: OR_Execution_Order // Author: // Date: // Define inputs LD D000 // Load the value of D000 (Input 1) into the accumulator ANL D001 // AND the value of D001 (Input 2) with the accumulator ORL D002 // OR the value of D002 (Input 3) with the accumulator OUT D003 // Output the result to D003 (Output) END ``` ###…	### [Part One] - Mitsubishi FX3U/FX3UC IL Instruction List Code ```plaintext ; Program to determine the execution order of the OR instruction ; This program will illustrate how the OR instruction evaluates multiple conditions ; Initialize the inputs LD X0 ; Load the value of X0 (input) OR X1 ; Perform logical OR with X1 OR X2 ; Perform logical OR with X2 OUT Y0 ; Output the result to Y0 ; This pr…	[120, 127, 179]	[0.6541, 0.4024, 0.4126]	0.6021	0.6772	0.0006	0.0017	0.0321	0.0741	13.29	9.75
mistral-small3.1:24b	124	How does OR differ from OUT?	Example code: ``` LD X3 OR X4 OUT Y1 ``` Explanation: OR is a logical instruction; OUT is the final output instruction that drives the element.	### [Part One] - Mitsubishi FX3U/FX3UC IL Instruction List Code ```plaintext 00000 LD X000 ; Load the value of input X000 into the accumulator (ACC) 00010 OR X001 ; Perform a logical OR operation between the value in ACC and input X001, storing the result in ACC 00020 OR X002 ; Perform a logical OR operation between the value in ACC and input X002, storing the result in ACC 00030 OUT Y000 ; Outpu…	### [Part One] - Mitsubishi FX3U/FX3UC IL Instruction List Code ```assembly ; This program demonstrates the difference between OR and OUT instructions. ; It assumes that X0 and X1 are input bits and Y0 and Y1 are output bits. ; First, we will use the OR instruction to turn on Y0 if either X0 or X1 is ON. LD X0 ; Load the state of X0 into the accumulator OR X1 ; Perform a logical OR with X1 OUT Y0…	[161, 120, 148]	[0.6319, 0.5156, 0.3962]	0.6329	0.6961	0.001	0.0026	0.0556	0.1063	18.06	7.98
mistral-small3.1:24b	125	What does the ORI instruction do?	Example code: ``` LD X0 ORI X1 OUT Y0 ``` Explanation: ORI ORs the inverse of X1 (X1=OFF) with the preceding condition.	### Part One: Mitsubishi FX3U/FX3UC IL Instruction List Code ```plaintext ; Declare variables ; X000 - Input bit for Start signal ; Y000 - Output bit for Motor Start ; Y001 - Output bit for Motor Stop ; D000 - Timer Preset value (in milliseconds) ; D001 - Timer Current value ; T000 - Timer ; Program Start 00000 LD X000 ; Load the start signal into the accumulator 00001 JMP 00007 ; If X000 is ON (…	### [Part One] - Mitsubishi FX3U/FX3UC IL Instruction List Code Here is the complete IL program with line-by-line English comments: ```plaintext ; Initialize the program LD X0 ; Load the value of input X0 ORI X1 ; Perform an OR operation with the inverse of X1 OUT Y0 ; Output the result to Y0 ``` ### [Part Two] - Program Logic Explanation 1. **Load Input X0**: - The program starts by loading the …	[130, 105, 129]	[0.7951, 0.764, 0.7425]	0.3932	0.6873	0.0009	0.0152	0.0307	0.1101	18.78	8.49
mistral-small3.1:24b	126	What is the difference between ORI and LDI?	Example code: ``` LDI X2 ORI X3 ``` Explanation: LDI inverts at load; ORI inverts only for the OR comparison.	### Part One: Mitsubishi FX3U/FX3UC IL Instruction List Code ```plaintext ; Program to demonstrate the use of ORI and LDI instructions ; Start of the program 00000 ORG 0 ; Origin, start of the program at address 0 00001 LD D0 ; Load the value from D0 into the accumulator 00002 ORI 1 ; Perform a bitwise OR operation between the accumulator and the value 1 00003 OUT X0 ; Output the result to X0 000…	### [Part One] - Mitsubishi FX3U/FX3UC IL Instruction List Code ```il // Load the value of M0 (assuming M0 is a memory bit) LD M0 // Perform an OR operation with the inverted value of X6 (assuming X6 is an input bit) ORI X6 // Output the result to Y1 (assuming Y1 is an output bit) OUT Y1 ``` ### [Part Two] - Program Logic Explanation 1. **LD M0**: The program starts by loading the value of the me…	[106, 129, 131]	[0.823, 0.659, 0.6766]	0.6297	0.5594	0.0011	0.0025	0.0386	0.0484	17.64	12.41
mistral-small3.1:24b	127	Can ORI handle multiple conditions?	Example code: ``` LD X0 ORI X1 ORI X2 OUT Y10 ``` Explanation: Y10 turns ON if X0=ON or X1=OFF or X2=OFF.	### [Part One] - Mitsubishi FX3U/FX3UC IL Instruction List Code Below is the Instruction List (IL) program for a PLC that handles multiple conditions using the ORI (OR) instruction. The program will check if any of several conditions are true and set an output accordingly. ```plaintext // Define the inputs and outputs // Inputs: X000, X001, X002 (conditions to check) // Output: Y000 (result of OR…	### [Part One] - Mitsubishi FX3U/FX3UC IL Instruction List Code ```plaintext LD X10 ; Load the state of input X10 into the accumulator ORI X11 ; Perform an OR operation with the inverse of X11 ORI X12 ; Perform an OR operation with the inverse of X12 OUT Y2 ; Output the result to Y2 ``` ### [Part Two] - Program Logic Explanation 1. **Load Input X10**: - The program starts by loading the state of …	[139, 129, 128]	[0.6452, 0.6407, 0.5994]	0.6343	0.7131	0.0007	0.0017	0.0449	0.0765	13.34	10.33
mistral-small3.1:24b	128	How to mix ORI with normal OR?	Example code: ``` LD X3 ORI X4 OR X5 OUT Y20 ``` Explanation: Equivalent to (X3 OR (NOT X4)) OR X5.	### [Part One] - Mitsubishi FX3U/FX3UC IL Instruction List Code ```plaintext ;-------------------------------------------------------- ; Program: Mixing ORI with normal OR ; Author: [Your Name] ; Date: [Today's Date] ;-------------------------------------------------------- ; Initialization Section ; Define input and output addresses X0 EQU D000 ; Input bit X0 mapped to D000 X1 EQU D001 ; Input b…	### [Part One] - Mitsubishi FX3U/FX3UC IL Instruction List Code ```plaintext LD X0 ; Load the state of X0 (input bit) OR X1 ; Perform a logical OR with X1 (input bit) ORI X2 ; Perform a logical OR with the inverse of X2 (input bit) OUT Y0 ; Output the result to Y0 (output bit) ``` ### [Part Two] - Program Logic Explanation 1. **Load X0**: The program starts by loading the state of input bit `X0` …	[109, 129, 179]	[0.7556, 0.6114, 0.4749]	0.4716	0.6009	0.0005	0.0011	0.0273	0.0643	19.0	7.62
mistral-small3.1:24b	129	When is ORI typically used?	Example code: ``` LD M0 ORI X6 OUT Y1 ``` Explanation: Used for safety conditions—Y1 ON if M0=ON or X6=OFF.	### Part One: Mitsubishi FX3U/FX3UC IL Instruction List Code ```il // Start of the program LD X000 // Load the value of input X000 (e.g., a push button) into the accumulator ANI #0001 // AND the accumulator with the hexadecimal value 0001 (binary 0000 0001) // This effectively checks if the least significant bit of X000 is set (i.e., X000 is ON) JMP END_PROGRAM // If the result of the AND operati…	### [Part One] - Mitsubishi FX3U/FX3UC IL Instruction List Code ```assembly ; Program to demonstrate the use of ORI and OR instructions ; This program will control an output based on the status of three inputs ; Start of the program LABEL START ; Load the status of input X0 into the accumulator LD X0 ; Perform an ORI operation with input X1 (ORs the inverse of X1 with the accumulator) ORI X1 ; Pe…	[125, 128, 126]	[0.7425, 0.6114, 0.659]	0.5143	0.596	0.0005	0.0006	0.0382	0.045	16.06	12.12
mistral-small3.1:24b	130	What does the ORP instruction detect?	Example code: ``` LD X0 ORP X1 OUT Y0 ``` Explanation: When X0=ON, ORP detects the rising edge of X1 (OFF→ON) in that scan.	### [Part One] - Mitsubishi FX3U/FX3UC IL Instruction List Code ```plaintext ; Mitsubishi FX3U/FX3UC Instruction List Code ; Program to detect an overrun condition using the ORP (Overrun Pulse) instruction ; Start of the program 00000 L D100 ; Load the value from D100 into the accumulator (Acc) 00001 ORP D101 ; ORP instruction: Detects if the value in D100 is greater than the value in D101 ; If D…	The ORP (OR Positive edge) instruction detects the rising edge (OFF→ON) of the input signal and generates a single-scan pulse. This means it will be TRUE only on the scan when the input signal goes from OFF to ON. ### Example Code: ```plaintext LD M10 ORP X1 OUT Y5 ``` ### Explanation: - `LD M10`: Loads the state of M10 into the accumulator. If M10 is ON, the accumulator is set to TRUE; if M10 is…	[125, 90, 132]	[0.7951, 0.6765, 0.5674]	0.5636	0.7703	0.0006	0.0093	0.0444	0.056	14.22	19.15
mistral-small3.1:24b	131	How does ORP differ from LDP?	Example code: ``` LD X2 LDP X3 ORP X4 ``` Explanation: LDP detects X3’s rising edge independently; ORP requires the prior condition TRUE then detects X4’s rising edge.	### Part One: Mitsubishi FX3U/FX3UC IL Instruction List Code ```plaintext ; This program demonstrates the use of ORP (OR Output) and LDP (Load Pointer) instructions in Mitsubishi FX-series PLCs. ; ORP is used to set a bit in a specified memory location if any of the specified bits are set. ; LDP is used to load a pointer from a specified memory location into the accumulator. ; Define memory locat…	### [Part One] - Mitsubishi FX3U/FX3UC IL Instruction List Code Here is the complete IL program with line-by-line English comments: ```plaintext ; Initialize the program LD X0 ; Load the state of input X0 into the accumulator ORP X1 ; Detect the rising edge of X1 (OFF→ON) if X0 is ON OUT Y0 ; Output the result to Y0 ; Initialize the program LD X2 ; Load the state of input X2 into the accumulator …	[111, 130, 136]	[0.9269, 0.6281, 0.7167]	0.5058	0.6555	0.0005	0.0114	0.0281	0.1075	15.24	9.91
mistral-small3.1:24b	132	Does ORP stay ON continuously?	Example code: ``` LD M10 ORP X1 OUT Y5 ``` Explanation: No—it’s TRUE only on the scan when X1 goes from OFF to ON.	### Part One: Mitsubishi FX3U/FX3UC IL Instruction List Code Below is the complete Instruction List (IL) program for a Mitsubishi FX3U/FX3UC PLC. This program checks if a condition (represented by a digital input) keeps an output (ORP) continuously ON. ```plaintext ; Initialize the program LD X000 ; Load the state of digital input X000 (assuming X000 is the condition to check) ANL K001 ; AND oper…	### [Part One] - Mitsubishi FX3U/FX3UC IL Instruction List Code ```plaintext // Example Program to demonstrate the behavior of ORP // This program will check if ORP stays ON continuously. // Step 1: Load the initial condition LD M20 // Load the state of M20 (assume M20 is an input or condition) // Step 2: Detect the rising edge of X3 using ORP ORP X3 // Detect the rising edge of X3, but only if M…	[134, 158, 131]	[0.604, 0.5602, 0.5352]	0.4854	0.5623	0.0018	0.0033	0.0514	0.0601	11.29	12.73
mistral-small3.1:24b	133	Can ORP be used on two different inputs simultaneously?	Example code: ``` LD X0 ORP X1 ORP X2 OUT Y6 ``` Explanation: Yes—while X0=ON, rising edges of X1 or X2 each trigger once.	### Part One: Mitsubishi FX3U/FX3UC IL Instruction List Code Below is the complete IL program to check if ORP (Output Relay Pulse) can be used on two different inputs simultaneously. This program will toggle two different outputs based on two different inputs using the ORP instruction. ```plaintext ; Program to check if ORP can be used on two different inputs simultaneously ; Define Inputs D100 L…	### [Part One] - Mitsubishi FX3U/FX3UC IL Instruction List Code ```plaintext ; Example code to demonstrate the use of ORP on two different inputs simultaneously ; Load the first input LD X0 ; Use ORP with the first input and the second input ORP X1 ; Use ORP with the first input and the third input ORP X2 ; Output the result to Y5 OUT Y5 ``` ### [Part Two] - Program Logic Explanation 1. **Load th…	[113, 134, 128]	[0.6769, 0.549, 0.4958]	0.5126	0.6218	0.0006	0.0026	0.0383	0.1056	16.21	9.14
mistral-small3.1:24b	134	Can ORP start a one-shot timer?	Example code: ``` LD M20 ORP X3 OUT T0 K50 ``` Explanation: When M20=ON, a rising edge on X3 starts T0 for one pulse.	### [Part One] - Mitsubishi FX3U/FX3UC IL Instruction List Code ```plaintext ;------------------------------------------------------------ ; ORP (One-Shot Pulse) Timer Start Program ;------------------------------------------------------------ ; Define Inputs and Outputs ; D100: ORP Input (One-Shot Pulse Input) ; D101: Timer Start Output (To Start Timer) ; T0: Timer (Timer Register) ; D102: Timer…	### [Part One] - Mitsubishi FX3U/FX3UC IL Instruction List Code ```il ; Initialize the program ; Set the starting condition for the one-shot timer LD X0 ; Load the condition X0 ORP X1 ; Check for the rising edge of X1 OUT T0 K100 ; Start the one-shot timer T0 with a preset value of 100 END ; End of the program ``` ### [Part Two] - Program Logic Explanation 1. **Initialization**: - The program sta…	[94, 127, 132]	[0.7324, 0.4541, 0.604]	0.4954	0.6118	0.0005	0.0027	0.032	0.0909	18.99	7.59
mistral-small3.1:24b	135	When is the ORF instruction used?	Example code: ``` LD M0 ORF X0 OUT Y0 ``` Explanation: While M0=ON, ORF detects X0’s falling edge (ON→OFF) once.	### [Part One] - Mitsubishi FX3U/FX3UC IL Instruction List Code ```il ;----------------------------------------------------------- ; Program Name: Example Program ; Description: This program demonstrates the use of the ORF instruction. ;----------------------------------------------------------- ; Initialize variables (assuming these are defined in the data table) ; X0000: Input bit for start sig…	### [Part One] - Mitsubishi FX3U/FX3UC IL Instruction List Code ```plaintext ; Program to demonstrate the use of the ORF instruction ; This program will use the ORF instruction to detect a falling edge on X2 ; after the initial condition X1 is TRUE. ; Step 1: Load the initial condition X1 LD X1 ; Step 2: Detect the falling edge of X2 after X1 is TRUE ORF X2 ; Step 3: Output the result to Y0 OUT Y…	[125, 136, 115]	[0.777, 0.6197, 0.7425]	0.4759	0.7236	0.0005	0.0039	0.0254	0.0828	17.17	8.37
mistral-small3.1:24b	136	How does ORF differ from LDF?	Example code: ``` LDF X1 ORF X2 ``` Explanation: LDF independently detects X1’s falling edge; ORF requires the prior condition TRUE then detects X2’s falling edge.	### [Part One] - Mitsubishi FX3U/FX3UC IL Instruction List Code ```plaintext 00000 LDA D100 ; Load the value of D100 into the accumulator (ACC) 00010 AND X000 ; Perform a bitwise AND operation between the ACC and X000 00020 STA D101 ; Store the result of the AND operation into D101 00030 LDA D102 ; Load the value of D102 into the accumulator (ACC) 00040 ORF X000 ; Perform a bitwise OR operation b…	### [Part One] - Mitsubishi FX3U/FX3UC IL Instruction List Code ```plaintext ; This program demonstrates the difference between ORF and LDF instructions. ; ORF detects a falling edge (ON to OFF) of a signal after a prior condition is TRUE. ; LDF independently detects a falling edge of a signal. ; Initialize the program LD M0 ; Load the condition M0 (assume M0 is already set to ON) ORF X0 ; Detect…	[116, 135, 131]	[0.9255, 0.6197, 0.7167]	0.4947	0.7948	0.0005	0.0039	0.0242	0.0967	15.57	11.26
mistral-small3.1:24b	137	Can ORF be used for a button release action?	Example code: ``` LD X3 ORF X4 OUT M10 ``` Explanation: If X3=ON, when X4 goes ON→OFF, M10 triggers once.	### [Part One] - Mitsubishi FX3U/FX3UC IL Instruction List Code ```plaintext // Define inputs and outputs // D100 - Button Pressed (Input) // X1 - LED Output (Output) // Program Start LD D100 // Load the value of D100 (Button Pressed) into the accumulator AND X1 // AND the accumulator with X1 (LED Output) ANU D100 // AND NOT the accumulator with D100 (Button Pressed) OUT X1 // Output the result t…	### [Part One] - Mitsubishi FX3U/FX3UC IL Instruction List Code ```plaintext // Declare input and output addresses X0 ; Input bit for the button Y0 ; Output bit to indicate the button release action // Main program logic LD X0 ; Load the state of the button (X0) ORF X0 ; Detect the falling edge of the button (button release) OUT Y0 ; Set the output Y0 when the button is released END ``` ### [Part…	[157, 139, 134]	[0.6691, 0.5078, 0.4719]	0.556	0.5824	0.0006	0.0008	0.0326	0.0526	13.46	9.51
mistral-small3.1:24b	138	Does ORF hold the output ON?	Example code: ``` LD M20 ORF X5 OUT Y10 ``` Explanation: No—it’s TRUE only on the scan when X5 falls.	### Part One: Mitsubishi FX3U/FX3UC IL Instruction List Code ```plaintext ; Mitsubishi FX3U/FX3UC Instruction List Code ; Program to check if the output ORF holds the output ON ; Declare variables ; Assuming ORF is an output bit (e.g., Y0) ; Assuming a timer is used to hold the output (e.g., T0) ; Initialize the timer (T0) and output (ORF) LD 0 ; Load immediate value 0 (reset) OUT Y0 ; Output to …	To answer the question "Does ORF hold the output ON?" let's first understand the ORF (One-shot Rising Edge) instruction in the context of Mitsubishi FX-series PLCs. ### ORF Instruction Behavior The ORF instruction detects the rising edge (OFF→ON) of a specified input and triggers an output for one scan cycle. This means that the output will be ON for only one scan cycle when the rising edge is de…	[135, 153, 139]	[0.599, 0.496, 0.5792]	0.4341	0.5277	0.0004	0.0008	0.0288	0.0645	19.0	9.3
mistral-small3.1:24b	139	Can multiple ORF be chained?	Example code: ``` LD X0 ORF X1 ORF X2 OUT Y5 ``` Explanation: Yes—each falling edge on X1 or X2 triggers Y5 if X0=ON.	### Part One: Mitsubishi FX3U/FX3UC IL Instruction List Code ```plaintext // Program to demonstrate chaining of multiple ORF (OR Function) instructions // Declare input bits LD X000 // Load the state of input X000 into the accumulator ANL X001 // AND the state of input X001 with the accumulator ANL X002 // AND the state of input X002 with the accumulator ANL X003 // AND the state of input X003 wi…	### [Part One] - Mitsubishi FX3U/FX3UC IL Instruction List Code Here is an example of how multiple ORF instructions can be chained in an IL program: ```IL LDF X0 // Load the falling edge of X0 ORF X1 // Chain the falling edge of X1 ORF X2 // Chain the falling edge of X2 OUT Y5 // Output to Y5 ``` ### [Part Two] - Program Logic Explanation 1. **LDF X0**: This instruction loads the falling edge of …	[117, 136, 127]	[0.7633, 0.5448, 0.6452]	0.4723	0.6688	0.0005	0.0083	0.0261	0.1176	19.12	7.85
mistral-small3.1:24b	140	When is the ORB instruction needed instead of a simple OR?	Example: When two series groups need to be ORed. Explanation: For (X0 & X2) OR (X1 & X3), use ORB after each series block.	### Part One: Mitsubishi FX3U/FX3UC IL Instruction List Code ```plaintext ;--------------------------------------------------------------------------------- ; Program: ORB_Instruction_Example ; Purpose: Demonstrate the use of the ORB instruction in Mitsubishi FX-series PLCs ;--------------------------------------------------------------------------------- ; Declare Inputs ; D100: Input 1 ; D101: …	### [Part One] - Mitsubishi FX3U/FX3UC IL Instruction List Code The following is an example IL program that uses the ORB instruction. This program is designed to detect the rising edge of input X1 while input X0 is ON and then turn on output Y0. ```il LD X0 ; Load the state of input X0 ORB X1 ; Detect the rising edge of input X1 while X0 is ON OUT Y0 ; Output the result to Y0 ``` ### [Part Two] -…	[144, 135, 143]	[0.653, 0.4443, 0.6007]	0.3573	0.4267	0.0009	0.0014	0.0262	0.0435	19.2	8.9
mistral-small3.1:24b	141	How to use ORB for two series groups in parallel?	Example code: ``` LD X0 AND X2 LD X1 AND X3 ORB OR X4 OUT Y0 ``` Explanation: Series (X0&X2) and (X1&X3) are ORed by ORB, then OR X4.	### [Part One] - Mitsubishi FX3U/FX3UC IL Instruction List Code ```plaintext // Program: ORB_Parallel_Groups // Description: This program demonstrates the use of ORB for two series groups in parallel. // Define the input bits // X000: Input from the first series group // X001: Input from the second series group // Define the output bit // Y000: Output indicating the result of the ORB operation //…	### [Part One] - Mitsubishi FX3U/FX3UC IL Instruction List Code ```plaintext ; Load the first series group LD X0 AND X1 AND X2 ; Store the result of the first series group in a temporary register (e.g., D100) MOV D100 ; Load the second series group LD X3 AND X4 AND X5 ; Store the result of the second series group in another temporary register (e.g., D101) MOV D101 ; Load the result of the first s…	[146, 144, 222]	[0.5749, 0.3723, 0.282]	0.58	0.6077	0.0007	0.0054	0.0559	0.0983	14.01	11.02
mistral-small3.1:24b	142	How to OR more than two series groups?	Example: Use ORB after each group. Explanation: You can chain ORB multiple times, but Mitsubishi often limits to 8.	### [Part One] - Mitsubishi FX3U/FX3UC IL Instruction List Code ```plaintext // Define the inputs for the series groups // Assuming we have three series groups with the following inputs: // Series Group 1: X0, X1 // Series Group 2: X2, X3 // Series Group 3: X4, X5 // Series Group 1 AND operation LD X0 // Load the value of X0 (Series Group 1, Input 1) AND X1 // AND with X1 (Series Group 1, Input 2…	### [Part One] - Mitsubishi FX3U/FX3UC IL Instruction List Code ```IL // Load the first series group condition X0 LD X0 // AND with the second condition X1 in the first series group AND X1 // Load the second series group condition X2 LD X2 // AND with the third condition X3 in the second series group AND X3 // Load the third series group condition X4 LD X4 // AND with the fourth condition X5 in t…	[146, 122, 141]	[0.6032, 0.2992, 0.5415]	0.2736	0.3236	0.0004	0.0006	0.0106	0.0263	18.61	12.73
mistral-small3.1:24b	143	Why can’t ORB be used indefinitely?	Example: 10 ORBs in a row. Explanation: Most Mitsubishi PLCs limit ORB to 8; beyond that causes errors.	### [Part One] - Mitsubishi FX3U/FX3UC IL Instruction List Code ```plaintext // Define Inputs LD X000 // Load the value of input X000 into the accumulator ANI #0001 // AND the accumulator with 0001 (bitmask for the first bit) ST Y000 // Store the result in output Y000 // Define Outputs LD Y000 // Load the value of output Y000 into the accumulator ORI #0001 // OR the accumulator with 0001 (set the…	### [Part One] - Mitsubishi FX3U/FX3UC IL Instruction List Code ```plaintext ; Program to control a simple traffic light system with pedestrian crossing ; This example assumes the following inputs and outputs: ; X0 - Pedestrian button press ; X1 - Vehicle detection on the main road ; X2 - Vehicle detection on the side road ; Y0 - Main road green light ; Y1 - Main road red light ; Y2 - Side road g…	[140, 121, 141]	[0.6007, 0.4005, 0.3694]	0.1247	0.2413	0.0009	0.0007	0.0255	0.0195	19.08	19.12
mistral-small3.1:24b	144	Do you need ORB for a simple X0 OR X1?	Example code: ``` LD X0 OR X1 OUT Y0 ``` Explanation: No—simple parallel contacts use OR. ORB is for parallel blocks.	### Part One: Mitsubishi FX3U/FX3UC IL Instruction List Code ```plaintext // Program Start // LD X0 - Load the value of input X0 into the accumulator LD X0 // OR X1 - Perform a logical OR operation with the value of input X1 OR X1 // ST Y0 - Store the result of the logical OR operation into output Y0 ST Y0 // Program End ``` ### Part Two: Program Logic Explanation The provided program is a simple…	### [Part One] - Mitsubishi FX3U/FX3UC IL Instruction List Code ```plaintext // Initialize the program ORG 0 // Start of the main logic // Load X0 LD X0 // OR with X1 OR X1 // AND with X2 AND X2 // Output to Y0 OUT Y0 // End of the main logic END ``` ### [Part Two] - Program Logic Explanation 1. **Initialization**: The program starts at the origin (ORG 0). This is the entry point for the PLC to b…	[140, 149, 141]	[0.653, 0.5896, 0.3723]	0.3153	0.287	0.0018	0.0028	0.0616	0.0759	9.33	7.48
mistral-small3.1:24b	145	What is the primary use of the ANB instruction?	Example: After parallel groups, then series. Explanation: ANB combines a completed parallel block with additional series conditions.	### Part One: Mitsubishi FX3U/FX3UC IL Instruction List Code ```plaintext 00000 LD X0 ; Load the value of input X0 into the accumulator 00001 AND X1 ; Perform a logical AND operation between the accumulator and input X1 00002 ANB X2 ; Perform an AND operation with a memory bit (X2). The result is stored in the accumulator. 00003 OUT Y0 ; Output the result to Y0 00004 END ; End of the program ``` …	### [Part One] - Mitsubishi FX3U/FX3UC IL Instruction List Code The ANB instruction is used to perform an AND operation with a block of parallel inputs. This is particularly useful when you want to ensure that all conditions in a parallel block are met before proceeding. Here is an example IL program that demonstrates the use of the ANB instruction: ```IL ; Start of the program ; Reset the output…	[105, 148, 135]	[0.7113, 0.6462, 0.5887]	0.2633	0.3446	0.0006	0.0016	0.027	0.0488	12.38	9.2
mistral-small3.1:24b	146	How to use ANB for a parallel group then series?	Example code: ``` LD X0 OR X1 AND X2 LDI X3 OR X4 ORI X5 ANB OUT Y0 ``` Explanation: After OR/parallel block, ANB ANDs with remaining conditions.	### [Part One] - Mitsubishi FX3U/FX3UC IL Instruction List Code ```plaintext ; Line 0000: Define the label for the start of the program LBL 0000 ; Line 0001: Read the status of input X000 LD X000 ; Line 0002: Read the status of input X001 LD X001 ; Line 0003: Perform an AND operation between the results of X000 and X001 AND ; Line 0004: Read the status of input X002 LD X002 ; Line 0005: Perform a…	### [Part One] - Mitsubishi FX3U/FX3UC IL Instruction List Code ```plaintext // Start of the program LD X0 // Load the value of input X0 AND X1 // AND it with the value of input X1 ANB // Parallel AND with the next group LD X2 // Load the value of input X2 AND X3 // AND it with the value of input X3 ANB // Parallel AND with the next group LD X4 // Load the value of input X4 AND X5 // AND it with …	[147, 141, 142]	[0.6976, 0.5749, 0.6032]	0.6765	0.583	0.0006	0.0016	0.0401	0.0705	14.68	12.45
mistral-small3.1:24b	147	How to chain multiple ANB groups?	Example: Use ANB repeatedly. Explanation: You can chain ANB for complex block ANDing, but there’s a limit.	### [Part One] - Mitsubishi FX3U/FX3UC IL Instruction List Code ```plaintext ; Mitsubishi FX3U/FX3UC IL Instruction List Code for Chaining Multiple ANB Groups ; Declare ANB groups ANB D100, D101, D102, D103 ; ANB group 1 ANB D104, D105, D106, D107 ; ANB group 2 ANB D108, D109, D110, D111 ; ANB group 3 ; Main program loop LBL 0 ; Label 0: Start of the main program loop ; Check if the first ANB gro…	### [Part One] - Mitsubishi FX3U/FX3UC IL Instruction List Code Here is an example of how to chain multiple ANB groups in Mitsubishi FX3U/FX3UC Instruction List (IL) programming: ```IL // First ANB group LD X0 // Load X0 OR X1 // OR with X1 (parallel group) AND X2 // AND with X2 (series with the parallel group) LDI X3 // Load inverted X3 OR X4 // OR with X4 (parallel group) ORI X5 // OR with inve…	[146, 113, 148]	[0.6976, 0.3993, 0.4615]	0.3657	0.3689	0.0004	0.0004	0.0195	0.0192	19.11	19.08
mistral-small3.1:24b	148	How does ANB differ from AND?	Example code: ``` LD X0 AND X1 OUT Y0 ``` Explanation: AND is for simple series; ANB is for ANDing a parallel block.	### Part One: Mitsubishi FX3U/FX3UC IL Instruction List Code ```plaintext // Define the inputs and outputs LDI 00000 // Load the immediate value 0 (false) into the accumulator AND D000 // AND operation with the input D000 (Start Switch) ANB D001 // ANB operation with the input D001 (Condition) OUT D100 // Output the result to D100 (Output Relay) // Explanation of the code: // // 1. LDI 00000 // L…	### [Part One] - Mitsubishi FX3U/FX3UC IL Instruction List Code Below is a complete IL program with line-by-line English comments. This program performs a simple AND operation using the `LD` and `AND` instructions, and then combines a parallel block with a series condition using the `ANB` instruction. ```il ; Start of the program ; ; Line 1: Load the value of X0 into the accumulator LD X0 ; Line …	[145, 101, 147]	[0.6462, 0.3967, 0.4615]	0.4324	0.6536	0.0005	0.0016	0.0416	0.0617	16.6	15.15
mistral-small3.1:24b	149	Do you need ANB for X0 OR X1 then AND X2?	Example code: ``` LD X0 OR X1 AND X2 OUT Y0 ``` Explanation: No—simple OR then AND doesn’t require ANB.	### Part One: Mitsubishi FX3U/FX3UC IL Instruction List Code ```il // Program Start 00000 LABEL 00000 // Read the input X0 00001 LD X0 // Read the input X1 00002 LD X1 // Perform an OR operation between X0 and X1 00003 OR // Store the result of the OR operation in an auxiliary relay (e.g., A0) 00004 ST A0 // Read the input X2 00005 LD X2 // Perform an AND operation between the result of the OR op…	To address the question "Do you need ANB for X0 OR X1 then AND X2?", we need to understand the logic required to implement this condition in Mitsubishi FX-series Instruction List (IL) programming. ### [Part One] - Mitsubishi FX3U/FX3UC IL Instruction List Code ```il // Load the status of X0 LD X0 // OR the status of X1 with the current value (X0) OR X1 // AND the result with the status of X2 ANB …	[144, 148, 107]	[0.5896, 0.4876, 0.5537]	0.5533	0.5948	0.0013	0.0056	0.0562	0.073	12.75	9.64
mistral-small3.1:24b	150	What is the purpose of the PLS instruction?	Example code: ``` PLS X0 OUT M0 ``` Explanation: Detects X0’s rising edge (OFF→ON) and generates a one-scan pulse for M0.	### Part One: Mitsubishi FX3U/FX3UC IL Instruction List Code ```plaintext // Initialize the program 00000 LD X000 // Load the value of X000 into the accumulator (ACC) 00001 JMP LBL0001 // Jump to label LBL0001 // Label LBL0001: Main program logic starts here 00002 LBL LBL0001 // Define label LBL0001 00003 LD X001 // Load the value of X001 into the accumulator (ACC) 00004 AND X002 // Perform a log…	### [Part One] - Mitsubishi FX3U/FX3UC IL Instruction List Code Here is an example IL program with line-by-line English comments: ```plaintext ; Program to detect the rising edge of input X0 and output to M0 ; Program to detect the rising edge of input X1 and output to M1 ; Program to turn on output Y0 when input X2 is ON and output Y1 when input X3 is ON ; Detect rising edge of X0 LD X0 ; Load t…	[180, 154, 155]	[0.5874, 0.5516, 0.5467]	0.4733	0.5439	0.0006	0.0064	0.0358	0.0727	15.48	13.55
mistral-small3.1:24b	151	How does PLS differ from LDP?	Example code: ``` PLS X1 LDP X1 ``` Explanation: Both detect rising edges; syntax differs by PLC model support.	### Part One: Mitsubishi FX3U/FX3UC IL Instruction List Code ```plaintext // Program Name: PLS_vs_LDP // This program demonstrates the difference between PLS and LDP instructions in Mitsubishi FX3U/FX3UC PLCs. // PLS Instruction Example // PLS is used to load the value of a bit (X, Y, M, or S) into the accumulator (ACC). // X0 is the input bit, and the value (0 or 1) will be loaded into the accum…	### [Part One] - Mitsubishi FX3U/FX3UC IL Instruction List Code Here is the complete IL program with line-by-line English comments: ```plaintext // Example code to demonstrate PLS and LDP LD X1 // Load the value of X1 (continuous read) LDP X2 // Detect the rising edge of X2 PLS X3 // Detect the rising edge of X3 with a pulse latch LD X4 // Load the value of X4 (continuous read) ``` ### [Part Two]…	[91, 156, 131]	[0.7772, 0.7077, 0.7663]	0.5562	0.5424	0.0004	0.0008	0.02	0.0521	18.94	10.04
mistral-small3.1:24b	152	Can PLS be used for one-shot button triggers?	Example code: ``` PLS X2 OUT T0 K100 ``` Explanation: Yes—when X2 goes OFF→ON, T0 is triggered once.	### Part One: Mitsubishi FX3U/FX3UC IL Instruction List Code ```plaintext // Define the necessary addresses for inputs and outputs // D100 - One-shot trigger flag // X0 - Input button // Y0 - Output relay (one-shot output) // Start of the program 00000 LDP D100 // Load the value of D100 (one-shot trigger flag) into the accumulator 00001 AND X0 // AND the value of X0 (input button) with the accumu…	### [Part One] - Mitsubishi FX3U/FX3UC IL Instruction List Code ```il // Initialize the program ORG 0 // Main program loop JMP START // Label for the start of the main program logic START: // Detect the rising edge of input X0 PLS X0 // Set output M10 ON for one scan when X0 goes from OFF to ON OUT M10 // End of the main program logic END ``` ### [Part Two] - Program Logic Explanation 1. **Initia…	[154, 92, 157]	[0.608, 0.5815, 0.4982]	0.4619	0.411	0.0006	0.0007	0.0384	0.0487	12.93	11.31
mistral-small3.1:24b	153	Does PLS output continuously?	Example code: ``` PLS X3 OUT Y0 ``` Explanation: No—only ON during the scan of X3’s rising edge.	### [Part One] - Mitsubishi FX3U/FX3UC IL Instruction List Code ```plaintext // Define the input and output addresses // X0: Input switch (Start/Stop) X0 // Y0: Output relay (PLS) // Main program start // Label the start of the main program LBL MAIN // Check if the input switch (X0) is ON LD X0 // Jump to the STOP label if X0 is OFF JMPF STOP // If X0 is ON, set the output relay (Y0) to ON OR Y0 …	### [Part One] - Mitsubishi FX3U/FX3UC IL Instruction List Code ```il // Detect the rising edge of input X0 PLS X0 // Pulse on rising edge of X0 OUT M0 // Output to M0 (one-scan pulse) // Detect the falling edge of input X0 PLF X0 // Pulse on falling edge of X0 OUT M1 // Output to M1 (one-scan pulse) // Example to illustrate ORP functionality LD M10 // Load M10 (assuming M10 is set elsewhere in t…	[159, 132, 150]	[0.5879, 0.5275, 0.5311]	0.3875	0.6217	0.0007	0.0006	0.039	0.043	12.17	16.14
mistral-small3.1:24b	154	Can multiple PLS be used at once?	Example code: ``` PLS X4 OUT M10 PLS X5 OUT M11 ``` Explanation: Yes—each PLS detects its own input’s rising edge.	### [Part One] - Mitsubishi FX3U/FX3UC IL Instruction List Code ```plaintext ; FX3U/FX3UC Instruction List Program to handle multiple PLS (Position Limit Switches) ; This program will check the status of multiple PLS and take appropriate actions ; Initialize variables (assuming D100-D102 are used for PLS status) LD 100 ; Load the status of PLS1 into the accumulator ANI 1 ; AND the accumulator wit…	To address the question of whether multiple PLS (Positive Logic Signal) instructions can be used at once in an IL program, let's first understand what PLS does. The PLS instruction detects the rising edge of a signal, meaning it triggers when the input goes from OFF to ON. ### [Part One] - Mitsubishi FX3U/FX3UC IL Instruction List Code Here is an example IL program that uses multiple PLS instruct…	[159, 172, 152]	[0.6141, 0.5207, 0.608]	0.4524	0.6635	0.0005	0.0009	0.0239	0.0805	19.22	8.96
mistral-small3.1:24b	155	What edge does the PLF instruction detect?	Example code: ``` PLF X0 OUT M0 ``` Explanation: Detects X0’s falling edge (ON→OFF) and generates a one-scan pulse.	### Part One: Mitsubishi FX3U/FX3UC IL Instruction List Code ```il ; Program Name: Edge Detection using PLF Instruction ; Author: [Your Name] ; Date: [Current Date] ; Initialize the program ORG 0 LD X000 ; Load the input bit X000 into the accumulator (ACC) PLF X001 ; Detect the falling edge of the input bit X000 and set X001 ; The PLF instruction detects a falling edge when the input bit transiti…	### [Part One] - Mitsubishi FX3U/FX3UC IL Instruction List Code Below is the complete IL program with line-by-line English comments to detect a falling edge using the `PLF` instruction: ```IL ; LD X0 - Load the state of input X0 into the accumulator LD X0 ; PLF X1 - Detect the falling edge (ON→OFF) of input X1 PLF X1 ; OUT Y0 - Output the result to Y0 OUT Y0 ``` ### [Part Two] - Program Logic Exp…	[115, 159, 150]	[0.6717, 0.5495, 0.5467]	0.672	0.6252	0.0013	0.0045	0.0642	0.0985	12.39	7.18
mistral-small3.1:24b	156	Is PLF similar to LDF?	Example code: ``` PLF X1 LDF X2 ``` Explanation: Both detect falling edges; syntax and naming vary.	### Part One: Mitsubishi FX3U/FX3UC IL Instruction List Code ```plaintext // Declare Inputs LD X000 // Load the value of input X000 (Start Button) AND X001 // AND it with the value of input X001 (Enable Switch) ANI #0001 // AND it with the immediate value 0001 (to ensure only bit 0 is considered) ST D000 // Store the result in D000 (Start Condition) LD X002 // Load the value of input X002 (Stop B…	### [Part One] - Mitsubishi FX3U/FX3UC IL Instruction List Code ```IL ; Initialize the program LDI 0 OUT M100 ; Clear output M100 (used as a flag) ; Detect the rising edge of input X1 PLS X1 OUT M10 ; Set output M10 when X1 has a rising edge ; Detect the falling edge of input X2 LDF X2 OUT M11 ; Set output M11 when X2 has a falling edge ; Detect the rising edge of input X3 PLS X3 OUT M12 ; Set ou…	[136, 159, 151]	[0.7703, 0.52, 0.7077]	0.3433	0.7093	0.0003	0.0009	0.0133	0.034	19.03	19.15
mistral-small3.1:24b	157	When to use PLF for button release?	Example code: ``` PLF X3 OUT T1 K30 ``` Explanation: X3 ON→OFF triggers T1 for one scan.	### [Part One] - Mitsubishi FX3U/FX3UC IL Instruction List Code ```plaintext ; Program to detect the release of a button using the PLF instruction ; in Mitsubishi FX3U/FX3UC PLC using Instruction List (IL). ; Memory Addresses ; D100: Delay time (in milliseconds) ; M100: Button state (1 if pressed, 0 if released) ; M101: Button release flag (1 if button is released, 0 otherwise) ; M102: Timer flag…	### [Part One] - Mitsubishi FX3U/FX3UC IL Instruction List Code ```plaintext // Initialize the program // No specific initialization required for this example // Detect the falling edge of the input X4 (button release action) PLF X4 OUT M10 // Output a pulse to M10 when X4 transitions from ON to OFF // End of program ``` ### [Part Two] - Program Logic Explanation 1. **Detection of Falling Edge:**…	[137, 150, 158]	[0.6691, 0.4517, 0.5549]	0.5095	0.5844	0.0004	0.0017	0.0172	0.0671	17.21	8.32
mistral-small3.1:24b	158	Does PLF stay ON?	Example code: ``` PLF X4 OUT M1 ``` Explanation: No—only ON during the scan of X4’s falling edge.	### Part One: Mitsubishi FX3U/FX3UC IL Instruction List Code ```IL ; Program to determine if PLF stays ON ; Define input and output addresses ; Assume PLF is an input signal at address X000 (X0) ; Assume an output signal at address Y000 (Y0) to indicate the status of PLF ; Start of the program LDI 1 ; Load immediate value 1 into the accumulator (ACC) OUT Y0 ; Output the value in ACC to Y0 (initia…	### [Part One] - Mitsubishi FX3U/FX3UC IL Instruction List Code ```IL // Start of the IL program // Check the state of input X4 LD X4 // If X4 is ON, set the timer T1 to 50 scans JMP T1 K50 // If X4 is OFF, reset the timer T1 PLF X4 OUT T1 K0 // End of the IL program ``` ### [Part Two] - Program Logic Explanation 1. **Check the State of Input X4**: - The program starts by checking the state of in…	[153, 157, 283]	[0.5844, 0.5549, 0.3815]	0.3864	0.4005	0.0005	0.0035	0.0278	0.0736	14.32	9.7
mistral-small3.1:24b	159	Can PLF and PLS detect the same input?	Example code: ``` PLS X5 OUT M10 PLF X5 OUT M11 ``` Explanation: Yes—one for rising edge, one for falling edge.	### Part One: Mitsubishi FX3U/FX3UC IL Instruction List Code ```il // Define the necessary variables // Input bits LDI 100 // Load the address of the input bit into the accumulator (e.g., X0) ST X0 // Store the value of the input bit into X0 // Output bits LDI 101 // Load the address of the output bit into the accumulator (e.g., Y0) ST Y0 // Store the value of the output bit into Y0 // Internal b…	### [Part One] - Mitsubishi FX3U/FX3UC IL Instruction List Code ```plaintext ; PLF and PLS instructions cannot detect the same input simultaneously. ; This is because both instructions are designed to detect specific edge transitions ; of the input signal, and having both on the same input would cause a conflict. ; Therefore, it is not recommended to use PLF and PLS on the same input. ; Example c…	[154, 155, 156]	[0.6141, 0.5495, 0.52]	0.2847	0.5842	0.0004	0.0007	0.0182	0.052	19.03	11.88
mistral-small3.1:24b	160	How does the SET instruction latch a bit?	Example code: ``` LD X0 SET M100 ``` Explanation: When X0=ON, M100 is set and remains ON until reset.	### Part One: Mitsubishi FX3U/FX3UC IL Instruction List Code ```plaintext 00000 LABEL MAIN ; Define the main label for the program 00001 MOV D100 ; Move the value of D100 to the accumulator (ACC) 00002 SET X000 ; Set (latch) the bit X000 00003 MOV D101 ; Move the value of D101 to the accumulator (ACC) 00004 RES X000 ; Reset (unlatch) the bit X000 00005 END ; End of the program ``` ### Part Two: P…	### [Part One] - Mitsubishi FX3U/FX3UC IL Instruction List Code ```plaintext LD X0 ; Load the state of input X0 SET Y0 ; Set output Y0 to ON if X0 is ON ``` ### [Part Two] - Program Logic Explanation 1. **LD X0**: This instruction loads the state of the input X0 into the accumulator. The accumulator is a temporary storage location used to hold the result of logical operations. 2. **SET Y0**: This…	[163, 223, 100]	[0.5322, 0.4895, 0.5095]	0.5449	0.6888	0.001	0.0196	0.0391	0.1466	15.06	4.53
mistral-small3.1:24b	161	What is the difference between SET and OUT?	Example code: ``` LD X1 SET Y0 ``` Explanation: OUT follows input state; SET latches ON until an RST clears it.	### [Part One] - Mitsubishi FX3U/FX3UC IL Instruction List Code ```plaintext ; Define Input and Output addresses ; X0: Start Button ; X1: Stop Button ; Y0: Motor Output ; Initialize the program 00000 MOV 1 D0 ; Initialize D0 to 1 (used for motor control) 00001 MOV 0 D1 ; Initialize D1 to 0 (used for stop condition) ; Main Program Loop 00002 LBL MAIN ; Label for the main program loop 00003 OR X0 ;…	### [Part One] - Mitsubishi FX3U/FX3UC IL Instruction List Code ```plaintext ; Program to demonstrate the difference between SET and OUT ; This program will use two input bits and two output bits to illustrate the behavior of SET and OUT. ; Initialize outputs to OFF LD 0 ; Load 0 into the accumulator (to clear any previous state) OUT Y0 ; Set output Y0 to OFF (0) OUT Y1 ; Set output Y1 to OFF (0)…	[124, 162, 262]	[0.6319, 0.3581, 0.2711]	0.4411	0.5976	0.0005	0.0016	0.0332	0.0576	18.96	12.79
mistral-small3.1:24b	162	How to use SET for motor start hold?	Example code: ``` LD X2 SET Y5 ``` Explanation: Pressing X2 sets Y5 ON and holds it.	### Part One: Mitsubishi FX3U/FX3UC IL Instruction List Code ```plaintext ; SET for Motor Start Hold Program ; This program demonstrates how to use the SET instruction to hold the motor start signal. ; Motor will start when the start button is pressed and will continue to run until the stop button is pressed. ; Address Definitions ; D100 - Motor Start Signal ; M100 - Start Button (Input) ; M101 -…	### [Part One] - Mitsubishi FX3U/FX3UC IL Instruction List Code Here is the complete IL program with line-by-line English comments for a motor start-hold mechanism using the `SET` instruction: ```plaintext LD X0 ; Load the start button input (X0) SET M0 ; Set internal relay M0 (self-hold) LD M0 ; Load the state of internal relay M0 OUT Y0 ; Output to Y0 (motor or load) LD X1 ; Load the stop butto…	[60, 164, 261]	[0.5299, 0.3882, 0.4056]	0.4912	0.5273	0.0005	0.0008	0.03	0.0485	17.19	10.46
mistral-small3.1:24b	163	How to reset a SET bit?	Example code: ``` LD X3 RST Y5 ``` Explanation: When X3=ON, Y5 is reset OFF.	### [Part One] - Mitsubishi FX3U/FX3UC IL Instruction List Code ```plaintext 00000 LD X000 ; Load the value of X000 (SET bit) into the accumulator 00001 AND X001 ; Perform a logical AND operation with X001 00002 ANL X000 ; AND the result with the value of X000 and store it back to X000 00003 OUT X000 ; Output the result to X000 (reset the SET bit) 00004 END 00000 ; End of the program ``` ### [Par…	### [Part One] - Mitsubishi FX3U/FX3UC IL Instruction List Code ```plaintext ; Program to reset a SET bit (e.g., M100) ; Line 1: Load the condition to reset the SET bit LD X0 ; Load the value of X0 into the accumulator ; Line 2: Reset the SET bit M100 RST M100 ; When X0 is ON, M100 is forced OFF ; End of Program END ``` ### [Part Two] - Program Logic Explanation 1. **Load the Condition:** - The p…	[164, 221, 165]	[0.7067, 0.3926, 0.3648]	0.5107	0.622	0.0011	0.0011	0.0286	0.0709	14.03	7.66
mistral-small3.1:24b	164	Can SET set multiple bits at once?	Example code: ``` LD X4 SET M10 M11 ``` Explanation: Some models allow multiple bits in one SET; often split into lines.	### Part One: Mitsubishi FX3U/FX3UC IL Instruction List Code ```plaintext ; FX3U/FX3UC Instruction List (IL) Program ; This program demonstrates how to set multiple bits using the SET instruction. ; It assumes that we have a word (e.g., D100) and we want to set specific bits within this word. ; Initialize the word D100 to 0 (optional, just for clarity) MOV 0 D100 ; Move the value 0 into D100 to c…	### [Part One] - Mitsubishi FX3U/FX3UC IL Instruction List Code ```il // Program to set multiple bits at once SET Y0 // Set bit Y0 SET Y1 // Set bit Y1 SET Y2 // Set bit Y2 ``` ### [Part Two] - Program Logic Explanation 1. **Setting Multiple Bits**: - The `SET` instruction is used to set a bit to the ON state. - In this program, three `SET` instructions are used consecutively to set bits `Y0`, `Y…	[163, 154, 264]	[0.7067, 0.3556, 0.4307]	0.5697	0.5751	0.0013	0.0029	0.0351	0.0791	14.81	5.11
mistral-small3.1:24b	165	How does the RST instruction clear a bit?	Example code: ``` LD X0 RST M100 ``` Explanation: When X0=ON, M100 is forced OFF.	### Part One: Mitsubishi FX3U/FX3UC IL Instruction List Code ```IL // Declare a bit variable LD D100 // Load the value of D100 (assuming D100 is a bit variable) RST // Reset (clear) the bit OUT X0 // Output the result to X0 (assuming X0 is a bit variable) END // End of the program ``` ### Part Two: Program Logic Explanation The provided Mitsubishi FX3U/FX3UC Instruction List (IL) program demonstr…	### [Part One] - Mitsubishi FX3U/FX3UC IL Instruction List Code Below is an example IL program with line-by-line English comments. This program will demonstrate the use of the `RST` instruction to clear a bit and other basic instructions. ```IL ; Initialize the program ; Line 01: Set the initial state of the output Y0 to OFF RST Y0 ; Main program loop ; Line 02: Load the state of input X0 into th…	[168, 150, 169]	[0.6832, 0.4475, 0.6303]	0.6095	0.5131	0.0007	0.0008	0.0371	0.0302	11.36	19.46
mistral-small3.1:24b	166	How to pair RST with SET?	Example code: ``` LD X1 SET M50 LD X2 RST M50 ``` Explanation: X1=ON sets M50; X2=ON resets M50.	### Part One: Mitsubishi FX3U/FX3UC IL Instruction List Code ```plaintext ; Define the memory addresses for the inputs and outputs ; D100 - Timer Preset ; D101 - Timer Accumulator ; X0 - Start Button ; Y0 - Output Relay ; M100 - Timer Done Flag ; T0 - Timer ; Program Start 00000 LDP D100 ; Load the preset value from D100 into the accumulator 00001 OUTD T0 ; Output the preset value to Timer T0 000…	To pair RST (reset) with SET (set) in a Mitsubishi FX-series PLC using Instruction List (IL) programming, you need to ensure that one output is set (turned on) while another is reset (turned off) based on certain conditions. Below is an example of how to achieve this, along with line-by-line English comments. ### [Part One] - Mitsubishi FX3U/FX3UC IL Instruction List Code ```IL LD X0 ; Load the s…	[167, 162, 179]	[0.5, 0.3437, 0.2844]	0.4536	0.6621	0.0005	0.0015	0.039	0.0654	15.03	12.56
mistral-small3.1:24b	167	Does RST follow input OFF?	Example code: ``` LD X3 RST Y0 ``` Explanation: No—when X3=ON, Y0 is cleared immediately.	Sure, let's address the question: "Does RST follow input OFF?" To determine if a reset (RST) follows an input turning off, we need to design a program that checks the state of an input and performs a reset action when the input turns off. ### [Part One] - Mitsubishi FX3U/FX3UC IL Instruction List Code ```plaintext // Define the input and output addresses // X000: Input signal (e.g., switch or sen…	### [Part One] - Mitsubishi FX3U/FX3UC IL Instruction List Code Here is the complete IL program with line-by-line English comments to address the question: "Does RST follow input OFF?" ```plaintext ; Start of the program ; Label definition for easy reference LBL START ; Load the state of input X0 LD X0 ; Check if X0 is ON (1) ; If X0 is ON, the output Y0 will be set to ON (1) OUT Y0 ; Check if X0…	[169, 159, 274]	[0.7125, 0.3952, 0.4651]	0.5728	0.6246	0.0004	0.0015	0.0243	0.0447	16.91	10.9
mistral-small3.1:24b	168	Can RST clear multiple bits at once?	Example code: ``` LD X4 RST M10 M11 M12 ``` Explanation: If supported, resets multiple bits in one line.	### Part One: Mitsubishi FX3U/FX3UC IL Instruction List Code ```IL ; Define Inputs ; Assume D100 is the input signal that triggers the reset ; Assume D101 to D105 are the bits to be cleared ; Define Outputs ; Assume D110 is the output signal indicating the reset operation has been performed ; Main Program ; Start with a label to mark the beginning of the program START ; Check if the input signal …	### [Part One] - Mitsubishi FX3U/FX3UC IL Instruction List Code ```il ; Example code to clear multiple bits using RST instruction LD X0 ; Load the value of X0 into the accumulator RST M100 M101 ; If X0 is ON, clear bits M100 and M101 ``` ### [Part Two] - Program Logic Explanation 1. **LD X0**: - This instruction loads the value of input bit X0 into the accumulator. - The accumulator is a temporar…	[165, 164, 274]	[0.6832, 0.5967, 0.3728]	0.4974	0.5905	0.0009	0.003	0.0302	0.1099	16.06	5.21
mistral-small3.1:24b	169	How does RST differ from OUT?	Example code: ``` LD X5 OUT Y1 RST Y1 ``` Explanation: OUT drives according to conditions; RST forcibly clears regardless.	### Part One: Mitsubishi FX3U/FX3UC IL Instruction List Code Below is the complete Instruction List (IL) program for a Mitsubishi FX3U/FX3UC PLC. This program demonstrates the difference between the `RST` (Reset) and `OUT` (Output) instructions. ```plaintext ; Declare Input and Output Variables ; Assuming D100 and D101 are used for temporary storage ; Assuming Y0 is the output relay ; Initialize …	### [Part One] - Mitsubishi FX3U/FX3UC IL Instruction List Code ```plaintext ; This program demonstrates the difference between RST and OUT instructions. ; The RST instruction is used to reset (clear) an output bit. ; The OUT instruction is used to set an output bit based on the result of the previous logical operations. ; Example 1: Using RST LD X0 ; Load the state of input X0 into the accumulat…	[167, 124, 176]	[0.7125, 0.4834, 0.3216]	0.3541	0.5861	0.0005	0.0014	0.0336	0.0481	16.76	10.64
mistral-small3.1:24b	170	What is the function of the MPS instruction?	Example code: ``` LD X0 MPS ``` Explanation: Pushes the current logic result (X0 state) onto the stack for MRD/MPP use.	### Part One: Mitsubishi FX3U/FX3UC IL Instruction List Code ```plaintext // Define the necessary labels and data registers LD X000 // Load the value of input X000 (Start Button) AND X001 // AND operation with input X001 (Run Enable) ANU X002 // AND operation with input X002 (Run Enable) ANI M000 // AND operation with memory bit M000 (Run Flag) MPS D000 // Move the value of D000 to the accumulato…	### [Part One] - Mitsubishi FX3U/FX3UC IL Instruction List Code ```IL // Start of the main program // Load the value of input X0 into the stack LD X0 // Push the value of input X1 onto the stack LD X1 MPS // Push the value of input X2 onto the stack LD X2 MPS // Push the value of input X3 onto the stack LD X3 MPS // Perform a logical AND operation on the top two values in the stack AND // Push th…	[180, 174, 185]	[0.8289, 0.7111, 0.5885]	0.5629	0.6038	0.0007	0.0036	0.0416	0.0631	11.87	10.38
mistral-small3.1:24b	171	What is the relationship between MPS, MRD, and MPP?	Example code: ``` LD X1 MPS MRD MPP ``` Explanation: MPS pushes, MRD reads top without popping, MPP reads and pops the top—stack mechanism.	### Part One: Mitsubishi FX3U/FX3UC IL Instruction List Code Below is the complete IL program with line-by-line English comments explaining each instruction. ```plaintext ; Program: MPS_MRD_MPP_Relationship ; Author: PLC Programming Engineer ; Date: {yesterday} ; Description: This program demonstrates the relationship between MPS, MRD, and MPP. ; Initialize the main program START ; Load the value…	### [Part One] - Mitsubishi FX3U/FX3UC IL Instruction List Code Below is a complete IL program with line-by-line English comments. This example demonstrates the use of `MPS`, `MRD`, and `PP` instructions to handle complex multi-stage logic. ```il // Initialize registers MOV 1000 #0 // Set register D1000 to 0 (initialize counter) // Check condition for stage 1 LD X000 // Load the state of input X0…	[176, 174, 184]	[0.8995, 0.6911, 0.7218]	0.5817	0.5361	0.0007	0.0005	0.0476	0.0624	13.33	19.08
mistral-small3.1:24b	172	Can MPS be used multiple times in a row?	Example code: ``` LD X2 MPS LD X3 MPS ``` Explanation: Yes—pushes multiple levels; MPP pops each in turn.	### [Part One] - Mitsubishi FX3U/FX3UC IL Instruction List Code ```il ;----------------------------------------------------- ; Define Inputs and Outputs ;----------------------------------------------------- ; Inputs: ; D000 - Start Button (Push Button) ; D001 - Reset Button (Push Button) ; D002 - Motor Status (Limit Switch or Sensor) ; Outputs: ; Y000 - Motor Start (Relay or Contact) ; Y001 - Mo…	### [Part One] - Mitsubishi FX3U/FX3UC IL Instruction List Code ```plaintext // Start of the program // Initialize a stack with a condition LD X0 // Load the value of X0 into the stack MPS // Store the current stack top into the stack // Perform additional logic and store intermediate results LD X1 // Load the value of X1 into the stack MPS // Store the current stack top into the stack LD X2 // L…	[174, 121, 177]	[0.5818, 0.5074, 0.5438]	0.3008	0.4826	0.0004	0.0012	0.0134	0.0513	18.95	11.92
mistral-small3.1:24b	173	What if MRD/MPP are not used after MPS?	Example code: ``` LD X4 MPS LD X5 OUT Y0 ``` Explanation: Logic still works, but leftover stack entries may consume resources.	### [Part One] - Mitsubishi FX3U/FX3UC IL Instruction List Code ```plaintext // Initialize variables LD 100 // Load the value of memory address 100 (assuming it's a flag or a condition) AND 101 // AND operation with the value of memory address 101 (another condition) OUT X000 // Output the result to X000 (control bit) // Check if MPS has been executed LD M100 // Load the value of M100 (assuming i…	### [Part One] - Mitsubishi FX3U/FX3UC IL Instruction List Code ```plaintext // Program to control a simple conveyor system with start, stop, and emergency stop buttons // Start of the program LD X000 // Load the state of the start button (X000) MPS // Push the state of the start button onto the stack LD X001 // Load the state of the stop button (X001) MPS // Push the state of the stop button ont…	[171, 182, 172]	[0.8654, 0.6671, 0.5662]	0.5133	0.4884	0.0009	0.0004	0.026	0.0206	15.28	18.18
mistral-small3.1:24b	174	When is MPS useful?	Example: Complex multi-stage logic. Explanation: Stores intermediate conditions for later retrieval, reducing redundant checks.	### Part One: Mitsubishi FX3U/FX3UC IL Instruction List Code ```IL ; Program to demonstrate the use of MPS (Master Pulse Synchronizer) ; This example will use MPS to synchronize a motor's speed with an external pulse signal. ; Define addresses ; D100: Desired speed in pulses per second (PPS) ; D101: Actual speed in pulses per second (PPS) ; D102: Speed error (difference between desired and actual…	### [Part One] - Mitsubishi FX3U/FX3UC IL Instruction List Code ```il // Program Start // LD X0: Load the state of input X0 LD X0 // MPS: Push the current logic result (X0 state) onto the stack MPS // LD X1: Load the state of input X1 LD X1 // AND: Perform a logical AND operation with the previous result AND // MPS: Push the current logic result (X0 AND X1) onto the stack MPS // LD X2: Load the s…	[173, 170, 172]	[0.712, 0.7111, 0.5818]	0.1114	0.3334	0.0003	0.0006	0.0168	0.0154	19.14	17.98
mistral-small3.1:24b	175	How does the MRD instruction work?	Example code: ``` LD X0 MPS MRD OUT Y0 ``` Explanation: MRD reads the top of stack and combines it with current logic without popping.	### Part One: Mitsubishi FX3U/FX3UC IL Instruction List Code Below is the complete Instruction List (IL) program for the Mitsubishi FX3U/FX3UC PLC, which demonstrates the use of the MRD (Move Register to Data) instruction. The program will move data from a source register to a destination register. ```il ; Declare necessary variables ; D100 - Source register containing the data to be moved ; D200…	### [Part One] - Mitsubishi FX3U/FX3UC IL Instruction List Code Below is a complete IL program with line-by-line English comments. This program performs a simple logic operation where it checks if two inputs are active and, if so, it sets an output. ```il ; Start of the IL program LD X0 ; Load the state of input X0 (assuming X0 is an input bit) MPS ; Push the current logic result (X0 state) onto …	[170, 179, 178]	[0.6132, 0.5544, 0.5597]	0.4502	0.5994	0.0011	0.0035	0.038	0.0519	15.12	16.88
mistral-small3.1:24b	176	What is the difference between MRD and MPP?	Example code: ``` MRD MPP ``` Explanation: MRD reads without removing; MPP reads and pops the top.	### Part One: Mitsubishi FX3U/FX3UC IL Instruction List Code Below is the complete IL program with line-by-line English comments explaining each instruction. ```plaintext ; Program to illustrate the difference between MRD and MPP instructions ; Define the memory addresses for the inputs and outputs ; Assuming the following memory addresses: ; D100 - Data register to store the value read from MRD …	### [Part One] - Mitsubishi FX3U/FX3UC IL Instruction List Code Here is the complete IL program with line-by-line English comments to demonstrate the difference between `MRD` and `MPP`. ```plaintext // Load the value of X0 onto the stack LD X0 // Push the value of X0 onto the stack MPS // MRD reads the top of the stack and combines it with the current logic without popping it MRD // Output the re…	[181, 179, 175]	[0.9809, 0.5035, 0.6084]	0.5347	0.5656	0.0005	0.0069	0.031	0.0594	18.95	12.55
mistral-small3.1:24b	177	Can you use MRD multiple times on the same top stack?	Example code: ``` // After MPS LD X1 MPS // Consecutive MRD MRD OUT Y10 MRD OUT Y11 ``` Explanation: Yes—MRD can read the same top until MPP pops it.	### Part One: Mitsubishi FX3U/FX3UC IL Instruction List Code ```IL // Program: FX3U/FX3UC IL Example // Description: Demonstrates the use of MRD instruction multiple times on the same top stack. // Declare necessary variables LD X000 // Load the value of input X000 into the accumulator // Assume X000 is used to start the process AND X001 // AND operation with input X001 // Assume X001 is used to …	### [Part One] - Mitsubishi FX3U/FX3UC IL Instruction List Code ```plaintext // Step 1: Load the value of input X0 onto the stack LD X0 // Step 2: Push the value of X1 onto the stack PLS X1 // Step 3: Push the value of X2 onto the stack PLS X2 // Step 4: Read the top value from the stack (which is X2) MRD // Step 5: AND the top value (X2) with input X3 AND X3 // Step 6: Output the result to Y0 OU…	[178, 154, 179]	[0.7339, 0.5519, 0.4856]	0.4046	0.4684	0.0021	0.0026	0.037	0.0499	18.83	17.13
mistral-small3.1:24b	178	Can MRD only read the top stack entry?	Explanation: Yes—only the top can be read; pop it first to access deeper levels.	### Part One: Mitsubishi FX3U/FX3UC IL Instruction List Code ```plaintext // Program Start 00000 LD D000 // Load the value of D000 into the accumulator (ACC) 00001 MOV D001 // Move the value of ACC to D001 00002 MOV D002 // Move the value of ACC to D002 00003 MOV D003 // Move the value of ACC to D003 00004 MOV D004 // Move the value of ACC to D004 // Initialize stack pointer 00005 MOV D005 // Mov…	### [Part One] - Mitsubishi FX3U/FX3UC IL Instruction List Code ```assembly // Initialize the program LD X0 // Load the value of X0 (assuming X0 is an input bit) MPS // Push the value of X0 onto the stack // First MRD operation MRD // Read the top of the stack (value of X0) without popping it OUT Y10 // Output the result to Y10 // Second MRD operation MRD // Read the top of the stack (value of X0…	[177, 175, 274]	[0.7339, 0.5597, 0.3468]	0.1889	0.2063	0.0009	0.001	0.0275	0.0342	17.17	13.7
mistral-small3.1:24b	179	How to combine MRD with AND/OR?	Example code: ``` LD M10 MPS LD X5 MRD AND X6 OUT Y0 ``` Explanation: Push M10, then MRD reads it and ANDs with X6.	### Part One: Mitsubishi FX3U/FX3UC IL Instruction List Code ```plaintext ;----------------------------------------------------- ; Program: Combine MRD with AND/OR ; Author: PLC Programming Engineer ; Date: [Insert Date] ;----------------------------------------------------- ; Define Constants #DEFINE INPUT1 X000 ; Input signal 1 #DEFINE INPUT2 X001 ; Input signal 2 #DEFINE OUTPUT1 Y000 ; Output …	### [Part One] - Mitsubishi FX3U/FX3UC IL Instruction List Code ```il // Load the value of X0 onto the stack LD X0 // Perform an AND operation with X1 AND X1 // Store the result of (X0 AND X1) onto the stack MPS // Load the value of X2 onto the stack LD X2 // Perform an OR operation with the result of (X0 AND X1) stored in the stack OR MRD // Output the final result to Y0 OUT Y0 ``` ### [Part Two…	[122, 176, 177]	[0.5689, 0.5035, 0.4856]	0.525	0.6162	0.0007	0.0035	0.0459	0.0802	14.87	9.33
mistral-small3.1:24b	180	What is the function of the MPP instruction?	Example code: ``` LD X0 MPS MPP ``` Explanation: MPP reads and pops the top of the stack, removing it afterward.	### Part One - Mitsubishi FX3U/FX3UC IL Instruction List Code ```plaintext ; Program to demonstrate the use of the MPP instruction ; MPP instruction moves a value from one memory location to another ; Define the source and destination memory locations SOURCE_ADDRESS EQU D100 ; Source address (Data Register) DESTINATION_ADDRESS EQU D200 ; Destination address (Data Register) ; Main program start OR…	### [Part One] - Mitsubishi FX3U/FX3UC IL Instruction List Code Here is the complete IL program with line-by-line English comments: ```plaintext ; Program to detect a rising edge on X0 and then use the stack for further processing ; with MPS and MPP instructions. ; Detect the rising edge of X0 LDP X0 ; Detects the rising edge (OFF→ON) of X0 and generates a single-scan pulse. ; Push the current lo…	[170, 182, 90]	[0.8289, 0.6179, 0.5713]	0.5613	0.5588	0.0011	0.0055	0.0316	0.0503	14.92	13.44
mistral-small3.1:24b	181	How does MPP differ from MRD?	Example code: ``` LD X1 MPS MRD MPP ``` Explanation: MRD reads without popping; MPP reads and pops.	### Part One - Mitsubishi FX3U/FX3UC IL Instruction List Code ```IL // Define the start of the program LBL 00000 // Set the initial state of the output Y0 to OFF LD 0 OUT Y0 // Set the initial state of the output Y1 to OFF LD 0 OUT Y1 // Check if the input X0 is ON LD X0 // If X0 is ON, set the output Y0 to ON AND 1 OUT Y0 // Check if the input X1 is ON LD X1 // If X1 is ON, set the output Y1 to …	### [Part One] - Mitsubishi FX3U/FX3UC IL Instruction List Code Here is a complete IL program that demonstrates the use of `MRD` and `MPP` instructions with line-by-line comments: ```il ; Start of the program ;--------------------------------------------------------- ; Initialize the stack ;--------------------------------------------------------- LD X0 ; Load the value of X0 onto the stack MPS ;…	[176, 183, 182]	[0.9809, 0.5418, 0.6746]	0.3578	0.527	0.0009	0.0009	0.0288	0.0489	15.53	18.97
mistral-small3.1:24b	182	When should MPP be used?	Example code: ``` LD X2 MPS LD X3 MPP ``` Explanation: After multiple pushes, use MPP to restore or free the stack.	### Part One: Mitsubishi FX3U/FX3UC IL Instruction List Code ```plaintext ;----------------------------------------------------- ; Program Name: MPP_Usage_Demo ; Description: Demonstrates the usage of MPP (Masked Move Plus) ;----------------------------------------------------- ; Step 1: Define Inputs and Outputs ; D100: Source Data ; D101: Mask Data ; D102: Destination Data (Result) ; Step 2: In…	### [Part One] - Mitsubishi FX3U/FX3UC IL Instruction List Code ```plaintext // Program to demonstrate the use of MPS and MPP in Mitsubishi FX-series PLCs // This example will check if either X1 or X2 is true and store the result for further processing // Load the value of X1 into the stack LD X1 // Store the intermediate condition in the stack MPS // Load the value of X2 into the stack LD X2 // …	[181, 174, 183]	[0.6746, 0.623, 0.539]	0.5095	0.5662	0.0006	0.0016	0.0389	0.0543	16.76	12.78
mistral-small3.1:24b	183	Does MPP affect the next stack entry?	Example code: ``` LD X4 MPS LD X5 MPS MPP ``` Explanation: Popping the top makes the next entry the new top.	To address the question of whether the MPP (Master Position Pulse) affects the next stack entry in the context of a Mitsubishi FX3U/FX3UC PLC, we need to understand the role of MPP in the PLC's operation. The MPP is typically used in positioning applications to control the movement of a motor or actuator. However, the MPP itself does not directly affect the stack entries in the PLC's memory. Stac…	To address the question "Does MPP affect the next stack entry?" let's first understand the function of the MPP instruction in the context of Mitsubishi FX-series PLCs. ### Example Code: ```plaintext LD X0 ; Load the value of X0 onto the stack MPS ; Push the current value of the stack onto the stack (duplicates the top value) MPP ; Pop the top value from the stack and use it LD X1 ; Load the value…	[173, 178, 180]	[0.5704, 0.5005, 0.5608]	0.4511	0.573	0.001	0.0026	0.0279	0.0558	18.97	15.39
mistral-small3.1:24b	184	What if not all MPS have matching MPP?	Explanation: Leftover stack entries may exhaust stack space, though logic still runs.	### Part One: Mitsubishi FX3U/FX3UC IL Instruction List Code ```plaintext ; Mitsubishi FX3U/FX3UC Instruction List Program ; Program to handle the scenario where not all MPS have matching MPP ; Declare necessary memory addresses ; Assuming MPS (Master Production Schedule) and MPP (Master Production Plan) are represented by specific memory addresses ; MPS[1-10]: D100-D109 ; MPP[1-10]: D110-D119 ; …	### [Part One] - Mitsubishi FX3U/FX3UC IL Instruction List Code ```plaintext // Start of the IL Program // Load the value of input X0 into the accumulator LD X0 // Push the current value of the accumulator onto the stack MPS // Load the value of input X1 into the accumulator LD X1 // Push the current value of the accumulator onto the stack MPS // Load the value of input X2 into the accumulator LD…	[173, 172, 183]	[0.7786, 0.5766, 0.5491]	0.1909	0.2373	0.0003	0.0004	0.0106	0.0182	19.05	14.13
mistral-small3.1:24b	185	What does the END instruction signify in a PLC program?	Example code: ``` END ``` Explanation: Marks the end of the main program; PLC returns to the scan start.	### Part One: Mitsubishi FX3U/FX3UC IL Instruction List Code ```il ; Define memory addresses for inputs and outputs X000 ; Input switch (Start button) Y000 ; Output relay (Motor control) ; Main program start 00000 LD X000 ; Load the value of input X000 (Start button) into the accumulator 00001 AND Y000 ; Perform a logical AND operation between the accumulator and Y000 (Motor control) 00002 ST Y00…	### [Part One] - Mitsubishi FX3U/FX3UC IL Instruction List Code Here is an example IL program with line-by-line English comments: ```plaintext ; Example IL Program for Mitsubishi FX3U/FX3UC ; This program checks the state of input X0 and outputs to Y0 if X0 is ON. ; Start of the program LD X0 ; Load the state of input X0 into the accumulator OUT Y0 ; Output the state of the accumulator to Y0 END …	[188, 195, 170]	[0.6209, 0.5567, 0.5885]	0.448	0.356	0.0045	0.0069	0.0372	0.059	17.32	10.63
mistral-small3.1:24b	186	What happens if END appears mid-program?	Example code: ``` LD X0 OUT Y0 END LD X1 OUT Y1 ``` Explanation: Code after END is not executed; END should be at the very end.	### Part One - Mitsubishi FX3U/FX3UC IL Instruction List Code ```IL // Label definition for the start of the program LBL MAIN // Initialize variables (assuming D100 and D101 are used for counters) LD 0 OUT D100 // D100 = 0 (Reset counter 1) LD 0 OUT D101 // D101 = 0 (Reset counter 2) // Check if the start button (X0) is pressed LD X0 JMP END // If X0 is not pressed, jump to the END label // Incre…	If `END` appears mid-program, it will terminate the program at that point. Any instructions following the `END` statement will not be executed. This can lead to incomplete or incorrect program behavior, as the intended logic flow will be cut short. It's crucial to ensure that the `END` statement is placed at the very end of the program to allow all intended instructions to execute. ### Example of…	[188, 187, 153]	[0.6798, 0.466, 0.3593]	0.3471	0.7754	0.0016	0.0095	0.0576	0.1233	17.71	7.69
mistral-small3.1:24b	187	What is the difference between FEND and END?	Example code: ``` FEND END ``` Explanation: FEND separates main and sub/interrupt routines; END ends the entire program.	### Part One - Mitsubishi FX3U/FX3UC IL Instruction List Code ```plaintext // Program Start 00000 LBL 0 ; Label 0: Program Start 00010 LD X0 ; Load the value of X0 (input bit) 00020 AND X1 ; Perform AND operation with X1 (input bit) 00030 ST Y0 ; Store the result in Y0 (output bit) 00040 FEND ; End of the first rung (or ladder segment) // Program End 00050 LBL 1 ; Label 1: Program End 00060 END ;…	### [Part One] - Mitsubishi FX3U/FX3UC IL Instruction List Code ```assembly // Start of the program LD X0 // Load the state of input X0 (assuming X0 is a digital input) OUT Y0 // Output the state of X0 to Y0 (assuming Y0 is a digital output) FEND // End of the first subroutine or ladder rung LD X1 // Load the state of input X1 SET Y1 // Set the output Y1 to ON (latches ON until cleared by RST) FE…	[186, 176, 161]	[0.466, 0.2764, 0.269]	0.3752	0.3571	0.0023	0.002	0.049	0.0389	13.2	16.03
mistral-small3.1:24b	188	What if there is no END instruction?	Explanation: Compilation may fail or the system may auto-insert END; it’s best to explicitly include it.	### Part One - Mitsubishi FX3U/FX3UC IL Instruction List Code ```plaintext ;---------------------------------------------- ; Line: 1 - Define the start of the program ;---------------------------------------------- ORG 0 ;---------------------------------------------- ; Line: 5 - Read the input signal from X0 ;---------------------------------------------- L X0 ; Load the value of X0 into the acc…	### [Part One] - Mitsubishi FX3U/FX3UC IL Instruction List Code ```plaintext LD X0 ; Load the start button input (X0) OR M0 ; OR with the internal relay (M0) OUT M0 ; Output to the internal relay (M0) to self-hold LD X1 ; Load the stop button input (X1) RST M0 ; Reset the internal relay (M0) if stop button is pressed LD M0 ; Load the internal relay (M0) OUT Y0 ; Output to the motor or load (Y0) i…	[186, 140, 60]	[0.6798, 0.4276, 0.4787]	0.2114	0.2316	0.0005	0.0008	0.0275	0.0308	12.85	9.15
mistral-small3.1:24b	189	Do subroutines or interrupts need END?	Example code: ``` SUBROUTINE ...program... END ``` Explanation: Yes—each subroutine or interrupt also needs END.	### Part One: Mitsubishi FX3U/FX3UC IL Instruction List Code ```plaintext ; Subroutine Example: Blink an LED ; This subroutine will blink an LED connected to output Y0 every second. ; Define the subroutine label LABEL BLINK_LED ; Declare local variables (if any) ; For this example, we will use the system timer (TIMER0) and a counter (C0) ; Initialize the output Y0 to turn off the LED LDI 0 ; Load…	### [Part One] - Mitsubishi FX3U/FX3UC IL Instruction List Code ```IL // Main Program // Start of the main program // LD M8000 loads the RUN mode status into the accumulator LD M8000 // AND X0 checks if the input X0 is ON (active) AND X0 // OUT Y0 outputs the result to Y0 OUT Y0 // FEND indicates the end of the main program and the start of subroutines or interrupts FEND // Subroutine or Interrup…	[186, 193, 187]	[0.6552, 0.3648, 0.419]	0.197	0.4713	0.0004	0.0023	0.0297	0.0389	18.12	14.26
mistral-small3.1:24b	190	What is the state of M8000 when the PLC enters RUN mode?	Example code: ``` LD M8000 OUT Y0 ``` Explanation: When the PLC is in RUN mode, M8000 remains ON, causing Y0 to be energized.	### Part One: Mitsubishi FX3U/FX3UC IL Instruction List Code ```plaintext ; This program initializes the state of M8000 when the PLC enters RUN mode. ; It sets M8000 to 0 at the start and then toggles its state based on the input X0. ; Step 1: Initialize M8000 to 0 at the start of the program. ; This ensures that M8000 starts in a known state when the PLC enters RUN mode. LD 0 ; Load the value 0 …	### [Part One] - Mitsubishi FX3U/FX3UC IL Instruction List Code ```IL ; Load the state of M8000 into the accumulator LD M8000 ; Output the state of the accumulator to Y0 OUT Y0 ``` ### [Part Two] - Program Logic Explanation 1. **LD M8000**: This instruction loads the state of the internal bit M8000 into the accumulator. In the Mitsubishi FX-series PLC, M8000 is a system bit that indicates whether…	[195, 275, 194]	[0.9639, 0.6344, 0.7839]	0.6675	0.7081	0.0038	0.0456	0.069	0.1714	12.79	6.23
mistral-small3.1:24b	191	How to use M8000 to determine if the program is running?	Example code: ``` LD M8000 AND X0 OUT M10 ``` Explanation: M10 is activated only when the PLC is in RUN (M8000=ON) and X0=ON.	### Part One - Mitsubishi FX3U/FX3UC IL Instruction List Code ```plaintext ; Initialize the system (if needed) LAD 0 ; Load the address 0 into the accumulator (usually the first step in a program) ; Check the status of M8000 LDA M8000 ; Load the value of M8000 into the accumulator ; Compare the value of M8000 with a specific condition (e.g., check if it is 1) LDI 1 ; Load the immediate value 1 in…	### [Part One] - Mitsubishi FX3U/FX3UC IL Instruction List Code ```plaintext // Start of the program // Label the start of the program LABEL START // Load the state of M8000 into the accumulator LD M8000 // Check if M8000 is ON (1) JMP ?END_IF // If M8000 is ON, set Y0 to ON (1) OUT Y0 // End of the conditional check LABEL END_IF // End of the program END ``` ### [Part Two] - Program Logic Explan…	[190, 236, 209]	[0.6125, 0.5438, 0.584]	0.547	0.6551	0.0013	0.0141	0.0484	0.0812	15.71	10.77
mistral-small3.1:24b	192	Can M8000 be used as a global start condition?	Example code: ``` LD M8000 OUT Y5 ``` Explanation: Yes. In the main program, M8000 indicates the PLC is running, and Y5 can be used to signal the device is powered on.	### Part One: Mitsubishi FX3U/FX3UC IL Instruction List Code Below is the IL program code to use M8000 as a global start condition. The program will start executing only when M8000 is set to 1. ```plaintext ; Line 1: Initialize the program LBL 0000 ; Line 2: Check if the global start condition M8000 is true (ON) LD M8000 ; Line 3: If M8000 is true, jump to the main program label JMP 0010 ; Line 4…	### [Part One] - Mitsubishi FX3U/FX3UC IL Instruction List Code ```il // Start of the program // Line 1: Load the state of M8000 (RUN mode indicator) LD M8000 // Line 2: Output the state of M8000 to Y0 OUT Y0 // Line 3: Load the state of M8004 (error indicator) LD M8004 // Line 4: Perform a logical OR with the state of X1 (emergency stop input) OR X1 // Line 5: Output the result to M100 (system s…	[213, 190, 199]	[0.6444, 0.6153, 0.6191]	0.4408	0.5861	0.0036	0.006	0.071	0.0864	15.04	13.05
mistral-small3.1:24b	193	How to combine M8000 with the emergency stop function?	Example code: ``` LD M8000 AND X1 // X1 is the emergency stop button OUT Y10 ``` Explanation: Y10 is activated only when the PLC is in RUN and the emergency stop button is not pressed.	### Part One: Mitsubishi FX3U/FX3UC IL Instruction List Code ```plaintext ; Define the addresses for the inputs and outputs ; M8000 is a memory bit that will be combined with the emergency stop function ; X000 is the input for the emergency stop switch (normally closed) ; Y000 is the output that will be controlled ; Initialization section LD X000 ; Load the state of the emergency stop switch (X00…	### [Part One] - Mitsubishi FX3U/FX3UC IL Instruction List Code ```plaintext LD X0 ; Load the normal start signal (X0) SET M0 ; Set the hold relay (M0) when X0 is true LD X1 ; Load the emergency stop signal (X1) RST M0 ; Reset the hold relay (M0) when X1 is true LD M8000 ; Load the M8000 signal (power-on reset) RST M0 ; Reset the hold relay (M0) when M8000 is true LD M0 ; Load the hold relay (M0)…	[213, 201, 66]	[0.8608, 0.613, 0.6315]	0.5838	0.5206	0.0059	0.0046	0.0847	0.0771	12.63	15.95
mistral-small3.1:24b	194	What happens to M8000 when the PLC switches to STOP mode?	Example code: ``` LD M8000 OUT Y0 ``` Explanation: When the PLC leaves RUN mode, M8000 turns OFF, and Y0 turns OFF accordingly.	### Part One: Mitsubishi FX3U/FX3UC IL Instruction List Code ```il // Define the necessary memory addresses // M8000 is the memory address we are interested in // X0000 is the input that will trigger the logic // Start of the program LBL 0000 // Label for the start of the program // Check if the PLC is in RUN mode LD M8001 // Load the value of M8001 (assuming M8001 indicates RUN mode) XOR K0001 /…	### [Part One] - Mitsubishi FX3U/FX3UC IL Instruction List Code ```IL ; Start of the IL Program ; Load the state of M8000 into the accumulator LD M8000 ; If M8000 is ON (1), the following instruction will be executed JMP ?STOP_MODE_LOGIC ; Label for the STOP mode logic ?STOP_MODE_LOGIC: ; Set the accumulator to 0 (OFF) LD 0 ; Store the result in M8000, turning it OFF OUT M8000 ; End of the IL Pro…	[217, 198, 190]	[0.8567, 0.7349, 0.7839]	0.6171	0.5311	0.0028	0.0017	0.0471	0.0765	15.88	12.83
mistral-small3.1:24b	195	What is the state of M8001 under PLC RUN mode?	Example code: ``` LD M8001 OUT Y0 ``` Explanation: M8001 is the b-contact for RUN monitoring; when PLC is in RUN, M8001=OFF, so Y0 remains OFF.	### [Part One] - Mitsubishi FX3U/FX3UC IL Instruction List Code ```il ; Initialize variables (assuming M8000 and M8001 are used as flags) ; M8000 - Start flag (set by an external input or condition) ; M8001 - Running flag (to be determined) ; Step 1: Check if the start condition is met (M8000 is set) LD M8000 ; Load the value of M8000 into the accumulator JMPZ LBL1 ; If M8000 is 0, jump to LBL1 (…	### [Part One] - Mitsubishi FX3U/FX3UC IL Instruction List Code ```plaintext ; Program to determine the state of M8001 when the PLC is in RUN mode ; This example assumes that M8001 is a memory bit that is controlled by some logic ; within the PLC program. The exact logic controlling M8001 is not provided, so ; we will assume a simple scenario where M8001 is set based on an input condition. ; Assu…	[190, 206, 217]	[0.9639, 0.676, 0.7385]	0.4236	0.5129	0.0012	0.0051	0.0554	0.0943	16.33	8.34
mistral-small3.1:24b	196	What is the difference between M8000 and M8001?	Example code: ``` LD M8000 OUT Y1 LD M8001 OUT Y2 ``` Explanation: M8000 (a-contact) is ON in RUN; M8001 (b-contact) is OFF in RUN. They are complementary.	### Part One: Mitsubishi FX3U/FX3UC IL Instruction List Code ```plaintext ; Program to demonstrate the difference between M8000 and M8001 ; M8000 is a system bit that indicates the PLC is in RUN mode. ; M8001 is a system bit that indicates the PLC is in PROGRAM mode. ; Start of the program LD M8000 ; Load the value of M8000 (RUN mode indicator) into the accumulator OUT D100 ; Output the value of …	### [Part One] - Mitsubishi FX3U/FX3UC IL Instruction List Code ```plaintext ; Start of the program ; Load the status of M8000 LD M8000 ; Load the status of M8001 LD M8001 ; End of the program ``` ### [Part Two] - Program Logic Explanation 1. **Initialization and Loading Status**: - The program begins by loading the status of memory bit `M8000` into the accumulator. - The next instruction loads t…	[237, 208, 205]	[0.8947, 0.7312, 0.8516]	0.5968	0.5423	0.0013	0.0022	0.0701	0.0741	14.46	10.84
mistral-small3.1:24b	197	How to use M8001 to create a condition that never becomes true?	Example code: ``` LD M8001 OUT M10 ``` Explanation: In RUN mode M8001=OFF, so M10 is never driven. Useful to temporarily disable a program section.	### Part One: Mitsubishi FX3U/FX3UC IL Instruction List Code ```plaintext ; Program to create a condition that never becomes true using M8001 ; Line-by-line comments explaining each instruction ; Declare the necessary variables ; M8001 is a memory register used to create a condition that never becomes true ; D100 is a data register used as a counter ; Initialize the memory register M8001 to 0 LD …	### [Part One] - Mitsubishi FX3U/FX3UC IL Instruction List Code ```plaintext ; This program sets up a condition that never becomes true using M8001. ; The logic ensures that the condition is always false regardless of the input. ; Load the value of M8001 LD M8001 ; Use a NOT operation to invert the value of M8001 NOT ; Output the result to Y0 OUT Y0 ``` ### [Part Two] - Program Logic Explanation …	[192, 104, 271]	[0.5652, 0.4853, 0.5083]	0.4263	0.5026	0.001	0.0028	0.0453	0.1019	16.14	5.85
mistral-small3.1:24b	198	Does M8001 change state in STOP mode?	Example code: ``` LD M8001 ``` Explanation: Usually M8001 remains OFF in STOP mode; some models may differ, refer to the manual.	### Part One: Mitsubishi FX3U/FX3UC IL Instruction List Code ```plaintext ; Line-by-Line Comments for PLC Program ; This program will check if the memory bit M8001 changes state when the PLC is in STOP mode. ; The program uses a timer to periodically check the state of M8001. ; Define Timer Settings LD T0000 ; Load the current value of Timer T0000 ANL #0001 ; AND with 0001 to check if the timer i…	To determine if M8001 changes state in STOP mode, we need to consider the typical behavior of PLCs and the specific instructions related to M8001. In Mitsubishi FX-series PLCs, certain memory bits (like M8001) can be used for various purposes, often related to the internal status of the PLC. ### [Part One] - Mitsubishi FX3U/FX3UC IL Instruction List Code Let's assume M8001 is a memory bit that we…	[194, 206, 272]	[0.7349, 0.659, 0.6603]	0.4773	0.5819	0.0012	0.002	0.0399	0.0574	16.86	10.0
mistral-small3.1:24b	199	Can M8001 be used instead of a NOP instruction?	Example code: ``` LD M8001 OUT Y5 ``` Explanation: Yes. Using M8001 creates a network that never executes, similar to NOP.	### Part One: Mitsubishi FX3U/FX3UC IL Instruction List Code ```plaintext ; Program to demonstrate the use of M8001 instead of NOP instruction ; Line 1: Label the start of the program ORG 0 ; Line 2: Initialize a memory bit M8001 (optional, to show usage) LD 1 OUT M8001 ; Line 3: Example of a NOP-like operation using M8001 LD M8001 ; Load the value of M8001 (which is 1) OUT M8001 ; Output the val…	### [Part One] - Mitsubishi FX3U/FX3UC IL Instruction List Code ```plaintext ; Example code to demonstrate the use of M8001 as a NOP (No Operation) instruction LD M8001 ; Load the value of M8001 (which is always 0) OUT M10 ; Output the result to M10 (this effectively does nothing) ``` ### [Part Two] - Program Logic Explanation 1. **LD M8001**: - The `LD` instruction loads the value of the memory …	[192, 237, 264]	[0.6191, 0.5787, 0.6023]	0.6028	0.5548	0.0013	0.0025	0.0578	0.0806	13.19	7.43
mistral-small3.1:24b	200	When is M8002 briefly ON?	Example code: ``` LD M8002 OUT M0 ``` Explanation: M8002 is ON only during the first scan after PLC enters RUN, then automatically turns OFF.	### Part One - Mitsubishi FX3U/FX3UC IL Instruction List Code ```plaintext ; Program to determine when M8002 is briefly ON ; This program will use a timer to detect a brief ON state of M8002 ; Initialize variables LDI 0 ; Load immediate value 0 into the accumulator OUT M8000 ; Output to M8000 (Timer Enable) OUT M8001 ; Output to M8001 (Timer Start) OUT D100 ; Output to D100 (Timer Preset) OUT D10…	To determine when `M8002` is briefly ON, we need to consider a scenario where `M8002` is set to ON for a short duration and then turned OFF. This can be achieved using a timer or a pulse generation mechanism. Below is an example of how this can be implemented using a timer in Mitsubishi FX-series Instruction List (IL) programming. ### [Part One] - Mitsubishi FX3U/FX3UC IL Instruction List Code ``…	[224, 206, 235]	[0.8173, 0.7531, 0.7902]	0.5306	0.4763	0.0025	0.0019	0.0393	0.0796	19.01	12.15
mistral-small3.1:24b	201	How to use M8002 for initial data reset?	Example code: ``` LD M8002 MOV K0 D0 MOV K0 D1 ``` Explanation: On the first RUN scan, D0 and D1 are reset to zero.	### Part One: Mitsubishi FX3U/FX3UC IL Instruction List Code ```plaintext 00000 LD M8000 ; Load the value of M8000 into the accumulator (M8000 is the trigger for reset) 00001 AND M8001 ; AND the value of M8001 with the accumulator (M8001 is the condition to check if reset is allowed) 00002 OUT M8002 ; Output the result to M8002 (M8002 will be set if both M8000 and M8001 are true) 00003 LD M8002 ;…	### [Part One] - Mitsubishi FX3U/FX3UC IL Instruction List Code ```plaintext // Start of the program // Check if M8002 is ON LD M8002 // If M8002 is ON, reset the data registers D100 to D109 to zero RST D100 D101 D102 D103 D104 D105 D106 D107 D108 D109 // End of the program ``` ### [Part Two] - Program Logic Explanation 1. **Check M8002 Status**: - The program starts by checking the status of the…	[202, 231, 193]	[0.7818, 0.643, 0.613]	0.4721	0.6214	0.0012	0.0025	0.036	0.0738	19.22	9.51
mistral-small3.1:24b	202	How to reset outputs at startup using M8002?	Example code: ``` LD M8002 RST Y10 Y11 ``` Explanation: On the first scan, Y10 and Y11 are reset to OFF for a safe startup state.	### Part One: Mitsubishi FX3U/FX3UC IL Instruction List Code ```plaintext // Program Start LBL 00000 // Label 00000: Start of the program MOV M8002, D0 // Move the value of M8002 to D0 (D0 will hold the startup flag) MOV #0, D1 // Move the value 0 to D1 (D1 will be used to reset outputs) MOV #1, D2 // Move the value 1 to D2 (D2 will be used to check the startup flag) // Check if M8002 is set (ind…	### [Part One] - Mitsubishi FX3U/FX3UC IL Instruction List Code ```plaintext LD M8002 // Load the M8002 flag into the accumulator. M8002 is ON at startup. MOV K0 D0 // Move the constant 0 into Data Register D0. MOV K0 D1 // Move the constant 0 into Data Register D1. MOV K0 D2 // Move the constant 0 into Data Register D2. MOV K0 D3 // Move the constant 0 into Data Register D3. MOV K0 D4 // Move th…	[201, 249, 207]	[0.7818, 0.5807, 0.5885]	0.4881	0.3404	0.0026	0.0008	0.0407	0.0192	15.62	19.04
mistral-small3.1:24b	203	Can M8002 be used with a timer?	Example code: ``` LD M8002 OUT T0 K100 ``` Explanation: Triggers T0 timing when entering RUN, useful for startup delay sequences.	### [Part One] - Mitsubishi FX3U/FX3UC IL Instruction List Code ```plaintext ; This program demonstrates how to use a timer in conjunction with the bit M8002. ; The timer will start counting when M8002 is ON and will stop when M8002 is OFF. ; The timer value will be stored in D8000 and the timer status will be stored in D8001. ; Initialize the timer settings LD 1000 ; Load a constant value (e.g.,…	### [Part One] - Mitsubishi FX3U/FX3UC IL Instruction List Code Here is a complete IL program that uses `M8002` with a timer. The program will start a timer when `M8002` is turned on and will perform an action after the timer expires. ```plaintext ; Start of IL Program ; Initialize timer settings ; Assuming T0 is the timer to be used ; Set the preset value for timer T0 (e.g., 10 seconds) LD 10000…	[262, 208, 252]	[0.7272, 0.6211, 0.6761]	0.4626	0.5184	0.0009	0.0013	0.0294	0.0488	17.04	12.31
mistral-small3.1:24b	204	Does M8002 remain ON after multiple scans?	Example code: ``` LD M8002 OUT Y0 ``` Explanation: No. It’s only ON during the first RUN scan and OFF thereafter.	### [Part One] - Mitsubishi FX3U/FX3UC IL Instruction List Code Below is the complete IL program with line-by-line English comments explaining each instruction. This program will check if M8002 remains ON after multiple scans. ```plaintext ; Initialize the program 00000 L 8002 ; Load the value of M8002 into the accumulator 00001 ANI 0001 ; AND the accumulator with 0001 (binary 0001) 00002 ST 8003…	To determine if M8002 remains ON after multiple scans, we need to understand the behavior of the memory location M8002 in the context of the Mitsubishi FX-series PLC. In Mitsubishi PLCs, memory locations like M8002 are typically used for retaining values across scans. Whether M8002 remains ON after multiple scans depends on how it is being set and reset in the program. Let's assume M8002 is a lat…	[222, 233, 272]	[0.6589, 0.6219, 0.6079]	0.4759	0.5738	0.0005	0.0006	0.0281	0.0442	19.3	15.12
mistral-small3.1:24b	205	What is the relationship between M8003 and M8002?	Example code: ``` LD M8003 OUT M10 ``` Explanation: M8002 (a-contact) is ON on the first scan; M8003 (b-contact) is OFF on the first scan. They complement each other.	### [Part One] - Mitsubishi FX3U/FX3UC IL Instruction List Code Below is the complete IL program with line-by-line English comments explaining each instruction. ```plaintext ; Program to determine the relationship between M8003 and M8002 ; Initialize the program LD M8002 ; Load the value of M8002 into the accumulator (ACC) AND M8003 ; Perform a bitwise AND operation between the ACC and M8003 ST M…	### [Part One] - Mitsubishi FX3U/FX3UC IL Instruction List Code ```assembly ; Initialize memory bits LD M8002 ; Load the state of M8002 (assuming it's ON initially) OUT M20 ; Output the state of M8002 to M20 LD M8003 ; Load the state of M8003 (assuming it's OFF initially) OUT M21 ; Output the state of M8003 to M21 ; Main logic to determine the relationship between M8003 and M8002 LD M8002 ; Load …	[196, 206, 208]	[0.8516, 0.7693, 0.8303]	0.4754	0.5642	0.0014	0.0017	0.0442	0.0665	19.34	16.45
mistral-small3.1:24b	206	When M8002=ON, what is the state of M8003?	Example code: ``` LD M8002 OUT M1 LD M8003 OUT M2 ``` Explanation: On the initial scan M8002=ON and M8003=OFF, so M1=ON and M2=OFF.	### Part One: Mitsubishi FX3U/FX3UC IL Instruction List Code ```il // Define the start of the program 00000 LD M8002 // Load the value of M8002 into the accumulator 00010 OUT M8003 // Output the value of the accumulator to M8003 00020 END // End of the program ``` ### Part Two: Program Logic Explanation This program is designed to monitor the state of a memory bit (M8002) and set the state of ano…	### [Part One] - Mitsubishi FX3U/FX3UC IL Instruction List Code Below is the complete IL program with line-by-line English comments: ```plaintext ; This program checks the state of M8002 and determines the state of M8003. ; If M8002 is ON, M8003 will be OFF, and vice versa. ; Load the state of M8002 into the accumulator LD M8002 ; Negate the accumulator (invert the state) NOT ; Store the negated …	[205, 275, 209]	[0.7694, 0.6899, 0.7264]	0.6199	0.6117	0.0018	0.0024	0.098	0.1091	9.21	9.04
mistral-small3.1:24b	207	How to use M8003 to block startup actions?	Example code: ``` LD M8003 AND X0 OUT Y10 ``` Explanation: On the first scan M8003=OFF, preventing Y10 from driving. Later M8003=ON allows X0 to drive Y10.	### Part One: Mitsubishi FX3U/FX3UC IL Instruction List Code ```IL // Program to use M8003 to block startup actions // Step 1: Define the starting address for the program ORG 0 // Step 2: Check if M8003 is set (indicating a block condition) LD M8003 // Step 3: If M8003 is set, jump to the end of the program to block startup actions JMP END // Step 4: If M8003 is not set, proceed with the startup …	### [Part One] - Mitsubishi FX3U/FX3UC IL Instruction List Code ```plaintext // Start of the IL program // Load the M8003 bit to check if startup actions should be blocked LD M8003 // If M8003 is ON, skip the following actions SKP // If M8003 is OFF, proceed with the startup actions // Example startup action: Turn on Y20 output OUT Y20 // Another example startup action: Reset Y30 and Y31 outputs …	[192, 249, 202]	[0.6024, 0.5418, 0.5885]	0.4522	0.5663	0.0012	0.0017	0.0448	0.0757	11.27	8.72
mistral-small3.1:24b	208	Can M8002 and M8003 be used together?	Example code: ``` LD M8002 OUT M20 LD M8003 OUT M21 ``` Explanation: Yes. On the first scan M8002=ON, M8003=OFF; on the second scan M8002=OFF, M8003=ON.	### Part One: Mitsubishi FX3U/FX3UC IL Instruction List Code ```plaintext ; Program to determine if M8002 and M8003 can be used together ; This program will check the status of M8002 and M8003 and set an output based on their combined status ; Start of the program 00000 LABEL START ; Label to mark the start of the program 00001 LD M8002 ; Load the status of M8002 into the accumulator 00002 AND M8…	### [Part One] - Mitsubishi FX3U/FX3UC IL Instruction List Code ```IL ; Load the state of M8002 LD M8002 ; Output the state of M8002 to Y1 OUT Y1 ; Load the state of M8003 LD M8003 ; Output the state of M8003 to Y2 OUT Y2 ``` ### [Part Two] - Program Logic Explanation 1. **Load the state of M8002**: - The instruction `LD M8002` loads the current state of memory bit M8002 into the accumulator. Thi…	[253, 205, 222]	[0.8792, 0.8303, 0.7338]	0.6317	0.6232	0.0013	0.0024	0.0721	0.1096	12.53	8.44
mistral-small3.1:24b	209	What if M8003 is not used?	Example code: ``` LD M8003 ``` Explanation: None. M8003 simply provides a b-contact for the initial scan; use as needed.	### Part One: Mitsubishi FX3U/FX3UC IL Instruction List Code ```il ; FX3U/FX3UC IL Program Example ; This program demonstrates a basic logic flow using Instruction List (IL) programming. ; Define the inputs and outputs LD M8003 ; Load the value of M8003 into the accumulator OUT Y0 ; Output the value of the accumulator to Y0 ; End of Program END ``` ### Part Two: Program Logic Explanation #### Pro…	### [Part One] - Mitsubishi FX3U/FX3UC IL Instruction List Code If `M8003` is not used, the program will only involve `M8002`. Here is the complete IL program with line-by-line English comments: ```plaintext LD M8002 ; Load the state of M8002 into the accumulator OUT M1 ; Output the state of the accumulator to M1 ``` ### [Part Two] - Program Logic Explanation #### Step-by-Step Description of the …	[208, 260, 206]	[0.7705, 0.6911, 0.7264]	0.396	0.4596	0.0013	0.0013	0.0384	0.0478	11.74	6.42
mistral-small3.1:24b	210	When does M8004 turn ON?	Example code: ``` LD M8004 OUT Y0 ``` Explanation: M8004 turns ON when the PLC detects an error, such as program or runtime faults.	### [Part One] - Mitsubishi FX3U/FX3UC IL Instruction List Code ```plaintext ; Program to determine when M8004 should turn ON ; This program assumes certain input conditions and internal logic to turn on M8004 ; Initialize the program LD X0 ; Load the value of input X0 AND X1 ; AND it with the value of input X1 OUT M8000 ; Store the result in memory bit M8000 LD X2 ; Load the value of input X2 AN…	To determine when M8004 turns ON, we need to understand the context in which M8004 is used. Based on the provided examples, it seems that M8004 is related to an error condition. Let's assume that M8004 turns ON when there is an error detected by the PLC. We can write the IL program and provide a step-by-step description of the program's logic flow. ### [Part One] - Mitsubishi FX3U/FX3UC IL Instru…	[215, 265, 212]	[0.9634, 0.9549, 0.8832]	0.5195	0.736	0.0012	0.015	0.045	0.1019	14.96	8.21
mistral-small3.1:24b	211	How to trigger an alarm using M8004?	Example code: ``` LD M8004 OUT Y10 // Warning lamp OUT BZ // Buzzer (assumed flag) ``` Explanation: On error detection, the lamp and buzzer activate to alert maintenance.	### [Part One] - Mitsubishi FX3U/FX3UC IL Instruction List Code ```plaintext ; Program to trigger an alarm using M8004 ; Start of the program LD M8004 ; Load the value of M8004 into the accumulator ANL K0 ; Perform a logical AND with the constant 0 (to check if M8004 is 0) OUT M1000 ; Store the result in M1000 (alarm flag) ANL K1 ; Perform a logical AND with the constant 1 (to check if M8004 is 1…	### [Part One] - Mitsubishi FX3U/FX3UC IL Instruction List Code ```plaintext // Start of the program // Load the status of M8004 into the accumulator LD M8004 // If M8004 is ON, set the alarm bit M8017 SET M8017 // Output the alarm signal to Y0 OUT Y0 // End of the program ``` ### [Part Two] - Program Logic Explanation 1. **Load the Status of M8004**: - The instruction `LD M8004` loads the status…	[210, 271, 193]	[0.6039, 0.5673, 0.5935]	0.3517	0.4314	0.0011	0.0026	0.0421	0.1026	18.67	6.52
mistral-small3.1:24b	212	When does M8004 automatically turn OFF?	Example code: ``` LD M8004 ``` Explanation: M8004 resets to OFF only after the error is cleared and the PLC returns to normal.	### Part One: Mitsubishi FX3U/FX3UC IL Instruction List Code ```plaintext ; This program monitors the state of input X0000 and controls the output M8004 accordingly. ; M8004 will turn OFF automatically when X0000 is OFF for a specified duration. ; Line 1: Label definition for the start of the program START ; Line 2: Define a timer (T0000) with a preset value of 10 seconds (10000 milliseconds) LDI…	### [Part One] - Mitsubishi FX3U/FX3UC IL Instruction List Code Below is the complete IL program with line-by-line English comments to automatically turn OFF M8004. ```plaintext ; Start of the IL program ; This program will automatically turn OFF M8004 ; Load the status of M8004 into the accumulator LD M8004 ; Check if M8004 is ON (1) JMPZ LBL_OFF ; Jump to LBL_OFF if M8004 is OFF (0) ; If M8004 …	[210, 229, 224]	[0.8832, 0.7952, 0.8225]	0.4085	0.4496	0.0013	0.0015	0.0444	0.0609	15.97	11.79
mistral-small3.1:24b	213	Can M8004 be combined with emergency stop?	Example code: ``` LD M8004 OR X1 OUT M100 ``` Explanation: M100 activates on error or emergency stop to shut down system power.	### Part One: Mitsubishi FX3U/FX3UC IL Instruction List Code ```plaintext // Start of the program 00000 LABEL 00000 // Label for the main program start 00001 LD M8000 // Load the value of M8000 (Emergency Stop signal) 00002 AND M8004 // AND operation with M8004 (another signal) 00003 OUT D100 // Store the result in D100 (temporary register) 00004 LD D100 // Load the value of D100 00005 AND M8001 …	### [Part One] - Mitsubishi FX3U/FX3UC IL Instruction List Code Here is the complete IL program to combine M8004 with the emergency stop function, with line-by-line English comments: ```IL LD M8004 // Load the state of M8004 (some condition) AND X1 // AND with the state of X1 (emergency stop button) OUT Y10 // Output the result to Y10 ``` ### [Part Two] - Program Logic Explanation Here is a step-…	[193, 238, 222]	[0.8608, 0.725, 0.6204]	0.4813	0.5849	0.001	0.0027	0.0352	0.0755	18.66	6.81
mistral-small3.1:24b	214	If noise causes false errors, will M8004 flicker?	Example code: ``` LD M8004 OUT Y15 ``` Explanation: If error is cleared quickly, M8004 may flicker; true errors keep it ON.	### Part One - Mitsubishi FX3U/FX3UC IL Instruction List Code ```plaintext // Program to detect and mitigate false errors caused by noise // M8004 will be used to indicate the presence of false errors // Initialize the noise detection flag (M8000) L 0 // Load the value 0 into the accumulator OUT M8000 // Output the value to M8000 (initialize to 0) // Start of the main loop LABEL START // Label to…	### [Part One] - Mitsubishi FX3U/FX3UC IL Instruction List Code ```plaintext ; Program to check if M8004 flickers due to noise-induced false errors ; Step 1: Load the status of M8004 LD M8004 ; Load the status of the M8004 bit into the accumulator ; Step 2: Output the status to an auxiliary relay (e.g., M21) OUT M21 ; Output the status of the accumulator to M21 ; Step 3: End of program END ; End …	[249, 258, 232]	[0.5124, 0.4417, 0.474]	0.4578	0.5907	0.0005	0.0021	0.0299	0.0714	18.74	8.39
mistral-small3.1:24b	215	When does M8005 turn ON?	Example code: ``` LD M8005 OUT Y0 ``` Explanation: M8005 turns ON when the PLC detects battery voltage below the normal range.	### Part One: Mitsubishi FX3U/FX3UC IL Instruction List Code ```plaintext ; Mitsubishi FX3U/FX3UC Instruction List Program ; Program to demonstrate when M8005 turns ON ; Label for the start of the program LBL MAIN ; Step 1: Check if input X0 is ON LD X0 ; Load the state of input X0 into the accumulator BRF SKIP1 ; If X0 is OFF, branch to label SKIP1 ; Step 2: Check if input X1 is ON LD X1 ; Load …	### [Part One] - Mitsubishi FX3U/FX3UC IL Instruction List Code ```IL LD M8005 OUT Y0 ``` ### [Part Two] - Program Logic Explanation The provided IL program is straightforward and consists of only two instructions: 1. **LD M8005**: This instruction loads the state of memory bit M8005 into the accumulator. In Mitsubishi PLCs, memory bits like M8005 are often used to indicate specific system states…	[210, 275, 225]	[0.9634, 0.9485, 0.9602]	0.3721	0.6061	0.0033	0.0341	0.0503	0.134	13.42	5.26
mistral-small3.1:24b	216	What to do if battery voltage is low?	Example code: ``` LD M8005 OUT M10 ``` Explanation: Use M10 to drive a warning or log, reminding to replace the battery to avoid data loss.	### [Part One] - Mitsubishi FX3U/FX3UC IL Instruction List Code ```plaintext ; Define the addresses for inputs, outputs, and internal variables ; D100 - Battery Voltage (Analog Input) ; M100 - Battery Low Flag (Memory Bit) ; Y0 - Alarm Output (Output Bit) ; D101 - Low Voltage Threshold (Setpoint) ; Start of the program LD D100 ; Load the battery voltage value into the accumulator CMPGE D101 ; Com…	### [Part One] - Mitsubishi FX3U/FX3UC IL Instruction List Code ```plaintext ; Initialize the program ; LD: Load the battery status bit into the accumulator LD M8005 ; Load the battery status bit (M8005) into the accumulator ; AND: Check if the battery voltage is low AND 00001 ; Mask to check if the battery voltage is low (assuming bit 0 indicates low battery) ANU 00001 ; Check if the result is t…	[219]	[0.5977]	0.5106	0.4979	0.0011	0.0011	0.0426	0.0399	14.54	17.92
mistral-small3.1:24b	217	What happens to M8005 after PLC power-off?	Example code: ``` LD M8005 ``` Explanation: M8005 state follows hardware detection; if voltage remains low, it stays ON.	### Part One: Mitsubishi FX3U/FX3UC IL Instruction List Code ```plaintext // Start of the IL program // Label the start of the program LBL START // Initialize the memory bit M8005 to 0 (OFF) MOV 0 M8005 // End of the IL program END ``` ### Part Two: Program Logic Explanation #### Program Purpose The provided IL (Instruction List) program is designed to initialize the memory bit `M8005` to `0` (OF…	### [Part One] - Mitsubishi FX3U/FX3UC IL Instruction List Code Below is the complete IL program with line-by-line English comments to determine what happens to M8005 after PLC power-off. ```plaintext ; Initialize the program ; No specific initialization is needed for this example ; Load the state of M8005 into the accumulator LD M8005 ; Output the state of M8005 to Y0 (for visualization or furth…	[194, 229, 224]	[0.8567, 0.7118, 0.699]	0.5444	0.5747	0.0014	0.0015	0.0409	0.0548	10.43	9.67
mistral-small3.1:24b	218	Can M8005 be reset by program?	Example code: ``` LD M8005 RST M8005 ``` Explanation: No. It’s hardware-controlled and cannot be reset by RST.	### Part One: Mitsubishi FX3U/FX3UC IL Instruction List Code ```plaintext ; Mitsubishi FX3U/FX3UC Instruction List (IL) Program to Reset M8005 ;--------------------------------------------------------- ; START OF PROGRAM ;--------------------------------------------------------- ; Label for the start of the main program 00000 LBL MAIN ;--------------------------------------------------------- ; C…	### [Part One] - Mitsubishi FX3U/FX3UC IL Instruction List Code ```IL ; Start of the program ; Line 1: Load the status of M8005 into the accumulator LD M8005 ; Line 2: Check if M8005 is ON (TRUE) BRANCH 0010 ; Branch to label 0010 if M8005 is OFF (FALSE) ; Line 3: If M8005 is ON, reset M8005 to OFF LD K0 OUT M8005 ; Line 4: Jump to the end of the program JMP 0099 ; Label 0010: This label is reach…	[283, 199, 201]	[0.7392, 0.584, 0.7217]	0.3236	0.4233	0.0007	0.0013	0.0413	0.0395	13.55	14.63
mistral-small3.1:24b	219	What is the risk of not addressing low battery?	Example code: ``` LD M8005 ``` Explanation: Continued depletion may cause loss of register or clock data after power-off.	### [Part One] - Mitsubishi FX3U/FX3UC IL Instruction List Code ```il ;---------------------------------------------- ; Program: Battery Low Warning System ; Author: PLC Programming Engineer ; Date: {today} ; Description: This program monitors the battery level and triggers an alarm if the battery level is low. ;---------------------------------------------- ;-------------------------------------…	### [Part One] - Mitsubishi FX3U/FX3UC IL Instruction List Code ```IL ; Start of the program ; Initialize the program by clearing the output registers LD 0 OUT M10 ; Load the status of the battery voltage monitor bit LD M8005 ; Check if the battery voltage is low JMP? M8005, LOW_BATTERY_WARNING ; If the battery voltage is not low, skip the warning and proceed to the end JMP END_PROGRAM ; Label fo…	[216, 269, 104]	[0.5977, 0.2819, 0.2809]	0.3089	0.4662	0.001	0.0028	0.0355	0.0333	14.02	12.76
mistral-small3.1:24b	220	What is the difference between M8006 and M8005?	Example code: ``` LD M8006 OUT Y0 ``` Explanation: M8006 latches the low-voltage event, staying ON until manually or specifically cleared.	### [Part One] - Mitsubishi FX3U/FX3UC IL Instruction List Code ```plaintext // Program to demonstrate the difference between M8006 and M8005 // M8005 is used as a control bit to activate the process // M8006 is used to indicate the completion of the process // Start of the program 00000 LDC 1 // Load the constant value 1 into the accumulator 00001 T M8005 // Transfer the value in the accumulator…	### [Part One] - Mitsubishi FX3U/FX3UC IL Instruction List Code ```plaintext ; Program to demonstrate the difference between M8006 and M8005 ; Load the value of M8005 into the accumulator LD M8005 ; Load the value of M8006 into the accumulator LD M8006 ; End of program END ``` ### [Part Two] - Program Logic Explanation 1. **Load M8005**: The first instruction `LD M8005` loads the value of memory …	[237, 247, 260]	[0.8904, 0.8066, 0.6769]	0.4349	0.4647	0.0005	0.0017	0.0268	0.0541	18.63	8.01
mistral-small3.1:24b	221	How to clear the latch of M8006?	Example code: ``` LD X0 RST M8006 ``` Explanation: Some models allow RST to clear; otherwise power cycle or battery replacement is required.	### Part One: Mitsubishi FX3U/FX3UC IL Instruction List Code ```plaintext ; Program to clear the latch of M8006 ; Declare a temporary variable to use for clearing the latch LD X0000 ; Load the value of X0000 into the accumulator ANL M8006 ; AND the accumulator with M8006 LDA #0000 ; Load the value 0000 (false) into the accumulator ORL M8006 ; OR the accumulator with M8006 to clear the latch ``` #…	### [Part One] - Mitsubishi FX3U/FX3UC IL Instruction List Code ```plaintext LD M8006 RST M8006 // Reset the latch of M8006 to clear it ``` ### [Part Two] - Program Logic Explanation 1. **Load the Latch Bit (LD M8006)**: - The `LD` instruction loads the state of the memory bit `M8006` into the accumulator. This step is necessary to ensure that the subsequent `RST` instruction operates on the corr…	[267, 202, 211]	[0.6795, 0.5276, 0.4668]	0.3862	0.5508	0.0007	0.0034	0.0426	0.1078	11.68	5.46
mistral-small3.1:24b	222	Will M8005 ON and M8006 ON occur simultaneously?	Example code: ``` LD M8005 LD M8006 ``` Explanation: Both can be ON on voltage drop; M8005 is real-time, M8006 is latched.	### Part One: Mitsubishi FX3U/FX3UC IL Instruction List Code ```il // Define the necessary memory bits for the example // M8005 and M8006 are the memory bits we are interested in. // Program start LD M8005 // Load the value of M8005 into the accumulator ANI M8006 // AND the value of M8006 with the accumulator OUT M8007 // Output the result to M8007 // Program end END ``` ### Part Two: Program Log…	To answer whether M8005 ON and M8006 ON will occur simultaneously, we need to examine the program logic that involves these memory bits. Below is an example of how you might write an Instruction List (IL) program to determine this, along with an explanation of the program's logic flow. ### [Part One] - Mitsubishi FX3U/FX3UC IL Instruction List Code ```il // Program to determine if M8005 and M8006…	[208, 204, 200]	[0.7338, 0.6589, 0.6382]	0.494	0.572	0.004	0.0033	0.0701	0.0524	11.61	18.71
mistral-small3.1:24b	223	Why is latch function needed for M8006?	Example code: ``` LD M8006 OUT M20 ``` Explanation: Maintains warning even if voltage recovers, indicating a past event.	### Part One: Mitsubishi FX3U/FX3UC IL Instruction List Code ```plaintext 00000 MOV #1 M8000 ; Move the value 1 to M8000 (Start signal) 00001 MOV #0 M8001 ; Move the value 0 to M8001 (Reset signal) 00002 MOV #0 M8002 ; Move the value 0 to M8002 (Latch signal) 00003 MOV #0 M8003 ; Move the value 0 to M8003 (Output signal) 00004 MOV #0 M8004 ; Move the value 0 to M8004 (Reset latch signal) 00005 MO…	### [Part One] - Mitsubishi FX3U/FX3UC IL Instruction List Code ```il ; Start of the program ; Initialize the program by clearing the latch of M8006 LD X0 ; Load the state of X0 (assuming X0 is a reset signal) RST M8006 ; Reset the latch of M8006 ; Check if M8016 is latched (transient state ON during RTC read, then OFF) LD M8016 ; Load the state of M8016 OUT M30 ; Output the state to M30 ; Check …	[267, 220, 221]	[0.695, 0.5141, 0.6282]	0.2902	0.5162	0.0005	0.0012	0.0262	0.0482	18.71	14.38
mistral-small3.1:24b	224	When does M8006 return OFF?	Example code: ``` LD M8006 OUT Y5 ``` Explanation: After hardware or program clears the latch, or power cycle then RST.	### Part One - Mitsubishi FX3U/FX3UC IL Instruction List Code ```plaintext // Initialize the program 00000 LD X0 // Load the value of X0 into the accumulator (A) 00001 AND X1 // Perform a logical AND operation between the accumulator (A) and X1 00002 OUT M8006 // Output the result to M8006 00003 LBL LBL0 // Define a label LBL0 for branching 00004 LD X2 // Load the value of X2 into the accumulator…	### [Part One] - Mitsubishi FX3U/FX3UC IL Instruction List Code ```il ; Start of the program ;-------------------------------------- ; Reset M8006 when the error is cleared and the PLC returns to normal. ;-------------------------------------- LD M8006 ; Load the status of M8006 NOT ; Invert the status (i.e., if M8006 is ON, it becomes OFF and vice versa) OUT M8006 ; Output the inverted status to…	[212, 200, 280]	[0.8225, 0.8173, 0.7642]	0.3578	0.4865	0.001	0.0017	0.0328	0.0456	16.57	8.88
mistral-small3.1:24b	225	When does M8007 turn ON?	Example code: ``` LD M8007 OUT Y0 ``` Explanation: M8007 is ON when a power interruption is detected, indicating a voltage drop risk.	### [Part One] - Mitsubishi FX3U/FX3UC IL Instruction List Code ```plaintext ; Initialize the PLC (Reset all outputs) LDI 0 OUT M8007 ; Start of the main program LABEL START ; Read the input X0 LD X0 ; Check if X0 is ON (TRUE) JMPZ X0, END ; If X0 is ON, turn ON M8007 LDI 1 OUT M8007 ; Jump to the end of the loop JMP END ; End of the loop LABEL END ; Short delay to avoid rapid cycling (optional) …	### [Part One] - Mitsubishi FX3U/FX3UC IL Instruction List Code ```plaintext LD M8007 ; Load the status of M8007 into the accumulator OUT Y0 ; Output the value of the accumulator to Y0 ``` ### [Part Two] - Program Logic Explanation 1. **Load Instruction (LD M8007)**: - The `LD M8007` instruction loads the status of memory bit `M8007` into the accumulator. This means the accumulator will hold the …	[235, 265, 212]	[0.9628, 0.9356, 0.8544]	0.4587	0.5289	0.0018	0.0028	0.0667	0.087	10.01	9.62
mistral-small3.1:24b	226	What countermeasures can be taken using M8007?	Example code: ``` LD M8007 OUT M10 ``` Explanation: On interruption, save critical data or stop operations to protect equipment.	### [Part One] - Mitsubishi FX3U/FX3UC IL Instruction List Code ```plaintext ; Program: Countermeasures Using M8007 ; This program demonstrates how to use M8007 to implement countermeasures in a PLC. ; M8007 is a general-purpose bit that can be used for various control purposes. ; Line 1: Initialize the program LD X0 ; Load the state of input X0 into the accumulator AND M8007 ; Perform an AND ope…	### [Part One] - Mitsubishi FX3U/FX3UC IL Instruction List Code Here is the complete IL program with line-by-line English comments for using M8007 as a countermeasure: ```plaintext LD M8007 ; Load the status of M8007 (assuming it is used as a safety interlock or condition) AND X0 ; AND operation with input X0 (assuming X0 is a condition that needs to be met) OUT M10 ; Output to M10 (assuming M10 …	[209, 277, 231]	[0.6614, 0.5504, 0.5504]	0.442	0.4936	0.001	0.002	0.0258	0.0671	18.63	8.3
mistral-small3.1:24b	227	How does M8007 differ from general power-off detection?	Example code: ``` LD M8007 ``` Explanation: M8007 detects brief interruptions; longer outages use M8008.	### Part One: Mitsubishi FX3U/FX3UC IL Instruction List Code ```il // Define constants LD 1000 // Load the address of the input signal into the accumulator (e.g., input signal from a sensor or switch) AND M8007 // Perform an AND operation between the accumulator and the M8007 memory bit ANL 1001 // Perform an AND operation between the accumulator and the 1001 memory bit OUT Y0000 // Output the re…	### [Part One] - Mitsubishi FX3U/FX3UC IL Instruction List Code ```plaintext ; Start of the IL program ; ; Line 1: Load the state of M8007 into the accumulator LD M8007 ; Load the state of M8007 (Power Recovery Detection) ; Line 2: Store the result in a temporary memory location (e.g., D100) for further processing ST D100 ; Store the state of M8007 in D100 ; Line 3: Load the state of a general po…	[229, 237, 217]	[0.7422, 0.6622, 0.6343]	0.4544	0.5186	0.0004	0.0008	0.0231	0.0228	18.66	18.23
mistral-small3.1:24b	228	Is M8007 latched ON?	Example code: ``` LD M8007 OUT Y0 ``` Explanation: Typically ON only during the interruption or briefly latched for one scan, depending on model.	### Part One: Mitsubishi FX3U/FX3UC IL Instruction List Code ```plaintext ;------------------------------------------------- ; Program: Check if M8007 is latched ON ;------------------------------------------------- ; Initialize the program LD 8007 ; Load the value of M8007 (the bit we want to check) into the accumulator ST 8008 ; Store the value of the accumulator into M8008 (temporary storage f…	### [Part One] - Mitsubishi FX3U/FX3UC IL Instruction List Code ```plaintext ; Program to determine if M8007 is latched ON ; Load the status of M8007 into the accumulator LD M8007 ; Output the result to M30 OUT M30 ``` ### [Part Two] - Program Logic Explanation 1. **Load the Status of M8007**: - The `LD M8007` instruction loads the status of the memory bit M8007 into the accumulator. This means t…	[267, 225, 221]	[0.9026, 0.6301, 0.6734]	0.4622	0.5698	0.0014	0.0032	0.0528	0.1026	13.22	5.69
mistral-small3.1:24b	229	Does M8007 turn OFF after power recovers?	Example code: ``` LD M8007 ``` Explanation: Yes, it usually resets OFF once power is stable.	### Part One - Mitsubishi FX3U/FX3UC IL Instruction List Code Below is the complete IL program with line-by-line comments explaining each instruction: ```plaintext ; Define memory addresses ; M8007 - Memory address to be monitored ; X0000 - Input bit to trigger the monitoring ; Y0000 - Output bit to indicate the status of M8007 ; Start of the program 00000 MOV M8007 D0000 ; Move the value of M800…	To determine if M8007 turns OFF after power recovers, we need to understand the behavior of the M8007 memory bit in the Mitsubishi FX-series PLCs. ### [Part One] - Mitsubishi FX3U/FX3UC IL Instruction List Code ```il ; This program checks the status of M8007 and outputs to Y0. ; If M8007 is ON, it means a power interruption has been detected. ; If M8007 is OFF, it means the power has recovered. ;…	[233, 227, 225]	[0.8255, 0.7422, 0.7508]	0.3194	0.656	0.0006	0.0026	0.0299	0.0657	18.62	6.29
mistral-small3.1:24b	230	How does M8008 differ from M8007?	Example code: ``` LD M8008 OUT M10 ``` Explanation: M8008 detects longer power-off, while M8007 detects brief interruptions.	### Part One - Mitsubishi FX3U/FX3UC IL Instruction List Code ```plaintext ; Program to demonstrate the difference between M8008 and M8007 ; This program will toggle an output based on the state of M8008 and M8007 ; Initialize the program LD M8007 ; Load the value of M8007 into the accumulator (AC) NOT ; Invert the value in the accumulator (AC) ANL M8008 ; AND the value in the accumulator (AC) wi…	### [Part One] - Mitsubishi FX3U/FX3UC IL Instruction List Code ```plaintext ; Program to demonstrate the difference between M8008 and M8007 ; Start of the program LD M8008 ; Load the status of M8008 (AC main power detection) ANL M8007 ; AND operation with M8007 (DC 24V power detection) OUT Y0 ; Output the result to Y0 ; End of the program END ``` ### [Part Two] - Program Logic Explanation 1. **L…	[237, 270, 247]	[0.9656, 0.7091, 0.8045]	0.4827	0.5789	0.001	0.0017	0.034	0.0669	14.86	8.76
mistral-small3.1:24b	231	How to use M8008 for safe data storage?	Example code: ``` LD M8008 MOV D0 D100 ``` Explanation: When M8008=ON, immediately back up D0 to D100.	### Part One: Mitsubishi FX3U/FX3UC IL Instruction List Code ```il // Program Start Label LBL START // Initialize memory bit M8008 to 0 (ensure it's off initially) LD 0 OUT M8008 // Check if the condition for safe data storage is met // Assuming X0 is the input signal that indicates the condition LD X0 // If the condition is met (X0 is ON), set M8008 to 1 ANL M8008 OUT M8008 // End of the program…	### [Part One] - Mitsubishi FX3U/FX3UC IL Instruction List Code ```plaintext ; Initialize the program LD M8008 ; Load the status of M8008 (AC main power detection) AND M8010 ; Ensure that M8010 (safe storage condition) is also true OUT M10 ; If both conditions are true, set M10 (safe storage signal) ; Safe data storage logic LD M10 ; Load the status of M10 (safe storage signal) AND M8008 ; Ensure…	[201, 277, 237]	[0.643, 0.5097, 0.4854]	0.546	0.5854	0.0005	0.0016	0.0312	0.0464	15.62	11.2
mistral-small3.1:24b	232	Does M8008 remain ON during sustained outage?	Example code: ``` LD M8008 ``` Explanation: Yes, if PLC remains powered (e.g., via UPS), M8008 stays ON.	### Part One - Mitsubishi FX3U/FX3UC IL Instruction List Code ```plaintext // Program to check if M8008 remains ON during sustained outage // Define necessary variables // Assume M8008 is a bit memory and M8009 is a bit memory // Assume that M8008 is set by some external condition or logic // Assume that M8009 is used to indicate a sustained outage // Step 1: Initialize variables // M8008 is the …	### [Part One] - Mitsubishi FX3U/FX3UC IL Instruction List Code Here is the complete IL program with line-by-line English comments to determine if M8008 remains ON during a sustained outage: ```plaintext ; Start of the program LD M8008 ; Load the state of M8008 into the accumulator OUT M8009 ; Output the state of M8008 to M8009 (for diagnostic purposes) ANL M8005 ; AND the state of M8008 with M80…	[224, 233, 217]	[0.7608, 0.7233, 0.6851]	0.4065	0.4706	0.0009	0.0016	0.031	0.0539	18.61	10.91
mistral-small3.1:24b	233	Does M8008 reset OFF after power restores?	Example code: ``` LD M8008 ``` Explanation: Yes, it resets OFF once power is stable; remains ON if faults persist.	### Part One: Mitsubishi FX3U/FX3UC IL Instruction List Code ```plaintext ; Program to check if M8008 resets OFF after power restores ; M8008 is a memory bit that we will monitor ; Start of the program 00000 LD M8008 ; Load the value of M8008 into the accumulator 00010 AND K0 ; Perform a logical AND with constant 0 (K0) 00020 ST M8008 ; Store the result back into M8008 00030 END ; End of the prog…	### [Part One] - Mitsubishi FX3U/FX3UC IL Instruction List Code ```il // Start of the IL program // Load the state of M8008 into the accumulator LD M8008 // End of the IL program ``` ### [Part Two] - Program Logic Explanation 1. **Load the State of M8008**: - The `LD M8008` instruction loads the current state of the memory bit M8008 into the accumulator. - This instruction is used to check the st…	[229, 218, 283]	[0.8255, 0.6903, 0.8183]	0.597	0.6979	0.0016	0.0044	0.05	0.1154	12.26	4.31
mistral-small3.1:24b	234	Can M8008 work without backup power?	Example code: ``` LD M8008 ``` Explanation: No, requires UPS or internal protection to detect power-off and handle logic.	### Part One - Mitsubishi FX3U/FX3UC IL Instruction List Code Below is the IL program to check if M8008 can work without backup power. This program assumes that M8008 is a bit in the memory that needs to be checked, and there is a backup power status bit (e.g., M8009) that indicates whether backup power is available. ```plaintext ; Start of the program ; Label the start of the program LBL START ;…	### [Part One] - Mitsubishi FX3U/FX3UC IL Instruction List Code ```il ; Start of the IL Program ;--------------------------------------------- ; Check the status of M8008 ;--------------------------------------------- LD M8008 ; Load the status of M8008 (Power Restore Status) OUT M100 ; Output the status to M100 for further processing ;--------------------------------------------- ; Determine if …	[233, 236, 238]	[0.6951, 0.5717, 0.5563]	0.4901	0.4391	0.0008	0.0012	0.0345	0.0503	19.51	14.36
mistral-small3.1:24b	235	When does M8009 turn ON?	Example code: ``` LD M8009 OUT Y0 ``` Explanation: M8009 is ON when external 24V supply is cut off, indicating voltage insufficient.	### Part One: Mitsubishi FX3U/FX3UC IL Instruction List Code ```plaintext 00000 LD X0 ; Load the value of input X0 00001 AND X1 ; AND the value of input X1 with the result of the previous instruction 00002 OUT M8000 ; Output the result to memory bit M8000 00003 LD X2 ; Load the value of input X2 00004 OR M8000 ; OR the value of memory bit M8000 with the result of the previous instruction 00005 OU…	### [Part One] - Mitsubishi FX3U/FX3UC IL Instruction List Code ```IL ; Load the status of M8009 into the accumulator LD M8009 ; Output the value of the accumulator to Y0 OUT Y0 ``` ### [Part Two] - Program Logic Explanation 1. **LD M8009**: This instruction loads the status of memory bit M8009 into the accumulator. In Mitsubishi PLCs, memory bits like M8009 are used to store various status flags…	[225, 280, 200]	[0.9628, 0.9396, 0.7902]	0.2657	0.4972	0.0005	0.0091	0.0256	0.1071	19.02	5.94
mistral-small3.1:24b	236	How to monitor external power using M8009?	Example code: ``` LD M8009 OUT M20 ``` Explanation: If 24V is lost, M20=ON, triggering equipment shutdown or lockout.	### Part One: Mitsubishi FX3U/FX3UC IL Instruction List Code ```plaintext // FX3U/FX3UC IL Instruction List Code // Line 1: Set the label for the main program LBL 0000 // Line 2: Read the status of the external power monitoring input (assuming it is connected to X0) LD X0 // Line 3: Move the status of X0 to M8009 MOV D0 M8009 // Line 4: End of program label ENDPGM ``` ### Part Two: Program Logic …	### [Part One] - Mitsubishi FX3U/FX3UC IL Instruction List Code ```IL ; Start of the program ; Load the status of M8009 into the accumulator LD M8009 ; Check if the external power is present (M8009 is ON) AND X0 ; Assuming X0 is used to represent the external power status ; Output the result to M10 OUT M10 ; End of the program ``` ### [Part Two] - Program Logic Explanation 1. **Load the Status of…	[239, 191, 234]	[0.6007, 0.5438, 0.5717]	0.4229	0.4481	0.0008	0.0018	0.0415	0.0542	9.29	8.31
mistral-small3.1:24b	237	How does M8009 differ from M8008?	Example code: ``` LD M8008 LD M8009 ``` Explanation: M8008 detects AC main power; M8009 detects DC 24V loss.	To provide a clear comparison between M8009 and M8008 in a Mitsubishi FX3U/FX3UC PLC using Instruction List (IL) programming, we need to understand the typical use cases and behaviors of these memory bits. Generally, M8000 to M8191 are used as markers or flags in PLC programming, and their specific functions can vary based on the application. For this example, let's assume: - M8008 is a flag that…	### [Part One] - Mitsubishi FX3U/FX3UC IL Instruction List Code ```plaintext ; Start of the IL program ; Line 1: Load the status of M8009 into the accumulator LD M8009 ; Line 2: Output the result to M10 OUT M10 ; Line 3: Load the status of M8008 into the accumulator LD M8008 ; Line 4: Output the result to M11 OUT M11 ``` ### [Part Two] - Program Logic Explanation 1. **Line 1: Load the status of M…	[230, 281, 243]	[0.9656, 0.8166, 0.851]	0.4528	0.5465	0.0006	0.0018	0.0374	0.062	19.14	10.28
mistral-small3.1:24b	238	Can M8009 be used for emergency response in small systems?	Example code: ``` LD M8009 OUT Y10 ``` Explanation: Yes, 24V loss triggers Y10 for safety handling.	### [Part One] - Mitsubishi FX3U/FX3UC IL Instruction List Code Below is the Instruction List (IL) program for a simple emergency response system using the Mitsubishi FX3U/FX3UC PLC. This program will monitor an emergency input (e.g., an emergency stop button) and respond accordingly by setting an output to indicate an emergency state. ```plaintext // Program Name: EmergencyResponse // Descriptio…	### [Part One] - Mitsubishi FX3U/FX3UC IL Instruction List Code ```il // Start of the program // Check if the emergency stop condition is active LD M8009 // OR operation with an additional emergency stop input (e.g., X1) OR X1 // Output to M101 to activate the emergency response OUT M101 // End of the program ``` ### [Part Two] - Program Logic Explanation 1. **Initialization**: - The program star…	[213, 270, 232]	[0.725, 0.5706, 0.5617]	0.249	0.3321	0.0004	0.0023	0.0188	0.0654	18.12	6.15
mistral-small3.1:24b	239	Does M8009 detect isolated supplies?	Example code: ``` LD M8009 ``` Explanation: Ensure signal source syncs with 24V; isolated circuits may need additional detection.	### [Part One] - Mitsubishi FX3U/FX3UC IL Instruction List Code ```il ; IL Program to detect isolated supplies using M8009 ; Define the inputs and outputs ; Assume X000 is the input signal from the isolated supply detector ; Assume Y000 is the output signal to indicate detection ; Start of the program LAD X000 ; Load the input signal from the isolated supply detector into the accumulator ANL M800…	### [Part One] - Mitsubishi FX3U/FX3UC IL Instruction List Code ```IL ; This program checks the status of the external power supply using M8009. ; If the external power is lost (M8009 is OFF), it will turn on M20 to trigger a shutdown or lockout. ; Additionally, it monitors the simultaneous status of M8005 and M8006. ; If both are ON, it will turn on Y10 for emergency response. ; Load the status …	[236, 222, 238]	[0.6007, 0.5307, 0.5346]	0.4454	0.4574	0.0006	0.0012	0.0341	0.0323	11.22	11.32
mistral-small3.1:24b	240	What is special about M8011?	Example code: ``` LD M8011 OUT Y0 ``` Explanation: M8011 toggles ON/OFF at ~10ms intervals for high-frequency pulses.	### Part One: Mitsubishi FX3U/FX3UC IL Instruction List Code ```plaintext // Program to demonstrate the special function of M8011 in Mitsubishi PLCs // Define the special function of M8011 // M8011 is a system flag that indicates the presence of a program error or a watchdog timer timeout. // It is used to signal that the PLC has encountered a critical issue that needs attention. // Main program …	### [Part One] - Mitsubishi FX3U/FX3UC IL Instruction List Code Here is a complete IL program that demonstrates the use of M8011 with line-by-line English comments: ```il // Start of the program // Load the state of M8011 into the accumulator LD M8011 // Check if M8011 is ON (1) JMP C 00001 // Jump to label 00001 if M8011 is ON // M8011 is OFF (0), perform actions for OFF state OUT M10 // Turn ON…	[243, 270, 205]	[0.8489, 0.7723, 0.7388]	0.5087	0.4894	0.0009	0.0012	0.029	0.0463	14.01	13.95
mistral-small3.1:24b	241	How to generate fast blinking with M8011?	Example code: ``` LD M8011 OUT Y10 ``` Explanation: Y10 blinks at 10ms intervals, too fast to see, used for testing or high-speed counting.	### Part One: Mitsubishi FX3U/FX3UC IL Instruction List Code ```plaintext ; Fast Blinking Program using M8011 ; This program will make an output (e.g., Y0) blink rapidly using the built-in timer M8011. ; Initialize the timer M8011 with a short interval (e.g., 100ms) LD TIM001 ; Load the timer M8011 (TIM001) into the accumulator LD 100 ; Load the value 100 (100ms) into the accumulator OUT TIM001 ;…	### [Part One] - Mitsubishi FX3U/FX3UC IL Instruction List Code ```plaintext ; Define the blink timing constants LD 1000 ; Load the value 1000 into the accumulator (time for ON) OUT D0 ; Store the value in D0 (ON time register) LD 1000 ; Load the value 1000 into the accumulator (time for OFF) OUT D1 ; Store the value in D1 (OFF time register) ; Initialize the blink timer LD M8011 ; Load the timer…	[249, 242, 211]	[0.8, 0.5633, 0.5465]	0.5919	0.5534	0.0006	0.0013	0.0407	0.0374	15.8	14.92
mistral-small3.1:24b	242	Is M8011 suitable for precise timing?	Example code: ``` LD M8011 OUT C0 ``` Explanation: Counting may be affected by scan time; use hardware timers for high accuracy.	### Part One - Mitsubishi FX3U/FX3UC IL Instruction List Code ```plaintext ; Program to demonstrate the use of M8011 for precise timing ; Note: M8011 is a high-speed counter/timer in the FX3U/FX3UC series. ; Initialization Section LD 0 ; Load the value 0 (False) into the accumulator OUT D8000 ; Output to D8000 (assuming D8000 is used to control the timer) NOP ; No operation (placeholder for futur…	### [Part One] - Mitsubishi FX3U/FX3UC IL Instruction List Code ```il ; Start of the program ; Load the value of M8011 into the accumulator LD M8011 ; Output the value of the accumulator to Y0 OUT Y0 ; End of the program ``` ### [Part Two] - Program Logic Explanation 1. **Load the Value of M8011**: - The instruction `LD M8011` loads the value of the memory bit `M8011` into the accumulator. In Mit…	[252, 240, 258]	[0.9342, 0.5845, 0.8028]	0.5014	0.5269	0.0009	0.0025	0.0297	0.0818	18.68	6.11
mistral-small3.1:24b	243	What is the difference between M8011 and M8012?	Example code: ``` LD M8011 LD M8012 ``` Explanation: M8011 ~10ms cycle, M8012 ~100ms cycle.	### [Part One] - Mitsubishi FX3U/FX3UC IL Instruction List Code Below is the complete IL program with line-by-line English comments explaining each instruction. This program will demonstrate the difference between M8011 and M8012 by toggling an output based on the state of these memory bits. ```plaintext ; Program to demonstrate the difference between M8011 and M8012 ; M8011 and M8012 are memory …	### [Part One] - Mitsubishi FX3U/FX3UC IL Instruction List Code The following is a complete Instruction List (IL) program with line-by-line English comments to compare the behavior of M8011 and M8012: ```plaintext ; Start of the program LD M8011 OUT Y0 ; M8011 toggles ON/OFF at ~10ms intervals for high-frequency pulses. LD M8012 OUT Y1 ; M8012 has a faster cycle time of ~100ms. ``` ### [Part Two]…	[247, 240, 237]	[0.8849, 0.8489, 0.851]	0.5821	0.6284	0.0005	0.0024	0.025	0.0906	18.67	8.81
mistral-small3.1:24b	244	What if scan time exceeds 10ms?	Example code: ``` LD M8011 ``` Explanation: The bit may toggle multiple times per scan, but only the current state is read, leading to instability.	### Part One - Mitsubishi FX3U/FX3UC IL Instruction List Code ```plaintext ; Define the variables 00000 LD TIMER_VAL 00001 LD MAX_SCAN_TIME 00002 SUB 00003 JMP CHECK_POSITIVE ; Jump if the result is positive (scan time exceeds max scan time) 00004 LD 0 00005 OUT ALARM 00006 END ; Check if the result is positive (scan time exceeds max scan time) 00007 CHECK_POSITIVE 00008 LD TIMER_VAL 00009 LD MAX…	To address the question "What if scan time exceeds 10ms?", we need to consider how to monitor and handle the scan time in a Mitsubishi FX-series PLC using Instruction List (IL) programming. We will write a complete IL program to detect if the scan time exceeds 10 milliseconds and take appropriate action. ### [Part One] - Mitsubishi FX3U/FX3UC IL Instruction List Code ```plaintext ; Start of the p…	[204, 268, 252]	[0.4781, 0.3193, 0.3397]	0.4993	0.3912	0.001	0.0005	0.0405	0.0359	17.08	14.11
mistral-small3.1:24b	245	What pulse cycle does M8012 produce?	Example code: ``` LD M8012 OUT Y0 ``` Explanation: Toggles ON/OFF every ~100ms, used for slower blinking or pulses.	### [Part One] - Mitsubishi FX3U/FX3UC IL Instruction List Code ```il // Declare necessary variables LDI 1 // Load immediate value 1 into the accumulator (ACC) OUT D100 // Output the value in ACC to D100 (pulse width counter) // Initialize timer settings LDI 10 // Load immediate value 10 into the accumulator (ACC) OUT T000 // Output the value in ACC to T000 (timer preset value) LDI 1 // Load imme…	### [Part One] - Mitsubishi FX3U/FX3UC IL Instruction List Code ```plaintext ; Start of the IL program ; Line 1: Load the status of M8012 LD M8012 ; Line 2: Output the result to Y0 OUT Y0 ``` ### [Part Two] - Program Logic Explanation 1. **Load the Status of M8012**: - The instruction `LD M8012` loads the current status of the memory bit M8012 into the accumulator. This bit is typically used to g…	[250, 119, 262]	[0.6577, 0.526, 0.5671]	0.4544	0.5779	0.0008	0.0076	0.025	0.1099	18.82	5.02
mistral-small3.1:24b	246	Can M8012 drive a test lamp?	Example code: ``` LD M8012 OUT Y5 ``` Explanation: Y5 blinks at 0.1s intervals, visible to the eye.	### Part One - Mitsubishi FX3U/FX3UC IL Instruction List Code ```plaintext ; M8012 Test Lamp Control Program ; Start of the program 00000 NOP ; No Operation - Placeholder for program start ; Check if M8012 is ON 00001 LD M8012 ; Load the value of M8012 into the accumulator 00002 JMP LABEL_01 ; Jump to LABEL_01 if M8012 is ON ; M8012 is OFF, turn off the test lamp (assuming the test lamp is connec…	### [Part One] - Mitsubishi FX3U/FX3UC IL Instruction List Code Below is the complete IL program to drive a test lamp using M8012, along with line-by-line English comments. ```plaintext // Load the value of M8012 into the accumulator LD M8012 // Output the value of the accumulator to Y10 (assuming Y10 is connected to the test lamp) OUT Y10 ``` ### [Part Two] - Program Logic Explanation 1. **Load …	[251, 247, 259]	[0.7073, 0.4729, 0.4428]	0.4478	0.477	0.0012	0.003	0.0342	0.0826	15.53	6.13
mistral-small3.1:24b	247	Compare M8012 with M8004 and M8013?	Example code: ``` LD M8004 LD M8012 LD M8013 ``` Explanation: M8004(1s) and M8013(1s) have longer cycles; M8012(100ms) is faster.	### Part One: Mitsubishi FX3U/FX3UC IL Instruction List Code ```plaintext ; Program to compare the values of M8012 with M8004 and M8013 ; Initialize variables (if necessary) ; LD M8012 LD M8012 ; Load the value of M8012 into the accumulator ; Compare with M8004 SUB M8004 ; Subtract the value of M8004 from the accumulator JMPZ LBL_COMPARE_M8013 ; If the result is zero, jump to compare with M8013 J…	### [Part One] - Mitsubishi FX3U/FX3UC IL Instruction List Code Below is the complete IL program with line-by-line English comments to compare M8012, M8004, and M8013. ```plaintext ; Start of the program ; Load the state of M8012 (100ms cycle timer) LD M8012 ; Output the result to Y1 (Y1 will blink at 0.1s intervals) OUT Y1 ; Load the state of M8004 (1s cycle timer) LD M8004 ; Output the result t…	[243, 253, 205]	[0.8849, 0.8095, 0.7655]	0.4407	0.5923	0.0024	0.002	0.0424	0.064	18.68	11.46
mistral-small3.1:24b	248	How to implement a 0.1s counter with M8012?	Example code: ``` LD M8012 OUT C10 ``` Explanation: C10 increments every 0.1s; 10 counts ≈1s. Accuracy depends on scan time.	### [Part One] - Mitsubishi FX3U/FX3UC IL Instruction List Code ```plaintext // Start of IL Program // Line 1: Define the counter value to be incremented LD D100 // Load the value of D100 (counter value) into the accumulator // Line 2: Increment the counter value ADD #1 // Add 1 to the accumulator value (increment the counter) // Line 3: Store the incremented value back to D100 ST D100 // Store t…	### [Part One] - Mitsubishi FX3U/FX3UC IL Instruction List Code ```plaintext ; Start of the IL program ; Step 1: Load the value of M8012 into the accumulator LD M8012 ; Step 2: Set the counter value (e.g., 100 for 0.1s) LD 100 ; Step 3: Compare the value of M8012 with 100 CMP ; Step 4: If M8012 is equal to 100, set Y0 (output) JMPEQ 0005 ; Jump to the next step if equal OUT Y0 ; Turn on Y0 ; Step…	[256, 199, 226]	[0.6117, 0.4738, 0.4871]	0.4234	0.5433	0.0008	0.0018	0.0299	0.0517	18.8	11.29
mistral-small3.1:24b	249	How to stop M8012 blinking?	Example code: ``` LD M8012 OUT M20 ``` Explanation: M8012 is built-in and cannot be stopped by program; only PLC stop or power-off stops it.	### Part One: Mitsubishi FX3U/FX3UC IL Instruction List Code ```plaintext // Program to stop M8012 from blinking // Initialize memory address for the blinking relay LD M8012 // Load the state of M8012 (blinking relay) into the accumulator NOT // Invert the state of M8012 (if M8012 is ON, it becomes OFF, and vice versa) OUT M8012 // Output the inverted state back to M8012 to stop the blinking END …	### [Part One] - Mitsubishi FX3U/FX3UC IL Instruction List Code ```plaintext ; Load the state of M8012 LD M8012 ; Invert the state of M8012 NOT ; Output the inverted state to Y10 OUT Y10 ``` ### [Part Two] - Program Logic Explanation 1. **Load the State of M8012**: - The instruction `LD M8012` loads the current state of the memory bit M8012 into the accumulator. - This means if M8012 is ON (1), t…	[241, 261, 202]	[0.8, 0.6042, 0.5807]	0.6137	0.4222	0.0017	0.0027	0.0678	0.0952	12.06	7.69
mistral-small3.1:24b	250	What is the default cycle of M8013 in most models?	Example code: ``` LD M8013 OUT Y0 ``` Explanation: Typically a 1s ON / 1s OFF pulse for periodic blinking.	The default cycle time for the Mitsubishi FX3U PLC is typically 20 ms (milliseconds) for most models. This means that the PLC will execute one complete scan of the program every 20 ms. However, this can vary depending on the specific model and the complexity of the program being executed. I do not have the information to provide you with the default cycle time of M8013. If you are referring to a …	### [Part One] - Mitsubishi FX3U/FX3UC IL Instruction List Code The following is an example of a Mitsubishi FX3U/FX3UC IL program with line-by-line English comments. This program will compare the states of three memory bits (M8004, M8012, and M8013) and toggle an output (Y0) based on the comparison. ```IL ; Start of the program ; Compare M8004 and M8012 LD M8004 ; Load the state of M8004 into the…	[245, 280, 247]	[0.6577, 0.5959, 0.5622]	0.3856	0.3846	0.0008	0.001	0.0211	0.031	17.75	17.06
mistral-small3.1:24b	251	How to drive a warning lamp with M8013?	Example code: ``` LD M8013 OUT Y10 ``` Explanation: Y10 blinks at 1s intervals to alert personnel.	### [Part One] - Mitsubishi FX3U/FX3UC IL Instruction List Code ```plaintext // FX3U/FX3UC Instruction List Program to Drive a Warning Lamp with M8013 // Label the start of the program LBL MAIN // Read the input signal (assuming it's a bit input from a sensor or switch) LD X000 // Load the value of X000 (input signal) into the accumulator LDC 1 // Load the constant value 1 into the accumulator AN…	### [Part One] - Mitsubishi FX3U/FX3UC IL Instruction List Code ```plaintext ; Program to drive a warning lamp using M8013 LD M8013 ; Load the state of M8013 into the accumulator OUT Y0 ; Output the state of the accumulator to Y0 (assuming Y0 is connected to the warning lamp) ``` ### [Part Two] - Program Logic Explanation 1. **Load the State of M8013**: - The `LD M8013` instruction loads the curr…	[246, 249, 231]	[0.7073, 0.4372, 0.4403]	0.449	0.4834	0.0005	0.002	0.0213	0.0482	12.43	7.04
mistral-small3.1:24b	252	Can M8013 be used for precise timing?	Example code: ``` LD M8013 OUT C0 ``` Explanation: Approximate timing; use RTC or timer for higher precision.	### Part One: Mitsubishi FX3U/FX3UC IL Instruction List Code ```il ;-------------------------------------------------------------- ; Initialize the timer T0 for precise timing ;-------------------------------------------------------------- ; LD M8013 - Load the value of M8013 into the accumulator LD M8013 ; ANDI 0001 - Check if the least significant bit of M8013 is set ANDI 0001 ; JUMP ?LABEL1 - …	### [Part One] - Mitsubishi FX3U/FX3UC IL Instruction List Code ```plaintext ; Program to demonstrate the use of M8013 for timing ; Start of the program ; Label: START START ; Load the M8013 memory bit LD M8013 ; Output to a timer or counter (assuming C0 is used for timing purposes) OUT C0 ; End of the program END ``` ### [Part Two] - Program Logic Explanation 1. **Initialization and Start Label:…	[242, 253, 273]	[0.9342, 0.6366, 0.6701]	0.6332	0.6481	0.001	0.0021	0.0451	0.0752	15.0	9.02
mistral-small3.1:24b	253	Can M8012 and M8013 be used together?	Example code: ``` LD M8012 OUT Y1 LD M8013 OUT Y2 ``` Explanation: Yes. Y1 blinks at 0.1s, Y2 at 1s, no conflict.	### [Part One] - Mitsubishi FX3U/FX3UC IL Instruction List Code Below is the IL (Instruction List) code for a Mitsubishi FX3U/FX3UC PLC. This program checks if M8012 and M8013 can be used together and sets an output based on the result. ```plaintext // Start of the program 00000 LD M8012 // Load the value of M8012 into the accumulator 00001 AND M8013 // Perform a logical AND operation with M8013 …	### [Part One] - Mitsubishi FX3U/FX3UC IL Instruction List Code ```il // Load the state of M8012 LD M8012 // Output the state to M22 OUT M22 // Load the state of M8013 LD M8013 // Output the state to M23 OUT M23 ``` ### [Part Two] - Program Logic Explanation 1. **Load the state of M8012**: - The `LD` instruction loads the state of the memory bit `M8012` into the accumulator. This means the accumu…	[208, 243, 264]	[0.8792, 0.7583, 0.6861]	0.461	0.4936	0.0009	0.0026	0.0269	0.0781	17.14	8.21
mistral-small3.1:24b	254	Can you change M8013’s period via program?	Example code: ``` LD M8013 ``` Explanation: No; period is fixed by internal clock and cannot be modified.	### [Part One] - Mitsubishi FX3U/FX3UC IL Instruction List Code ```plaintext ; Define the start of the program START ; Initialize a timer (TIMER0) with a preset value of 1000 (10 seconds) ; M8013 will be used to control the timer LD M8013 ANL K16#0001 TIM TIMER0, K16#03E8 (1000 in hexadecimal) ; Check if the timer has completed its cycle LD TIMER0 ANL K16#0001 ST D100 ; If the timer has completed…	### [Part One] - Mitsubishi FX3U/FX3UC IL Instruction List Code Here is an example IL program that demonstrates how to change the period of M8013 via program. This example assumes that you want to modify the period based on a certain condition, such as the state of a specific bit. ```plaintext ; Start of Program ; Load the condition bit (e.g., M100) LD M100 ; If M100 is ON, change the period of M…	[256, 218, 250]	[0.5645, 0.5384, 0.5049]	0.5088	0.6266	0.0013	0.001	0.0367	0.0266	15.87	17.36
mistral-small3.1:24b	255	What is the oscillation period of M8014?	Example code: ``` LD M8014 OUT Y0 ``` Explanation: Approximately 1-minute ON/OFF cycle, used for long-period indication.	To determine the oscillation period of M8014 in a Mitsubishi FX3U/FX3UC PLC, we need to create a program that toggles the bit M8014 at regular intervals. The oscillation period is the time it takes for M8014 to complete one full cycle of ON and OFF. ### Part One: Mitsubishi FX3U/FX3UC IL Instruction List Code ```il ; Program to determine the oscillation period of M8014 ; Initialize variables LD 0…	### [Part One] - Mitsubishi FX3U/FX3UC IL Instruction List Code ```plaintext ; Initialize Timer T0 LD K100 ; Load constant 100 into the accumulator (100 seconds) OUT T0 ; Output the value to Timer T0 ; Start Timer T0 LD M8014 ; Load the value of M8014 (oscillation signal) AND T0 ; AND operation with Timer T0 (start/stop control) OUT Y0 ; Output the result to Y0 ; Check Timer T0 status LD T0 ; Loa…	[250, 262, 254]	[0.6314, 0.5838, 0.5552]	0.6608	0.5557	0.0009	0.0014	0.0316	0.0521	18.81	12.2
mistral-small3.1:24b	256	How to use M8014 for minute counting?	Example code: ``` LD M8014 OUT C0 ``` Explanation: Toggles every minute, used for long-duration accumulation.	### Part One - Mitsubishi FX3U/FX3UC IL Instruction List Code ```il // Define constants #DEFINE MINUTE_COUNT_REGISTER D8014 // Data register to store the minute count #DEFINE ONE_MINUTE 60000 // One minute in milliseconds (assuming a 10ms timer base) // Define timer TIMER TIMER001, 10ms, 0, 0 // Timer to count milliseconds // Main program LD M8014 // Load the status of M8014 (assumed to be a star…	### [Part One] - Mitsubishi FX3U/FX3UC IL Instruction List Code ```plaintext ; Initialize the minute counter MOV 0 C100 ; Clear the minute counter (C100) to 0 ; Main program loop LABEL_MINUTE_COUNT LD M8014 ; Load the state of M8014 (indicates a 1-minute interval) JMPF LABEL_MINUTE_COUNT ; If M8014 is OFF, jump back to the start of the loop ; Increment the minute counter LD C100 ; Load the curren…	[266, 248, 262]	[0.6297, 0.6117, 0.5886]	0.5035	0.5832	0.0011	0.0013	0.0337	0.0479	14.7	12.32
mistral-small3.1:24b	257	Can M8014 replace the RTC?	Example code: ``` LD M8014 ``` Explanation: Only minute-level toggling, no date/time details; cannot fully replace RTC.	### [Part One] - Mitsubishi FX3U/FX3UC IL Instruction List Code ```il // Program Start LDI 100 // Load immediate value 100 into the accumulator (ACC) OUT D100 // Output the value in ACC to D100 (temporary storage) // Check if M8014 is ON LD M8014 // Load the value of M8014 into the accumulator (ACC) JMP LBL1 // Jump to label LBL1 if M8014 is ON // If M8014 is OFF, proceed to use RTC LDI 0 // Load…	### [Part One] - Mitsubishi FX3U/FX3UC IL Instruction List Code ```plaintext ; Start of the program ; Initialize the program LD M8014 OUT M8016 ; Set M8016 ON if M8014 is ON ; Read the current time from the RTC (Real-Time Clock) LD M8016 ; Check if RTC is being used AND M8017 ; Check if correction is allowed ; If M8014 is ON, replace the RTC functionality LD M8014 NOT ; Invert the value of M8014 …	[269, 253, 274]	[0.7663, 0.6471, 0.6128]	0.5302	0.6238	0.0007	0.0014	0.0207	0.036	18.68	11.07
mistral-small3.1:24b	258	Is M8014 suitable for higher frequency timing?	Example code: ``` LD M8014 ``` Explanation: No; use M8012 or M8013 for faster requirements.	### Part One: Mitsubishi FX3U/FX3UC IL Instruction List Code ```plaintext ; Mitsubishi FX3U/FX3UC Instruction List (IL) Program for High-Frequency Timing ; Declare necessary variables ; M8014 is the memory address for the timer (assuming it's a software timer) ; M8015 will be used to store the timer value ; M8016 will be used to store the high-frequency timing flag ; M8017 will be used to store t…	### [Part One] - Mitsubishi FX3U/FX3UC IL Instruction List Code Below is the complete IL program with line-by-line English comments to address the question of whether M8014 is suitable for higher frequency timing. ```IL ; Start of the IL program ;--------------------------------------------------------- ; Check if M8014 is suitable for higher frequency timing ;------------------------------------…	[242, 259, 262]	[0.8028, 0.5773, 0.591]	0.4553	0.4115	0.0004	0.0016	0.0166	0.0442	18.84	8.81
mistral-small3.1:24b	259	M8014 may not be implemented on some models?	Example code: ``` LD M8014 ``` Explanation: Yes; check the model manual.	### Part One: Mitsubishi FX3U/FX3UC IL Instruction List Code ```il // Program Start Label LBL MAIN // Check if M8014 is implemented LD M8014 // Load the value of M8014 into the accumulator ANL 1 // Perform a bitwise AND with 1 to check if M8014 is set (1) JMP NZ, M8014_NOT_IMPLEMENTED // If M8014 is not set (0), jump to M8014_NOT_IMPLEMENTED label // If M8014 is implemented, execute the following…	### [Part One] - Mitsubishi FX3U/FX3UC IL Instruction List Code ```il // Load the state of M8014 into the accumulator LD M8014 // Check if M8014 is ON (1) JMP Z, LBL0001 // Jump to label LBL0001 if M8014 is OFF (0) // If M8014 is ON, turn on Y0 OUT Y0 // Jump to the end of the program JMP LBL0002 // Label LBL0001: M8014 is OFF LBL0001: // If M8014 is OFF, turn off Y0 OUT Y0 // Label LBL0002: End …	[260, 253, 200]	[0.7045, 0.638, 0.6051]	0.4598	0.5231	0.0012	0.0026	0.0276	0.0355	17.1	14.11
mistral-small3.1:24b	260	What function does M8015 have on some models?	Example code: ``` LD M8015 OUT Y0 ``` Explanation: Used to disable or preset timers, or as an internal mode flag, depending on the manual.	I don't have specific information about the function of M8015 in Mitsubishi FX-series PLCs. However, I can provide a general example of how you might use a memory bit like M8015 in an Instruction List (IL) program for the Mitsubishi FX3U/FX3UC series. Let's assume M8015 is used as a flag to indicate a specific condition or state in the system. ### [Part One] - Mitsubishi FX3U/FX3UC IL Instruction…	### [Part One] - Mitsubishi FX3U/FX3UC IL Instruction List Code Below is a complete IL program with line-by-line English comments. This example assumes a simple program that controls a motor based on certain conditions. ```IL ; Initialize the program ORG 0 ; Start of the main program LD M8015 ; Load the status of M8015 (Assume M8015 is a flag for enabling the motor control) AND M8002 ; Check if M…	[270, 259, 205]	[0.7896, 0.7045, 0.6991]	0.4764	0.5198	0.0006	0.0017	0.0431	0.0569	18.65	14.38
mistral-small3.1:24b	261	How to pause timers using M8015?	Example code: ``` LD M8015 AND T0 OUT Y10 ``` Explanation: When M8015=ON, timers are paused; actual behavior depends on the model.	### Part One: Mitsubishi FX3U/FX3UC IL Instruction List Code ```plaintext 00000 LD M8015 ; Load the value of M8015 into the accumulator (ACC) 00001 JMP LBL_TIMER_PAUSE ; If M8015 is ON (1), jump to the timer pause label 00002 LD T200 ; Load the value of timer T200 into the accumulator (ACC) 00003 OUT T200 ; Output the value of the accumulator to timer T200 (starts/continues the timer) 00004 LD T2…	### [Part One] - Mitsubishi FX3U/FX3UC IL Instruction List Code ```plaintext // Load the RUN status bit (M8015) LD M8015 // Invert the RUN status bit (M8015) to get the STOP status NOT // Output the inverted RUN status bit to the timer T0 (pause the timer) OUT T0 // Load the RUN status bit (M8015) LD M8015 // Invert the RUN status bit (M8015) to get the STOP status NOT // Output the inverted RUN …	[203, 249, 193]	[0.6721, 0.6042, 0.5567]	0.595	0.5635	0.0013	0.0015	0.0433	0.0562	18.87	12.11
mistral-small3.1:24b	262	What is M8015’s relation to actual timers?	Example code: ``` LD M8015 ``` Explanation: Can force timers to pause or reset; refer to model documentation.	### Part One: Mitsubishi FX3U/FX3UC IL Instruction List Code ```plaintext // Program Start 00000 LD X0 ; Load the value of input X0 into the accumulator 00001 AND M0 ; Perform a logical AND operation between the accumulator and M0 00002 OUT M8015 ; Store the result in M8015 (This is the actual timer ON/OFF control) 00003 LD M8015 ; Load the value of M8015 into the accumulator 00004 TIM T0 ; Start…	### [Part One] - Mitsubishi FX3U/FX3UC IL Instruction List Code ```plaintext ; Define the program start ORG 0 ; Load the status of input X0 LD X0 ; Reset the timer T0 RST T0 ; Load the status of input X1 LD X1 ; Set the timer T0 with a preset value of 100 (10 seconds) OUT T0 K100 ; Wait until the timer T0 is done LD T0 ; Load the status of input X2 LD X2 ; Set the output Y0 OUT Y0 ; Load the stat…	[203, 281, 263]	[0.7272, 0.6842, 0.6612]	0.4934	0.5083	0.0009	0.001	0.0312	0.0377	18.1	17.66
mistral-small3.1:24b	263	If RST M8015 is used, will timers resume?	Example code: ``` LD X0 RST M8015 ``` Explanation: May not work if reserved by system; some models allow manual clear.	### Part One: Mitsubishi FX3U/FX3UC IL Instruction List Code ```plaintext ; Mitsubishi FX3U/FX3UC Instruction List Program ; This program demonstrates the use of timers and the RST (Reset) instruction. ; The objective is to determine if timers resume after using RST M8015. ; Declare timer addresses (assuming T0001 and T0002 are used) T0001 ; Timer 1 T0002 ; Timer 2 ; Declare memory addresses for …	To address the question "If RST M8015 is used, will timers resume?", let's first understand what `RST M8015` does and how it affects timers in the context of Mitsubishi FX-series PLCs. ### [Part One] - Mitsubishi FX3U/FX3UC IL Instruction List Code ```il ; Initialize the timer T0 LD M8015 AND T0 OUT Y10 ``` ```il ; Reset the timer pause condition (M8015) RST M8015 ``` ```il ; Resume the timer T0 …	[203, 233, 261]	[0.664, 0.5288, 0.6557]	0.4884	0.4502	0.0005	0.0035	0.0215	0.0465	18.8	9.96
mistral-small3.1:24b	264	Can M8015 be used as a general bit?	Example code: ``` LD M8015 OUT M10 ``` Explanation: Not recommended; system-reserved function may cause interference.	### Part One: Mitsubishi FX3U/FX3UC IL Instruction List Code ```IL ; Define the start of the program LD M8015 ; Load the value of M8015 into the accumulator AND X0001 ; Perform a bitwise AND operation with the binary value 0001 ; (This operation checks if the least significant bit of M8015 is set) JMP N1 ; If the result of the AND operation is true (i.e., the least significant bit of M8015 is set…	### [Part One] - Mitsubishi FX3U/FX3UC IL Instruction List Code ```plaintext LD M8015 ; Load the value of M8015 into the accumulator OUT M100 ; Output the value of the accumulator to M100 ``` ### [Part Two] - Program Logic Explanation 1. **Load Instruction (LD M8015)**: - The `LD M8015` instruction loads the value of the memory bit `M8015` into the accumulator. The accumulator is a temporary stor…	[253, 242, 199]	[0.6861, 0.6287, 0.6023]	0.4218	0.5487	0.0009	0.0017	0.0236	0.0347	16.16	8.7
mistral-small3.1:24b	265	When does M8016 turn ON?	Example code: ``` LD M8016 OUT Y0 ``` Explanation: ON while the PLC reads or displays the RTC, pausing updates.	### Part One: Mitsubishi FX3U/FX3UC IL Instruction List Code ```plaintext 00000 L X0 ; Load the state of input X0 into the accumulator (ACC) 00001 AND X1 ; AND the state of input X1 with the ACC 00002 OR X2 ; OR the result with the state of input X2 00003 AND X3 ; AND the result with the state of input X3 00004 ANDN X4 ; AND NOT the result with the state of input X4 00005 OR X5 ; OR the result wi…	To answer when M8016 turns ON, we need to refer to the Mitsubishi FX-series PLC documentation or specific application notes, as the meaning of memory bits can vary depending on the PLC model and configuration. However, based on common practices and typical uses of memory bits in Mitsubishi PLCs, M8016 is often associated with the Real-Time Clock (RTC) module. ### [Part One] - Mitsubishi FX3U/FX3U…	[210, 280, 275]	[0.9549, 0.9418, 0.9515]	0.3504	0.6492	0.0005	0.0047	0.0242	0.0675	15.42	8.71
mistral-small3.1:24b	266	How to use M8016 with screen time display?	Example code: ``` LD M8016 AND M10 OUT M20 ``` Explanation: M10 may request display; M8016=ON indicates RTC read, pausing screen update.	### Part One: Mitsubishi FX3U/FX3UC IL Instruction List Code ```plaintext // Program: ScreenTimeDisplay // Description: This program demonstrates how to use M8016 with a screen time display. // Step 1: Initialize the screen time display counter LDA M8016 // Load the value of M8016 into the accumulator SUB #1 // Subtract 1 from the accumulator STA M8016 // Store the result back into M8016 // Step …	### [Part One] - Mitsubishi FX3U/FX3UC IL Instruction List Code Here is the complete IL program to use M8016 with screen time display. This program will ensure that the screen time display is paused while the PLC reads or displays the RTC (Real-Time Clock). ```IL ; Start of the program ; LD M8016: Load the status of M8016 (ON while the PLC reads or displays the RTC) LD M8016 ; OUT Y0: Output the …	[256, 265, 241]	[0.6297, 0.5428, 0.5091]	0.5337	0.6697	0.0008	0.0015	0.0308	0.0667	17.62	8.97
mistral-small3.1:24b	267	Is M8016 latched?	Example code: ``` LD M8016 OUT M30 ``` Explanation: Usually a transient state ON during RTC read, then OFF.	### Part One: Mitsubishi FX3U/FX3UC IL Instruction List Code ```plaintext ; This program checks if the bit M8016 is latched (set to 1). ; If M8016 is latched, it sets an output bit (e.g., Y0) to indicate this condition. ; Otherwise, it resets the output bit. ; Start of the program LBL 0 ; Label 0: Start of the program ; Check if M8016 is latched LD M8016 ; Load the value of M8016 into the accumul…	To determine if M8016 is latched, we need to understand the context in which M8016 is used in the PLC program. Typically, a bit is considered latched if it remains in the ON state until explicitly reset, regardless of the input conditions that initially set it. ### [Part One] - Mitsubishi FX3U/FX3UC IL Instruction List Code Let's assume we want to check if M8016 is latched. We need to see if ther…	[228, 281, 160]	[0.9026, 0.472, 0.4734]	0.4574	0.4129	0.0013	0.0009	0.0293	0.0422	12.19	9.81
mistral-small3.1:24b	268	How to detect when RTC read is complete?	Example code: ``` LDN M8016 OUT Y5 ``` Explanation: M8016=OFF indicates read complete, resume display or operation.	### Part One: Mitsubishi FX3U/FX3UC IL Instruction List Code ```plaintext // Initialize variables 00000 LD 1000 ; Load the status of the RTC read request into the accumulator (assume D1000 is the flag for RTC read request) 00001 AND 1001 ; AND operation with the RTC read complete flag (assume D1001 is the flag for RTC read complete) 00002 ST 1002 ; Store the result in D1002 (this will be 1 if RTC…	### [Part One] - Mitsubishi FX3U/FX3UC IL Instruction List Code ```il // Define the RTC read request bit (assuming M8020 is used to initiate the RTC read) LD M8020 // Load the RTC read request bit // Check if the RTC read is complete by monitoring a specific bit (assuming M8021 indicates completion) LD M8021 // Load the RTC read complete bit // If both conditions are true, set an output bit (assu…	[284, 84, 167]	[0.6441, 0.3547, 0.3624]	0.4167	0.5171	0.0005	0.0006	0.0246	0.0299	18.76	14.06
mistral-small3.1:24b	269	If RTC is unused, does M8016 affect?	Example code: ``` LD M8016 ``` Explanation: No; if RTC is not used, M8016 remains OFF.	### Part One - Mitsubishi FX3U/FX3UC IL Instruction List Code ```plaintext ; Program to check if the Real-Time Clock (RTC) is unused and whether M8016 affects the system ; Initialize the program LDA 1000 ; Load the address 1000 into the accumulator (assume this holds the status of RTC) AND 1 ; Check if the least significant bit is set (indicating RTC is in use) STA D100 ; Store the result in D100…	### [Part One] - Mitsubishi FX3U/FX3UC IL Instruction List Code ```IL // Start of the program // Step 1: Check if the RTC (Real-Time Clock) is in use LD M8016 // Load the status of M8016 into the accumulator NOT // Invert the value of M8016 ANL M8014 // AND the inverted value of M8016 with M8014 OUT M8015 // Output the result to M8015 // Step 2: End of the program END // End of the program ``` ##…	[257, 232, 276]	[0.7663, 0.5393, 0.6925]	0.6082	0.5866	0.0025	0.0036	0.0384	0.0615	14.05	11.13
mistral-small3.1:24b	270	What is M8017 used for?	Example code: ``` LD M8017 OUT Y0 ``` Explanation: Adjusts internal RTC by ±30 seconds to correct time drift.	### [Part One] - Mitsubishi FX3U/FX3UC IL Instruction List Code ```plaintext ; Mitsubishi FX3U/FX3UC Instruction List Program ; Define Inputs and Outputs ; Assuming the following: ; D100 - Timer Preset Value ; D101 - Timer Current Value ; M8017 - Timer Done Flag ; Y0 - Output Relay (e.g., Lamp or Motor) ; X0 - Start Input (e.g., Pushbutton) ; Initialize Timer Preset Value LD K10 ; Load constant 1…	### [Part One] - Mitsubishi FX3U/FX3UC IL Instruction List Code The following IL program demonstrates the use of M8017. Since the specific use of M8017 is not provided in the reference examples, I'll assume a typical use case where M8017 might be used as a flag to control an output. ```IL // Start of the program // Load the state of M8017 into the accumulator LD M8017 // If M8017 is ON (true), tu…	[260, 240, 209]	[0.7896, 0.7723, 0.6806]	0.3298	0.4231	0.0008	0.0026	0.0262	0.0658	18.7	6.8
mistral-small3.1:24b	271	How to trigger M8017 for correction?	Example code: ``` LD X0 SET M8017 ``` Explanation: When X0=ON, M8017=ON, shifting time ±30s as per model.	### Part One - Mitsubishi FX3U/FX3UC IL Instruction List Code ```il ; Initialize the program LD X0 ; Load the value of input X0 into the accumulator ANL Y0 ; Perform a logical AND operation with the value of output Y0 ANL X1 ; Perform a logical AND operation with the value of input X1 OUT M8017 ; If all conditions are true, set the marker M8017 ``` ### Part Two - Program Logic Explanation The fol…	### [Part One] - Mitsubishi FX3U/FX3UC IL Instruction List Code ```plaintext // Start of the program LD M8017 // Load the status of M8017 (assuming it needs to be checked before triggering correction) XORI 1 // Invert the value of M8017 (XOR with 1 inverts the bit) OUT M8017 // Store the inverted value back to M8017 to trigger the correction ``` ### [Part Two] - Program Logic Explanation 1. **Loa…	[272, 211, 197]	[0.6812, 0.5673, 0.5083]	0.4681	0.5214	0.0015	0.0008	0.0452	0.0342	11.74	8.21
mistral-small3.1:24b	272	Does M8017 turn OFF after correction?	Example code: ``` LD M8017 ``` Explanation: Most models auto-reset M8017 to OFF after correction.	### Part One - Mitsubishi FX3U/FX3UC IL Instruction List Code ```plaintext ; Program to check if M8017 turns OFF after correction ; Start of the program 00000 LD X0 ; Load the value of X0 (input signal) 00001 AND X1 ; AND operation with X1 (another input signal) 00002 OUT M8017 ; Output the result to M8017 (internal relay) 00003 LD M8017 ; Load the value of M8017 00004 NOT M8017 ; NOT operation o…	### [Part One] - Mitsubishi FX3U/FX3UC IL Instruction List Code ```IL // Start of the program // Load the state of M8017 into the accumulator LD M8017 // End of the program ``` ### [Part Two] - Program Logic Explanation 1. **Load the State of M8017**: - The `LD M8017` instruction loads the current state of memory bit `M8017` into the accumulator. - This instruction is used to check the status of …	[229, 271, 198]	[0.7389, 0.6812, 0.6603]	0.3895	0.6383	0.0012	0.0031	0.0286	0.08	18.82	7.33
mistral-small3.1:24b	273	Can M8017 adjust by one minute instead of 30s?	Example code: ``` LD M8017 ``` Explanation: No; use RTC write instructions for larger adjustments.	### Part One: Mitsubishi FX3U/FX3UC IL Instruction List Code ```plaintext ; M8017 Adjustment Program ; Initialize variables ; M8017 is the timer (assuming it is a timer, typically a D or T register in FX series) ; M8018 is the counter for the 30-second intervals ; M8019 is the flag to indicate when to adjust by one minute ; M8020 is the flag to indicate when to adjust by 30 seconds ; Start of the…	### [Part One] - Mitsubishi FX3U/FX3UC IL Instruction List Code Below is the complete IL program with line-by-line English comments to adjust the time by one minute instead of 30 seconds using M8017. ```IL ; Start of the program ; Load the status of M8017 into the accumulator LD M8017 ; Check if M8017 is ON (1) JMPZ LABEL1 ; If M8017 is ON, adjust the time by one minute ; Load the current time in…	[252, 272, 261]	[0.6701, 0.5654, 0.5861]	0.418	0.4445	0.0008	0.0011	0.0212	0.0363	18.68	11.88
mistral-small3.1:24b	274	Can RTC read and M8017 correction occur simultaneously?	Example code: ``` LD M8016 AND M8017 ``` Explanation: Not recommended; pause display (M8016=ON) before correction (M8017).	### Part One: Mitsubishi FX3U/FX3UC IL Instruction List Code ```il ; Define the necessary variables LD M8000 ; Load the status of the RTC read request (assuming M8000 is the flag for RTC read request) ANL M8001 ; AND with the status of the M8017 correction request (assuming M8001 is the flag for M8017 correction request) JMP N0 ; Jump to label N0 if both conditions are true (RTC read and M8017 co…	### [Part One] - Mitsubishi FX3U/FX3UC IL Instruction List Code ```il ; Program to handle RTC read and M8017 correction ; Ensure that RTC read and M8017 correction do not occur simultaneously ; Step 1: Check if RTC read is in progress LD M8016 ; Load the status of M8016 (RTC read in progress) ANI 1 ; AND with 1 to check if M8016 is ON ; Step 2: If RTC read is in progress, skip M8017 correction JM…	[269, 271, 268]	[0.618, 0.5903, 0.5536]	0.5529	0.6289	0.0004	0.0012	0.024	0.0523	18.8	14.16
mistral-small3.1:24b	275	When does M8018 turn ON?	Example code: ``` LD M8018 OUT Y0 ``` Explanation: ON when the RTC module or card is detected as inserted.	### Part One: Mitsubishi FX3U/FX3UC IL Instruction List Code ```plaintext ; This program is designed to illustrate the conditions under which M8018 turns ON. ; Define Inputs and Outputs ; Assuming X0 is the input signal we are monitoring. ; Start of the program LD X0 ; Load the value of input X0 into the accumulator ANI #0100 ; AND the accumulator with the binary value 0100 (decimal 4) ; This AND…	To determine when M8018 turns ON, we need to understand the specific condition or event that triggers this memory bit in the Mitsubishi FX-series PLC. Unfortunately, the provided reference examples do not include information about M8018. However, I can provide a general template for how you might write the IL program and explain the logic flow based on typical PLC programming practices. ### [Part…	[280, 215, 265]	[0.9587, 0.9485, 0.9515]	0.4714	0.4847	0.0022	0.0039	0.0326	0.0636	13.76	10.72
mistral-small3.1:24b	276	If no RTC card is inserted, what is M8018?	Example code: ``` LD M8018 ``` Explanation: M8018=OFF, indicating no RTC module or connection error.	### Part One - Mitsubishi FX3U/FX3UC IL Instruction List Code ```plaintext ; Mitsubishi FX3U/FX3UC IL Instruction List Code ; Label for the start of the program LBL MAIN ; Check if the RTC card is inserted LD M8018 ; Load the status of the RTC card into the accumulator ; M8018 is a system memory bit that indicates the presence of an RTC card. ; If the RTC card is inserted, M8018 is set to 1. ; If…	### [Part One] - Mitsubishi FX3U/FX3UC IL Instruction List Code The following IL program checks the status of M8018 and determines whether an RTC card is inserted. If no RTC card is inserted, it sets an output Y0 to indicate this condition. ```IL ; Start of the program ; Label for the beginning of the program LBL START ; Load the status of M8018 into the accumulator LD M8018 ; Check if M8018 is O…	[269, 279, 270]	[0.6925, 0.6261, 0.5957]	0.5343	0.5806	0.0017	0.0016	0.0537	0.049	9.45	10.33
mistral-small3.1:24b	277	How to protect RTC operations using M8018?	Example code: ``` LD M8018 AND X0 OUT M10 ``` Explanation: Only when RTC module is present (M8018=ON) and X0=ON does RTC read/write occur.	### [Part One] - Mitsubishi FX3U/FX3UC IL Instruction List Code ```il // Program Start // Initialize the M8018 bit to ensure it's off at the start LD 0 // Load the value 0 (false) into the accumulator OUT M8018 // Output the value to M8018, turning it off // Main loop start LABEL MAIN_LOOP // Check if RTC operation is requested (assuming a specific bit, e.g., X0, is used to request RTC operation)…	### [Part One] - Mitsubishi FX3U/FX3UC IL Instruction List Code ```plaintext // Start of the program // Load the status of M8018 into the accumulator LD M8018 // Check if M8018 is ON ANI 01H // If M8018 is ON, proceed to the next step JMP +1 // If M8018 is OFF, skip the next step NOP // Load the status of M8019 into the accumulator LD M8019 // Perform AND operation with the status of M8018 AND M8…	[269, 207, 284]	[0.5956, 0.502, 0.5164]	0.632	0.6048	0.0005	0.0017	0.0464	0.0678	18.72	12.56
mistral-small3.1:24b	278	Can M8018 signal card removal?	Example code: ``` LDN M8018 OUT Y5 ``` Explanation: M8018=OFF triggers Y5 warning for card absence.	### Part One: Mitsubishi FX3U/FX3UC IL Instruction List Code ```plaintext ;---------------------------------------------------------- ; Program: Card Removal Detection using M8018 ; Author: [Your Name] ; Date: [Current Date] ;---------------------------------------------------------- ; Initialize the system (if necessary) LD M8018 ; Load the status of M8018 (Card Removal Detection) OUT X000 ; Out…	### [Part One] - Mitsubishi FX3U/FX3UC IL Instruction List Code ```il ; Start of the program ; Load the state of M8018 into the accumulator LD M8018 ; Check if M8018 is ON (indicating card removal) XOR I0.0 ; If M8018 is ON (card removed), set output Y0.0 AND M8018 OUT Y0.0 ; End of the program END ``` ### [Part Two] - Program Logic Explanation 1. **Load the State of M8018**: - The program begins…	[279, 257, 218]	[0.6097, 0.5192, 0.5381]	0.5694	0.5194	0.0004	0.0015	0.0231	0.0419	18.69	9.9
mistral-small3.1:24b	279	Does M8018 update immediately on card change?	Example code: ``` LD M8018 ``` Explanation: Yes; hardware detection updates M8018 on insertion/removal.	### Part One: Mitsubishi FX3U/FX3UC IL Instruction List Code ```plaintext // Start of the program LD X0 // Load the value of input X0 into the accumulator ANL M8018 // AND the accumulator with M8018 (Masking operation) OUT M8018 // Output the result to M8018 // End of the program END ``` ### Part Two: Program Logic Explanation This program is designed to determine whether the memory bit M8018 upd…	### [Part One] - Mitsubishi FX3U/FX3UC IL Instruction List Code ```IL // Start of the program // Check the status of M8018 to determine if an RTC card is inserted LD M8018 // If M8018 is OFF, indicate no RTC module or connection error ANI 0 // Output the result to M0 OUT M0 // Check the status of M8017 to determine if it turns OFF after correction LD M8017 // If M8017 is OFF, indicate auto-reset …	[276, 272, 200]	[0.6261, 0.5534, 0.6069]	0.5623	0.6637	0.0007	0.0012	0.0331	0.0332	11.77	13.35
mistral-small3.1:24b	280	When does M8019 turn ON?	Example code: ``` LD M8019 OUT Y0 ``` Explanation: ON when the RTC experiences errors or read/write failures.	### [Part One] - Mitsubishi FX3U/FX3UC IL Instruction List Code ```plaintext // Initialize the PLC program 00000 L 0 00001 T 0 00002 L 8019 00003 S 0 00004 L 0 00005 T 1 00006 L 8019 00007 S 1 00008 L 100 00009 S 0 00010 L 101 00011 S 0 00012 L 102 00013 S 0 00014 L 103 00015 S 0 00016 L 104 00017 S 0 00018 L 105 00019 S 0 00020 L 106 00021 S 0 00022 L 107 00023 S 0 00024 L 108 00025 S 0 00026 L …	To determine when M8019 turns ON, we need to refer to the specific functionality associated with this memory bit in the Mitsubishi FX-series PLC. Since the exact functionality of M8019 is not provided in the reference examples, I will assume a hypothetical scenario based on common PLC operations. Let's assume M8019 is used to indicate that a specific communication module is detected as inserted. …	[275, 235, 265]	[0.9587, 0.9396, 0.9418]	0.3279	0.492	0.0006	0.0053	0.0132	0.0649	18.58	9.04
mistral-small3.1:24b	281	What is the relationship between M8019 and M8018?	Example code: ``` LD M8018 LD M8019 ``` Explanation: M8018 indicates module presence; M8019 indicates RTC errors. They operate independently.	### [Part One] - Mitsubishi FX3U/FX3UC IL Instruction List Code ```plaintext // Define the necessary memory addresses LD M8018 // Load the value of M8018 into the accumulator OUT M8019 // Output the value of the accumulator to M8019 END // End of the program ``` ### [Part Two] - Program Logic Explanation The provided IL (Instruction List) program is designed to transfer the value of a specific me…	To answer the question "What is the relationship between M8019 and M8018?", we need to understand the typical usage of these memory bits in a Mitsubishi FX-series PLC. Based on the reference examples provided, we can infer that M8018 and M8019 are likely used for timing or sequencing purposes. Let's assume a common scenario where these bits are used in conjunction with a timer or counter. ### [Pa…	[205, 243, 237]	[0.827, 0.7918, 0.8166]	0.4962	0.532	0.0014	0.0015	0.0426	0.0427	10.81	13.26
mistral-small3.1:24b	282	What actions on RTC error?	Example code: ``` LD M8019 OUT Y10 // Warning lamp MOV K0 D500 // Reset time registers ``` Explanation: Alert operator and attempt reinitialization.	### Part One: Mitsubishi FX3U/FX3UC IL Instruction List Code ```plaintext // Define constants LD 100 // Load the address of the RTC error flag into the accumulator ANI 0x01 // Mask the least significant bit (RTC error bit) ST D100 // Store the result in D100 (RTC error flag) // Check if there is an RTC error LD D100 // Load the RTC error flag into the accumulator JMP ?LBL1 // Jump to label ?LBL1 …	### [Part One] - Mitsubishi FX3U/FX3UC IL Instruction List Code Here is a complete IL program with line-by-line English comments to handle RTC errors and related actions: ```IL // Initialize the program LD M8019 // Load the status of the RTC module connection (M8019) // Check if the RTC module is connected properly JMPF LBL1 // If M8019 is OFF, jump to error handling label // If RTC module is con…	[284, 276, 268]	[0.7754, 0.3646, 0.5818]	0.4784	0.4304	0.0009	0.001	0.0246	0.0272	16.64	15.19
mistral-small3.1:24b	283	Does M8019 reset OFF automatically?	Example code: ``` LD M8019 ``` Explanation: Resets OFF after error is cleared and RTC reinitialized.	### Part One: Mitsubishi FX3U/FX3UC IL Instruction List Code ```plaintext ; Initialize the program LBL 00000 ; Set the initial state of M8019 to OFF (0) MOV 0 D8019 ; Jump to the main loop JMP MAIN_LOOP ; Main loop LBL MAIN_LOOP ; Check if M8019 is ON (1) CMP D8019 1 ; If M8019 is ON, jump to the reset section JMPNE RESET_SECTION ; If M8019 is OFF, jump back to the main loop JMP MAIN_LOOP ; Reset…	To determine whether M8019 resets OFF automatically, we need to understand the typical behavior of this specific memory bit in the Mitsubishi FX-series PLCs. Based on the provided examples, we can infer the following: ### [Part One] - Mitsubishi FX3U/FX3UC IL Instruction List Code ```plaintext ; This code snippet checks the status of M8019 LD M8019 OUT Y0 ``` ### [Part Two] - Program Logic Explan…	[233, 280, 272]	[0.8183, 0.7469, 0.7323]	0.5182	0.6119	0.0007	0.0023	0.0374	0.08	11.62	6.61
mistral-small3.1:24b	284	How to prevent frequent RTC errors?	Example code: ``` LD M8019 ``` Explanation: Ensure stable battery voltage, proper module connection, and correct RTC handling.	### Part One - Mitsubishi FX3U/FX3UC IL Instruction List Code ```plaintext ; FX3U/FX3UC Instruction List Code to prevent frequent RTC errors ; Initialize RTC settings LDI 1 ; Load immediate value 1 into the accumulator OUT D100 ; Output the value to D100 (flag for RTC initialization) ; Check if RTC has been initialized LD D100 ; Load the value of D100 into the accumulator JMPC 10 ; Jump to label …	To prevent frequent RTC (Real-Time Clock) errors in a Mitsubishi FX-series PLC, you can implement a program that checks for RTC errors and takes appropriate actions to handle or mitigate these errors. Below is an example of how you can achieve this using Instruction List (IL) programming. ### [Part One] - Mitsubishi FX3U/FX3UC IL Instruction List Code ```il // Start of the RTC error prevention pr…	[282, 197, 277]	[0.7754, 0.2786, 0.5164]	0.4994	0.4053	0.0004	0.0012	0.0211	0.0406	18.63	11.18
