# Supplementary material for: Multi-Hardware Benchmarking of Open-Source Large Language Models with Retrieval-Augmented Generation for Mitsubishi FX-Series PLC Instruction List Code Generation
Source: Sensors (Basel). 2026 Jun 5;26(11):3602. doi: 10.3390/s26113602 (PMC13259087; doi:10.3390/s26113602)
Supplement: Supplementary file 1 [file sensors-26-03602-s001.zip › data/csv/minilm_mistral_latest_20260312_150358.csv]

model	idx	question	gt	llm_answer	rag_answer	retrieved_ids	retrieved_sims	llm_sim	rag_sim	llm_bleu	rag_bleu	llm_rouge	rag_rouge	llm_time	rag_time
mistral:latest	0	Please use the FX-series PLC instruction list to design traffic light control logic for a one-way road. The red, green, and yellow lights switch in sequence. Assume that pressing X0 starts the system and there is a stop button X1. The timing parameters are: green light 10.0 seconds, green light blinking 2 seconds, yellow light 4.0 seconds, red light 24.0 seconds, and the cycle repeats.	LD X000 // Start button OR M0 ANI X001 // Stop button OUT M0 // System start flag LD M0 ANI T3 // Ensure the next timer has not reached OUT T0 K100 // T0 = 10.0 seconds (K100 means 10.0 x 100ms) ANI T0 OUT M1 // M1 = Green light phase LD T0 OUT T1 K20 // T1 = 2 seconds (20 x 100ms) ANI T1 OUT M2 // M2 = Green light blinking phase LD T1 OUT T2 K40 // T2 = 4.0 seconds (40 x 100ms) ANI T2 OUT M3 // …	[Part One] - Mitsubishi FX3U/FX3UC IL Instruction List Code ``` ORG 0000 ' Start address of the program LDA_START X0 ; Load start condition from input X0 BRF_START SKIP ; Branch if X0 is not pressed JMP END ; Jump to end if start condition is not met SKIP: SET_TIMER T1 ; Set timer T1 (for green light) SET_TIMER T2 ; Set timer T2 (for yellow light) CLR_BIT Y1 ; Clear yellow light status CLR_BIT Y2…	Here is the IL program for the given traffic light control logic with a 10-second green light, 2-second green light blinking, 4-second yellow light, and 24-second red light. ``` LD X000 // Start button OR M0 ANI X001 // Stop button OUT M0 // System start flag LD M0 ANI T3 // Ensure the next timer has not reached OUT T0 K100 // T0 = 10.0 seconds (K100 means 10.0 x 100ms) ANI T0 OUT M1 // M1 = Gree…	[8, 3, 2]	[0.9994, 0.9986, 0.9986]	0.6694	0.8239	0.0021	0.3261	0.1116	0.4557	9.79	13.67
mistral:latest	1	Please use the FX-series PLC instruction list to design traffic light control logic for a one-way road. The red, green, and yellow lights switch in sequence. Assume that pressing X0 starts the system and there is a stop button X1. The timing parameters are: green light 19.0 seconds, green light blinking 2 seconds, yellow light 3.0 seconds, red light 14.0 seconds, and the cycle repeats.	LD X000 // Start button OR M0 ANI X001 // Stop button OUT M0 // System start flag LD M0 ANI T3 // Ensure the next timer has not reached OUT T0 K190 // T0 = 19.0 seconds (K190 means 19.0 x 100ms) ANI T0 OUT M1 // M1 = Green light phase LD T0 OUT T1 K20 // T1 = 2 seconds (20 x 100ms) ANI T1 OUT M2 // M2 = Green light blinking phase LD T1 OUT T2 K30 // T2 = 3.0 seconds (30 x 100ms) ANI T2 OUT M3 // …	[Part One] - Mitsubishi FX3U/FX3UC IL Instruction List Code ``` ORG 0000 ' Initialization LDI R16, 0 ; Clear R16 for counting loop variables STS 1000, R16 ; Initialize the timer for green light ' Inputs IN L0, I0000 ; Read input X0 (start) and X1 (stop) ' Outputs OUT L1, Q0000 ; Set initial output state for all lights off OUT L2, Q0001 ; Enable output Q0001 for green light OUT L3, Q0002 ; Enable …	LD X000 // Start button OR M0 ANI X001 // Stop button OUT M0 // System start flag LD M0 ANI T3 // Ensure the next timer has not reached OUT T0 K190 // T0 = 19.0 seconds (K190 means 19.0 x 100ms) ANI T0 OUT M1 // M1 = Green light phase LD T0 OUT T1 K20 // T1 = 2 seconds (20 x 100ms) ANI T1 OUT M2 // M2 = Green light blinking phase LD T1 OUT T2 K30 // T2 = 3.0 seconds (30 x 100ms) ANI T2 OUT M3 // …	[4, 5, 9]	[0.9996, 0.9985, 0.9993]	0.6436	1.0	0.0013	0.3717	0.0906	0.5026	15.19	12.97
mistral:latest	2	Please use the FX-series PLC instruction list to design traffic light control logic for a one-way road. The red, green, and yellow lights switch in sequence. Assume that pressing X0 starts the system and there is a stop button X1. The timing parameters are: green light 16.0 seconds, green light blinking 2 seconds, yellow light 4.0 seconds, red light 24.0 seconds, and the cycle repeats.	LD X000 // Start button OR M0 ANI X001 // Stop button OUT M0 // System start flag LD M0 ANI T3 // Ensure the next timer has not reached OUT T0 K160 // T0 = 16.0 seconds (K160 means 16.0 x 100ms) ANI T0 OUT M1 // M1 = Green light phase LD T0 OUT T1 K20 // T1 = 2 seconds (20 x 100ms) ANI T1 OUT M2 // M2 = Green light blinking phase LD T1 OUT T2 K40 // T2 = 4.0 seconds (40 x 100ms) ANI T2 OUT M3 // …	[Part One] - Mitsubishi FX3U/FX3UC IL Instruction List Code ``` ORG 0000 ; Initialize variables LDS 00,R LDS 01,G LDS 02,Y LDS 03,W ; Inputs INP X0,START_BTN INP X1,STOP_BTN ; Outputs OUT Y0,RED OUT Y1,YELLOW OUT Y2,GREEN ; Timer for green light (16.0 seconds) TMR1,160,1000 TMR2,1000 ; Timer for green light blinking (2.0 seconds) TMR3,2000 TMR4,2000 ; Timer for yellow light (4.0 seconds) TMR5,400…	LD X000 // Start button OR M0 ANI X001 // Stop button OUT M0 // System start flag LD M0 ANI T3 // Ensure the next timer has not reached OUT T0 K160 // T0 = 16.0 seconds (K160 means 16.0 x 100ms) ANI T0 OUT M1 // M1 = Green light phase LD T0 OUT T1 K20 // T1 = 2 seconds (20 x 100ms) ANI T1 OUT M2 // M2 = Green light blinking phase LD T1 OUT T2 K40 // T2 = 4.0 seconds (40 x 100ms) ANI T2 OUT M3 // …	[8, 5, 6]	[0.9989, 0.9987, 0.9975]	0.6608	1.0	0.0015	0.3959	0.1165	0.5294	10.18	12.28
mistral:latest	3	Please use the FX-series PLC instruction list to design traffic light control logic for a one-way road. The red, green, and yellow lights switch in sequence. Assume that pressing X0 starts the system and there is a stop button X1. The timing parameters are: green light 8.0 seconds, green light blinking 2 seconds, yellow light 3.0 seconds, red light 23.0 seconds, and the cycle repeats.	LD X000 // Start button OR M0 ANI X001 // Stop button OUT M0 // System start flag LD M0 ANI T3 // Ensure the next timer has not reached OUT T0 K80 // T0 = 8.0 seconds (K80 means 8.0 x 100ms) ANI T0 OUT M1 // M1 = Green light phase LD T0 OUT T1 K20 // T1 = 2 seconds (20 x 100ms) ANI T1 OUT M2 // M2 = Green light blinking phase LD T1 OUT T2 K30 // T2 = 3.0 seconds (30 x 100ms) ANI T2 OUT M3 // M3 =…	[Part One] - Mitsubishi FX3U/FX3UC IL Instruction List Code ``` ORG 0000 ; Reset and Initialize R_RESET ST X1, Q0 ST X0, Q1 JMP START ; Main Program START C_TIMER T1, Q0, 0, 23000 ; Set T1 for 23 seconds (Red light) AND Q0, Q1, T1, Q2 ; Check if reset is pressed (X0) and red light is on (Q0), set Q2 JMP CONTROL ; If both conditions are true, jump to control JMP WAIT_RED CONTROL C_TIMER T2, Q2, 0,…	LD X000 // Start button OR M0 ANI X001 // Stop button OUT M0 // System start flag LD M0 ANI T3 // Ensure the next timer has not reached OUT T0 K80 // T0 = 8.0 seconds (K80 means 8.0 x 100ms) ANI T0 OUT M1 // M1 = Green light phase LD T0 OUT T1 K20 // T1 = 2 seconds (20 x 100ms) ANI T1 OUT M2 // M2 = Green light blinking phase LD T1 OUT T2 K30 // T2 = 3.0 seconds (30 x 100ms) ANI T2 OUT M3 // M3 =…	[4, 5, 0]	[0.9987, 0.9979, 0.9986]	0.6155	0.9995	0.0019	0.4831	0.0958	0.6167	11.27	9.25
mistral:latest	4	Please use the FX-series PLC instruction list to design traffic light control logic for a one-way road. The red, green, and yellow lights switch in sequence. Assume that pressing X0 starts the system and there is a stop button X1. The timing parameters are: green light 20.0 seconds, green light blinking 2 seconds, yellow light 3.0 seconds, red light 14.0 seconds, and the cycle repeats.	LD X000 // Start button OR M0 ANI X001 // Stop button OUT M0 // System start flag LD M0 ANI T3 // Ensure the next timer has not reached OUT T0 K200 // T0 = 20.0 seconds (K200 means 20.0 x 100ms) ANI T0 OUT M1 // M1 = Green light phase LD T0 OUT T1 K20 // T1 = 2 seconds (20 x 100ms) ANI T1 OUT M2 // M2 = Green light blinking phase LD T1 OUT T2 K30 // T2 = 3.0 seconds (30 x 100ms) ANI T2 OUT M3 // …	[Part One] - Mitsubishi FX3U/FX3UC IL Instruction List Code ``` ORG 0000 ; Variables L1 EQU 0001 ; Counter for Green light on L2 EQU 0002 ; Counter for Green light blinking L3 EQU 0003 ; Counter for Yellow light on L4 EQU 0004 ; Counter for Red light on L5 EQU 0005 ; Overall cycle counter ; Start of program ST X0, L5 ; If X0 is pressed, set L5 to 1 (start of the cycle) ; Main loop LP1: LD L5, L1 …	Here's the complete IL program for the given traffic light control logic: ``` LD X000 // Start button OR M0 ANI X001 // Stop button OUT M0 // System start flag LD M0 ANI T3 // Ensure the next timer has not reached OUT T0 K200 // T0 = 20.0 seconds (K200 means 20.0 x 100ms) ANI T0 OUT M1 // M1 = Green light phase LD T0 OUT T1 K20 // T1 = 2 seconds (20 x 100ms) ANI T1 OUT M2 // M2 = Green light blin…	[8, 6, 1]	[0.9996, 0.9983, 0.9996]	0.611	0.9149	0.0035	0.4087	0.1046	0.5475	9.47	11.6
mistral:latest	5	Please use the FX-series PLC instruction list to design traffic light control logic for a one-way road. The red, green, and yellow lights switch in sequence. Assume that pressing X0 starts the system and there is a stop button X1. The timing parameters are: green light 17.0 seconds, green light blinking 2 seconds, yellow light 4.0 seconds, red light 11.0 seconds, and the cycle repeats.	LD X000 // Start button OR M0 ANI X001 // Stop button OUT M0 // System start flag LD M0 ANI T3 // Ensure the next timer has not reached OUT T0 K170 // T0 = 17.0 seconds (K170 means 17.0 x 100ms) ANI T0 OUT M1 // M1 = Green light phase LD T0 OUT T1 K20 // T1 = 2 seconds (20 x 100ms) ANI T1 OUT M2 // M2 = Green light blinking phase LD T1 OUT T2 K40 // T2 = 4.0 seconds (40 x 100ms) ANI T2 OUT M3 // …	[Part One] - Mitsubishi FX3U/FX3UC IL Instruction List Code ``` ORG 0000 ' Initialize variables L0001: DS 1 W LIGHT_STATE L0002: DS 1 W TIME_GREEN L0003: DS 1 W TIME_YELLOW L0004: DS 1 W TIME_RED ' Start and stop functions L0005: Rung 1 (X0) AND (NOT L0001) TO LIGHT_STATE (X0) AND (NOT L0001) TO TIME_GREEN L0006: Rung 2 (X1) TO LIGHT_STATE (X1) TO TIME_GREEN ' Traffic light control L0007: Rung 1 …	LD X000 // Start button OR M0 ANI X001 // Stop button OUT M0 // System start flag LD M0 ANI T3 // Ensure the next timer has not reached OUT T0 K170 // T0 = 17.0 seconds (K170 means 17.0 x 100ms) ANI T0 OUT M1 // M1 = Green light phase LD T0 OUT T1 K20 // T1 = 2 seconds (20 x 100ms) ANI T1 OUT M2 // M2 = Green light blinking phase LD T1 OUT T2 K40 // T2 = 4.0 seconds (40 x 100ms) ANI T2 OUT M3 // …	[9, 2, 3]	[0.9992, 0.9987, 0.9979]	0.618	1.0	0.0016	0.3978	0.0948	0.5333	11.43	12.68
mistral:latest	6	Please use the FX-series PLC instruction list to design traffic light control logic for a one-way road. The red, green, and yellow lights switch in sequence. Assume that pressing X0 starts the system and there is a stop button X1. The timing parameters are: green light 15.0 seconds, green light blinking 2 seconds, yellow light 5.0 seconds, red light 28.0 seconds, and the cycle repeats.	LD X000 // Start button OR M0 ANI X001 // Stop button OUT M0 // System start flag LD M0 ANI T3 // Ensure the next timer has not reached OUT T0 K150 // T0 = 15.0 seconds (K150 means 15.0 x 100ms) ANI T0 OUT M1 // M1 = Green light phase LD T0 OUT T1 K20 // T1 = 2 seconds (20 x 100ms) ANI T1 OUT M2 // M2 = Green light blinking phase LD T1 OUT T2 K50 // T2 = 5.0 seconds (50 x 100ms) ANI T2 OUT M3 // …	[Part One] - Mitsubishi FX3U/FX3UC IL Instruction List Code ``` ORG 0000 // Reset rung variables R_X0_STATUS,H R_X1_STATUS,H R_GREEN_STATUS,H R_YELLOW_STATUS,H R_RED_STATUS,H // Input and output declarations IN X0, I0.0 IN X1, I0.1 OUT GREEN, Q0.0 OUT YELLOW, Q0.1 OUT RED, Q0.2 // Timer declaration for timing the traffic light sequence T_TIMER, 100ms // Program start ST_START: // If X0 is pressed…	LD X000 // Start button OR M0 ANI X001 // Stop button OUT M0 // System start flag LD M0 ANI T3 // Ensure the next timer has not reached OUT T0 K150 // T0 = 15.0 seconds (K150 means 15.0 x 100ms) ANI T0 OUT M1 // M1 = Green light phase LD T0 OUT T1 K20 // T1 = 2 seconds (20 x 100ms) ANI T1 OUT M2 // M2 = Green light blinking phase LD T1 OUT T2 K50 // T2 = 5.0 seconds (50 x 100ms) ANI T2 OUT M3 // …	[4, 7, 5]	[0.9983, 0.9982, 0.9975]	0.5634	1.0	0.0101	0.3777	0.0789	0.5134	12.06	13.36
mistral:latest	7	Please use the FX-series PLC instruction list to design traffic light control logic for a one-way road. The red, green, and yellow lights switch in sequence. Assume that pressing X0 starts the system and there is a stop button X1. The timing parameters are: green light 25.0 seconds, green light blinking 2 seconds, yellow light 5.0 seconds, red light 28.0 seconds, and the cycle repeats.	LD X000 // Start button OR M0 ANI X001 // Stop button OUT M0 // System start flag LD M0 ANI T3 // Ensure the next timer has not reached OUT T0 K250 // T0 = 25.0 seconds (K250 means 25.0 x 100ms) ANI T0 OUT M1 // M1 = Green light phase LD T0 OUT T1 K20 // T1 = 2 seconds (20 x 100ms) ANI T1 OUT M2 // M2 = Green light blinking phase LD T1 OUT T2 K50 // T2 = 5.0 seconds (50 x 100ms) ANI T2 OUT M3 // …	[Part One] - Mitsubishi FX3U/FX3UC IL Instruction List Code ``` ORG 0000 // Set the program start address to 0000 // Initialize variables LD I1, 0 ; Initialize the sequence counter (I1) to 0 LD I2, 0 ; Initialize the green light timer (I2) to 0 LD I3, 0 ; Initialize the yellow light timer (I3) to 0 LD I4, 0 ; Initialize the red light timer (I4) to 0 LD I5, 0 ; Initialize the green blinking timer …	A: LD X000 // Start button OR M0 ANI X001 // Stop button OUT M0 // System start flag LD M0 ANI T3 // Ensure the next timer has not reached OUT T0 K250 // T0 = 25.0 seconds (K250 means 25.0 x 100ms) ANI T0 OUT M1 // M1 = Green light phase LD T0 OUT T1 K20 // T1 = 2 seconds (20 x 100ms) ANI T1 OUT M2 // M2 = Green light blinking phase LD T1 OUT T2 K50 // T2 = 5.0 seconds (50 x 100ms) ANI T2 OUT M3 …	[9, 6, 3]	[0.9986, 0.9982, 0.9976]	0.568	0.9936	0.0018	0.3431	0.098	0.4784	12.05	13.64
mistral:latest	8	Please use the FX-series PLC instruction list to design traffic light control logic for a one-way road. The red, green, and yellow lights switch in sequence. Assume that pressing X0 starts the system and there is a stop button X1. The timing parameters are: green light 21.0 seconds, green light blinking 2 seconds, yellow light 4.0 seconds, red light 10.0 seconds, and the cycle repeats.	LD X000 // Start button OR M0 ANI X001 // Stop button OUT M0 // System start flag LD M0 ANI T3 // Ensure the next timer has not reached OUT T0 K210 // T0 = 21.0 seconds (K210 means 21.0 x 100ms) ANI T0 OUT M1 // M1 = Green light phase LD T0 OUT T1 K20 // T1 = 2 seconds (20 x 100ms) ANI T1 OUT M2 // M2 = Green light blinking phase LD T1 OUT T2 K40 // T2 = 4.0 seconds (40 x 100ms) ANI T2 OUT M3 // …	[Part One] - Mitsubishi FX3U/FX3UC IL Instruction List Code ``` ORG 0000 ; Initialize variables LDD 0, Y0 ; Clear accumulator Y0 STD 0, Y1 ; Store in Y1 (unused for this program) ; Inputs INP X0, B0 ; Input X0 (start button) to bit 0 of B register INP X1, B1 ; Input X1 (stop button) to bit 1 of B register ; Outputs OUT Q0.0, O0 ; Output Q0.0 (Green Light) to O0 OUT Q0.1, O1 ; Output Q0.1 (Yellow …	LD X000 // Start button OR M0 ANI X001 // Stop button OUT M0 // System start flag LD M0 ANI T3 // Ensure the next timer has not reached OUT T0 K210 // T0 = 21.0 seconds (K210 means 21.0 x 100ms) ANI T0 OUT M1 // M1 = Green light phase LD T0 OUT T1 K20 // T1 = 2 seconds (20 x 100ms) ANI T1 OUT M2 // M2 = Green light blinking phase LD T1 OUT T2 K40 // T2 = 4.0 seconds (40 x 100ms) ANI T2 OUT M3 // …	[4, 5, 0]	[0.9996, 0.9986, 0.9994]	0.6506	1.0	0.001	0.3452	0.1347	0.4808	9.25	12.67
mistral:latest	9	Please use the FX-series PLC instruction list to design traffic light control logic for a one-way road. The red, green, and yellow lights switch in sequence. Assume that pressing X0 starts the system and there is a stop button X1. The timing parameters are: green light 19.0 seconds, green light blinking 2 seconds, yellow light 5.0 seconds, red light 17.0 seconds, and the cycle repeats.	LD X000 // Start button OR M0 ANI X001 // Stop button OUT M0 // System start flag LD M0 ANI T3 // Ensure the next timer has not reached OUT T0 K190 // T0 = 19.0 seconds (K190 means 19.0 x 100ms) ANI T0 OUT M1 // M1 = Green light phase LD T0 OUT T1 K20 // T1 = 2 seconds (20 x 100ms) ANI T1 OUT M2 // M2 = Green light blinking phase LD T1 OUT T2 K50 // T2 = 5.0 seconds (50 x 100ms) ANI T2 OUT M3 // …	[Part One] - Mitsubishi FX3U/FX3UC IL Instruction List Code ```PLC ' Initialization ORG 0000 LDD 1,5 ; Load immediate data -1 (used as a flag for the first loop iteration) STD 15,5 ; Store data to memory location 15 ' Main program ORG 0005 LDD 1,5 ; Load data from memory location 1 BZG START ; Branch if zero to START, skipping the first loop iteration JMP ENDLOOP ; Jump to ENDLOOP START: LDD 2,5 …	LD X000 // Start button OR M0 ANI X001 // Stop button OUT M0 // System start flag LD M0 ANI T3 // Ensure the next timer has not reached OUT T0 K190 // T0 = 19.0 seconds (K190 means 19.0 x 100ms) ANI T0 OUT M1 // M1 = Green light phase LD T0 OUT T1 K20 // T1 = 2 seconds (20 x 100ms) ANI T1 OUT M2 // M2 = Green light blinking phase LD T1 OUT T2 K50 // T2 = 5.0 seconds (50 x 100ms) ANI T2 OUT M3 // …	[8, 5, 6]	[0.9993, 0.9992, 0.9981]	0.5601	1.0	0.0014	0.3185	0.0741	0.4424	9.57	11.39
mistral:latest	10	How to design a one-way traffic light system using Mitsubishi FX-series PLC (IL instruction list mode)? The system is started by button X0 and stopped by X1, with the sequence: green light for 25.0 seconds, green light blinking for 2 seconds, yellow light for 11.0 seconds, red light for 9.0 seconds, and then cycles again.	LD X000 // Start button OR M0 ANI X001 // Stop button OUT M0 // System start flag LD M0 ANI T3 // Ensure the next timer has not reached OUT T0 K250 // T0 = 25.0 seconds (K250 means 250 x 100ms) ANI T0 OUT M1 // M1 = Green light phase LD T0 OUT T1 K20 // T1 = 2 seconds (20 x 100ms) ANI T1 OUT M2 // M2 = Green light blinking phase LD T1 OUT T2 K110 // T2 = 11.0 seconds (110 x 100ms) ANI T2 OUT M3 /…	[Part One] - Mitsubishi FX3U/FX3UC IL Instruction List Code ``` ORG 0000 ; Start address of the program ; Variables L0001 DB 0 ; Current state (0: Green, 1: Yellow, 2: Red) L0002 DW 0 ; Timer for 25.0 seconds (Green On) L0003 DW 0 ; Timer for 2.0 seconds (Green Blink) L0004 DW 0 ; Timer for 11.0 seconds (Yellow On) L0005 DW 0 ; Timer for 9.0 seconds (Red On) ; Inputs X0 DB 0 ; Start button X1 DB …	LD X000 // Start button OR M0 ANI X001 // Stop button OUT M0 // System start flag LD M0 ANI T3 // Ensure the next timer has not reached OUT T0 K250 // T0 = 25.0 seconds (K250 means 250 x 100ms) ANI T0 OUT M1 // M1 = Green light phase LD T0 OUT T1 K20 // T1 = 2 seconds (20 x 100ms) ANI T1 OUT M2 // M2 = Green light blinking phase LD T1 OUT T2 K110 // T2 = 11.0 seconds (110 x 100ms) ANI T2 OUT M3 /…	[17, 18, 15]	[0.9989, 0.9972, 0.9967]	0.6405	0.9994	0.0032	0.4381	0.1018	0.572	9.99	11.95
mistral:latest	11	How to design a one-way traffic light system using Mitsubishi FX-series PLC (IL instruction list mode)? The system is started by button X0 and stopped by X1, with the sequence: green light for 22.0 seconds, green light blinking for 2 seconds, yellow light for 11.0 seconds, red light for 6.0 seconds, and then cycles again.	LD X000 // Start button OR M0 ANI X001 // Stop button OUT M0 // System start flag LD M0 ANI T3 // Ensure the next timer has not reached OUT T0 K220 // T0 = 22.0 seconds (K220 means 220 x 100ms) ANI T0 OUT M1 // M1 = Green light phase LD T0 OUT T1 K20 // T1 = 2 seconds (20 x 100ms) ANI T1 OUT M2 // M2 = Green light blinking phase LD T1 OUT T2 K110 // T2 = 11.0 seconds (110 x 100ms) ANI T2 OUT M3 /…	[Part One] - Mitsubishi FX3U/FX3UC IL Instruction List Code ``` ORG 0000 // Initialize variables LDD 0,10 ; Load zero into variable at address 10 LDD 2,11 ; Load zero into variable at address 11 // Timer for green light (22.0 seconds) STT 1,12 ; Start timer at address 12, 100ms resolution STT 2,12 ; Start timer at address 12, 100ms resolution ORG 1000 // Timer interrupt handler (100ms) LDD 1,12 ;…	Here is the IL program for the one-way traffic light system with the given specifications: [Part One] - Mitsubishi FX3U/FX3UC IL Instruction List Code ``` LD X000 // Start button OR M0 ANI X001 // Stop button OUT M0 // System start flag LD M0 ANI T3 // Ensure the next timer has not reached OUT T0 K220 // T0 = 22.0 seconds (K220 means 220 x 100ms) ANI T0 OUT M1 // M1 = Green light phase LD T0 OUT …	[14, 18, 12]	[1.0, 0.9989, 0.9973]	0.596	0.8422	0.0045	0.4601	0.073	0.5958	10.49	12.5
mistral:latest	12	How to design a one-way traffic light system using Mitsubishi FX-series PLC (IL instruction list mode)? The system is started by button X0 and stopped by X1, with the sequence: green light for 25.0 seconds, green light blinking for 2 seconds, yellow light for 13.0 seconds, red light for 5.0 seconds, and then cycles again.	LD X000 // Start button OR M0 ANI X001 // Stop button OUT M0 // System start flag LD M0 ANI T3 // Ensure the next timer has not reached OUT T0 K250 // T0 = 25.0 seconds (K250 means 250 x 100ms) ANI T0 OUT M1 // M1 = Green light phase LD T0 OUT T1 K20 // T1 = 2 seconds (20 x 100ms) ANI T1 OUT M2 // M2 = Green light blinking phase LD T1 OUT T2 K130 // T2 = 13.0 seconds (130 x 100ms) ANI T2 OUT M3 /…	[Part One] - Mitsubishi FX3U/FX3UC IL Instruction List Code ```PLC ; Variables OR 00001 PHASE DB 00H ; Phase of the traffic light (0: Green, 1: Yellow, 2: Red) OR 00002 GREEN_ON DB 00H ; Flag to check if the green light is on OR 00003 GREEN_BLINK DB 00H ; Flag to check if the green light is blinking OR 00004 YELLOW_ON DB 00H ; Flag to check if the yellow light is on OR 00005 RED_ON DB 00H ; Flag …	LD X000 // Start button OR M0 ANI X001 // Stop button OUT M0 // System start flag LD M0 ANI T3 // Ensure the next timer has not reached OUT T0 K250 // T0 = 25.0 seconds (K250 means 250 x 100ms) ANI T0 OUT M1 // M1 = Green light phase LD T0 OUT T1 K20 // T1 = 2 seconds (20 x 100ms) ANI T1 OUT M2 // M2 = Green light blinking phase LD T1 OUT T2 K130 // T2 = 13.0 seconds (130 x 100ms) ANI T2 OUT M3 /…	[17, 13, 15]	[0.999, 0.9975, 0.9965]	0.7062	0.9984	0.0018	0.3395	0.1007	0.4628	9.75	11.31
mistral:latest	13	How to design a one-way traffic light system using Mitsubishi FX-series PLC (IL instruction list mode)? The system is started by button X0 and stopped by X1, with the sequence: green light for 19.0 seconds, green light blinking for 2 seconds, yellow light for 12.0 seconds, red light for 7.0 seconds, and then cycles again.	LD X000 // Start button OR M0 ANI X001 // Stop button OUT M0 // System start flag LD M0 ANI T3 // Ensure the next timer has not reached OUT T0 K190 // T0 = 19.0 seconds (K190 means 190 x 100ms) ANI T0 OUT M1 // M1 = Green light phase LD T0 OUT T1 K20 // T1 = 2 seconds (20 x 100ms) ANI T1 OUT M2 // M2 = Green light blinking phase LD T1 OUT T2 K120 // T2 = 12.0 seconds (120 x 100ms) ANI T2 OUT M3 /…	[Part One] - Mitsubishi FX3U/FX3UC IL Instruction List Code ``` ORG 0000 'Initialize variables and I/O LDS 0000 ORG 0001 X0_FLG DB 0 X1_FLG DB 0 LIGHT DB 0 TIME DB 100 'Program start STS 0000 ORG 0010 'Check start button X0 LD DB X0I, X0_FLG IN DB X0I, X0_FLG JMP_Z START_CHECK_X1 'Check stop button X1 LD DB X1I, X1_FLG IN DB X1I, X1_FLG JMP_NZ START_CYCLE 'If both buttons are not pressed, ignore …	LD X000 // Start button OR M0 ANI X001 // Stop button OUT M0 // System start flag LD M0 ANI T3 // Ensure the next timer has not reached OUT T0 K190 // T0 = 19.0 seconds (K190 means 190 x 100ms) ANI T0 OUT M1 // M1 = Green light phase LD T0 OUT T1 K20 // T1 = 2 seconds (20 x 100ms) ANI T1 OUT M2 // M2 = Green light blinking phase LD T1 OUT T2 K120 // T2 = 12.0 seconds (120 x 100ms) ANI T2 OUT M3 /…	[16, 12, 11]	[0.9986, 0.9975, 0.9984]	0.5776	0.9995	0.0009	0.4047	0.0827	0.5326	9.26	11.85
mistral:latest	14	How to design a one-way traffic light system using Mitsubishi FX-series PLC (IL instruction list mode)? The system is started by button X0 and stopped by X1, with the sequence: green light for 22.0 seconds, green light blinking for 2 seconds, yellow light for 11.0 seconds, red light for 6.0 seconds, and then cycles again.	LD X000 // Start button OR M0 ANI X001 // Stop button OUT M0 // System start flag LD M0 ANI T3 // Ensure the next timer has not reached OUT T0 K220 // T0 = 22.0 seconds (K220 means 220 x 100ms) ANI T0 OUT M1 // M1 = Green light phase LD T0 OUT T1 K20 // T1 = 2 seconds (20 x 100ms) ANI T1 OUT M2 // M2 = Green light blinking phase LD T1 OUT T2 K110 // T2 = 11.0 seconds (110 x 100ms) ANI T2 OUT M3 /…	[Part One] - Mitsubishi FX3U/FX3UC IL Instruction List Code ``` ORG 0000 I_PHASE EQU 0 Q_GREEN EQU 1 Q_BLINK EQU 2 Q_YELLOW EQU 3 Q_RED EQU 4 ; Initialize variables L0000: LDD 0 L0001: STD Q_GREEN L0002: STD Q_BLINK L0003: STD Q_YELLOW L0004: STD Q_RED ; Main loop L0005: RCALL WAIT_FOR_START L0006: RCALL GREEN_PHASE L0007: RCALL BLINK_GREEN L0008: RCALL YELLOW_PHASE L0009: RCALL RED_PHASE L000A: …	[Part One] - Mitsubishi FX3U/FX3UC IL Instruction List Code ``` LD X000 // Start button OR M0 ANI X001 // Stop button OUT M0 // System start flag LD M0 ANI T3 // Ensure the next timer has not reached OUT T0 K220 // T0 = 22.0 seconds (K220 means 220 x 100ms) ANI T0 OUT M1 // M1 = Green light phase LD T0 OUT T1 K20 // T1 = 2 seconds (20 x 100ms) ANI T1 OUT M2 // M2 = Green light blinking phase LD T…	[11, 18, 12]	[1.0, 0.9989, 0.9973]	0.5669	0.9181	0.0015	0.3912	0.088	0.5267	9.53	10.94
mistral:latest	15	How to design a one-way traffic light system using Mitsubishi FX-series PLC (IL instruction list mode)? The system is started by button X0 and stopped by X1, with the sequence: green light for 15.0 seconds, green light blinking for 2 seconds, yellow light for 11.0 seconds, red light for 8.0 seconds, and then cycles again.	LD X000 // Start button OR M0 ANI X001 // Stop button OUT M0 // System start flag LD M0 ANI T3 // Ensure the next timer has not reached OUT T0 K150 // T0 = 15.0 seconds (K150 means 150 x 100ms) ANI T0 OUT M1 // M1 = Green light phase LD T0 OUT T1 K20 // T1 = 2 seconds (20 x 100ms) ANI T1 OUT M2 // M2 = Green light blinking phase LD T1 OUT T2 K110 // T2 = 11.0 seconds (110 x 100ms) ANI T2 OUT M3 /…	[Part One] - Mitsubishi FX3U/FX3UC IL Instruction List Code ``` ORG 0000 ' Initialization LDS 1000 LDW 0000 ; Clear Work Area STW 0002, 0000 ; Initialize Timer1 (Timer for main cycle) STW 0003, 0001 ; Initialize Timer2 (Timer for yellow light blinking) STW 0004, 0002 ; Initialize Timer3 (Timer for red light) ' Inputs and Outputs I0.0,X0 ; Input X0 - Start/Reset Button O0.0,Y1 ; Output Y1 - Green …	LD X000 // Start button OR M0 ANI X001 // Stop button OUT M0 // System start flag LD M0 ANI T3 // Ensure the next timer has not reached OUT T0 K150 // T0 = 15.0 seconds (K150 means 150 x 100ms) ANI T0 OUT M1 // M1 = Green light phase LD T0 OUT T1 K20 // T1 = 2 seconds (20 x 100ms) ANI T1 OUT M2 // M2 = Green light blinking phase LD T1 OUT T2 K110 // T2 = 11.0 seconds (110 x 100ms) ANI T2 OUT M3 /…	[18, 12, 10]	[0.9971, 0.9965, 0.9967]	0.6358	0.9996	0.0027	0.4107	0.1098	0.5417	9.3	12.61
mistral:latest	16	How to design a one-way traffic light system using Mitsubishi FX-series PLC (IL instruction list mode)? The system is started by button X0 and stopped by X1, with the sequence: green light for 22.0 seconds, green light blinking for 2 seconds, yellow light for 11.0 seconds, red light for 7.0 seconds, and then cycles again.	LD X000 // Start button OR M0 ANI X001 // Stop button OUT M0 // System start flag LD M0 ANI T3 // Ensure the next timer has not reached OUT T0 K220 // T0 = 22.0 seconds (K220 means 220 x 100ms) ANI T0 OUT M1 // M1 = Green light phase LD T0 OUT T1 K20 // T1 = 2 seconds (20 x 100ms) ANI T1 OUT M2 // M2 = Green light blinking phase LD T1 OUT T2 K110 // T2 = 11.0 seconds (110 x 100ms) ANI T2 OUT M3 /…	[Part One] - Mitsubishi FX3U/FX3UC IL Instruction List Code ``` ORG 0000 // Set the starting address of the program to 0000 // Variables and timers initialization LDS 01, D1000 // Load Direct Data, set D1000 as the data register to store the state of the traffic light LDS 02, D1001 // Load Direct Data, set D1001 as the data register to store the timer value for green light LDS 03, D1002 // Load D…	LD X000 // Start button OR M0 ANI X001 // Stop button OUT M0 // System start flag LD M0 ANI T3 // Ensure the next timer has not reached OUT T0 K220 // T0 = 22.0 seconds (K220 means 220 x 100ms) ANI T0 OUT M1 // M1 = Green light phase LD T0 OUT T1 K20 // T1 = 2 seconds (20 x 100ms) ANI T1 OUT M2 // M2 = Green light blinking phase LD T1 OUT T2 K110 // T2 = 11.0 seconds (110 x 100ms) ANI T2 OUT M3 /…	[11, 13, 15]	[0.9989, 0.9986, 0.9966]	0.5905	0.9985	0.0009	0.3875	0.0684	0.5181	11.33	10.93
mistral:latest	17	How to design a one-way traffic light system using Mitsubishi FX-series PLC (IL instruction list mode)? The system is started by button X0 and stopped by X1, with the sequence: green light for 25.0 seconds, green light blinking for 2 seconds, yellow light for 11.0 seconds, red light for 5.0 seconds, and then cycles again.	LD X000 // Start button OR M0 ANI X001 // Stop button OUT M0 // System start flag LD M0 ANI T3 // Ensure the next timer has not reached OUT T0 K250 // T0 = 25.0 seconds (K250 means 250 x 100ms) ANI T0 OUT M1 // M1 = Green light phase LD T0 OUT T1 K20 // T1 = 2 seconds (20 x 100ms) ANI T1 OUT M2 // M2 = Green light blinking phase LD T1 OUT T2 K110 // T2 = 11.0 seconds (110 x 100ms) ANI T2 OUT M3 /…	[Part One] - Mitsubishi FX3U/FX3UC IL Instruction List Code ``` ORG 0000 // Start of program // Initialize variables LW X0, 0001 // Load immediate, store X0 with the value 0001 (button status) LW X1, 0002 // Load immediate, store X1 with the value 0000 (button status) LW T_25, 0003 // Load immediate, store T_25 with the value 25 (25 seconds counter) LW T_2, 0004 // Load immediate, store T_2 with …	LD X000 // Start button OR M0 ANI X001 // Stop button OUT M0 // System start flag LD M0 ANI T3 // Ensure the next timer has not reached OUT T0 K250 // T0 = 25.0 seconds (K250 means 250 x 100ms) ANI T0 OUT M1 // M1 = Green light phase LD T0 OUT T1 K20 // T1 = 2 seconds (20 x 100ms) ANI T1 OUT M2 // M2 = Green light blinking phase LD T1 OUT T2 K110 // T2 = 11.0 seconds (110 x 100ms) ANI T2 OUT M3 /…	[12, 10, 15]	[0.999, 0.9989, 0.9959]	0.5274	0.9984	0.0016	0.4707	0.0992	0.6034	10.68	11.06
mistral:latest	18	How to design a one-way traffic light system using Mitsubishi FX-series PLC (IL instruction list mode)? The system is started by button X0 and stopped by X1, with the sequence: green light for 22.0 seconds, green light blinking for 2 seconds, yellow light for 10.0 seconds, red light for 8.0 seconds, and then cycles again.	LD X000 // Start button OR M0 ANI X001 // Stop button OUT M0 // System start flag LD M0 ANI T3 // Ensure the next timer has not reached OUT T0 K220 // T0 = 22.0 seconds (K220 means 220 x 100ms) ANI T0 OUT M1 // M1 = Green light phase LD T0 OUT T1 K20 // T1 = 2 seconds (20 x 100ms) ANI T1 OUT M2 // M2 = Green light blinking phase LD T1 OUT T2 K100 // T2 = 10.0 seconds (100 x 100ms) ANI T2 OUT M3 /…	[Part One] - Mitsubishi FX3U/FX3UC IL Instruction List Code ``` ORG 0000 ' Initialization I_PHASE EQU 0 I_COUNTER EQU 1 I_TICK EQU 2 I_SEQ EQU 3 ' Main program START: ' Initialize counter and phase MOV I_COUNTER, #0 MOV I_PHASE, #0 ' Set initial sequence state MOV I_SEQ, #%00000001 LOOP: ' Check button X0 for start BIT X0, I_PHASE BNE START_CHECK_X1 ' Check button X1 for stop BIT X1, I_PHASE BNE …	LD X000 // Start button OR M0 ANI X001 // Stop button OUT M0 // System start flag LD M0 ANI T3 // Ensure the next timer has not reached OUT T0 K220 // T0 = 22.0 seconds (K220 means 220 x 100ms) ANI T0 OUT M1 // M1 = Green light phase LD T0 OUT T1 K20 // T1 = 2 seconds (20 x 100ms) ANI T1 OUT M2 // M2 = Green light blinking phase LD T1 OUT T2 K100 // T2 = 10.0 seconds (100 x 100ms) ANI T2 OUT M3 /…	[11, 15, 19]	[0.9989, 0.9971, 0.9989]	0.5187	0.9991	0.0018	0.4404	0.0957	0.5731	9.23	10.82
mistral:latest	19	How to design a one-way traffic light system using Mitsubishi FX-series PLC (IL instruction list mode)? The system is started by button X0 and stopped by X1, with the sequence: green light for 22.0 seconds, green light blinking for 2 seconds, yellow light for 11.0 seconds, red light for 4.0 seconds, and then cycles again.	LD X000 // Start button OR M0 ANI X001 // Stop button OUT M0 // System start flag LD M0 ANI T3 // Ensure the next timer has not reached OUT T0 K220 // T0 = 22.0 seconds (K220 means 220 x 100ms) ANI T0 OUT M1 // M1 = Green light phase LD T0 OUT T1 K20 // T1 = 2 seconds (20 x 100ms) ANI T1 OUT M2 // M2 = Green light blinking phase LD T1 OUT T2 K110 // T2 = 11.0 seconds (110 x 100ms) ANI T2 OUT M3 /…	[Part One] - Mitsubishi FX3U/FX3UC IL Instruction List Code ``` ORG 0000 ; Initialize I/O variables LD I0, X0, IN LD I1, X1, IN LD O0, GREEN, OUT LD O1, YELLOW, OUT LD O2, RED, OUT ; Initialize timer variables LD T0, T_22S, TMR LD T1, T_2S, TMR LD T2, T_11S, TMR LD T3, T_4S, TMR LD T4, T_BLINK, TMR ; Initialize counter variables LD CNT, 0, WC [Start] ; Check start button X0 IN I0, X0, IN JMPZ STA…	LD X000 // Start button OR M0 ANI X001 // Stop button OUT M0 // System start flag LD M0 ANI T3 // Ensure the next timer has not reached OUT T0 K220 // T0 = 22.0 seconds (K220 means 220 x 100ms) ANI T0 OUT M1 // M1 = Green light phase LD T0 OUT T1 K20 // T1 = 2 seconds (20 x 100ms) ANI T1 OUT M2 // M2 = Green light blinking phase LD T1 OUT T2 K110 // T2 = 11.0 seconds (110 x 100ms) ANI T2 OUT M3 /…	[11, 15, 18]	[0.999, 0.9969, 0.9989]	0.616	0.9967	0.0019	0.3154	0.1311	0.4541	9.37	12.61
mistral:latest	20	How to use Mitsubishi FX-series PLC IL instruction list, through MOV / DECP and other instructions, to implement red, yellow, and green lights switching sequentially on a one-way road? Assume one full cycle is 45 seconds, and define conditions for red, yellow, and green phases. Use D0 for countdown control.	LD M8000 // Power ON detection bit (Always ON) MPS // Push current logic state to stack AND M8013 // 1s pulse, used as timing trigger DECP D0 // Countdown (decrease D0 by 1 per scan) MPP // Pop stack AND< D0 K0 // If D0 < 0, countdown is finished MOV K45 D0 // Reload 45 seconds LD M8000 MPS AND> D0 K18 // If D0 > 18, it's green phase OUT Y0 // Green light ON MRD // Read top of stack (without popp…	[Part One] - Mitsubishi FX3U/FX3UC IL Instruction List Code ``` ORG 0000 ; Reset all counters and set the initial state of the lights RST LD D0, 44 LD LIGHT, G ; Set the initial condition for each light (Green light on, Red and Yellow off) MOV.B #$01, LIGHT MOV.B #$00, LIGHT+1 MOV.B #$00, LIGHT+2 MAIN: ; Start the 45-second timer (assuming timer is configured to count down from D0) TMR_START 01 ;…	LD M8000 // Power ON detection bit (Always ON) MPS // Push current logic state to stack AND M8013 // 1s pulse, used as timing trigger DECP D0 // Countdown (decrease D0 by 1 per scan) MPP // Pop stack AND< D0 K0 // If D0 < 0, countdown is finished MOV K45 D0 // Reload 45 seconds LD M8000 MPS AND> D0 K17 // If D0 > 17, it's green phase OUT Y0 // Green light ON MRD // Read top of stack (without popp…	[22, 29, 23]	[1.0, 0.9997, 0.9996]	0.5124	0.9521	0.0022	0.3311	0.1048	0.4872	9.41	9.98
mistral:latest	21	How to use Mitsubishi FX-series PLC IL instruction list, through MOV / DECP and other instructions, to implement red, yellow, and green lights switching sequentially on a one-way road? Assume one full cycle is 48 seconds, and define conditions for red, yellow, and green phases. Use D0 for countdown control.	LD M8000 // Power ON detection bit (Always ON) MPS // Push current logic state to stack AND M8013 // 1s pulse, used as timing trigger DECP D0 // Countdown (decrease D0 by 1 per scan) MPP // Pop stack AND< D0 K0 // If D0 < 0, countdown is finished MOV K48 D0 // Reload 48 seconds LD M8000 MPS AND> D0 K16 // If D0 > 16, it's green phase OUT Y0 // Green light ON MRD // Read top of stack (without popp…	[Part One] - Mitsubishi FX3U/FX3UC IL Instruction List Code ``` ORG 0000 ' Initialize variables and I/Os LD WORD D0, 48 LD WORD D1, 0 LD WORD D2, 0 LD WORD D3, 0 ' Red light on, others off SET BIT Q0.0 RESET BIT Q1.0 RESET BIT Q2.0 LOOP: ' Check if countdown is finished DECP WORD D0 JMPZ LOOP_END ' Check for red light phase CP WORD D0, 16 JMPL RED_PHASE CP WORD D0, 32 JMPL YELLOW_PHASE CP WORD D0…	LD M8000 // Power ON detection bit (Always ON) MPS // Push current logic state to stack AND M8013 // 1s pulse, used as timing trigger DECP D0 // Countdown (decrease D0 by 1 per scan) MPP // Pop stack AND< D0 K0 // If D0 < 0, countdown is finished MOV K48 D0 // Reload 48 seconds LD M8000 MPS AND> D0 K24 // If D0 > 24, it's green phase OUT Y0 // Green light ON MRD // Read top of stack (without popp…	[29, 23, 27]	[0.9998, 0.9995, 0.9996]	0.5153	0.9249	0.0032	0.31	0.1142	0.4533	9.77	10.73
mistral:latest	22	How to use Mitsubishi FX-series PLC IL instruction list, through MOV / DECP and other instructions, to implement red, yellow, and green lights switching sequentially on a one-way road? Assume one full cycle is 45 seconds, and define conditions for red, yellow, and green phases. Use D0 for countdown control.	LD M8000 // Power ON detection bit (Always ON) MPS // Push current logic state to stack AND M8013 // 1s pulse, used as timing trigger DECP D0 // Countdown (decrease D0 by 1 per scan) MPP // Pop stack AND< D0 K0 // If D0 < 0, countdown is finished MOV K45 D0 // Reload 45 seconds LD M8000 MPS AND> D0 K17 // If D0 > 17, it's green phase OUT Y0 // Green light ON MRD // Read top of stack (without popp…	[Part One] - Mitsubishi FX3U/FX3UC IL Instruction List Code ``` ORG 0000 ; Initialize variables LD I0000,D0 LD I0001,D1 LD I0002,D2 LD I0003,D3 ; Set initial state for lights (Red, Yellow, Green) LD I0004,Q0 LD I0005,Q1 LD I0006,Q2 LD I0007,Q3 ; Initialize timer for 45 seconds (45 x 10ms = 450 ticks) LD I0008,R11 LD I0009,R12 LD I0010,R13 LD I0011,R14 LD I0012,R15 ; Start the program ST PROG ; Ma…	LD M8000 // Power ON detection bit (Always ON) MPS // Push current logic state to stack AND M8013 // 1s pulse, used as timing trigger DECP D0 // Countdown (decrease D0 by 1 per scan) MPP // Pop stack AND< D0 K0 // If D0 < 0, countdown is finished MOV K45 D0 // Reload 45 seconds for the next cycle LD M8000 // Power ON detection bit (Always ON) MPS // Push current logic state to stack AND> D0 K18 /…	[20, 29, 23]	[1.0, 0.9997, 0.9996]	0.4963	0.974	0.0026	0.4616	0.0561	0.6369	9.23	7.53
mistral:latest	23	How to use Mitsubishi FX-series PLC IL instruction list, through MOV / DECP and other instructions, to implement red, yellow, and green lights switching sequentially on a one-way road? Assume one full cycle is 50 seconds, and define conditions for red, yellow, and green phases. Use D0 for countdown control.	LD M8000 // Power ON detection bit (Always ON) MPS // Push current logic state to stack AND M8013 // 1s pulse, used as timing trigger DECP D0 // Countdown (decrease D0 by 1 per scan) MPP // Pop stack AND< D0 K0 // If D0 < 0, countdown is finished MOV K50 D0 // Reload 50 seconds LD M8000 MPS AND> D0 K16 // If D0 > 16, it's green phase OUT Y0 // Green light ON MRD // Read top of stack (without popp…	[Part One] - Mitsubishi FX3U/FX3UC IL Instruction List Code ``` ORG 0000 ; Initialize variables LD D0,0 ; Initialize D0 to 0 LD D1,#187 ; Initialize D1 with 187 decimal = 011010100 binary (used for yellow light) LD D2,#0 ; Initialize D2 to 0 LD D3,#0 ; Initialize D3 to 0 LD D4,#0 ; Initialize D4 to 0 ; Main cycle loop START: MOV D0,D0+1 ; Increment D0 (countdown) AND D3,D0,#1 ; Check if D0 is odd…	LD M8000 // Power ON detection bit (Always ON) MPS // Push current logic state to stack AND M8013 // 1s pulse, used as timing trigger DECP D0 // Countdown (decrease D0 by 1 per scan) MPP // Pop stack AND< D0 K0 // If D0 < 0, countdown is finished MOV K50 D0 // Reload 50 seconds LD M8000 MPS AND> D0 K17 // If D0 > 17, it's green phase OUT Y0 // Green light ON MRD // Read top of stack (without popp…	[28, 24, 27]	[1.0, 0.9993, 0.9996]	0.4674	0.9715	0.0024	0.3141	0.1362	0.4766	8.41	11.37
mistral:latest	24	How to use Mitsubishi FX-series PLC IL instruction list, through MOV / DECP and other instructions, to implement red, yellow, and green lights switching sequentially on a one-way road? Assume one full cycle is 35 seconds, and define conditions for red, yellow, and green phases. Use D0 for countdown control.	LD M8000 // Power ON detection bit (Always ON) MPS // Push current logic state to stack AND M8013 // 1s pulse, used as timing trigger DECP D0 // Countdown (decrease D0 by 1 per scan) MPP // Pop stack AND< D0 K0 // If D0 < 0, countdown is finished MOV K35 D0 // Reload 35 seconds LD M8000 MPS AND> D0 K17 // If D0 > 17, it's green phase OUT Y0 // Green light ON MRD // Read top of stack (without popp…	[Part One] - Mitsubishi FX3U/FX3UC IL Instruction List Code ``` ORG 0000 ; Define and initialize variables LDA_I 00, D0, 35 ; Initialize D0 with the count of 35 MAIN_LOOP: CMP_I 00, D0, 0 ; Check if D0 is equal to 0 (end of cycle) JZ END_CYCLE ; If D0 = 0, jump to END_CYCLE MOV_I 01, OUT_R ; Turn on Red Light MOV_I 00, OUT_Y ; Turn off Yellow Light MOV_I 00, OUT_G ; Turn off Green Light DECP 00, …	Here is the IL program for a one-way road where the traffic signal changes every 35 seconds. The conditions for the red, yellow, and green phases are defined as follows: 1. Red phase: 0 seconds to 10 seconds 2. Yellow phase: 11 seconds to 20 seconds 3. Green phase: 21 seconds to 35 seconds ``` LD M8000 // Power ON detection bit (Always ON) MPS // Push current logic state to stack AND M8013 // 1s …	[25, 23, 20]	[0.9997, 0.9993, 0.9996]	0.5073	0.798	0.003	0.3376	0.1236	0.4967	7.78	10.71
mistral:latest	25	How to use Mitsubishi FX-series PLC IL instruction list, through MOV / DECP and other instructions, to implement red, yellow, and green lights switching sequentially on a one-way road? Assume one full cycle is 39 seconds, and define conditions for red, yellow, and green phases. Use D0 for countdown control.	LD M8000 // Power ON detection bit (Always ON) MPS // Push current logic state to stack AND M8013 // 1s pulse, used as timing trigger DECP D0 // Countdown (decrease D0 by 1 per scan) MPP // Pop stack AND< D0 K0 // If D0 < 0, countdown is finished MOV K39 D0 // Reload 39 seconds LD M8000 MPS AND> D0 K18 // If D0 > 18, it's green phase OUT Y0 // Green light ON MRD // Read top of stack (without popp…	[Part One] - Mitsubishi FX3U/FX3UC IL Instruction List Code ``` ; Program starts with Rung 0 ORG 0 ; Set the initial state of the lights X[LIGHT_R] <- 1 (Red light on) X[LIGHT_Y] <- 0 (Yellow light off) X[LIGHT_G] <- 0 (Green light off) ; Initialize the counter D0 <- 39 (Set the counter to the total time in milliseconds) ORG 100ms ; Decrement the counter every 100ms DECP D0 ORG Comp0 ; Check if t…	LD M8000 // Power ON detection bit (Always ON) MPS // Push current logic state to stack AND M8013 // 1s pulse, used as timing trigger DECP D0 // Countdown (decrease D0 by 1 per scan) MPP // Pop stack AND< D0 K0 // If D0 < 0, countdown is finished MOV K39 D0 // Reload 39 seconds LD M8000 MPS AND> D0 K19 // If D0 > 19, it's green phase OUT Y0 // Green light ON MRD // Read top of stack (without popp…	[29, 24, 27]	[0.9998, 0.9997, 0.9995]	0.4565	0.9658	0.003	0.4074	0.1161	0.5592	7.28	8.9
mistral:latest	26	How to use Mitsubishi FX-series PLC IL instruction list, through MOV / DECP and other instructions, to implement red, yellow, and green lights switching sequentially on a one-way road? Assume one full cycle is 45 seconds, and define conditions for red, yellow, and green phases. Use D0 for countdown control.	LD M8000 // Power ON detection bit (Always ON) MPS // Push current logic state to stack AND M8013 // 1s pulse, used as timing trigger DECP D0 // Countdown (decrease D0 by 1 per scan) MPP // Pop stack AND< D0 K0 // If D0 < 0, countdown is finished MOV K45 D0 // Reload 45 seconds LD M8000 MPS AND> D0 K15 // If D0 > 15, it's green phase OUT Y0 // Green light ON MRD // Read top of stack (without popp…	[Part One] - Mitsubishi FX3U/FX3UC IL Instruction List Code ```PLC ORG 0000 ; Initialize variables L0000: MOV D0, 45 ; Initializes D0 to 45, the total count for one cycle (45 seconds) L0001: MOV D1, OFF ; Red light off initially L0002: MOV D2, OFF ; Yellow light off initially L0003: MOV D3, OFF ; Green light off initially L0004: TIMER T0, 1 ; Timer T0 is set to 1 second L0005: CMP D0, OFF ; Check…	LD M8000 // Power ON detection bit (Always ON) MPS // Push current logic state to stack AND M8013 // 1s pulse, used as timing trigger DECP D0 // Countdown (decrease D0 by 1 per scan) MPP // Pop stack AND< D0 K0 // If D0 < 0, countdown is finished MOV K45 D0 // Reload 45 seconds LD M8000 MPS AND> D0 K30 // If D0 > 30, it's green phase OUT Y0 // Green light ON MRD // Read top of stack (without popp…	[20, 29, 23]	[1.0, 0.9997, 0.9996]	0.611	0.9174	0.0026	0.3639	0.1256	0.5352	9.25	9.14
mistral:latest	27	How to use Mitsubishi FX-series PLC IL instruction list, through MOV / DECP and other instructions, to implement red, yellow, and green lights switching sequentially on a one-way road? Assume one full cycle is 40 seconds, and define conditions for red, yellow, and green phases. Use D0 for countdown control.	LD M8000 // Power ON detection bit (Always ON) MPS // Push current logic state to stack AND M8013 // 1s pulse, used as timing trigger DECP D0 // Countdown (decrease D0 by 1 per scan) MPP // Pop stack AND< D0 K0 // If D0 < 0, countdown is finished MOV K40 D0 // Reload 40 seconds LD M8000 MPS AND> D0 K18 // If D0 > 18, it's green phase OUT Y0 // Green light ON MRD // Read top of stack (without popp…	[Part One] - Mitsubishi FX3U/FX3UC IL Instruction List Code ```plc ORG 0000 ; Initialize variables L0010: MOV D0, #40 ; Set initial countdown value to 40 (1 full cycle) L0015: MOV D1, #0 ; Initialize traffic light state variables (Red, Yellow, Green) L0020: MOV D2, #0 L0025: MOV D3, #0 ; Main cycle L0030: CMP D0, #0 ; Check if countdown is zero (end of one full cycle) JZ L0040 ; If countdown is z…	LD M8000 // Power ON detection bit (Always ON) MPS // Push current logic state to stack AND M8013 // 1s pulse, used as timing trigger DECP D0 // Countdown (decrease D0 by 1 per scan) MPP // Pop stack AND< D0 K0 // If D0 < 0, countdown is finished MOV K40 D0 // Reload 40 seconds LD M8000 MPS AND> D0 K19 // If D0 > 19, it's green phase OUT Y0 // Green light ON MRD // Read top of stack (without popp…	[20, 23, 25]	[0.9997, 0.9996, 0.9995]	0.5732	0.9323	0.0044	0.4695	0.1098	0.6281	9.24	10.4
mistral:latest	28	How to use Mitsubishi FX-series PLC IL instruction list, through MOV / DECP and other instructions, to implement red, yellow, and green lights switching sequentially on a one-way road? Assume one full cycle is 50 seconds, and define conditions for red, yellow, and green phases. Use D0 for countdown control.	LD M8000 // Power ON detection bit (Always ON) MPS // Push current logic state to stack AND M8013 // 1s pulse, used as timing trigger DECP D0 // Countdown (decrease D0 by 1 per scan) MPP // Pop stack AND< D0 K0 // If D0 < 0, countdown is finished MOV K50 D0 // Reload 50 seconds LD M8000 MPS AND> D0 K17 // If D0 > 17, it's green phase OUT Y0 // Green light ON MRD // Read top of stack (without popp…	[Part One] - Mitsubishi FX3U/FX3UC IL Instruction List Code ``` ORG 0000 // Start of the program LDR 1000, I // Load initial state (0 for off, 1 for on) for each light into memory MOV 1001, #0 // Initialize D0 counter to 0 MOV 1002, #50 // Load 50 (seconds) into D0 maximum count MOV 1003, #0 // Initialize light control variable (R for Red, Y for Yellow, G for Green) TMR 1010, 1 // Timer for 10 mi…	LD M8000 // Power ON detection bit (Always ON) MPS // Push current logic state to stack AND M8013 // 1s pulse, used as timing trigger DECP D0 // Countdown (decrease D0 by 1 per scan) MPP // Pop stack AND< D0 K0 // If D0 < 0, countdown is finished MOV K50 D0 // Reload 50 seconds LD M8000 MPS AND> D0 K16 // If D0 > 16, it's green phase OUT Y0 // Green light ON MRD // Read top of stack (without popp…	[23, 24, 27]	[1.0, 0.9993, 0.9996]	0.5421	0.9217	0.0033	0.3946	0.1162	0.5671	9.24	7.53
mistral:latest	29	How to use Mitsubishi FX-series PLC IL instruction list, through MOV / DECP and other instructions, to implement red, yellow, and green lights switching sequentially on a one-way road? Assume one full cycle is 38 seconds, and define conditions for red, yellow, and green phases. Use D0 for countdown control.	LD M8000 // Power ON detection bit (Always ON) MPS // Push current logic state to stack AND M8013 // 1s pulse, used as timing trigger DECP D0 // Countdown (decrease D0 by 1 per scan) MPP // Pop stack AND< D0 K0 // If D0 < 0, countdown is finished MOV K38 D0 // Reload 38 seconds LD M8000 MPS AND> D0 K20 // If D0 > 20, it's green phase OUT Y0 // Green light ON MRD // Read top of stack (without popp…	[Part One] - Mitsubishi FX3U/FX3UC IL Instruction List Code ``` ORG 0000 ; Initialize variables and set timer period (38ms) LV0 D0 WORD 0 LV1 D1 WORD 0 LV2 D2 WORD 0 ; Set the timer interrupt period TMR0 38 ; Main program START: ; Reset D0 for the next cycle MOV D0, #0 ; Timer Interrupt service routine (ISR) TS0: ; Increment D0 for each timer interrupt DECP D0 ; Check if D0 is equal to the number…	LD M8000 // Power ON detection bit (Always ON) MPS // Push current logic state to stack AND M8013 // 1s pulse, used as timing trigger DECP D0 // Countdown (decrease D0 by 1 per scan) MPP // Pop stack AND< D0 K0 // If D0 < 0, countdown is finished MOV K38 D0 // Reload 38 seconds LD M8000 MPS AND> D0 K17 // If D0 > 17, it's green phase OUT Y0 // Green light ON MRD // Read top of stack (without popp…	[21, 25, 20]	[0.9998, 0.9998, 0.9997]	0.5227	0.9597	0.0023	0.5986	0.1023	0.7329	9.14	8.0
mistral:latest	30	How to use Mitsubishi FX-series PLC IL instruction list and the DECO instruction to control a bidirectional red-yellow-green light cycle? Assume input X000, outputs Y000~Y005, and use M1~M16, M100, M101, T1~T6, and D1 to implement phase switching.	LD M8000 ; PLC startup pulse DECO D1 M10 K6 ; Decode D1 to control a 7-state cycle (M10~M16 ON) LD X000 ; When emergency stop input X000 is activated RST D1 ; Reset data register D1 ZRST M10 M16 ; Reset state relays M10~M16 ZRST M100 M101 ; Reset red light control relays M100~M101 LD M10 ; Start green light timing relay M10 AND M1 ; When M1 condition is true MOV K1 D1 ; Write K1 to D1 to switch t…	[Part One] - Mitsubishi FX3U/FX3UC IL Instruction List Code ``` ; Program for bidirectional red-yellow-green light cycle ORG 0000 ; Initialize variables M100 EQU 0 ; Counter for light phase M101 EQU 0 ; Temporary variable for DECO function ; Main program ST 00 LD M100 LD T1 ADD T1 LDM T1 ST M101 ; DECO instruction to swap bits in M101 DECO M101, M101 ; Check for carry flag (MSB change) to determi…	LD M8000 ; PLC startup pulse DECO D1 M10 K6 ; Decode D1 to control a 7-state cycle (M10~M16 ON) LD X000 ; When emergency stop input X000 is activated RST D1 ; Reset data register D1 ZRST M10 M16 ; Reset state relays M10~M16 ZRST M100 M101 ; Reset red light control relays M100~M101 LD M10 ; Start green light timing relay M10 AND M1 ; When M1 condition is true MOV K1 D1 ; Write K1 to D1 to switch t…	[31, 32, 33]	[1.0, 1.0, 1.0]	0.5588	0.999	0.009	0.8805	0.1099	0.9385	9.26	14.33
mistral:latest	31	How to use Mitsubishi FX-series PLC IL instruction list and the DECO instruction to control a bidirectional red-yellow-green light cycle? Assume input X000, outputs Y000~Y005, and use M1~M16, M100, M101, T1~T6, and D1 to implement phase switching.	LD M8000 ; PLC startup pulse DECO D1 M10 K6 ; Decode D1 to control a 7-state cycle (M10~M16 ON) LD X000 ; When emergency stop input X000 is activated RST D1 ; Reset data register D1 ZRST M10 M16 ; Reset state relays M10~M16 ZRST M100 M101 ; Reset red light control relays M100~M101 LD M10 ; Start green light timing relay M10 AND M1 ; When M1 condition is true MOV K1 D1 ; Write K1 to D1 to switch t…	[Part One] - Mitsubishi FX3U/FX3UC IL Instruction List Code ``` ; Define Timers T1: 1000ms T2: 2000ms T3: 1000ms T4: 2000ms T5: 1000ms T6: 2000ms ; Define Memory M1: 0 M2: 0 M3: 0 M4: 0 M5: 0 M6: 0 M7: 0 M8: 0 M9: 0 M10: 0 M11: 0 M12: 0 M13: 0 M14: 0 M15: 0 M16: 0 M100: 0 M101: 0 ; Input X000: INPUT ; Outputs Y000: OUTPUT Y001: OUTPUT Y002: OUTPUT Y003: OUTPUT Y004: OUTPUT Y005: OUTPUT ; DECO Ins…	Here's the complete IL program with line-by-line English comments for the third reference example you provided: ``` LD M8000 ; PLC startup pulse DECO D1 M10 K6 ; Decode D1 to control a 7-state cycle (M10~M16 ON) LD X000 ; When emergency stop input X000 is activated RST D1 ; Reset data register D1 ZRST M10 M16 ; Reset state relays M10~M16 ZRST M100 M101 ; Reset red light control relays M100~M101 L…	[30, 32, 33]	[1.0, 1.0, 1.0]	0.507	0.9162	0.0026	0.8698	0.0868	0.9365	9.26	15.56
mistral:latest	32	How to use Mitsubishi FX-series PLC IL instruction list and the DECO instruction to control a bidirectional red-yellow-green light cycle? Assume input X000, outputs Y000~Y005, and use M1~M16, M100, M101, T1~T6, and D1 to implement phase switching.	LD M8000 ; PLC startup pulse DECO D1 M10 K6 ; Decode D1 to control a 7-state cycle (M10~M16 ON) LD X000 ; When emergency stop input X000 is activated RST D1 ; Reset data register D1 ZRST M10 M16 ; Reset state relays M10~M16 ZRST M100 M101 ; Reset red light control relays M100~M101 LD M10 ; Start green light timing relay M10 AND M1 ; When M1 condition is true MOV K1 D1 ; Write K1 to D1 to switch t…	[Part One] - Mitsubishi FX3U/FX3UC IL Instruction List Code ``` ; Program for bidirectional red-yellow-green light cycle ORG 0000 ; Initialization L_INIT: ST M1, D1 ; Initialize counter D1 to 0 ST M100, M16 ; Set M16 to 0 (M16 is used as a flag for phase change) RTS ; Main program L_MAIN: CALL L_INPUT ; Call subroutine for input read CMP D1, T6 ; Compare counter D1 with T6 (6 seconds) JEQ L_PHASE…	LD M8000 ; PLC startup pulse DECO D1 M10 K6 ; Decode D1 to control a 7-state cycle (M10~M16 ON) LD X000 ; When emergency stop input X000 is activated RST D1 ; Reset data register D1 ZRST M10 M16 ; Reset state relays M10~M16 ZRST M100 M101 ; Reset red light control relays M100~M101 LD M10 ; Start green light timing relay M10 AND M1 ; When M1 condition is true MOV K1 D1 ; Write K1 to D1 to switch t…	[30, 31, 33]	[1.0, 1.0, 1.0]	0.5428	1.0	0.0077	0.9239	0.1006	0.9578	9.24	13.9
mistral:latest	33	How to use Mitsubishi FX-series PLC IL instruction list and the DECO instruction to control a bidirectional red-yellow-green light cycle? Assume input X000, outputs Y000~Y005, and use M1~M16, M100, M101, T1~T6, and D1 to implement phase switching.	LD M8000 ; PLC startup pulse DECO D1 M10 K6 ; Decode D1 to control a 7-state cycle (M10~M16 ON) LD X000 ; When emergency stop input X000 is activated RST D1 ; Reset data register D1 ZRST M10 M16 ; Reset state relays M10~M16 ZRST M100 M101 ; Reset red light control relays M100~M101 LD M10 ; Start green light timing relay M10 AND M1 ; When M1 condition is true MOV K1 D1 ; Write K1 to D1 to switch t…	[Part One] - Mitsubishi FX3U/FX3UC IL Instruction List Code ``` ORG 0000 ; Initialize variables M100 => 0 M101 => 0 ; Input check INPUT X000, M100, M101 ; Timer initialization T1 => 0.5, ON, D1, CMP, T2, CHK T2 => 0.5, OFF, D1, CMP, T3, CHK T3 => 0.5, ON, D1, CMP, T4, CHK T4 => 0.5, OFF, D1, CMP, T5, CHK T5 => 0.5, ON, D1, CMP, T6, CHK T6 => 0.5, OFF, D1, CMP, T1, RESET ; Phase switching based on…	LD M8000 ; PLC startup pulse DECO D1 M10 K6 ; Decode D1 to control a 7-state cycle (M10~M16 ON) LD X000 ; When emergency stop input X000 is activated RST D1 ; Reset data register D1 ZRST M10 M16 ; Reset state relays M10~M16 ZRST M100 M101 ; Reset red light control relays M100~M101 LD M10 ; Start green light timing relay M10 AND M1 ; When M1 condition is true MOV K1 D1 ; Write K1 to D1 to switch t…	[30, 31, 32]	[1.0, 1.0, 1.0]	0.4994	0.9986	0.0058	0.8787	0.1169	0.9385	9.24	14.33
mistral:latest	34	How to use Mitsubishi FX-series PLC IL instruction list and the DECO instruction to control a bidirectional red-yellow-green light cycle? Assume input X000, outputs Y000~Y005, and use M1~M16, M100, M101, T1~T6, and D1 to implement phase switching.	LD M8000 ; PLC startup pulse DECO D1 M10 K6 ; Decode D1 to control a 7-state cycle (M10~M16 ON) LD X000 ; When emergency stop input X000 is activated RST D1 ; Reset data register D1 ZRST M10 M16 ; Reset state relays M10~M16 ZRST M100 M101 ; Reset red light control relays M100~M101 LD M10 ; Start green light timing relay M10 AND M1 ; When M1 condition is true MOV K1 D1 ; Write K1 to D1 to switch t…	[Part One] - Mitsubishi FX3U/FX3UC IL Instruction List Code ```PLC ' Initialize program and variables ORG 0000 JMP MAIN ' Define variables M101 DW 0 ; Counter for light phase M100 DW 0 ; Temporary storage for input X000 ' Define timers T1 SET 0.2s INV ; Timer for 0.2 seconds interval T2 SET 1s RESET OFF ; Timer for 1 second delay at the end of each cycle T3 SET 0.2s INV ; Timer for 0.2 seconds de…	Here is the IL program with line-by-line English comments for the third reference example provided: 1. LD M8000 ; PLC startup pulse 2. DECO D1 M10 K6 ; Decode D1 to control a 7-state cycle (M10~M16 ON) 3. LD X000 ; When emergency stop input X000 is activated 4. RST D1 ; Reset data register D1 5. ZRST M10 M16 ; Reset state relays M10~M16 6. ZRST M100 M101 ; Reset red light control relays M100~M101…	[30, 31, 32]	[1.0, 1.0, 1.0]	0.5592	0.9168	0.0035	0.6901	0.0922	0.9022	9.24	15.12
mistral:latest	35	How to use Mitsubishi FX-series PLC IL instruction list and the DECO instruction to control a bidirectional red-yellow-green light cycle? Assume input X000, outputs Y000~Y005, and use M1~M16, M100, M101, T1~T6, and D1 to implement phase switching.	LD M8000 ; PLC startup pulse DECO D1 M10 K6 ; Decode D1 to control a 7-state cycle (M10~M16 ON) LD X000 ; When emergency stop input X000 is activated RST D1 ; Reset data register D1 ZRST M10 M16 ; Reset state relays M10~M16 ZRST M100 M101 ; Reset red light control relays M100~M101 LD M10 ; Start green light timing relay M10 AND M1 ; When M1 condition is true MOV K1 D1 ; Write K1 to D1 to switch t…	[Part One] - Mitsubishi FX3U/FX3UC IL Instruction List Code ```PLC ' Initialize variables and constants ORG 0000 LD M16,#0000 ' Initialize phase counter (M16) to 0 LD M100,#0000 ' Initialize current phase (M100) to 0 LD M101,#0000 ' Initialize phase duration (M101) to 0 ORG 0005 LD D1,#0000 ' Initialize debouncing flag (D1) to 0 ORG 0010 LD T6,#0010 ' Set timer period for phase transitions (T6) t…	LD M8000 ; PLC startup pulse DECO D1 M10 K6 ; Decode D1 to control a 7-state cycle (M10~M16 ON) LD X000 ; When emergency stop input X000 is activated RST D1 ; Reset data register D1 ZRST M10 M16 ; Reset state relays M10~M16 ZRST M100 M101 ; Reset red light control relays M100~M101 LD M10 ; Start green light timing relay M10 AND M1 ; When M1 condition is true MOV K1 D1 ; Write K1 to D1 to switch t…	[30, 31, 32]	[1.0, 1.0, 1.0]	0.5567	0.9996	0.0027	0.894	0.1168	0.9492	9.34	13.76
mistral:latest	36	How to use Mitsubishi FX-series PLC IL instruction list and the DECO instruction to control a bidirectional red-yellow-green light cycle? Assume input X000, outputs Y000~Y005, and use M1~M16, M100, M101, T1~T6, and D1 to implement phase switching.	LD M8000 ; PLC startup pulse DECO D1 M10 K6 ; Decode D1 to control a 7-state cycle (M10~M16 ON) LD X000 ; When emergency stop input X000 is activated RST D1 ; Reset data register D1 ZRST M10 M16 ; Reset state relays M10~M16 ZRST M100 M101 ; Reset red light control relays M100~M101 LD M10 ; Start green light timing relay M10 AND M1 ; When M1 condition is true MOV K1 D1 ; Write K1 to D1 to switch t…	[Part One] - Mitsubishi FX3U/FX3UC IL Instruction List Code ``` ORG 0000 ; Initialize memory addresses LD W M1, D1 ; Load the current phase state into M1 (M1 = D1) LD W M2, M100 ; Load the initial phase state into M2 (M2 = M100) LD W M3, M101 ; Load the next phase state into M3 (M3 = M101) Loop: ; Check if input X000 changes state IN P X000, B0 ; Read input X000 into bit 0 of B register CMP B0, M…	LD M8000 ; PLC startup pulse DECO D1 M10 K6 ; Decode D1 to control a 7-state cycle (M10~M16 ON) LD X000 ; When emergency stop input X000 is activated RST D1 ; Reset data register D1 ZRST M10 M16 ; Reset state relays M10~M16 ZRST M100 M101 ; Reset red light control relays M100~M101 LD M10 ; Start green light timing relay M10 AND M1 ; When M1 condition is true MOV K1 D1 ; Write K1 to D1 to switch t…	[30, 31, 32]	[1.0, 1.0, 1.0]	0.5088	0.997	0.004	0.8681	0.137	0.9335	9.24	15.57
mistral:latest	37	How to use Mitsubishi FX-series PLC IL instruction list and the DECO instruction to control a bidirectional red-yellow-green light cycle? Assume input X000, outputs Y000~Y005, and use M1~M16, M100, M101, T1~T6, and D1 to implement phase switching.	LD M8000 ; PLC startup pulse DECO D1 M10 K6 ; Decode D1 to control a 7-state cycle (M10~M16 ON) LD X000 ; When emergency stop input X000 is activated RST D1 ; Reset data register D1 ZRST M10 M16 ; Reset state relays M10~M16 ZRST M100 M101 ; Reset red light control relays M100~M101 LD M10 ; Start green light timing relay M10 AND M1 ; When M1 condition is true MOV K1 D1 ; Write K1 to D1 to switch t…	[Part One] - Mitsubishi FX3U/FX3UC IL Instruction List Code ```PLC // Initializing variables M100 = 0, M101 = 0 // Timer for phase switching (500ms period) T1: ON DURATION 500ms RESET AT RUN // Phase sequence: 0(Green) - 1(Yellow) - 2(Red) - 3(Yellow) - 0(Green) L1: IF M100 = 0 THEN M1 = 1, M2 = 0, M3 = 0 ELSE IF M100 = 1 THEN M1 = 0, M2 = 1, M3 = 0 ELSE IF M100 = 2 THEN M1 = 0, M2 = 0, M3 = 1 EL…	LD M8000 ; PLC startup pulse DECO D1 M10 K6 ; Decode D1 to control a 7-state cycle (M10~M16 ON) LD X000 ; When emergency stop input X000 is activated RST D1 ; Reset data register D1 ZRST M10 M16 ; Reset state relays M10~M16 ZRST M100 M101 ; Reset red light control relays M100~M101 LD M10 ; Start green light timing relay M10 AND M1 ; When M1 condition is true MOV K1 D1 ; Write K1 to D1 to switch t…	[30, 31, 32]	[1.0, 1.0, 1.0]	0.5977	0.999	0.0129	0.8716	0.1104	0.9335	8.27	12.63
mistral:latest	38	How to use Mitsubishi FX-series PLC IL instruction list and the DECO instruction to control a bidirectional red-yellow-green light cycle? Assume input X000, outputs Y000~Y005, and use M1~M16, M100, M101, T1~T6, and D1 to implement phase switching.	LD M8000 ; PLC startup pulse DECO D1 M10 K6 ; Decode D1 to control a 7-state cycle (M10~M16 ON) LD X000 ; When emergency stop input X000 is activated RST D1 ; Reset data register D1 ZRST M10 M16 ; Reset state relays M10~M16 ZRST M100 M101 ; Reset red light control relays M100~M101 LD M10 ; Start green light timing relay M10 AND M1 ; When M1 condition is true MOV K1 D1 ; Write K1 to D1 to switch t…	[Part One] - Mitsubishi FX3U/FX3UC IL Instruction List Code ``` ORG 0000 ; Initialize variables M100 = 0 M101 = 0 ; Set up timers for phase duration (1 second each) T1:1000 T2:1000 T3:1000 T4:1000 T5:1000 T6:1000 ; Main program loop LP: ; Check input X000 IF X000 NE 0 THEN GOTO LP_END ; Phase switching CMP M100, 0 JE PHASE_RED CMP M100, 1 JE PHASE_YELLOW CMP M100, 2 JE PHASE_GREEN CMP M100, 3 JE …	LD M8000 ; PLC startup pulse DECO D1 M10 K6 ; Decode D1 to control a 7-state cycle (M10~M16 ON) LD X000 ; When emergency stop input X000 is activated RST D1 ; Reset data register D1 ZRST M10 M16 ; Reset state relays M10~M16 ZRST M100 M101 ; Reset red light control relays M100~M101 LD M10 ; Start green light timing relay M10 AND M1 ; When M1 condition is true MOV K1 D1 ; Write K1 to D1 to switch t…	[30, 31, 32]	[1.0, 1.0, 1.0]	0.5464	0.9973	0.0053	0.8611	0.0955	0.9285	9.3	12.71
mistral:latest	39	How to use Mitsubishi FX-series PLC IL instruction list and the DECO instruction to control a bidirectional red-yellow-green light cycle? Assume input X000, outputs Y000~Y005, and use M1~M16, M100, M101, T1~T6, and D1 to implement phase switching.	LD M8000 ; PLC startup pulse DECO D1 M10 K6 ; Decode D1 to control a 7-state cycle (M10~M16 ON) LD X000 ; When emergency stop input X000 is activated RST D1 ; Reset data register D1 ZRST M10 M16 ; Reset state relays M10~M16 ZRST M100 M101 ; Reset red light control relays M100~M101 LD M10 ; Start green light timing relay M10 AND M1 ; When M1 condition is true MOV K1 D1 ; Write K1 to D1 to switch t…	[Part One] - Mitsubishi FX3U/FX3UC IL Instruction List Code ```plc ORG 0000 ; Initialize variables M100 SET D1 CLR ; Set up timer T1 for 1 second T1 CONT 1000 ; Main program loop MAIN: ; Check for transition on X000 input INPUT X000 JUMP NOT_X000_CHANGED DINT X000_PREV GET X000_PREV JUMP X000_PREV_IS_0 ; X000 has just changed from 0 to 1, start light cycle JUMP START_LIGHT_CYCLE X000_PREV SET NOT…	LD M8000 ; PLC startup pulse DECO D1 M10 K6 ; Decode D1 to control a 7-state cycle (M10~M16 ON) LD X000 ; When emergency stop input X000 is activated RST D1 ; Reset data register D1 ZRST M10 M16 ; Reset state relays M10~M16 ZRST M100 M101 ; Reset red light control relays M100~M101 LD M10 ; Start green light timing relay M10 AND M1 ; When M1 condition is true MOV K1 D1 ; Write K1 to D1 to switch t…	[30, 31, 32]	[1.0, 1.0, 1.0]	0.627	0.9964	0.002	0.8681	0.1023	0.9375	9.2	14.86
mistral:latest	40	How to use Mitsubishi FX-series PLC IL instruction list to design a bidirectional traffic light control logic? Assume both North-South and East-West directions have green, yellow, and red light cycles, and there is a 2-second blinking warning before the green light ends.	LD X000 // Start button OR M0 ANI X001 // Stop button OUT M0 // System start flag LD M0 ANI T7 // Ensure not yet reached final timer OUT T0 K150 // T0 = 15.0 sec ANI T0 OUT M1 // M1 = North-South green phase LD T0 OUT T1 K20 // T1 = 2 sec ANI T1 OUT M2 // M2 = North-South green blinking phase LD T1 OUT T2 K40 // T2 = 4.0 sec ANI T2 OUT M3 // M3 = North-South yellow phase LD T2 OUT T3 K40 // T3 = …	[Part One] - Mitsubishi FX3U/FX3UC IL Instruction List Code ``` ORG 0000 ' Initialize Variables LDW R0, 0001 ; R0 = 1 (Initializing a variable to 1) LDW R1, 0002 ; R1 = 2 (Initializing a variable to 2) LDW R2, 0003 ; R2 = 3 (Initializing a variable to 3) LDW R3, 0004 ; R3 = 4 (Initializing a variable to 4) LDW R4, 0005 ; R4 = 5 (Initializing a variable to 5) LDW R5, 0006 ; R5 = 6 (Initializing a …	Here's the IL program for a bidirectional traffic light control logic with the provided specifications. ``` LD X000 // Start button OR M0 ANI X001 // Stop button OUT M0 // System start flag LD M0 ANI T7 // Ensure not yet reached final timer OUT T0 K140 // T0 = 14.0 sec ANI T0 OUT M1 // M1 = North-South green phase LD T0 OUT T1 K20 // T1 = 2 sec ANI T1 OUT M2 // M2 = North-South green blinking pha…	[41, 42, 43]	[1.0, 1.0, 1.0]	0.3744	0.6868	0.0087	0.5299	0.1252	0.6845	9.23	14.47
mistral:latest	41	How to use Mitsubishi FX-series PLC IL instruction list to design a bidirectional traffic light control logic? Assume both North-South and East-West directions have green, yellow, and red light cycles, and there is a 2-second blinking warning before the green light ends.	LD X000 // Start button OR M0 ANI X001 // Stop button OUT M0 // System start flag LD M0 ANI T7 // Ensure not yet reached final timer OUT T0 K90 // T0 = 9.0 sec ANI T0 OUT M1 // M1 = North-South green phase LD T0 OUT T1 K20 // T1 = 2 sec ANI T1 OUT M2 // M2 = North-South green blinking phase LD T1 OUT T2 K50 // T2 = 5.0 sec ANI T2 OUT M3 // M3 = North-South yellow phase LD T2 OUT T3 K30 // T3 = 3.…	[Part One] - Mitsubishi FX3U/FX3UC IL Instruction List Code ``` ; Bidirectional Traffic Light Control ; Variables: ; L1 - L8: Inputs for traffic light sensors (4 per direction) ; Q1 - Q8: Outputs for traffic light signals (4 per direction) ; T0 - T1: Timer for 2-second warning ORG 0000 JMP MAIN ORG 0005 ; 2-second delay for warning SET T0,0 BL1: DEC T0 JMP Z,BL2 SKIP BL2: CMP T0,#200 JMP GT,BL1 J…	LD X000 // Start button OR M0 ANI X001 // Stop button OUT M0 // System start flag LD M0 ANI T7 // Ensure not yet reached final timer OUT T0 K150 // T0 = 15.0 sec ANI T0 OUT M1 // M1 = North-South green phase LD T0 OUT T1 K20 // T1 = 2 sec ANI T1 OUT M2 // M2 = North-South green blinking phase LD T1 OUT T2 K40 // T2 = 4.0 sec ANI T2 OUT M3 // M3 = North-South yellow phase LD T2 OUT T3 K10 // T3 = …	[40, 42, 43]	[1.0, 1.0, 1.0]	0.4386	0.9947	0.0041	0.4452	0.1304	0.5971	9.29	13.74
mistral:latest	42	How to use Mitsubishi FX-series PLC IL instruction list to design a bidirectional traffic light control logic? Assume both North-South and East-West directions have green, yellow, and red light cycles, and there is a 2-second blinking warning before the green light ends.	LD X000 // Start button OR M0 ANI X001 // Stop button OUT M0 // System start flag LD M0 ANI T7 // Ensure not yet reached final timer OUT T0 K170 // T0 = 17.0 sec ANI T0 OUT M1 // M1 = North-South green phase LD T0 OUT T1 K20 // T1 = 2 sec ANI T1 OUT M2 // M2 = North-South green blinking phase LD T1 OUT T2 K40 // T2 = 4.0 sec ANI T2 OUT M3 // M3 = North-South yellow phase LD T2 OUT T3 K10 // T3 = …	[Part One] - Mitsubishi FX3U/FX3UC IL Instruction List Code ``` ORG 0000 ; Program starts from address 0 ; Set I/O configuration I/O 0001.0000 IN NC1.00 ; North-South Direction Input (NS_DIR_IN) I/O 0001.0001 IN NC1.01 ; North-South Vehicle Detect Input (NS_VEHICLE_IN) I/O 0001.0002 OUT NC1.00 ; North-South Green Light Output (NS_GREEN_OUT) I/O 0001.0003 OUT NC1.01 ; North-South Yellow Light Outp…	LD X000 // Start button OR M0 ANI X001 // Stop button OUT M0 // System start flag LD M0 ANI T7 // Ensure not yet reached final timer OUT T0 K140 // T0 = 14.0 sec ANI T0 OUT M1 // M1 = North-South green phase LD T0 OUT T1 K20 // T1 = 2 sec ANI T1 OUT M2 // M2 = North-South green blinking phase LD T1 OUT T2 K30 // T2 = 3.0 sec ANI T2 OUT M3 // M3 = North-South yellow phase LD T2 OUT T3 K10 // T3 = …	[40, 41, 43]	[1.0, 1.0, 1.0]	0.4097	0.9963	0.0011	0.515	0.1737	0.6604	9.26	14.08
mistral:latest	43	How to use Mitsubishi FX-series PLC IL instruction list to design a bidirectional traffic light control logic? Assume both North-South and East-West directions have green, yellow, and red light cycles, and there is a 2-second blinking warning before the green light ends.	LD X000 // Start button OR M0 ANI X001 // Stop button OUT M0 // System start flag LD M0 ANI T7 // Ensure not yet reached final timer OUT T0 K140 // T0 = 14.0 sec ANI T0 OUT M1 // M1 = North-South green phase LD T0 OUT T1 K20 // T1 = 2 sec ANI T1 OUT M2 // M2 = North-South green blinking phase LD T1 OUT T2 K30 // T2 = 3.0 sec ANI T2 OUT M3 // M3 = North-South yellow phase LD T2 OUT T3 K10 // T3 = …	[Part One] - Mitsubishi FX3U/FX3UC IL Instruction List Code ``` ORG 0000 ; Initialize variables LDS 1000 STS 1001,0 STS 1002,0 STS 1003,0 STS 1004,0 ; Input and Output definitions XR0.0, IN1 ; Input for North-South direction sensors XR1.0, IN2 ; Input for East-West direction sensors XR2.0, YL1 ; Yellow light North-South XR3.0, YL2 ; Yellow light East-West XR4.0, GR1 ; Green light North-South XR5.…	LD X000 // Start button OR M0 // Set M0 (system start flag) if Start button is pressed ANI X001 // Check if Stop button is pressed OUT M0 // Reset M0 (system start flag) if Stop button is pressed LD M0 // Check if system start flag is set ANI T7 // Ensure not yet reached final timer OUT T0 K170 // Set T0 (North-South green phase timer) to 17.0 sec ANI T0 // Check if T0 has reached the end of the …	[40, 41, 42]	[1.0, 1.0, 1.0]	0.5211	0.8444	0.003	0.1744	0.1332	0.517	9.23	14.46
mistral:latest	44	How to use Mitsubishi FX-series PLC IL instruction list to design a bidirectional traffic light control logic? Assume both North-South and East-West directions have green, yellow, and red light cycles, and there is a 2-second blinking warning before the green light ends.	LD X000 // Start button OR M0 ANI X001 // Stop button OUT M0 // System start flag LD M0 ANI T7 // Ensure not yet reached final timer OUT T0 K200 // T0 = 20.0 sec ANI T0 OUT M1 // M1 = North-South green phase LD T0 OUT T1 K20 // T1 = 2 sec ANI T1 OUT M2 // M2 = North-South green blinking phase LD T1 OUT T2 K40 // T2 = 4.0 sec ANI T2 OUT M3 // M3 = North-South yellow phase LD T2 OUT T3 K20 // T3 = …	[Part One] - Mitsubishi FX3U/FX3UC IL Instruction List Code ``` ORG 0000 ; Initialize variables and I/O LDA_I 0000 ; Load immediate value 0 (reset all flags) STA_I 9000 ; Store accumulator to I/O 9000 (for North-South Green) LDA_I 0001 ; Load immediate value 1 (set Q0 flag) STA_I 9001 ; Store accumulator to I/O 9001 (for North-South Yellow) LDA_I 0002 ; Load immediate value 2 (set Q1 flag) STA_I …	LD X000 // Start button OR M0 // Set M0 (system start flag) if Start button is pressed ANI X001 // Check if Stop button is pressed OUT M0 // Clear M0 (system start flag) if Stop button is pressed LD M0 // Check if system start flag is set ANI T7 // Ensure not yet reached final timer OUT T0 K90 // Set T0 (North-South green phase timer) to 9.0 seconds ANI T0 // Check if T0 has reached 9.0 seconds O…	[40, 41, 42]	[1.0, 1.0, 1.0]	0.4004	0.8177	0.0009	0.2798	0.1063	0.6061	9.53	12.62
mistral:latest	45	How to use Mitsubishi FX-series PLC IL instruction list to design a bidirectional traffic light control logic? Assume both North-South and East-West directions have green, yellow, and red light cycles, and there is a 2-second blinking warning before the green light ends.	LD X000 // Start button OR M0 ANI X001 // Stop button OUT M0 // System start flag LD M0 ANI T7 // Ensure not yet reached final timer OUT T0 K170 // T0 = 17.0 sec ANI T0 OUT M1 // M1 = North-South green phase LD T0 OUT T1 K20 // T1 = 2 sec ANI T1 OUT M2 // M2 = North-South green blinking phase LD T1 OUT T2 K50 // T2 = 5.0 sec ANI T2 OUT M3 // M3 = North-South yellow phase LD T2 OUT T3 K40 // T3 = …	[Part One] - Mitsubishi FX3U/FX3UC IL Instruction List Code ```plc // Initialization ORG 0000 ST X, 0000 // Inputs ORG 0010 SD IN_NS_GREEN, 0010 ; North-South Green Signal Input SD IN_NS_YELLOW, 0011 ; North-South Yellow Signal Input SD IN_NS_RED, 0012 ; North-South Red Signal Input SD IN_EW_GREEN, 0013 ; East-West Green Signal Input SD IN_EW_YELLOW, 0014 ; East-West Yellow Signal Input SD IN_EW_…	Here is the IL program for a bidirectional traffic light control logic with the specified requirements: ``` LD X000 // Start button OR M0 ANI X001 // Stop button OUT M0 // System start flag LD M0 ANI T7 // Ensure not yet reached final timer OUT T0 K170 // T0 = 17.0 sec ANI T0 OUT M1 // M1 = North-South green phase LD T0 OUT T1 K20 // T1 = 2 sec ANI T1 OUT M2 // M2 = North-South green blinking pha…	[40, 41, 42]	[1.0, 1.0, 1.0]	0.5193	0.6771	0.0011	0.5488	0.1175	0.6919	9.23	12.36
mistral:latest	46	How to use Mitsubishi FX-series PLC IL instruction list to design a bidirectional traffic light control logic? Assume both North-South and East-West directions have green, yellow, and red light cycles, and there is a 2-second blinking warning before the green light ends.	LD X000 // Start button OR M0 ANI X001 // Stop button OUT M0 // System start flag LD M0 ANI T7 // Ensure not yet reached final timer OUT T0 K240 // T0 = 24.0 sec ANI T0 OUT M1 // M1 = North-South green phase LD T0 OUT T1 K20 // T1 = 2 sec ANI T1 OUT M2 // M2 = North-South green blinking phase LD T1 OUT T2 K40 // T2 = 4.0 sec ANI T2 OUT M3 // M3 = North-South yellow phase LD T2 OUT T3 K20 // T3 = …	[Part One] - Mitsubishi FX3U/FX3UC IL Instruction List Code ```PLC ' Program Name: Bidirectional Traffic Light Control ' Variables: ' L1-L8: Inputs for sensors (North-South East-West Green, Yellow, Red) ' Q1-Q8: Outputs for lights (North-South East-West Green, Yellow, Red) ' T1: Timer for 2-second warning before the green light ends ' T2: Timer for traffic light cycles ORG 0000 ' Initialize timer…	LD X000 // Start button OR M0 ANI X001 // Stop button OUT M0 // System start flag LD M0 ANI T7 // Ensure not yet reached final timer OUT T0 K200 // T0 = 20.0 sec ANI T0 OUT M1 // M1 = North-South green phase LD T0 OUT T1 K20 // T1 = 2 sec ANI T1 OUT M2 // M2 = North-South green blinking phase LD T1 OUT T2 K40 // T2 = 4.0 sec ANI T2 OUT M3 // M3 = North-South yellow phase LD T2 OUT T3 K20 // T3 = …	[40, 41, 42]	[1.0, 1.0, 1.0]	0.4777	0.9956	0.0047	0.509	0.1155	0.6461	9.23	12.19
mistral:latest	47	How to use Mitsubishi FX-series PLC IL instruction list to design a bidirectional traffic light control logic? Assume both North-South and East-West directions have green, yellow, and red light cycles, and there is a 2-second blinking warning before the green light ends.	LD X000 // Start button OR M0 ANI X001 // Stop button OUT M0 // System start flag LD M0 ANI T7 // Ensure not yet reached final timer OUT T0 K180 // T0 = 18.0 sec ANI T0 OUT M1 // M1 = North-South green phase LD T0 OUT T1 K20 // T1 = 2 sec ANI T1 OUT M2 // M2 = North-South green blinking phase LD T1 OUT T2 K40 // T2 = 4.0 sec ANI T2 OUT M3 // M3 = North-South yellow phase LD T2 OUT T3 K30 // T3 = …	[Part One] - Mitsubishi FX3U/FX3UC IL Instruction List Code ``` ORG 0000 ' Initialize variables LDD 1,15 STD 0,15 LDD 2,15 STD 1,15 LDD 3,15 STD 2,15 LDD 4,15 STD 3,15 LDD 5,15 STD 4,15 ' Program start START: RSEL 0,0 JMP TIMER ' Timer routine TIMER: LDT 1 DEC L STT 1 BRZ CHANGE_STATE JMP WAIT ' Wait routine WAIT: RSEL 1,0 JMP STATE ' Change state routine CHANGE_STATE: RSEL 2,0 RSEL 3,0 RSEL 4,0 …	A: LD X000 // Start button OR M0 // Set system start flag if start button is pressed ANI X001 // Check if stop button is pressed OUT M0 // Reset system start flag if stop button is pressed LD M0 // Check system start flag ANI T7 // Ensure not yet reached final timer OUT T0 K150 // Set T0 to 15.0 seconds ANI T0 // Check if T0 has reached 15.0 seconds OUT M1 // If T0 has reached 15.0 seconds, set M…	[40, 41, 42]	[1.0, 1.0, 1.0]	0.5052	0.8292	0.001	0.1765	0.1039	0.4943	9.23	13.95
mistral:latest	48	How to use Mitsubishi FX-series PLC IL instruction list to design a bidirectional traffic light control logic? Assume both North-South and East-West directions have green, yellow, and red light cycles, and there is a 2-second blinking warning before the green light ends.	LD X000 // Start button OR M0 ANI X001 // Stop button OUT M0 // System start flag LD M0 ANI T7 // Ensure not yet reached final timer OUT T0 K60 // T0 = 6.0 sec ANI T0 OUT M1 // M1 = North-South green phase LD T0 OUT T1 K20 // T1 = 2 sec ANI T1 OUT M2 // M2 = North-South green blinking phase LD T1 OUT T2 K50 // T2 = 5.0 sec ANI T2 OUT M3 // M3 = North-South yellow phase LD T2 OUT T3 K40 // T3 = 4.…	[Part One] - Mitsubishi FX3U/FX3UC IL Instruction List Code ``` ORG 0000 ; Set I/O mappings (Inputs and Outputs) X0000.W IN1 - North-South direction input (Green, Yellow, Red) X0001.W IN2 - East-West direction input (Green, Yellow, Red) X0002.W OUT - Traffic light output ; Timer for 2-second blinking warning X0003.B TMR_BLNK_WARN ; Variables for traffic light states X0004.B NS_GREEN X0005.B NS_YE…	LD X000 // Start button OR M0 // Set M0 (system start flag) if the start button is pressed ANI X001 // Check if the stop button is pressed OUT M0 // Clear M0 (system start flag) if the stop button is pressed LD M0 // Check if the system start flag is set (start button is pressed and stop button is not pressed) ANI T7 // Ensure not yet reached final timer OUT T0 K170 // Set T0 (countdown timer for…	[40, 41, 42]	[1.0, 1.0, 1.0]	0.5072	0.7906	0.0025	0.1223	0.0956	0.4603	9.25	12.42
mistral:latest	49	How to use Mitsubishi FX-series PLC IL instruction list to design a bidirectional traffic light control logic? Assume both North-South and East-West directions have green, yellow, and red light cycles, and there is a 2-second blinking warning before the green light ends.	LD X000 // Start button OR M0 ANI X001 // Stop button OUT M0 // System start flag LD M0 ANI T7 // Ensure not yet reached final timer OUT T0 K130 // T0 = 13.0 sec ANI T0 OUT M1 // M1 = North-South green phase LD T0 OUT T1 K20 // T1 = 2 sec ANI T1 OUT M2 // M2 = North-South green blinking phase LD T1 OUT T2 K40 // T2 = 4.0 sec ANI T2 OUT M3 // M3 = North-South yellow phase LD T2 OUT T3 K50 // T3 = …	[Part One] - Mitsubishi FX3U/FX3UC IL Instruction List Code ``` ORG 0000 ; Initialize variables LDD 1,0 ; Load Direct from Data (1) into Accumulator STD 2,0 ; Store Direct to Data (2) from Accumulator LDD 0,0 ; Load Direct from Data (0) into Accumulator STD 3,0 ; Store Direct to Data (3) from Accumulator ; Set initial states for traffic lights LDD 1,0 ; Load Direct from Data (1) into Accumulator …	LD X000 // Start button OR M0 // Set M0 if start button is pressed ANI X001 // Check if stop button is pressed OUT M0 // Reset M0 if stop button is pressed (system stop flag) LD M0 // Check if system is started (M0 is set) ANI T7 // Ensure not yet reached final timer OUT T0 K170 // Set T0 to 17.0 seconds (North-South green phase) ANI T0 // Check if T0 has reached 17.0 seconds OUT M1 // Set M1 if …	[40, 41, 42]	[1.0, 1.0, 1.0]	0.3715	0.8415	0.0009	0.1664	0.0873	0.5313	9.22	15.04
mistral:latest	50	Please write a traffic light control program for a crossroad using Mitsubishi FX-series PLC IL instruction list. The system is started by X0 and stopped by X1. Both North-South and East-West directions have green lights (with blinking before end), yellow lights, and red lights, switching alternately in a periodic cycle.	LD X000 // Start button OR M0 ANI X001 // Stop button OUT M0 // System start flag // Stage 1: N-S Green LD M0 ANI T7 // Ensure final timer not reached OUT T0 K120 // T0 = 12.0 sec (N-S Green) ANI T0 OUT M1 // M1 = N-S Green Phase // N-S Green Blinking Before End LD T0 OUT T1 K20 // T1 = 2 sec (blinking time) ANI T1 OUT M2 // M2 = N-S Green Blinking Phase // Stage 2: N-S Yellow LD T1 OUT T2 K50 //…	[Part One] - Mitsubishi FX3U/FX3UC IL Instruction List Code ``` ORG 0000 ; Start address of the program ; Input and Output definitions XIN A00 ; Input from START/STOP button (X0 for start, X1 for stop) YOUT B00 ; Output to North-South direction green light YOUT B01 ; Output to North-South direction yellow light YOUT B02 ; Output to North-South direction red light YOUT B03 ; Output to East-West di…	LD X000 // Start button OR M0 ANI X001 // Stop button OUT M0 // System start flag // Stage 1: N-S Green LD M0 ANI T7 // Ensure final timer not reached OUT T0 K200 // T0 = 20.0 sec (N-S Green) ANI T0 OUT M1 // M1 = N-S Green Phase // N-S Green Blinking Before End LD T0 OUT T1 K20 // T1 = 2 sec (blinking time) ANI T1 OUT M2 // M2 = N-S Green Blinking Phase // Stage 2: N-S Yellow LD T1 OUT T2 K30 //…	[51, 52, 53]	[1.0, 1.0, 1.0]	0.5583	0.9948	0.0009	0.5982	0.1302	0.7464	9.24	12.77
mistral:latest	51	Please write a traffic light control program for a crossroad using Mitsubishi FX-series PLC IL instruction list. The system is started by X0 and stopped by X1. Both North-South and East-West directions have green lights (with blinking before end), yellow lights, and red lights, switching alternately in a periodic cycle.	LD X000 // Start button OR M0 ANI X001 // Stop button OUT M0 // System start flag // Stage 1: N-S Green LD M0 ANI T7 // Ensure final timer not reached OUT T0 K210 // T0 = 21.0 sec (N-S Green) ANI T0 OUT M1 // M1 = N-S Green Phase // N-S Green Blinking Before End LD T0 OUT T1 K20 // T1 = 2 sec (blinking time) ANI T1 OUT M2 // M2 = N-S Green Blinking Phase // Stage 2: N-S Yellow LD T1 OUT T2 K30 //…	[Part One] - Mitsubishi FX3U/FX3UC IL Instruction List Code ``` ORG 0000 // Initialization LD T0,0000 LD T1,0000 LD T2,0000 LD T3,0000 LD T4,0000 LD T5,0000 LD T6,0000 LD T7,0000 // Inputs and Outputs IN #0000 IN1, IN OUT #0000 OUT1, Q0 OUT #0001 OUT2, Q1 OUT #0002 OUT3, Q2 OUT #0003 OUT4, Q3 // Timer Configuration TMR T0, 1000, T1 TMR T1, 2000, T2 TMR T2, 3000, T3 // Program Logic ST T4, BIT0, T…	LD X000 // Start button OR M0 ANI X001 // Stop button OUT M0 // System start flag // Stage 1: N-S Green LD M0 ANI T7 // Ensure final timer not reached OUT T0 K240 // T0 = 24.0 sec (N-S Green) ANI T0 OUT M1 // M1 = N-S Green Phase // N-S Green Blinking Before End LD T0 OUT T1 K20 // T1 = 2 sec (blinking time) ANI T1 OUT M2 // M2 = N-S Green Blinking Phase // Stage 2: N-S Yellow LD T1 OUT T2 K40 //…	[50, 52, 53]	[1.0, 1.0, 1.0]	0.4655	0.9946	0.0012	0.5792	0.0929	0.7307	9.25	11.5
mistral:latest	52	Please write a traffic light control program for a crossroad using Mitsubishi FX-series PLC IL instruction list. The system is started by X0 and stopped by X1. Both North-South and East-West directions have green lights (with blinking before end), yellow lights, and red lights, switching alternately in a periodic cycle.	LD X000 // Start button OR M0 ANI X001 // Stop button OUT M0 // System start flag // Stage 1: N-S Green LD M0 ANI T7 // Ensure final timer not reached OUT T0 K140 // T0 = 14.0 sec (N-S Green) ANI T0 OUT M1 // M1 = N-S Green Phase // N-S Green Blinking Before End LD T0 OUT T1 K20 // T1 = 2 sec (blinking time) ANI T1 OUT M2 // M2 = N-S Green Blinking Phase // Stage 2: N-S Yellow LD T1 OUT T2 K50 //…	[Part One] - Mitsubishi FX3U/FX3UC IL Instruction List Code ``` ORG 0000 ' Reset all outputs to initial state LDS 1000 OUT 1000,X ' Define timers for each phase duration ORG 0005 TMR 1001, 2.5 ; Timer for 2.5 seconds (Green North-South) TMR 1002, 1 ; Timer for 1 second (Yellow North-South) TMR 1003, 2.5 ; Timer for 2.5 seconds (Green East-West) TMR 1004, 1 ; Timer for 1 second (Yellow East-West) …	LD X000 // Start button OR M0 ANI X001 // Stop button OUT M0 // System start flag // Stage 1: N-S Green LD M0 ANI T7 // Ensure final timer not reached OUT T0 K240 // T0 = 24.0 sec (N-S Green) ANI T0 OUT M1 // M1 = N-S Green Phase // N-S Green Blinking Before End LD T0 OUT T1 K20 // T1 = 2 sec (blinking time) ANI T1 OUT M2 // M2 = N-S Green Blinking Phase // Stage 2: N-S Yellow LD T1 OUT T2 K30 //…	[50, 51, 53]	[1.0, 1.0, 1.0]	0.559	0.9976	0.0008	0.5814	0.0969	0.729	9.23	13.19
mistral:latest	53	Please write a traffic light control program for a crossroad using Mitsubishi FX-series PLC IL instruction list. The system is started by X0 and stopped by X1. Both North-South and East-West directions have green lights (with blinking before end), yellow lights, and red lights, switching alternately in a periodic cycle.	LD X000 // Start button OR M0 ANI X001 // Stop button OUT M0 // System start flag // Stage 1: N-S Green LD M0 ANI T7 // Ensure final timer not reached OUT T0 K180 // T0 = 18.0 sec (N-S Green) ANI T0 OUT M1 // M1 = N-S Green Phase // N-S Green Blinking Before End LD T0 OUT T1 K20 // T1 = 2 sec (blinking time) ANI T1 OUT M2 // M2 = N-S Green Blinking Phase // Stage 2: N-S Yellow LD T1 OUT T2 K40 //…	[Part One] - Mitsubishi FX3U/FX3UC IL Instruction List Code ```PLC ORG 0000 ; Variables L0000 DW 0 ; Counter for timing L0001 DW 0 ; Temporary storage for bit manipulation ; Inputs X0 BIT 00000001 ; Start signal X1 BIT 00000010 ; Stop signal ; Outputs ON0 BIT 00000001 ; North-South Green light (blinking before end) ON1 BIT 00000010 ; North-South Yellow light ON2 BIT 00000100 ; North-South Red lig…	LD X000 // Start button OR M0 ANI X001 // Stop button OUT M0 // System start flag // Stage 1: N-S Green LD M0 ANI T7 // Ensure final timer not reached OUT T0 K100 // T0 = 100 sec (N-S Green) ANI T0 OUT M1 // M1 = N-S Green Phase // N-S Green Blinking Before End LD T0 OUT T1 K20 // T1 = 2 sec (blinking time) ANI T1 OUT M2 // M2 = N-S Green Blinking Phase // Stage 2: N-S Yellow LD T1 OUT T2 K20 // …	[50, 51, 52]	[1.0, 1.0, 1.0]	0.5159	0.9895	0.0011	0.6468	0.1007	0.7816	9.24	14.04
mistral:latest	54	Please write a traffic light control program for a crossroad using Mitsubishi FX-series PLC IL instruction list. The system is started by X0 and stopped by X1. Both North-South and East-West directions have green lights (with blinking before end), yellow lights, and red lights, switching alternately in a periodic cycle.	LD X000 // Start button OR M0 ANI X001 // Stop button OUT M0 // System start flag // Stage 1: N-S Green LD M0 ANI T7 // Ensure final timer not reached OUT T0 K50 // T0 = 5.0 sec (N-S Green) ANI T0 OUT M1 // M1 = N-S Green Phase // N-S Green Blinking Before End LD T0 OUT T1 K20 // T1 = 2 sec (blinking time) ANI T1 OUT M2 // M2 = N-S Green Blinking Phase // Stage 2: N-S Yellow LD T1 OUT T2 K30 // T…	[Part One] - Mitsubishi FX3U/FX3UC IL Instruction List Code ``` ORG 0000 ' Initialization and Global Variables LDD 1,0 ; Load Accumulator with the address of a variable 'Counter' STD 01 ; Store the address of 'Counter' in the Data Area LDD 255,0 ; Initialize 'Counter' with 255 (used for delay) ' Main Program ORG 0005 LDD 0,0 ; Load Accumulator with the address of 'Counter' DEC L ; Decrement the v…	LD X000 // Start button OR M0 ANI X001 // Stop button OUT M0 // System start flag // Stage 1: N-S Green LD M0 ANI T7 // Ensure final timer not reached OUT T0 K120 // T0 = 12.0 sec (N-S Green) ANI T0 OUT M1 // M1 = N-S Green Phase // N-S Green Blinking Before End LD T0 OUT T1 K20 // T1 = 2 sec (blinking time) ANI T1 OUT M2 // M2 = N-S Green Blinking Phase // Stage 2: N-S Yellow LD T1 OUT T2 K30 //…	[50, 51, 52]	[1.0, 1.0, 1.0]	0.3536	0.9972	0.0006	0.6194	0.0324	0.7485	9.24	12.7
mistral:latest	55	Please write a traffic light control program for a crossroad using Mitsubishi FX-series PLC IL instruction list. The system is started by X0 and stopped by X1. Both North-South and East-West directions have green lights (with blinking before end), yellow lights, and red lights, switching alternately in a periodic cycle.	LD X000 // Start button OR M0 ANI X001 // Stop button OUT M0 // System start flag // Stage 1: N-S Green LD M0 ANI T7 // Ensure final timer not reached OUT T0 K200 // T0 = 20.0 sec (N-S Green) ANI T0 OUT M1 // M1 = N-S Green Phase // N-S Green Blinking Before End LD T0 OUT T1 K20 // T1 = 2 sec (blinking time) ANI T1 OUT M2 // M2 = N-S Green Blinking Phase // Stage 2: N-S Yellow LD T1 OUT T2 K40 //…	[Part One] - Mitsubishi FX3U/FX3UC IL Instruction List Code ``` ORG 0000 K START_PROG ; Start of the program (1) LD I0 L0 ; Load the initial value for all traffic lights (2) LD I1 L1 ; Load the delay for each traffic light state (3) LD I2 L2 ; Load the duration of the green blinking phase (4) LD I3 L3 ; Load the duration of the yellow phase (5) LD I4 L4 ; Load the duration of the red phase (6) LD…	LD X000 // Start button OR M0 ANI X001 // Stop button OUT M0 // System start flag // Stage 1: N-S Green LD M0 ANI T7 // Ensure final timer not reached OUT T0 K120 // T0 = 12.0 sec (N-S Green) ANI T0 OUT M1 // M1 = N-S Green Phase // N-S Green Blinking Before End LD T0 OUT T1 K20 // T1 = 2 sec (blinking time) ANI T1 OUT M2 // M2 = N-S Green Blinking Phase // Stage 2: N-S Yellow LD T1 OUT T2 K50 //…	[50, 51, 52]	[1.0, 1.0, 1.0]	0.6401	0.9953	0.0007	0.589	0.1016	0.7307	9.24	14.8
mistral:latest	56	Please write a traffic light control program for a crossroad using Mitsubishi FX-series PLC IL instruction list. The system is started by X0 and stopped by X1. Both North-South and East-West directions have green lights (with blinking before end), yellow lights, and red lights, switching alternately in a periodic cycle.	LD X000 // Start button OR M0 ANI X001 // Stop button OUT M0 // System start flag // Stage 1: N-S Green LD M0 ANI T7 // Ensure final timer not reached OUT T0 K200 // T0 = 20.0 sec (N-S Green) ANI T0 OUT M1 // M1 = N-S Green Phase // N-S Green Blinking Before End LD T0 OUT T1 K20 // T1 = 2 sec (blinking time) ANI T1 OUT M2 // M2 = N-S Green Blinking Phase // Stage 2: N-S Yellow LD T1 OUT T2 K30 //…	[Part One] - Mitsubishi FX3U/FX3UC IL Instruction List Code ``` ORG 0000 ; Variables and Timers initialization L0000: LDI R1, 0 ; Reset all variables and timers ST R1, T0 ST R1, T1 ST R1, T2 ST R1, T3 ST R1, T4 ST R1, T5 ST R1, T6 ST R1, T7 ST R1, T8 ST R1, T9 ; Input and Output port configurations L0010: OUT ST X0IN, RX0 ; Input X0 OUT ST X1IN, RX1 ; Input X1 OUT ST YEL_NS, RQ03 ; Output North-S…	LD X000 // Start button OR M0 ANI X001 // Stop button OUT M0 // System start flag // Stage 1: N-S Green LD M0 ANI T7 // Ensure final timer not reached OUT T0 K100 // T0 = 100 seconds (N-S Green) ANI T0 OUT M1 // M1 = N-S Green Phase // N-S Green Blinking Before End LD T0 OUT T1 K20 // T1 = 20 seconds (blinking time) ANI T1 OUT M2 // M2 = N-S Green Blinking Phase // Stage 2: N-S Yellow LD T1 OUT T…	[50, 51, 52]	[1.0, 1.0, 1.0]	0.5278	0.9817	0.0018	0.5642	0.1107	0.7064	10.28	12.75
mistral:latest	57	Please write a traffic light control program for a crossroad using Mitsubishi FX-series PLC IL instruction list. The system is started by X0 and stopped by X1. Both North-South and East-West directions have green lights (with blinking before end), yellow lights, and red lights, switching alternately in a periodic cycle.	LD X000 // Start button OR M0 ANI X001 // Stop button OUT M0 // System start flag // Stage 1: N-S Green LD M0 ANI T7 // Ensure final timer not reached OUT T0 K250 // T0 = 25.0 sec (N-S Green) ANI T0 OUT M1 // M1 = N-S Green Phase // N-S Green Blinking Before End LD T0 OUT T1 K20 // T1 = 2 sec (blinking time) ANI T1 OUT M2 // M2 = N-S Green Blinking Phase // Stage 2: N-S Yellow LD T1 OUT T2 K40 //…	[Part One] - Mitsubishi FX3U/FX3UC IL Instruction List Code ``` ORG 0 ; Start of program ; Variables definition L0001 DS H ; Hours counter L0002 DS H ; Minutes counter L0003 DS H ; Seconds counter L0004 DS H ; Timer for green light duration L0005 DS H ; Timer for yellow light duration L0006 DS H ; Timer for red light duration L0007 DS H ; Timer for blinking green light L0008 DS H ; East-West dire…	LD X000 // Start button OR M0 ANI X001 // Stop button OUT M0 // System start flag // Stage 1: N-S Green LD M0 ANI T7 // Ensure final timer not reached OUT T0 K70 // T0 = 7.0 sec (N-S Green) ANI T0 OUT M1 // M1 = N-S Green Phase // N-S Green Blinking Before End LD T0 OUT T1 K20 // T1 = 2 sec (blinking time) ANI T1 OUT M2 // M2 = N-S Green Blinking Phase // Stage 2: N-S Yellow LD T1 OUT T2 K14 // T…	[50, 51, 52]	[1.0, 1.0, 1.0]	0.5431	0.9939	0.0015	0.6108	0.096	0.7515	9.24	15.28
mistral:latest	58	Please write a traffic light control program for a crossroad using Mitsubishi FX-series PLC IL instruction list. The system is started by X0 and stopped by X1. Both North-South and East-West directions have green lights (with blinking before end), yellow lights, and red lights, switching alternately in a periodic cycle.	LD X000 // Start button OR M0 ANI X001 // Stop button OUT M0 // System start flag // Stage 1: N-S Green LD M0 ANI T7 // Ensure final timer not reached OUT T0 K120 // T0 = 12.0 sec (N-S Green) ANI T0 OUT M1 // M1 = N-S Green Phase // N-S Green Blinking Before End LD T0 OUT T1 K20 // T1 = 2 sec (blinking time) ANI T1 OUT M2 // M2 = N-S Green Blinking Phase // Stage 2: N-S Yellow LD T1 OUT T2 K50 //…	[Part One] - Mitsubishi FX3U/FX3UC IL Instruction List Code ```PLC ORG 0000 ; Variables L001 EQU 0001 L002 EQU 0002 L003 EQU 0003 L004 EQU 0004 L005 EQU 0005 L006 EQU 0006 ; Inputs X0 INPUT X1 INPUT ; Outputs Q001 OUTPUT Q002 OUTPUT Q003 OUTPUT Q004 OUTPUT ; Program START: JMP MAIN ; Jump to main program ORG 0 ; Define new organization MAIN: ; Initialize variables MOV L001, #0 MOV L002, #0 MOV L0…	LD X000 // Start button OR M0 ANI X001 // Stop button OUT M0 // System start flag // Stage 1: N-S Green LD M0 ANI T7 // Ensure final timer not reached OUT T0 K150 // T0 = 15.0 sec (N-S Green) ANI T0 OUT M1 // M1 = N-S Green Phase // N-S Green Blinking Before End LD T0 OUT T1 K20 // T1 = 2 sec (blinking time) ANI T1 OUT M2 // M2 = N-S Green Blinking Phase // Stage 2: N-S Yellow LD T1 OUT T2 K50 //…	[50, 51, 52]	[1.0, 1.0, 1.0]	0.4376	0.9977	0.0007	0.6016	0.0717	0.7503	9.25	13.69
mistral:latest	59	Please write a traffic light control program for a crossroad using Mitsubishi FX-series PLC IL instruction list. The system is started by X0 and stopped by X1. Both North-South and East-West directions have green lights (with blinking before end), yellow lights, and red lights, switching alternately in a periodic cycle.	LD X000 // Start button OR M0 ANI X001 // Stop button OUT M0 // System start flag // Stage 1: N-S Green LD M0 ANI T7 // Ensure final timer not reached OUT T0 K180 // T0 = 18.0 sec (N-S Green) ANI T0 OUT M1 // M1 = N-S Green Phase // N-S Green Blinking Before End LD T0 OUT T1 K20 // T1 = 2 sec (blinking time) ANI T1 OUT M2 // M2 = N-S Green Blinking Phase // Stage 2: N-S Yellow LD T1 OUT T2 K30 //…	[Part One] - Mitsubishi FX3U/FX3UC IL Instruction List Code ``` ORG 0000 ; Variables definition X : DB 0 NS_Green : DB 0 EW_Green : DB 0 NS_Yellow : DB 0 EW_Yellow : DB 0 NS_Red : DB 0 EW_Red : DB 0 Timer : DB 0 ; Program start label S0: ST X, Timer ; Store the start value of X register to Timer ; Main loop, controlled by the X register L1: JMP L2 ; Jump to the next line if X is not zero (starts …	LD X000 // Start button OR M0 ANI X001 // Stop button OUT M0 // System start flag // Stage 1: N-S Green LD M0 ANI T7 // Ensure final timer not reached OUT T0 K120 // T0 = 12.0 sec (N-S Green) ANI T0 OUT M1 // M1 = N-S Green Phase // N-S Green Blinking Before End LD T0 OUT T1 K20 // T1 = 2 sec (blinking time) ANI T1 OUT M2 // M2 = N-S Green Blinking Phase // Stage 2: N-S Yellow LD T1 OUT T2 K50 //…	[50, 51, 52]	[1.0, 1.0, 1.0]	0.4915	0.9974	0.0007	0.589	0.1166	0.7307	9.24	13.03
mistral:latest	60	How to write a self-holding start-stop program in Mitsubishi FX-series PLC IL instruction list?	Input: X0 (Start), X1 (Stop) Output: Y0 (Motor or Load) Internal Relay: M0 (Self-hold) Instruction List Code: LD X0 ; Press start button OR M0 OUT M0 ; Set M0 (self-hold) LD X1 ; Press stop button RST M0 ; Reset M0 (stop) LD M0 ; If M0 is ON OUT Y0 ; Relay Y0 energized (drives motor or load) END ; End of program	[Part One] - Mitsubishi FX3U/FX3UC IL Instruction List Code ``` ORG 0000 ; Program starts from address 0000 ; Variable definitions L0010: DS 1 WORD ; Start_Switch - Start push-button L0011: DS 1 WORD ; Stop_Switch - Stop push-button L0012: DS 1 WORD ; Start_Timer - Start timer L0013: DS 1 WORD ; Stop_Timer - Stop timer L0014: DS 1 WORD ; Running_Status - Running status ; Program initialization L0…	Input: X0 (Start), X1 (Stop) Output: Y0 (Motor) Internal Relay: M0 (Hold) Instruction List Code: ``` LD X0 ; Start button pressed OUT M0 ; Set hold LD X1 ; Stop button pressed RST M0 ; Immediately reset hold LD M0 ; If hold is still ON ANI X1 ; Stop button is still pressed OUT Y0 ; Motor is OFF LD M0 ; If hold is not ON ANI X0 ; Start button is still pressed OUT Y0 ; Motor is ON END ; End of prog…	[63, 66, 61]	[0.7928, 0.7585, 0.7029]	0.5057	0.8419	0.0017	0.1007	0.0482	0.3296	9.13	9.72
mistral:latest	61	How to write a forward-reverse motor control program with interlock protection using Mitsubishi FX-series PLC IL instruction list?	Input: X0 (Forward), X1 (Reverse), X2 (Common Stop) Output: Y0 (Forward), Y1 (Reverse) Internal Relays: M0 (Forward self-hold), M1 (Reverse self-hold) Instruction List Code: LD X0 ; Press forward button ANI Y1 ; Interlocked with reverse output OUT M0 ; Set forward self-hold LD X1 ; Press reverse button ANI Y0 ; Interlocked with forward output OUT M1 ; Set reverse self-hold LD M0 ; If forward self…	[Part One] - Mitsubishi FX3U/FX3UC IL Instruction List Code ```PLC ORG 0000 ; Variables and address mapping MOTOR_FWD EQU 0001 MOTOR_REV EQU 0002 MOTOR_STOP EQU 0003 MOTOR_INTERLOCK EQU 0004 MOTOR_DIRECTION EQU 0005 MOTOR_STATUS EQU 0006 ; Program Start START: ORG 0000 ; Initialize variables LD MOTOR_FWD, 0 ; Motor forward OFF LD MOTOR_REV, 0 ; Motor reverse OFF LD MOTOR_STOP, 1 ; Motor stop ON L…	Input: X0 (Forward), X1 (Reverse), X2 (Common Stop), X3 (Motor Stopped) Output: Y0 (Motor), M0 (Motor Direction) Instruction List Code: 1. LD X0 ; Check for forward button press 2. OR M0 ; Set M0 (forward direction) 3. OUT M0 ; Set output M0 (forward direction) 4. LD X1 ; Check for reverse button press 5. RST M0 ; Reset M0 (reverse direction) 6. OUT M0 ; Set output M0 (reverse direction) 7. LD X2…	[65, 60, 33]	[0.8341, 0.7029, 0.6533]	0.5904	0.77	0.011	0.0593	0.0961	0.218	11.03	9.3
mistral:latest	62	How to write an On-Delay program using Mitsubishi FX-series PLC IL instruction list?	Input: X0 (Start) Output: Y0 (Indicator or Load) Timer: T0 = 5 seconds (K50) Instruction List Code: LD X0 ; Press start button OUT T0 K50 ; Start timer T0, 5 seconds LD T0 ; When T0 times out OUT Y0 ; Output Y0 END ; End of program	[Part One] - Mitsubishi FX3U/FX3UC IL Instruction List Code ```PLC ' Program for On-Delay using Rung 1 OR 1000, ' OR instruction to initialize output O1000 as 0 NOT 1001, ' NOT instruction to invert the input signal of I1001 AND 1002, ' AND instruction to check if both O1000 and inverted I1001 are 0 OR 1003, ' OR instruction to set O1003 as 1 if AND output is 1 ' Program for On-Delay using Rung 2…	Input: X0 (Sensor) Output: Y0 (Relay) Timer: T0 = 5 seconds (K50) Instruction List Code: ``` LD X0 ; Sensor detection OUT T0 K50 ; Start 5-second timer LD T0 ; When timer expires OUT Y0 ; Turn on relay LD X0 ; As long as sensor is detected OUT T0 K50 ; Restart the timer LD T0 ; When timer ends OUT Y0 ; Toggle relay state END ; End of program ``` Program Logic Explanation: 1. The program starts by…	[63, 70, 76]	[0.9763, 0.8223, 0.8457]	0.4794	0.7016	0.001	0.1364	0.0478	0.3279	9.21	7.09
mistral:latest	63	How to write an Off-Delay program using Mitsubishi FX-series PLC IL instruction list?	Input: X0 (Button) Output: Y0 (Indicator) Timer: T0 = 5 seconds (K50) Internal Relay: M0 (Hold the light ON) Instruction List Code: LD X0 ; Button is pressed OUT M0 ; Set M0 LD /X0 ; Button released (X0 negated) OUT T0 K50 ; Start 5-second timer LD T0 ; When timer expires RST M0 ; Turn off holding LD M0 ; As long as M0 is ON OUT Y0 ; Keep light ON END ; End of program	[Part One] - Mitsubishi FX3U/FX3UC IL Instruction List Code ```PLC ORG 0000 // Program Start Address // Variables definition L0000 DW 0 // Counter for delay L0001 DW 0 // Flag for Off-Delay start L0002 DW 0 // Flag for Off-Delay end L0003 DW 0 // Timer for Off-Delay // Subroutine to set Off-Delay time (in milliseconds) L0100 DS 1 F2.1 // DS: Data Storage for Off-Delay time in milliseconds // Main…	Input: X0 (Switch) Output: Y0 (Lamp) Timer: T0 = 5 seconds (K50) Internal Relay: M0 (Lamp Hold) Instruction List Code: ``` LD X0 ; Switch is closed (ON) OUT M0 ; Set M0 (lamp hold) LD /X0 ; Switch is opened (OFF) OUT T0 K50 ; Delay 5 seconds LD T0 ; After 5 seconds RST M0 ; Cancel hold LD M0 ; If M0 is still ON OUT Y0 ; Keep lamp ON END ; End of program ``` Program Logic Explanation: 1. The switc…	[62, 60, 71]	[0.9763, 0.7928, 0.8249]	0.4345	0.7734	0.0012	0.1619	0.0489	0.3951	9.22	7.21
mistral:latest	64	How to write a blinking light control (alternating timer) using Mitsubishi FX-series PLC IL instruction list?	Input: None Output: Y0 (Blinking Light) Timers: T0, T1 (Alternating timing) Internal Relay: M0 (Blink control) Instruction List Code: LD M8000 ; Always ON when PLC powered OUT T0 K50 ; Start T0, 5 seconds LD T0 ; When T0 completes OUT T1 K50 ; Start T1, 5 seconds LD T1 ; When T1 completes RST T0 ; Restart T0 LD T0 ; While T0 is timing OUT M0 ; M0 represents blinking LD M0 ; If M0 is ON OUT Y0 ; L…	[Part One] - Mitsubishi FX3U/FX3UC IL Instruction List Code ```PLC ORG 0000 ; Define the Output bit for the blinking light LDO OUT_BLINK, Q1.0 ; Initialize the timer for the blinking period (let's use 1 second) ORG 0100 LTI T_BLINK, TMR0, 999 JMP SKIP_BLINK ORG 0200 RES T_BLINK ; Toggle the output bit every time T_BLINK is reset ORG 0300 SET OUT_BLINK JMP SKIP_BLINK ORG 0400 RST OUT_BLINK SKIP_BL…	Input: None Output: Y0 = Blinking Light Timers: T0, T1 (Alternating) Internal Relay: M0 = Blink Control Instruction List Code: ``` LD M8000 ; Always ON when PLC is powered OUT T0 K50 ; Start T0, 5 seconds LD T0 ; When T0 ends OUT T1 K50 ; Start T1, 5 seconds LD T1 ; When T1 ends RST T0 ; Reset T0 LD T0 ; While T0 is active OUT M0 ; Set M0 LD M0 ; If M0 is ON OUT Y0 ; Blink light ON LD M8001 ; Alw…	[72, 62, 71]	[0.9354, 0.7692, 0.8239]	0.6792	0.9071	0.0023	0.1361	0.0992	0.3061	5.76	11.18
mistral:latest	65	How to write a two-motor interlock control (cannot run simultaneously) using Mitsubishi FX-series PLC IL instruction list?	Input: X0 (Motor 1 Start), X1 (Motor 2 Start), X2 (Common Stop) Output: Y0 (Motor 1), Y1 (Motor 2) Internal Relays: M0 (Motor 1 hold), M1 (Motor 2 hold) Instruction List Code: LD X0 ; Start Motor 1 ANI Y1 ; Motor 2 not running OUT M0 ; Hold Motor 1 LD X1 ; Start Motor 2 ANI Y0 ; Motor 1 not running OUT M1 ; Hold Motor 2 LD M0 ; Motor 1 held OR Y0 ; Or already running ANI X2 ; Stop not pressed OUT…	[Part One] - Mitsubishi FX3U/FX3UC IL Instruction List Code ```PLC (* Program for two-motor interlock control, Motors M1 and M2. Cannot run simultaneously. *) (* Define Inputs, Outputs, and Internal Variables *) I0.0 Input In1_Enable (* Enable input for Motor 1 *) I0.1 Input In2_Enable (* Enable input for Motor 2 *) O0.0 Output Out1_Run (* Run output for Motor 1 *) O0.1 Output Out2_Run (* Run out…	Input: X0 (Motor1 Start), X1 (Motor2 Start), X2 (Common Stop) Output: Y0 (Motor1), Y1 (Motor2) Internal Relays: M0 (Motor1 Self-hold), M1 (Motor2 Self-hold) Instruction List Code: ``` LD X0 ; Press Motor1 Start ANI Y1 ; Interlocked with Motor2 output OUT M0 ; Set Motor1 Self-hold LD X1 ; Press Motor2 Start ANI Y0 ; Interlocked with Motor1 output OUT M1 ; Set Motor2 Self-hold LD M0 ; If Motor1 Sel…	[61, 72, 69]	[0.8341, 0.6779, 0.7216]	0.6507	0.8926	0.005	0.0914	0.1413	0.2645	9.24	10.76
mistral:latest	66	How to write an emergency stop (E-Stop) function using Mitsubishi FX-series PLC IL instruction list?	Input: X0 (Normal Start), X1 (Emergency Stop) Output: Y0 (Motor) Internal Relay: M0 (Hold) Instruction List Code: LD X0 ; Normal start SET M0 ; Set hold LD X1 ; Emergency stop RST M0 ; Immediately reset LD M0 ; If M0 is still ON OUT Y0 ; Motor runs END ; End of program	[Part One] - Mitsubishi FX3U/FX3UC IL Instruction List Code ``` ; Program for Emergency Stop (E-Stop) Function ORG 0000 ; Program starts from address 0000 ; Inputs: ; E-Stop switch - LD SW0 ; Normal operation start - LD SW1 ; Outputs: ; E-Stop signal - OD OUT1 ; Normal operation signal - OD OUT2 ; Work area ; F0 - E-Stop status flag ; F1 - Counter for E-Stop release delay START: LD F0, OFF ; Init…	Input: X0 (E-Stop Button) Internal Relay: M0 (E-Stop) Instruction List Code: ``` LD X0 OR M0 OUT M0 LD M0 OUT Y10 END ``` Explanation: 1. When the E-Stop button (X0) is pressed, it is ORed with the internal relay M0. This sets the M0 relay. 2. The set M0 relay is then outputted to Y10, which activates the emergency stop function. 3. The program ends without further actions. When the E-Stop button…	[60, 193, 76]	[0.7585, 0.6315, 0.6297]	0.592	0.7941	0.002	0.0211	0.0619	0.2424	9.22	6.19
mistral:latest	67	How to write a Toggle switch (single-button ON/OFF) using Mitsubishi FX-series PLC IL instruction list?	Input: X0 (Button) Output: Y0 (Light) Internal Relays: M0 (Rising Edge), M1 (State Hold) Instruction List Code: LD X0 ; Monitor X0 PLS M0 ; Rising edge trigger LD M0 ; If rising edge INV M1 ; Invert M1 OUT M1 ; Update state LD M1 ; If M1 is ON OUT Y0 ; Light ON END ; End of program	[Part One] - Mitsubishi FX3U/FX3UC IL Instruction List Code ``` ORG 00000 K START,100MS,RESTART ; Start the program with a 100ms delay and restart on power-up T SWITCH,IN,DB1.0[0] ; Define the toggle switch input as DB1.0[0] S SWITCH_STATE ; Subroutine to check and toggle switch state L SWITCH_STATE R SWITCH_PREV ; Read the previous switch state S SWITCH_PREV ; Store the previous switch state I S…	Input: X0 (Toggle Switch) Output: Y0 (Toggle Light) Internal Relay: M0 (Toggle Control) Instruction List Code: 1. LD X0 ; Read Toggle Switch State 2. OUT M0 ; Set M0 to match toggle switch state 3. LD M0 ; If M0 is ON 4. OUT Y0 ; Toggle Light ON 5. LD M0 ; If M0 is OFF 6. NOT Y0 ; Toggle Light OFF 7. END ; End of program In this code, the M0 internal relay acts as a toggle switch. When the toggle…	[64, 60, 73]	[0.7065, 0.6415, 0.6498]	0.5388	0.7407	0.0168	0.0506	0.0512	0.2066	6.89	9.61
mistral:latest	68	How to write a counter control program to perform an action after counting using Mitsubishi FX-series PLC IL instruction list?	Input: X0 (Product Sensor) Output: Y0 (Output when target count is reached) Counter: C0 (K10) Instruction List Code: LD X0 ; Product detected OUT C0 K10 ; Count up to 10 LD C0 ; When count = 10 OUT Y0 ; Trigger output RST C0 ; Reset counter END ; End of program	[Part One] - Mitsubishi FX3U/FX3UC IL Instruction List Code ```plc O0000: OR R20, I0.0 ; Set initial counter value to 0 O0001: OR R21, I0.1 ; Set maximum counter value O0002: OR R22, I0.2 ; Set action bit O0003: OR R23, Q0.0 ; Set output bit initially OFF O0004: OR R24, Q0.1 ; Set output bit initially OFF O0005: LD R0, R20 ; Load the counter value to register R0 O0006: LD R1, R21 ; Load the maxim…	Input: X0 (Start/Reset), X1 (Count Up) Output: Y0 (Action) Counter: C0 (Up-Counter) Upper Limit: K10 Instruction List Code: ``` LD X0 ; Press start/reset OR M0 ; Set M0 if X0 is ON (reset) LD M0 ; If M0 is ON (reset) LD C0 K0 ; Reset Counter C0 LD X1 ; Increment Counter C0 OUT CU C0 ; Count up LD C0 ; If reached Upper Limit LD = C0 K10 ; Compare with Upper Limit OUT Y0 ; If equal, perform action …	[78, 60, 79]	[0.8042, 0.7067, 0.7846]	0.5144	0.6759	0.0015	0.058	0.0439	0.2105	8.65	6.54
mistral:latest	69	How to write a 'simple 2-step sequence' control program using Mitsubishi FX-series PLC IL instruction list?	Input: X0 (Start), X1 (Step Toggle) Output: Y0 (Step 1), Y1 (Step 2) Internal Relays: M0 (Step 1), M1 (Step 2) Instruction List Code: LD X0 ; Press start SET M0 ; Enter Step 1 LD M0 ; Step 1 active OUT Y0 ; Output Step 1 LD X1 ; Toggle RST M0 ; Exit Step 1 SET M1 ; Enter Step 2 LD M1 ; Step 2 active OUT Y1 ; Output Step 2 LD X1 ; Toggle again RST M1 ; Exit Step 2 SET M0 ; Return to Step 1 END ; E…	[Part One] - Mitsubishi FX3U/FX3UC IL Instruction List Code ``` // Program starts from ORG 0000 ORG 0000 // Define program variables LW X0, 0 LW X1, 1 LW X2, 2 // Step 1 - Turn on output O0 when input Q0 is ON ST1:0101 Q0, O0 JMP ST2 // Step 2 - Wait for a delay of 1 second (assuming a 1ms timer is used) ST2:0201 1000, W0 ; Set W0 to 1000 decimal (1 second in 1ms timer) WATCH_DOG_TIMER: LOOP W0, …	Input: X0 = Start Output: Y0 = Step 1, Y1 = Step 2 Timers: T0 = 5 seconds (K50), T1 = 3 seconds (K30) Internal Relays: M0 = Step 1, M1 = Step 2 Instruction List Code: 1. LD X0 ; Press start 2. SET M0 ; Enter Step 1 3. LD M0 ; If in Step 1 4. OUT Y0 ; Output Y0 5. OUT T0 K50 ; Set timer 5 seconds 6. LD T0 ; When time up 7. RST M0 ; End Step 1 8. SET M1 ; Enter Step 2 9. LD M1 ; If in Step 2 10. OU…	[74, 60, 68]	[0.7899, 0.7862, 0.7446]	0.4939	0.7352	0.007	0.1157	0.1613	0.4	5.9	7.99
mistral:latest	70	How to use Mitsubishi FX-series PLC IL instruction list to control delayed light startup with a timer (On-Delay)?	Input: X0 = Start Button Output: Y0 = Light Timer: T0 = 5 seconds (K50) Instruction List Code: LD X0 ; When the start button is pressed OUT T0 K50 ; Start timer T0 for 5 seconds LD T0 ; When T0 times out OUT Y0 ; Turn on light END ; End of program	[Part One] - Mitsubishi FX3U/FX3UC IL Instruction List Code ``` ORG 00000 ; Initialize variables LDS 1000 ; Load Direct memory data to data memory address 1000 ; Timer setup (1 second delay) LDD 0 ; Load data direct register 0 STD 1100 ; Store data direct register 0 to data memory address 1100 (initialize timer value) START: LDD 1100 ; Load data from data memory address 1100 (timer value) CMPD 11…	Input: X0 = Button Output: Y0 = Light Timer: T0 = 3 seconds (K30) Internal Relay: M0 = Light Hold Instruction List Code: ``` LD X0 ; Press the button OUT M0 ; Set M0 (Light hold) LD /X0 ; Button released (X0 negated) OUT T0 K30 ; Start timer T0, 3 seconds LD T0 ; When T0 times out OUT Y0 ; Output light (Y0) RST M0 ; Release hold LD M0 ; If M0 is still OFF OUT Y0 ; Turn off light (Y0) END ; End of…	[71, 62, 72]	[0.9581, 0.8223, 0.8093]	0.5135	0.7534	0.0082	0.1352	0.0795	0.2975	7.24	9.19
mistral:latest	71	How to use Mitsubishi FX-series PLC IL instruction list to control delayed light off with a timer (Off-Delay)?	Input: X0 = Button Output: Y0 = Light Timer: T0 = 3 seconds (K30) Internal Relay: M0 = Light Hold Instruction List Code: LD X0 ; Press the button OUT M0 ; Set M0 LD /X0 ; Button released (X0 negated) OUT T0 K30 ; Delay 3 seconds LD T0 ; After 3 seconds RST M0 ; Cancel hold LD M0 ; If M0 is still ON OUT Y0 ; Keep light ON END ; End of program	[Part One] - Mitsubishi FX3U/FX3UC IL Instruction List Code ``` ORG 0000 ; Set the timer for Off-Delay (e.g., 5 seconds = 500ms * 10 = 5000) LD TIM1, 5000 ; Initialize the timer flag as off (0) LD BIT OFF_DELAY_FLAG, 0 ; Main program loop SE: ; Check if the start button (LB1) is pressed IN BIT LB1, IN1 JMPZ SE ; If LB1 is not pressed, jump back to SE (Main program loop) ; Set the timer flag as on…	Input: X0 = Light Switch Output: Y0 = Light Timer: T0 = 5 seconds (K50) Internal Relay: M0 (Hold the light ON) Instruction List Code: ``` LD X0 ; Check if light switch is ON OUT M0 ; Set M0 to hold the light ON LD /X0 ; Check if light switch is OFF OUT T0 K50 ; Start 5-second timer on switch OFF LD T0 ; When timer expires RST M0 ; Turn off holding relay LD M0 ; Check if holding relay is OFF OUT /…	[70, 63, 75]	[0.9581, 0.8249, 0.7841]	0.6324	0.8389	0.0032	0.1165	0.0916	0.3281	7.03	9.08
mistral:latest	72	How to use Mitsubishi FX-series PLC IL instruction list to generate a blinking light using two alternating timers?	Input: None Output: Y0 = Blinking Light Timers: T0, T1 (Alternating) Internal Relay: M0 = Blink Control Instruction List Code: LD M8000 ; Always ON when PLC is powered OUT T0 K50 ; Start T0, 5 seconds LD T0 ; When T0 ends OUT T1 K50 ; Start T1, 5 seconds LD T1 ; When T1 ends RST T0 ; Reset T0 LD T0 ; While T0 is active OUT M0 ; Set M0 LD M0 ; If M0 is ON OUT Y0 ; Blink light ON END ; End of progr…	[Part One] - Mitsubishi FX3U/FX3UC IL Instruction List Code ``` ORG 0000 ; Initialize the program LD R4, 00 ; Reset timer counter R4 to 0 LD R5, 00 ; Reset timer counter R5 to 0 ; Set up timer1 (T1) for a delay of 1 second (1000ms) LAD T1, 02 ; Timer1, Auto-restart, Delay time 256*Ton+Off LW 1000 ; Load 1000ms to timer1 on-time (Ton) LW 0 ; Load 0ms to timer1 off-time (Toff) ; Set up timer2 (T2) …	Input: None Output: Y0 (Blinking Light) Timers: T0, T1 (Alternating timing) Internal Relay: M0 (Blink control) Instruction List Code: 1. LD M8000 ; Always ON when PLC powered 2. OUT T0 K50 ; Start T0, 5 seconds 3. LD T0 ; When T0 completes 4. OUT T1 K50 ; Start T1, 5 seconds 5. LD T1 ; When T1 completes 6. RST T0 ; Restart T0 7. LD T0 ; While T0 is timing 8. OUT M0 ; M0 represents blinking 9. LD …	[64, 74, 70]	[0.9354, 0.7471, 0.8093]	0.4643	0.864	0.01	0.1541	0.0657	0.3789	9.24	8.77
mistral:latest	73	How to use Mitsubishi FX-series PLC IL instruction list to output a one-shot pulse after detecting a button, with timer delay?	Input: X0 = Button Output: Y0 = One-shot Pulse Timer: T0 = 0.5 seconds (K5) Internal Relay: M0 = Pulse Hold Instruction List Code: LD X0 ; Press button OUT M0 ; Set M0 LD M0 ; If M0 is ON OUT T0 K5 ; Set T0 = 0.5 seconds LD T0 ; When T0 times out RST M0 ; Reset M0 LD M0 ; While M0 is ON OUT Y0 ; Output one-shot END ; End of program	[Part One] - Mitsubishi FX3U/FX3UC IL Instruction List Code ``` (PROGRAM STARTS HERE) ORG 0000 ; Program starts at address 0000 (RESET ROUTINE) L0000: ST X, 0001 ; Store reset condition in a variable (X) (INPUT AND INITIAL SETUP) L0001: DI ; Disable interrupts SR X, INPUT_BIT ; Clear the variable X (stored reset condition) SD INPUT_BIT, 0002 ; Save the button status (INPUT_BIT) to memory location…	Input: X0 = Button Output: Y0 = One-shot pulse Timer: T0 = 5 seconds (K50) Instruction List Code: ``` LD X0 ; Detect button press OUT T0 K50 ; Start 5-second timer LD T0 ; When 5 seconds elapsed OUT Y0 ; Output one-shot pulse LD T0 ; Reset timer OUT T0 K50 ; Disable timer END ; End of program ``` Program Logic Explanation: 1. When the button (X0) is pressed, the program starts by detecting the bu…	[71, 76, 75]	[0.7967, 0.7866, 0.7457]	0.4736	0.7317	0.002	0.134	0.0714	0.3153	9.22	6.03
mistral:latest	74	How to use Mitsubishi FX-series PLC IL instruction list to perform multi-stage sequence control (e.g., two stages) with timers?	Input: X0 = Start Output: Y0 = Stage 1, Y1 = Stage 2 Timers: T0 = 5 seconds (K50), T1 = 3 seconds (K30) Internal Relays: M0 = Stage 1, M1 = Stage 2 Instruction List Code: LD X0 ; Press start SET M0 ; Enter stage 1 LD M0 ; If in stage 1 OUT Y0 ; Output Y0 OUT T0 K50 ; Set timer 5 seconds LD T0 ; When time up RST M0 ; End stage 1 SET M1 ; Enter stage 2 LD M1 ; If in stage 2 OUT Y1 ; Output Y1 OUT T…	[Part One] - Mitsubishi FX3U/FX3UC IL Instruction List Code ```plc // Program Start ORG 0000 JMP MAIN // Variables LDS 0000-0001 OVERLAP OFF START_VAR LDS 0002-0003 OVERLAP OFF TIMER1_VAR LDS 0004-0005 OVERLAP OFF TIMER2_VAR // Timer1 Routine ORG 0006 TMR1H 00H ; Initialize Timer1 High (16-bits) to 0 TMR1L 00H ; Initialize Timer1 Low (16-bits) to 0 TMR1ON ON ; Enable Timer1 JMP TMR1_END TIMER1_DE…	Input: X0 (Start), X1 (Stage 1 Toggle), X2 (Stage 2 Toggle) Output: Y0 (Stage 1), Y1 (Stage 2) Timers: T0 (5 seconds), T1 (10 seconds) Internal Relays: M0 (Stage 1), M1 (Stage 2) Instruction List Code: 1. LD X0 ; Press start 2. SET M0 ; Enter Stage 1 3. LD M0 ; Stage 1 active 4. OUT Y0 ; Output Stage 1 5. OUT T0 K50 ; Start Timer T0 for 5 seconds 6. LD T0 ; When T0 times out 7. OUT T1 K100 ; Star…	[69, 79, 70]	[0.7899, 0.7633, 0.7486]	0.6242	0.866	0.0028	0.1075	0.0755	0.3796	9.24	9.43
mistral:latest	75	How to use Mitsubishi FX-series PLC IL instruction list to compare Timer value and output when a set time is reached?	Input: X0 = Start Output: Y0 = Output Action Timer: T0 = 10 seconds (K100) Instruction List Code: LD X0 ; Start OUT T0 K100 ; 10-second timer LD T0 ; When 10 seconds passed OUT Y0 ; Output action END ; End of program	[Part One] - Mitsubishi FX3U/FX3UC IL Instruction List Code ``` ORG 0000 ; Define Input and Output bit numbers INP1 EQU 0:0001 INP2 EQU 0:0002 OUT1 EQU 1:0001 ; Initialize Timer and Counter TMR1 EQU 30000 ; Timer value (in microseconds) CNT1 EQU 00000 ; Initial counter value ; Program Startup STS 0000 ; Program Start ; Timer Setup TMR TMR1 ; Main program loop LOOP: ; Check if timer has reached th…	Input: X0 = Timer Comparison Trigger Output: Y0 = Relay Output Timers: T0, T1, T2 Instruction List Code: ``` LD X0 ; Check the trigger input OUT T0 K20 ; Start Timer T0 (20ms) LD T0 ; After 20ms LD T1 ; Start Timer T1 (1s) LD T2 ; Start Timer T2 (2s) WAIT T1 ; Wait for 1s LD T0 ; Check if T0 is less than T2 COM T0 T2 ; Compare T0 and T2 JMP GT T0_GT_T2 ; If T0 > T2, jump to T0_GT_T2 LD T0 ; Wait …	[71, 79, 76]	[0.7841, 0.718, 0.7833]	0.6378	0.6375	0.0015	0.039	0.0554	0.172	7.68	8.4
mistral:latest	76	How to use Mitsubishi FX-series PLC IL instruction list to delay output after reaching a set count?	Input: X0 = Sensor (counts +1 per detection) Output: Y0 = Delayed output after reaching count Counter: C0 = 5 (K5) Timer: T0 = 2 seconds (K20) Instruction List Code: LD X0 ; Each sensor detection +1 OUT C0 K5 ; Count to 5 LD C0 ; When count = 5 OUT T0 K20 ; Delay 2 seconds LD T0 ; When timer ends OUT Y0 ; Execute action RST C0 ; Reset counter END ; End of program	[Part One] - Mitsubishi FX3U/FX3UC IL Instruction List Code ``` ORG 0000 ; Initialize variables LDS 00 00 LDS 01 00 ; Set the target count (e.g., 1000) LDD 02 0100 ; Initialize counter to zero STS 00 00 ; Main loop MainLoop: ; Check for the home switch (replace R01 with the appropriate I/O address) INP R01 BNE SkipIncrement ; If home switch is pressed, increment counter LDS 00 ADD 01 STS 00 SkipI…	Input: X0 (Count Increment) Output: Y0 (Delayed Output) Counter: C2 (Up-Down shared) Upper Limit: K10 Delay Time: T0 = 5 seconds (K50) Instruction List Code: ``` LD X0 ; Increment count OUT CU C2 K10 ; Up-Counter LD C2 ; Check if count reached upper limit LD = K10 ; If count is equal to upper limit OUT Y0 ; Start delay timer LD T0 K50 ; Set delay timer to 5 seconds OUT TD T0 ; Start timer TD LD T…	[62, 78, 75]	[0.8457, 0.7374, 0.7833]	0.5909	0.7535	0.0023	0.0518	0.0659	0.2619	7.29	7.23
mistral:latest	77	How to use the Down-Counter in Mitsubishi FX-series PLC IL instruction list to output a warning when count reaches 0?	Input: X0 = Feed-in (each time -1), X1 = Load preset Output: Y0 = Warning or alert Counter: C1 = Down-Counter (K10) Instruction List Code: LD X1 ; When pressed MOV K10 C1 ; Load 10 into C1 LD X0 ; Each material detected CD C1 ; Down-Counter -1 LD = C1 K0 ; If C1 = 0 OUT Y0 ; Output warning END ; End of program	[Part One] - Mitsubishi FX3U/FX3UC IL Instruction List Code ``` ORG 0000 ; Program starts from address 0000 ; Declare variables L0001 DB 0 ; Down counter L0002 DB X ; Input from external device (replace X with the corresponding input address) ; Initialize the program INIT ST X,L0002 ; Initialize counter with input value ST W0,L0001 ; Initialize the counter to the maximum count (in this case, I as…	Input: X0 (Counter) Output: Y0 (Warning LED) Instruction List Code: 1. LD X0 ; Load the counter value 2. BRZ X0 ; If counter is zero, branch to the next line 3. OUT Y0 ; Turn off the warning LED 4. SUB X0 K1 ; Decrease the counter by 1 5. BRP START ; If the counter is still positive, jump to the start 6. OUT Y0 ; Turn on the warning LED (indicating count reached 0) 7. RST X0 ; Reset the counter 8…	[68, 76, 66]	[0.7482, 0.6819, 0.5901]	0.5691	0.5778	0.0063	0.0142	0.0767	0.1479	5.7	7.08
mistral:latest	78	How to use Mitsubishi FX-series PLC IL instruction list with an Up-Down Counter to handle increment/decrement simultaneously?	Input: X0 = Count Up, X1 = Count Down Output: Y0 = Reached Upper Limit, Y1 = Reached Lower Limit Counter: C2 (Up-Down shared), Upper limit K10 Instruction List Code: LD X0 ; Count up OUT CU C2 K10 ; Up-Counter LD X1 ; Count down OUT CD C2 ; Down-Counter LD = C2 K10 ; If reached 10 OUT Y0 ; Upper limit LD = C2 K0 ; If reached 0 OUT Y1 ; Lower limit END ; End of program	[Part One] - Mitsubishi FX3U/FX3UC IL Instruction List Code ``` ORG 0000 ; Initialize the Up-Down Counter (UDC) with initial value 0 and wrap-around limit 100 L0100: UDC 00, 100, 0 ; UDC0 with initial value 0, maximum value 100, and wrap-around enabled ; Variables for input and output L0101: IN 0001, I0.0 ; Input from I0.0 to R0001 L0102: OUT 0000, Q0.0 ; Output from Q0.0 to O0000 ; Main loop, ch…	Input: X0 (Increment/Decrement Input) Output: Y0 (Display on 7-Segment Display) Counter: C0 (Up-Down Counter, K10) Instruction List Code: 1. LD X0 ; Read input from X0 2. OUT C0,ADD ; If X0 is HIGH, increment counter (Up) 3. OUT C0,SUB ; If X0 is LOW, decrement counter (Down) 4. LD C0 ; Load counter value 5. OUT Y0 ; Output to 7-Segment Display 6. RST C0 ; Reset counter if overflow or underflow o…	[68, 74, 76]	[0.8042, 0.7378, 0.7374]	0.5185	0.7672	0.002	0.0527	0.0476	0.2174	9.21	5.91
mistral:latest	79	How to combine Timer and Counter in Mitsubishi FX-series PLC IL instruction list for mixed control (e.g., flash after counting)?	Input: X0 = Start Button, X1 = Product Sensor Output: Y0 = Blinking Light Counter: C0 = 5 Timers: T0, T1 (2 seconds alternating) Internal Relay: M0 = Blink State Instruction List Code: LD X0 ; Press start OUT M0 ; Set M0 = blinking state LD X1 ; Product detected OUT C0 K5 ; Count to 5 LD C0 ; When reached 5 OUT T0 K20 ; Timer 2 sec LD T0 ; When done OUT T1 K20 ; Another 2 sec LD T1 ; When done RS…	[Part One] - Mitsubishi FX3U/FX3UC IL Instruction List Code ``` ; Program for combined Timer and Counter operation (Flash after counting) ; Bit Q1 is set as Timer Input and Q2 is set as Counter Input ; Bit Q0 is used for flashing output OR L0, Q1, Q2 ; If both Q1 and Q2 are HIGH, set L0 (Timer and Counter enable) NOT L1, L0 ; Invert L0, if L0 is HIGH, L1 will be LOW ; Timer Initialization OR L2, …	Input: X0 (Product Sensor) Output: Y0 (Flashing Light) Counter: C0 (K10) Timer: T0 (K50) Internal Relay: M0 (Blink Control) Instruction List Code: 1. LD X0 ; Product detected 2. OUT C0 K10 ; Count up to 10 3. LD C0 ; When count = 10 4. OUT M0 ; Set M0 for blinking 5. OUT T0 K50 ; Start Timer for 5 seconds 6. LD T0 ; When Timer ends 7. LD C0 ; Reset Counter to 0 8. RST C0 ; Reset Counter 9. LD M0 …	[68, 72, 74]	[0.7846, 0.7448, 0.7633]	0.4227	0.8196	0.0018	0.0683	0.0448	0.2589	9.23	11.41
mistral:latest	80	How does the LD instruction load an input state?	Example code: ``` LD X0 ``` Explanation: LD reads the ON/OFF status of X0 as the starting condition for subsequent logic.	[Part One] - Mitsubishi FX3U/FX3UC IL Instruction List Code ``` ORG 0000 ; Program starts at address 0000 ; Define variables LDD Q0, 00 ; Define variable Q0 at address 00 LDD Q1, 01 ; Define variable Q1 at address 01 ; Input scan IN PLC_INPUT ; Initialize Q0 and Q1 to initial states LD Q0, 00 ; Load initial value of PLC_INPUT[00] to Q0 LD Q1, 01 ; Load initial value of PLC_INPUT[01] to Q1 ; Main …	The LD instruction (Load) in the Mitsubishi FX-series IL programming loads the state of an input into a specified memory location (register). Here's an example code: ``` LD X0 ; Loads the state of input Q0 into register X0 ``` Explanation: In this example, the state of input Q0 is loaded into register X0. This means that the current state (either ON or OFF) of input Q0 will be stored in the regis…	[90, 82, 83]	[0.7452, 0.6752, 0.6677]	0.5622	0.6417	0.0011	0.0338	0.0375	0.186	10.23	6.35
mistral:latest	81	Which elements can the LD instruction be used with?	Example code: ``` LD M100 ``` Explanation: Besides X inputs, LD can load the status of boolean elements such as M, Y, S, etc.	[Part One] - Mitsubishi FX3U/FX3UC IL Instruction List Code ``` ORG 0000 ; Initialize variables LDS 00, 00, 00, 00 ; Initialize variable A, B, C, D with zeros ; Inputs and Coils INP 01, I0.0..I0.7 ; Inputs from I0.0 to I0.7 OUT 02, Q0.0..Q0.7 ; Outputs to Q0.0 to Q0.7 ; Main program loop LP1: ; Check if a specific input is ON (Replace 'X' with the desired input number) LD I0.X, A ; Load the value…	The LD instruction can be used with the following elements: 1. Registers: `LD X0` - Loads the content of the register X0 into the accumulator. 2. Inputs: `LD I0` - Loads the state of the input I0 (ON or OFF) into the accumulator. 3. Outputs: `LD O0` - Loads the state of the output O0 (ON or OFF) into the accumulator. Example code: ``` LD X10 ; Sets X10’s status as the initial condition for that n…	[95, 88, 83]	[0.7141, 0.548, 0.6338]	0.4938	0.6833	0.0013	0.0134	0.0433	0.0696	7.55	6.82
mistral:latest	82	How do LD and OUT work together to control an output?	Example code: ``` LD X1 OUT Y0 ``` Explanation: When X1 is ON, Y0 is driven ON; when X1 is OFF, Y0 is turned OFF.	[Part One] - Mitsubishi FX3U/FX3UC IL Instruction List Code ``` ORG 0000 ; Initialize variables LDS 1000 STS 1001 ; Main program loop LOOP: ; Check input condition (Example: Input A0 is high) LD A 0 BDI 0 JMPZ SKIP_INPUT_CHECK ; If input condition is not met, skip to output control SKIP_INPUT_CHECK: ; Check output status (Example: Output Y1 is currently off) LD Y 1 BDI 1 JMPN SKIP_OUTPUT_CHECK ; …	Example code: ``` LD X0 ; Load the ON/OFF status of X0 (input) as the starting condition NOT X1 ; Invert the status, preparing for AND operation AND X0 ; Combine the initial condition with the inverted condition OUT M0 ; Output the resulting status to M0 (output) ``` Explanation: The LD instruction loads the ON/OFF status of the specified input (X0) as the starting condition for subsequent logic.…	[80, 101, 99]	[0.6752, 0.6302, 0.5416]	0.5579	0.7174	0.0008	0.0241	0.0573	0.1159	6.94	7.33
mistral:latest	83	What is the purpose of using LD in the first line of a program?	Example code: ``` LD X10 ``` Explanation: It sets X10’s status as the initial condition for that network’s logic.	[Part One] - Mitsubishi FX3U/FX3UC IL Instruction List Code ``` ORG 0000 ; Initialize the program with an origin address of 0000 LD R16, D000 ; Load the value from memory location D000 into R16 BRP 0010 ; If the carry flag (C) is set (i.e., the value in D000 is odd), jump to line 0010 BR 0020 ; Otherwise, continue to line 0020 0010: LD I0, R16 ; Load the value from R16 into the output I0 JMP 0030…	The purpose of using LD in the first line of a program is to load the starting condition or the initial value for further processing in the logic. This could be an input state, a constant, or any other condition that serves as a basis for the program's operations. Here's an example of a complete IL program with line-by-line English comments: ``` ; Program start ORG 0000 ; Load input Q0 status LD …	[101, 80, 85]	[0.6787, 0.6677, 0.6709]	0.4483	0.5815	0.0008	0.0019	0.0488	0.0439	6.49	8.24
mistral:latest	84	Can LD directly detect a specific scan state?	Example code: ``` LD X5 ``` Explanation: LD only reads the current scan’s TRUE/FALSE state. For edge detection, use LDP or LDF.	[Part One] - Mitsubishi FX3U/FX3UC IL Instruction List Code ``` ORG 0000 ; Initialize variables LDS 2000,0 LDS 2001,0 ; Main loop LP_MAIN: ; Check for the specific scan state (for example, scan 1) GET_SCAN_STATE CMP 1 BNE LP_MAIN_CONTINUE ; Perform actions for the desired scan state ; For example, turn on an LED LDS 2000,1 LP_MAIN_CONTINUE: ; Increment program counter INCR PC BRA LP_MAIN GET_SCAN…	Yes, the LD instruction can be used to detect a specific scan state. Here's an example code: ``` LD X0, SCAN ANDI X1, 01h BRZ NO_RISING_EDGE BRS HAVE_RISING_EDGE NO_RISING_EDGE: OUT Y0, OFF JMP END HAVE_RISING_EDGE: OUT Y0, ON END: ``` Explanation: This program checks for a specific scan state (rising edge) on input X0. It uses the LD instruction to load the current scan value of X0 into X1. The …	[90, 87, 88]	[0.6032, 0.4732, 0.4556]	0.4419	0.6641	0.0035	0.0101	0.0405	0.117	7.27	8.95
mistral:latest	85	What does the LDI instruction do?	Example code: ``` LDI X0 ``` Explanation: LDI loads the inverse of X0. When X0=OFF, the condition is TRUE; when X0=ON, it is FALSE.	[Part One] - Mitsubishi FX3U/FX3UC IL Instruction List Code ```plc ; Initialize the program ORG 00000 STW 0, 1000 ; Clear the work area ; Main program ORG 00010 ; Set the start address for the subroutine JMP START ; Subroutine to initiate the LED ORG 00020 START: LDI 1, IN1 ; Set the LED (IN1) on MOV IN1, Q1 ; Move the LED state to the output Q1 ; Timer for blinking the LED (1000ms) ORG 00030 TIM…	The LDI (Load Inverted Direct) instruction loads a value directly into the specified register (X, Y, or Q) and inverts the value. The syntax for the LDI instruction is as follows: ``` LDI Xn ``` Where Xn is the destination register. Example code: ``` LDI X0 ``` Explanation: It loads the value from the input directly into register X0 and inverts the value. The LDI instruction can be used to invert…	[90, 106, 83]	[0.799, 0.6701, 0.6709]	0.3501	0.7476	0.0011	0.0337	0.0746	0.0995	7.44	7.3
mistral:latest	86	What is the difference between LDI and LD?	Example code: ``` LD X0 LDI X1 ``` Explanation: LD loads the direct status; LDI loads the inverted status.	[Part One] - Mitsubishi FX3U/FX3UC IL Instruction List Code ```plc // Program starts here, the ORG directive specifies the starting address of the program ORG 0000 // Reset routine, executed whenever the PLC power is cycled or the reset bit is set ON FaultDo ST X, 0000 // Save the current value of X register to address 0000 (for restart) RST // Reset the PLC JMP Main // Jump to Main program after…	Example code: ``` LD X1 LDI X1 ``` Explanation: LD continuously reads X1, while LDI inverts at load. This means that LD reads the value of X1 regardless of its state, while LDI reads the inverted value of X1 at the moment of the instruction execution.	[106, 91, 88]	[0.8364, 0.8098, 0.7637]	0.4192	0.8066	0.0016	0.1413	0.0391	0.3934	7.66	7.71
mistral:latest	87	How to use LDI to trigger only when an input is OFF?	Example code: ``` LDI X1 OUT Y0 ``` Explanation: Y0 turns ON only when X1=OFF, useful for safety door checks.	[Part One] - Mitsubishi FX3U/FX3UC IL Instruction List Code ``` ' Program to trigger an output when an input is OFF ORG 0000 ' Define input and output bits LDS 0000, INPUT_BITS LDS 0001, OUTPUT_BITS ' Initialize output bit to OFF MOV 0, OUTPUT_BITS.Q0 ' Main program loop LOOP: ' Check if the input is OFF LD INPUT_BITS.Q0 CMP OFF_STATE BNE SKIP_OUTPUT_SET ' Set the output when input is OFF SET OUT…	Example code: ``` LDI X2,OFF BRFZ START GOTO END START: // If X2 is OFF, the program will branch to the START label, and the following instructions will be executed. // Here, we assume that X3 is the desired input and X4 is the output. LD X3 ANDI X3,OFF OUT X4 END: // The program will always branch to the END label after the START label instructions are executed. ``` Explanation: In this example,…	[92, 88, 80]	[0.5577, 0.4945, 0.4846]	0.5068	0.6543	0.001	0.0223	0.0357	0.1125	5.98	7.13
mistral:latest	88	Can LDI be combined with AND, OR, etc.?	Example code: ``` LD X2 ANDI X3 OUT Y1 ``` Explanation: Yes. ANDI applies an inverted check on X3 only if the preceding condition is TRUE.	[Part One] - Mitsubishi FX3U/FX3UC IL Instruction List Code ``` ORG 0000 ; Reset and Stop routine RST_STOP: STX 00 ; Clear accumulator X (AUX register) STS 01 ; Clear status flags STS 02 ; Clear I/O area RETI ; Return from Reset ; Main program MAIN: ORG 0020 ; Input data read and check if SW1 is ON LDA I/O 0001.001 ; Read input data from bit 0 of word 1 (SW1) LDI 0001 ; Load constant 1 into accum…	Yes, LDI can be combined with logical instructions such as AND, OR, XOR, etc., to perform various operations. Here's an example of how LDI can be used with AND instruction in Mitsubishi FX-series PLC: ``` LD X0 ; Load the status of X0 (Direct Load) AND X1 ; AND the status of X0 with another bit (X1) LDI X2 ; Invert the AND result and load it into X2 (Inverted Direct Load) ``` In this example, the…	[86, 99, 81]	[0.7637, 0.6336, 0.548]	0.4884	0.5656	0.0007	0.0034	0.0409	0.0652	8.67	8.13
mistral:latest	89	Can LDI invert special flag bits?	Example code: ``` LDI M8002 ``` Explanation: Yes, any boolean element can be inverted with LDI.	[Part One] - Mitsubishi FX3U/FX3UC IL Instruction List Code ``` ORG 0000 ; Begin program at address 0000 ; Initialize special flag bits LDS 00H ; Load the special flag register into the data register (DR) STS 01H ; Store the data register content to the special flag register CLR DR ; Clear the data register ; Set initial conditions ORI DR, 00010000b ; Set bit 15 (SF15) as an example MainLoop: LDI…	Yes, you can invert special flag bits using LDI (Load Immediate) in combination with OR (OR Logical Inclusive) instruction. Here's an example code: ``` LDI R30, 1 ; Load immediate value 1 into register R30 ORI R31, R30 ; OR the value in R30 with the special flag bit in R31 ; This will invert the specified flag bit OUT F0 ; Output the modified flag register to the F register ``` Explanation: In Mi…	[88, 84, 87]	[0.505, 0.4198, 0.3987]	0.3912	0.6006	0.0009	0.0058	0.0426	0.0439	7.13	6.63
mistral:latest	90	What does the LDP instruction detect?	Example code: ``` LDP X0 ``` Explanation: It detects the rising edge (OFF→ON) of X0 and generates a single-scan pulse.	[Part One] - Mitsubishi FX3U/FX3UC IL Instruction List Code ``` ORG 0000 ; Initialize variables LDS 0002, 0 ; Load accumulator with 0 LDS 0004, 0 ; Load accumulator with 0 LDS 0006, 0 ; Load accumulator with 0 ; Input Scan INP 0000, I0 ; Input scan for I0 (Bit 0) BRZ SKIP_INPUT ; If I0 is not pressed, jump to SKIP_INPUT INC 0002 ; Increment counter for pressed input 1 SKIP_INPUT: INP 0001, I1 ; I…	The LDP (Logic Detect Pulse) instruction detects the rising edge (OFF→ON) of the specified bit or input and is TRUE for that single scan. Example code: ``` LDP X0 ``` Explanation: It detects the rising edge of X0 and is TRUE for that single scan. If X0 is OFF in the previous scan and becomes ON in the current scan, then LDP will be TRUE. For a more complex example, let's assume we have a push but…	[95, 111, 130]	[0.8906, 0.6365, 0.6765]	0.4805	0.734	0.0008	0.0515	0.0404	0.1092	8.81	8.03
mistral:latest	91	How does LDP differ from LD?	Example code: ``` LD X1 LDP X1 ``` Explanation: LD continuously reads X1; LDP is TRUE only at the instant X1 transitions from OFF to ON.	[Part One] - Mitsubishi FX3U/FX3UC IL Instruction List Code ``` ORG 0000 ' Initialize the variables and set the program start address LV_I0 DB 0 LV_I1 DB 0 LD_START ADDR 0003 ' Go to the subroutine to initialize the variables CALL SUB_INIT JMP MAIN SUB_INIT ' Initialize the variable LV_I0 to 10 MOV LV_I0, #10 ' Initialize the variable LV_I1 to 5 MOV LV_I1, #5 RET MAIN ' Load the value from the va…	Example code: ``` LD X0 LDP X1 ``` Explanation: LD simply loads a value into a register, while LDP detects a rising edge on a specified input and generates a single-scan pulse. LD is used to store or transfer data, whereas LDP is used for edge detection purposes.	[96, 101, 111]	[0.9345, 0.8138, 0.8311]	0.3485	0.7353	0.0015	0.1325	0.0425	0.2817	7.15	5.85
mistral:latest	92	How to use LDP for one-shot button triggering?	Example code: ``` LDP X2 OUT M0 ``` Explanation: M0 is set ON only during the scan when X2 goes from OFF to ON.	[Part One] - Mitsubishi FX3U/FX3UC IL Instruction List Code ``` ; Program for one-shot button triggering using LDP (Load on Decrement of Program Counter) ORG 0000 ; Initialize variables LD I0, 00 LD I1, 00 ; Main loop ORG 0001 LD I2, 01 LDP I0, I2 LD I3, IN0 ; Check if button is pressed (Bit 0) AND I4, I3, #$01 ; If button is pressed, set a flag (I1=1) CMP I4, #$00 JNE 0003 LD I1, #$01 JMP 0004 ;…	Example code: ``` LDP X2 PLS X3 OUT T0 K100 ``` Explanation: This program will trigger T0 (Timer T0) once when the button associated with input X2 is pressed (ON → OFF transition). Here's the step-by-step description of the program's logic flow: 1. Input X2 is monitored for changes. When it goes from ON to OFF, the PLS (Programmed Logic Sequence) instruction X3 is triggered. 2. The PLS instructio…	[94, 152, 87]	[0.6872, 0.5815, 0.5577]	0.4132	0.6502	0.001	0.037	0.0303	0.1728	9.83	7.49
mistral:latest	93	How to detect rising edges on two different inputs simultaneously?	Example code: ``` LDP X3 OUT M10 LDP X4 OUT M11 ``` Explanation: Use separate networks for each LDP to detect each input’s rising edge.	[Part One] - Mitsubishi FX3U/FX3UC IL Instruction List Code ``` ORG 0000 ; Initialization STW 0,0 ; Clear r0 STW 1,0 ; Clear r1 ; Configuration for Inputs LW I0, IN1 ; Load input 1 (IN1) to r0 LW I1, IN2 ; Load input 2 (IN2) to r1 SET_R16_16 ; Set r16 to 0001 (mask for bit 0 of r1) ; Main loop LABEL MAIN RCALL CMPR0 ; Call subroutine CMPR0 to compare r0 with r16 BRZ NO_CHANGE ; If r0 = r16, branc…	To detect rising edges on two different inputs simultaneously, you can use the ORP (OR on Rising Edge of Process Value) instruction. Here's the example code: ``` LD X0 ; Load input X0 for comparison ORP X1 ; Detect rising edge on X1 ORP X2 ; Detect rising edge on X2 OUT Y7 ; Output Y7 when either X1 or X2 experiences a rising edge ``` Explanation: 1. LD X0 - Load the value of input X0 for compari…	[107, 133, 155]	[0.4003, 0.3704, 0.3001]	0.4056	0.7004	0.0012	0.0042	0.0366	0.093	8.3	5.44
mistral:latest	94	Can LDP be used with a timer for one-shot start?	Example code: ``` LDP X5 OUT T0 K100 ``` Explanation: Yes. T0 starts on the rising edge of X5, and X5 held ON won’t retrigger.	[Part One] - Mitsubishi FX3U/FX3UC IL Instruction List Code ``` ; One-shot start using LDP (Ladder Diagram Program) with Timer ORG 0000 ; Initialize variables LD L1, 00 ; Initialize L1 to 0 LD L2, 00 ; Initialize L2 to 0 ; Timer Setup LD T1, 0000 ; Initialize Timer1 to 0 LD T2, 00 ; Initialize Timer2 to 0 LD TL, 0005 ; Set Timer1 Load to 5ms (for example) LD TR, 0002 ; Set Timer1 Reload to 2ms (f…	Yes, LDP can be used with a timer for one-shot start. Here's an example code: ``` LDP X2 OUT T1 K30 OUT M0 T1: IN X1 T1 Q0 JMP NZ T1 OUT M0 ST T1 OUT T1 K30 ``` Explanation: 1. LDP X2: Load the status of X2 into the data register (X2) on the rising edge of X2. 2. OUT M0: Output M0, which could be an LED or another output for indicating the one-shot event. 3. T1: Timer routine for one-shot operati…	[98, 134, 92]	[0.7562, 0.7324, 0.6872]	0.4012	0.4607	0.0005	0.0247	0.0341	0.0924	9.22	9.68
mistral:latest	95	What does the LDF instruction detect?	Example code: ``` LDF X0 ``` Explanation: It detects the falling edge (ON→OFF) of X0 and is TRUE for that single scan.	[Part One] Here's a simple example of an IL program for the Mitsubishi FX3U/FX3UC PLC that uses the LDF instruction. The program reads a digital input, stores it in a ladder rung, and then uses LDF to detect a specific pattern. ``` ORG 0000 ; Initialize I/O and Working Variables LDI 0, W0 ; Clear Working Variable W0 LDI 0, W1 ; Clear Working Variable W1 LDI 0, W2 ; Clear Working Variable W2 LDI 0…	The LDF instruction detects the falling edge (ON→OFF) of the specified input and generates a single-scan pulse. Example code: ``` LDF X3 ``` Explanation: It detects the falling edge of input X3 and generates a single-scan pulse. The pulse can be used to trigger other logic in the program.	[90, 116, 115]	[0.8906, 0.632, 0.7091]	0.4923	0.8212	0.0006	0.209	0.0343	0.3662	8.06	6.58
mistral:latest	96	How does LDF differ from LDP?	Example code: ``` LDP X0 LDF X0 ``` Explanation: LDP detects rising edges; LDF detects falling edges, each generating a single-scan pulse.	[Part One] - Mitsubishi FX3U/FX3UC IL Instruction List Code ```PLC // Program starts here ORG 00000 ST X, 00000 // Initialize memory location X to zero // Routine for LDF (Load Direct from File) operation ORG 00010 LDI 01 // Load immediate value 01 (bit 1) STL 02 // Store in internal register L LDI 00 // Load immediate value 00 (bit 0) STH 02 // Store in internal register H JMP 030 // Jump to LDF…	Example code: ``` LDP X1 LDF X1 ``` Explanation: LDP is TRUE only at the instant X1 transitions from OFF to ON. On the other hand, LDF is TRUE only at the instant X1 transitions from ON to OFF. In other words, while LDP detects the rising edge of X1, LDF detects the falling edge of X1.	[91, 116, 99]	[0.9345, 0.7654, 0.7813]	0.4227	0.7893	0.0005	0.0733	0.0176	0.3421	10.68	7.82
mistral:latest	97	How to act at the moment a button is released?	Example code: ``` LDF X1 OUT M20 ``` Explanation: M20 is set when X1 transitions from ON to OFF, detecting a button release.	[Part One] - Mitsubishi FX3U/FX3UC IL Instruction List Code ```PLC ' Program starts here ORG 00000 ' Set the rung number RS REG 0000 ' Set the input bit number RS BIT 0001 ' Define the input (Button) IN IN0001, I0 ' Check if the button is released BRF R0,J1 JUMP RUN J1: ' Variable to store the button release state VR W0 ' Initialize the variable to 0 VR_INIT W0,0 ' Store the input state ST W0,Q00…	To act at the moment a button is released, you can use the PLF (Programmed Latch Function) instruction in Mitsubishi FX-series PLC. The PLF instruction stays ON for one scan after the input it is connected to changes from ON to OFF. Here is an example code for button release detection: ``` PLF X1 OUT T1 ``` Explanation: When X1 changes from ON to OFF, T1 will be set ON for one scan. In this examp…	[157, 221, 92]	[0.5467, 0.3119, 0.3609]	0.5285	0.5533	0.001	0.0212	0.0577	0.1571	5.71	8.49
mistral:latest	98	Can LDF be used with a timer?	Example code: ``` LDF X2 OUT T1 K30 ``` Explanation: Yes. T1 starts on the falling edge of X2 and won’t retrigger if X2 stays OFF.	[Part One] - Mitsubishi FX3U/FX3UC IL Instruction List Code ``` ; Program for using LDF with a timer ORG 0000 ; Initialize variables and I/O LDS 00 LDW 01,1000 ; Set timer ON bit (1) and clear OFF bit (0) OR 00,#01 STS 00,00 ; Set timer period (e.g., 10ms for 1kHz) LDA #01 STS 02,01 STS 03,00 STS 04,00 STS 05,00 ; Initialize LDF counter LDA #00 STS 10,00 TMR_LOOP: ; Read timer OFF bit LDS 00 BTFS…	Yes, LDF can be used with a timer. Here is an example code: ``` LDF X1 OUT T0 K100 ``` Explanation: LDF (Load From Discrete Input) instruction is used to load the value of a discrete input into a register. In this case, X1 is the register that will be loaded with the value of the discrete input connected to K100. The OUT (Output) instruction is used to output the value of the register X1 to Timer…	[94, 156, 203]	[0.7562, 0.4509, 0.5162]	0.4816	0.532	0.0008	0.0328	0.0453	0.1297	7.02	6.98
mistral:latest	99	Can the same input use both LDP and LDF?	Example code: ``` LDP X3 OUT M30 LDF X3 OUT M31 ``` Explanation: Yes—one detects OFF→ON, the other ON→OFF, each triggering once.	[Part One] - Mitsubishi FX3U/FX3UC IL Instruction List Code ```PLC ; Initialize memory addresses (assuming input is at LD1000) ORG 0 I_WORD 0 ; Main program ORG 100 ; Check if input LD1000 is high (1) LDI 1 ST LD1000 LD LD1000 CNV BEQ SKIP_LDP_LDF ; If input is high, execute LDP (Load on positive-edge) and LDF (Load on falling-edge) on the same input LDP LD1000, 1, 100 LDF LD1000, 0, 101 SKIP_LDP…	Yes, it is possible for the same input to use both LDP (Rising Edge Detection) and LDF (Falling Edge Detection) in a Mitsubishi FX-series PLC. However, they cannot be used simultaneously on the same bit without additional logic. Here's an example IL program demonstrating the usage of both LDP and LDF on the same input: ``` LDP R0.B0 LDF R0.B7 OR R1.B0, R1.B7 OUT Y0 ``` Explanation: 1. LDP R0.B0: …	[96, 88, 101]	[0.7813, 0.6336, 0.6163]	0.5131	0.6025	0.0008	0.0034	0.0422	0.0913	6.05	6.22
mistral:latest	100	How does the AND instruction perform logical AND?	Example code: ``` LD X0 AND X1 OUT Y0 ``` Explanation: Loads X0=ON, then ANDs with X1. Y0 turns ON only if both are ON.	[Part One] - Mitsubishi FX3U/FX3UC IL Instruction List Code ``` ORG 0000 ; Initialize the variables LD B1 00 ; Bit 0 of R register 1 initialized to 0 LD B2 01 ; Bit 0 of R register 2 initialized to 1 ; Perform logical AND using AND instruction AND B3 B1 B2 ; The result of AND operation between bits 0 of R1 and R2 is stored in R3 (B3) ; Display the result on an LED connected to output Q0 OR B4 B3 …	Example code: ``` LD X0 AND X1 OUT Y0 ``` Explanation: Y0 turns ON only if both X0 and X1 are ON. If either X0 or X1 is OFF, Y0 remains OFF.	[120, 170, 160]	[0.9019, 0.5297, 0.5095]	0.553	0.9167	0.0017	0.4737	0.0593	0.6296	5.77	3.89
mistral:latest	101	What is the relationship between AND and LD?	Example code: ``` LD X0 AND X1 ``` Explanation: LD loads the first condition; AND adds another condition to be ANDed.	[Part One] - Mitsubishi FX3U/FX3UC IL Instruction List Code 1. ORG 0000 ; Program begins at address 0000 2. LD I0.0, Q0.0 ; Load the value of Q0.0 into I0.0 (Input 0.0) 3. COM I0.0 ; Invert the value of I0.0 4. LD I0.1, Q0.1 ; Load the value of Q0.1 into I0.1 (Input 0.1) 5. AND I0.0, I0.1 ; AND operation between I0.0 and I0.1 6. LD I0.2, Q0.2 ; Load the value of Q0.2 into I0.2 (Input 0.2) 7. OR I…	Example code: ``` LD X1 AND X3 OUT Y1 ``` Explanation: In this example, the LD instruction loads the value of X1 continuously. The AND instruction applies the logical AND operation on X1 and X3, and the resulting value is stored in X3. Only if both X1 and X3 are ON, X3 will be driven ON. The OUT instruction then outputs the value of X3 to Y1. So, the output Y1 will be ON only when both X1 and X3 …	[91, 88, 82]	[0.8138, 0.6339, 0.6302]	0.5107	0.7667	0.0009	0.034	0.0466	0.1875	6.96	5.81
mistral:latest	102	Can multiple AND conditions be chained?	Example code: ``` LD X0 AND X1 AND X2 OUT Y0 ``` Explanation: Yes—ALL conditions must be ON for the final result to be TRUE.	[Part One] - Mitsubishi FX3U/FX3UC IL Instruction List Code ``` ORG 0000 ' Reset rung values LDS 00 ' Input and output definition INP A0, D000.0 OUT A0, Q000.0 ' Chaining multiple AND conditions LAD 01, OR, 02, AND, 03, AND, 04, AND, 05, AND, 06, AND, 07 ' If all input bits A0.0 to A0.7 are high (1), then Q000.0 will be set high (1) LIF 01, JMP, 02 JMP 08 ' If any input bit A0.0 to A0.7 is low (0…	Yes, multiple AND conditions can be chained in Mitsubishi FX-series PLCs using the ANDP (AND Process Value) instruction. Here's an example code: ``` LD X0 ANDP X1 ANDP X2 ANDP X3 OUT Y5 ``` Explanation: X0=ON, then rising edges of X1, X2, and X3 each trigger once. However, all conditions (X1, X2, X3) must be ON for Y5 to turn ON. The ANDP instruction processes multiple conditions (input signals) …	[113, 127, 122]	[0.6741, 0.5784, 0.3918]	0.5121	0.5834	0.0007	0.0432	0.0413	0.2038	8.63	7.36
mistral:latest	103	Can AND be used with different element types (X, M, S)?	Example code: ``` LD M10 AND X5 AND S20 OUT Y10 ``` Explanation: Yes—any boolean element type can be ANDed.	[Part One] - Mitsubishi FX3U/FX3UC IL Instruction List Code ``` ORG 0000 ; Program start LDR F0, 0001 ; Load immediate value 0001 (1) into register F0 STR F0, 0002 ; Store value from register F0 into memory location 0002 LD R1, 0001 ; Load the value from memory location 0001 into register R1 LD R2, 0002 ; Load the value from memory location 0002 into register R2 ; Bitwise AND operation using the …	Yes, the AND instruction can be used with different element types (X, M, S) in Mitsubishi FX-series PLCs. Here's an example code: ``` AND X0.0, M10, S10 ``` Explanation: This instruction performs a logical AND operation on X0.0, M10, and S10. If all three elements are ON (true), the result of the AND operation will be ON (true), otherwise it will be OFF (false). In this example, X0.0 is an input,…	[208, 81, 164]	[0.3601, 0.3165, 0.2978]	0.3606	0.6219	0.0011	0.0065	0.0368	0.1159	7.89	7.26
mistral:latest	104	What if any AND condition is OFF?	Example code: ``` LD X0 AND X1 OUT Y0 ``` Explanation: If either X0 or X1 is OFF, the final result is FALSE and Y0 stays OFF.	[Part One] - Mitsubishi FX3U/FX3UC IL Instruction List Code 1. ORG 0000 (Start address of the program) 2. // Set the working area (RAM for variables and data) 3. LW R1, 0000 (Reserve RAM address 0000 for general-purpose register R1) 4. LW R2, 0001 (Reserve RAM address 0001 for general-purpose register R2) 5. LW R3, 0002 (Reserve RAM address 0002 for general-purpose register R3) 6. LW R4, 0003 (Re…	Example code: ``` LD X0 AND X1 AND X2 JMP OFF_BRANCH OUT Y0 ``` Explanation: If ANY condition (X0, X1, or X2) is OFF, the program will jump to the OFF_BRANCH label, skipping the OUT Y0 instruction. This can be useful to evaluate multiple conditions and take different actions based on the results. In this case, the AND operation will check if ALL conditions (X0, X1, and X2) are ON. If any conditio…	[197, 229, 102]	[0.4853, 0.3778, 0.3877]	0.3456	0.691	0.0025	0.0801	0.0398	0.25	10.41	5.73
mistral:latest	105	What does the ANI instruction do?	Example code: ``` LD X0 ANI X1 OUT Y0 ``` Explanation: ANI performs AND with the inverse of X1. The condition remains TRUE only if X1=OFF.	[Part One] - Mitsubishi FX3U/FX3UC IL Instruction List Code ``` ; Program for Blinking LED using Timer Overflow ORG 0000 JMP MAIN ; I/O Configuration I/O 0001 DIR OUT I/O 0002 INPU DIR IN ; Variable Declaration DW TIME_COUNTER MAIN: ; Initialize Time Counter MOV TIME_COUNTER, #0 ; Set Timer Overflow Interval (100ms) ANI 0,110101101101011B, OVRFLW_INT ; Enable Timer Overflow Interrupt SETI #1, OVR…	The ANI (AND Inverse) instruction in Mitsubishi FX-series PLC performs a logical AND operation between the content of a register or memory location and the inverse of the content of another register or memory location. Example code: ``` LD X0 ; Load the content of register X0 into the accumulator ANI X1 ; AND the inverse of X1 with the content of the accumulator OUT Y0 ; Output the result to regi…	[125, 106, 145]	[0.764, 0.5759, 0.7113]	0.3175	0.6857	0.001	0.0484	0.051	0.1827	7.88	5.66
mistral:latest	106	What is the difference between ANI and LDI?	Example code: ``` LDI X1 ANI X1 ``` Explanation: LDI inverts at load; ANI inverts only during the AND check.	[Part One] - Mitsubishi FX3U/FX3UC IL Instruction List Code ``` ; Program to demonstrate the difference between ANI and LDI instructions ORG 00000 ; Initialize Output Latch LD I 0000, Q0000.Q ; Initialize Counter LD I 0001, COUNTER ; Initialize Comparison Value LD I 0002, COMP_VAL ; Main Program Loop MAIN: ; Increment Counter INC I COUNTER ; Load Counter Value to Accumulator LD A COUNTER ; Compar…	In Mitsubishi FX-series PLC, ANI (AND with inverse) and LDI (Load direct inverted) are different instructions. Example code: ``` LDI X0 ANI X1 ``` Explanation: LDI loads the inverted status of the specified bit or word, while ANI performs an AND operation with the inverse of the specified bit or word. - LDI (Load direct inverted) loads the complement (inverse) of the specified bit or word into th…	[86, 105, 126]	[0.8364, 0.5759, 0.823]	0.481	0.7394	0.0007	0.0379	0.0404	0.1436	7.57	6.38
mistral:latest	107	How to check X0=ON and X1=OFF together?	Example code: ``` LD X0 ANI X1 OUT Y0 ``` Explanation: Y0 turns ON only if X0=ON AND X1=OFF.	[Part One] - Mitsubishi FX3U/FX3UC IL Instruction List Code ``` ORG 0000 ; Program starts at address 0000 ; Define Input and Output addresses LDS X0, I001 ; Input X0 is assigned to I001 LDS X1, I002 ; Input X1 is assigned to I002 LDS Q0, O001 ; Output Q0 is assigned to O001 ; Main program START: BIT X0, B001 ; Check if X0 is ON (bit 0 of X0) BIT X1, B002 ; Check if X1 is OFF (bit 0 of X1) JMPZ SK…	Example code: ``` LD M10 ANDP X0 NOT X0 ANDP X1 ORP X0 OUT Y0 ``` Explanation: This program checks whether X0 is ON and X1 is OFF simultaneously. Here's a step-by-step description of the logic flow: 1. Load the memory location M10 into the working register (R) with the LD instruction. 2. Check if X0 is ON using ANDP (AND with Program Counter) instruction. If X0 is ON, the program counter points t…	[112, 93, 197]	[0.6167, 0.4003, 0.3996]	0.5778	0.6347	0.0007	0.0231	0.0564	0.125	6.56	8.1
mistral:latest	108	Can multiple ANI instructions be chained?	Example code: ``` LD X0 ANI X1 ANI X2 OUT Y5 ``` Explanation: Yes—X0 must be ON, X1 and X2 both OFF for Y5 to turn ON.	[Part One] - Mitsubishi FX3U/FX3UC IL Instruction List Code ``` ; Program for chaining multiple ANI (AND NOT IF) instructions ORG 00000 ; Initialize variables LDS 0001 W0,0 ; Clear W0 (Output variable) LDS 0002 W1,0 ; Clear W1 (Input variable) ; Input condition 1 ANI 0003 W1,IN1 ; Check if IN1 is FALSE, store result in W1 ; Input condition 2 ANI 0004 W1,IN2 ; Check if IN2 is FALSE, store result i…	Yes, multiple ANI (AND Inverse) instructions can be chained in Mitsubishi FX-series PLCs. Here's an example: ``` LD X0 ANI X1 ANI X2 ANI X3 OUT Y0 ``` Explanation: This program performs an AND operation with the inverse of each input (X1, X2, X3). The condition remains TRUE only if all inputs are OFF. Each ANI instruction inverts the previous result, so the final output Y0 will be ON only when al…	[113, 105, 147]	[0.6426, 0.6142, 0.4574]	0.5115	0.509	0.0006	0.0456	0.0272	0.1657	8.02	8.61
mistral:latest	109	How to mix ANI and normal AND?	Example code: ``` LD X0 AND X1 ANI X2 OUT Y0 ``` Explanation: Checks X0=ON AND X1=ON, then X2=OFF before Y0 turns ON.	[Part One] - Mitsubishi FX3U/FX3UC IL Instruction List Code ``` ORG 0000 ; Program start address ; Variables L01 DB 0 ; Input variable A L02 DB 0 ; Input variable B L03 DB 0 ; Output variable ; Program Start ST X, L01 ; Store input variable A (L01) to X register LD ANI, 00 ; Load ANI value (0) ANI 00000001 ; Check bit 0 of X register JMP NZ, L04 ; If bit 0 is 1, jump to L04 ST X, L03 ; If bit 0 i…	Example code: ``` LD X3 ANI X4 AND X5 OUT Y20 ``` Explanation: Equivalent to (X3 AND X4) AND NOT X5. The ANI instruction inverts the value of the loaded data (X4) during the AND operation. In this case, the program is designed to perform a logical AND between X3 and the inverted X4, and then perform a normal AND with X5. The output Y20 will be ON if both (X3 AND inverted X4) and X5 are ON.	[128, 106, 108]	[0.7556, 0.4339, 0.4218]	0.5744	0.7783	0.0006	0.0409	0.0292	0.18	7.56	6.01
mistral:latest	110	What is the ANDP instruction used for?	Example code: ``` LD X0 ANDP X1 OUT Y0 ``` Explanation: When X0=ON, ANDP detects the rising edge of X1 (OFF→ON) once.	[Part One] - Mitsubishi FX3U/FX3UC IL Instruction List Code ``` ORG 0000 ; Initialize the rung variables LD R30, Q0.bit ; Load input Q0 into rung variable R30 LD R31, Q1.bit ; Load input Q1 into rung variable R31 ; Set the operation for ANDP instruction ST W16, 00 ; Store 'ANDP' operation code at address 00 (Word 16) ; Define the bit-wise AND operation on rung variables R30 and R31 ANDP R32, R30,…	The ANDP (AND with Pulse) instruction is used to detect a rising edge in the input signal. When the input signal (Xn in the example) is OFF and then it transitions to ON, ANDP will produce a single ON cycle. Example code: ``` LD X0 ; Load the current value of input X0 (for comparison) ANDP X1 ; Check for a rising edge in input X1 (OFF→ON) OUT Y0 ; Output the result to Y0 (ON if a rising edge was …	[130, 114, 118]	[0.7658, 0.6119, 0.6189]	0.5004	0.7361	0.0011	0.0248	0.0641	0.1368	5.33	8.08
mistral:latest	111	How does ANDP differ from LDP?	Example code: ``` LD X2 LDP X3 ANDP X4 ``` Explanation: LDP detects X3’s rising edge independently; ANDP requires the prior condition TRUE then detects X4’s rising edge.	[Part One] - Mitsubishi FX3U/FX3UC IL Instruction List Code ``` ORG 0000 ; Start address of the program ; Variable declarations L0100: DS 1 W ; Input variable A (16-bit word) L0101: DS 1 W ; Input variable B (16-bit word) L0102: DS 1 W ; Output variable (16-bit word) ; Initialization of output variable to zero LD I0, L0102 ST W L0102, ZeroWord ; Main loop L0200: ; Read input variables A and B LDR…	Example code: ``` LD X2 ANDP X3 OUT Y0 ``` Explanation: ANDP detects X3’s rising edge only when X2 is ON. Unlike LDP, ANDP requires a prior condition (X2=ON) to be met before detecting the rising edge of X3.	[131, 110, 116]	[0.9269, 0.6367, 0.6745]	0.434	0.9178	0.0006	0.1949	0.0231	0.5373	7.91	5.06
mistral:latest	112	Does ANDP keep detecting X1=ON?	Example code: ``` LD M10 ANDP X1 OUT Y0 ``` Explanation: It triggers only once at the moment X1 goes from OFF to ON.	[Part One] - Mitsubishi FX3U/FX3UC IL Instruction List Code ``` ; Program to check if ANDP keeps detecting X1=ON ORG 0000 ; Initialize variables LDS 0001, X1_STATUS ; Load X1 status from input register LDS 0002, COUNTER ; Load counter value LDS 0003, TIME_CONSTANT ; Load time constant ; Main program loop MAIN_LOOP: LDS 0002, COUNTER ; Load current counter value ADD 0004, TIME_CONSTANT ; Add time …	No, ANDP only detects the rising edge of X1 (from OFF to ON) once. After that, it requires X1 to transition back to OFF before it can detect another rising edge. Here's an example code for checking if X0 is ON and X1 remains OFF: ``` LD X0 ANI X1 OUT Y0 ; LD: Load the value from the specified address ; ANI: AND the loaded value with the specified mask ; OUT: Output the value to the specified addr…	[107, 110, 132]	[0.6167, 0.5033, 0.4998]	0.419	0.6045	0.0006	0.0125	0.0345	0.1429	9.22	5.42
mistral:latest	113	Can multiple ANDP be chained?	Example code: ``` LD X0 ANDP X1 ANDP X2 OUT Y5 ``` Explanation: X0=ON, then rising edges of X1 and X2 each trigger once—possible but complex.	[Part One] - Mitsubishi FX3U/FX3UC IL Instruction List Code ``` ORG 0000 ; Program Start Address K0001: ORG_LAD_1 ; Load Address for Input K0 (Bit 0) K0002: ANDP ; AND with the result of the previous instruction (checks if K0 is 1) K0003: ORG_LAD_2 ; Load Address for Input K1 (Bit 0) K0004: ANDP ; AND with the result of the previous instruction (checks if K1 is 1) K0005: OR ; OR the results of AN…	Yes, multiple ANDP can be chained. Here's an example code for chaining multiple ANDP instructions: ``` LD X0 ANDP X1 ANDP X2 OUT Y5 ``` Explanation: Each rising edge on X1 and X2 will trigger Y5 only when X0 is ON. The ANDP instructions are chained, meaning that both X1 and X2 must be in a rising edge state for Y5 to be triggered. This is different from ORF, where Y5 is triggered when either X1 o…	[139, 111, 114]	[0.7455, 0.5183, 0.5173]	0.4848	0.5986	0.0006	0.135	0.0364	0.3119	11.69	6.66
mistral:latest	114	How to use ANDP with a counter?	Example code: ``` LD M20 ANDP X3 OUT C0 K10 ``` Explanation: When M20=ON, each rising edge of X3 increments counter C0 by 1.	[Part One] - Mitsubishi FX3U/FX3UC IL Instruction List Code ``` ; Initialize variables ORG 0000 LDD 0,R22 ; Initialize counter to 0 ; Main Program ORG 0001 LDD 0,R22 ; Load counter value into A register ; Check if counter is less than 10 (ANDP operation) ANDP 02h,A ; AND operation with mask 00000010b (binary 2 in hexadecimal) BRZ 03h ; If counter is less than 10, branch to instruction 03h ; Incre…	In this example, we will use ANDP to create a program that activates an output only when a specific count is reached and a product is detected. [Part One] - Mitsubishi FX3U/FX3UC IL Instruction List Code ``` LD X0 ; Check if product is detected ANDP X1 ; Wait for rising edge on X1 (counter reset) OUT C0 K10 ; Start counting up to 10 RD C0 ; Read the counter value BRZ START ; If counter = 0, jump …	[110, 248, 68]	[0.6119, 0.4667, 0.493]	0.62	0.666	0.0009	0.0072	0.0358	0.1223	7.27	9.3
mistral:latest	115	What does the ANDF instruction detect?	Example code: ``` LD X0 ANDF X1 OUT Y0 ``` Explanation: When X0=ON, ANDF detects X1’s falling edge (ON→OFF) once.	[Part One] - Mitsubishi FX3U/FX3UC IL Instruction List Code ``` ORG 00000 ; Initialize the output variables LB30 DS S16 OUT_A LB31 DS S16 OUT_B ; Initialize the input variables LB32 DS S16 IN_A LB33 DS S16 IN_B ; Main Program START: ; Input data initialization LDI LB32, 10 ; Set IN_A = 10 LDI LB33, 15 ; Set IN_B = 15 ; Check if IN_A and IN_B are both even numbers using ANDF instruction ANDF LB32,…	The ANDF instruction detects a falling edge (ON → OFF) for both the input it is assigned to and the immediate value provided. Example code: ``` ANDF X0, #1 OUT Y0 ``` Explanation: ANDF checks if X0 is ON and the immediate value #1 (binary 0001) is OFF. If both conditions are true (X0 is ON and the immediate value is OFF), it outputs a one-scan pulse on Y0. In other words, ANDF detects the falling…	[130, 95, 155]	[0.7836, 0.7091, 0.6717]	0.5598	0.7696	0.0006	0.0397	0.0218	0.2258	7.94	8.29
mistral:latest	116	How does ANDF differ from LDF?	Example code: ``` LD X2 LDF X3 ANDF X4 ``` Explanation: LDF independently detects X3’s falling edge; ANDF requires the prior condition TRUE then detects X4’s falling edge.	[Part One] Here is a simple Mitsubishi FX3U/FX3UC IL program that demonstrates the difference between ANDF (AND with Fixed Operand) and LDF (Load Direct from Memory) instructions. ``` ORG 0000 ; Initialize variables and memory LDS 00, 00 ; Load Direct from Memory (LDM not used for simplicity) STS 01, 00 ; Store to Direct Memory STS 02, 01 STS 03, 02 ; Main program SECOND: ; Load A register with t…	Example code: ``` LDF X1 ANDF X2 ``` Explanation: LDF independently detects X1’s falling edge; ANDF requires the prior condition TRUE (which is provided by LDF) then ANDs it with the condition for X2's falling edge. In other words, ANDF detects the falling edge of X2 only when X1 is in the low state. This program can be used to create a combined edge detection circuit, where both rising and falli…	[136, 111, 101]	[0.9255, 0.6745, 0.663]	0.5192	0.8482	0.0006	0.1119	0.024	0.3	8.65	5.54
mistral:latest	117	Can ANDF chain multiple inputs?	Example code: ``` LD X0 ANDF X1 ANDF X2 OUT Y5 ``` Explanation: X0=ON, then both X1 and X2 must each go ON→OFF to trigger Y5.	[Part One] - Mitsubishi FX3U/FX3UC IL Instruction List Code ``` ORG 0 ; Program start address ; Initialize the outputs LD R16, Q0 ; Load initial value to R16 from Input Q0 ST R16, Q2 ; Store the value to Output Q2 ANDF R17, Q1, R16 ; AND the value of Input Q1 with the value in R16 and negate the result LD R18, R17 ; Load the negated result into R18 XOR R19, R18, R16 ; XOR the negated result with …	Yes, ANDF can chain multiple inputs. Here's an example code: ``` LD X0 LD X1 ANDF X2 OUT Y5 ``` Explanation: Yes—only when X0 and X1 are both ON will Y5 trigger. In this case, X2 will be set to the status of X0 and X1 (ON if both are ON, OFF otherwise). In this example, the ANDF instruction checks if both X0 and X1 are ON. If they are, the output Y5 will be activated. If either or both of X0 and …	[139, 159, 119]	[0.7633, 0.441, 0.4799]	0.5014	0.7177	0.0007	0.0796	0.036	0.2519	7.46	7.56
mistral:latest	118	What is the difference between ANDF and ANDP?	Example code: ``` LD X0 ANDP X1 ANDF X2 ``` Explanation: ANDP detects rising edges; ANDF detects falling edges, both requiring the prior condition TRUE.	[Part One] - Mitsubishi FX3U/FX3UC IL Instruction List Code ```plc ' Program starts with ORG 0000 ORG 0000 ' Reset the output and counters LD R1, START_VAL ST OUT, OUT_ADDR LD R0, COUNTER_HI ST R0, CNT_HI_ADDR LD R1, COUNTER_LO ST R1, CNT_LO_ADDR ' Main program loop MAIN_LOOP: ' Check if the switch input is pressed (ANDP) ANDP SW_IN, R0 JMPZ SKIP_INCREMENT INC CNT_LO JMPZ INC_COUNTER_HI INC CNT_H…	Example code: ``` LD X2 ANDP X3 ANDF X4 ``` Explanation: ANDP and ANDF are used for different purposes in Mitsubishi FX-series PLCs. - LD (Load) X2: Loads the value of the input X2 into the internal register X2. - ANDP X3: ANDP (AND Parallel) checks if X3 is ON (1) and the previous state was OFF (0). If so, it sets the internal flag to ON (1) and the output changes state. In this example, the out…	[116, 110, 148]	[0.6574, 0.6189, 0.4777]	0.446	0.7234	0.0008	0.0276	0.0282	0.1762	9.29	5.37
mistral:latest	119	Can ANDF be combined with pulse M8013?	Example code: ``` LD M8013 ANDF X10 OUT M60 ``` Explanation: Yes—but only when M8013=ON and X10 transitions ON→OFF in that scan will M60 trigger.	[Part One] - Mitsubishi FX3U/FX3UC IL Instruction List Code ```plc ORG 00000 ; Initialize variables LDS 0001, DB_A ; Load Data Block Address A into the Data Block Pointer LDS 0002, DB_B ; Load Data Block Address B into the Data Block Pointer ; Set the timer for 1 second interval TIM 0003, 6000 ; Timer 3 is set to count 6000 for 1 second LOOP: ; Check if M8013 pulse is detected M8013, R01 ; Read M…	Yes, ANDF can be combined with pulse M8013. Here's an example IL program that demonstrates this: ``` ; Initialization ORG 0000 ST X0, D001 ST X1, D002 ST X2, D003 LD M8013 OUT Y0 ; Main program ORG 0001 MainLoop: LD X0 ANDF X1 ANDF X2 JMPN NextStep JMP SkipPulse NextStep: LD M8013 OUT Y1 SkipPulse: LD Y0 OUT Y2 JMP MainLoop ``` Explanation: 1. Initialization: Initialize variables X0, X1, and X2 a…	[253, 117, 245]	[0.606, 0.4799, 0.526]	0.4614	0.5587	0.0007	0.0044	0.0337	0.117	7.22	6.78
mistral:latest	120	How does the OR instruction perform logical OR?	Example code: ``` LD X0 OR X1 OUT Y0 ``` Explanation: Y0 turns ON if either X0 or X1 is ON.	[Part One] - Mitsubishi FX3U/FX3UC IL Instruction List Code ``` OR 00,01,02,03,04,05,06,07,08,09,10,11,12,13,14,15,16,17,18,19,20,21,22,23,24,25,26,27,28,29,30,31,32,33,34,35,36,37,38,39 ; This program performs a logical OR operation on the 40 input bits from R00 to R03 and stores the result in R00 LDS 00,00 ; Load the initial value of the output register R00 (which is 0) SOR 00,01 ; Perform a bi…	Example code: ``` LD X0 OR X1 OUT Y0 ``` Explanation: Loads X0=ON, then performs a logical OR with X1. Y0 turns ON if either X0 or X1 is ON. The OR instruction performs a logical OR operation between two bits in the PLC, setting the output bit (Y0) to 1 if either of the input bits (X0 or X1) is 1. The OR operation is performed line by line.	[100, 123, 130]	[0.9019, 0.6541, 0.6223]	0.5061	0.7273	0.0006	0.2608	0.0277	0.4318	7.78	4.61
mistral:latest	121	Can OR be used repeatedly?	Example code: ``` LD X0 OR X1 OR X2 OUT Y0 ``` Explanation: Yes—Y0 turns ON if any of X0, X1, or X2 is ON.	[Part One] - Mitsubishi FX3U/FX3UC IL Instruction List Code ``` ORG 0000 ; Program starts here I_F00H,D_F00H ; Reserve Input and Data memory for OR gate input and output R0001: OR I_F00H,01H ; Check if any of the input bits are set (1) JMP_NZ R0002 ; If any input bit is set, jump to R0002 JMP R0003 ; If all input bits are not set, jump to R0003 R0002: MOV D_F00H,1 ; If any input bit is set, set t…	Yes, OR can be used repeatedly, but it's important to consider the limitations of the PLC. In the Mitsubishi FX-series PLCs, there is no direct limit on the number of OR instructions that can be used in a row. However, it's essential to avoid creating an infinite loop or overwhelming the PLC's resources, which could cause errors or unintended behavior. Here's an example of repeated OR instruction…	[172, 143, 127]	[0.5074, 0.4005, 0.4365]	0.5527	0.456	0.0029	0.0381	0.0456	0.1339	10.13	5.9
mistral:latest	122	How to mix OR and AND?	Example code: ``` LD X0 AND X1 OR X2 OUT Y0 ``` Explanation: (X0 AND X1) OR X2; Y0 turns ON if X0&X1 are both ON or X2=ON.	[Part One] - Mitsubishi FX3U/FX3UC IL Instruction List Code ``` ; This is a simple program that combines OR and AND operations using Mitsubishi FX3U/FX3UC IL ORG 00H ; Origin address ; Define Inputs and Outputs LD IA 000H ; Load Input Address (Bit 0-7 are inputs) LD OA 001H ; Load Output Address (Bit 0-7 are outputs) ; Initialize Outputs OR MO 00H ; Initialize all outputs to 1 (11111111b) ST MO 0…	Example code: ``` LD X3 ; Load value from input register 3 to X3 OR X4 ; Logical OR operation with X4 AND X5 ; Logical AND operation with X5 OUT Y20 ; Output the result to Y20 ``` Explanation: This program performs a logical operation that is equivalent to ((X3 OR X4) AND X5). First, the value from input register 3 is loaded into X3. Then, a logical OR operation is performed with X4, resulting in…	[128, 100, 179]	[0.6483, 0.5233, 0.5689]	0.5614	0.7426	0.0006	0.0289	0.0499	0.1618	7.81	5.99
mistral:latest	123	What is the execution order of OR?	Example code: ``` LD X0 OR X1 AND X2 ``` Explanation: First (X0 OR X1), then AND X2—executed line by line.	[Part One] - Mitsubishi FX3U/FX3UC IL Instruction List Code ``` ORG 0000 ; Program start address ; Variables and constants definition LD 00 ; Reserve 00 as a global variable LD 01 ; Reserve 01 as a global variable LD 02 ; Reserve 02 as a global variable LD 03 ; Reserve 03 as a global variable LD 10 ; Load constant 10 into memory location 10 LD 20 ; Load constant 20 into memory location 20 ; Main …	The execution order of the OR instruction in Mitsubishi FX-series PLC is from left to right. This means that the OR operation is performed on the first bit with the corresponding bit in the second operand, then the next bit is compared, and so on until all bits have been evaluated. Here's an example code demonstrating this: ``` ; Load bits from input registers X0 and X1 LD X0 OR X1 ; The resultin…	[120, 127, 179]	[0.6541, 0.4024, 0.4126]	0.5471	0.6051	0.0005	0.0098	0.0257	0.089	9.83	9.33
mistral:latest	124	How does OR differ from OUT?	Example code: ``` LD X3 OR X4 OUT Y1 ``` Explanation: OR is a logical instruction; OUT is the final output instruction that drives the element.	[Part One] - Mitsubishi FX3U/FX3UC IL Instruction List Code ``` ; Program for demonstrating the difference between OR and OUT instructions ORG 0000 I_WORD_REG EQU 1000 ; Reserve 4 words for the input words (bits 0-15) O_WORD_REG EQU 2000 ; Reserve 4 words for the output words (bits 0-15) ; Initialization L010: RSET ; Set all bits of the input and output words to 0 LDS #0 STR I_WORD_REG,X STR O_WO…	OR and OUT are different PLC instructions in Mitsubishi FX-series PLCs. OR performs a logical OR operation between two bits or registers. It sets the output bit to 1 if either of the input bits is 1. ``` LD X0 ; Load the contents of X0 into the accumulator (A) OR X1 ; Perform a logical OR operation between the contents of the accumulator and X1 OUT Y0 ; Write the result of the OR operation to Y0 …	[161, 120, 148]	[0.6319, 0.5156, 0.3962]	0.5086	0.696	0.0011	0.0053	0.0389	0.1279	9.23	7.72
mistral:latest	125	What does the ORI instruction do?	Example code: ``` LD X0 ORI X1 OUT Y0 ``` Explanation: ORI ORs the inverse of X1 (X1=OFF) with the preceding condition.	[Part One] - Mitsubishi FX3U/FX3UC IL Instruction List Code ``` ; This is a simple program that reads an input from L-DI (Input block LD00.DI1) and ; toggles an output on L-QO (Output block LD00.QO0) every 1 second. OR LD00.Q0, LD00.Q0, LD00.DI1 ; Override LD00.Q0 with the value of LD00.DI1 TMR H0, 1000 ; Set Timer H0 to 1000ms (1 second) TMR H1, 0 ; Reset Timer H1 LOOP: RPT H0, LOOP ; Loop until…	The ORI (OR Inverse) instruction performs an OR operation with the inverse of the specified data. If the data is 1 (ON), the ORI instruction returns 0 (OFF). Conversely, if the data is 0 (OFF), the ORI instruction returns 1 (ON). Here is an example of an IL program using the ORI instruction: ``` ; Load the value of M0 into X0 LD X0, M0 ; Load the inverse of X6 into X1 INV X6, X1 ; Perform OR oper…	[130, 105, 129]	[0.7951, 0.764, 0.7425]	0.4236	0.7866	0.0012	0.0066	0.0301	0.1079	7.96	8.13
mistral:latest	126	What is the difference between ORI and LDI?	Example code: ``` LDI X2 ORI X3 ``` Explanation: LDI inverts at load; ORI inverts only for the OR comparison.	[Part One] - Mitsubishi FX3U/FX3UC IL Instruction List Code ``` ; Program to demonstrate the difference between ORI and LDI instructions ; ORI (OR Immediate) sets a specific bit of a register to 1 ; LDI (Load Immediate) loads an immediate value into a register ORG 0 ; Program Start ; Initialize registers LDS 0, SR ; Load data from SR memory location 0 into register SR LDS 1, R0 ; Load data from S…	Example code: ``` LDI X1 ORI X2 ``` Explanation: LDI inverts at load, meaning it will negate the value loaded into the register. ORI (OR Invert) performs an OR operation and also inverts the result. In other words, ORI turns ON an output if either the source or destination register is ON, but it will be OFF if both are ON or both are OFF. If we use LDI: ``` LDI X1 ``` If we load a 1 into X1, the …	[106, 129, 131]	[0.823, 0.659, 0.6766]	0.6496	0.8035	0.0007	0.0357	0.0407	0.1368	6.95	5.93
mistral:latest	127	Can ORI handle multiple conditions?	Example code: ``` LD X0 ORI X1 ORI X2 OUT Y10 ``` Explanation: Y10 turns ON if X0=ON or X1=OFF or X2=OFF.	[Part One] - Mitsubishi FX3U/FX3UC IL Instruction List Code ``` ; Program to check if multiple conditions are met using Rung 1 OR G0001 ; Origin LD I0000 ; Load input 0000 B0Z G0002 ; Branch if Zero to Rung 2 if I0000 is zero LD I0001 ; Load input 0001 B0Z G0003 ; Branch if Zero to Rung 3 if I0001 is zero LD I0002 ; Load input 0002 B0Z G0004 ; Branch if Zero to Rung 4 if I0002 is zero LD I0003 ; …	Yes, ORI can handle multiple conditions by chaining them. Here's an example: ``` LD X0 ORI X1 ORI X2 OUT Y5 ``` Explanation: Y5 will be ON if X0=ON and either X1=OFF or X2=OFF. In this example, ORI is used for multiple conditions, similar to OR, but with the added condition that the output is ON only if the input is OFF. So, if X0 is ON, and either X1 or X2 is OFF, Y5 will be ON. This can be usef…	[139, 129, 128]	[0.6452, 0.6407, 0.5994]	0.5378	0.7349	0.0005	0.0712	0.0141	0.225	12.1	5.41
mistral:latest	128	How to mix ORI with normal OR?	Example code: ``` LD X3 ORI X4 OR X5 OUT Y20 ``` Explanation: Equivalent to (X3 OR (NOT X4)) OR X5.	[Part One] - Mitsubishi FX3U/FX3UC IL Instruction List Code ``` ORG 0000 ' Initialize variables LD I0 0000 LD I1 0000 LD I2 0000 LD I3 0000 LD I4 0000 LD I5 0000 LD I6 0000 LD I7 0000 ' Input and Output configuration IN 0001 COIL INPUT_A IN 0002 COIL INPUT_B OUT 0003 COIL OUTPUT ' Program main loop L_MAIN: ' Read Input_A and Input_B IN I0 INPUT_A IN I1 INPUT_B ' Check if both Input_A and Input_B …	Example code: ``` LD M0 ORI X1 OR X2 OUT Y0 ``` Explanation: This program uses the ORI instruction to check if M0 is ON or X1 is OFF, and then uses the OR instruction to check if either X1 or X2 is ON. The output Y0 will be ON if both conditions are met (M0=ON and X1=OFF or X1=ON and X2=ON). This is useful for safety conditions where multiple inputs need to be evaluated.	[109, 129, 179]	[0.7556, 0.6114, 0.4749]	0.4424	0.7086	0.0008	0.0417	0.0483	0.2083	10.12	8.01
mistral:latest	129	When is ORI typically used?	Example code: ``` LD M0 ORI X6 OUT Y1 ``` Explanation: Used for safety conditions—Y1 ON if M0=ON or X6=OFF.	[Part One] - Mitsubishi FX3U/FX3UC IL Instruction List Code ``` ORG 0000 ; Start of program at address 0000 ; Initialize variables LDS 0001 ; Load Data from input memory at address 0001 STS 0002 ; Store Data to output memory at address 0002 ; Main loop LAD 0003 ; Load Address of instruction to be executed next BRNZP ADDR ; Branch to the address if not zero ; ORI usage example: Compare input data …	ORI (OR Inverse) instruction is typically used when you want to perform a logical OR operation with the inverse (complement) of a value. This is useful in situations where you want to check if a condition is not met, rather than if it is met. For example, consider a scenario where an input is expected to be '0' (OFF) in a specific condition, and the output should be activated if the input is '1' …	[125, 128, 126]	[0.7425, 0.6114, 0.659]	0.5233	0.625	0.0006	0.0012	0.0255	0.0657	8.57	6.67
mistral:latest	130	What does the ORP instruction detect?	Example code: ``` LD X0 ORP X1 OUT Y0 ``` Explanation: When X0=ON, ORP detects the rising edge of X1 (OFF→ON) in that scan.	[Part One] - Mitsubishi FX3U/FX3UC IL Instruction List Code ``` ; ORP instruction detects the level of an analog input ; Program starts with ORG statement, which defines the starting address of the program ORG 0000 ; Input settings for Analog Input QX00.0 (AI00) ANA_IN 10 00 00 ; ORP instruction to detect the level of AI00 ORP 00 00 00 00 ; ORP <AI00.0> <ORP_result_address> <ORP_threshold_low> <O…	The ORP instruction detects the rising edge (OFF to ON transition) of the specified input. Example code: ``` LD IN0 ORP X0 OUT Y0 ``` Explanation: This program will detect the rising edge of input IN0 (OFF to ON transition) and generate a single-scan pulse, which will then be outputted on Y0.	[125, 90, 132]	[0.7951, 0.6765, 0.5674]	0.5899	0.8434	0.0014	0.162	0.0405	0.4	6.42	6.32
mistral:latest	131	How does ORP differ from LDP?	Example code: ``` LD X2 LDP X3 ORP X4 ``` Explanation: LDP detects X3’s rising edge independently; ORP requires the prior condition TRUE then detects X4’s rising edge.	[Part One] - Mitsubishi FX3U/FX3UC IL Instruction List Code ``` ; Program starts here ORG 0000 ; Set the I/O address for ORP (Output Register Pulse) LDI ORP_ADDR ; Set the I/O address for LDP (Output Latch) LDI LDP_ADDR ; Initialize the ORP and LDP to 0 STI 0 ; Main program loop LOOP: ; Read the input from Sensor (assume it's connected to input Q0) RD I 0 ; If the input is high, set the ORP for 1…	Example code: ``` LD X0 ORP X1 LDP X2 ``` Explanation: LDP detects X2’s rising edge independently. ORP, on the other hand, detects the rising edge of X1 (OFF→ON) only when the condition X0=ON in that scan. In other words, ORP requires the prior condition X0=ON before it can detect the rising edge of X1.	[111, 130, 136]	[0.9269, 0.6281, 0.7167]	0.449	0.8899	0.0007	0.1656	0.0361	0.4471	8.72	4.03
mistral:latest	132	Does ORP stay ON continuously?	Example code: ``` LD M10 ORP X1 OUT Y5 ``` Explanation: No—it’s TRUE only on the scan when X1 goes from OFF to ON.	[Part One] - Mitsubishi FX3U/FX3UC IL Instruction List Code ``` ORP_PROGRAM: ; Initialize the rungs with comments for each instruction OR0: 'ORP Input (Q0) is High (ON) OR1: 'Timer (T2) for ORP OFF delay OR2: 'ORP Output (Q1) OR3: 'Check if ORP OFF delay has expired OR4: 'Check if ORP Input is still High OR5: 'If ORP Input is High and delay has expired, reset the ORP OFF delay OR6: 'End of ORP ru…	Example code: ``` ORP X3 OUT T0 K50 ``` Explanation: When X3 changes from LOW to HIGH (rising edge), ORP sets T0 (One-shot timer) for one pulse. However, the ORP instruction itself does not stay ON continuously. It only executes once when the condition is met (rising edge on X3). The timer T0 will start and stay ON for the duration of the program scan cycle after the ORP execution.	[134, 158, 131]	[0.604, 0.5602, 0.5352]	0.425	0.5274	0.0006	0.0209	0.0343	0.2151	8.67	4.46
mistral:latest	133	Can ORP be used on two different inputs simultaneously?	Example code: ``` LD X0 ORP X1 ORP X2 OUT Y6 ``` Explanation: Yes—while X0=ON, rising edges of X1 or X2 each trigger once.	[Part One] - Mitsubishi FX3U/FX3UC IL Instruction List Code ``` ; Program to check if ORP (Oxygen Reduction Potential) is within the acceptable range for two different inputs (ORP1 and ORP2) ; Using Mitsubishi FX3U/FX3UC IL Instruction List ORG 0000 ; Inputs LD I0 ORP1 LD I1 ORP2 ; Constants ORG 0100 DW 300.0 ; Minimum acceptable ORP value (mV) DW 700.0 ; Maximum acceptable ORP value (mV) ; Varia…	Yes, ORP can be used on two different inputs simultaneously, but it's important to note that ORP (OR on Rising Edge Process) will only trigger if both inputs rise at the same time during the scan of the PLC. Here's an example: ``` LD X0 ORP X1 ORP X2 OUT Y5 ``` Explanation: This program will check for a rising edge on both X0, X1, and X2. If X0 rises, Y5 will be set to the state of X1 and X2 at t…	[113, 134, 128]	[0.6769, 0.549, 0.4958]	0.4848	0.6463	0.0006	0.0767	0.0272	0.2128	11.52	8.44
mistral:latest	134	Can ORP start a one-shot timer?	Example code: ``` LD M20 ORP X3 OUT T0 K50 ``` Explanation: When M20=ON, a rising edge on X3 starts T0 for one pulse.	[Part One] - Mitsubishi FX3U/FX3UC IL Instruction List Code ``` ORG 0000 ; Initialize variables and I/O L0100: OR BYTE PLC[ORP_STATUS], #%01 ; Set ORP_STATUS to 0 (ORP is not active) ORG 0010 ; Main program L0110: RUN LD R0, ORP_STATUS ; Load ORP status AND R0, #%01 ; Check if ORP is active (bit 0) JMPZ L0120 ; If ORP is not active, skip to L0120 ; ORP is active, start one-shot timer LD R0, TIMER…	Yes, ORP (Output Changeover) can be used to start a one-shot timer in Mitsubishi FX-series PLCs. Example code: ``` LDP X5 ; Start one-shot timer on the rising edge of X5 ORP T0 ; Start timer T0 when X5 transitions from OFF to ON OUT T0 K100 ; Reset timer T0 when X5 transitions from ON to OFF ``` Explanation: In this example, the one-shot timer T0 starts on the rising edge of input X5, and the tim…	[94, 127, 132]	[0.7324, 0.4541, 0.604]	0.5003	0.3936	0.0008	0.0127	0.0357	0.1677	8.1	7.96
mistral:latest	135	When is the ORF instruction used?	Example code: ``` LD M0 ORF X0 OUT Y0 ``` Explanation: While M0=ON, ORF detects X0’s falling edge (ON→OFF) once.	[Part One] - Mitsubishi FX3U/FX3UC IL Instruction List Code ``` ; Program for demonstrating the use of ORF instruction ORG 0000 ; Initialization LDS 0000, 1000 ; Load start value to DREG1 (D1) STS 0001, D1 ; Store D1 to Work RAM (WR) address 0001 ; Main program loop LP1: INP PLC1, D1 ; Read input from PLC1 and store in D1 ; Check if PLC1 is ON (1) CMP D1, 1 BNE LP2 ; If PLC1 is OFF (0), jump to L…	The ORF instruction (OR with falling edge) is used to detect a falling edge (from ON to OFF) of a bit, provided that the preceding condition is already TRUE (ON). This is useful when you want to trigger an action after a high-to-low transition, but only if a certain condition is already met. Here's an example program that demonstrates the use of ORF: ``` ; Initialize the program ORG 000 ST X0, 10…	[125, 136, 115]	[0.777, 0.6197, 0.7425]	0.4942	0.7696	0.0006	0.0019	0.0314	0.0574	8.68	7.7
mistral:latest	136	How does ORF differ from LDF?	Example code: ``` LDF X1 ORF X2 ``` Explanation: LDF independently detects X1’s falling edge; ORF requires the prior condition TRUE then detects X2’s falling edge.	ORF (Output Range Forward) and LDF (Output Link Direct) are both Mitsubishi FX-series PLC instructions used for output linking. However, they have some differences in their functionality and behavior. [Part One] - Mitsubishi FX3U/FX3UC IL Instruction List Code ``` ORG 0000 ; Initialize the rungs RD100: ORG 0 ; LDF (Link Direct Forward) links output Q001 to rung D101 LDF Q001, D101 ORG 10 ; ORF (O…	Example code: ``` LD X2 LDF X3 ORF X4 ``` Explanation: While X2=ON, ORF detects X4's rising edge (OFF→ON) once, whereas LDF independently detects X3’s falling edge. In this example, the LDF instruction detects the falling edge of X3, but the ORF instruction requires a prior condition (X2 being ON) and then detects the rising edge of X4. This means that ORF will only trigger if both X2 and X4 cond…	[116, 135, 131]	[0.9255, 0.6197, 0.7167]	0.6036	0.9003	0.001	0.0337	0.0315	0.3564	9.42	6.8
mistral:latest	137	Can ORF be used for a button release action?	Example code: ``` LD X3 ORF X4 OUT M10 ``` Explanation: If X3=ON, when X4 goes ON→OFF, M10 triggers once.	[Part One] - Mitsubishi FX3U/FX3UC IL Instruction List Code ``` ; Program for Button Release Action ORG 0000 JMP MAIN ; Input/Output Declarations I_Area IN 1000 INPUT_BTN ; Input for the button Q_Area Q OUT 1000 RELEASE ; Output for the action (RELEASE is for release action after button release) ; Program Start MAIN: ; Check if the button is pressed SB INPUT_BTN JC CHECK_RELEASE JMP MAIN ; Check …	Yes, ORF (Output Function) can be used for a button release action. Here's an example code: ``` PLF X3 OUT T1 K30 ORF X3 OUT Y1 ``` Explanation: 1. PLF X3: When X3 is pressed (ON), it will turn ON for one scan (X3 ON→OFF). 2. OUT T1 K30: This will turn ON output K30 for one scan, typically used to indicate the button press. 3. ORF X3: This will wait for X3 to be released (OFF). 4. OUT Y1: Once X3…	[157, 139, 134]	[0.6691, 0.5078, 0.4719]	0.5055	0.5724	0.0009	0.0059	0.0379	0.1719	5.79	5.46
mistral:latest	138	Does ORF hold the output ON?	Example code: ``` LD M20 ORF X5 OUT Y10 ``` Explanation: No—it’s TRUE only on the scan when X5 falls.	[Part One] - Mitsubishi FX3U/FX3UC IL Instruction List Code ``` ORG 0000 ; Start address of the program ; Initialize variables LD I0 00 ; Load immediate value 00 into I-register 00 LD I1 00 ; Load immediate value 00 into I-register 11 ORG 0010 ; Program starts from this address ; Check if ORF is opened IN ORF_PORT ; Input from ORF sensor port BR TF ORF_CLOSED ; If TR (flag from previous instructi…	Example code: ``` LD M0 ORF X0 OUT Y0 STOP ``` Explanation: While M0=ON, ORF detects X0’s falling edge (ON→OFF) once. After the falling edge is detected, the output Y0 is set ON, and the program stops. It does not hold the output ON indefinitely. Instead, it waits for another falling edge on X0 to reset the output Y0.	[135, 153, 139]	[0.599, 0.496, 0.5792]	0.415	0.5777	0.0006	0.052	0.0341	0.25	7.99	3.02
mistral:latest	139	Can multiple ORF be chained?	Example code: ``` LD X0 ORF X1 ORF X2 OUT Y5 ``` Explanation: Yes—each falling edge on X1 or X2 triggers Y5 if X0=ON.	[Part One] - Mitsubishi FX3U/FX3UC IL Instruction List Code ``` ORG 0000 ; Initialize the I/O L0100: ORG I/O INPUT INP R0, Q0.0 ; Read input from Q0.0 L0101: ORG I/O OUTPUT OUT R0, Q0.0 ; Output on Q0.0 ; Start of the main program L0110: ORG MAIN RTC START ; Start the Real-Time Clock ; Initialize timer for 1 second delay L0120: ORG TIMER TIM 1S ; Set timer for 1 second JMP L0200 ; Jump to the nex…	Yes, ORF (Output on Rising Edge Function) can be chained in Mitsubishi FX-series PLC by connecting the output of one ORF to the input of another ORF. Example code: ``` LD X0 ; Load input 0 to register X0 ORF X1 ; Output X1 goes HIGH on a rising edge of X0 ORF X2 ; Output X2 goes HIGH on a rising edge of X1 OUT Y10 ; Output Y10 goes HIGH when both X1 and X2 are HIGH ``` Explanation: This program w…	[117, 136, 127]	[0.7633, 0.5448, 0.6452]	0.4395	0.5773	0.0006	0.0356	0.0346	0.1758	9.51	8.67
mistral:latest	140	When is the ORB instruction needed instead of a simple OR?	Example: When two series groups need to be ORed. Explanation: For (X0 & X2) OR (X1 & X3), use ORB after each series block.	[Part One] - Mitsubishi FX3U/FX3UC IL Instruction List Code ``` ORG 0000 ; Initialize variables LDS 1000 STR 1000, 0 ; Input check and debouncing R031 INP PLC:IN0.BIT0, R0 BRZ SKIP_DEBOUNCE DEC 1000 SKIP_DEBOUNCE BRNE NOT_PRESSED INC 1000 ; Check debounced state and start operation NOT_PRESSED BRZ END CMP 1000, 100 BRLT START_OVER ; Start operation START_OVER STR 1, 1000 ; Operation loop L01 INP …	[Part One] - Mitsubishi FX3U/FX3UC IL Instruction List Code ``` ; Program to use ORB instruction instead of a simple OR ; This example demonstrates the use of ORB to count the number of ON states of X0 and X1 ; The counting is limited to 8 ON states and then the counting resets to 0 ORG 0000 ; Initialize variables LD X0,0 LD X1,0 LD X2,8 ; Count limit LD X3,0 ; Counter ; Main loop MAIN: ; Check X…	[144, 135, 143]	[0.653, 0.4443, 0.6007]	0.2025	0.4242	0.0014	0.0013	0.0383	0.048	6.88	9.81
mistral:latest	141	How to use ORB for two series groups in parallel?	Example code: ``` LD X0 AND X2 LD X1 AND X3 ORB OR X4 OUT Y0 ``` Explanation: Series (X0&X2) and (X1&X3) are ORed by ORB, then OR X4.	[Part One] - Mitsubishi FX3U/FX3UC IL Instruction List Code ``` ORG 0000 ' Start of Program KS01 STW 00,00 ; Clear the Work Area ' Define the two series groups SG01 SLW 01,50 ; Series Group 1, 50 bits SG02 SLW 02,50 ; Series Group 2, 50 bits ' Define ORB for the two series groups ORB 00,01,02 ; ORB with Output bit 0 from both Series Groups 1 and 2 ' Main program loop M001 RPT BT01 ; Loop until st…	To use ORB for two series groups in parallel, you can create two separate series blocks and use ORB to combine them in parallel. Here's an example code: ``` ; Series group 1 LD X0 OR X1 ORI X2 ORO OUT Y1 ; Series group 2 LD X3 OR X4 ORI X5 ORO OUT Y2 ; ORB to combine parallel groups ORB Y1, Y2 OUT Y0 ``` Explanation: 1. First, we have two series groups (series group 1 and series group 2). In each…	[146, 144, 222]	[0.5749, 0.3723, 0.282]	0.4939	0.6024	0.0006	0.0247	0.046	0.1758	9.21	8.89
mistral:latest	142	How to OR more than two series groups?	Example: Use ORB after each group. Explanation: You can chain ORB multiple times, but Mitsubishi often limits to 8.	[Part One] - Mitsubishi FX3U/FX3UC IL Instruction List Code ``` ; Program for ORing multiple series groups ; Input: Q0.Bit0, Q0.Bit1, Q0.Bit2, Q1.Bit0, Q1.Bit1, Q1.Bit2 (Bit 0-2 of Series Groups Q0 and Q1) ; Output: Q2.Bit0 (Result of ORing all input bits) OR I0.0, Q0.Bit0 ; OR Q0.Bit0 with I0.0 (initially set to 0) OR I0.1, Q0.Bit1 ; OR Q0.Bit1 with I0.1 (initially set to OR result of Q0.Bit0) O…	To OR more than two series groups, we can use the ORB instruction multiple times. Here's an example of how to OR three series groups: ``` LD X0 ; Load first series group AND X2 LD X1 ; Load second series group AND X3 LD X2 ; Load third series group AND X4 ORB OR X5 ORB OR X6 OUT Y0 ``` Explanation: 1. Load the first series group into X0 and AND it with X2. 2. Load the second series group into X1 …	[146, 122, 141]	[0.6032, 0.2992, 0.5415]	0.2963	0.515	0.0008	0.0071	0.0145	0.0795	7.65	4.9
mistral:latest	143	Why can’t ORB be used indefinitely?	Example: 10 ORBs in a row. Explanation: Most Mitsubishi PLCs limit ORB to 8; beyond that causes errors.	[Part One] - Mitsubishi FX3U/FX3UC IL Instruction List Code ``` ORG 0000 ; Initialize Variables L0000: LD W0, 0 ; Clear W0 (Timer Counter) ST W0, 10 ; Store W0 in Timer Interval (Word) L0010: ORG L100 ; Timer Interval address DW 1000 ; Set Timer Interval to 1 second (1000ms) L0020: ORG L200 ; Timer Overflow Flag address DB 0 ; Initialize Timer Overflow Flag (Bit) L0030: ORG L300 ; Output Control …	ORB (Or Between) instruction in Mitsubishi FX-series PLCs is used to OR two series groups. It is needed when you want to OR two series of bits, not just individual bits. When you want to OR multiple individual bits, you can use the OR instruction repeatedly, as shown in the example below: ``` L01: LD X0 ; Load input X0 L02: OR X1 ; OR with input X1 L03: OR X2 ; OR with input X2 L04: OUT Y0 ; Outp…	[140, 121, 141]	[0.6007, 0.4005, 0.3694]	0.1698	0.5988	0.0005	0.0011	0.0176	0.0549	9.22	8.44
mistral:latest	144	Do you need ORB for a simple X0 OR X1?	Example code: ``` LD X0 OR X1 OUT Y0 ``` Explanation: No—simple parallel contacts use OR. ORB is for parallel blocks.	[Part One] - Mitsubishi FX3U/FX3UC IL Instruction List Code ``` ORG 0000 // Start of program LDS 0000 ; Load Data from memory location 0000 (initial values for X0 and X1) STS 0001 ; Store the results in memory location 0001 LDI 0001 ; Load immediate value from memory location 0001 (load the result from the previous step) ORI 0002 ; OR operation with immediate value from memory location 0002 (ORB …	No, for a simple OR between two variables (X0 and X1), you do not need the ORB instruction. Here's the complete IL program with line-by-line English comments: ``` OR X0, X1 ; OR operation for X0 and X1 OUT Y0 ; Output the result ``` The program simply performs an OR operation between X0 and X1 and then outputs the result to Y0. This is a simple example demonstrating that ORB is not needed for a s…	[140, 149, 141]	[0.653, 0.5896, 0.3723]	0.3855	0.6027	0.0023	0.0164	0.056	0.1782	5.18	5.56
mistral:latest	145	What is the primary use of the ANB instruction?	Example: After parallel groups, then series. Explanation: ANB combines a completed parallel block with additional series conditions.	[Part One] - Mitsubishi FX3U/FX3UC IL Instruction List Code ``` ORG 0000 ; Initialize I/O variables LD I0 LD_INPUT_A LD I1 LD_INPUT_B LD I2 LD_OUTPUT ; Initialize counters LD I3 COUNTER_A LD I4 COUNTER_B ; Initialize comparison values LD I5 COMP_A LD I6 COMP_B ; Main loop START: ; Load inputs into temporary variables LD T0 INPUT_A LD T1 INPUT_B ; Check if COUNTER_A is equal to COMP_A ANB I3 I5 EQ…	The primary use of the ANB instruction in Mitsubishi FX-series PLC is to perform an AND operation on a parallel block of bits. This means that ANB checks whether all the bits in the parallel block (stored in a register or memory) are ON (1). Here is an example IL program using the ANB instruction: ``` L0000: LD X0, I0.0 L0003: ANB X1, I0.1 L0006: AND X2, I0.2 L0009: OR F, X0, X1, X2 L000C: OUT Y0…	[105, 148, 135]	[0.7113, 0.6462, 0.5887]	0.2725	0.3701	0.0005	0.0027	0.0112	0.0639	12.73	7.05
mistral:latest	146	How to use ANB for a parallel group then series?	Example code: ``` LD X0 OR X1 AND X2 LDI X3 OR X4 ORI X5 ANB OUT Y0 ``` Explanation: After OR/parallel block, ANB ANDs with remaining conditions.	[Part One] - Mitsubishi FX3U/FX3UC IL Instruction List Code ``` ; Program for ANB (AND Not-B) for a parallel group then series ORG 0000 ; Initialize I/O variables LDD 00, Y0 ; Y0 = 0 (Initialization of counter) LDD 01, Y1 ; Y1 = 0 (Initialization of ANB result) ; Read input from first group (Parallel) IN 00, I00 ; Read input from input channel 00 (Assuming this is the first group) ; ANB for each …	[Part One] - Mitsubishi FX3U/FX3UC IL Instruction List Code ``` ; Parallel group using ANB, followed by a series group using ORB LD X0 ; Load first value of parallel group 1 ANB X1 ; AND with second value of parallel group 1, result in X1 LD X2 ; Load first value of parallel group 2 ANB X3 ; AND with second value of parallel group 2, result in X3 ORB X4 ; OR the results of both parallel groups, r…	[147, 141, 142]	[0.6976, 0.5749, 0.6032]	0.6053	0.6317	0.0007	0.0024	0.0381	0.0934	7.02	10.04
mistral:latest	147	How to chain multiple ANB groups?	Example: Use ANB repeatedly. Explanation: You can chain ANB for complex block ANDing, but there’s a limit.	[Part One] - Mitsubishi FX3U/FX3UC IL Instruction List Code ```PLC // Program to chain multiple ANB groups ORG 0000 // Variables and I/O declarations LDS 0000 DW INIT, RUN, STOP, EMERG, ALARM1, ALARM2 END_AREA LDS 0001 DW ANB_GRP1_INPUT, ANB_GRP1_OUTPUT, ANB_GRP2_INPUT, ANB_GRP2_OUTPUT, ANB_GRP3_INPUT, ANB_GRP3_OUTPUT END_AREA // Program startup and initialization ST01: STARTUP ST X, RUN JMP ST02…	To chain multiple ANB groups, you can use the OR instruction to create a parallel group and then use the ANB instruction to AND the conditions of each parallel group. Here's an example code for chaining two ANB groups: ``` LD X0 ; Load input 0 to X0 OR X1 ; Create a parallel group with input 1 (X1) ANB ; AND with the conditions of the parallel group LD X2 ; Load input 2 to X2 OR X3 ; Create anoth…	[146, 113, 148]	[0.6976, 0.3993, 0.4615]	0.3028	0.3534	0.0007	0.0023	0.022	0.0699	9.23	5.94
mistral:latest	148	How does ANB differ from AND?	Example code: ``` LD X0 AND X1 OUT Y0 ``` Explanation: AND is for simple series; ANB is for ANDing a parallel block.	In the context of PLC programming, ANB (AND Not Both) and AND are both logical operators, but they behave differently. AND (L2) checks if both input conditions are true, while ANB (L2-B) checks if both input conditions are true, but if both are true, it outputs false. This means ANB is useful when you want to check for a situation where two conditions should not occur simultaneously. [Part One] -…	The ANB instruction in Mitsubishi FX-series PLCs is used for combining a completed parallel block with additional series conditions. In other words, it allows the execution of a series of instructions only if all the conditions of the parallel block and the subsequent series conditions are met. Here's a complete IL program example with line-by-line English comments: ``` OR X0, Q0, Q1 ; if Q0 OR Q…	[145, 101, 147]	[0.6462, 0.3967, 0.4615]	0.4517	0.6112	0.0016	0.0015	0.0525	0.051	6.59	8.3
mistral:latest	149	Do you need ANB for X0 OR X1 then AND X2?	Example code: ``` LD X0 OR X1 AND X2 OUT Y0 ``` Explanation: No—simple OR then AND doesn’t require ANB.	[Part One] - Mitsubishi FX3U/FX3UC IL Instruction List Code ``` ORG $0000 ; Initialize the Program ST $00, $01 ; Clear Rung 0 ST $02, $01 ; Clear Rung 1 ST $04, $01 ; Clear Rung 3 ; Inputs IN PB0.B0, X0 ; Input X0 from PB0.B0 IN PB1.B0, X1 ; Input X1 from PB1.B0 IN PB2.B0, X2 ; Input X2 from PB2.B0 ; Check if ANB for X0 or X1 then AND X2 BRFZ $02, $04 ; If X0 is zero, branch to Rung 3 ANO X0, X1,…	A: Example code: ``` LD X0 ; Load X0 into the accumulator OR X1 ; OR X0 and X1, result in the accumulator ST X3 ; Store the result in memory location X3 LD X2 ; Load X2 into the accumulator ANI NOT X3 ; AND the inverse of the result in X3 with X2, result in the accumulator OUT Y0 ; Output the result to Y0 ``` Explanation: First, X0 and X1 are OR'ed, the result is stored in X3. Then, X2 is ANDed w…	[144, 148, 107]	[0.5896, 0.4876, 0.5537]	0.5228	0.6993	0.0018	0.0552	0.0542	0.2055	6.84	8.61
mistral:latest	150	What is the purpose of the PLS instruction?	Example code: ``` PLS X0 OUT M0 ``` Explanation: Detects X0’s rising edge (OFF→ON) and generates a one-scan pulse for M0.	[Part One] Here is a simple Mitsubishi FX3U/FX3UC IL program that demonstrates the use of the PLS (Program Loop Start) instruction. The program counts the number of times a switch is pressed and displays the count on a 7-segment display. ``` ORG 0000 ; Reset the counter to 0 at power-up or reset LDD 0000, DB00.0 ; Load zero to the counter STD 0002, DB00.0 ; Store the zero value in the display LOO…	The PLS instruction (PLS stands for "Pulse Level Sensor") in Mitsubishi FX-series PLCs is used to detect the rising edge (ON→OFF transition) of an input signal. Unlike the PLF instruction, which detects the falling edge, PLS generates a one-scan pulse when the input signal rises. Example code: ``` PLS X0 ; Detects X0's rising edge OUT M0 ; Outputs the one-scan pulse generated by PLS ``` In the gi…	[180, 154, 155]	[0.5874, 0.5516, 0.5467]	0.4428	0.7361	0.0007	0.0295	0.0254	0.1046	6.7	8.66
mistral:latest	151	How does PLS differ from LDP?	Example code: ``` PLS X1 LDP X1 ``` Explanation: Both detect rising edges; syntax differs by PLC model support.	[Part One] - Mitsubishi FX3U/FX3UC IL Instruction List Code ``` ; Program Start (ORG 0000H) ORG 0000H JMP MAIN ; Initialize I/O (ORG 0100H) ORG 0100H SET_INPUT IN0, IN1, IN2, IN3 ; Set Inputs IN0, IN1, IN2, IN3 as inputs SET_OUTPUT OUT0, OUT1, OUT2 ; Set Outputs OUT0, OUT1, OUT2 as outputs ; Main Program (ORG 0200H) ORG 0200H MAIN: ; Check if Start Button is pressed (R16 = IN0 AND 00000001B) LDR …	Example code: ``` LDP X1 PLS X2 ``` Explanation: LDP detects X1's rising edge independently. PLS (Pulse Length Shorter) detects the time period between the rising edge of the input and the next rising or falling edge. It is used to measure the pulse width of a signal. PLS is TRUE only during the specified pulse width, unlike LDP which is TRUE at the instant of the rising edge. In this example, PL…	[91, 156, 131]	[0.7772, 0.7077, 0.7663]	0.414	0.6813	0.0005	0.0126	0.0051	0.126	9.21	6.16
mistral:latest	152	Can PLS be used for one-shot button triggers?	Example code: ``` PLS X2 OUT T0 K100 ``` Explanation: Yes—when X2 goes OFF→ON, T0 is triggered once.	[Part One] - Mitsubishi FX3U/FX3UC IL Instruction List Code ``` ; One-shot button trigger program ORG 0000 ; Input and Output definitions LDD 01, B, IN LDD 02, B, OUT ; Initialize variables STS 00, 00, 00, V0 STS 01, 00, 00, V1 ; Main Program LOOP: ; Check if the button is pressed AND I, IN, 01 JMPZ SKIP_BUTTON_PRESSED ; Set V0 to 1 (indicating button press) MOV 01, V0 SKIP_BUTTON_PRESSED: ; Chec…	Yes, PLS (Programmable Logic Sequencer) can be used for one-shot button triggers by using the sequence of ON and OFF states of the PLS output. Here's an example code and explanation: Example code: ``` PLS X1 OUT M0 ``` Explanation: M0 is set ON during the scan when X1 goes from OFF to ON, and it remains ON for the next scan. In the third scan, X1 goes from ON to OFF, which resets the PLS, and M0 …	[154, 92, 157]	[0.608, 0.5815, 0.4982]	0.4407	0.5485	0.0006	0.0132	0.0211	0.0876	8.62	6.44
mistral:latest	153	Does PLS output continuously?	Example code: ``` PLS X3 OUT Y0 ``` Explanation: No—only ON during the scan of X3’s rising edge.	[Part One] - Mitsubishi FX3U/FX3UC IL Instruction List Code ``` ORG 0000 ; Initialize RAM variables LDD 0,10 LDD 1,11 ; Timer setup (10ms interval) TMR 1,1000 ; Main loop L_MAIN: ; Read Inputs IN PLC_INPUT,0 ; Check if PLC_INPUT.BIT0 is ON BNE L_ON ; PLC_OUTPUT.BIT0 is OFF LD 0,OFF JMP L_UPDATE_OUTPUT L_ON: ; PLS_OUTPUT.BIT0 is ON LD 0,ON L_UPDATE_OUTPUT: ; Update PLC_OUTPUT STD PLC_OUTPUT,0 ; Wa…	No, the PLS (Positive-Level Sensitive) instruction does not output continuously. It generates a one-scan pulse for the specified output (M0 in the example) only when the input (X0 in the example) transitions from OFF to ON (rising edge). Example code: ``` PLS X5 OUT M10 ``` Explanation: This code detects the rising edge (OFF→ON) of input X5 and generates a one-scan pulse for output M10. Here's an…	[159, 132, 150]	[0.5879, 0.5275, 0.5311]	0.3385	0.4993	0.0008	0.0075	0.0296	0.0476	7.59	8.18
mistral:latest	154	Can multiple PLS be used at once?	Example code: ``` PLS X4 OUT M10 PLS X5 OUT M11 ``` Explanation: Yes—each PLS detects its own input’s rising edge.	[Part One] - Mitsubishi FX3U/FX3UC IL Instruction List Code ``` ; Program for demonstrating the use of multiple PLCs in a single FX3U/FX3UC ORG 00H ; Initialize the PLC program counter to address 00H ; Declare variables for each PLC DW 01H, PLC1_VAR1 ; Declare variable for PLC1 at address 01H DW 02H, PLC1_VAR2 ; Declare variable for PLC1 at address 02H DW 03H, PLC2_VAR1 ; Declare variable for PLC…	Yes, multiple PLS (Programmable Logic Sequence) can be used at once in a Mitsubishi FX-series PLC. Each PLS is responsible for detecting the state change of a specific input. To use multiple PLS concurrently, you can assign different inputs to each PLS. Here's an example: ``` ; PLS1 for Input X5 rising edge PLS X5 OUT M10 ; PLS2 for Input X6 rising edge PLS X6 OUT M11 ; PLS3 for Input X7 falling …	[159, 172, 152]	[0.6141, 0.5207, 0.608]	0.2122	0.6038	0.0005	0.0085	0.0194	0.1283	9.22	8.61
mistral:latest	155	What edge does the PLF instruction detect?	Example code: ``` PLF X0 OUT M0 ``` Explanation: Detects X0’s falling edge (ON→OFF) and generates a one-scan pulse.	[Part One] - Mitsubishi FX3U/FX3UC IL Instruction List Code ``` ; Program for detecting rising edge on Q0 of Input Module ORG 0000 ; Initialize the rung variables LDS 0000, LDQ0 ; Main program loop LP0: ; Check if Q0 is logic 0 (low state) LDQ0, LD AND 0001, LA JMP NZ, LP0 ; Check if Q0 changes from low to high (rising edge) LDQ0, LD AND 0001, LA STQ0, ST LDQ0, LD AND 0000, LA JMP NZ, LP0E ; Perf…	The PLF (Pulse Leading Edge Flip-Flop) instruction detects the leading edge (OFF → ON) of the input. Example code: ``` PLF X0 OUT M0 ``` Explanation: The PLF instruction detects the leading edge (rising edge) of X0 and generates a one-scan pulse for M0. This means that when the input X0 transitions from OFF to ON, the output M0 will be activated for one scan (or cycle) of the program.	[115, 159, 150]	[0.6717, 0.5495, 0.5467]	0.5294	0.7963	0.0007	0.1449	0.0339	0.3371	7.33	6.58
mistral:latest	156	Is PLF similar to LDF?	Example code: ``` PLF X1 LDF X2 ``` Explanation: Both detect falling edges; syntax and naming vary.	[Part One] - Mitsubishi FX3U/FX3UC IL Instruction List Code ``` ORG 0000 ' Initialization LDI R15, 0 ; Clear the counter variable R15 LDI R14, 10 ; Initialize the max count value to 10 LDI R13, 0 ; Clear the flag variable R13 (indicating if PLF is similar to LDF) ' Main Loop MAIN: LDI R12, 0x3D01 ; Load the LDF instruction address into R12 LDI R11, 0x0100 ; Load the PLF instruction address into R…	A: Example code: ``` PLF X1 OUT M10 LDF X2 OUT M11 ``` Explanation: No, they are not the same. PLF detects the rising edge of X1 and sets the output M10. LDF independently detects X2’s falling edge and sets the output M11. Both PLF and LDF detect edge transitions on the input, but they detect different edge types (rising for PLF and falling for LDF).	[136, 159, 151]	[0.7703, 0.52, 0.7077]	0.4731	0.758	0.0005	0.0721	0.0191	0.275	9.18	3.93
mistral:latest	157	When to use PLF for button release?	Example code: ``` PLF X3 OUT T1 K30 ``` Explanation: X3 ON→OFF triggers T1 for one scan.	[Part One] - Mitsubishi FX3U/FX3UC IL Instruction List Code ``` ; Program for detecting button release on FX3U/FX3UC ORG 0000 ; Initialize Variables LDI R16, 0 STO 1000, R16 ; Initialize Button Flag (Button NOT pressed) ; Main Program START: LDA INPUT, 0 ; Read input from bit 0 (Button) CPI R16 ; Compare input with previous button status BREQ SKIP ; If button status is the same, skip to next inst…	Example code for using PLF for a button release action: ``` LD X3 ; Load the current state of the button into register X3 PLF X3 ; Wait for the falling edge of the button (button release) OUT M10 ; Trigger M10 when the button is released ``` Explanation: This program waits for the button to be pressed (rising edge), stores its state in X3. Then, it waits for the button to be released (falling edg…	[137, 150, 158]	[0.6691, 0.4517, 0.5549]	0.4896	0.4877	0.0005	0.0059	0.017	0.144	7.65	5.8
mistral:latest	158	Does PLF stay ON?	Example code: ``` PLF X4 OUT M1 ``` Explanation: No—only ON during the scan of X4’s falling edge.	[Part One] - Mitsubishi FX3U/FX3UC IL Instruction List Code ``` ORG 0000 ; Initialize variables and I/O L0000 DS 1F WORD L0100 DS 1F BYTE Q0000 DS BIT Q0001 DS BIT ; Main program L0200 START ; Check if PLF is ON (Input from digital input module) L0210 IN L0100, I/O:PLF_IN L0220 BIT TEST L0100, 0 L0230 JMP NZ L0300 ; If PLF is ON, jump to the next block L0240 JMP L0400 ; If PLF is OFF, jump to the…	Example code: ``` PLF X3 OUT T1 K30 PLS X4 OUT Y0 ``` Explanation: X3 ON→OFF triggers T1 for one scan. Once the X3 input changes from ON to OFF, the PLF (Program Link Function) will stay OFF until the next ON→OFF transition of X3. X4 is used for a continuous output (PLS, Program Link Sequence) that remains ON during the scan of X4’s rising edge. If X4 input is ON during the scan, Y0 will be set t…	[153, 157, 283]	[0.5844, 0.5549, 0.3815]	0.4442	0.6479	0.0008	0.0638	0.0319	0.1972	8.8	7.9
mistral:latest	159	Can PLF and PLS detect the same input?	Example code: ``` PLS X5 OUT M10 PLF X5 OUT M11 ``` Explanation: Yes—one for rising edge, one for falling edge.	[Part One] - Mitsubishi FX3U/FX3UC IL Instruction List Code ``` ORG 0000 ' Program Start LDS 1000 ' Load Data from memory location 1000 ' Input Check BIT PLC.INPUT.bit1 ' Check if bit1 of PLC input is set (PLF) JMPN 0200 ' If not set, jump to label 0200 BIT PLC.INPUT.bit2 ' Check if bit2 of PLC input is set (PLS) JMPN 0100 ' If not set, jump to label 0100 JMP 0300 ' If both PLF and PLS are set, j…	Yes, it is possible for PLF and PLS to detect the same input, but they will detect different edges. Example code: ``` PLS X0 ; Detects X0's rising edge (ON → OFF) OUT M0 PLF X0 ; Detects X0's falling edge (OFF → ON) and generates a one-scan pulse OUT M1 ``` Explanation: In this example, PLS and PLF are both monitoring the same input X0, but PLS detects the rising edge while PLF detects the fallin…	[154, 155, 156]	[0.6141, 0.5495, 0.52]	0.3923	0.5774	0.0008	0.0354	0.0364	0.2056	6.25	6.84
mistral:latest	160	How does the SET instruction latch a bit?	Example code: ``` LD X0 SET M100 ``` Explanation: When X0=ON, M100 is set and remains ON until reset.	[Part One] - Mitsubishi FX3U/FX3UC IL Instruction List Code ``` ORG 0000 ; The program starts at address 0 ; Initialize input and output registers LDD 0000, I0 LDD 0000, Q0 ; Input bit monitoring (DIN0) BIT 0000, I0 BRWZ I0, 0, SKIP_INPUT_MONITORING JMP INPUT_MONITORING SKIP_INPUT_MONITORING: INPUT_MONITORING: ; Check if DIN0 is high BRWZ I0, 1, SET_BIT JMP CONTINUE SET_BIT: ; Set the bit in the …	Example code: ``` LD X3 SET Y5 ``` Explanation: When X3=ON, Y5 is latched ON and remains ON even if X3 turns OFF. This instruction is used to latch a bit in Mitsubishi FX-series PLCs.	[163, 223, 100]	[0.5322, 0.4895, 0.5095]	0.5758	0.6867	0.0007	0.1279	0.041	0.4151	6.66	6.22
mistral:latest	161	What is the difference between SET and OUT?	Example code: ``` LD X1 SET Y0 ``` Explanation: OUT follows input state; SET latches ON until an RST clears it.	[Part One] - Mitsubishi FX3U/FX3UC IL Instruction List Code ```PLC ' Program to demonstrate the difference between SET and OUT instructions ORG 00000 ' Initialize Variables LDD R0, 0 ; Load immediate value 0 into register R0 ST_W R0, 0 ; Store the value in memory location 0 LDD R0, 1 ; Load immediate value 1 into register R0 ST_W R0, 1 ; Store the value in memory location 1 ' Main Program Loop LO…	SET and OUT are both output instructions, but they are used in different contexts. SET is a latching output instruction. It sets the output to the ON state and holds it until explicitly reset or the power is turned off. When you use SET, you are essentially creating a memory location for the output state. For example: ``` LD X2 SET Y5 ``` In this example, loading the value from X2 into the instru…	[124, 162, 262]	[0.6319, 0.3581, 0.2711]	0.4593	0.5695	0.0006	0.0027	0.0281	0.0811	10.01	9.13
mistral:latest	162	How to use SET for motor start hold?	Example code: ``` LD X2 SET Y5 ``` Explanation: Pressing X2 sets Y5 ON and holds it.	[Part One] - Mitsubishi FX3U/FX3UC IL Instruction List Code ``` ; Program for Motor Start and Hold using SET ; Motor START OR 0, DB_Stop_Button ; Check if Stop Button is pressed BRZ START ; If Stop Button is pressed, jump to START BRNZ-1 WAIT ; If Stop Button is not pressed, continue to WAIT START: SET VR_Motor_Speed, 0 ; Set Motor Speed to 0 (Stopped) BR CONTINUE ; Jump to CONTINUE (Skip Motor A…	[Part One] - Mitsubishi FX3U/FX3UC IL Instruction List Code ``` ; Initialize program ORG 000 I_F000 LD X0 ; Load start input OR M0 ; Set self-hold relay M0 if X0 is ON OUT M0 ; Output self-hold relay M0 LD X1 ; Load stop input RST M0 ; Reset self-hold relay M0 if X1 is ON LD M0 ; Check if self-hold relay M0 is ON OR Y0 ; If M0 is ON, output motor relay Y0 END ; End of program ; Motor start hold t…	[60, 164, 261]	[0.5299, 0.3882, 0.4056]	0.3061	0.4273	0.0005	0.0009	0.0275	0.0485	8.36	7.62
mistral:latest	163	How to reset a SET bit?	Example code: ``` LD X3 RST Y5 ``` Explanation: When X3=ON, Y5 is reset OFF.	[Part One] - Mitsubishi FX3U/FX3UC IL Instruction List Code ``` ; Resetting a SET bit (Bit number 0 at Rack 0, Block 0) ORG 0000 ; Initialize variables LDI R15, 0 ; Clear accumulator R15 LDI R14, 0 ; Clear accumulator R14 ; Read input status (e.g., from a sensor) IN R0, Q0000 ; Read input Q0000 (Replace Q0000 with the actual input bit number) ; Check if the input is set (i.e., 1) CJ NZ R15, 10 ; …	To reset a SET bit, you can use the XOR (EX) instruction. Here's an example code: ``` LD X4 ; Load the address of the bit you want to reset EX X4 M10 ; XOR the bit with 0 (effectively resetting it) ``` Explanation: The EX instruction performs a bitwise exclusive OR operation. When you XOR a bit with 0, it effectively resets the bit to OFF. In this example, the bit at the address X4 in the M10 reg…	[164, 221, 165]	[0.7067, 0.3926, 0.3648]	0.5085	0.4701	0.0007	0.0157	0.0222	0.1489	6.34	8.05
mistral:latest	164	Can SET set multiple bits at once?	Example code: ``` LD X4 SET M10 M11 ``` Explanation: Some models allow multiple bits in one SET; often split into lines.	[Part One] - Mitsubishi FX3U/FX3UC IL Instruction List Code ``` ORG 0000 ; Set the origin to address 0000 ; Initialize the variables LD R1, 0 ; Load register R1 with 0 LD R2, 0 ; Load register R2 with 0 LD R3, 0 ; Load register R3 with 0 ; Set the timer for 1 second TON 1, 1000 ; Turn on timer 1 with 1000 ms period LOOP: ; Check a button press (Bit 0 of Input Q0) IN R0, Q0 ; Input Q0 to register …	Yes, in Mitsubishi FX-series PLCs, the OR instruction (ORI) can be used to set multiple bits at once. Here's an example: ``` ORI X3, X4 ``` Explanation: This program sets bit X3 to ON and bit X4 to ON if both bits are currently OFF. The OR instruction performs a bitwise OR operation on the two bits specified. If the result is 1 (true), the corresponding bit in the destination location (X3 in this…	[163, 154, 264]	[0.7067, 0.3556, 0.4307]	0.4317	0.4598	0.0023	0.0053	0.0353	0.087	8.15	8.4
mistral:latest	165	How does the RST instruction clear a bit?	Example code: ``` LD X0 RST M100 ``` Explanation: When X0=ON, M100 is forced OFF.	[Part One] - Mitsubishi FX3U/FX3UC IL Instruction List Code ``` ; Program starts here ORG 00000 ; Set the Output bit 0 of R/S register to 1 (This is our set bit) LDS 0001 ; Set the number of rungs for the program (1 rung in this case) RST 0002 ; Move to the Data area (where the Input and Output bits are stored) MDA ; Check if the Input bit 0 is set (user input) BTC 0001 BRA L01 ; If the input bit…	Example code: ``` LD X4 ; Load the value of bit location 4 into the accumulator (X register) RST 1,B0 ; Clear bit 0 in memory location 1 ``` Explanation: The RST instruction forcibly clears the specified bit in the specified memory location, regardless of its current state. In this example, bit 0 in memory location 1 will be cleared if it is currently set (1). If the bit is already cleared (0), t…	[168, 150, 169]	[0.6832, 0.4475, 0.6303]	0.52	0.6353	0.0006	0.0266	0.0176	0.1008	9.87	6.97
mistral:latest	166	How to pair RST with SET?	Example code: ``` LD X1 SET M50 LD X2 RST M50 ``` Explanation: X1=ON sets M50; X2=ON resets M50.	[Part One] - Mitsubishi FX3U/FX3UC IL Instruction List Code ``` ORG 0000 ; Initialize the I/O variables LDS 0000 ; Set the timer for 1 second delay TIM 0001, 1000 ; Wait for the start button (Q0.bit0) to be pressed WAIT Q0,0001,0000 ; Reset the timer for 1 second delay CLR TIM0 ; Main loop LOOP: ; Check if the start button (Q0.bit0) is pressed ; If yes, set output Q7 to on WAIT Q0,0001,0000 JMPZ …	Example code: ``` LD X2 ; Load the status of X2 into the accumulator (A-register) RST Y5 ; If X2 is ON, immediately clear Y5 LD X3 ; Load the status of X3 into the accumulator (A-register) SET Y2 ; Set Y2 ON if the accumulator is not zero (X2 is ON) ``` Explanation: When X2 is ON, Y5 is cleared immediately. Then, X3 is checked, if it is ON, Y2 is set ON. Otherwise, Y2 remains OFF. So, X2 and X3 a…	[167, 162, 179]	[0.5, 0.3437, 0.2844]	0.4113	0.7158	0.0008	0.0309	0.0435	0.1681	6.95	5.73
mistral:latest	167	Does RST follow input OFF?	Example code: ``` LD X3 RST Y0 ``` Explanation: No—when X3=ON, Y0 is cleared immediately.	[Part One] - Mitsubishi FX3U/FX3UC IL Instruction List Code ``` ORG 0000 ; Program starts from this address ; Set the number of scan cycles (milliseconds) T_ON 1000 T_OFF 2000 ; Input Off delay timer (T_OFF) T_OFF_TIMER T_OFF ; Bit to check if input OFF is active BIT_OFF BIT 0, I_IN0 ; Output to control RST RST_OUT OUT 0, Y_OUT0 ; Start of program START: ; If input OFF is active, start the T_OFF_…	Example code: ``` PLS X5 OUT M10 PLF X5 OUT M11 WAIT X5 RST X5 ``` Explanation: The PLS and PLF instructions are used to detect rising and falling edges on the specified input (X5). The OUT instructions are used to drive outputs (M10 and M11) based on the state of the inputs. The WAIT instruction is used to wait for the specified input to go OFF (low). Finally, the RST instruction is used to forc…	[169, 159, 274]	[0.7125, 0.3952, 0.4651]	0.4715	0.5229	0.0006	0.0096	0.0189	0.1	9.36	5.9
mistral:latest	168	Can RST clear multiple bits at once?	Example code: ``` LD X4 RST M10 M11 M12 ``` Explanation: If supported, resets multiple bits in one line.	[Part One] - Mitsubishi FX3U/FX3UC IL Instruction List Code ```PLC ' Program to clear multiple bits at once ' Bit Addresses: Bit0 (Q0), Bit1 (Q1), Bit2 (Q2) ORG 0000 ; Start Address ' Initialize variables LDR R0,=0 ; Load immediate value 0 to register R0 ST I0,R0 ; Store register R0 to I0 (Output register) ' Wait for Start Input AND R1,I1.0 ; Check if Start Input (Bit0 of I1) is ON BRZ L1 ; If St…	A: No, the RST (Reset) instruction in Mitsubishi FX-series IL programming can only clear a single bit at a time. If you want to clear multiple bits, you would need to use multiple RST instructions, each targeting a different bit. Example code: ``` LD X0 RST M100 LD X1 RST M101 ``` Explanation: When X0=ON, M100 is forced OFF. When X1=ON, M101 is forced OFF.	[165, 164, 274]	[0.6832, 0.5967, 0.3728]	0.5688	0.6566	0.0012	0.0471	0.0252	0.1205	6.85	6.0
mistral:latest	169	How does RST differ from OUT?	Example code: ``` LD X5 OUT Y1 RST Y1 ``` Explanation: OUT drives according to conditions; RST forcibly clears regardless.	[Part One] Here is a simple Mitsubishi FX3U/FX3UC IL program that demonstrates the differences between RST and OUT instructions. ``` ORG 0000 ; Initialize the output as OFF L01: OUT ST_OUT, OFF ; Initialize the counter L02: LD I_COUNTER, 0 ; Main loop L03: ; Check if the counter has reached 10 L04: CMP I_COUNTER, 10 JMP GTO L08 IF EQ ; Increment the counter L05: ADD I_COUNTER, 1 ; Reset the outpu…	A: Example code: ``` RST Y0 ``` Explanation: RST (Reset) is a conditional jump instruction. It will cause an immediate jump to the address specified in the Y-register if the condition specified by the R-register is met. In this case, if the condition (X3) is met, the value in the Y0 register will be cleared immediately. On the other hand, OUT (Output) is an instruction that outputs a value to a s…	[167, 124, 176]	[0.7125, 0.4834, 0.3216]	0.5035	0.6135	0.001	0.0125	0.0447	0.128	6.13	5.19
mistral:latest	170	What is the function of the MPS instruction?	Example code: ``` LD X0 MPS ``` Explanation: Pushes the current logic result (X0 state) onto the stack for MRD/MPP use.	[Part One] - Mitsubishi FX3U/FX3UC IL Instruction List Code ``` ORG 0000 ' Starting Address ; Set the number of scan cycles T_CYCLE 10 ; Initialize variables L01: R_REG0 0 L02: R_REG1 0 ; Main loop L03: CALL L05 L04: JMP L03 ; Subroutine to read input and update the variables L05: ; Read input from Q0 (bit 0) of Input Register 0 ; Store the value in R_REG0 IN 0, Q0, R_REG0 ; Read input from Q1 (b…	The MPS (Memory Push Stack) instruction in Mitsubishi FX-series PLCs stores a value into the memory and then pushes it onto the top of the stack. This is useful in complex multi-stage logic, as it allows for intermediate conditions to be saved for later retrieval, thereby reducing redundant checks in the program. Here's an example IL program demonstrating the usage of MPS: ``` LD X0 MOV Y0, 10 ; …	[180, 174, 185]	[0.8289, 0.7111, 0.5885]	0.365	0.7208	0.0007	0.0094	0.0233	0.1089	8.68	6.8
mistral:latest	171	What is the relationship between MPS, MRD, and MPP?	Example code: ``` LD X1 MPS MRD MPP ``` Explanation: MPS pushes, MRD reads top without popping, MPP reads and pops the top—stack mechanism.	[Part One] - Mitsubishi FX3U/FX3UC IL Instruction List Code ``` ; Program to demonstrate the relationship between MPS, MRD, and MPP ORG 0000 ; Initialize memory LDS 00 ; Set MRD (Memory Read Direction) MRD 02, 01, 00, 00 ; Read from SRAM (memory block 02, byte 01, bit 00) ; Set MPS (Memory Program Start) and MPP (Memory Program End) MPS 02 MPP 05 ; Main loop LOOP: ; Read sensor value (assuming it…	The relationship between MPS (Memory Pointer Stack), MRD (Memory Read), and MPP (Memory Pop) in Mitsubishi FX-series PLCs is as follows: 1. MPS is used to store values temporarily, acting as a stack. These stored values can be later retrieved when needed. 2. MRD is used to read data from memory without removing it from the stack. This means that the data remains on the stack for future use. 3. MP…	[176, 174, 184]	[0.8995, 0.6911, 0.7218]	0.4549	0.7124	0.0007	0.0042	0.0485	0.0705	7.95	9.6
mistral:latest	172	Can MPS be used multiple times in a row?	Example code: ``` LD X2 MPS LD X3 MPS ``` Explanation: Yes—pushes multiple levels; MPP pops each in turn.	[Part One] - Mitsubishi FX3U/FX3UC IL Instruction List Code ``` ORG 0000 ; Reset the program counter to the starting address (0000) upon power-up RST ; Program variables LDS 01 WRT_MPS: ; Register Y contains the value to be multiplied by 16 (MPS instruction) ; The result is stored in register X MPS Y, 4 ; Check if the value is greater than 100 ; If true, jump to the label ERROR LDR X, 100 CMP X J…	Yes, MPS (Memory Preserve Stack) can be used multiple times in a row. Example code: ``` // Store intermediate condition LD X1 MPS // Consecutive MPS MPS LD X2 MPS // Retrieve stored conditions MRD OUT Y10 MRD OUT Y11 MPP ``` Explanation: MPS is used to store intermediate conditions for later retrieval, reducing redundant checks. In the provided example, X1, X2 are stored in MPS, then retrieved an…	[174, 121, 177]	[0.5818, 0.5074, 0.5438]	0.4114	0.5455	0.0007	0.023	0.0311	0.1782	7.31	6.83
mistral:latest	173	What if MRD/MPP are not used after MPS?	Example code: ``` LD X4 MPS LD X5 OUT Y0 ``` Explanation: Logic still works, but leftover stack entries may consume resources.	[Part One] - Mitsubishi FX3U/FX3UC IL Instruction List Code ``` ; Program to control a simple LED based on input from a sensor ORG 00000 ; Inputs I_INPUT_SENSOR LD R0 ; Outputs O_LED LD R1 ; Work registers R2, R3, R4, R5, R6, R7, R8, R9, R10, R11, R12, R13, R14, R15 ; Initialization START: ST START, R0 ; Save the starting address to R0 for later use ORG 00010 SET R2, 0 ; Initialize counter for se…	If MRD/MPP are not used after MPS, the pushed data will remain on the stack until it is overwritten by another push operation or until the program ends. In other words, the data will not be read or popped off the stack. Example code: ``` LD X1 ; Push X1 onto the stack MPS ; Push X2 onto the stack LD X3 ; Push X3 onto the stack ; No MRD or MPP to read or pop the stack, the pushed data remains on t…	[171, 182, 172]	[0.8654, 0.6671, 0.5662]	0.3363	0.5576	0.0006	0.0199	0.0184	0.0795	9.88	4.85
mistral:latest	174	When is MPS useful?	Example: Complex multi-stage logic. Explanation: Stores intermediate conditions for later retrieval, reducing redundant checks.	[Part One] - Mitsubishi FX3U/FX3UC IL Instruction List Code ``` ; Program for detecting MPS (Motor Protection Signal) and displaying it on an HMI ORG 0000 JMP MAIN ; Variables L0000: DS 1 W MAIN: ; Initialization ST X, L0000 LD I, 1000 ; Wait for 1 second CALL DELAY ; Call delay subroutine ; Main loop LOOP: ; Read MPS input LD I, IN1 ; Input 1 for MPS IN R BIT 4, R ; Check if MPS is high (active)…	When MPS (Move Program Result to Stack) is useful in a Mitsubishi FX-series PLC program when you want to save the current state of a register (X0-X7) onto the stack for later use with MRD (Move Result from Stack to Register) or MPP (Move Program Result from Stack and Pop). This can be particularly useful when you need to save the result of a complex calculation or a condition check for later use …	[173, 170, 172]	[0.712, 0.7111, 0.5818]	0.1548	0.2663	0.0003	0.002	0.0161	0.0412	9.22	5.04
mistral:latest	175	How does the MRD instruction work?	Example code: ``` LD X0 MPS MRD OUT Y0 ``` Explanation: MRD reads the top of stack and combines it with current logic without popping.	[Part One] - Mitsubishi FX3U/FX3UC IL Instruction List Code ``` ; Program Startup ORG 00H JMP MAIN ; Variables DW VAR1, VAR2, VAR3 ; Subroutine to Initialize Variables ORG 10H INIT_VAR: LD VAR1, 0 LD VAR2, 0 LD VAR3, 0 RTS ; Main Program ORG 20H MAIN: CALL INIT_VAR ; Call the subroutine to initialize variables ; MRD instruction example MRD 0100h, 1, VAR1 ; Read input from address 0100h and store …	The MRD (Memory Read) instruction in Mitsubishi FX-series PLC reads a value from the memory and pushes it onto the stack. Here is an example code for combining MRD with AND/OR operations: ``` ; Load the memory address to be read LD M10 ; Push the current logic result (X0 state) onto the stack for MRD use MPS ; Read the value at the memory address M10 MRD ; Perform an AND operation with the value …	[170, 179, 178]	[0.6132, 0.5544, 0.5597]	0.4663	0.7308	0.0011	0.0195	0.0651	0.1436	6.11	7.69
mistral:latest	176	What is the difference between MRD and MPP?	Example code: ``` MRD MPP ``` Explanation: MRD reads without removing; MPP reads and pops the top.	[Part One] - Mitsubishi FX3U/FX3UC IL Instruction List Code ``` ; Program to demonstrate the difference between MRD and MPP ; Registers and variables are defined at the beginning ORG 00H LD R1,00H ; Initialize counter register R1 to 0 LD R2,00H ; Initialize timer register R2 to 0 MAIN_LOOP: ; Timer routine: Increment R2 every 100ms LD R3,100 ; Set timer value (100ms) CALL TIMER_SUB ; Call the tim…	MRD (Memory Read Data) and MPP (Memory Pop Data) are both instructions used in Mitsubishi FX-series PLCs for data manipulation. The key difference between them lies in how they handle data on the stack. 1. MRD: Memory Read Data reads data from memory without popping the top of the stack. This means that the data being read remains on the stack after the operation. Example code: ``` LD X0 ; Load t…	[181, 179, 175]	[0.9809, 0.5035, 0.6084]	0.5346	0.713	0.0006	0.0074	0.0396	0.0873	9.21	7.87
mistral:latest	177	Can you use MRD multiple times on the same top stack?	Example code: ``` // After MPS LD X1 MPS // Consecutive MRD MRD OUT Y10 MRD OUT Y11 ``` Explanation: Yes—MRD can read the same top until MPP pops it.	[Part One] - Mitsubishi FX3U/FX3UC IL Instruction List Code ``` ORG 0000 ; Initialize the I/O and variables LDS 0000 X(0) = 0 ; Main program loop LP1: ; Read Input from LD3 (assuming it is a digital input) INP LD3 MOV X(0), R ; Check if the input is ON (high) JMPZ LP2 ; If input is ON, execute the following steps ; Move the value 1 to the top stack (R = 1) LD 1 ; Multiply the top stack by the val…	A: Yes, you can use MRD multiple times on the same top stack, but each time you use it, it will read the current top stack entry. Here's an example IL program that demonstrates this: ``` PLS X1 OUT M10 PLS X2 OUT M11 ; Read M10 twice and store the results in X3 and X4 LD M10 MRD ST X3 LD X3 MPS LD M10 MRD ST X4 ; Combine M10 and M11 with AND and OR operations LD M10 MPS LD M11 MRD OR X6 LD X3 MRD…	[178, 154, 179]	[0.7339, 0.5519, 0.4856]	0.42	0.7206	0.0029	0.008	0.0418	0.1172	6.85	9.8
mistral:latest	178	Can MRD only read the top stack entry?	Explanation: Yes—only the top can be read; pop it first to access deeper levels.	[Part One] - Mitsubishi FX3U/FX3UC IL Instruction List Code ``` ORG 00000 ; Initialize the program LDS 0000,00 ; Load immediate value 0 into the data register D000 CLR ALL ; Clear all rung outputs ; Create a loop that runs every 10ms LOOP: CALL TIMER ; Call the timer subroutine to wait for 10ms ; Read value from MRD (Memory Register Bank D) MRD D,0 ; Read the top stack entry from MRD (Memory Regi…	Yes, MRD can only read the top entry of the stack. Here's an example of an IL program to demonstrate this: ``` // After MPS LD X1 MPS // MRD reads the top of stack MRD OUT Y10 // Pop the top value from the stack MPS // Load another value to the top of stack LD X2 MPS // MRD reads the new top value MRD OUT Y11 ``` In this example, MRD reads the top value of the stack (X1) and stores it in Y10. Aft…	[177, 175, 274]	[0.7339, 0.5597, 0.3468]	0.1592	0.4576	0.0009	0.0038	0.0209	0.1045	8.04	5.55
mistral:latest	179	How to combine MRD with AND/OR?	Example code: ``` LD M10 MPS LD X5 MRD AND X6 OUT Y0 ``` Explanation: Push M10, then MRD reads it and ANDs with X6.	[Part One] - Mitsubishi FX3U/FX3UC IL Instruction List Code ``` ORG 00000 ; Program Name LDP1 PGM_START LDD 1 STD PGM_NAME LDD 'P' STD PGM_NAME+1 LDD 'L' STD PGM_NAME+2 LDD ' ' STD PGM_NAME+3 LDD 'C' STD PGM_NAME+4 LDD 'O' STD PGM_NAME+5 LDD 'M' STD PGM_NAME+6 LDD 'B' STD PGM_NAME+7 LDD 'I' STD PGM_NAME+8 LDD 'N' STD PGM_NAME+9 LDD 'E' STD PGM_NAME+10 LDD 'D' STD PGM_NAME+11 LDD ' ' STD PGM_NAME+…	Example code: ``` // Initialize R register for AND operation R01 AND X1 // Initialize R register for OR operation R02 OR X2 // Start of MRD loop LBL MRD_LOOP // Read input (repeating until MRD finds 0) MRD BNE Z1 IF0_NOT_ZERO // If not zero, jump to IF0_NOT_ZERO JMP MRD_LOOP // Else, loop back IF0_NOT_ZERO: // Combine the read value with AND result OR X1 R01 // Combine the read value with OR resu…	[122, 176, 177]	[0.5689, 0.5035, 0.4856]	0.4629	0.6343	0.0009	0.0063	0.0475	0.0876	9.39	6.49
mistral:latest	180	What is the function of the MPP instruction?	Example code: ``` LD X0 MPS MPP ``` Explanation: MPP reads and pops the top of the stack, removing it afterward.	[Part One] - Mitsubishi FX3U/FX3UC IL Instruction List Code ``` ORG 0000 ; Program starts at address 0000 ; Initialize the rungs R000: X OR I-Bit ; Check if the input bit is ON (1) R001: X AND Q-Bit ; Check if the output bit is OFF (0) R002: X OR Timer Overflow Bit ; Check if the timer has overflowed R003: X AND R001 ; If both Q-Bit and Timer Overflow are OFF, go to R004 R004: X NOT ; Invert the …	The MPP (Memory Push Pop) instruction in Mitsubishi FX-series PLC is used to pop the data from the stack. When multiple data are pushed onto the stack using MPS (Memory Push Stack) or LDP (Logic Detect Push Stack), MPP is used to restore or free the stack. Example code: ``` LD X2 MPS ; Push X2 onto the stack LD X3 MPS ; Push X3 onto the stack MPP ; Pop the top two data from the stack ``` In this …	[170, 182, 90]	[0.8289, 0.6179, 0.5713]	0.3348	0.7359	0.0013	0.0283	0.0308	0.1618	6.88	5.4
mistral:latest	181	How does MPP differ from MRD?	Example code: ``` LD X1 MPS MRD MPP ``` Explanation: MRD reads without popping; MPP reads and pops.	[Part One] - Mitsubishi FX3U/FX3UC IL Instruction List Code ``` ; Program for comparing MPP and MRD ORG 0000 ; Inputs LDA_I IN1 ; Input 1 (MPP or MRD) LDA_I IN2 ; Input 2 (Setpoint) ; Constants LDW_I CONST_MPP,100 ; MPP constant (100 in this example) LDW_I CONST_MRD,200 ; MRD constant (200 in this example) ; Variables STR CONV_MPP,0 ; Conversion variable for MPP STR CONV_MRD,0 ; Conversion variab…	Example code: ``` MPP LD X1 MPS ``` Explanation: MPP reads and pops the top item from the stack, while MRD reads the top item without removing it. In this example, MPP is used to read and remove the top item from the stack, and then MPS is used to push a new item onto the stack. If MRD were used instead of MPP, the top item would still be on the stack after being read.	[176, 183, 182]	[0.9809, 0.5418, 0.6746]	0.4796	0.7972	0.0008	0.0334	0.0341	0.2667	7.14	5.49
mistral:latest	182	When should MPP be used?	Example code: ``` LD X2 MPS LD X3 MPP ``` Explanation: After multiple pushes, use MPP to restore or free the stack.	[Part One] - Mitsubishi FX3U/FX3UC IL Instruction List Code ``` ; Program for using MPP (Motion Plotter) ; This program assumes the presence of an X-Y table with encoders for position feedback ; and a servo motor for each axis. ORG 0000 JMP Main ORG 0030 Main: ; Initialize I/O, timers, and variables ST X, Dreg_X ; Save initial position of X-axis ST Y, Dreg_Y ; Save initial position of Y-axis LD I…	MPP (Memory Pop and Push) is used when you need to save a value temporarily on the stack and then later use it. Example code: ``` LD X1 // Load value from memory address X1 into the accumulator MPS // Store the accumulator value on the stack without popping LD X2 // Load value from memory address X2 into the accumulator MPP // Store the accumulator value on the stack and pop the previous top valu…	[181, 174, 183]	[0.6746, 0.623, 0.539]	0.3953	0.6779	0.0006	0.0187	0.0272	0.1183	9.89	6.03
mistral:latest	183	Does MPP affect the next stack entry?	Example code: ``` LD X4 MPS LD X5 MPS MPP ``` Explanation: Popping the top makes the next entry the new top.	[Part One] - Mitsubishi FX3U/FX3UC IL Instruction List Code ``` ORG 0000 ; Initialize the program STW 00, 00 ; Clear word at address 00 STL 01, 01 ; Clear long word at address 01 ; Define a constant for the delay time (ms) DEFV DELAY_TIME, 1000 ; Define a label for the main loop START: ; Read input from PLC I/O (for example, from a sensor) RDIN 00, IN0 ; Read input from IN0 and store it in R0 ; C…	No, the MPP (Move and Pop) instruction in Mitsubishi FX-series PLCs does not affect the next stack entry. It only reads and pops the current top stack entry, removing it from the stack. The next stack entry remains unaffected and can be accessed as usual. Example code: ``` LD X0 ; Load the value from memory location X0 into the accumulator MPS ; Move the accumulator content to the top of the stac…	[173, 178, 180]	[0.5704, 0.5005, 0.5608]	0.1863	0.4767	0.001	0.0303	0.0252	0.186	9.33	8.26
mistral:latest	184	What if not all MPS have matching MPP?	Explanation: Leftover stack entries may exhaust stack space, though logic still runs.	[Part One] - Mitsubishi FX3U/FX3UC IL Instruction List Code ``` ORG 0000 ; Initialize the I/O and variables L0000: DS 32 ; Reserve 32 words for data storage L0010: X 32 ; Initialize all data to zero ; Inputs L0020: I 00 ; MPS input L0021: I 01 ; MPP input ; Outputs L0030: O 00 ; Output for matching MPS and MPP L0031: O 01 ; Output for non-matching MPS and MPP ; Constant for comparison L0040: DC 0…	A: Example code: ``` LD X2 MPS LD X3 MPS LD X4 OUT Y0 MPP LD X5 OUT Y1 ``` Explanation: Pushing multiple levels onto the stack with MPS, but only popping some of them with MPP will leave the leftover stack entries, consuming resources. In this example, the value in X4 is written to Y0, and the value in X5 is written to Y1. The values in X2 and X3 remain on the stack after the MPP instruction, con…	[173, 172, 183]	[0.7786, 0.5766, 0.5491]	0.1512	0.5148	0	0.0029	0.0056	0.1099	7.63	5.55
mistral:latest	185	What does the END instruction signify in a PLC program?	Example code: ``` END ``` Explanation: Marks the end of the main program; PLC returns to the scan start.	[Part One] - Mitsubishi FX3U/FX3UC IL Instruction List Code ```plc ORG 0000 ; Reset the program counter to the beginning of the program upon power-up or reset R_JMP START ; Jump to the START label upon power-up or reset START: ; Beginning of the main program ; Input Scan (SR Scan) IN SR00-SR15, I000-I15 ; Read the input status of I000-I15 into SR00-SR15 ; Output Scan (QO Scan) OUT QO00-QO07, O000…	The END instruction signifies the end of the PLC program. It is used to mark the last instruction in the program. When the PLC is in run mode and reaches the END instruction, it stops executing the program. If the END instruction is not present, the program may not compile correctly or may continue to loop indefinitely. Example code: ``` LD M8001 OUT Y0 END ``` Explanation: This code checks if th…	[188, 195, 170]	[0.6209, 0.5567, 0.5885]	0.4491	0.7456	0.0138	0.0418	0.0627	0.1475	8.63	5.95
mistral:latest	186	What happens if END appears mid-program?	Example code: ``` LD X0 OUT Y0 END LD X1 OUT Y1 ``` Explanation: Code after END is not executed; END should be at the very end.	[Part One] - Mitsubishi FX3U/FX3UC IL Instruction List Code ``` ; Program Start ORG 0000 ST R0, PROG_START ; Store program start address ; Variables LDD R1, 0 ; Initialize counter variable R1 to zero LOOP: ADD R2, 1 ; Initialize delay variable R2 to 1 DELAY: LDD R3, 1 ; Read input from Q0 BRA R3, CONTINUE ; If Q0 is high (1), skip to CONTINUE SUB R2, 1 ; Decrement delay counter R2 if Q0 is low (0…	If `END` appears mid-program, it will terminate the current program sequence and execute the rest of the program up to the `END`. Any following instructions after the `END` will be ignored. However, it's best to place the `END` at the end of the program to ensure all instructions are executed as intended. Here's an example of a simple Mitsubishi FX-series IL program with an explicit `END`: ``` OR…	[188, 187, 153]	[0.6798, 0.466, 0.3593]	0.4752	0.5459	0.0017	0.0024	0.044	0.0615	8.88	8.92
mistral:latest	187	What is the difference between FEND and END?	Example code: ``` FEND END ``` Explanation: FEND separates main and sub/interrupt routines; END ends the entire program.	[Part One] - Mitsubishi FX3U/FX3UC IL Instruction List Code ``` ' Program starts here ORG 0000 Rung_0: ' Input Check - Check if the input 'Q0' is OFF (0) BIT Q0, BIT_CHECK_OFF JMP_NZ Rung_1 ' Jump to Rung_1 if Q0 is ON (1) ' Output 'Q1' is set to OFF (0) OUT Q1, OFF ' Wait for 1 second DELAY_MS 1000 ' Output 'Q1' is set to ON (1) OUT Q1, ON ' Repeat the loop every 2 seconds DELAY_MS 2000 JMP Rung…	In Mitsubishi FX-series PLC, both `FEND` and `END` serve the purpose of marking the end of a program. However, there is a key difference between the two: 1. `END` indicates the end of a single instruction sequence or routine. It stops the execution of the current sequence and returns control to the calling routine or the main program. 2. `FEND` is used to mark the end of a function block. Functio…	[186, 176, 161]	[0.466, 0.2764, 0.269]	0.4262	0.7067	0.0015	0.0069	0.0457	0.0766	7.04	7.78
mistral:latest	188	What if there is no END instruction?	Explanation: Compilation may fail or the system may auto-insert END; it’s best to explicitly include it.	[Part One] - Mitsubishi FX3U/FX3UC IL Instruction List Code ``` ORG 0000 ; Program starts at address 0000 ; Initialize variables LD R3, 0000 ; Initialize counter to 0 LD R4, 0001 ; Initialize timer to 1000ms (1 second) ; Main loop L_START: LD R5, IN1 ; Read input IN1 BRZ L_SKIP ; If IN1 is not pressed, skip to L_SKIP LD R2, 0002 ; Set delay to 2 seconds LD R4, R2 ; Store new delay value in timer …	If there is no `END` instruction in the program, the PLC will continue executing the instructions from the beginning in an infinite loop. This is not ideal because it can cause the PLC to get stuck and potentially affect other programs or the overall system operation. It's essential to include an `END` instruction to properly terminate the program. Here's the complete IL program with the `END` in…	[186, 140, 60]	[0.6798, 0.4276, 0.4787]	0.1581	0.2591	0.0007	0.0031	0.0313	0.0964	6.12	8.66
mistral:latest	189	Do subroutines or interrupts need END?	Example code: ``` SUBROUTINE ...program... END ``` Explanation: Yes—each subroutine or interrupt also needs END.	[Part One] - Mitsubishi FX3U/FX3UC IL Instruction List Code ``` ORG 0000 ; Reset routine (Routine 0000h) RST_RST WRD 01, 00 ; Clear all I/O bits (ORG 0000, line 1) ; Main Program (Routine 0001h) RST_MAIN CALL RST_RST ; Call the Reset routine (ORG 0001, line 2) ; Inputs and Outputs initializations WRD 00, 01 ; Bit 0 set (ORG 0002, line 3) - Enable input Q0 WRD 01, 02 ; Bit 1 set (ORG 0003, line 4)…	A: No, subroutines and interrupts do not need an `END` statement. The `FEND` statement is used to end a subroutine or an interrupt routine, while the main program should end with an `END` statement. Example code for a subroutine: ``` SR START LD X0 OUT Y0 FEND ``` Example code for an interrupt routine: ``` IR INTERRUPT LD X0 OUT Y0 FEND ``` In this case, the main program would end with an `END` s…	[186, 193, 187]	[0.6552, 0.3648, 0.419]	0.3947	0.778	0.0005	0.0115	0.0367	0.1579	9.21	8.52
mistral:latest	190	What is the state of M8000 when the PLC enters RUN mode?	Example code: ``` LD M8000 OUT Y0 ``` Explanation: When the PLC is in RUN mode, M8000 remains ON, causing Y0 to be energized.	[Part One] - Mitsubishi FX3U/FX3UC IL Instruction List Code ``` ORG 0000 ; Initialize memory LDS 0000 ; Input Scan IN Input_Module_Address, MQ0000 ; Check if a button is pressed (Example: BUTTON1) BIT MQ0000, 00000001 ; Check bit 0 of the input word JMPN SKIP_SET_M8000 ; If button not pressed, jump to SKIP_SET_M8000 ; Set M8000 output to ON OUT MQ8000, 00000001 ; Set bit 0 of the output word MQ80…	Example code: ``` LD M8000 NOT OUT Y0 ``` Explanation: M8000 is the b-contact for STOP monitoring; when PLC is in RUN, M8000=ON, so NOT operation will invert the state, making Y0 ON.	[195, 275, 194]	[0.9639, 0.6344, 0.7839]	0.4253	0.8299	0.0009	0.223	0.0609	0.5455	6.92	7.71
mistral:latest	191	How to use M8000 to determine if the program is running?	Example code: ``` LD M8000 AND X0 OUT M10 ``` Explanation: M10 is activated only when the PLC is in RUN (M8000=ON) and X0=ON.	[Part One] - Mitsubishi FX3U/FX3UC IL Instruction List Code ``` ; Program to check if the PLC is running (M8000) ORG 00000 ; Initialize I/O and Variables LDS 0000 ; Load Data Set 0 ; Set Q0.0 as output for M8000 status STS 1000,0000 ; Set Q0.0 as output ; Main program loop LPO 01 ; Check if M8000 is running (Rung 0) M8000 ; If M8000 is running, set Q0.0 (output) to ON BRP 02 STS 1000,0001 ; Set Q…	Example code: ``` LD M8000 ; Load the status of M8000 (indicating if the program is running) BR FZ M8000 ; If M8000 is OFF, jump to the end (indicating the program is not running) ; Insert your program logic here JMP M20 ; If the program is running, jump to the end label M20 FZ: ; End label ``` Explanation: This program uses M8000 to determine if the program is running or not. If the program is r…	[190, 236, 209]	[0.6125, 0.5438, 0.584]	0.6551	0.538	0.0036	0.0291	0.0673	0.1429	8.45	6.06
mistral:latest	192	Can M8000 be used as a global start condition?	Example code: ``` LD M8000 OUT Y5 ``` Explanation: Yes. In the main program, M8000 indicates the PLC is running, and Y5 can be used to signal the device is powered on.	[Part One] - Mitsubishi FX3U/FX3UC IL Instruction List Code ``` ORG 0000 ; Initialize I/O variables LDA_I Q0000, I0000 ; Load input Q0000 to I0000 LDA_I Q0001, I0001 ; Load input Q0001 to I0001 ; Set M8000 as a global start condition (Rung 0) STS_G M8000, G0000 ; Set global bit M8000 in G0000 ; Main Program (Rung 1) STS_L G0000, L0000 ; Load global bit G0000 to L0000 BRF_S L0000, L0010 ; If L0000…	To use M8000 as a global start condition, we can modify the IL program to check if the PLC enters the RUN mode and then set a flag (Y0) accordingly. Here's the complete IL program: ``` LD M8000 ; Load the status of M8000 (RUN mode) OR X1 ; If RUN mode, set flag X1 OUT Y0 ; Output the flag Y0 to reflect the global start condition ``` Explanation: When the PLC enters RUN mode, M8000 will be ON, and…	[213, 190, 199]	[0.6444, 0.6153, 0.6191]	0.2961	0.6034	0.002	0.015	0.0789	0.1515	7.65	8.34
mistral:latest	193	How to combine M8000 with the emergency stop function?	Example code: ``` LD M8000 AND X1 // X1 is the emergency stop button OUT Y10 ``` Explanation: Y10 is activated only when the PLC is in RUN and the emergency stop button is not pressed.	[Part One] - Mitsubishi FX3U/FX3UC IL Instruction List Code ``` ; Program to combine M8000 with the emergency stop function ORG 0000 ; Set the program name and version L1000: LD LV0001, WORD_PROG_NAME ; Load program name L1001: LD LV0003, WORD_PROG_VERSION ; Load program version ; Initialize variables L2000: LD I0000, Q0000 ; Clear Q0000 L2001: LD I0001, Q0001 ; Clear Q0001 L2002: LD I0002, Q0002…	Instruction List Code: ``` LD X0 ; Normal start SET M0 ; Set hold LD X1 ; Emergency stop RST M0 ; Immediately reset LD M0 ; If M0 is still ON OR X1 ; Check if emergency stop is still active LD M8000 ; If not, call M8000 routine OUT Y0 ; Motor runs END ; End of program ``` Explanation: The provided code is a modification of the emergency stop function you provided earlier, with the addition of M80…	[213, 201, 66]	[0.8608, 0.613, 0.6315]	0.6167	0.7997	0.006	0.0164	0.0942	0.2045	8.21	5.88
mistral:latest	194	What happens to M8000 when the PLC switches to STOP mode?	Example code: ``` LD M8000 OUT Y0 ``` Explanation: When the PLC leaves RUN mode, M8000 turns OFF, and Y0 turns OFF accordingly.	[Part One] - Mitsubishi FX3U/FX3UC IL Instruction List Code ``` (* Program starts here *) ORG 0000 (* Set the mode to STOP at startup *) L0000: ST START (* Define the START routine *) R0005: START L0010: ORG 0010 (* Check if M8000 is currently ON *) L0015: BIT M8000 L0020: BZ L0030 (* If M8000 is OFF, skip to L0030 *) (* Turn off M8000 *) L0025: OUT 1000, OFF (* Wait for M8000 to stop *) L0030: W…	Example code: ``` ST X,0 LD M8000 OUT Y0 ST X,1 ST M8000 ``` Explanation: When the PLC is in RUN mode, M8000 remains ON, causing Y0 to be energized. When the PLC switches to STOP mode, the state of M8000 is saved in memory location X,1, and the output Y0 is turned OFF by setting M8000 to OFF. When the PLC returns to RUN mode, the saved state of M8000 is loaded from memory location X,0, causing Y0…	[217, 198, 190]	[0.8567, 0.7349, 0.7839]	0.5469	0.8791	0.0037	0.0878	0.0802	0.2931	7.18	8.33
mistral:latest	195	What is the state of M8001 under PLC RUN mode?	Example code: ``` LD M8001 OUT Y0 ``` Explanation: M8001 is the b-contact for RUN monitoring; when PLC is in RUN, M8001=OFF, so Y0 remains OFF.	[Part One] - Mitsubishi FX3U/FX3UC IL Instruction List Code ``` ORG 0000 ; Initialize I/O variables LDI R15, 0 ; Clear R15 (used for I/O read/write) ; Input Read IN R1, I0000 ; Read input from bit 0 of I0000 (assuming M8001 is connected to this input) ; Conditional Check BRZ SKIP_SET_M8001 ; If M8001 is not pressed (R1 = 0), skip setting it ; Output Set OUT O0000, 1 ; Set output O0000 (assuming M…	Example code: ``` LD M8001 OUT Y0 ``` Explanation: When the PLC is in RUN mode, M8001 remains ON, causing Y0 to be energized. In this example, when the PLC enters RUN mode, M8001 is loaded and output to Y0, making Y0 energized. The state of M8001 in RUN mode is ON, just like the previous examples.	[190, 206, 217]	[0.9639, 0.676, 0.7385]	0.5262	0.838	0.0021	0.1804	0.0779	0.3457	6.64	5.74
mistral:latest	196	What is the difference between M8000 and M8001?	Example code: ``` LD M8000 OUT Y1 LD M8001 OUT Y2 ``` Explanation: M8000 (a-contact) is ON in RUN; M8001 (b-contact) is OFF in RUN. They are complementary.	[Part One] - Mitsubishi FX3U/FX3UC IL Instruction List Code ``` ; Program Start ORG 0000 ST X, 00 ; Initialize all bits of output register X to 0 ORG 0001 LD R, M8000 ; Load the value of M8000 into register R ORG 0002 LD I, 0003 ; Load the address 0003 into the instruction pointer (I) ORG 0003 LD R, M8001 ; Load the value of M8001 into register R ORG 0004 SUB R, R ; Subtract the value of R from i…	Example code: ``` LD M8000 LD M8001 ``` Explanation: M8000 detects AC main power loss; M8001 detects DC 24V main power loss. In other words, M8000 monitors the presence of AC main power, while M8001 monitors the presence of DC 24V main power. These two functions are separate and can be used in different applications where either AC or DC power is the primary source. Just like in the examples you …	[237, 208, 205]	[0.8947, 0.7312, 0.8516]	0.5521	0.5485	0.0009	0.0536	0.063	0.2031	7.42	8.38
mistral:latest	197	How to use M8001 to create a condition that never becomes true?	Example code: ``` LD M8001 OUT M10 ``` Explanation: In RUN mode M8001=OFF, so M10 is never driven. Useful to temporarily disable a program section.	[Part One] - Mitsubishi FX3U/FX3UC IL Instruction List Code ```PLC // Program starts with ORG 0000 to specify the starting address ORG 0000 // Define variables LW R1, 0001 // Load immediate value 1 to register R1 LW R2, 0002 // Load immediate value 2 to register R2 // Loop forever SECOND L1 // Start a timer with a period of 1 second (0.1 ms timer, 100 counts) L1: // Check if both registers R1 and…	Example code: ``` LD M8001 OUT Y0 ``` Explanation: M8001 indicates the PLC's internal timer has exceeded the maximum value (2147483647 counts). By setting Y0 output, this condition will never become true because the PLC's timer cannot exceed its maximum value. This can be used for creating a loop, delay, or an infinite wait condition in your program.	[192, 104, 271]	[0.5652, 0.4853, 0.5083]	0.3185	0.5035	0.0009	0.0917	0.0366	0.2683	7.08	7.91
mistral:latest	198	Does M8001 change state in STOP mode?	Example code: ``` LD M8001 ``` Explanation: Usually M8001 remains OFF in STOP mode; some models may differ, refer to the manual.	[Part One] - Mitsubishi FX3U/FX3UC IL Instruction List Code ``` ; Program to check if M8001 changes state in STOP mode ORG 0000 ; Set the I/O address for M8001 LDS 0000 INP M8001,IO0 ; Store the initial state of M8001 STS 0001 ; Wait for the STOP mode STS 0002 WAIT O0 ; Check if STOP mode is still active LD 0002,R15 CMP R15,#00 BNE ERROR_STOP_MODE ; Toggle M8001 and check if it changes state LD 0…	[Part One] - Mitsubishi FX3U/FX3UC IL Instruction List Code ``` ; Start of Program ORG 0000 ; Initialize Outputs LD M8000 OUT Y0 ; Define the main loop LOOP: ; Check if in RUN mode LD M7101 BNE SKIP_SET_M8001 ; If in RUN mode, toggle state of M8001 LD M8001 XOR M8001 OUT M8001 SKIP_SET_M8001: ; Check condition for M8002 LD M8002 OUT M1 LD M8003 OUT M2 BZ SKIP_TOGGLE_M8003 ; If M8002 is ON, toggle…	[194, 206, 272]	[0.7349, 0.659, 0.6603]	0.5839	0.5187	0.0016	0.0028	0.0447	0.0723	15.19	10.97
mistral:latest	199	Can M8001 be used instead of a NOP instruction?	Example code: ``` LD M8001 OUT Y5 ``` Explanation: Yes. Using M8001 creates a network that never executes, similar to NOP.	[Part One] - Mitsubishi FX3U/FX3UC IL Instruction List Code ```plc // Program starts from address 0 ORG 0 // Initialization LD I0, 0 LD I1, 0 LD I2, 0 LD I3, 0 // Main loop L_MAIN: // Check if MQ0 is ON IN MQ0, I0 BR F0, L_ON BR T0, L_OFF L_ON: // Increase the counter I3 IN CR, I3 ADD I3, 1 OUT CR, I3 // Check if I3 is greater than 100 LD I4, 100 CMP I3, I4 BR Z1, L_RESET // Increment I0 and I1 A…	Yes, M8001 can be used as a No Operation (NOP) instruction in Mitsubishi FX-series PLCs. Example code: ``` M8001 ; NOP instruction ``` Explanation: M8001 is a no-operation instruction that doesn't perform any action and only takes one instruction cycle. It can be used as a placeholder or to maintain the program's timing and structure. Using M8001 as a NOP is perfectly acceptable as it doesn't aff…	[192, 237, 264]	[0.6191, 0.5787, 0.6023]	0.2648	0.6451	0.0008	0.0211	0.039	0.1957	8.28	7.52
mistral:latest	200	When is M8002 briefly ON?	Example code: ``` LD M8002 OUT M0 ``` Explanation: M8002 is ON only during the first scan after PLC enters RUN, then automatically turns OFF.	[Part One] - Mitsubishi FX3U/FX3UC IL Instruction List Code ``` ; Program for making M8002 briefly ON ; Input: LD1 (Bit 0) - ON when M8002 should be ON ; Output: M8002 - Briefly ON ORG 00000 JMP MAIN ORG 00005 ; Variables L_WAIT_TIME: DW 50 ; Wait time in milliseconds before turning M8002 ON (50ms) L_TOTAL_ON_TIME: DW 500 ; Total ON time of M8002 (500ms) L_ON_COUNT: DW 0 ; Counter for total ON ti…	Example code: ``` LD M8001 OR M8001,1 OUT M1 LD M8002 OUT M2 ``` Explanation: M8002 will be briefly ON during the scan cycle where M8001 is 1. The OR instruction combines the value of M8001 and 1, resulting in M8002 being ON if M8001 is 1. The duration of M8002 being ON is determined by the scan time of the PLC.	[224, 206, 235]	[0.8173, 0.7531, 0.7902]	0.4622	0.7677	0.0013	0.0761	0.0406	0.2857	10.84	6.07
mistral:latest	201	How to use M8002 for initial data reset?	Example code: ``` LD M8002 MOV K0 D0 MOV K0 D1 ``` Explanation: On the first RUN scan, D0 and D1 are reset to zero.	[Part One] - Mitsubishi FX3U/FX3UC IL Instruction List Code ``` ORG 0 ; Starting address of the program ; Initialize the I/O area ST IA 0, 0 ; Set all I/O areas to zero ; Set the M8002 for initial data reset M8002 0, 0, 0, 0, 0 ; M8002 address: R0000-R0004, Operation: Reset ; Delay for a short period to ensure M8002 operation LDT 0, 1000 ; Load time constant for delay (1000 ms) CALL DLY_TIMER ; C…	Example code: ``` LD M8002 ; Load the M8002 instruction RST D0 ; Reset the value of D0 (initial data) ``` Explanation: On the first scan, the value of D0 will be reset to zero or an initial value that you have set. This is useful for resetting data to a known state at program start, ensuring a safe and predictable operation.	[202, 231, 193]	[0.7818, 0.643, 0.613]	0.3338	0.7963	0.0007	0.1268	0.0383	0.3457	9.92	7.73
mistral:latest	202	How to reset outputs at startup using M8002?	Example code: ``` LD M8002 RST Y10 Y11 ``` Explanation: On the first scan, Y10 and Y11 are reset to OFF for a safe startup state.	[Part One] - Mitsubishi FX3U/FX3UC IL Instruction List Code ``` ORG 0000 ; Start of the program at address 0 I_MAIN ; Main program starts here JMP I_STARTUP JMP I_MAIN_LOOP I_STARTUP ; Initialization and startup routine SET OUTPUT 1,MQ01,OFF SET OUTPUT 2,MQ02,OFF SET OUTPUT 3,MQ03,OFF SET OUTPUT 4,MQ04,OFF SET OUTPUT 5,MQ05,OFF SET OUTPUT 6,MQ06,OFF SET OUTPUT 7,MQ07,OFF SET OUTPUT 8,MQ08,OFF ; D…	Example code: ``` LD M8002 ; Load M8002 instruction MOV K0 Y0 ; Move the contents of K0 register to output Y0 MOV K1 Y1 ; Move the contents of K1 register to output Y1 ; Repeat the above lines for each output you want to reset ``` Explanation: On the first RUN scan, the outputs Y0, Y1, and any other outputs for which you've written similar lines, are reset to zero. This is because the K0, K1 regi…	[201, 249, 207]	[0.7818, 0.5807, 0.5885]	0.3882	0.6496	0.0021	0.0822	0.0495	0.2167	8.76	6.48
mistral:latest	203	Can M8002 be used with a timer?	Example code: ``` LD M8002 OUT T0 K100 ``` Explanation: Triggers T0 timing when entering RUN, useful for startup delay sequences.	[Part One] - Mitsubishi FX3U/FX3UC IL Instruction List Code ``` ; Program for using M8002 with a timer ORG 0000 ; Initialization LDD 01,U DATA_INIT STD 00,Y ; Timer Setup LD I 01 M8002 02,01 ; Set Timer ON1 to 2ms (1000Hz) ; Main Program Loop MAIN_LOOP: LDD 01,U DATA_INPUT STD 00,Y LDD 00,U M8002_READ ; Read Timer1 Value STD 01,U TIMER_VALUE CMPD 02,U 100 ; Compare Timer1 Value with 100 (Check if…	Yes, M8002 can be used with a timer. Here's an example IL program that demonstrates the use of M8002 with a timer: ``` ; Set the timer to count up LD M0011 OUT G0001 ; Set the initial timer value LD 500 OUT G0002 ; Set M8002 for output compare LD M8002 OUT M20 ; Set the output compare value (comparison will trigger when the timer equals or exceeds this value) LD 1000 OUT M21 ; Enable the timer LD…	[262, 208, 252]	[0.7272, 0.6211, 0.6761]	0.5359	0.4727	0.0008	0.0049	0.0352	0.0586	6.99	10.3
mistral:latest	204	Does M8002 remain ON after multiple scans?	Example code: ``` LD M8002 OUT Y0 ``` Explanation: No. It’s only ON during the first RUN scan and OFF thereafter.	[Part One] - Mitsubishi FX3U/FX3UC IL Instruction List Code ``` ORG 0000 ; Initialize Variables LDA_I 0000 M8000 ; Initialize M8000 to 0 STA_I 0001 M8002 ; Initialize M8002 to 0 ; Main Program Loop LP_1: CALL_I LP_2 ; Jump to Subroutine LP_2 LDA_I 0000 M8000 ; Load M8000 to A register CMP_I 0000 0001 ; Compare A register with 1 BNE_I LP_1 ; If M8000 is not equal to 1, loop back to LP_1 ; Toggle M…	Example code: ``` LD M8002 ``` Explanation: Yes, M8002 remains ON after multiple scans as it is a real-time function and does not have a latch. The ON state of M8002 is determined by the conditions programmed within the instruction list. Once the conditions are met, M8002 will remain ON until the conditions change or the program is reset.	[222, 233, 272]	[0.6589, 0.6219, 0.6079]	0.4689	0.7781	0.0007	0.0724	0.0333	0.2051	8.01	5.45
mistral:latest	205	What is the relationship between M8003 and M8002?	Example code: ``` LD M8003 OUT M10 ``` Explanation: M8002 (a-contact) is ON on the first scan; M8003 (b-contact) is OFF on the first scan. They complement each other.	[Part One] - Mitsubishi FX3U/FX3UC IL Instruction List Code ``` ORG 0000 ; Start of program STV 00 ; Set variable memory start address to 0 LDW 01,0 ; Load word from memory at address 01 (initial value for M8002) STW 03,0 ; Store word to memory at address 03 (initialize M8003) LOOP: LDW M8002,1 ; Load word from M8002 to register 1 LDW M8003,2 ; Load word from M8003 to register 2 ADD 2 ; Add the v…	A: Example code: ``` LD M8002 OUT M1 LD M8003 OUT M2 LD M8002 NOT OUT M3 LD M8003 OUT M4 LD M1 OR M2 LD R OUT Q ``` Explanation: In the given code, M8002 and M8003 are used together but their states are related inversely. 1. On the initial scan, M8002=ON and M8003=OFF, so M1=ON, M2=OFF, M3=OFF, M4=OFF, and Q=ON. 2. On the next scan, M8002=OFF and M8003=ON, so M1=OFF, M2=ON, M3=ON, M4=OFF, and Q=O…	[196, 206, 208]	[0.8516, 0.7693, 0.8303]	0.4118	0.7286	0.0011	0.0393	0.0355	0.2113	10.34	7.92
mistral:latest	206	When M8002=ON, what is the state of M8003?	Example code: ``` LD M8002 OUT M1 LD M8003 OUT M2 ``` Explanation: On the initial scan M8002=ON and M8003=OFF, so M1=ON and M2=OFF.	[Part One] - Mitsubishi FX3U/FX3UC IL Instruction List Code ```PLC ; Program begins execution from this address (00001) ORG 00001 ; Initialize Output M8002 and M8003 as OFF LDS 00000, DB10.BIT.0, DB10.BIT.1 ; Load initial output values ; Main program loop LOOP: ; Check if M8002 is ON RD M8002, R1 ; Read input M8002 into register R1 BRZ NO_M8002_ON ; If M8002 is OFF, jump to NO_M8002_ON label ; If…	In the provided example code, there is no instruction to check the state of M8002 and modify the state of M8003. So, the state of M8003 is not defined when M8002 is ON. However, in a typical application where M8002 and M8003 are complementary contacts, M8003 would be OFF when M8002 is ON and vice versa. Here is a simple IL program example where M8003 is set to the opposite state of M8002: ``` LD …	[205, 275, 209]	[0.7694, 0.6899, 0.7264]	0.5482	0.6384	0.001	0.0101	0.0802	0.1657	6.84	6.82
mistral:latest	207	How to use M8003 to block startup actions?	Example code: ``` LD M8003 AND X0 OUT Y10 ``` Explanation: On the first scan M8003=OFF, preventing Y10 from driving. Later M8003=ON allows X0 to drive Y10.	[Part One] - Mitsubishi FX3U/FX3UC IL Instruction List Code ``` ; Program to use M8003 to block startup actions ORG 0000 ; Set the system mode to "Sequential" (M001) M001: DB 01 ; System Mode (Sequential: 01, Single-Scan: 02) ; Set the output for M8003 (M002) M002: DB 04 ; M8003 Output (QM8003: 04) ; Initialize M8003 (M003) M003: DB 01 ; Initialize M8003 ; Set the timer for M8003 (M004) M004: DB …	Example code: ``` LD M8003 OUT Y6 GOTO_IF_NOT_ZERO_OR_JUMP_IF_ZERO_TO_STEP_2 :STEP_1 ... (Startup actions) GOTO_IF_ZERO_TO_STEP_2 :STEP_2 ... (Main program) ``` Explanation: M8003 is a built-in variable that contains 1 (true) when the PLC starts and 0 (false) when it's running. In the main program, Y6 is set to 1 to indicate the PLC is starting up. The program then checks if M8003 is 0, meaning t…	[192, 249, 202]	[0.6024, 0.5418, 0.5885]	0.4424	0.5467	0.0008	0.0404	0.0573	0.1457	7.16	8.86
mistral:latest	208	Can M8002 and M8003 be used together?	Example code: ``` LD M8002 OUT M20 LD M8003 OUT M21 ``` Explanation: Yes. On the first scan M8002=ON, M8003=OFF; on the second scan M8002=OFF, M8003=ON.	[Part One] - Mitsubishi FX3U/FX3UC IL Instruction List Code ``` ; Program for using M8002 and M8003 together ; This program assumes that you have already set up the necessary inputs and outputs ; for both M8002 and M8003 functions ORG 0000 ; Reset routine START: RUN ; Input scan (Assume Inputs are numbered from 0 to 7) INPUT_SCAN: INPUT_0: IN 0, Q0, I0 INPUT_1: IN 1, Q1, I1 INPUT_2: IN 2, Q2, I2 …	Example code: ``` LD M8002 NOT M8002 LD M8003 OUT Q0 ``` Explanation: M8002 (a-contact) is ON on the first scan and its complement (NOT M8002) is OFF. On the next scan, M8003 (b-contact) is checked. If M8003 is ON, Q0 is set to ON, otherwise, Q0 is set to OFF. This way, M8002 and M8003 can be used together to control the state of Q0. When M8002 is ON, Q0 is OFF, and when M8003 is ON, Q0 is ON.	[253, 205, 222]	[0.8792, 0.8303, 0.7338]	0.565	0.8113	0.0009	0.0815	0.0554	0.3853	10.73	8.37
mistral:latest	209	What if M8003 is not used?	Example code: ``` LD M8003 ``` Explanation: None. M8003 simply provides a b-contact for the initial scan; use as needed.	[Part One] - Mitsubishi FX3U/FX3UC IL Instruction List Code (M8003 not used) ``` ORG 0000 ; Initialize the input and output variables LDB 00, IN0 ; Input variable IN0 is loaded into the data register LDB 01, IN1 ; Input variable IN1 is loaded into the data register LDB 02, OUT ; Output variable OUT is loaded into the data register ; Set the initial state of the output STOUT 00, OUT ; Set the init…	A: Example code: ``` LD M8002 OUT M1 ``` Explanation: On the initial scan, M8002=ON, so M1=ON. In this example, M8003 is not used, so its state does not affect the program logic. However, if M8003 was used in the program, its state would be determined by its own instruction(s).	[208, 260, 206]	[0.7705, 0.6911, 0.7264]	0.3664	0.6389	0.001	0.0652	0.0261	0.2286	8.62	7.76
mistral:latest	210	When does M8004 turn ON?	Example code: ``` LD M8004 OUT Y0 ``` Explanation: M8004 turns ON when the PLC detects an error, such as program or runtime faults.	[Part One] - Mitsubishi FX3U/FX3UC IL Instruction List Code ``` ORG 0000 ; Initialize variables LDS 1000 STS 1001,0 ; Input scan IN PLC ; Check if input M8004 is ON LD I 8004 JMPN 1000 ; If M8004 is ON, set the output O0001 to ON LD O 0001 JMP 9999 ; If M8004 is OFF, do nothing 1000: LD V 1001 ADI 1 STS 1001 ; Output scan OUT PLC ; Program loop JMP 0000 ; End of program 9999: ``` [Part Two] - Pro…	Example code: ``` LD M8004 OR 1, OVR JMP F0001 F0001: LD I0.0 BRZ F0002 LD M8004 OUT Y0 BR F0010 F0002: LD I0.1 BRZ F0003 LD M8004 OUT Y0 BR F0010 F0003: LD I0.2 BRZ F0004 LD M8004 OUT Y0 BR F0010 F0004: LD I0.3 BRZ F0005 LD M8004 OUT Y0 BR F0010 F0005: LD I0.4 BRZ F0006 LD M8004 OUT Y0 BR F0010 F0006: LD I0.5 BRZ F0007 LD M8004 OUT Y0 BR F0010 F0007: LD I0.6 BRZ F0008 LD M8004 OUT Y0 BR F0010 F0…	[215, 265, 212]	[0.9634, 0.9549, 0.8832]	0.6016	0.374	0.002	0.0609	0.0748	0.1523	6.82	8.23
mistral:latest	211	How to trigger an alarm using M8004?	Example code: ``` LD M8004 OUT Y10 // Warning lamp OUT BZ // Buzzer (assumed flag) ``` Explanation: On error detection, the lamp and buzzer activate to alert maintenance.	[Part One] - Mitsubishi FX3U/FX3UC IL Instruction List Code ``` ORG 0000 ; Initialize the variables LD R1, 0000 ; Clear the counter variable LD R2, 0000 ; Clear the limit variable ; Set the limit value (e.g., 1000 counts) STL 2, 0002 ; Set the alarm bit number for M8004 (e.g., 01 for Bit 1) LD I0, 01 ; Set the alarm type for M8004 (e.g., 01 for ON-OFF) LD I1, 01 ; Set the alarm source for M8004 (…	To trigger an alarm using M8004 in Mitsubishi FX-series PLC, you can use the following IL program: ``` ; This program will trigger an alarm (M8004) when an error occurs ; and will reset the alarm after 30 seconds (M8017) ; Initialization ORG 000 ST X0,0 ; Main program ORG 0000 LD X0 LD M8004 OUT Y0 LD X0 SET M8017 ST T0,0 ; Save current time LOOP: LD T0 LD 30 SUB LD 60 LDZ CMP GT JPZ END JMP LOOP…	[210, 271, 193]	[0.6039, 0.5673, 0.5935]	0.3447	0.3812	0.0006	0.0058	0.0312	0.0623	9.21	7.69
mistral:latest	212	When does M8004 automatically turn OFF?	Example code: ``` LD M8004 ``` Explanation: M8004 resets to OFF only after the error is cleared and the PLC returns to normal.	[Part One] - Mitsubishi FX3U/FX3UC IL Instruction List Code ``` ORG 0000 ; Start address of the program ; Initialize I/O variables LD I1, IN1:DB8.0 ; Load input 1 bit 0 into I/O variable I1 LD I2, IN1:DB8.1 ; Load input 1 bit 1 into I/O variable I2 LD I3, IN1:DB8.2 ; Load input 1 bit 2 into I/O variable I3 LD I4, IN1:DB8.3 ; Load input 1 bit 3 into I/O variable I4 LD I5, IN1:DB8.4 ; Load input 1 …	Example code: ``` LD I0 OR I0,7 JMP NZ M8004_ON LD M8004 OUT Y0 M8004_ON: ``` Explanation: M8004 turns ON when the input I0 (assuming it is connected to a status-indicating device) is in a state where its bit 7 is ON (high). If I0's bit 7 is not ON, the program jumps over the code that turns on M8004. This means that M8004 will automatically turn OFF when the condition for turning ON (I0's bit 7 …	[210, 229, 224]	[0.8832, 0.7952, 0.8225]	0.2698	0.5364	0.0019	0.0486	0.0634	0.1869	6.69	7.3
mistral:latest	213	Can M8004 be combined with emergency stop?	Example code: ``` LD M8004 OR X1 OUT M100 ``` Explanation: M100 activates on error or emergency stop to shut down system power.	[Part One] - Mitsubishi FX3U/FX3UC IL Instruction List Code ``` ; Program for combining M8004 with Emergency Stop ORG 0000 ; Initialize variables and set program mode LDS 1000,1 ; Load data from memory location 1000 into the accumulator (A) STS 1002,A ; Store the accumulator value into memory location 1002 MST 00,A ; Set the program mode to the value in the accumulator ; Input check for M8004 RIN…	Example code: ``` LD M8004 AND X1 // X1 is the emergency stop button OUT Y10 ``` Explanation: Y10 is activated only when the PLC is in RUN and the emergency stop button is pressed. M8004 is used for monitoring the contact state, and in this case, it is combined with the emergency stop function to detect when the emergency stop button is pressed. This can be useful for initiating safety actions or…	[193, 238, 222]	[0.8608, 0.725, 0.6204]	0.5125	0.7211	0.0006	0.0596	0.0312	0.2626	9.2	6.95
mistral:latest	214	If noise causes false errors, will M8004 flicker?	Example code: ``` LD M8004 OUT Y15 ``` Explanation: If error is cleared quickly, M8004 may flicker; true errors keep it ON.	[Part One] - Mitsubishi FX3U/FX3UC IL Instruction List Code ``` ORG 0000 ; Initialize the I/O variables LDS 1000 ; Load the data from the input register (M8004) to the accumulator ; Check if M8004 (Q0004) is ON (1) BRF 1000 ; If the accumulator is not equal to 1, branch to label 1000 ; M8004 is ON, indicating a noise-induced false error. Flicker the M8004 LED. LDS 1001 ; Load the data from the ou…	Example code: ``` LD M8004 LD M4000 ST X0 LD M4001 ST X0 ``` Explanation: M8004 is an instruction for noise immunity. It checks the previous and current value of a bit. If there is a change, it sets the X0 register. In this example, it checks the same bit, and both M4000 and M4001 are used to read and write the same bit to avoid affecting the actual bit state. If noise causes false errors, the X0…	[249, 258, 232]	[0.5124, 0.4417, 0.474]	0.5579	0.6455	0.0007	0.0487	0.0454	0.1495	7.92	6.55
mistral:latest	215	When does M8005 turn ON?	Example code: ``` LD M8005 OUT Y0 ``` Explanation: M8005 turns ON when the PLC detects battery voltage below the normal range.	[Part One] - Mitsubishi FX3U/FX3UC IL Instruction List Code ``` ORG 0000 ; Initialize variables and I/O L0000: DS 1 WORD L0001: DS 1 BYTE ; Main program L0002: START ; Check if MQ00 (input) is ON L0003: IN PLC, MQ00, L0001 ; If MQ00 is ON, set timer T0001 L0004: BNE L0005 JUMP L0006 L0005: JUMP L0007 ; Timer T0001 counting L0006: TON T0001 JUMP L0008 ; Timer T0001 off, check if the timer has elap…	Example code: ``` LD M8005 OUT Y0 ``` Explanation: M8005 turns ON when there is a power failure or recovery event. This could be due to a power outage, power surge, or voltage drop. When power is restored, the PLC will execute this instruction and set M8005, indicating a power recovery event.	[210, 275, 225]	[0.9634, 0.9485, 0.9602]	0.347	0.8316	0.0021	0.2436	0.0437	0.3714	9.28	5.76
mistral:latest	216	What to do if battery voltage is low?	Example code: ``` LD M8005 OUT M10 ``` Explanation: Use M10 to drive a warning or log, reminding to replace the battery to avoid data loss.	[Part One] - Mitsubishi FX3U/FX3UC IL Instruction List Code ``` ; Program for Low Battery Voltage Detection and Alarm ORG 00000 ; Initialize I/O variables LDA_I BATT_VOLTAGE_INPUT_ADDRESS STA_I BATT_VOLTAGE_REG ; Set the low battery threshold (assuming voltage < 11.5V triggers low battery) ORG 00010 LDD #1610 ; 11.5V * 10 (1610 decimal) STD BATT_THRESHOLD_REG ; Main loop ORG 00020 ; Check if the …	Example code: ``` ; Initialize variables ORG 0000 LDS 0000 ; Check battery voltage (assuming A0-A3 are the battery voltage sensor) LD A0 LD R0 LDH 01 OR 01H JMPN L1 LD 01H ; If battery voltage is below the threshold (assuming 2.0V), set a flag JMP L2 L1: LD 00H ; If battery voltage is above the threshold, clear the flag ; Main loop L2: ORG 0005 LD TMR0L ; Read timer0 low byte LD R0 LDH 03 ; Conve…	[219]	[0.5977]	0.4758	0.3872	0.0016	0.0028	0.0403	0.0385	8.46	13.56
mistral:latest	217	What happens to M8005 after PLC power-off?	Example code: ``` LD M8005 ``` Explanation: M8005 state follows hardware detection; if voltage remains low, it stays ON.	[Part One] - Mitsubishi FX3U/FX3UC IL Instruction List Code ``` ; Program for handling M8005 output state after PLC power-off ORG 00000 ; Initialize I/O variables LDI R15, 0 LDI R16, 0 LDI R17, 0 LDI R18, 0 LDI R19, 0 ; Initialize timer for power-off delay LDI R20, 100 LDI R21, 250 ; Main program loop MAIN: ; Check for power-off condition (SR-01) IN R15, Q0000.0 BRZ NO_POWER_OFF ; If power-off, r…	Example code: ``` LD M8005 OUT Y4 ``` Explanation: When the PLC loses power, M8005 will turn OFF. After the PLC powers back on, M8005 will remain OFF until the power cycle or a hardware/program reset occurs, at which point Y4 will turn OFF accordingly.	[194, 229, 224]	[0.8567, 0.7118, 0.699]	0.5549	0.6361	0.0014	0.0905	0.0399	0.2295	8.78	4.2
mistral:latest	218	Can M8005 be reset by program?	Example code: ``` LD M8005 RST M8005 ``` Explanation: No. It’s hardware-controlled and cannot be reset by RST.	[Part One] - Mitsubishi FX3U/FX3UC IL Instruction List Code ``` ; Reset M8005 by program ORG 0 ; Set program start address JMP START ; Initialize I/O LD I0, 0 LD I1, 0 ; Program start START: ; Check if M8005 reset button is pressed (Q0.0) LDS 0, Q0.0 BRZ NO_RESET ; If reset button is pressed, reset M8005 (R8005) RESET_M8005: LD I0, 240 ; Set counter for 200ms delay BR LOOP NO_RESET: ; Check if co…	Yes, M8005 can be reset by the program. Here's an example code snippet: ``` LD M8005 ; Load the M8005 instruction MOV K0, D0 ; Move the current value of D0 to K0 INC K0 ; Increment the value in K0 (resets M8005) ST D0, K0 ; Store the new value of K0 (the reset value) back into D0 ``` Explanation: This code snippet loads the M8005 instruction, saves the current value of D0 into K0, increments K0 t…	[283, 199, 201]	[0.7392, 0.584, 0.7217]	0.4354	0.6934	0.0008	0.0179	0.047	0.1404	7.38	7.11
mistral:latest	219	What is the risk of not addressing low battery?	Example code: ``` LD M8005 ``` Explanation: Continued depletion may cause loss of register or clock data after power-off.	[Part One] ``` ' Program for Low Battery Detection and Alarm in Mitsubishi FX3U/FX3UC ORG 0000 ' Reset vector JMP MAIN ORG 0060 ' Interrupt vector ORG 0100 MAIN: ' Initialize variables LDS 0 LDD #0000 STD BAT_VOLT,X LDD #00FF STD BAT_ALARM_FLG,X LDD #100 STD BAT_THRESHOLD,X LDD #0003 STD TMR1_INIT_L,X LDD #0000 STD TMR1_INIT_H,X ' Enable TMR1 interrupt LDD #$3300 OUT Timer1Control,D LOOP: ' Read …	A: If the low battery situation is not addressed, there is a risk of data loss as the PLC may not have a stable power supply to store and maintain the data. Example code: ``` ; Check battery voltage LD M8005 ; Load battery voltage value from input register M8005 CPY 3.0 ; Compare the loaded value with the threshold voltage of 3.0V JMP_LW L1 ; If battery voltage is lower than 3.0V, jump to label L…	[216, 269, 104]	[0.5977, 0.2819, 0.2809]	0.3553	0.4758	0.0007	0.0088	0.0134	0.0936	9.15	8.84
mistral:latest	220	What is the difference between M8006 and M8005?	Example code: ``` LD M8006 OUT Y0 ``` Explanation: M8006 latches the low-voltage event, staying ON until manually or specifically cleared.	[Part One] - Mitsubishi FX3U/FX3UC IL Instruction List Code ``` ORG 00000 ' Initialize the PLC variables and I/O L0000: DS 1000 X ' Set the working area L0100: WS 100 ' Timer for 1 second L0110: TON 0.010, T01 ' Inputs L0120: IN PLC1.B0.0 - PLC1.B0.7, L0000 L0130: IN PLC1.I0.0 - PLC1.I0.7, L0000 ' Outputs L0140: OUT PLC1.Q0.0 - PLC1.Q0.7, L0100 ' Program logic starts here L0150: JMP L0200 L0200: …	Example code: ``` LD M8005 ; This instruction initializes the timer LD M8006 ; This instruction sets the timer value ``` Explanation: M8005 is used to initialize the timer, while M8006 is used to set the timer value. The difference between them lies in their function: M8005 initializes the timer, setting it to a default state, while M8006 sets the actual time duration for the timer. The specific …	[237, 247, 260]	[0.8904, 0.8066, 0.6769]	0.2914	0.4059	0.001	0.0392	0.019	0.1667	9.21	8.1
mistral:latest	221	How to clear the latch of M8006?	Example code: ``` LD X0 RST M8006 ``` Explanation: Some models allow RST to clear; otherwise power cycle or battery replacement is required.	[Part One] - Mitsubishi FX3U/FX3UC IL Instruction List Code ``` ORG 0000 ' Initialization and Setup LDS 1000 ' Load the data memory address for the latch (M8006) STS 2000 ' Store the starting address for the program BRP INIT INIT: ' Initialization routine CLR 2000 ' Clear the program counter STS 2002 ' Store the address of the main loop BRP MAIN MAIN: ' Main program loop IN 8006, MASK ' Read the …	Example code: ``` LD M8006 OUT M30 ``` Explanation: The instruction `LD M8006` loads the status of M8006 into the processor's data register. The instruction `OUT M30` clears the latch of M8006 by writing a logical 0 into the data register, which is then latched into M8006. This can be used to clear the latch when required in the program.	[267, 202, 211]	[0.6795, 0.5276, 0.4668]	0.3524	0.4546	0.0009	0.0498	0.0444	0.2	8.94	4.79
mistral:latest	222	Will M8005 ON and M8006 ON occur simultaneously?	Example code: ``` LD M8005 LD M8006 ``` Explanation: Both can be ON on voltage drop; M8005 is real-time, M8006 is latched.	[Part One] - Mitsubishi FX3U/FX3UC IL Instruction List Code ```PLC ' Initialize Variables OR 0000,0000,0000,0000 ' All bits set to 0 VAR M8005 ON BIT 0000 VAR M8006 ON BIT 0001 ' Input Scan - Read the input states IN 0001,IN0001 ' Input module 1, input channel 1 (M8005) IN 0002,IN0002 ' Input module 1, input channel 2 (M8006) ' Logic - Check if M8005 and M8006 are ON simultaneously LD M8005,BIT00…	Example code: ``` LD M8005 OR M8006 OUT M0 ``` Explanation: Yes, M8005 ON and M8006 ON can occur simultaneously. In this example, during the first scan, M8005 is loaded and then OR operation is performed with M8006. If both M8005 and M8006 are ON, the result of OR operation will be ON, and it will be output to M0. Subsequent scans will maintain the state of M0 as long as both M8005 and M8006 rema…	[208, 204, 200]	[0.7338, 0.6589, 0.6382]	0.4742	0.5773	0.0017	0.0539	0.0549	0.2	6.87	8.23
mistral:latest	223	Why is latch function needed for M8006?	Example code: ``` LD M8006 OUT M20 ``` Explanation: Maintains warning even if voltage recovers, indicating a past event.	[Part One] - Mitsubishi FX3U/FX3UC IL Instruction List Code ``` ; Program to demonstrate the use of M8006 latch function ORG 0000 ; Inputs LDR I0.0 IN1 ; Input 1 (Bit 0) LDR I0.1 IN2 ; Input 2 (Bit 1) ; Latches M8006 I0.0 L0.0 ; Latch Input 1 (Bit 0) M8006 I0.1 L0.1 ; Latch Input 2 (Bit 1) ; Outputs STS Q0.0 OUT1 ; Output 1 (Bit 0) STS Q0.1 OUT2 ; Output 2 (Bit 1) ; Program timing TMR HR T0 ; Tim…	The latch function for M8006 is needed to store the state of a low-voltage event, allowing the PLC to retain the information even after the event has occurred. This is useful in situations where the PLC needs to perform certain actions or make decisions based on the occurrence of a low-voltage event, such as power loss or battery discharge. By latching the low-voltage event, the PLC can keep trac…	[267, 220, 221]	[0.695, 0.5141, 0.6282]	0.3355	0.5452	0.0012	0.0028	0.0234	0.0574	7.52	7.13
mistral:latest	224	When does M8006 return OFF?	Example code: ``` LD M8006 OUT Y5 ``` Explanation: After hardware or program clears the latch, or power cycle then RST.	[Part One] - Mitsubishi FX3U/FX3UC IL Instruction List Code ``` ; Program for controlling M8006 based on an external signal (External_Signal) ; The M8006 will turn OFF when the external signal is HIGH (1) for more than 3 seconds. ORG 0000 ; Initialize variables and set the timer overflow interrupt LDS 0000 MOV 20H, D01H ; D01H for 16-bit timer overflow counter MOV 00H, D02H LDS 0001 MOV 10H, D03H…	Example code: ``` LD M8006 BIT OFF, M8006 BRZ SKIP_OFF OUT M8006 ST M8006 SKIP_OFF: ``` Explanation: M8006 returns OFF when the bit at the specified memory location (M8006) is OFF (0). If the bit is OFF, the output M8006 is turned OFF and the state is stored. If the bit is already OFF, the program skips the operation.	[212, 200, 280]	[0.8225, 0.8173, 0.7642]	0.3711	0.6427	0.0006	0.0724	0.0264	0.2051	9.4	5.83
mistral:latest	225	When does M8007 turn ON?	Example code: ``` LD M8007 OUT Y0 ``` Explanation: M8007 is ON when a power interruption is detected, indicating a voltage drop risk.	[Part One] - Mitsubishi FX3U/FX3UC IL Instruction List Code ```PLC ; Program starts here ORG 0000 ; Initialize I/O variables LD A, IN0.BIT8 ; Load input bit 8 from input block IN0 into accumulator A COM A ; Complement the bit (to test for OFF and ON conditions) ST A, Q8007 ; Store the complemented bit into output bit 7 of output block Q800 ; Main program loop ORG 0010 WAIT 10MS ; Delay for 10 mil…	Example code: ``` LD M8007 OR I3.1 JMP F0001 F0000: OUT Y0 F0001: ``` Explanation: M8007 turns ON when the status of bit I3.1 changes to 1. This bit could be set by an external sensor or control system, indicating a specific condition. After M8007 turns ON, it will output to Y0. If the bit I3.1 does not change to 1, the program will skip to the next instruction.	[235, 265, 212]	[0.9628, 0.9356, 0.8544]	0.3664	0.5902	0.0015	0.0835	0.049	0.2637	6.77	8.1
mistral:latest	226	What countermeasures can be taken using M8007?	Example code: ``` LD M8007 OUT M10 ``` Explanation: On interruption, save critical data or stop operations to protect equipment.	[Part One] - Mitsubishi FX3U/FX3UC IL Instruction List Code ``` ; Program to demonstrate the usage of M8007 using Mitsubishi FX3U/FX3UC IL ORG 0000 ; Import necessary data areas LD IA 00H, 01H ; Import Work Area 00 (Data) LD IA 01H, 02H ; Import Work Area 01 (Data) ; Initialize Counter LD R16, 00H ; Initialize Counter R16 to 0 ; Main Loop ST 00H, R16 ; Store the current value of Counter R16 in Wo…	Example code: ``` LD M8007 AND X0 JMP_NZ SKIP_M8007 OUT M10 ``` Explanation: Only when M8007=ON and X0=OFF, the power is turned off to the CPU (M10=OFF). This can be used as a countermeasure to prevent unintended operations. When X0 is set to ON, the power remains on even if M8007 is ON, thus skipping the power-off operation. This can be useful for allowing safe access to the PLC during operation…	[209, 277, 231]	[0.6614, 0.5504, 0.5504]	0.3592	0.6205	0.0005	0.0539	0.0214	0.1481	11.29	3.72
mistral:latest	227	How does M8007 differ from general power-off detection?	Example code: ``` LD M8007 ``` Explanation: M8007 detects brief interruptions; longer outages use M8008.	[Part One] - Mitsubishi FX3U/FX3UC IL Instruction List Code ```plc // Program starts from address 0 ORG 0 // Clear all I/O and data on power-up LD I 0, 10000 ST I 0, 10001 // Set rung number for M8007 power-off detection ORG 10 // Check if power-off by comparing VDC (voltage detection) with a threshold value. // If VDC is less than or equal to threshold, set Q8007 to TRUE. M8007 240, (VDC <= 24.0…	Example code: ``` LD M8007 ``` Explanation: M8007 is specifically designed to detect a loss of AC main power. Unlike general power-off detection, it is more specific and can help differentiate between an AC main power loss and other power-related issues. It is particularly useful in applications where maintaining awareness of AC main power status is critical.	[229, 237, 217]	[0.7422, 0.6622, 0.6343]	0.4776	0.6815	0.0007	0.1154	0.0355	0.2286	7.17	2.91
mistral:latest	228	Is M8007 latched ON?	Example code: ``` LD M8007 OUT Y0 ``` Explanation: Typically ON only during the interruption or briefly latched for one scan, depending on model.	[Part One] - Mitsubishi FX3U/FX3UC IL Instruction List Code ``` ; Program starts with reset ORG 0000 R JMP Main_Program ; Main Program ORG 0001 R Main_Program: ; Check if M8007 is latched ON by reading its input LD M8007_INPUT CMP R15 BNE Check_M8007_Off ; If M8007 is latched ON, perform necessary actions JMP M8007_On Check_M8007_Off: ; If M8007 is not latched ON, perform necessary actions JMP M8…	Example code: ``` LD M8007 IN Y0 BRZ L1 ; If M8007 is not latched ON, branch to L1 ``` Explanation: The program checks if M8007 is latched ON by reading its value into a register (Y0) and then using a branch instruction (BRZ) to skip the next instruction if M8007 is not latched ON (i.e., Y0 = 0). If M8007 is latched ON, the program continues with the next instruction.	[267, 225, 221]	[0.9026, 0.6301, 0.6734]	0.504	0.604	0.0011	0.0613	0.0588	0.2222	6.34	3.22
mistral:latest	229	Does M8007 turn OFF after power recovers?	Example code: ``` LD M8007 ``` Explanation: Yes, it usually resets OFF once power is stable.	[Part One] - Mitsubishi FX3U/FX3UC IL Instruction List Code ``` ORG 0000 ; Reset Routine R_RST: START ; Start of the program LD R0, OFF ; Load initial value of R0 to OFF ST R0, M8007_Q ; Store R0 value to M8007_Q output RETI ; Return from reset ; Main Program MAIN: START ; Start of the main program LD R0, POWER_FLAG ; Load the value of POWER_FLAG into R0 BZ R0, NO_POWER ; If POWER_FLAG is zero, j…	Example code: ``` LD M8007 BRFZ SKIP_OFF OUT Y0 SKIP_OFF: ``` Explanation: No, M8007 does not turn OFF after power recovers. Once M8007 is ON (indicating a power interruption), it remains ON even after power is restored. This is because M8007 is designed to detect brief interruptions and remain ON as a warning for a potential risk of voltage drop. To reset M8007, manual or external reset action m…	[233, 227, 225]	[0.8255, 0.7422, 0.7508]	0.5105	0.7756	0.0018	0.0642	0.0495	0.2118	6.38	3.19
mistral:latest	230	How does M8008 differ from M8007?	Example code: ``` LD M8008 OUT M10 ``` Explanation: M8008 detects longer power-off, while M8007 detects brief interruptions.	[Part One] - Mitsubishi FX3U/FX3UC IL Instruction List Code ``` ORG 0000 ; Initialize variables LD R1, 0000 LD R2, 0000 ; M8008 is the comparison instruction for unsigned integers, M8007 is for signed integers. ; Compare R1 and R2, if R1 > R2 then Bit 0 of Output Q[0] is set, otherwise it is reset. M8008 R1, R2, Q[0] ; If the comparison result is true, increment R1. LDI R3, 01 ; Load constant 1 i…	Example code: ``` LD M8007 LD M8008 ``` Explanation: M8007 detects AC main power loss, while M8008 detects AC main power presence. In other words, M8007 is for power off detection and M8008 is for power on detection.	[237, 270, 247]	[0.9656, 0.7091, 0.8045]	0.2573	0.8052	0.0018	0.0987	0.0475	0.3774	6.14	2.87
mistral:latest	231	How to use M8008 for safe data storage?	Example code: ``` LD M8008 MOV D0 D100 ``` Explanation: When M8008=ON, immediately back up D0 to D100.	[Part One] - Mitsubishi FX3U/FX3UC IL Instruction List Code ``` ' Program to demonstrate the use of M8008 for safe data storage ORG 0x0000 ' Set the program name and version LDD 0x0000, DB "My Safe Data Storage Program", X LDD 0x0006, DB "V1.0", X ' Set the safe area start address and size (16 bytes in this example) M8008 0x1000, 16 ' Initialize the safe area with zeros LDD 0x0000, DB 0, X STO 0x…	Example code: ``` LD M8008 ; Check if AC main power is present BRNE SKIP_SAVE ; If AC main power is NOT present, branch to SKIP_SAVE ; Safe data storage logic LD D0 ; Load data to be saved into D0 register ST D0 100 ; Store data at address 100 SKIP_SAVE: ``` Explanation: This program checks if AC main power is present using M8008. If AC main power is NOT present, it skips the safe data storage lo…	[201, 277, 237]	[0.643, 0.5097, 0.4854]	0.4689	0.5907	0.0008	0.045	0.0286	0.1495	6.96	3.41
mistral:latest	232	Does M8008 remain ON during sustained outage?	Example code: ``` LD M8008 ``` Explanation: Yes, if PLC remains powered (e.g., via UPS), M8008 stays ON.	[Part One] - Mitsubishi FX3U/FX3UC IL Instruction List Code ```plc ORG 0000 ' Initialize the program LD R15,=0 ; Clear the accumulator R15 ST R15,0 ; Initialize SR at reset with zero ORG 100 ' Main program LD R1,0 ; Load contact status of M8008 into R1 LD R2,1 ; Set a timer for 1 minute (assuming a 10ms timer) SET T1,R2 ; Start the timer T1 WAIT_1MIN: LD R3,T1 ; Load timer T1 into R3 SUB R4,R3,1 …	Example code: ``` LD M8008 JMP OFF OFF: STOP ``` Explanation: After power outage, the PLC will not have a stable power supply, and the latch M8008 will not be cleared. The instruction `LD M8008` will load the state of M8008, which is ON during a power outage. The `JMP OFF` instruction will jump to the OFF label, stopping the program execution. This means that M8008 will remain ON during a sustain…	[224, 233, 217]	[0.7608, 0.7233, 0.6851]	0.383	0.6962	0.0007	0.0504	0.0398	0.1856	8.31	3.3
mistral:latest	233	Does M8008 reset OFF after power restores?	Example code: ``` LD M8008 ``` Explanation: Yes, it resets OFF once power is stable; remains ON if faults persist.	[Part One] - Mitsubishi FX3U/FX3UC IL Instruction List Code ``` ORG 0000 ' Reset M8008 OFF after power restores ; Initialize RAM variables LDA_DIRECT 0000 STA R0 Main: ' Check if power lost (M8008 ON) INP PLC_INPUT, R1 BIT 8, R1 JMPN PowerLost ' Wait for power restore (M8008 OFF) JMP WaitPowerRestore PowerLost: ' Set flag that power was lost LDA R0 ORI 00000001b STA R0 ' Wait for power restore (M…	Example code: ``` // Check if power has been restored (assuming a voltage detection circuit is connected to bit Q0) LD Q0 BNE PowerRestored // If power hasn't been restored, wait and check again LD Timer ADD 1000 (Assuming Timer is set to a 10ms counter) ST Timer BRP CheckPower // If the timer reaches 1000 (100ms), restart the timer and check power again LD Timer CLR Timer CheckPower: JMP CheckPo…	[229, 218, 283]	[0.8255, 0.6903, 0.8183]	0.6362	0.6899	0.002	0.0103	0.0627	0.1176	6.35	4.38
mistral:latest	234	Can M8008 work without backup power?	Example code: ``` LD M8008 ``` Explanation: No, requires UPS or internal protection to detect power-off and handle logic.	[Part One] - Mitsubishi FX3U/FX3UC IL Instruction List Code ```PLC // Program for checking if M8008 can work without backup power ORG 0000 ; Program starts from address 0000 // Initialize Outputs LD I0, 0 ; Initialize all outputs to zero ST I0, OUT_M8008 // Main program loop LP_MAIN: IN M8008 ; Read input from M8008 BNE LP_ON ; If M8008 is on, jump to LP_ON BR LP_OFF ; If M8008 is off, jump to LP…	Example code: ``` LD M8008 ; Load status of M8008 (backup power availability) BRZ NO_BACKUP ; If M8008 is OFF (no backup power), branch to NO_BACKUP label OUT Y10 ; If M8008 is ON (backup power available), output Y10 for safety handling JMP END ; Jump to END label NO_BACKUP: OUT Y20 ; If M8008 is OFF (no backup power), output Y20 for emergency response END: ``` Explanation: This program checks th…	[233, 236, 238]	[0.6951, 0.5717, 0.5563]	0.435	0.5534	0.0006	0.0306	0.029	0.1351	9.14	3.8
mistral:latest	235	When does M8009 turn ON?	Example code: ``` LD M8009 OUT Y0 ``` Explanation: M8009 is ON when external 24V supply is cut off, indicating voltage insufficient.	[Part One] - Mitsubishi FX3U/FX3UC IL Instruction List Code ``` ORG 0000 ; Initialize Output for M8009 O8009.B WORD 0 ; Timer for M8009 TMR_M8009.W 0 TMR_M8009.I 0.1s ; Input Check and Timer Update MAIN STW TMR_M8009,0 LOOP LDW INPUT,0 CMP INPUT.B,0x01 ; Check for Input1 (Assuming Input1 is connected to the sensor) JZ CHECK_ON JMP SKIP_ON CHECK_ON LDW TMR_M8009,0 CMP TMR_M8009.W,5000 ; Check if t…	Example code: ``` LD T1 ; Load timer T1 CPW T1,500 ; Compare T1 with 500ms JUMP_LT J1 ; If T1 < 500ms, jump to label J1 LD M8009 ; If T1 >= 500ms, load output M8009 OUT Y0 ; Output M8009 STOP ; End of program J1: ; If T1 < 500ms, this is the label to jump to LD T1 ; Increment T1 OUT MQ0 ; Reset T1 timer RTI ; Return from subroutine ``` Explanation: M8009 turns ON after 500ms (0.5 seconds) have pa…	[225, 280, 200]	[0.9628, 0.9396, 0.7902]	0.3002	0.3689	0.0009	0.0333	0.049	0.1477	7.12	4.06
mistral:latest	236	How to monitor external power using M8009?	Example code: ``` LD M8009 OUT M20 ``` Explanation: If 24V is lost, M20=ON, triggering equipment shutdown or lockout.	[Part One] - Mitsubishi FX3U/FX3UC IL Instruction List Code ``` ORG 0 ; Reset address ; Variables and I/O mapping X 0 ; External Power Status (Q) I 0 ; Input for External Power T 100 ; Time delay (ms) ; Main program ST X, 0 ; Initialize External Power Status to 0 (off) WP 100 ; Wait for 100ms LD I, 0 ; Read input for External Power BR PWR_ON ; If power is on, jump to PWR_ON label WP T ; Wait for …	Example code: ``` ; Load M8009 to check for external power LD M8009 ; Store the result in a bit, for example X0 ST X0 ; Check if the external power is ON LD X0 ; If external power is ON, set a flag, for example X1 AND X0 JP Z SkipPowerOn ST X1 SkipPowerOn: ; The program continues from here, checking X1 for power status ``` Explanation: This program checks the external power status by loading the …	[239, 191, 234]	[0.6007, 0.5438, 0.5717]	0.4461	0.4844	0.0009	0.0111	0.0401	0.1168	5.9	3.63
mistral:latest	237	How does M8009 differ from M8008?	Example code: ``` LD M8008 LD M8009 ``` Explanation: M8008 detects AC main power; M8009 detects DC 24V loss.	[Part One] - Mitsubishi FX3U/FX3UC IL Instruction List Code ``` ORG 0000 K_START: STX 00 ; Start of program ; Set the timer for a 1-second delay (assuming Timer1 is used) K_SET_DELAY: M30 01 ; Set Timer1's overflow time to 1000ms JMP K_DELAY_LOOP ; Jump to delay loop ; Delay loop to wait for 1 second K_DELAY_LOOP: M32 ; Read Timer1's overflow flag JPN Z K_DELAY_LOOP ; If overflow flag is not set,…	Example code: ``` LD M8009 OUT M10 ``` Explanation: M8009 detects shorter power-off, while M8008 detects longer power-off. This means that M8009 will trigger an output if the power supply is off for a shorter duration than M8008 would require to trigger.	[230, 281, 243]	[0.9656, 0.8166, 0.851]	0.2397	0.658	0.0007	0.0889	0.037	0.3051	8.21	2.86
mistral:latest	238	Can M8009 be used for emergency response in small systems?	Example code: ``` LD M8009 OUT Y10 ``` Explanation: Yes, 24V loss triggers Y10 for safety handling.	[Part One] - Mitsubishi FX3U/FX3UC IL Instruction List Code ```plc ORG 0000 // Reset routine R_INIT: ST X, 0001 ; Store current program counter to R_INIT_PC LD I, 0001 ; Load program counter with R_INIT_PC R_EMERGENCY: // Check if Emergency Stop button (MQ15) is pressed BIT MQ15, BIT0 ; Check if MQ15.0 is set (button pressed) JMP Z, R_WAIT ; If not set, jump to R_WAIT // Perform emergency actions…	Yes, M8009 can be used for emergency response in small systems. Here is an example IL program: ``` ; Enable emergency stop (ES) input (X1) to halt the system and set the M8009 timer LD M8009,1 ; Set the M8009 timer period (1000ms) LD M8010,100 ; Repeat every 1000ms (1 second) LOOP: ; Check if ES (X1) is activated LD X1 BRZ CONT ; If ES is activated, stop the system LD M8004 OR X1 OUT M100 ; Jump …	[213, 270, 232]	[0.725, 0.5706, 0.5617]	0.3129	0.3365	0.0006	0.0029	0.0208	0.0628	8.99	4.53
mistral:latest	239	Does M8009 detect isolated supplies?	Example code: ``` LD M8009 ``` Explanation: Ensure signal source syncs with 24V; isolated circuits may need additional detection.	[Part One] - Mitsubishi FX3U/FX3UC IL Instruction List Code ```PLC ORG 0000 ; Start of the program START: ; Enable all output bits and clear all input bits (global reset) RSRESET ; Set the scan time to 1ms TON1 1 ISOLATED_SUPPLY_SCAN: ; Scan input M8009 for isolated supplies (low state) BIT M8009.B0 JMPZ ISOLATED_SUPPLY_DETECTED JMP NOT_ISOLATED_SUPPLY ISOLATED_SUPPLY_DETECTED: ; If M8009 is isol…	Example code: ``` LD M8009 OUT M20 ``` Explanation: This program will monitor the presence of an external power supply using the M8009 input on the Mitsubishi FX3U/FX3UC PLC. If the external power supply is lost (i.e., the voltage drops), the M20 output will be activated, signaling an emergency response or equipment shutdown/lockout. Note that M8009 is a digital input that can be used to monitor …	[236, 222, 238]	[0.6007, 0.5307, 0.5346]	0.4875	0.528	0.0008	0.0296	0.034	0.0805	6.73	3.86
mistral:latest	240	What is special about M8011?	Example code: ``` LD M8011 OUT Y0 ``` Explanation: M8011 toggles ON/OFF at ~10ms intervals for high-frequency pulses.	[Part One] - Mitsubishi FX3U/FX3UC IL Instruction List Code ```PLC ; Program Name: M8011 Example ; Version: 1.0 ; Author: PLC Programmer ; Date: 01/01/2023 ORG 00H ; Program starts at address 00H ; Initialize Variables LDW R16,0 ; Load zero into R16 LDW R17,0 ; Load zero into R17 LDW R18,0 ; Load zero into R18 LDW R19,0 ; Load zero into R19 LDW R20,0 ; Load zero into R20 ; Main Program ORG 04H ; …	M8011 is a timer function in the Mitsubishi FX-series PLCs. Specifically, it's a 10ms timer, meaning it triggers an event every 10 milliseconds. Here's a simple example of how M8011 can be used in an IL program: ``` OR G0000.0 ; Input check, if G0000.0 is ON, set bit 0 in G0000 LD M8011 ; Wait for 10ms NOT G0000.0 ; Invert the input state, prepare to toggle XOR G0000 ; Toggle the state of G0000.0…	[243, 270, 205]	[0.8489, 0.7723, 0.7388]	0.396	0.5963	0.0006	0.0043	0.0314	0.0876	9.26	4.07
mistral:latest	241	How to generate fast blinking with M8011?	Example code: ``` LD M8011 OUT Y10 ``` Explanation: Y10 blinks at 10ms intervals, too fast to see, used for testing or high-speed counting.	[Part One] - Mitsubishi FX3U/FX3UC IL Instruction List Code ``` ORG 0000 ; Set the timer for fast blinking (assuming Timer 0 with a 1ms interrupt) LDD 1 STD T0INT STD T0ISR STD T0IER ; Define the LED output as Q0.0 LD R0,=Q0 ORG 0003 ST R0,OUT ; Set the initial state of the LED (ON or OFF) LD R0,=1 ST R0,LED_STATE ORG T0INT ; Fast blinking logic (100ms ON, 100ms OFF) TST LED_STATE BRZ BLINK_ON BL…	Example code: ``` LD M8011 OUT C1 LD MQ1000 OUT MQ10 RN MQ1000 BRZ L1 BRN L2 LD M8011 OUT C0 JMP L3 L1: LD M8011 OUT C1 RN MQ1000 JMP L4 L2: LD M8011 OUT C0 RN MQ1000 JMP L5 L3: RTS L4: JMP L3 L5: JMP L3 ``` Explanation: This program uses M8011 to generate fast blinking with a 1ms on-time and 1ms off-time. - The program initializes M8011 for counting (LD M8011, OUT C1) and sets the counter's valu…	[249, 242, 211]	[0.8, 0.5633, 0.5465]	0.5562	0.6592	0.0007	0.0297	0.0336	0.0865	8.25	5.16
mistral:latest	242	Is M8011 suitable for precise timing?	Example code: ``` LD M8011 OUT C0 ``` Explanation: Counting may be affected by scan time; use hardware timers for high accuracy.	[Part One] - Mitsubishi FX3U/FX3UC IL Instruction List Code ``` ; Program for checking if M8011 is suitable for precise timing ORG 00000 ; Important variables initialization L01: DS 1 W L02: DS 1 W L03: DS 1 W ; Initialize counter MOV L01, 0 ; Main loop L04: CMP L01, 1000 BRT L05 JMP L06 ; Check if M8011 is suitable for precise timing L05: MOV L02, MR8011 CMP L02, 0 BNE L07 JMP L08 ; M8011 is not…	Example code: ``` LD M8011 OUT Y0 ``` Explanation: M8011 generates high-frequency pulses, but it is not suitable for precise timing. Use other instructions such as RTC or timer for higher precision. However, M8011 can be used for control purposes where the exact timing is not critical and a fast toggling is required.	[252, 240, 258]	[0.9342, 0.5845, 0.8028]	0.5805	0.6148	0.0009	0.1006	0.0375	0.2778	6.57	2.9
mistral:latest	243	What is the difference between M8011 and M8012?	Example code: ``` LD M8011 LD M8012 ``` Explanation: M8011 ~10ms cycle, M8012 ~100ms cycle.	[Part One] - Mitsubishi FX3U/FX3UC IL Instruction List Code ```PLC ; Reset Input and Output status at the start ORG 0 R_INIT STW 0, I STW 0, Q ; Main program ORG 40 PROG CALL INIT ; Function to check for button press (Button1) INIT: LD W 0, I BIT W 15, I JMP NZ, BUTTON_PRESSED RET ; Function to handle button press event BUTTON_PRESSED: LD W 0, I BIT W 15, I JMP Z, BUTTON_NOT_PRESSED STW 1, Q CALL…	Example code: ``` LD M8012 OUT Y0 LD M8011 OUT Y1 ``` Explanation: M8012 and M8011 are both used to generate output signals, but with a key difference in their output behavior. M8012 (Load and Output to Y0) is similar to M8004 and M8013, where it loads the value from a memory location and then outputs it to a designated Y-register (Y0 in this case). However, unlike M8004 and M8013, M8012 does not…	[247, 240, 237]	[0.8849, 0.8489, 0.851]	0.4012	0.7045	0.0008	0.0225	0.0312	0.097	7.31	4.22
mistral:latest	244	What if scan time exceeds 10ms?	Example code: ``` LD M8011 ``` Explanation: The bit may toggle multiple times per scan, but only the current state is read, leading to instability.	[Part One] - Mitsubishi FX3U/FX3UC IL Instruction List Code ```plc-il ORG 00000 ; Program start address ; Variables declaration L010 WORD OverflowFlag ; Flag to indicate if scan time exceeded 10ms ; Timer setup for 10ms scan time L020 BYTE TON_L030,1 ; Timer ON, interrupt enabled, initial value: 1 L030 WORD TMR_10MS ; Timer setup for 10ms ; Main loop L040 OR OVER_FLOW,OverflowFlag ; Check if over…	A: Example code to handle scan time exceeding 10ms: ``` LD T0 ADD 10 // Set the desired scan time in milliseconds (10ms in this case) CMP T0 BR0T OverScan // If scan time exceeded, jump to OverScan label // Your main program logic goes here OverScan: // Handle the situation where scan time exceeded (e.g., resetting a flag or triggering an error) ``` Explanation: This program checks if the scan ti…	[204, 268, 252]	[0.4781, 0.3193, 0.3397]	0.4183	0.4566	0.0008	0.0049	0.0526	0.1163	6.64	3.88
mistral:latest	245	What pulse cycle does M8012 produce?	Example code: ``` LD M8012 OUT Y0 ``` Explanation: Toggles ON/OFF every ~100ms, used for slower blinking or pulses.	[Part One] - Mitsubishi FX3U/FX3UC IL Instruction List Code ``` ORG 0000 ; Initialize variables and I/O L0000: DS 1 WORD ; Reserved for future use L0002: DS 1 WORD ; Counter for pulse count L0004: DS 1 BYTE ; Flag for output enable L0005: DS 1 BYTE ; Flag for pulse direction L0006: DS 1 BYTE ; Output port for M8012 ; Program start L0010: ST WORD PCD ; Program counter display ; Initialize output p…	The M8012 instruction in Mitsubishi FX-series PLC produces a pulse cycle of 2 seconds ON and 2 seconds OFF by default. Here's an example code for creating a 2s ON / 2s OFF pulse using M8012: ``` LD M8012 OUT Y0 ``` Explanation: This code will create a 2 seconds ON/2 seconds OFF pulse for periodic blinking. The M8012 instruction generates the pulse cycle, and the OUT Y0 instruction assigns the out…	[250, 119, 262]	[0.6577, 0.526, 0.5671]	0.4591	0.6435	0.0006	0.0271	0.0302	0.0952	9.34	5.11
mistral:latest	246	Can M8012 drive a test lamp?	Example code: ``` LD M8012 OUT Y5 ``` Explanation: Y5 blinks at 0.1s intervals, visible to the eye.	[Part One] - Mitsubishi FX3U/FX3UC IL Instruction List Code ``` ; Program for controlling test lamp using M8012 output ; Input: None ; Output: M8012 (Test Lamp) ; Variables: Timer (T), Counter (C) ORG 0000 JMP START ; Initialization INIT: SET OVFI (Overflows Interrupt Enable) SET TMR1H (100) ; Initialize Timer1 High Byte SET TMR1L (250) ; Initialize Timer1 Low Byte CLR C (Clear Counter) ; Main Pr…	Yes, M8012 can be used to drive a test lamp. Here's an example IL program for driving a test lamp with a 100ms on-time and 1s off-time. ``` LD M8012 OR 1,0 OUT Y10 LD M8012 OR 0,0 OUT Y10 JMP START START: ``` Explanation: This program will cause the output Y10 to turn on for 100ms, then turn off for 1 second, repeating indefinitely. The M8012 instruction is used for time delay with a 100ms cycle …	[251, 247, 259]	[0.7073, 0.4729, 0.4428]	0.45	0.3932	0.0007	0.0111	0.032	0.1127	7.77	3.82
mistral:latest	247	Compare M8012 with M8004 and M8013?	Example code: ``` LD M8004 LD M8012 LD M8013 ``` Explanation: M8004(1s) and M8013(1s) have longer cycles; M8012(100ms) is faster.	[Part One] - Mitsubishi FX3U/FX3UC IL Instruction List Code ``` ORG 0000 ; Reset the program counter to the beginning of the program ; Inputs M8004 IN 0010 ; Input M8004 M8012 IN 0011 ; Input M8012 M8013 IN 0012 ; Input M8013 ; Timers TMR_100MS ON 0020 DW 0000H ; Timer for 100ms ; Outputs OUT_COMP MQ0000 ; Output for comparison result ; Program Start ST START START: ; Initialize the timer LD TMR_…	[Part One] - Mitsubishi FX3U/FX3UC IL Instruction List Code ``` ; Program for comparing M8012, M8004, and M8013 ORG 0000 ; Initialize variables LDS 00 LD A ; M8012 (100ms cycle) and M8004 (250ms cycle) M8012 OUT Q1 M8004 OUT Q2 ; 10ms delay between Q1 and Q2 LD M8002 OUT TIM1 TIM1_WAIT: IN TIM1 CMP #0x00 BNE TIM1_WAIT ; M8013 (1s cycle) M8013 OUT Q3 ; Program loop LOOP: JMP LOOP ``` [Part Two] - …	[243, 253, 205]	[0.8849, 0.8095, 0.7655]	0.5198	0.5085	0.0018	0.0014	0.0741	0.1081	8.37	5.58
mistral:latest	248	How to implement a 0.1s counter with M8012?	Example code: ``` LD M8012 OUT C10 ``` Explanation: C10 increments every 0.1s; 10 counts ≈1s. Accuracy depends on scan time.	[Part One] - Mitsubishi FX3U/FX3UC IL Instruction List Code ``` ' Initialize the timer with a period of 0.1 seconds (10ms) OR 00000, MQ_TMR1H OR 100, MQ_TMR1L ' Initialize counter variable STW 0, Y0 Main: ' Read switch input (for example, input 0, replace it with your actual input) IN 0, R0 ' Check if the switch is ON (logic 1) BNE SKIP_INCREMENT ' Increment the counter INC Y0 ' Check if the coun…	Here is the Mitsubishi FX-series IL program for implementing a 0.1s counter using M8012: ``` ; Initialize counter value LD I0000,0 ; Initialize timer control word LD I0001,00000001B ; Initialize timer overflow flag LD I0002,0 ; Main program loop L1: ; Toggle timer start/stop M8001 OUT Q0 M8001 OUT Q0 ; Wait for 10ms M8011 OUT T1 ; Check timer overflow flag LD I0002,0 BIT I0002,0 ; If timer overfl…	[256, 199, 226]	[0.6117, 0.4738, 0.4871]	0.3537	0.4753	0.0006	0.0018	0.0215	0.0356	8.64	6.21
mistral:latest	249	How to stop M8012 blinking?	Example code: ``` LD M8012 OUT M20 ``` Explanation: M8012 is built-in and cannot be stopped by program; only PLC stop or power-off stops it.	[Part One] - Mitsubishi FX3U/FX3UC IL Instruction List Code ``` ORG 0000 ; Reset routine (R0000-R003F) LDI 0000 ; Clear r0 to start the program JMP MAIN ; Jump to the main program R0001-R003F ; Reserved for future use or reset routine MAIN: ; Main program starting point ; Disable blinking by setting M8012 output to a constant state LD I0010 ; Load instruction memory address 0010 (FX3UC: M8012 out…	To stop the blinking of an output controlled by M8012, you can use the `RST` (Reset) instruction to reset the output to a constant state at startup. Here's the Mitsubishi FX-series IL program: ``` LD M8002 ; Load the M8002 instruction RST Y10 ; Reset Output Y10 to OFF at startup ``` Explanation: On the first scan, output Y10 will be reset to OFF, stopping any blinking that was being controlled by…	[241, 261, 202]	[0.8, 0.6042, 0.5807]	0.5291	0.6384	0.0011	0.0078	0.0669	0.1132	6.01	3.31
mistral:latest	250	What is the default cycle of M8013 in most models?	Example code: ``` LD M8013 OUT Y0 ``` Explanation: Typically a 1s ON / 1s OFF pulse for periodic blinking.	[Part One] - Mitsubishi FX3U/FX3UC IL Instruction List Code ``` ; Program for Blink LED every 1 second ORG 0000 JMP MAIN ; Main program MAIN: ; Set timer T0 to 1000ms SET T0, 1000 ; Check if T0 has expired LD T0, T0_EXP BRZ CONTINUE ; If not expired, skip the blink JMP SKIP_BLINK ; If expired, toggle LED LD Q0.0, LED_STATUS XOR LED_STATUS ST Q0.0, LED_STATUS CONTINUE: ; Reset T0 SET T0, 1000 SKIP…	The default cycle of M8013 in most models is 1 second. Example code: ``` LD M8013 OUT Y0 ``` Explanation: This IL program will toggle ON/OFF every 1 second, which is the default cycle for M8013 in most Mitsubishi FX-series PLCs. This instruction can be used for slower blinking or pulses.	[245, 280, 247]	[0.6577, 0.5959, 0.5622]	0.5422	0.6142	0.0009	0.1538	0.036	0.3235	6.87	2.98
mistral:latest	251	How to drive a warning lamp with M8013?	Example code: ``` LD M8013 OUT Y10 ``` Explanation: Y10 blinks at 1s intervals to alert personnel.	[Part One] - Mitsubishi FX3U/FX3UC IL Instruction List Code ``` ; Program for driving a warning lamp using M8013 ; Bit number 0 of M8013 output will be used to drive the warning lamp ; Rack 0, Org 0 ORG 0 ; Initialize the output of M8013 to 0 (Lamp off) LDS 0, M8013 ; Set up timer T1 to blink the warning lamp every 1 second SETUP T1, 60000, HIGH ; Main loop LOOP: ; Check if T1 has expired BIT T1,…	Example code: ``` LD M8013 OUT Y6 ``` Explanation: Y6 blinks at 2.5s intervals, visible to the eye. To explain the program logic: 1. Load the M8013 timer/counter (LD M8013) - This instruction loads the M8013 timer/counter register. 2. Output to Y6 (OUT Y6) - This instruction sets the state of Y6 output, causing it to blink at 2.5s intervals. The M8013 timer/counter operates in Timer Mode 1. It ge…	[246, 249, 231]	[0.7073, 0.4372, 0.4403]	0.5456	0.718	0.0009	0.0446	0.0339	0.1418	6.32	3.77
mistral:latest	252	Can M8013 be used for precise timing?	Example code: ``` LD M8013 OUT C0 ``` Explanation: Approximate timing; use RTC or timer for higher precision.	[Part One] - Mitsubishi FX3U/FX3UC IL Instruction List Code ``` ; Program for precise timing using M8013 Instruction ORG 0000 ; Initialize variables LD R1, INIT_VAL LD R2, 0 ; Main loop LOOP: ; Increment R2 INC R2 ; Check if R2 equals to the desired count value CP R2, COUNT_VAL JPZ EXIT ; Wait for the precise time (using M8013) ; Set Timer A for precise time (1ms here) ; Replace 1000 with your de…	Example code: ``` LD M8013 OUT Q0 ``` Explanation: While M8013 can be used for timing, it provides a resolution of 30 seconds. For precise timing, it's recommended to use hardware timers or other instructions with higher resolution. However, if a 30-second interval is sufficient for your application, M8013 can be used effectively. It's important to note that the actual timing might be slightly af…	[242, 253, 273]	[0.9342, 0.6366, 0.6701]	0.6783	0.6125	0.0008	0.0657	0.0453	0.198	6.8	3.22
mistral:latest	253	Can M8012 and M8013 be used together?	Example code: ``` LD M8012 OUT Y1 LD M8013 OUT Y2 ``` Explanation: Yes. Y1 blinks at 0.1s, Y2 at 1s, no conflict.	[Part One] - Mitsubishi FX3U/FX3UC IL Instruction List Code ``` ; Program starts here ORG 0000 ; Initialize I/O variables LDI R1, #0 ; R1 = 0 (initialize counter) LDI R2, #Q01 ; R2 = Q01 (initialize output for M8012) LDI R3, #Q02 ; R3 = Q02 (initialize output for M8013) ; Main program loop Main_Loop: IN R4, KB00 ; Read input from KB00 (sensor or button) BRZ Main_Loop ; If KB00 is not pressed, loo…	Yes, M8012 and M8013 can be used together. Here's an example IL program: ``` ; Initialize M8012 and M8013 ORG $0000 LD M8012 OUT M20 LD M8013 OUT M21 ; Program loop ORG $0001 LD M8012 ; Load M8012 every scan OUT M20 LD M8013 ; Load M8013 every scan OUT M21 BR $0001 ; Branch to the program loop ``` Explanation: This program initializes M8012 and M8013 on the first scan, with M8012=ON and M8013=OFF…	[208, 243, 264]	[0.8792, 0.7583, 0.6861]	0.399	0.5135	0.0006	0.0171	0.0202	0.1322	8.96	4.05
mistral:latest	254	Can you change M8013’s period via program?	Example code: ``` LD M8013 ``` Explanation: No; period is fixed by internal clock and cannot be modified.	[Part One] - Mitsubishi FX3U/FX3UC IL Instruction List Code ```PLC ' Program to change M8013's period via program ORG 0000 ' Reset Rung and Organize the program LDD 0,10 ' Load Direct to Data (D) register 0 with the value in memory location 10 STD 2,0 ' Store Data (D) register 2 to memory location 0 LDD 1,11 ' Load Direct to Data (D) register 1 with the value in memory location 11 STD 3,0 ' Store…	Yes, you can change M8013's period via program. Here's an example code to set M8013 to a 2-second ON/2-second OFF cycle: ``` LD M8013 ; Load the M8013 timer value MOV 0,Y0 ; Clear Y0 register LD 200 ; Load the desired ON time in 10ms steps (2 sec = 2000ms = 200 x 10ms) MOV 0,Y1 ; Clear Y1 register LD 200 ; Load the desired OFF time in 10ms steps (2 sec = 2000ms = 200 x 10ms) OUT Y0,Y1 ; Set M8013…	[256, 218, 250]	[0.5645, 0.5384, 0.5049]	0.4696	0.662	0.0013	0.0068	0.0305	0.0777	7.8	4.72
mistral:latest	255	What is the oscillation period of M8014?	Example code: ``` LD M8014 OUT Y0 ``` Explanation: Approximately 1-minute ON/OFF cycle, used for long-period indication.	[Part One] - Mitsubishi FX3U/FX3UC IL Instruction List Code ``` ORG 0000 ; Initialize the timers L101 TON1 PLC_CYCLE_TIME, Q_MANUAL_START L102 TON2 PLC_CYCLE_TIME, Q_MANUAL_START ; Set the initial states of the outputs L103 X001 OFF L104 X002 OFF ; Main loop L110 RUN ; Start the oscillation L111 IF1 TMR1 < PLC_CYCLE_TIME AND Q_MANUAL_START THEN L112 X001 ON L113 RJMP L115 L114 ELSEIF TMR2 < PLC_C…	The oscillation period of M8014 in Mitsubishi FX-series PLCs is not fixed like M8013, but it can be changed via program. Example code: ``` LD TIMER0L ; Load the lower byte of Timer0 LD 10 ; Load the decimal value 10 (for a 10ms period) ST TIMER0L ; Store the value to the lower byte of Timer0 LD TIMER0H ; Load the higher byte of Timer0 LD 0 ; Load zero (to ensure the higher byte is not affected) S…	[250, 262, 254]	[0.6314, 0.5838, 0.5552]	0.4398	0.6041	0.0008	0.0144	0.0358	0.0633	7.24	5.18
mistral:latest	256	How to use M8014 for minute counting?	Example code: ``` LD M8014 OUT C0 ``` Explanation: Toggles every minute, used for long-duration accumulation.	[Part One] - Mitsubishi FX3U/FX3UC IL Instruction List Code ``` ; Program for minute counting using M8014 Timer/Counter ORG 0000 ; Initialize RAM and I/O variables LDRA 00 STRA R15 ; Initialize M8014 Timer/Counter M8014 00, 07, 00 ; Mode: Normal Count, Reset On Start, Count Up, Count Direction: Up, Count Value: 0, Overflow Flag: Clear, Timer/Counter Enable ; Main loop MAIN_LOOP: ; Check for M8014…	Example code: ``` LD M8014 AND M0001 ; Set timer mode for counting minutes OR M0010 ; Set timer initial value to 0 OR M0001 ; Enable timer OUT C0001 ; Store timer value in RAM WAIT M8014 ; Wait for timer to count minutes LDA C0001 ; Load the timer value from RAM AND M000F ; Mask to keep only the minutes value OUT M20 ; Display the minutes count on the HMI ``` Explanation: M8014 is a timer instruc…	[266, 248, 262]	[0.6297, 0.6117, 0.5886]	0.5694	0.6126	0.0008	0.0206	0.0291	0.0818	7.41	4.81
mistral:latest	257	Can M8014 replace the RTC?	Example code: ``` LD M8014 ``` Explanation: Only minute-level toggling, no date/time details; cannot fully replace RTC.	[Part One] - Mitsubishi FX3U/FX3UC IL Instruction List Code ```plc (* Program Name: RTC Replacement with M8014 Description: This program demonstrates replacing the RTC with M8014 Real Time Clock module. *) ORG 00H (* Initialization and Configuration Section *) L0000: DW 'M8014' ; Set Device Code to M8014 L0003: DW 00H ; Set Memory Area to 00h (Data Area) L0005: DW 03H ; Set Length of Device Code …	Example code: ``` LD M8014 ``` Explanation: Yes, M8014 can replace the RTC (Real Time Clock) in Mitsubishi FX-series PLCs. However, it's important to note that M8014 provides a one-shot timer function instead of a continuous count function like the RTC. To use M8014 as a one-shot timer, you can set the timer value (in milliseconds) and then compare it with the timer value in the program after the…	[269, 253, 274]	[0.7663, 0.6471, 0.6128]	0.5449	0.4679	0.0004	0.0238	0.0182	0.0604	9.3	5.46
mistral:latest	258	Is M8014 suitable for higher frequency timing?	Example code: ``` LD M8014 ``` Explanation: No; use M8012 or M8013 for faster requirements.	[Part One] - Mitsubishi FX3U/FX3UC IL Instruction List Code ``` ORG 0000 ; Initialize Variables LDS 2000 STR 2000 LDS 2001 STR 2001 ; Input and Output Initialization INP R8000, I0.0 OUT R8000, Q0.0 ; Timer Initialization TMR 255, T0 ; Main Loop TMR_LOOP: ; Check if Timer T0 has expired CMP T0, 0 JMPZ TMR_RESET ; Read Input from I0.0 INP R8000, I0.0 ; Store the input in Variable 2000 STR 2000 ; Wr…	Example code: ``` LD M8014 OUT C0 ``` Explanation: M8014 is used for software timer control. Although it can be used for higher frequency timing, it's not as accurate or efficient as hardware timers for very high-frequency applications. It should be used cautiously, and the program should be tested thoroughly to ensure it functions as intended without causing any negative effects on the overall s…	[242, 259, 262]	[0.8028, 0.5773, 0.591]	0.2994	0.3096	0.0007	0.0303	0.0254	0.1146	6.54	3.75
mistral:latest	259	M8014 may not be implemented on some models?	Example code: ``` LD M8014 ``` Explanation: Yes; check the model manual.	[Part One] - Mitsubishi FX3U/FX3UC IL Instruction List Code ``` ORG 0000 ; Initialize the I/O and variables LDS 0000, I/O Area Address LD 00, Overflow Flag LD 00, Timer LD 00, Counter ; Main Program Loop LP: ; Toggle LED every second LD TIMER, T LD COUNTER, C ADD C, #0x01 MOD C, #0xFF ST COUNTER, C LD TIMER, T ADD T, #0x01 MOD T, #0x1FF ST TIMER, T OUT DB0.0, C ; Check if the Overflow Flag is set…	[Part One] - Mitsubishi FX3U/FX3UC IL Instruction List Code ``` ; Check if M8014 is implemented IF M8014_AVAILABLE LD M8014 OUT Y0 endif ; Example usage of M8014 if available IF M8014_AVAILABLE LD M8014 AND I0.0 JMPN NOT_ON OR O0.0 NOT_ON: OR O0.1 JMP END END: ``` Explanation: The above code checks if M8014 is available on the specific model. If it is, it sets the corresponding output bit to ON w…	[260, 253, 200]	[0.7045, 0.638, 0.6051]	0.2683	0.4427	0.0009	0.0029	0.0412	0.0603	6.17	5.27
mistral:latest	260	What function does M8015 have on some models?	Example code: ``` LD M8015 OUT Y0 ``` Explanation: Used to disable or preset timers, or as an internal mode flag, depending on the manual.	[Part One] - Mitsubishi FX3U/FX3UC IL Instruction List Code ```PLC ; Program starts from address 0 ORG 0 ; Reset routine R_INIT: ST X, 0000 ; Store current value of X register to memory location 0000 CLR X ; Clear X register JMP MAIN ; Jump to main program ; Main program MAIN: ; Inputs are scanned from rung 1 to rung 4 SCAN IN 1-4 ; Check if input Q01 is ON (1) LD R0, Q01 ; Load value of Q01 to R…	Example code: ``` LD M8015 OUT Y0 ``` Explanation: Reads the current time from the internal RTC and stores it in Y0 register. This can be useful for logging or displaying the current time. Please note that M8015 may not be implemented on some models, so check the model manual before using it.	[270, 259, 205]	[0.7896, 0.7045, 0.6991]	0.4383	0.6306	0.0016	0.1579	0.0495	0.3243	6.97	2.85
mistral:latest	261	How to pause timers using M8015?	Example code: ``` LD M8015 AND T0 OUT Y10 ``` Explanation: When M8015=ON, timers are paused; actual behavior depends on the model.	[Part One] - Mitsubishi FX3U/FX3UC IL Instruction List Code ``` ; Program to pause and resume a timer using M8015 ORG 0000 ; Initialize variables LD T1, 0 ; Initialize Timer1 to 0 LD T2, 0 ; Initialize Timer2 to 0 ; Set timer parameters M8015 T1, 0.1, 1 ; Set Timer1 with a period of 0.1 seconds and enable M8015 T2, 0, 0 ; Disable Timer2 initially MAIN: ; Check if Timer1 has expired CMP T1, 10 ; C…	Example code: ``` LD M8015 ; Load M8015 instruction OR X0 ; OR with PLC power-on flag (X0) to ensure it's only executed on PLC startup OUT T0 ; Output to Timer T0, pausing it ``` Explanation: This program will pause Timer T0 at PLC start-up by executing M8015 (pause timer) instruction only once on power-on. This is useful if you want to delay the start of your program or specific actions when the…	[203, 249, 193]	[0.6721, 0.6042, 0.5567]	0.675	0.6274	0.0008	0.0446	0.0536	0.1681	6.8	3.45
mistral:latest	262	What is M8015’s relation to actual timers?	Example code: ``` LD M8015 ``` Explanation: Can force timers to pause or reset; refer to model documentation.	[Part One] - Mitsubishi FX3U/FX3UC IL Instruction List Code ```plc ; Program starts here ORG 0000 ; Define the I/O map I/O MAP: IN 0000: IN_A // Input A IN 0001: IN_B // Input B OUT 0002: OUT_A // Output A OUT 0003: OUT_B // Output B ; Define the timer map TIMER MAP: TMR_0: 0004 // Timer 0 TMR_1: 0005 // Timer 1 ; Initialize the timers INIT: ORG TMR_0 RN 00 ; Reset timer 0 to zero ORG TMR_1 RN 00…	Example code: ``` LD M8015 CLR ``` Explanation: M8015 is a diagnostic function that clears the internal faults related to the real-time clock (RTC) module. It does not directly relate to actual timers. Using M8015 will not resume timers, but it clears any errors or faults in the RTC module. This can be useful for resetting the RTC module's status in case of errors or when debugging issues with th…	[203, 281, 263]	[0.7272, 0.6842, 0.6612]	0.4538	0.7022	0.0005	0.0599	0.024	0.1839	9.42	3.19
mistral:latest	263	If RST M8015 is used, will timers resume?	Example code: ``` LD X0 RST M8015 ``` Explanation: May not work if reserved by system; some models allow manual clear.	[Part One] - Mitsubishi FX3U/FX3UC IL Instruction List Code ``` ; This is a simple program that resets a timer when a specific input changes state, and checks if the timer has elapsed. ORG 0000 ; Initialize the timer and set its countdown value (100ms in this case) L00: TIMER_INIT 01, 0001 ; Timer 1, 100ms ; Initialize the input scan register L01: RD_INPUTS 00 ; Read Inputs ; Check if the specifi…	Yes, using RST M8015 will resume the timers. Here's an example code: ``` LD M8015 AND T0 OUT Y10 RST M8015 ``` Explanation: When M8015 is ON, timers are paused. Using RST M8015 will reset M8015 and timers will resume their operation. The timers will continue to count up or down based on their respective program settings.	[203, 233, 261]	[0.664, 0.5288, 0.6557]	0.3774	0.3015	0.0008	0.0577	0.0273	0.16	6.96	3.1
mistral:latest	264	Can M8015 be used as a general bit?	Example code: ``` LD M8015 OUT M10 ``` Explanation: Not recommended; system-reserved function may cause interference.	[Part One] - Mitsubishi FX3U/FX3UC IL Instruction List Code ``` ; Program to check if M8015 can be used as a general bit ORG 00000 ; Start the program at Rung 0 START: ; Initialize M8015 as input (DIN) SET_INPUT M8015 ; Wait for M8015 to change state WAIT_CHANGE_DIN M8015 ; Check if M8015 has changed state JMP_IF_DIN_CHANGED M8015 JUMP_TO_CHECK JUMP_TO_END ; Jump to check if M8015 can be used as …	Yes, M8015 can be used as a general bit in Mitsubishi FX-series PLCs. Here's an example code that sets and resets a bit using M8015: ``` LD M8015,W0 OR W0,#00000001 ; Set bit 0 OUT C0 LD M8015,W0 AND W0,#11111110 ; Reset bit 0 OUT C0 ``` Explanation: 1. Load the value of bit 0 (M8015) into Working Register 0 (W0). 2. OR operation with the binary value 00000001 sets bit 0 in W0. This operation mod…	[253, 242, 199]	[0.6861, 0.6287, 0.6023]	0.4976	0.4354	0.0006	0.0036	0.0136	0.0663	9.39	4.6
mistral:latest	265	When does M8016 turn ON?	Example code: ``` LD M8016 OUT Y0 ``` Explanation: ON while the PLC reads or displays the RTC, pausing updates.	[Part One] - Mitsubishi FX3U/FX3UC IL Instruction List Code ``` ; Program Start ORG 0000 ST 01 ; Start of Program ; Variables and I/O Mapping SD 02 ; Start of Data Area ; Inputs IN 02 ; Input status word I 00 ; Input 00 I 01 ; Input 01 I 02 ; Input 02 I 03 ; Input 03 I 04 ; Input 04 I 05 ; Input 05 I 06 ; Input 06 I 07 ; Input 07 I 08 ; Input 08 I 09 ; Input 09 I 10 ; Input 10 I 11 ; Input 11 I 1…	Example code: ``` LD M8016 OR I1.0 OUT Y0 ``` Explanation: M8016 turns ON when the input I1.0 is activated (turned ON or switched to 1). This can be used to monitor an external device or sensor. The OR instruction is used to check if any of the inputs are active, and if so, M8016 will turn ON. The OUT Y0 instruction is used to output the status of M8016 to Y0, which can be connected to an externa…	[210, 280, 275]	[0.9549, 0.9418, 0.9515]	0.3535	0.5968	0.0006	0.0719	0.0315	0.2115	8.8	3.2
mistral:latest	266	How to use M8016 with screen time display?	Example code: ``` LD M8016 AND M10 OUT M20 ``` Explanation: M10 may request display; M8016=ON indicates RTC read, pausing screen update.	[Part One] - Mitsubishi FX3U/FX3UC IL Instruction List Code ```plc (* Program starts here *) PROGRAM START (* Set the display mode and clear the screen *) LDL 255,1 ; Load 255 (all bits) into memory location 1 (for display mode) LDW 255,2 ; Load 255 (all bits) into memory location 2 (for clear screen) OUT 9,1 ; Output the display mode settings to the display OUT 9,2 ; Output the clear screen comm…	To use M8016 for screen time display, you can create a program that reads the Real-Time Clock (RTC) and updates the display every second. Here's an example IL program: ``` // Initialize the variables SET R1, 0 SET R2, 0 // Read the RTC hour and minute LD R0, 00H IN R0, RTCD BRZ10, L1 SUB R2, 1 L1: ADD R2, 10 LD R0, 01H IN R0, RTCD BRZ10, L2 SUB R1, 1 L2: ADD R1, 60 // Display the hour on screen L…	[256, 265, 241]	[0.6297, 0.5428, 0.5091]	0.406	0.566	0.0006	0.0026	0.0341	0.083	7.03	5.42
mistral:latest	267	Is M8016 latched?	Example code: ``` LD M8016 OUT M30 ``` Explanation: Usually a transient state ON during RTC read, then OFF.	[Part One] - Mitsubishi FX3U/FX3UC IL Instruction List Code ``` ORG 0000 ; Initialize variables LDA_IMM R0, 0 ; Load immediate value 0 into register R0 (used as a counter) ST_REG R0, COUNT ; Store the value of R0 into COUNT LOOP: LDA_IN Q8016 ; Load input Q8016 into register A CMP_B R0, A ; Compare the value of register A (value of Q8016) with the value of register R0 JNE END_LOOP ; If not equal,…	To check if M8016 is latched in Mitsubishi FX-series PLC, you can use the following IL program: ``` LD M8016 ; Load the status of M8016 into the accumulator OUT Y0 ; Output the status of M8016 to Y0, indicating if it is latched ``` Explanation: In this example, the status of M8016 is checked and if it is latched, it will be output to Y0. The status of M8016 remains latched until it is explicitly …	[228, 281, 160]	[0.9026, 0.472, 0.4734]	0.4007	0.3981	0.0005	0.0056	0.016	0.0598	8.36	4.86
mistral:latest	268	How to detect when RTC read is complete?	Example code: ``` LDN M8016 OUT Y5 ``` Explanation: M8016=OFF indicates read complete, resume display or operation.	[Part One] - Mitsubishi FX3U/FX3UC IL Instruction List Code ``` ORG 00000 ; Reset vector RJMP Main ORG 00005 ; Interrupt vector RJMP Interrupt Main: ; Initialize variables LDS R16, VAR_RTC_READ_DONE LDS R17, VAR_RTC_READ_COUNT ; Check if RTC read is complete CPI R17, 0 BREQ Complete ; Increment RTC read count INC R17 STS VAR_RTC_READ_COUNT, R17 ; Continue waiting for RTC read to complete RJMP Mai…	Example code: ``` LD RTC_DATA_LOW LDP RTC_DATA_LOW_EDGE LD RTC_DATA_HIGH LDP RTC_DATA_HIGH_EDGE ``` Explanation: In this example, we will utilize edge detection to detect when the RTC read operation is complete. The RTC_DATA_LOW and RTC_DATA_HIGH registers will contain the lower and higher bytes of the RTC data, respectively. 1. LD RTC_DATA_LOW: This instruction loads the current value of the RTC…	[284, 84, 167]	[0.6441, 0.3547, 0.3624]	0.3643	0.4003	0.0008	0.0056	0.0168	0.0595	9.38	5.03
mistral:latest	269	If RTC is unused, does M8016 affect?	Example code: ``` LD M8016 ``` Explanation: No; if RTC is not used, M8016 remains OFF.	[Part One] - Mitsubishi FX3U/FX3UC IL Instruction List Code ``` ORG 0000 ; Initialize I/O and variable declarations LDD 1000,I STD 0001,I ; Initialize D-register 0001 with the value from memory location 1000 LDD 0001,I ; Load D-register 0001 into D-register 0 LDD 0,I ; Load immediate value 0 into D-register 0 STD 0002,I ; Store the comparison result (D-register 0 < D-register 1) in memory locatio…	Example code: ``` LD M8016 ``` Explanation: M8016 has no effect if the RTC is not being used. It is used to read the date and time from the RTC, so if the RTC is not inserted or if it is not being utilized, M8016 will not affect the program's execution.	[257, 232, 276]	[0.7663, 0.5393, 0.6925]	0.4935	0.8517	0.0037	0.14	0.0439	0.375	7.63	2.91
mistral:latest	270	What is M8017 used for?	Example code: ``` LD M8017 OUT Y0 ``` Explanation: Adjusts internal RTC by ±30 seconds to correct time drift.	[Part One] - Mitsubishi FX3U/FX3UC IL Instruction List Code ```plc ORG 0000 // Start of the program // Set the timer1 counter value to 1000ms (decimal value: 255) LV_T1CON_HI: DB 255 // Set the timer1 compare value to 500ms (decimal value: 128) LV_T1CMP_LO: DB 128 // Initialize output Y0 to off state Y0: OUT 0 // Main program loop LOOP: // Read input Q0 IN PLC, Q0, R0 // If Q0 is on, toggle outpu…	M8017 is used to set or reset bit(s) in a specific I/O area. Example code: ``` LD I0 OR M8017, I0, 01H ; Set bit 0 in I0 area OUT Y0 ``` Explanation: This instruction loads the current value of the I0 Input area into the accumulator (A). Then, it performs a bitwise OR operation between the accumulator (A) and the value 01H (binary 00000001), which sets bit 0 in the I0 area. Finally, the modified …	[260, 240, 209]	[0.7896, 0.7723, 0.6806]	0.3736	0.5069	0.001	0.0561	0.0383	0.1584	6.68	3.35
mistral:latest	271	How to trigger M8017 for correction?	Example code: ``` LD X0 SET M8017 ``` Explanation: When X0=ON, M8017=ON, shifting time ±30s as per model.	[Part One] - Mitsubishi FX3U/FX3UC IL Instruction List Code ``` ; Program for triggering M8017 for correction ORG 0000 ; Important variables LW_M8017_COUNTER EQU 0001 LW_TIMER_1 EQU 0002 LW_TIMER_2 EQU 0003 LW_DELAY EQU 0004 ; Initialize variables LDI 0, LW_M8017_COUNTER LDI 0, LW_TIMER_1 LDI 0, LW_TIMER_2 ; Main loop SEQ: RJMP SEQ ; Timer 1 TIM1: INC LW_TIMER_1 CMP LW_TIMER_1, LW_DELAY BRLO TIM1…	To trigger M8017 for correction, you can use the M8006 instruction. This instruction sets the condition number specified in the argument to "Correction Required." Here's an example code: ``` LD M8006, M8017 ; Set M8017 to Correction Required ``` Explanation: When the M8006 instruction is executed, the condition number specified as the argument (in this case, M8017) is set to "Correction Required.…	[272, 211, 197]	[0.6812, 0.5673, 0.5083]	0.5344	0.4548	0.0006	0.0188	0.0279	0.1569	9.35	3.36
mistral:latest	272	Does M8017 turn OFF after correction?	Example code: ``` LD M8017 ``` Explanation: Most models auto-reset M8017 to OFF after correction.	[Part One] - Mitsubishi FX3U/FX3UC IL Instruction List Code ```PLC ; Initialize the Program ORG 0000 JMP Main ; Main Program ORG 0001 Main: ; Input Scan INP MQ00.0, I0000.0 ; Read input M8017 ; Check if M8017 is ON (1) BRZ M8017_OFF Check_Correction ; M8017 is ON, proceed to check correction M8017_OFF: ; M8017 is OFF, do nothing and exit the program JMP End Check_Correction: ; Check if correction…	A: Example code: ``` LD X0 IF X0 = ON THEN SET M8017 END_IF LD M8017 IF M8017 = ON THEN SET Q1 GOSUB "Correction_Routine" RESET M8017 END_IF ``` Explanation: When X0 is ON, M8017 turns ON, shifting time ±30s as per model. If M8017 is ON, it triggers the Correction_Routine and then resets M8017 OFF. After correction, M8017 turns OFF.	[229, 271, 198]	[0.7389, 0.6812, 0.6603]	0.4256	0.7387	0.0006	0.0503	0.0316	0.2933	9.34	3.37
mistral:latest	273	Can M8017 adjust by one minute instead of 30s?	Example code: ``` LD M8017 ``` Explanation: No; use RTC write instructions for larger adjustments.	[Part One] - Mitsubishi FX3U/FX3UC IL Instruction List Code ``` ; Program for adjusting M8017 timer to increment by 1 minute instead of 30 seconds ORG 0000 ; Initialize variables LDR I1, 0 LDR I2, 0 LDR I3, 0 ; Main loop MAIN: ; Read input from L3000 (assuming input is in minutes) IN L3000, I1 ; Convert minutes to seconds (60 seconds per minute) MUL I1, 60, I2 ; Store the value in M8017 (address …	To adjust the time correction of M8017 for one minute instead of 30 seconds, we need to use the M8016 instruction. M8017 only adjusts the current time in 30-second increments, but we can use M8016 to set the time correction value in minutes. Here's the IL program: ``` ; Load the value for 1 minute correction (60 seconds) LD R0, 60 ; Transfer the value to the time correction register M8016 STR R0,…	[252, 272, 261]	[0.6701, 0.5654, 0.5861]	0.4466	0.4176	0.0012	0.0191	0.0452	0.069	5.14	3.97
mistral:latest	274	Can RTC read and M8017 correction occur simultaneously?	Example code: ``` LD M8016 AND M8017 ``` Explanation: Not recommended; pause display (M8016=ON) before correction (M8017).	[Part One] - Mitsubishi FX3U/FX3UC IL Instruction List Code ```PLC ' Program to check if RTC read and M8017 correction can occur simultaneously ORG 0000 ' Initialize variables LDI 0,R15 ' R15: counter for M8017 correction LDI 0,R16 ' R16: counter for RTC read ' Main program loop MAIN: CALL READ_RTC ' Call subroutine to read RTC JMP CHECK_M8017 ' Jump to check M8017 correction subroutine READ_RTC:…	To check if RTC read and M8017 correction can occur simultaneously, we need to write an IL program that first sets the RTC read operation, then sets the M8017 correction, and checks the status of the RTC read operation. If the RTC read operation is complete, the M8017 correction can be performed. [Part One] - Mitsubishi FX3U/FX3UC IL Instruction List Code ``` ; Initialize variables LD X0,0 LD X1,…	[269, 271, 268]	[0.618, 0.5903, 0.5536]	0.4332	0.5738	0.0006	0.0011	0.0296	0.0611	8.1	5.48
mistral:latest	275	When does M8018 turn ON?	Example code: ``` LD M8018 OUT Y0 ``` Explanation: ON when the RTC module or card is detected as inserted.	[Part One] - Mitsubishi FX3U/FX3UC IL Instruction List Code ``` ORG 0000 ; Start of the program ; Set the rung number and input/output bit numbers for clarity INPUT MQ01, I0.0 ; Input MQ01 mapped to I0.0 INPUT MQ02, I0.1 ; Input MQ02 mapped to I0.1 OUTPUT M8018, Q0.0 ; Output M8018 mapped to Q0.0 ; Initialize output M8018 to OFF (0) SET Q0.0, 0 ; Main program logic LP0 AND I0.0, MQ01 ; Check if M…	Example code: ``` ; Check if the RTC battery voltage is below the normal range (2.3V - 2.7V) BTB V1000, 2.2 JMP L01 ; If true, jump to L01 BTB V1000, 2.8 JMP L02 ; If true, jump to L02 (RTC battery voltage is within the normal range) ; M8018 turns ON: RTC battery voltage is below the minimum range (< 2.2V) LD M8018 OUT Y0 L01: ; M8005 turns ON: RTC battery voltage is below the normal range LD M80…	[280, 215, 265]	[0.9587, 0.9485, 0.9515]	0.3623	0.5353	0.0012	0.028	0.0547	0.103	5.84	5.11
mistral:latest	276	If no RTC card is inserted, what is M8018?	Example code: ``` LD M8018 ``` Explanation: M8018=OFF, indicating no RTC module or connection error.	[Part One] - Mitsubishi FX3U/FX3UC IL Instruction List Code ``` ; Program starts here ORG 00000 ; Initialize Output and Input Variables LDS 0000,I_R_RTC_CARD_INSERTED LDS 0001,O_R_M8018 ; Check if RTC card is inserted BIT 0,I_R_RTC_CARD_INSERTED,B0 JMPN 03000 ; Jump to M8018 if RTC card is not inserted ; RTC card is inserted, so M8018 is off CLR 0,O_R_M8018 JMP 05000 ; Jump to the end ; RTC card …	Example code: ``` CK I0.0 JMP_NZ START LD M8018 JMP SKIP START: ``` Explanation: This program checks if an RTC card is inserted. If no RTC card is inserted (I0.0 is not activated), M8018 remains OFF. If an RTC card is inserted (I0.0 is activated), the program skips the line that sets M8018. This way, the program does not affect M8018 when the RTC is unused.	[269, 279, 270]	[0.6925, 0.6261, 0.5957]	0.5573	0.6302	0.0017	0.0226	0.0475	0.1951	6.64	3.18
mistral:latest	277	How to protect RTC operations using M8018?	Example code: ``` LD M8018 AND X0 OUT M10 ``` Explanation: Only when RTC module is present (M8018=ON) and X0=ON does RTC read/write occur.	[Part One] - Mitsubishi FX3U/FX3UC IL Instruction List Code ``` ; Program to protect RTC operations using M8018 ORG 0000H ; Import M8018 library LD LB1, 01H ; Load library number 1 (M8018) LD LB2, 00H ; Load library version (00H for default) CALL 02H ; Call the library ; Initialize RTC register bank LDH R11, 06H ; Load RTC bank address (06H for RTC-A) M8018_REG_SET R11, 02H ; Set register bank to…	Example code: ``` LD M8018 AND X0 OUT Y10 ``` Explanation: On the first scan, M8018=OFF, preventing RTC operations. Later, M8018=ON allows RTC operations. This can be used to protect RTC operations during a specific period or under certain conditions, for example, during startup or during manual intervention.	[269, 207, 284]	[0.5956, 0.502, 0.5164]	0.653	0.7928	0.0007	0.1576	0.0471	0.3288	9.32	2.93
mistral:latest	278	Can M8018 signal card removal?	Example code: ``` LDN M8018 OUT Y5 ``` Explanation: M8018=OFF triggers Y5 warning for card absence.	[Part One] - Mitsubishi FX3U/FX3UC IL Instruction List Code ``` ; Program to detect the removal of M8018 signal card ORG 00000 ; Reset and Stop at Power-Up RST_V STOP ; Inputs and Outputs configuration I/O SETUP XIN1.4 INPUT ; M8018 Signal Card Present Detect (Pin 16) ; Main program MAIN RUN L1: INPUT XIN1.4 TO R0 ; Read the status of M8018 Signal Card Present Detect JUMP_IF_NOT_ZERO L2 ; If M801…	Example code: ``` LD M8018 CMP M8018,0 BRZ Exit LD OUT 1 BR Exit Exit: ``` Explanation: Yes; this code checks if M8018 (card status) is 0 (no card inserted). If there is no card, it jumps to the end. If a card is inserted, it outputs signal 1, indicating card removal. The signal will be active high, meaning the voltage level will be higher than the normal level when a card is removed. The program…	[279, 257, 218]	[0.6097, 0.5192, 0.5381]	0.5513	0.6516	0.0008	0.0157	0.0393	0.1474	6.71	3.27
mistral:latest	279	Does M8018 update immediately on card change?	Example code: ``` LD M8018 ``` Explanation: Yes; hardware detection updates M8018 on insertion/removal.	[Part One] - Mitsubishi FX3U/FX3UC IL Instruction List Code ``` ; Program for monitoring M8018 input status and providing an output response ORG 0000 JMP MAIN ; I/O declarations I_M8018 DB 00H ; Input from M8018 O_RESP DB 01H ; Output for Response ; Timer for debouncing M8018 input TMR_DEBOUNCE EQU 1000 ; Timer value for debouncing (ms) DEBOUNCE_TIMER DW 0 ; Debouncing timer variable MAIN: ; Init…	To check if M8018 updates immediately upon a change in the RTC card, we can use the following Mitsubishi FX-series IL Instruction List code: ``` ; Check RTC Card Presence LD M8018 LDD 0 LD RTC_CHECK CALL CHECK_RTC_CARD JMP END ; Subroutine to Check RTC Card Presence CHECK_RTC_CARD: LDD 0 STD RTC_CHECK_RESULT LDD RTC_ADDRESS OUT RTC_DATA IN RTC_DATA LDD RTC_CHECK_RESULT RET ; Variables RTC_ADDRESS…	[276, 272, 200]	[0.6261, 0.5534, 0.6069]	0.5516	0.6297	0.0006	0.0023	0.0246	0.0476	9.32	5.76
mistral:latest	280	When does M8019 turn ON?	Example code: ``` LD M8019 OUT Y0 ``` Explanation: ON when the RTC experiences errors or read/write failures.	[Part One] - Mitsubishi FX3U/FX3UC IL Instruction List Code ``` ; Program to turn on M8019 when input condition is met ORG 0000 ; Important variables and input/output settings LDS 0000 XINP INPUT_M8019_SW ; Input for switch of M8019 LAD 0001 XINP INPUT_START_SW ; Input for start switch LAD 0002 OUT M8019_OUT ; Output for M8019 ; Initialization STS 0003 M8019_OUT.DB $00 ; Initial value of M8019_OU…	Example code: ``` LD M8019 OUT Y0 ``` Explanation: M8019 is ON when the external 24V supply is sufficient and the RTC module or card is inserted. This could be used, for example, to turn on a status LED or perform additional functions that require both conditions to be met.	[275, 235, 265]	[0.9587, 0.9396, 0.9418]	0.3665	0.6169	0.0015	0.1912	0.0423	0.3692	7.59	2.82
mistral:latest	281	What is the relationship between M8019 and M8018?	Example code: ``` LD M8018 LD M8019 ``` Explanation: M8018 indicates module presence; M8019 indicates RTC errors. They operate independently.	[Part One] - Mitsubishi FX3U/FX3UC IL Instruction List Code ``` ORG 0000 ; Initialize variables LDD 1, 00 STR 1, 00 ; Main loop LP1: ; Input check for M8018 INP M8018, 00 ; If M8018 is ON, set M8019 ON and delay for 1 second BNEZ M8018, LP2 LDD 01H, 00 LDD 01H, 01 CMP 01H, 00 BEQ LP1 LP2: ; Delay for 1 second LDD 100H, 01 LDD 01H, 00 LDD 01H, 01 SUB 01H, 00 BNE LP2 ; Output M8019 OUT M8019, LDD(0…	Example code: ``` LD M8018 OUT M10 ``` Explanation: M8018 (a-contact) is ON on the first scan; M8019 (b-contact) is OFF on the first scan. They complement each other. The M8018 and M8019 contacts are typically used for input purposes, and they can be used to monitor the state of external devices, such as switches or sensors. In this example, the PLC program checks the state of M8018 on each scan.…	[205, 243, 237]	[0.827, 0.7918, 0.8166]	0.4642	0.5318	0.0009	0.0341	0.037	0.1	7.01	4.0
mistral:latest	282	What actions on RTC error?	Example code: ``` LD M8019 OUT Y10 // Warning lamp MOV K0 D500 // Reset time registers ``` Explanation: Alert operator and attempt reinitialization.	[Part One] - Mitsubishi FX3U/FX3UC IL Instruction List Code ``` ; Program to handle Real-Time Clock (RTC) errors ; The program resets the RTC when an error occurs ORG 0x0000 ; Initialize I/O and timer settings LDD #<(PORTA_INIT), D0 STD PORTA, D0 LDD #>(PORTA_INIT), D0 STD PORTA+1, D0 ; Set up Timer1 for 1-second interval LDD #<(T1_FREQ), D0 STD T1IN, D0 LDD #>(T1_FREQ), D0 STD T1IN+1, D0 LDD #<(…	Example code: ``` // Initialize RTC error status ORG 0000 X001: STW 0, R4001 // Clear RTC error status // Main program loop ORG 0003 X003: LD M8018 // Check if RTC module is inserted BRZ X005 // If not, branch to error handling // RTC read and error handling ORG 0005 X005: LD M8019 // Check RTC battery voltage and connection BRZ X006 // If stable, continue to RTC read // Error handling ORG 0007 X…	[284, 276, 268]	[0.7754, 0.3646, 0.5818]	0.4419	0.3823	0.0008	0.0037	0.0323	0.0436	8.07	6.86
mistral:latest	283	Does M8019 reset OFF automatically?	Example code: ``` LD M8019 ``` Explanation: Resets OFF after error is cleared and RTC reinitialized.	[Part One] - Mitsubishi FX3U/FX3UC IL Instruction List Code ``` ORG 0 ; Origin address is set to 0 ; Input and Output configuration XIN I0 ; Input channel 0 as X-input XOUT Q0 ; Output channel 0 as X-output ; Initialize variables LD R1, 0 ; Initialize R1 to 0 LD R2, 0 ; Initialize R2 to 0 ; Main program START: LD R1, I0 ; Load input status of I0 to R1 LD R2, 1 ; Assume M8019 is ON (R2 = 1) XOR R1…	Example code: ``` LD M8019 JMP ERROR LD M8019 JMP NG JMP OK ERROR: OUT Y1 NG: OUT Y0 OK: OUT Y2 ``` Explanation: M8019 resets OFF automatically. It turns ON when there are errors or read/write failures. If there are no errors, it will turn OFF and be in the OK state. The program checks the status of M8019 and sets the output Y1, Y0, or Y2 accordingly. - When the program starts, it loads the statu…	[233, 280, 272]	[0.8183, 0.7469, 0.7323]	0.4652	0.5735	0.0007	0.031	0.033	0.1342	8.41	3.98
mistral:latest	284	How to prevent frequent RTC errors?	Example code: ``` LD M8019 ``` Explanation: Ensure stable battery voltage, proper module connection, and correct RTC handling.	[Part One] - Mitsubishi FX3U/FX3UC IL Instruction List Code ```PLC ' Program to prevent frequent RTC errors by performing automatic date and time synchronization ' This program assumes the PLC is connected to a network with a NTP server ORG 0000 ' Start of program ' Important variables LDR H0, BD_RTC_SECONDS LDR H1, BD_RTC_MINUTES LDR H2, BD_RTC_HOURS LDR H3, BD_RTC_DAYS LDR H4, BD_RTC_MONTHS LDR…	To prevent frequent RTC errors, we can implement a check and correction mechanism in the PLC program. Here's an example of an IL program that checks the RTC status and resets it if an error occurs. [Part One] - Mitsubishi FX3U/FX3UC IL Instruction List Code ``` ; Initialize LD M8019 ; Load RTC error status BRFZ RTC_ERROR_HANDLER ; If RTC error, jump to error handler ; Main program LOOP: ; Perform…	[282, 197, 277]	[0.7754, 0.2786, 0.5164]	0.3321	0.4281	0.0006	0.0018	0.0185	0.049	9.38	5.78
