# Supplementary material for: Multi-Hardware Benchmarking of Open-Source Large Language Models with Retrieval-Augmented Generation for Mitsubishi FX-Series PLC Instruction List Code Generation
Source: Sensors (Basel). 2026 Jun 5;26(11):3602. doi: 10.3390/s26113602 (PMC13259087; doi:10.3390/s26113602)
Supplement: Supplementary file 1 [file sensors-26-03602-s001.zip › data/csv/minilm_nemotron-3-super_120b_20260323_120000.csv]

model	idx	question	gt	llm_answer	rag_answer	retrieved_ids	retrieved_sims	llm_sim	rag_sim	llm_bleu	rag_bleu	llm_rouge	rag_rouge	llm_time	rag_time
nemotron-3-super:120b	0	Please use the FX-series PLC instruction list to design traffic light control logic for a one-way road. The red, green, and yellow lights switch in sequence. Assume that pressing X0 starts the system and there is a stop button X1. The timing parameters are: green light 10.0 seconds, green light blinking 2 seconds, yellow light 4.0 seconds, red light 24.0 seconds, and the cycle repeats.	LD X000 // Start button OR M0 ANI X001 // Stop button OUT M0 // System start flag LD M0 ANI T3 // Ensure the next timer has not reached OUT T0 K100 // T0 = 10.0 seconds (K100 means 10.0 x 100ms) ANI T0 OUT M1 // M1 = Green light phase LD T0 OUT T1 K20 // T1 = 2 seconds (20 x 100ms) ANI T1 OUT M2 // M2 = Green light blinking phase LD T1 OUT T2 K40 // T2 = 4.0 seconds (40 x 100ms) ANI T2 OUT M3 // …	[Part One] - Mitsubishi FX3U/FX3UC IL Instruction List Code ``` ; Traffic Light Control for One-Way Road (FX3U/FX3UC - Instruction List) ; Inputs: X0 = Start Button (Normally Open) ; X1 = Stop Button (Normally Open) ; Outputs: Y0 = Red Light ; Y1 = Green Light ; Y2 = Yellow Light ; Timers: T0 = Green Light On Timer (10.0s) ; T1 = Green Light Blink Timer (2.0s) ; T2 = Yellow Light Timer (4.0s) ; T…	LD X000 // Start button OR M0 ANI X001 // Stop button OUT M0 // System start flag LD M0 ANI T3 // Ensure the next timer has not reached OUT T0 K100 // T0 = 10.0 seconds (K100 means 10.0 x 100ms) ANI T0 OUT M1 // M1 = Green light phase LD T0 OUT T1 K20 // T1 = 2 seconds (20 x 100ms) ANI T1 OUT M2 // M2 = Green light blinking phase LD T1 OUT T2 K40 // T2 = 4.0 seconds (40 x 100ms) ANI T2 OUT M3 // …	[8, 3, 2]	[0.9994, 0.9986, 0.9986]	0.6401	1.0	0.0088	1.0	0.1638	1.0	75.94	22.04
nemotron-3-super:120b	1	Please use the FX-series PLC instruction list to design traffic light control logic for a one-way road. The red, green, and yellow lights switch in sequence. Assume that pressing X0 starts the system and there is a stop button X1. The timing parameters are: green light 19.0 seconds, green light blinking 2 seconds, yellow light 3.0 seconds, red light 14.0 seconds, and the cycle repeats.	LD X000 // Start button OR M0 ANI X001 // Stop button OUT M0 // System start flag LD M0 ANI T3 // Ensure the next timer has not reached OUT T0 K190 // T0 = 19.0 seconds (K190 means 19.0 x 100ms) ANI T0 OUT M1 // M1 = Green light phase LD T0 OUT T1 K20 // T1 = 2 seconds (20 x 100ms) ANI T1 OUT M2 // M2 = Green light blinking phase LD T1 OUT T2 K30 // T2 = 3.0 seconds (30 x 100ms) ANI T2 OUT M3 // …	[Part One] - Mitsubishi FX3U/FX3UC IL Instruction List Code ``` LD X0 ; Start button pressed: initiate system OR M100 ; OR with system running latch (self-hold) ANI X1 ; AND NOT stop button (X1=0 = not pressed) OUT M100 ; Latch system run signal (M100 = system active) LD M100 ; System is active ANI M101 ; AND NOT green blinking phase (to avoid overlap) OUT T0 ; Start timer T0 for green light (19.…	[Part One] - Mitsubishi FX3U/FX3UC IL Instruction List Code Write the complete IL program with line-by-line English comments. LD X000 // Start button OR M0 ANI X001 // Stop button OUT M0 // System start flag LD M0 ANI T3 // Ensure the next timer has not reached OUT T0 K190 // T0 = 19.0 seconds (190 x 100ms) ANI T0 OUT M1 // M1 = Green light phase LD T0 OUT T1 K20 // T1 = 2.0 seconds (20 x 100ms) …	[4, 5, 9]	[0.9996, 0.9985, 0.9993]	0.7273	0.8921	0.0091	0.2755	0.1782	0.4094	58.11	59.0
nemotron-3-super:120b	2	Please use the FX-series PLC instruction list to design traffic light control logic for a one-way road. The red, green, and yellow lights switch in sequence. Assume that pressing X0 starts the system and there is a stop button X1. The timing parameters are: green light 16.0 seconds, green light blinking 2 seconds, yellow light 4.0 seconds, red light 24.0 seconds, and the cycle repeats.	LD X000 // Start button OR M0 ANI X001 // Stop button OUT M0 // System start flag LD M0 ANI T3 // Ensure the next timer has not reached OUT T0 K160 // T0 = 16.0 seconds (K160 means 16.0 x 100ms) ANI T0 OUT M1 // M1 = Green light phase LD T0 OUT T1 K20 // T1 = 2 seconds (20 x 100ms) ANI T1 OUT M2 // M2 = Green light blinking phase LD T1 OUT T2 K40 // T2 = 4.0 seconds (40 x 100ms) ANI T2 OUT M3 // …	[Part One] - Mitsubishi FX3U/FX3UC IL Instruction List Code ``` LD X0 ; Start system when X0 (start button) is pressed OR M100 ; OR with M100 (system running latch) to maintain operation ANI X1 ; AND NOT X1 (stop button) – if stop pressed, break latch OUT M100 ; Latch M100 to keep system running after start pulse LD M100 ; System running condition OUT T0 ; Start timer T0 (100ms base) for timing c…	[Part One] - Mitsubishi FX3U/FX3UC IL Instruction List Code Write the complete IL program with line-by-line English comments. LD X000 // Start button OR M0 ANI X001 // Stop button OUT M0 // System start flag LD M0 ANI T3 // Ensure the next timer has not reached OUT T0 K160 // T0 = 16.0 seconds (K160 means 16.0 x 100ms) ANI T0 OUT M1 // M1 = Green light phase LD T0 OUT T1 K20 // T1 = 2 seconds (20…	[8, 5, 6]	[0.9989, 0.9987, 0.9975]	0.6957	0.8897	0.0035	0.2824	0.1899	0.4114	55.43	59.44
nemotron-3-super:120b	3	Please use the FX-series PLC instruction list to design traffic light control logic for a one-way road. The red, green, and yellow lights switch in sequence. Assume that pressing X0 starts the system and there is a stop button X1. The timing parameters are: green light 8.0 seconds, green light blinking 2 seconds, yellow light 3.0 seconds, red light 23.0 seconds, and the cycle repeats.	LD X000 // Start button OR M0 ANI X001 // Stop button OUT M0 // System start flag LD M0 ANI T3 // Ensure the next timer has not reached OUT T0 K80 // T0 = 8.0 seconds (K80 means 8.0 x 100ms) ANI T0 OUT M1 // M1 = Green light phase LD T0 OUT T1 K20 // T1 = 2 seconds (20 x 100ms) ANI T1 OUT M2 // M2 = Green light blinking phase LD T1 OUT T2 K30 // T2 = 3.0 seconds (30 x 100ms) ANI T2 OUT M3 // M3 =…	[Part One] - Mitsubishi FX3U/FX3UC IL Instruction List Code ``` LD X0 ; Start button pressed OR M100 ; OR with run flag (latch) ANI X1 ; AND NOT stop button (X1 normally closed) OUT M100 ; Latch run circuit (M100 = RUN) LD M100 ; If system is running OUT T0 K80 ; Start timer T0 for 8.0s (Green ON) — 80 * 0.1s = 8.0s LD T0 ; When T0 times out (8.0s elapsed) OUT M101 ; Set flag M101: Green phase do…	LD X000 // Start button OR M0 ANI X001 // Stop button OUT M0 // System start flag LD M0 ANI T3 // Ensure the next timer has not reached OUT T0 K80 // T0 = 8.0 seconds (K80 means 8.0 x 100ms) ANI T0 OUT M1 // M1 = Green light phase LD T0 OUT T1 K20 // T1 = 2 seconds (20 x 100ms) ANI T1 OUT M2 // M2 = Green light blinking phase LD T1 OUT T2 K30 // T2 = 3.0 seconds (30 x 100ms) ANI T2 OUT M3 // M3 =…	[4, 5, 0]	[0.9987, 0.9979, 0.9986]	0.7221	1.0	0.0095	1.0	0.1877	1.0	143.02	97.66
nemotron-3-super:120b	4	Please use the FX-series PLC instruction list to design traffic light control logic for a one-way road. The red, green, and yellow lights switch in sequence. Assume that pressing X0 starts the system and there is a stop button X1. The timing parameters are: green light 20.0 seconds, green light blinking 2 seconds, yellow light 3.0 seconds, red light 14.0 seconds, and the cycle repeats.	LD X000 // Start button OR M0 ANI X001 // Stop button OUT M0 // System start flag LD M0 ANI T3 // Ensure the next timer has not reached OUT T0 K200 // T0 = 20.0 seconds (K200 means 20.0 x 100ms) ANI T0 OUT M1 // M1 = Green light phase LD T0 OUT T1 K20 // T1 = 2 seconds (20 x 100ms) ANI T1 OUT M2 // M2 = Green light blinking phase LD T1 OUT T2 K30 // T2 = 3.0 seconds (30 x 100ms) ANI T2 OUT M3 // …	[Part One] - Mitsubishi FX3U/FX3UC IL Instruction List Code ``` ; Traffic Light Control for One-Way Road ; Inputs: X0 = Start Button, X1 = Stop Button ; Outputs: Y0 = Red Light, Y1 = Green Light, Y2 = Yellow Light ; Timers: T0 = Green Light (20s), T1 = Green Blink (2s), T2 = Yellow Light (3s), T3 = Red Light (14s) ; Counters: C0 = Cycle Counter (optional for diagnostics) ; Internal Relays: M0 = S…	[Part One] - Mitsubishi FX3U/FX3UC IL Instruction List Code LD X000 // Start button OR M0 ANI X001 // Stop button OUT M0 // System start flag LD M0 ANI T3 // Ensure the next timer has not reached OUT T0 K200 // T0 = 20.0 seconds (K200 means 20.0 x 100ms) ANI T0 OUT M1 // M1 = Green light phase LD T0 OUT T1 K20 // T1 = 2 seconds (20 x 100ms) ANI T1 OUT M2 // M2 = Green light blinking phase LD T1 O…	[8, 6, 1]	[0.9996, 0.9983, 0.9996]	0.6497	0.9258	0.0119	0.3489	0.1944	0.4873	130.81	122.2
nemotron-3-super:120b	5	Please use the FX-series PLC instruction list to design traffic light control logic for a one-way road. The red, green, and yellow lights switch in sequence. Assume that pressing X0 starts the system and there is a stop button X1. The timing parameters are: green light 17.0 seconds, green light blinking 2 seconds, yellow light 4.0 seconds, red light 11.0 seconds, and the cycle repeats.	LD X000 // Start button OR M0 ANI X001 // Stop button OUT M0 // System start flag LD M0 ANI T3 // Ensure the next timer has not reached OUT T0 K170 // T0 = 17.0 seconds (K170 means 17.0 x 100ms) ANI T0 OUT M1 // M1 = Green light phase LD T0 OUT T1 K20 // T1 = 2 seconds (20 x 100ms) ANI T1 OUT M2 // M2 = Green light blinking phase LD T1 OUT T2 K40 // T2 = 4.0 seconds (40 x 100ms) ANI T2 OUT M3 // …	[Part One] - Mitsubishi FX3U/FX3UC IL Instruction List Code Write the complete IL program with line-by-line English comments explaining each instruction. ``` ; Traffic Light Control for One-Way Road (FX3U/FX3UC IL) ; Start button: X0, Stop button: X1 ; Timings: ; Green Solid: 17.0 s ; Green Blinking: 2.0 s (alternating on/off every 0.5 s → 4 cycles) ; Yellow: 4.0 s ; Red: 11.0 s ; Outputs: ; Y0: …	LD X000 // Start button OR M0 ANI X001 // Stop button OUT M0 // System start flag LD M0 ANI T3 // Ensure the next timer has not reached OUT T0 K170 // T0 = 17.0 seconds (K170 means 17.0 x 100ms) ANI T0 OUT M1 // M1 = Green light phase LD T0 OUT T1 K20 // T1 = 2 seconds (20 x 100ms) ANI T1 OUT M2 // M2 = Green light blinking phase LD T1 OUT T2 K40 // T2 = 4.0 seconds (40 x 100ms) ANI T2 OUT M3 // …	[9, 2, 3]	[0.9992, 0.9987, 0.9979]	0.6191	1.0	0.0067	1.0	0.1554	1.0	128.47	19.77
nemotron-3-super:120b	6	Please use the FX-series PLC instruction list to design traffic light control logic for a one-way road. The red, green, and yellow lights switch in sequence. Assume that pressing X0 starts the system and there is a stop button X1. The timing parameters are: green light 15.0 seconds, green light blinking 2 seconds, yellow light 5.0 seconds, red light 28.0 seconds, and the cycle repeats.	LD X000 // Start button OR M0 ANI X001 // Stop button OUT M0 // System start flag LD M0 ANI T3 // Ensure the next timer has not reached OUT T0 K150 // T0 = 15.0 seconds (K150 means 15.0 x 100ms) ANI T0 OUT M1 // M1 = Green light phase LD T0 OUT T1 K20 // T1 = 2 seconds (20 x 100ms) ANI T1 OUT M2 // M2 = Green light blinking phase LD T1 OUT T2 K50 // T2 = 5.0 seconds (50 x 100ms) ANI T2 OUT M3 // …	[Part One] - Mitsubishi FX3U/FX3UC IL Instruction List Code ``` LD X0 ; Start button pressed (X0) initiates system OR M100 ; OR with system running flag (M100) to latch start ANI X1 ; AND NOT stop button (X1) – if stop pressed, break latch OUT M100 ; System running flag (M100) – latched start/stop control LD M100 ; System is running ANI M101 ; AND NOT reset flag (M101) – prevent operation during …	LD X000 // Start button OR M0 ANI X001 // Stop button OUT M0 // System start flag LD M0 ANI T3 // Ensure the next timer has not reached OUT T0 K150 // T0 = 15.0 seconds (K150 means 15.0 x 100ms) ANI T0 OUT M1 // M1 = Green light phase LD T0 OUT T1 K20 // T1 = 2 seconds (20 x 100ms) ANI T1 OUT M2 // M2 = Green light blinking phase LD T1 OUT T2 K50 // T2 = 5.0 seconds (50 x 100ms) ANI T2 OUT M3 // …	[4, 7, 5]	[0.9983, 0.9982, 0.9975]	0.6423	1.0	0.0086	1.0	0.2159	1.0	52.47	19.71
nemotron-3-super:120b	7	Please use the FX-series PLC instruction list to design traffic light control logic for a one-way road. The red, green, and yellow lights switch in sequence. Assume that pressing X0 starts the system and there is a stop button X1. The timing parameters are: green light 25.0 seconds, green light blinking 2 seconds, yellow light 5.0 seconds, red light 28.0 seconds, and the cycle repeats.	LD X000 // Start button OR M0 ANI X001 // Stop button OUT M0 // System start flag LD M0 ANI T3 // Ensure the next timer has not reached OUT T0 K250 // T0 = 25.0 seconds (K250 means 25.0 x 100ms) ANI T0 OUT M1 // M1 = Green light phase LD T0 OUT T1 K20 // T1 = 2 seconds (20 x 100ms) ANI T1 OUT M2 // M2 = Green light blinking phase LD T1 OUT T2 K50 // T2 = 5.0 seconds (50 x 100ms) ANI T2 OUT M3 // …	[Part One] - Mitsubishi FX3U/FX3UC IL Instruction List Code ``` LD X0 ; Start button pressed (X0) OR M100 ; OR with running flag (M100) to latch start ANI X1 ; AND NOT stop button (X1) - stop if pressed OUT M100 ; Output to running flag (M100) - system enabled when start latched and not stopped LD M100 ; System running enabled ANI M101 ; AND NOT reset flag (to allow reset if needed, though not us…	LD X000 // Start button OR M0 ANI X001 // Stop button OUT M0 // System start flag LD M0 ANI T3 // Ensure the next timer has not reached OUT T0 K250 // T0 = 25.0 seconds (K250 means 25.0 x 100ms) ANI T0 OUT M1 // M1 = Green light phase LD T0 OUT T1 K20 // T1 = 2 seconds (20 x 100ms) ANI T1 OUT M2 // M2 = Green light blinking phase LD T1 OUT T2 K50 // T2 = 5.0 seconds (50 x 100ms) ANI T2 OUT M3 // …	[9, 6, 3]	[0.9986, 0.9982, 0.9976]	0.7278	1.0	0.0058	1.0	0.1824	1.0	52.41	19.77
nemotron-3-super:120b	8	Please use the FX-series PLC instruction list to design traffic light control logic for a one-way road. The red, green, and yellow lights switch in sequence. Assume that pressing X0 starts the system and there is a stop button X1. The timing parameters are: green light 21.0 seconds, green light blinking 2 seconds, yellow light 4.0 seconds, red light 10.0 seconds, and the cycle repeats.	LD X000 // Start button OR M0 ANI X001 // Stop button OUT M0 // System start flag LD M0 ANI T3 // Ensure the next timer has not reached OUT T0 K210 // T0 = 21.0 seconds (K210 means 21.0 x 100ms) ANI T0 OUT M1 // M1 = Green light phase LD T0 OUT T1 K20 // T1 = 2 seconds (20 x 100ms) ANI T1 OUT M2 // M2 = Green light blinking phase LD T1 OUT T2 K40 // T2 = 4.0 seconds (40 x 100ms) ANI T2 OUT M3 // …	[Part One] - Mitsubishi FX3U/FX3UC IL Instruction List Code ``` LD X0 ; Start button pressed (X0) - initiates system OR M100 ; OR with M100 (system running latch) to maintain state ANI X1 ; AND NOT X1 (stop button not pressed) - stop condition OUT M100 ; Latch system run state (M100 = system enabled) LD M100 ; System is enabled ANI M101 ; AND NOT M101 (not in red phase) - allow start of cycle OUT…	LD X000 // Start button OR M0 ANI X001 // Stop button OUT M0 // System start flag LD M0 ANI T3 // Ensure the next timer has not reached OUT T0 K210 // T0 = 21.0 seconds (K210 means 21.0 x 100ms) ANI T0 OUT M1 // M1 = Green light phase LD T0 OUT T1 K20 // T1 = 2 seconds (20 x 100ms) ANI T1 OUT M2 // M2 = Green light blinking phase LD T1 OUT T2 K40 // T2 = 4.0 seconds (40 x 100ms) ANI T2 OUT M3 // …	[4, 5, 0]	[0.9996, 0.9986, 0.9994]	0.7286	1.0	0.003	1.0	0.2134	1.0	52.43	19.7
nemotron-3-super:120b	9	Please use the FX-series PLC instruction list to design traffic light control logic for a one-way road. The red, green, and yellow lights switch in sequence. Assume that pressing X0 starts the system and there is a stop button X1. The timing parameters are: green light 19.0 seconds, green light blinking 2 seconds, yellow light 5.0 seconds, red light 17.0 seconds, and the cycle repeats.	LD X000 // Start button OR M0 ANI X001 // Stop button OUT M0 // System start flag LD M0 ANI T3 // Ensure the next timer has not reached OUT T0 K190 // T0 = 19.0 seconds (K190 means 19.0 x 100ms) ANI T0 OUT M1 // M1 = Green light phase LD T0 OUT T1 K20 // T1 = 2 seconds (20 x 100ms) ANI T1 OUT M2 // M2 = Green light blinking phase LD T1 OUT T2 K50 // T2 = 5.0 seconds (50 x 100ms) ANI T2 OUT M3 // …	[Part One] - Mitsubishi FX3U/FX3UC IL Instruction List Code ``` LD X0 ; Start button pressed: activate system enable OR M100 ; OR with system running latch to maintain enable ANI X1 ; AND NOT stop button: disable if stop pressed OUT M100 ; System enable latch (M100 = system running) LD M100 ; System enable active TIM T0 K190 ; Timer T0: 19.0 sec (K190 = 190 * 0.1s) → Green Light ON OUT Y0 ; Green…	LD X000 // Start button OR M0 ANI X001 // Stop button OUT M0 // System start flag LD M0 ANI T3 // Ensure the next timer has not reached OUT T0 K190 // T0 = 19.0 seconds (K190 means 19.0 x 100ms) ANI T0 OUT M1 // M1 = Green light phase LD T0 OUT T1 K20 // T1 = 2 seconds (20 x 100ms) ANI T1 OUT M2 // M2 = Green light blinking phase LD T1 OUT T2 K50 // T2 = 5.0 seconds (50 x 100ms) ANI T2 OUT M3 // …	[8, 5, 6]	[0.9993, 0.9992, 0.9981]	0.7077	1.0	0.0054	1.0	0.1949	1.0	52.39	19.71
nemotron-3-super:120b	10	How to design a one-way traffic light system using Mitsubishi FX-series PLC (IL instruction list mode)? The system is started by button X0 and stopped by X1, with the sequence: green light for 25.0 seconds, green light blinking for 2 seconds, yellow light for 11.0 seconds, red light for 9.0 seconds, and then cycles again.	LD X000 // Start button OR M0 ANI X001 // Stop button OUT M0 // System start flag LD M0 ANI T3 // Ensure the next timer has not reached OUT T0 K250 // T0 = 25.0 seconds (K250 means 250 x 100ms) ANI T0 OUT M1 // M1 = Green light phase LD T0 OUT T1 K20 // T1 = 2 seconds (20 x 100ms) ANI T1 OUT M2 // M2 = Green light blinking phase LD T1 OUT T2 K110 // T2 = 11.0 seconds (110 x 100ms) ANI T2 OUT M3 /…	[Part One] - Mitsubishi FX3U/FX3UC IL Instruction List Code ```IL ; One-Way Traffic Light Control System ; Start: X0, Stop: X1 ; Sequence: Green (25.0s) → Green Blink (2.0s) → Yellow (11.0s) → Red (9.0s) → Repeat ; Initialize system state on power-up or reset LD M8002 ; Initialize pulse (ON for one scan at power-up) OUT M0 ; Reset system state flag (idle/start state) OUT T0 ; Reset timer T0 OUT T…	[Part One] - Mitsubishi FX3U/FX3UC IL Instruction List Code LD X000 // Start button OR M0 ANI X001 // Stop button OUT M0 // System start flag LD M0 ANI T3 // Ensure the next timer has not reached OUT T0 K250 // T0 = 25.0 seconds (K250 means 250 x 100ms) ANI T0 OUT M1 // M1 = Green light phase LD T0 OUT T1 K20 // T1 = 2 seconds (20 x 100ms) ANI T1 OUT M2 // M2 = Green light blinking phase LD T1 OU…	[17, 18, 15]	[0.9989, 0.9972, 0.9967]	0.6721	0.9219	0.0111	0.3229	0.1887	0.462	52.4	54.84
nemotron-3-super:120b	11	How to design a one-way traffic light system using Mitsubishi FX-series PLC (IL instruction list mode)? The system is started by button X0 and stopped by X1, with the sequence: green light for 22.0 seconds, green light blinking for 2 seconds, yellow light for 11.0 seconds, red light for 6.0 seconds, and then cycles again.	LD X000 // Start button OR M0 ANI X001 // Stop button OUT M0 // System start flag LD M0 ANI T3 // Ensure the next timer has not reached OUT T0 K220 // T0 = 22.0 seconds (K220 means 220 x 100ms) ANI T0 OUT M1 // M1 = Green light phase LD T0 OUT T1 K20 // T1 = 2 seconds (20 x 100ms) ANI T1 OUT M2 // M2 = Green light blinking phase LD T1 OUT T2 K110 // T2 = 11.0 seconds (110 x 100ms) ANI T2 OUT M3 /…	[Part One] - Mitsubishi FX3U/FX3UC IL Instruction List Code ```il ; One-Way Traffic Light Control System ; Start: X0 (Start Button) ; Stop: X1 (Stop Button) ; Sequence: ; - Green Light: 22.0 sec (ON) ; - Green Blink: 2.0 sec (0.5s ON / 0.5s OFF, 4 cycles) ; - Yellow Light: 11.0 sec (ON) ; - Red Light: 6.0 sec (ON) ; Outputs: ; Y0 = Green Light ; Y1 = Yellow Light ; Y2 = Red Light ; Internal Relay…	LD X000 // Start button OR M0 ANI X001 // Stop button OUT M0 // System start flag LD M0 ANI T3 // Ensure the next timer has not reached OUT T0 K220 // T0 = 22.0 seconds (K220 means 220 x 100ms) ANI T0 OUT M1 // M1 = Green light phase LD T0 OUT T1 K20 // T1 = 2 seconds (20 x 100ms) ANI T1 OUT M2 // M2 = Green light blinking phase LD T1 OUT T2 K110 // T2 = 11.0 seconds (110 x 100ms) ANI T2 OUT M3 /…	[14, 19, 18]	[1.0, 0.999, 0.9989]	0.6413	1.0	0.0036	1.0	0.1633	1.0	52.41	19.63
nemotron-3-super:120b	12	How to design a one-way traffic light system using Mitsubishi FX-series PLC (IL instruction list mode)? The system is started by button X0 and stopped by X1, with the sequence: green light for 25.0 seconds, green light blinking for 2 seconds, yellow light for 13.0 seconds, red light for 5.0 seconds, and then cycles again.	LD X000 // Start button OR M0 ANI X001 // Stop button OUT M0 // System start flag LD M0 ANI T3 // Ensure the next timer has not reached OUT T0 K250 // T0 = 25.0 seconds (K250 means 250 x 100ms) ANI T0 OUT M1 // M1 = Green light phase LD T0 OUT T1 K20 // T1 = 2 seconds (20 x 100ms) ANI T1 OUT M2 // M2 = Green light blinking phase LD T1 OUT T2 K130 // T2 = 13.0 seconds (130 x 100ms) ANI T2 OUT M3 /…	[Part One] - Mitsubishi FX3U/FX3UC IL Instruction List Code ```il ; One-Way Traffic Light System - FX3U/FX3UC IL Program ; Start: X0 (Momentary Push Button) ; Stop: X1 (Momentary Push Button) ; Sequence: ; Green Solid: 25.0 s ; Green Blink: 2.0 s (0.5s on / 0.5s off → 4 cycles) ; Yellow: 13.0 s ; Red: 5.0 s ; Outputs: ; Y0: Green Light ; Y1: Yellow Light ; Y2: Red Light ; === Initialization and C…	[Part One] - Mitsubishi FX3U/FX3UC IL Instruction List Code Write the complete IL program with line-by-line English comments. LD X000 // Start button OR M0 ANI X001 // Stop button OUT M0 // System start flag LD M0 ANI T3 // Ensure the next timer has not reached OUT T0 K250 // T0 = 25.0 seconds (K250 means 250 x 100ms) ANI T0 OUT M1 // M1 = Green light phase LD T0 OUT T1 K20 // T1 = 2 seconds (20 …	[17, 13, 15]	[0.999, 0.9975, 0.9965]	0.6285	0.8967	0.0032	0.2914	0.1759	0.4294	52.37	54.92
nemotron-3-super:120b	13	How to design a one-way traffic light system using Mitsubishi FX-series PLC (IL instruction list mode)? The system is started by button X0 and stopped by X1, with the sequence: green light for 19.0 seconds, green light blinking for 2 seconds, yellow light for 12.0 seconds, red light for 7.0 seconds, and then cycles again.	LD X000 // Start button OR M0 ANI X001 // Stop button OUT M0 // System start flag LD M0 ANI T3 // Ensure the next timer has not reached OUT T0 K190 // T0 = 19.0 seconds (K190 means 190 x 100ms) ANI T0 OUT M1 // M1 = Green light phase LD T0 OUT T1 K20 // T1 = 2 seconds (20 x 100ms) ANI T1 OUT M2 // M2 = Green light blinking phase LD T1 OUT T2 K120 // T2 = 12.0 seconds (120 x 100ms) ANI T2 OUT M3 /…	[Part One] - Mitsubishi FX3U/FX3UC IL Instruction List Code ``` LD X0 ; Start button pressed OR M100 ; OR with running flag (latch) OUT M100 ; Set running flag (M100 = 1 when system is running) LD X1 ; Stop button pressed AND M100 ; Only stop if running RST M100 ; Reset running flag (stop system) LD M100 ; System running condition OUT T0 ; Start timer T0 (100ms base) for timing sequence LD T0 ; T…	[Part One] - Mitsubishi FX3U/FX3UC IL Instruction List Code LD X000 // Start button OR M0 ANI X001 // Stop button OUT M0 // System start flag LD M0 ANI T3 // Ensure the next timer has not reached OUT T0 K190 // T0 = 19.0 seconds (K190 means 190 x 100ms) ANI T0 OUT M1 // M1 = Green light phase LD T0 OUT T1 K20 // T1 = 2 seconds (20 x 100ms) ANI T1 OUT M2 // M2 = Green light blinking phase LD T1 OU…	[16, 12, 11]	[0.9986, 0.9975, 0.9984]	0.6818	0.9202	0.018	0.3684	0.1708	0.5009	52.47	41.49
nemotron-3-super:120b	14	How to design a one-way traffic light system using Mitsubishi FX-series PLC (IL instruction list mode)? The system is started by button X0 and stopped by X1, with the sequence: green light for 22.0 seconds, green light blinking for 2 seconds, yellow light for 11.0 seconds, red light for 6.0 seconds, and then cycles again.	LD X000 // Start button OR M0 ANI X001 // Stop button OUT M0 // System start flag LD M0 ANI T3 // Ensure the next timer has not reached OUT T0 K220 // T0 = 22.0 seconds (K220 means 220 x 100ms) ANI T0 OUT M1 // M1 = Green light phase LD T0 OUT T1 K20 // T1 = 2 seconds (20 x 100ms) ANI T1 OUT M2 // M2 = Green light blinking phase LD T1 OUT T2 K110 // T2 = 11.0 seconds (110 x 100ms) ANI T2 OUT M3 /…	[Part One] - Mitsubishi FX3U/FX3UC IL Instruction List Code ``` LD X0 // Start button pressed: initiate system OR M100 // OR with system running flag (latch) OUT M100 // Latch system ON (self-holding circuit) LD X1 // Stop button pressed AND M100 // Only stop if system is running RST M100 // Reset system running flag LD M100 // System is running ANI T0 // AND NOT T0 (timer 0 not done) → used for …	LD X000 // Start button OR M0 ANI X001 // Stop button OUT M0 // System start flag LD M0 ANI T3 // Ensure the next timer has not reached OUT T0 K220 // T0 = 22.0 seconds (K220 means 220 x 100ms) ANI T0 OUT M1 // M1 = Green light phase LD T0 OUT T1 K20 // T1 = 2 seconds (20 x 100ms) ANI T1 OUT M2 // M2 = Green light blinking phase LD T1 OUT T2 K110 // T2 = 11.0 seconds (110 x 100ms) ANI T2 OUT M3 /…	[11, 19, 18]	[1.0, 0.999, 0.9989]	0.7081	1.0	0.0132	1.0	0.1524	1.0	52.52	19.55
nemotron-3-super:120b	15	How to design a one-way traffic light system using Mitsubishi FX-series PLC (IL instruction list mode)? The system is started by button X0 and stopped by X1, with the sequence: green light for 15.0 seconds, green light blinking for 2 seconds, yellow light for 11.0 seconds, red light for 8.0 seconds, and then cycles again.	LD X000 // Start button OR M0 ANI X001 // Stop button OUT M0 // System start flag LD M0 ANI T3 // Ensure the next timer has not reached OUT T0 K150 // T0 = 15.0 seconds (K150 means 150 x 100ms) ANI T0 OUT M1 // M1 = Green light phase LD T0 OUT T1 K20 // T1 = 2 seconds (20 x 100ms) ANI T1 OUT M2 // M2 = Green light blinking phase LD T1 OUT T2 K110 // T2 = 11.0 seconds (110 x 100ms) ANI T2 OUT M3 /…	[Part One] - Mitsubishi FX3U/FX3UC IL Instruction List Code ``` LD X0 ; Start button pressed (X0 = ON) OR M100 ; OR with self-holding contact (M100) for latch ANI X1 ; AND NOT stop button (X1 = OFF to allow start) OUT M100 ; Output latch (self-holding circuit for run signal) LD M100 ; Run signal active (system running) OUT T0 K150 ; Timer T0: 15.0s green light (K150 = 150 * 0.1s = 15.0s) LD T0 ; …	[Part One] - Mitsubishi FX3U/FX3UC IL Instruction List Code LD X000 // Start button OR M0 ANI X001 // Stop button OUT M0 // System start flag LD M0 ANI T3 // Ensure the next timer has not reached OUT T0 K150 // T0 = 15.0 seconds (K150 means 150 x 100ms) ANI T0 OUT M1 // M1 = Green light phase LD T0 OUT T1 K20 // T1 = 2 seconds (20 x 100ms) ANI T1 OUT M2 // M2 = Green light blinking phase LD T1 OU…	[18, 12, 10]	[0.9971, 0.9965, 0.9967]	0.7061	0.9208	0.0107	0.3431	0.2039	0.4751	55.32	132.72
nemotron-3-super:120b	16	How to design a one-way traffic light system using Mitsubishi FX-series PLC (IL instruction list mode)? The system is started by button X0 and stopped by X1, with the sequence: green light for 22.0 seconds, green light blinking for 2 seconds, yellow light for 11.0 seconds, red light for 7.0 seconds, and then cycles again.	LD X000 // Start button OR M0 ANI X001 // Stop button OUT M0 // System start flag LD M0 ANI T3 // Ensure the next timer has not reached OUT T0 K220 // T0 = 22.0 seconds (K220 means 220 x 100ms) ANI T0 OUT M1 // M1 = Green light phase LD T0 OUT T1 K20 // T1 = 2 seconds (20 x 100ms) ANI T1 OUT M2 // M2 = Green light blinking phase LD T1 OUT T2 K110 // T2 = 11.0 seconds (110 x 100ms) ANI T2 OUT M3 /…	[Part One] - Mitsubishi FX3U/FX3UC IL Instruction List Code ```il ; One-Way Traffic Light System - Mitsubishi FX3U/FX3UC IL Program ; Start Button: X0 ; Stop Button: X1 ; Outputs: ; Y0 = Green Light (steady) ; Y1 = Green Light (blinking) ; Y2 = Yellow Light ; Y3 = Red Light ; Timers: T0, T1, T2, T3 (100ms resolution) ; === INITIALIZATION & CONTROL === LD X0 ; If Start button pressed OR M8000 ; Or…	A: LD X000 // Start button OR M0 ANI X001 // Stop button OUT M0 // System start flag LD M0 ANI T3 // Ensure the next timer has not reached OUT T0 K220 // T0 = 22.0 seconds (K220 means 220 x 100ms) ANI T0 OUT M1 // M1 = Green light phase LD T0 OUT T1 K20 // T1 = 2 seconds (20 x 100ms) ANI T1 OUT M2 // M2 = Green light blinking phase LD T1 OUT T2 K110 // T2 = 11.0 seconds (110 x 100ms) ANI T2 OUT M…	[11, 13, 15]	[0.9989, 0.9986, 0.9966]	0.6015	0.9972	0.0036	0.4734	0.1351	0.6047	139.16	113.15
nemotron-3-super:120b	17	How to design a one-way traffic light system using Mitsubishi FX-series PLC (IL instruction list mode)? The system is started by button X0 and stopped by X1, with the sequence: green light for 25.0 seconds, green light blinking for 2 seconds, yellow light for 11.0 seconds, red light for 5.0 seconds, and then cycles again.	LD X000 // Start button OR M0 ANI X001 // Stop button OUT M0 // System start flag LD M0 ANI T3 // Ensure the next timer has not reached OUT T0 K250 // T0 = 25.0 seconds (K250 means 250 x 100ms) ANI T0 OUT M1 // M1 = Green light phase LD T0 OUT T1 K20 // T1 = 2 seconds (20 x 100ms) ANI T1 OUT M2 // M2 = Green light blinking phase LD T1 OUT T2 K110 // T2 = 11.0 seconds (110 x 100ms) ANI T2 OUT M3 /…	[Part One] - Mitsubishi FX3U/FX3UC IL Instruction List Code ```IL ; One-Way Traffic Light System - FX3U/FX3UC Instruction List (IL) ; Start: X0 (Normally Open Start Button) ; Stop: X1 (Normally Closed Stop Button) ; Sequence: ; - Green Light (Y0): 25.0 seconds ON ; - Green Light Blinking (Y0): 2.0 seconds (0.5s ON / 0.5s OFF, 4 cycles) ; - Yellow Light (Y1): 11.0 seconds ON ; - Red Light (Y2): 5.…	[Part One] - Mitsubishi FX3U/FX3UC IL Instruction List Code LD X000 // Start button OR M0 ANI X001 // Stop button OUT M0 // System start flag LD M0 ANI T3 // Ensure the next timer has not reached OUT T0 K250 // T0 = 25.0 seconds (250 x 100ms) ANI T0 OUT M1 // M1 = Green light phase LD T0 OUT T1 K20 // T1 = 2 seconds (20 x 100ms) ANI T1 OUT M2 // M2 = Green light blinking phase LD T1 OUT T2 K110 /…	[12, 10, 15]	[0.999, 0.9989, 0.9959]	0.6003	0.9214	0.003	0.3422	0.1463	0.47	130.55	121.76
nemotron-3-super:120b	18	How to design a one-way traffic light system using Mitsubishi FX-series PLC (IL instruction list mode)? The system is started by button X0 and stopped by X1, with the sequence: green light for 22.0 seconds, green light blinking for 2 seconds, yellow light for 10.0 seconds, red light for 8.0 seconds, and then cycles again.	LD X000 // Start button OR M0 ANI X001 // Stop button OUT M0 // System start flag LD M0 ANI T3 // Ensure the next timer has not reached OUT T0 K220 // T0 = 22.0 seconds (K220 means 220 x 100ms) ANI T0 OUT M1 // M1 = Green light phase LD T0 OUT T1 K20 // T1 = 2 seconds (20 x 100ms) ANI T1 OUT M2 // M2 = Green light blinking phase LD T1 OUT T2 K100 // T2 = 10.0 seconds (100 x 100ms) ANI T2 OUT M3 /…	[Part One] - Mitsubishi FX3U/FX3UC IL Instruction List Code ``` ; One-Way Traffic Light System - IL Program for Mitsubishi FX3U/FX3UC ; Start: X0 (Start Button) ; Stop: X1 (Stop Button) ; Sequence: ; Green Light (Solid) : 22.0 s ; Green Light (Blinking) : 2.0 s (0.5s on / 0.5s off) ; Yellow Light : 10.0 s ; Red Light : 8.0 s ; Then repeat cycle ; Outputs: ; Y0 = Green Light (Solid) ; Y1 = Green L…	[Part One] - Mitsubishi FX3U/FX3UC IL Instruction List Code Write the complete IL program with line-by-line English comments. LD X000 // Start button OR M0 ANI X001 // Stop button OUT M0 // System start flag LD M0 ANI T3 // Ensure the next timer has not reached OUT T0 K220 // T0 = 22.0 seconds (K220 means 220 x 100ms) ANI T0 OUT M1 // M1 = Green light phase LD T0 OUT T1 K20 // T1 = 2 seconds (20 …	[11, 15, 19]	[0.9989, 0.9971, 0.9989]	0.6222	0.8823	0.0065	0.2961	0.1399	0.4281	130.7	132.76
nemotron-3-super:120b	19	How to design a one-way traffic light system using Mitsubishi FX-series PLC (IL instruction list mode)? The system is started by button X0 and stopped by X1, with the sequence: green light for 22.0 seconds, green light blinking for 2 seconds, yellow light for 11.0 seconds, red light for 4.0 seconds, and then cycles again.	LD X000 // Start button OR M0 ANI X001 // Stop button OUT M0 // System start flag LD M0 ANI T3 // Ensure the next timer has not reached OUT T0 K220 // T0 = 22.0 seconds (K220 means 220 x 100ms) ANI T0 OUT M1 // M1 = Green light phase LD T0 OUT T1 K20 // T1 = 2 seconds (20 x 100ms) ANI T1 OUT M2 // M2 = Green light blinking phase LD T1 OUT T2 K110 // T2 = 11.0 seconds (110 x 100ms) ANI T2 OUT M3 /…	[Part One] - Mitsubishi FX3U/FX3UC IL Instruction List Code ``` LD X0 ; Start button pressed: initiates traffic light sequence ANI X1 ; AND NOT X1: ensure stop button is not pressed (X1=0) OUT M0 ; Start latch: M0 turns on when X0 is pressed and X1 is not pressed LD M0 ; Latch condition: system is running (M0 on) OUT T0 K220 ; Timer T0: 22.0 seconds (K220 = 220 * 0.1s = 22.0s) - Green light on LD…	[Part One] - Mitsubishi FX3U/FX3UC IL Instruction List Code LD X000 // Start button OR M0 ANI X001 // Stop button OUT M0 // System start flag LD M0 ANI T3 // Ensure the next timer has not reached OUT T0 K220 // T0 = 22.0 seconds (K220 means 220 x 100ms) ANI T0 OUT M1 // M1 = Green light phase LD T0 OUT T1 K20 // T1 = 2 seconds (20 x 100ms) ANI T1 OUT M2 // M2 = Green light blinking phase LD T1 OU…	[11, 15, 18]	[0.999, 0.9969, 0.9989]	0.6757	0.9187	0.0206	0.2863	0.1831	0.42	130.6	124.39
nemotron-3-super:120b	20	How to use Mitsubishi FX-series PLC IL instruction list, through MOV / DECP and other instructions, to implement red, yellow, and green lights switching sequentially on a one-way road? Assume one full cycle is 45 seconds, and define conditions for red, yellow, and green phases. Use D0 for countdown control.	LD M8000 // Power ON detection bit (Always ON) MPS // Push current logic state to stack AND M8013 // 1s pulse, used as timing trigger DECP D0 // Countdown (decrease D0 by 1 per scan) MPP // Pop stack AND< D0 K0 // If D0 < 0, countdown is finished MOV K45 D0 // Reload 45 seconds LD M8000 MPS AND> D0 K18 // If D0 > 18, it's green phase OUT Y0 // Green light ON MRD // Read top of stack (without popp…	[Part One] - Mitsubishi FX3U/FX3UC IL Instruction List Code ; IL Program: Traffic Light Sequence Controller (Red → Green → Yellow → Red) ; Assumes: ; - Red Light: Y0 ; - Yellow Light: Y1 ; - Green Light: Y2 ; - One full cycle: 45 seconds ; - Phase timing (example): ; Red: 30 sec, Green: 10 sec, Yellow: 5 sec ; - D0: Countdown timer (in 0.1s units → 450 for 45 sec) ; - M0: Cycle active flag ; - M1…	LD M8000 // Power ON detection bit (Always ON) MPS // Push current logic state to stack AND M8013 // 1s pulse, used as timing trigger DECP D0 // Countdown (decrease D0 by 1 per scan) MPP // Pop stack AND< D0 K0 // If D0 < 0, countdown is finished MOV K45 D0 // Reload 45 seconds LD M8000 MPS AND> D0 K15 // If D0 > 15, it's green phase OUT Y0 // Green light ON MRD // Read top of stack (without popp…	[22, 24, 26]	[1.0, 0.9996, 1.0]	0.5904	0.9982	0.0054	0.8577	0.1383	0.9344	130.5	16.28
nemotron-3-super:120b	21	How to use Mitsubishi FX-series PLC IL instruction list, through MOV / DECP and other instructions, to implement red, yellow, and green lights switching sequentially on a one-way road? Assume one full cycle is 48 seconds, and define conditions for red, yellow, and green phases. Use D0 for countdown control.	LD M8000 // Power ON detection bit (Always ON) MPS // Push current logic state to stack AND M8013 // 1s pulse, used as timing trigger DECP D0 // Countdown (decrease D0 by 1 per scan) MPP // Pop stack AND< D0 K0 // If D0 < 0, countdown is finished MOV K48 D0 // Reload 48 seconds LD M8000 MPS AND> D0 K16 // If D0 > 16, it's green phase OUT Y0 // Green light ON MRD // Read top of stack (without popp…	[Part One] - Mitsubishi FX3U/FX3UC IL Instruction List Code ```il ;====================================================================== ; Traffic Light Controller - One-Way Road ; PLC: Mitsubishi FX3U/FX3UC ; Language: Instruction List (IL) ; Function: Sequentially control Red, Yellow, Green lights with 48s cycle ; Using D0 as countdown timer (decrementing) ; Red: 30s, Yellow: 3s, Green: 15s (T…	[Part One] - Mitsubishi FX3U/FX3UC IL Instruction List Code LD M8000 // Power ON detection bit (Always ON) MPS // Push current logic state to stack AND M8013 // 1s pulse, used as timing trigger DECP D0 // Countdown (decrease D0 by 1 per scan) MPP // Pop stack AND< D0 K0 // If D0 < 0, countdown is finished MOV K48 D0 // Reload 48 seconds LD M8000 MPS AND> D0 K24 // If D0 > 24, it's green phase OUT…	[29, 23, 27]	[0.9998, 0.9995, 0.9996]	0.4469	0.8937	0.0019	0.252	0.0985	0.3993	52.56	48.36
nemotron-3-super:120b	22	How to use Mitsubishi FX-series PLC IL instruction list, through MOV / DECP and other instructions, to implement red, yellow, and green lights switching sequentially on a one-way road? Assume one full cycle is 45 seconds, and define conditions for red, yellow, and green phases. Use D0 for countdown control.	LD M8000 // Power ON detection bit (Always ON) MPS // Push current logic state to stack AND M8013 // 1s pulse, used as timing trigger DECP D0 // Countdown (decrease D0 by 1 per scan) MPP // Pop stack AND< D0 K0 // If D0 < 0, countdown is finished MOV K45 D0 // Reload 45 seconds LD M8000 MPS AND> D0 K17 // If D0 > 17, it's green phase OUT Y0 // Green light ON MRD // Read top of stack (without popp…	[Part One] - Mitsubishi FX3U/FX3UC IL Instruction List Code ``` ; IL Program for Traffic Light Control (Red-Yellow-Green Sequential) ; One-way road traffic light with 45-second cycle: ; - Red: 30 seconds ; - Yellow: 5 seconds ; - Green: 10 seconds ; D0: Countdown timer (decrements every 100ms scan) ; Y0: Red Light ; Y1: Yellow Light ; Y2: Green Light ; M0: Cycle Reset Flag (set when countdown rea…	LD M8000 // Power ON detection bit (Always ON) MPS // Push current logic state to stack AND M8013 // 1s pulse, used as timing trigger DECP D0 // Countdown (decrease D0 by 1 per scan) MPP // Pop stack AND< D0 K0 // If D0 < 0, countdown is finished MOV K45 D0 // Reload 45 seconds LD M8000 MPS AND> D0 K22 // If D0 > 22, it's green phase OUT Y0 // Green light ON MRD // Read top of stack (without popp…	[20, 24, 26]	[1.0, 0.9996, 1.0]	0.5725	0.8874	0.0049	0.195	0.0955	0.3248	52.49	54.65
nemotron-3-super:120b	23	How to use Mitsubishi FX-series PLC IL instruction list, through MOV / DECP and other instructions, to implement red, yellow, and green lights switching sequentially on a one-way road? Assume one full cycle is 50 seconds, and define conditions for red, yellow, and green phases. Use D0 for countdown control.	LD M8000 // Power ON detection bit (Always ON) MPS // Push current logic state to stack AND M8013 // 1s pulse, used as timing trigger DECP D0 // Countdown (decrease D0 by 1 per scan) MPP // Pop stack AND< D0 K0 // If D0 < 0, countdown is finished MOV K50 D0 // Reload 50 seconds LD M8000 MPS AND> D0 K16 // If D0 > 16, it's green phase OUT Y0 // Green light ON MRD // Read top of stack (without popp…	[Part One] - Mitsubishi FX3U/FX3UC IL Instruction List Code ``` LD M8002 ; Initialize: First scan pulse (ON for one scan at power-up) MOV K0 D0 ; Initialize countdown timer D0 to 0 seconds SET Y0 ; Turn ON Red Light (Y0) at startup RST Y1 ; Ensure Yellow Light (Y1) is OFF RST Y2 ; Ensure Green Light (Y2) is OUT END ; End of initialization block ; === State Machine: Traffic Light Sequencer === LD …	LD M8000 // Power ON detection bit (Always ON) MPS // Push current logic state to stack AND M8013 // 1s pulse, used as timing trigger DECP D0 // Countdown (decrease D0 by 1 per scan) MPP // Pop stack AND< D0 K0 // If D0 < 0, countdown is finished MOV K50 D0 // Reload 50 seconds LD M8000 MPS AND> D0 K20 // If D0 > 20, it's green phase OUT Y0 // Green light ON MRD // Read top of stack (without popp…	[28, 25, 20]	[1.0, 0.9991, 0.9996]	0.59	0.9981	0.0028	0.8577	0.136	0.9344	52.56	16.29
nemotron-3-super:120b	24	How to use Mitsubishi FX-series PLC IL instruction list, through MOV / DECP and other instructions, to implement red, yellow, and green lights switching sequentially on a one-way road? Assume one full cycle is 35 seconds, and define conditions for red, yellow, and green phases. Use D0 for countdown control.	LD M8000 // Power ON detection bit (Always ON) MPS // Push current logic state to stack AND M8013 // 1s pulse, used as timing trigger DECP D0 // Countdown (decrease D0 by 1 per scan) MPP // Pop stack AND< D0 K0 // If D0 < 0, countdown is finished MOV K35 D0 // Reload 35 seconds LD M8000 MPS AND> D0 K17 // If D0 > 17, it's green phase OUT Y0 // Green light ON MRD // Read top of stack (without popp…	[Part One] - Mitsubishi FX3U/FX3UC IL Instruction List Code ```il ; ============================================================= ; Traffic Light Control: Red → Green → Yellow → Red (35s cycle) ; PLC: Mitsubishi FX3U/FX3UC ; Language: Instruction List (IL) ; Variables: ; D0 : Countdown timer (seconds remaining in current phase) ; M0 : Red light ON ; M1 : Yellow light ON ; M2 : Green light ON ; T0…	LD M8000 // Power ON detection bit (Always ON) MPS // Push current logic state to stack AND M8013 // 1s pulse, used as timing trigger DECP D0 // Countdown (decrease D0 by 1 per scan) MPP // Pop stack AND< D0 K0 // If D0 < 0, countdown is finished MOV K35 D0 // Reload 35 seconds LD M8000 MPS AND> D0 K18 // If D0 > 18, it's green phase OUT Y0 // Green light ON MRD // Read top of stack (without popp…	[25, 23, 20]	[0.9997, 0.9993, 0.9996]	0.5404	0.9805	0.0072	0.2197	0.1126	0.3701	52.51	54.73
nemotron-3-super:120b	25	How to use Mitsubishi FX-series PLC IL instruction list, through MOV / DECP and other instructions, to implement red, yellow, and green lights switching sequentially on a one-way road? Assume one full cycle is 39 seconds, and define conditions for red, yellow, and green phases. Use D0 for countdown control.	LD M8000 // Power ON detection bit (Always ON) MPS // Push current logic state to stack AND M8013 // 1s pulse, used as timing trigger DECP D0 // Countdown (decrease D0 by 1 per scan) MPP // Pop stack AND< D0 K0 // If D0 < 0, countdown is finished MOV K39 D0 // Reload 39 seconds LD M8000 MPS AND> D0 K18 // If D0 > 18, it's green phase OUT Y0 // Green light ON MRD // Read top of stack (without popp…	[Part One] - Mitsubishi FX3U/FX3UC IL Instruction List Code ``` LD M8000 ; Normally ON contact (always true during RUN) MOV K0 D0 ; Initialize countdown timer to 0 seconds LD M8000 ; Normally ON contact OUT Y0 ; Turn ON Red Light (Y0) initially LD M8000 ; Normally ON contact OUT Y1 ; Turn OFF Yellow Light (Y1) initially LD M8000 ; Normally ON contact OUT Y2 ; Turn OFF Green Light (Y2) initially M…	LD M8000 // Power ON detection bit (Always ON) MPS // Push current logic state to stack AND M8013 // 1s pulse, used as timing trigger DECP D0 // Countdown (decrease D0 by 1 per scan) MPP // Pop stack AND< D0 K0 // If D0 < 0, countdown is finished MOV K39 D0 // Reload 39 seconds LD M8000 MPS AND> D0 K19 // If D0 > 19, it's green phase OUT Y0 // Green light ON MRD // Read top of stack (without popp…	[29, 24, 27]	[0.9998, 0.9997, 0.9995]	0.6516	0.9988	0.0075	0.8577	0.1445	0.9344	52.48	16.24
nemotron-3-super:120b	26	How to use Mitsubishi FX-series PLC IL instruction list, through MOV / DECP and other instructions, to implement red, yellow, and green lights switching sequentially on a one-way road? Assume one full cycle is 45 seconds, and define conditions for red, yellow, and green phases. Use D0 for countdown control.	LD M8000 // Power ON detection bit (Always ON) MPS // Push current logic state to stack AND M8013 // 1s pulse, used as timing trigger DECP D0 // Countdown (decrease D0 by 1 per scan) MPP // Pop stack AND< D0 K0 // If D0 < 0, countdown is finished MOV K45 D0 // Reload 45 seconds LD M8000 MPS AND> D0 K15 // If D0 > 15, it's green phase OUT Y0 // Green light ON MRD // Read top of stack (without popp…	[Part One] - Mitsubishi FX3U/FX3UC IL Instruction List Code ```il ; ========================================================== ; Traffic Light Control - One-Way Road (Red-Yellow-Green Sequence) ; PLC: Mitsubishi FX3U/FX3UC ; Language: Instruction List (IL) ; Function: Sequential traffic light control with 45-second cycle ; - Green: 30 sec ; - Yellow: 5 sec ; - Red: 10 sec ; - D0: Countdown timer …	LD M8000 // Power ON detection bit (Always ON) MPS // Push current logic state to stack AND M8013 // 1s pulse, used as timing trigger DECP D0 // Countdown (decrease D0 by 1 per scan) MPP // Pop stack AND< D0 K0 // If D0 < 0, countdown is finished MOV K45 D0 // Reload 45 seconds LD M8000 MPS AND> D0 K17 // If D0 > 17, it's green phase OUT Y0 // Green light ON MRD // Read top of stack (without popp…	[20, 24, 22]	[1.0, 0.9996, 1.0]	0.4882	0.9481	0.0047	0.2323	0.161	0.3608	52.42	44.83
nemotron-3-super:120b	27	How to use Mitsubishi FX-series PLC IL instruction list, through MOV / DECP and other instructions, to implement red, yellow, and green lights switching sequentially on a one-way road? Assume one full cycle is 40 seconds, and define conditions for red, yellow, and green phases. Use D0 for countdown control.	LD M8000 // Power ON detection bit (Always ON) MPS // Push current logic state to stack AND M8013 // 1s pulse, used as timing trigger DECP D0 // Countdown (decrease D0 by 1 per scan) MPP // Pop stack AND< D0 K0 // If D0 < 0, countdown is finished MOV K40 D0 // Reload 40 seconds LD M8000 MPS AND> D0 K18 // If D0 > 18, it's green phase OUT Y0 // Green light ON MRD // Read top of stack (without popp…	[Part One] - Mitsubishi FX3U/FX3UC IL Instruction List Code *(Red, Yellow, Green Traffic Light Sequencer – 40-Second Cycle)* ``` ; Initialize system on power-up or RUN LD M8002 ; First scan pulse (ON for 1 scan at power-up or RUN) MOV K40 D0 ; Set initial countdown value to 40 seconds ; Main cycle: Decrement D0 every second using 100ms timer interrupt (T0) ; Assumes a 100ms periodic interrupt rou…	LD M8000 // Power ON detection bit (Always ON) MPS // Push current logic state to stack AND M8013 // 1s pulse, used as timing trigger DECP D0 // Countdown (decrease D0 by 1 per scan) MPP // Pop stack AND< D0 K0 // If D0 < 0, countdown is finished MOV K40 D0 // Reload 40 seconds LD M8000 MPS AND> D0 K20 // If D0 > 20, it's green phase OUT Y0 // Green light ON MRD // Read top of stack (without popp…	[20, 25, 23]	[0.9997, 0.9995, 0.9996]	0.4811	0.8947	0.006	0.3537	0.145	0.5	52.47	35.3
nemotron-3-super:120b	28	How to use Mitsubishi FX-series PLC IL instruction list, through MOV / DECP and other instructions, to implement red, yellow, and green lights switching sequentially on a one-way road? Assume one full cycle is 50 seconds, and define conditions for red, yellow, and green phases. Use D0 for countdown control.	LD M8000 // Power ON detection bit (Always ON) MPS // Push current logic state to stack AND M8013 // 1s pulse, used as timing trigger DECP D0 // Countdown (decrease D0 by 1 per scan) MPP // Pop stack AND< D0 K0 // If D0 < 0, countdown is finished MOV K50 D0 // Reload 50 seconds LD M8000 MPS AND> D0 K17 // If D0 > 17, it's green phase OUT Y0 // Green light ON MRD // Read top of stack (without popp…	[Part One] - Mitsubishi FX3U/FX3UC IL Instruction List Code LD M8000 RST D0 ; Initialize: Reset D0 to 0 at startup (M8000 = RUN monitor) LD M8000 MOV K50 D0 ; Set initial countdown value to 50 seconds (full cycle) LD M8000 DEC D0 ; Decrement D0 every scan (but we need time-based decrement — corrected below) ; CORRECTED APPROACH: Use timer for 1-second interval LD M8000 OUT T0 K10 ; T0 = 100ms tim…	[Part One] - Mitsubishi FX3U/FX3UC IL Instruction List Code LD M8000 // Power ON detection bit (Always ON) MPS // Push current logic state to stack AND M8013 // 1s pulse, used as timing trigger DECP D0 // Countdown (decrease D0 by 1 per scan) MPP // Pop stack AND< D0 K0 // If D0 < 0, countdown is finished MOV K50 D0 // Reload 50 seconds LD M8000 MPS AND> D0 K25 // If D0 > 25, it's green phase OUT…	[23, 25, 20]	[1.0, 0.9991, 0.9996]	0.5901	0.8874	0.0065	0.2266	0.1361	0.3794	52.57	51.42
nemotron-3-super:120b	29	How to use Mitsubishi FX-series PLC IL instruction list, through MOV / DECP and other instructions, to implement red, yellow, and green lights switching sequentially on a one-way road? Assume one full cycle is 38 seconds, and define conditions for red, yellow, and green phases. Use D0 for countdown control.	LD M8000 // Power ON detection bit (Always ON) MPS // Push current logic state to stack AND M8013 // 1s pulse, used as timing trigger DECP D0 // Countdown (decrease D0 by 1 per scan) MPP // Pop stack AND< D0 K0 // If D0 < 0, countdown is finished MOV K38 D0 // Reload 38 seconds LD M8000 MPS AND> D0 K20 // If D0 > 20, it's green phase OUT Y0 // Green light ON MRD // Read top of stack (without popp…	[Part One] - Mitsubishi FX3U/FX3UC IL Instruction List Code ``` ; IL Program: Traffic Light Control (Red → Green → Yellow → Red) ; One-way road, 38-second cycle: ; Red: 20 sec ; Green: 15 sec ; Yellow: 3 sec ; D0 used as countdown timer (decremented every 100ms via internal timer) ; Assumes: ; X0 = Start signal (normally open, momentary pushbutton) ; Y0 = Red Light ; Y1 = Yellow Light ; Y2 = Gree…	LD M8000 // Power ON detection bit (Always ON) MPS // Push current logic state to stack AND M8013 // 1s pulse, used as timing trigger DECP D0 // Countdown (decrease D0 by 1 per scan) MPP // Pop stack AND< D0 K0 // If D0 < 0, countdown is finished MOV K38 D0 // Reload 38 seconds LD M8000 MPS AND> D0 K20 // If D0 > 20, it's green phase OUT Y0 // Green light ON MRD // Read top of stack (without popp…	[21, 25, 20]	[0.9998, 0.9998, 0.9997]	0.5509	0.8986	0.0053	0.2156	0.1439	0.3544	52.52	54.67
nemotron-3-super:120b	30	How to use Mitsubishi FX-series PLC IL instruction list and the DECO instruction to control a bidirectional red-yellow-green light cycle? Assume input X000, outputs Y000~Y005, and use M1~M16, M100, M101, T1~T6, and D1 to implement phase switching.	LD M8000 ; PLC startup pulse DECO D1 M10 K6 ; Decode D1 to control a 7-state cycle (M10~M16 ON) LD X000 ; When emergency stop input X000 is activated RST D1 ; Reset data register D1 ZRST M10 M16 ; Reset state relays M10~M16 ZRST M100 M101 ; Reset red light control relays M100~M101 LD M10 ; Start green light timing relay M10 AND M1 ; When M1 condition is true MOV K1 D1 ; Write K1 to D1 to switch t…	[Part One] - Mitsubishi FX3U/FX3UC IL Instruction List Code *(Bidirectional Red-Yellow-Green Light Controller using DECO for Phase Encoding)* ``` LD X000 ; Start signal: X000 HIGH initiates cycle OR M100 ; OR with cycle enable latch (M100) to maintain operation ANI M101 ; AND NOT M101 (pause/reset flag) to allow run unless paused OUT M100 ; Latch M100 to keep cycle running after X000 pulse LD M10…	LD M8000 ; PLC startup pulse DECO D1 M10 K6 ; Decode D1 to control a 7-state cycle (M10~M16 ON) LD X000 ; When emergency stop input X000 is activated RST D1 ; Reset data register D1 ZRST M10 M16 ; Reset state relays M10~M16 ZRST M100 M101 ; Reset red light control relays M100~M101 LD M10 ; Start green light timing relay M10 AND M1 ; When M1 condition is true MOV K1 D1 ; Write K1 to D1 to switch t…	[31, 32, 33]	[1.0, 1.0, 1.0]	0.6352	0.9994	0.0344	0.9342	0.147	0.9732	52.46	49.71
nemotron-3-super:120b	31	How to use Mitsubishi FX-series PLC IL instruction list and the DECO instruction to control a bidirectional red-yellow-green light cycle? Assume input X000, outputs Y000~Y005, and use M1~M16, M100, M101, T1~T6, and D1 to implement phase switching.	LD M8000 ; PLC startup pulse DECO D1 M10 K6 ; Decode D1 to control a 7-state cycle (M10~M16 ON) LD X000 ; When emergency stop input X000 is activated RST D1 ; Reset data register D1 ZRST M10 M16 ; Reset state relays M10~M16 ZRST M100 M101 ; Reset red light control relays M100~M101 LD M10 ; Start green light timing relay M10 AND M1 ; When M1 condition is true MOV K1 D1 ; Write K1 to D1 to switch t…	[Part One] - Mitsubishi FX3U/FX3UC IL Instruction List Code ``` LD X000 ; Start condition: Enable traffic light controller when X000 is ON OUT M100 ; Latch the enable signal (M100) to maintain operation after X000 release LD M100 ; If system is enabled ANI M101 ; And not in reset phase (M101 OFF) OUT T1 ; Start Timer T1 (100ms base) for Red phase duration LD T1 ; When T1 times out (Red phase comp…	LD M8000 ; PLC startup pulse DECO D1 M10 K6 ; Decode D1 to control a 7-state cycle (M10~M16 ON) LD X000 ; When emergency stop input X000 is activated RST D1 ; Reset data register D1 ZRST M10 M16 ; Reset state relays M10~M16 ZRST M100 M101 ; Reset red light control relays M100~M101 LD M10 ; Start green light timing relay M10 AND M1 ; When M1 condition is true MOV K1 D1 ; Write K1 to D1 to switch t…	[30, 32, 33]	[1.0, 1.0, 1.0]	0.6744	0.9991	0.0819	0.9342	0.1979	0.9732	52.48	49.61
nemotron-3-super:120b	32	How to use Mitsubishi FX-series PLC IL instruction list and the DECO instruction to control a bidirectional red-yellow-green light cycle? Assume input X000, outputs Y000~Y005, and use M1~M16, M100, M101, T1~T6, and D1 to implement phase switching.	LD M8000 ; PLC startup pulse DECO D1 M10 K6 ; Decode D1 to control a 7-state cycle (M10~M16 ON) LD X000 ; When emergency stop input X000 is activated RST D1 ; Reset data register D1 ZRST M10 M16 ; Reset state relays M10~M16 ZRST M100 M101 ; Reset red light control relays M100~M101 LD M10 ; Start green light timing relay M10 AND M1 ; When M1 condition is true MOV K1 D1 ; Write K1 to D1 to switch t…	[Part One] - Mitsubishi FX3U/FX3UC IL Instruction List Code ``` ; ============================================ ; Bidirectional Red-Yellow-Green Light Controller ; Using FX3U/FX3UC IL (Instruction List) ; Input: X000 (Start/Reset) ; Outputs: Y000=Red, Y001=Yellow, Y002=Green (Forward) ; Y003=Red, Y004=Yellow, Y005=Green (Reverse) ; Internal: M1~M16 (Phase Flags), M100=Forward Direction, M101=Rever…	LD M8000 ; PLC startup pulse DECO D1 M10 K6 ; Decode D1 to control a 7-state cycle (M10~M16 ON) LD X000 ; When emergency stop input X000 is activated RST D1 ; Reset data register D1 ZRST M10 M16 ; Reset state relays M10~M16 ZRST M100 M101 ; Reset red light control relays M100~M101 LD M10 ; Start green light timing relay M10 AND M1 ; When M1 condition is true MOV K1 D1 ; Write K1 to D1 to switch t…	[30, 31, 33]	[1.0, 1.0, 1.0]	0.6022	0.9966	0.0135	0.9342	0.1234	0.9732	52.56	49.61
nemotron-3-super:120b	33	How to use Mitsubishi FX-series PLC IL instruction list and the DECO instruction to control a bidirectional red-yellow-green light cycle? Assume input X000, outputs Y000~Y005, and use M1~M16, M100, M101, T1~T6, and D1 to implement phase switching.	LD M8000 ; PLC startup pulse DECO D1 M10 K6 ; Decode D1 to control a 7-state cycle (M10~M16 ON) LD X000 ; When emergency stop input X000 is activated RST D1 ; Reset data register D1 ZRST M10 M16 ; Reset state relays M10~M16 ZRST M100 M101 ; Reset red light control relays M100~M101 LD M10 ; Start green light timing relay M10 AND M1 ; When M1 condition is true MOV K1 D1 ; Write K1 to D1 to switch t…	[Part One] - Mitsubishi FX3U/FX3UC IL Instruction List Code ``` LD X000 ; Start condition: External trigger (e.g., pushbutton) to initiate light cycle OUT M100 ; Set master control flag M100 to activate the traffic light sequencer LD M100 ; Load M100 (master enable) OR M101 ; OR with M101 (cycle complete flag) to allow restart after full cycle ANI M10 ; AND NOT M10 (reset interlock) — prevents re…	A: LD M8000 ; PLC startup pulse DECO D1 M10 K6 ; Decode D1 to control a 7-state cycle (M10~M16 ON) LD X000 ; When emergency stop input X000 is activated RST D1 ; Reset data register D1 ZRST M10 M16 ; Reset state relays M10~M16 ZRST M100 M101 ; Reset red light control relays M100~M101 LD M10 ; Start green light timing relay M10 AND M1 ; When M1 condition is true MOV K1 D1 ; Write K1 to D1 to switc…	[30, 31, 32]	[1.0, 1.0, 1.0]	0.573	0.9913	0.0156	0.9541	0.1749	0.9765	52.51	49.96
nemotron-3-super:120b	34	How to use Mitsubishi FX-series PLC IL instruction list and the DECO instruction to control a bidirectional red-yellow-green light cycle? Assume input X000, outputs Y000~Y005, and use M1~M16, M100, M101, T1~T6, and D1 to implement phase switching.	LD M8000 ; PLC startup pulse DECO D1 M10 K6 ; Decode D1 to control a 7-state cycle (M10~M16 ON) LD X000 ; When emergency stop input X000 is activated RST D1 ; Reset data register D1 ZRST M10 M16 ; Reset state relays M10~M16 ZRST M100 M101 ; Reset red light control relays M100~M101 LD M10 ; Start green light timing relay M10 AND M1 ; When M1 condition is true MOV K1 D1 ; Write K1 to D1 to switch t…	[Part One] - Mitsubishi FX3U/FX3UC IL Instruction List Code ``` ; Bidirectional Red-Yellow-Green Light Cycle Controller ; Inputs: X000 = Start/Stop Button (momentary, normally open) ; Outputs: Y000 = Red Light (North-South) ; Y001 = Yellow Light (North-South) ; Y002 = Green Light (North-South) ; Y003 = Red Light (East-West) ; Y004 = Yellow Light (East-West) ; Y005 = Green Light (East-West) ; Auxi…	LD M8000 ; PLC startup pulse DECO D1 M10 K6 ; Decode D1 to control a 7-state cycle (M10~M16 ON) LD X000 ; When emergency stop input X000 is activated RST D1 ; Reset data register D1 ZRST M10 M16 ; Reset state relays M10~M16 ZRST M100 M101 ; Reset red light control relays M100~M101 LD M10 ; Start green light timing relay M10 AND M1 ; When M1 condition is true MOV K1 D1 ; Write K1 to D1 to switch t…	[30, 31, 32]	[1.0, 1.0, 1.0]	0.6366	0.9973	0.0108	0.9452	0.1385	0.9776	52.47	49.62
nemotron-3-super:120b	35	How to use Mitsubishi FX-series PLC IL instruction list and the DECO instruction to control a bidirectional red-yellow-green light cycle? Assume input X000, outputs Y000~Y005, and use M1~M16, M100, M101, T1~T6, and D1 to implement phase switching.	LD M8000 ; PLC startup pulse DECO D1 M10 K6 ; Decode D1 to control a 7-state cycle (M10~M16 ON) LD X000 ; When emergency stop input X000 is activated RST D1 ; Reset data register D1 ZRST M10 M16 ; Reset state relays M10~M16 ZRST M100 M101 ; Reset red light control relays M100~M101 LD M10 ; Start green light timing relay M10 AND M1 ; When M1 condition is true MOV K1 D1 ; Write K1 to D1 to switch t…	[Part One] - Mitsubishi FX3U/FX3UC IL Instruction List Code ```IL ; IL PROGRAM: Bidirectional Red-Yellow-Green Light Controller with DECO Instruction ; Input: X000 = Start/Stop Switch (Normally Open) ; Outputs: Y000~Y005 = LED Indicators (Two sets: Set A: Y000=Red, Y001=Yellow, Y002=Green; Set B: Y003=Red, Y004=Yellow, Y005=Green) ; Internal Relays: M1~M16 = Phase Control Flags (8 phases for bidi…	LD M8000 ; PLC startup pulse DECO D1 M10 K6 ; Decode D1 to control a 7-state cycle (M10~M16 ON) LD X000 ; When emergency stop input X000 is activated RST D1 ; Reset data register D1 ZRST M10 M16 ; Reset state relays M10~M16 ZRST M100 M101 ; Reset red light control relays M100~M101 LD M10 ; Start green light timing relay M10 AND M1 ; When M1 condition is true MOV K1 D1 ; Write K1 to D1 to switch t…	[30, 31, 32]	[1.0, 1.0, 1.0]	0.6436	0.999	0.0122	0.9452	0.1333	0.9776	52.5	49.58
nemotron-3-super:120b	36	How to use Mitsubishi FX-series PLC IL instruction list and the DECO instruction to control a bidirectional red-yellow-green light cycle? Assume input X000, outputs Y000~Y005, and use M1~M16, M100, M101, T1~T6, and D1 to implement phase switching.	LD M8000 ; PLC startup pulse DECO D1 M10 K6 ; Decode D1 to control a 7-state cycle (M10~M16 ON) LD X000 ; When emergency stop input X000 is activated RST D1 ; Reset data register D1 ZRST M10 M16 ; Reset state relays M10~M16 ZRST M100 M101 ; Reset red light control relays M100~M101 LD M10 ; Start green light timing relay M10 AND M1 ; When M1 condition is true MOV K1 D1 ; Write K1 to D1 to switch t…	[Part One] - Mitsubishi FX3U/FX3UC IL Instruction List Code ``` LD X000 ; Start condition: input X000 is ON (manual start or sensor trigger) OR M100 ; OR with M100 (cycle enable latch) to maintain operation after start ANI M101 ; AND NOT M101 (reset latch) — prevents operation if reset is active OUT M100 ; Latch the cycle enable (M100) — self-holding circuit for continuous operation LD M100 ; If …	LD M8000 ; PLC startup pulse DECO D1 M10 K6 ; Decode D1 to control a 7-state cycle (M10~M16 ON) LD X000 ; When emergency stop input X000 is activated RST D1 ; Reset data register D1 ZRST M10 M16 ; Reset state relays M10~M16 ZRST M100 M101 ; Reset red light control relays M100~M101 LD M10 ; Start green light timing relay M10 AND M1 ; When M1 condition is true MOV K1 D1 ; Write K1 to D1 to switch t…	[30, 31, 32]	[1.0, 1.0, 1.0]	0.58	0.9975	0.0833	0.9342	0.1728	0.9732	52.47	49.57
nemotron-3-super:120b	37	How to use Mitsubishi FX-series PLC IL instruction list and the DECO instruction to control a bidirectional red-yellow-green light cycle? Assume input X000, outputs Y000~Y005, and use M1~M16, M100, M101, T1~T6, and D1 to implement phase switching.	LD M8000 ; PLC startup pulse DECO D1 M10 K6 ; Decode D1 to control a 7-state cycle (M10~M16 ON) LD X000 ; When emergency stop input X000 is activated RST D1 ; Reset data register D1 ZRST M10 M16 ; Reset state relays M10~M16 ZRST M100 M101 ; Reset red light control relays M100~M101 LD M10 ; Start green light timing relay M10 AND M1 ; When M1 condition is true MOV K1 D1 ; Write K1 to D1 to switch t…	[Part One] - Mitsubishi FX3U/FX3UC IL Instruction List Code ``` ; Bidirectional Red-Yellow-Green Light Control using DECO Instruction ; Input: X000 - Start/Reset Switch (Normally Open) ; Outputs: Y000 - Red Light (Phase 0) ; Y001 - Yellow Light (Phase 1) ; Y002 - Green Light (Phase 2) ; Y003 - Red Light (Reverse Direction, Phase 3) ; Y004 - Yellow Light (Reverse Direction, Phase 4) ; Y005 - Green…	LD M8000 ; PLC startup pulse DECO D1 M10 K6 ; Decode D1 to control a 7-state cycle (M10~M16 ON) LD X000 ; When emergency stop input X000 is activated RST D1 ; Reset data register D1 ZRST M10 M16 ; Reset state relays M10~M16 ZRST M100 M101 ; Reset red light control relays M100~M101 LD M10 ; Start green light timing relay M10 AND M1 ; When M1 condition is true MOV K1 D1 ; Write K1 to D1 to switch t…	[30, 31, 32]	[1.0, 1.0, 1.0]	0.6857	0.9995	0.0327	0.9342	0.1727	0.971	52.46	49.91
nemotron-3-super:120b	38	How to use Mitsubishi FX-series PLC IL instruction list and the DECO instruction to control a bidirectional red-yellow-green light cycle? Assume input X000, outputs Y000~Y005, and use M1~M16, M100, M101, T1~T6, and D1 to implement phase switching.	LD M8000 ; PLC startup pulse DECO D1 M10 K6 ; Decode D1 to control a 7-state cycle (M10~M16 ON) LD X000 ; When emergency stop input X000 is activated RST D1 ; Reset data register D1 ZRST M10 M16 ; Reset state relays M10~M16 ZRST M100 M101 ; Reset red light control relays M100~M101 LD M10 ; Start green light timing relay M10 AND M1 ; When M1 condition is true MOV K1 D1 ; Write K1 to D1 to switch t…	[Part One] - Mitsubishi FX3U/FX3UC IL Instruction List Code ```IL ;------------------------------------------------------------ ; Bidirectional Red-Yellow-Green Light Controller ; Using DECO instruction for phase switching ; Input: X000 (Start/Reset trigger) ; Outputs: Y000~Y005 (Two sets of RYG lights: Y000=R1, Y001=Y1, Y002=G1, Y003=R2, Y004=Y2, Y005=G2) ; Memory: M1~M16 (Phase control bits), M…	LD M8000 ; PLC startup pulse DECO D1 M10 K6 ; Decode D1 to control a 7-state cycle (M10~M16 ON) LD X000 ; When emergency stop input X000 is activated RST D1 ; Reset data register D1 ZRST M10 M16 ; Reset state relays M10~M16 ZRST M100 M101 ; Reset red light control relays M100~M101 LD M10 ; Start green light timing relay M10 AND M1 ; When M1 condition is true MOV K1 D1 ; Write K1 to D1 to switch t…	[30, 31, 32]	[1.0, 1.0, 1.0]	0.6596	0.9974	0.0223	0.9342	0.1056	0.9732	52.52	53.69
nemotron-3-super:120b	39	How to use Mitsubishi FX-series PLC IL instruction list and the DECO instruction to control a bidirectional red-yellow-green light cycle? Assume input X000, outputs Y000~Y005, and use M1~M16, M100, M101, T1~T6, and D1 to implement phase switching.	LD M8000 ; PLC startup pulse DECO D1 M10 K6 ; Decode D1 to control a 7-state cycle (M10~M16 ON) LD X000 ; When emergency stop input X000 is activated RST D1 ; Reset data register D1 ZRST M10 M16 ; Reset state relays M10~M16 ZRST M100 M101 ; Reset red light control relays M100~M101 LD M10 ; Start green light timing relay M10 AND M1 ; When M1 condition is true MOV K1 D1 ; Write K1 to D1 to switch t…	[Part One] - Mitsubishi FX3U/FX3UC IL Instruction List Code (Complete IL Program with Line-by-Line English Comments) ``` LD X000 // Start condition: X000 = ON (manual start or external trigger) OUT M100 // Set master control flag M100 to enable the light cycle sequence LD M100 // Load M100 for conditional execution of the main sequence ANI M101 // AND NOT M101: ensure we are not in reset state (M…	LD M8000 ; PLC startup pulse DECO D1 M10 K6 ; Decode D1 to control a 7-state cycle (M10~M16 ON) LD X000 ; When emergency stop input X000 is activated RST D1 ; Reset data register D1 ZRST M10 M16 ; Reset state relays M10~M16 ZRST M100 M101 ; Reset red light control relays M100~M101 LD M10 ; Start green light timing relay M10 AND M1 ; When M1 condition is true MOV K1 D1 ; Write K1 to D1 to switch t…	[30, 31, 32]	[1.0, 1.0, 1.0]	0.6457	0.997	0.0035	0.9452	0.1775	0.9776	52.45	49.64
nemotron-3-super:120b	40	How to use Mitsubishi FX-series PLC IL instruction list to design a bidirectional traffic light control logic? Assume both North-South and East-West directions have green, yellow, and red light cycles, and there is a 2-second blinking warning before the green light ends.	LD X000 // Start button OR M0 ANI X001 // Stop button OUT M0 // System start flag LD M0 ANI T7 // Ensure not yet reached final timer OUT T0 K150 // T0 = 15.0 sec ANI T0 OUT M1 // M1 = North-South green phase LD T0 OUT T1 K20 // T1 = 2 sec ANI T1 OUT M2 // M2 = North-South green blinking phase LD T1 OUT T2 K40 // T2 = 4.0 sec ANI T2 OUT M3 // M3 = North-South yellow phase LD T2 OUT T3 K40 // T3 = …	[Part One] - Mitsubishi FX3U/FX3UC IL Instruction List Code Below is the complete Instruction List (IL) program for a bidirectional traffic light control system using a Mitsubishi FX3U/FX3UC PLC. The system controls North-South (NS) and East-West (EW) traffic lights, each with Red (R), Yellow (Y), and Green (G) indications. A 2-second blinking warning (yellow flashing) occurs before the green lig…	LD X000 // Start button OR M0 ANI X001 // Stop button OUT M0 // System start flag LD M0 ANI T7 // Ensure not yet reached final timer OUT T0 K120 // T0 = 12.0 sec ANI T0 OUT M1 // M1 = North-South green phase LD T0 OUT T1 K20 // T1 = 2 sec ANI T1 OUT M2 // M2 = North-South green blinking phase LD T1 OUT T2 K50 // T2 = 5.0 sec ANI T2 OUT M3 // M3 = North-South yellow phase LD T2 OUT T3 K30 // T3 = …	[41, 42, 43]	[1.0, 1.0, 1.0]	0.5267	0.9957	0.0035	0.4484	0.1261	0.6136	52.5	56.14
nemotron-3-super:120b	41	How to use Mitsubishi FX-series PLC IL instruction list to design a bidirectional traffic light control logic? Assume both North-South and East-West directions have green, yellow, and red light cycles, and there is a 2-second blinking warning before the green light ends.	LD X000 // Start button OR M0 ANI X001 // Stop button OUT M0 // System start flag LD M0 ANI T7 // Ensure not yet reached final timer OUT T0 K90 // T0 = 9.0 sec ANI T0 OUT M1 // M1 = North-South green phase LD T0 OUT T1 K20 // T1 = 2 sec ANI T1 OUT M2 // M2 = North-South green blinking phase LD T1 OUT T2 K50 // T2 = 5.0 sec ANI T2 OUT M3 // M3 = North-South yellow phase LD T2 OUT T3 K30 // T3 = 3.…	[Part One] - Mitsubishi FX3U/FX3UC IL Instruction List Code ``` LD M8000 ; Normally ON contact (initialization pulse) OUT T0 K10 ; Timer 0: 100ms base, 10 = 1.0s delay (Green NS) LD M8000 ; Normally ON contact OUT T1 K20 ; Timer 1: 2.0s delay (Yellow NS warning) LD M8000 ; Normally ON contact OUT T2 K10 ; Timer 2: 1.0s delay (Green EW) LD M8000 ; Normally ON contact OUT T3 K20 ; Timer 3: 2.0s del…	LD X000 // Start button OR M0 ANI X001 // Stop button OUT M0 // System start flag LD M0 ANI T7 // Ensure not yet reached final timer OUT T0 K140 // T0 = 14.0 sec ANI T0 OUT M1 // M1 = North-South green phase LD T0 OUT T1 K20 // T1 = 2 sec ANI T1 OUT M2 // M2 = North-South green blinking phase LD T1 OUT T2 K30 // T2 = 3.0 sec ANI T2 OUT M3 // M3 = North-South yellow phase LD T2 OUT T3 K10 // T3 = …	[40, 42, 43]	[1.0, 1.0, 1.0]	0.5766	0.996	0.0047	0.4539	0.1599	0.6113	52.48	56.12
nemotron-3-super:120b	42	How to use Mitsubishi FX-series PLC IL instruction list to design a bidirectional traffic light control logic? Assume both North-South and East-West directions have green, yellow, and red light cycles, and there is a 2-second blinking warning before the green light ends.	LD X000 // Start button OR M0 ANI X001 // Stop button OUT M0 // System start flag LD M0 ANI T7 // Ensure not yet reached final timer OUT T0 K170 // T0 = 17.0 sec ANI T0 OUT M1 // M1 = North-South green phase LD T0 OUT T1 K20 // T1 = 2 sec ANI T1 OUT M2 // M2 = North-South green blinking phase LD T1 OUT T2 K40 // T2 = 4.0 sec ANI T2 OUT M3 // M3 = North-South yellow phase LD T2 OUT T3 K10 // T3 = …	[Part One] - Mitsubishi FX3U/FX3UC IL Instruction List Code ``` LD M8000 // Normally ON contact (initialization pulse) OUT M0 // Set M0 as initialization flag (optional, for clarity) RST M0 // Reset M0 after one scan (if used as pulse) — alternatively use pulse directly // Better: Use M8002 for initial pulse — revised below for correctness // Corrected initialization using M8002 (initial pulse, O…	LD X000 // Start button OR M0 ANI X001 // Stop button OUT M0 // System start flag LD M0 ANI T7 // Ensure not yet reached final timer OUT T0 K150 // T0 = 15.0 sec ANI T0 OUT M1 // M1 = North-South green phase LD T0 OUT T1 K20 // T1 = 2 sec ANI T1 OUT M2 // M2 = North-South green blinking phase LD T1 OUT T2 K40 // T2 = 4.0 sec ANI T2 OUT M3 // M3 = North-South yellow phase LD T2 OUT T3 K40 // T3 = …	[40, 41, 43]	[1.0, 1.0, 1.0]	0.574	0.9963	0.0052	0.4868	0.1264	0.6483	52.5	56.16
nemotron-3-super:120b	43	How to use Mitsubishi FX-series PLC IL instruction list to design a bidirectional traffic light control logic? Assume both North-South and East-West directions have green, yellow, and red light cycles, and there is a 2-second blinking warning before the green light ends.	LD X000 // Start button OR M0 ANI X001 // Stop button OUT M0 // System start flag LD M0 ANI T7 // Ensure not yet reached final timer OUT T0 K140 // T0 = 14.0 sec ANI T0 OUT M1 // M1 = North-South green phase LD T0 OUT T1 K20 // T1 = 2 sec ANI T1 OUT M2 // M2 = North-South green blinking phase LD T1 OUT T2 K30 // T2 = 3.0 sec ANI T2 OUT M3 // M3 = North-South yellow phase LD T2 OUT T3 K10 // T3 = …	[Part One] - Mitsubishi FX3U/FX3UC IL Instruction List Code ``` LD M8000 ; Normally ON contact (always true) — used to initialize timers and counters on power-up OUT T0 K20 ; T0: 2-second timer (100ms base) — for 2-second blinking warning before green ends OUT T1 K30 ; T1: 3-second timer — duration of yellow light OUT T2 K50 ; T2: 5-second timer — duration of green light (after blinking warning) …	LD X000 // Start button OR M0 ANI X001 // Stop button OUT M0 // System start flag LD M0 ANI T7 // Ensure not yet reached final timer OUT T0 K150 // T0 = 15.0 sec (North-South green duration) ANI T0 OUT M1 // M1 = North-South green phase LD T0 OUT T1 K20 // T1 = 2.0 sec (North-South green blinking warning) ANI T1 OUT M2 // M2 = North-South green blinking phase LD T1 OUT T2 K40 // T2 = 4.0 sec (Nor…	[40, 41, 42]	[1.0, 1.0, 1.0]	0.6033	0.9744	0.0029	0.4515	0.1266	0.632	52.5	56.14
nemotron-3-super:120b	44	How to use Mitsubishi FX-series PLC IL instruction list to design a bidirectional traffic light control logic? Assume both North-South and East-West directions have green, yellow, and red light cycles, and there is a 2-second blinking warning before the green light ends.	LD X000 // Start button OR M0 ANI X001 // Stop button OUT M0 // System start flag LD M0 ANI T7 // Ensure not yet reached final timer OUT T0 K200 // T0 = 20.0 sec ANI T0 OUT M1 // M1 = North-South green phase LD T0 OUT T1 K20 // T1 = 2 sec ANI T1 OUT M2 // M2 = North-South green blinking phase LD T1 OUT T2 K40 // T2 = 4.0 sec ANI T2 OUT M3 // M3 = North-South yellow phase LD T2 OUT T3 K20 // T3 = …	[Part One] - Mitsubishi FX3U/FX3UC IL Instruction List Code LD M8000 // Normally ON contact: Start of program execution MOV K0 D100 // Initialize traffic light state counter to 0 T0 K50 // Timer 0: 500ms base × 50 = 25 seconds (North-South Green) T1 K20 // Timer 1: 500ms base × 20 = 10 seconds (North-South Yellow) T2 K4 // Timer 2: 500ms base × 4 = 2 seconds (Blinking warning before green ends) T…	LD X000 // Start button OR M0 ANI X001 // Stop button OUT M0 // System start flag LD M0 ANI T7 // Ensure not yet reached final timer OUT T0 K140 // T0 = 14.0 sec ANI T0 OUT M1 // M1 = North-South green phase LD T0 OUT T1 K20 // T1 = 2 sec ANI T1 OUT M2 // M2 = North-South green blinking phase LD T1 OUT T2 K40 // T2 = 4.0 sec ANI T2 OUT M3 // M3 = North-South yellow phase LD T2 OUT T3 K40 // T3 = …	[40, 41, 42]	[1.0, 1.0, 1.0]	0.6469	0.9965	0.0076	0.4547	0.1735	0.5995	52.41	56.14
nemotron-3-super:120b	45	How to use Mitsubishi FX-series PLC IL instruction list to design a bidirectional traffic light control logic? Assume both North-South and East-West directions have green, yellow, and red light cycles, and there is a 2-second blinking warning before the green light ends.	LD X000 // Start button OR M0 ANI X001 // Stop button OUT M0 // System start flag LD M0 ANI T7 // Ensure not yet reached final timer OUT T0 K170 // T0 = 17.0 sec ANI T0 OUT M1 // M1 = North-South green phase LD T0 OUT T1 K20 // T1 = 2 sec ANI T1 OUT M2 // M2 = North-South green blinking phase LD T1 OUT T2 K50 // T2 = 5.0 sec ANI T2 OUT M3 // M3 = North-South yellow phase LD T2 OUT T3 K40 // T3 = …	[Part One] - Mitsubishi FX3U/FX3UC IL Instruction List Code Below is a complete IL (Instruction List) program for bidirectional traffic light control using a Mitsubishi FX3U/FX3UC PLC. The program implements synchronized traffic light cycles for North-South (NS) and East-West (EW) directions, with a 2-second blinking yellow warning before the green light ends in each direction. The cycle sequence…	LD X000 // Start button OR M0 ANI X001 // Stop button OUT M0 // System start flag LD M0 ANI T7 // Ensure not yet reached final timer OUT T0 K150 // T0 = 15.0 sec (North-South green duration) ANI T0 OUT M1 // M1 = North-South green phase LD T0 OUT T1 K20 // T1 = 2.0 sec (blinking warning before green ends) ANI T1 OUT M2 // M2 = North-South green blinking phase LD T1 OUT T2 K40 // T2 = 4.0 sec (Nor…	[40, 41, 42]	[1.0, 1.0, 1.0]	0.5222	0.968	0.0013	0.4095	0.0768	0.601	52.41	56.14
nemotron-3-super:120b	46	How to use Mitsubishi FX-series PLC IL instruction list to design a bidirectional traffic light control logic? Assume both North-South and East-West directions have green, yellow, and red light cycles, and there is a 2-second blinking warning before the green light ends.	LD X000 // Start button OR M0 ANI X001 // Stop button OUT M0 // System start flag LD M0 ANI T7 // Ensure not yet reached final timer OUT T0 K240 // T0 = 24.0 sec ANI T0 OUT M1 // M1 = North-South green phase LD T0 OUT T1 K20 // T1 = 2 sec ANI T1 OUT M2 // M2 = North-South green blinking phase LD T1 OUT T2 K40 // T2 = 4.0 sec ANI T2 OUT M3 // M3 = North-South yellow phase LD T2 OUT T3 K20 // T3 = …	[Part One] - Mitsubishi FX3U/FX3UC IL Instruction List Code ```il ; Bidirectional Traffic Light Control with 2-Second Blinking Warning ; North-South (NS) and East-West (EW) traffic lights: Green, Yellow, Red ; 2-second blinking warning (flashing green) before green ends ; Assumed timing: ; - Green: 30 seconds ; - Yellow: 5 seconds ; - Red: 35 seconds (to synchronize cycle) ; - Blinking warning: 2…	LD X000 // Start button OR M0 ANI X001 // Stop button OUT M0 // System start flag LD M0 ANI T7 // Ensure not yet reached final timer OUT T0 K100 // T0 = 10.0 sec ANI T0 OUT M1 // M1 = North-South green phase LD T0 OUT T1 K20 // T1 = 2 sec ANI T1 OUT M2 // M2 = North-South green blinking phase LD T1 OUT T2 K30 // T2 = 3.0 sec ANI T2 OUT M3 // M3 = North-South yellow phase LD T2 OUT T3 K20 // T3 = …	[40, 41, 42]	[1.0, 1.0, 1.0]	0.5433	0.9932	0.0022	0.4689	0.0904	0.6114	52.43	56.15
nemotron-3-super:120b	47	How to use Mitsubishi FX-series PLC IL instruction list to design a bidirectional traffic light control logic? Assume both North-South and East-West directions have green, yellow, and red light cycles, and there is a 2-second blinking warning before the green light ends.	LD X000 // Start button OR M0 ANI X001 // Stop button OUT M0 // System start flag LD M0 ANI T7 // Ensure not yet reached final timer OUT T0 K180 // T0 = 18.0 sec ANI T0 OUT M1 // M1 = North-South green phase LD T0 OUT T1 K20 // T1 = 2 sec ANI T1 OUT M2 // M2 = North-South green blinking phase LD T1 OUT T2 K40 // T2 = 4.0 sec ANI T2 OUT M3 // M3 = North-South yellow phase LD T2 OUT T3 K30 // T3 = …	[Part One] - Mitsubishi FX3U/FX3UC IL Instruction List Code ```il ; ============================================ ; Bidirectional Traffic Light Control Program ; North-South (NS) and East-West (EW) Directions ; Each has Green (G), Yellow (Y), Red (R) ; 2-second blinking warning before green ends ; Using FX3U/FX3UC Instruction List (IL) ; ============================================ ; --- Define In…	LD X000 // Start button OR M0 ANI X001 // Stop button OUT M0 // System start flag LD M0 ANI T7 // Ensure not yet reached final timer OUT T0 K150 // T0 = 15.0 sec (North-South green phase duration) ANI T0 OUT M1 // M1 = North-South green phase active LD T0 OUT T1 K20 // T1 = 2.0 sec (2-second blinking warning before green ends) ANI T1 OUT M2 // M2 = North-South green blinking phase LD T1 OUT T2 K4…	[40, 41, 42]	[1.0, 1.0, 1.0]	0.5369	0.9632	0.0023	0.4008	0.1146	0.6703	52.48	48.36
nemotron-3-super:120b	48	How to use Mitsubishi FX-series PLC IL instruction list to design a bidirectional traffic light control logic? Assume both North-South and East-West directions have green, yellow, and red light cycles, and there is a 2-second blinking warning before the green light ends.	LD X000 // Start button OR M0 ANI X001 // Stop button OUT M0 // System start flag LD M0 ANI T7 // Ensure not yet reached final timer OUT T0 K60 // T0 = 6.0 sec ANI T0 OUT M1 // M1 = North-South green phase LD T0 OUT T1 K20 // T1 = 2 sec ANI T1 OUT M2 // M2 = North-South green blinking phase LD T1 OUT T2 K50 // T2 = 5.0 sec ANI T2 OUT M3 // M3 = North-South yellow phase LD T2 OUT T3 K40 // T3 = 4.…	[Part One] - Mitsubishi FX3U/FX3UC IL Instruction List Code Below is the complete Instruction List (IL) program for bidirectional traffic light control with a 2-second blinking warning before green light ends, for both North-South (NS) and East-West (EW) directions. The program assumes: - **Inputs**: - X0: Start signal (normally open pushbutton) - X1: Emergency stop (normally closed, active when …	LD X000 // Start button OR M0 ANI X001 // Stop button OUT M0 // System start flag LD M0 ANI T7 // Ensure not yet reached final timer OUT T0 K150 // T0 = 15.0 sec ANI T0 OUT M1 // M1 = North-South green phase LD T0 OUT T1 K20 // T1 = 2 sec ANI T1 OUT M2 // M2 = North-South green blinking phase LD T1 OUT T2 K40 // T2 = 4.0 sec ANI T2 OUT M3 // M3 = North-South yellow phase LD T2 OUT T3 K40 // T3 = …	[40, 41, 42]	[1.0, 1.0, 1.0]	0.5214	0.9924	0.007	0.4621	0.1402	0.6106	52.43	56.14
nemotron-3-super:120b	49	How to use Mitsubishi FX-series PLC IL instruction list to design a bidirectional traffic light control logic? Assume both North-South and East-West directions have green, yellow, and red light cycles, and there is a 2-second blinking warning before the green light ends.	LD X000 // Start button OR M0 ANI X001 // Stop button OUT M0 // System start flag LD M0 ANI T7 // Ensure not yet reached final timer OUT T0 K130 // T0 = 13.0 sec ANI T0 OUT M1 // M1 = North-South green phase LD T0 OUT T1 K20 // T1 = 2 sec ANI T1 OUT M2 // M2 = North-South green blinking phase LD T1 OUT T2 K40 // T2 = 4.0 sec ANI T2 OUT M3 // M3 = North-South yellow phase LD T2 OUT T3 K50 // T3 = …	[Part One] - Mitsubishi FX3U/FX3UC IL Instruction List Code ``` ; Bidirectional Traffic Light Control for North-South and East-West Directions ; Assumes: ; - X0: Start button (momentary) ; - X1: Emergency stop (NC contact) ; - Y0: North-South Green ; - Y1: North-South Yellow ; - Y2: North-South Red ; - Y3: East-West Green ; - Y4: East-West Yellow ; - Y5: East-West Red ; - T0: Timer for green dura…	LD X000 // Start button OR M0 ANI X001 // Stop button OUT M0 // System start flag LD M0 ANI T7 // Ensure not yet reached final timer OUT T0 K150 // T0 = 15.0 sec ANI T0 OUT M1 // M1 = North-South green phase LD T0 OUT T1 K20 // T1 = 2 sec ANI T1 OUT M2 // M2 = North-South green blinking phase LD T1 OUT T2 K40 // T2 = 4.0 sec ANI T2 OUT M3 // M3 = North-South yellow phase LD T2 OUT T3 K40 // T3 = …	[40, 41, 42]	[1.0, 1.0, 1.0]	0.6324	0.9968	0.0061	0.4723	0.105	0.6198	52.4	56.1
nemotron-3-super:120b	50	Please write a traffic light control program for a crossroad using Mitsubishi FX-series PLC IL instruction list. The system is started by X0 and stopped by X1. Both North-South and East-West directions have green lights (with blinking before end), yellow lights, and red lights, switching alternately in a periodic cycle.	LD X000 // Start button OR M0 ANI X001 // Stop button OUT M0 // System start flag // Stage 1: N-S Green LD M0 ANI T7 // Ensure final timer not reached OUT T0 K120 // T0 = 12.0 sec (N-S Green) ANI T0 OUT M1 // M1 = N-S Green Phase // N-S Green Blinking Before End LD T0 OUT T1 K20 // T1 = 2 sec (blinking time) ANI T1 OUT M2 // M2 = N-S Green Blinking Phase // Stage 2: N-S Yellow LD T1 OUT T2 K50 //…	[Part One] - Mitsubishi FX3U/FX3UC IL Instruction List Code ``` ; Traffic Light Control System for Crossroad ; Start: X0, Stop: X1 ; NS: North-South, EW: East-West ; Each direction: Green (G), Blinking Green (BG), Yellow (Y), Red (R) ; Cycle: NS Green → NS Blinking Green → NS Yellow → EW Green → EW Blinking Green → EW Yellow → repeat ; Timing: ; Green: 30s, Blinking Green: 5s (0.5s on/off), Yello…	LD X000 // Start button OR M0 ANI X001 // Stop button OUT M0 // System start flag // Stage 1: N-S Green LD M0 ANI T7 // Ensure final timer not reached OUT T0 K120 // T0 = 12.0 sec (N-S Green) ANI T0 OUT M1 // M1 = N-S Green Phase // N-S Green Blinking Before End LD T0 OUT T1 K20 // T1 = 2 sec (blinking time) ANI T1 OUT M2 // M2 = N-S Green Blinking Phase // Stage 2: N-S Yellow LD T1 OUT T2 K30 //…	[51, 52, 53]	[1.0, 1.0, 1.0]	0.5889	0.9971	0.0035	0.9408	0.1545	0.9753	52.46	38.66
nemotron-3-super:120b	51	Please write a traffic light control program for a crossroad using Mitsubishi FX-series PLC IL instruction list. The system is started by X0 and stopped by X1. Both North-South and East-West directions have green lights (with blinking before end), yellow lights, and red lights, switching alternately in a periodic cycle.	LD X000 // Start button OR M0 ANI X001 // Stop button OUT M0 // System start flag // Stage 1: N-S Green LD M0 ANI T7 // Ensure final timer not reached OUT T0 K210 // T0 = 21.0 sec (N-S Green) ANI T0 OUT M1 // M1 = N-S Green Phase // N-S Green Blinking Before End LD T0 OUT T1 K20 // T1 = 2 sec (blinking time) ANI T1 OUT M2 // M2 = N-S Green Blinking Phase // Stage 2: N-S Yellow LD T1 OUT T2 K30 //…	[Part One] - Mitsubishi FX3U/FX3UC IL Instruction List Code ``` ; Traffic Light Control System for Crossroad ; Start: X0, Stop: X1 ; NS: North-South Direction (Green: Y0, Yellow: Y1, Red: Y2) ; EW: East-West Direction (Green: Y3, Yellow: Y4, Red: Y5) ; Blinking Green: Y0 and Y3 flash alternately during transition LD X0 ; Start signal: activate system OR M100 ; OR with system running latch (M100) …	LD X000 // Start button OR M0 ANI X001 // Stop button OUT M0 // System start flag // Stage 1: N-S Green LD M0 ANI T7 // Ensure final timer not reached OUT T0 K150 // T0 = 15.0 sec (N-S Green) ANI T0 OUT M1 // M1 = N-S Green Phase // N-S Green Blinking Before End LD T0 OUT T1 K20 // T1 = 2 sec (blinking time) ANI T1 OUT M2 // M2 = N-S Green Blinking Phase // Stage 2: N-S Yellow LD T1 OUT T2 K50 //…	[50, 52, 53]	[1.0, 1.0, 1.0]	0.6405	0.9959	0.0031	0.5814	0.1608	0.7376	52.46	56.96
nemotron-3-super:120b	52	Please write a traffic light control program for a crossroad using Mitsubishi FX-series PLC IL instruction list. The system is started by X0 and stopped by X1. Both North-South and East-West directions have green lights (with blinking before end), yellow lights, and red lights, switching alternately in a periodic cycle.	LD X000 // Start button OR M0 ANI X001 // Stop button OUT M0 // System start flag // Stage 1: N-S Green LD M0 ANI T7 // Ensure final timer not reached OUT T0 K140 // T0 = 14.0 sec (N-S Green) ANI T0 OUT M1 // M1 = N-S Green Phase // N-S Green Blinking Before End LD T0 OUT T1 K20 // T1 = 2 sec (blinking time) ANI T1 OUT M2 // M2 = N-S Green Blinking Phase // Stage 2: N-S Yellow LD T1 OUT T2 K50 //…	[Part One] - Mitsubishi FX3U/FX3UC IL Instruction List Code ``` LD X0 ; Start signal: X0 activated OR M100 ; OR with running flag (M100) to latch start ANI X1 ; AND NOT stop signal: X1 stops the system OUT M100 ; Output to running flag (M100): system running state LD M100 ; Running flag active TMR T0, K50 ; Timer T0: 5 seconds (K50 * 0.1s = 5s) - NS Green LD T0 ; T0 timed out OUT Y0 ; NS Green ON…	LD X000 // Start button OR M0 ANI X001 // Stop button OUT M0 // System start flag // Stage 1: N-S Green LD M0 ANI T7 // Ensure final timer not reached OUT T0 K150 // T0 = 15.0 sec (N-S Green) ANI T0 OUT M1 // M1 = N-S Green Phase // N-S Green Blinking Before End LD T0 OUT T1 K20 // T1 = 2 sec (blinking time) ANI T1 OUT M2 // M2 = N-S Green Blinking Phase // Stage 2: N-S Yellow LD T1 OUT T2 K30 //…	[50, 51, 53]	[1.0, 1.0, 1.0]	0.5976	0.9987	0.0021	0.9194	0.1263	0.963	52.45	38.7
nemotron-3-super:120b	53	Please write a traffic light control program for a crossroad using Mitsubishi FX-series PLC IL instruction list. The system is started by X0 and stopped by X1. Both North-South and East-West directions have green lights (with blinking before end), yellow lights, and red lights, switching alternately in a periodic cycle.	LD X000 // Start button OR M0 ANI X001 // Stop button OUT M0 // System start flag // Stage 1: N-S Green LD M0 ANI T7 // Ensure final timer not reached OUT T0 K180 // T0 = 18.0 sec (N-S Green) ANI T0 OUT M1 // M1 = N-S Green Phase // N-S Green Blinking Before End LD T0 OUT T1 K20 // T1 = 2 sec (blinking time) ANI T1 OUT M2 // M2 = N-S Green Blinking Phase // Stage 2: N-S Yellow LD T1 OUT T2 K40 //…	[Part One] - Mitsubishi FX3U/FX3UC IL Instruction List Code ```il ; Traffic Light Control Program for Crossroad ; Start: X0, Stop: X1 ; North-South (NS): Green (Y0), Yellow (Y1), Red (Y2) ; East-West (EW): Green (Y3), Yellow (Y4), Red (Y5) ; Blinking: Green lights blink 3 times (6 pulses) before turning yellow ; Timers: T0 = NS Green/Blink, T1 = EW Green/Blink, T2 = Yellow Duration, T3 = All Red …	LD X000 // Start button OR M0 ANI X001 // Stop button OUT M0 // System start flag // Stage 1: N-S Green LD M0 ANI T7 // Ensure final timer not reached OUT T0 K180 // T0 = 18.0 sec (N-S Green) ANI T0 OUT M1 // M1 = N-S Green Phase // N-S Green Blinking Before End LD T0 OUT T1 K20 // T1 = 2 sec (blinking time) ANI T1 OUT M2 // M2 = N-S Green Blinking Phase // Stage 2: N-S Yellow LD T1 OUT T2 K40 //…	[50, 51, 52]	[1.0, 1.0, 1.0]	0.6089	0.9995	0.0075	0.6025	0.1679	0.7451	52.44	57.0
nemotron-3-super:120b	54	Please write a traffic light control program for a crossroad using Mitsubishi FX-series PLC IL instruction list. The system is started by X0 and stopped by X1. Both North-South and East-West directions have green lights (with blinking before end), yellow lights, and red lights, switching alternately in a periodic cycle.	LD X000 // Start button OR M0 ANI X001 // Stop button OUT M0 // System start flag // Stage 1: N-S Green LD M0 ANI T7 // Ensure final timer not reached OUT T0 K50 // T0 = 5.0 sec (N-S Green) ANI T0 OUT M1 // M1 = N-S Green Phase // N-S Green Blinking Before End LD T0 OUT T1 K20 // T1 = 2 sec (blinking time) ANI T1 OUT M2 // M2 = N-S Green Blinking Phase // Stage 2: N-S Yellow LD T1 OUT T2 K30 // T…	[Part One] - Mitsubishi FX3U/FX3UC IL Instruction List Code ``` ; Traffic Light Control Program for Crossroad (North-South & East-West) ; Start: X0, Stop: X1 ; Outputs: ; Y0: North-South Green (NS_G) ; Y1: North-South Yellow (NS_Y) ; Y2: North-South Red (NS_R) ; Y3: East-West Green (EW_G) ; Y4: East-West Yellow (EW_Y) ; Y5: East-West Red (EW_R) ; Y6: Blink Signal (for green light flashing before …	LD X000 // Start button OR M0 ANI X001 // Stop button OUT M0 // System start flag // Stage 1: N-S Green LD M0 ANI T7 // Ensure final timer not reached OUT T0 K150 // T0 = 15.0 sec (N-S Green) ANI T0 OUT M1 // M1 = N-S Green Phase // N-S Green Blinking Before End LD T0 OUT T1 K20 // T1 = 2 sec (blinking time) ANI T1 OUT M2 // M2 = N-S Green Blinking Phase // Stage 2: N-S Yellow LD T1 OUT T2 K40 //…	[50, 51, 52]	[1.0, 1.0, 1.0]	0.5567	0.9942	0.0075	0.9109	0.1807	0.963	52.6	38.67
nemotron-3-super:120b	55	Please write a traffic light control program for a crossroad using Mitsubishi FX-series PLC IL instruction list. The system is started by X0 and stopped by X1. Both North-South and East-West directions have green lights (with blinking before end), yellow lights, and red lights, switching alternately in a periodic cycle.	LD X000 // Start button OR M0 ANI X001 // Stop button OUT M0 // System start flag // Stage 1: N-S Green LD M0 ANI T7 // Ensure final timer not reached OUT T0 K200 // T0 = 20.0 sec (N-S Green) ANI T0 OUT M1 // M1 = N-S Green Phase // N-S Green Blinking Before End LD T0 OUT T1 K20 // T1 = 2 sec (blinking time) ANI T1 OUT M2 // M2 = N-S Green Blinking Phase // Stage 2: N-S Yellow LD T1 OUT T2 K40 //…	[Part One] - Mitsubishi FX3U/FX3UC IL Instruction List Code ```il ; Traffic Light Control Program for Crossroad (North-South & East-West) ; Start: X0, Stop: X1 ; Alternating cycle: NS Green → NS Blink → NS Yellow → EW Green → EW Blink → EW Yellow → repeat ; Outputs: ; Y0: North-South Green (NS_G) ; Y1: North-South Yellow (NS_Y) ; Y2: North-South Red (NS_R) ; Y3: East-West Green (EW_G) ; Y4: East-…	LD X000 // Start button OR M0 ANI X001 // Stop button OUT M0 // System start flag // Stage 1: N-S Green LD M0 ANI T7 // Ensure final timer not reached OUT T0 K100 // T0 = 10.0 sec (N-S Green) ANI T0 OUT M1 // M1 = N-S Green Phase // N-S Green Blinking Before End LD T0 OUT T1 K20 // T1 = 2 sec (blinking time) ANI T1 OUT M2 // M2 = N-S Green Blinking Phase // Stage 2: N-S Yellow LD T1 OUT T2 K50 //…	[50, 51, 52]	[1.0, 1.0, 1.0]	0.5666	0.9974	0.002	0.9408	0.1266	0.9753	52.46	38.7
nemotron-3-super:120b	56	Please write a traffic light control program for a crossroad using Mitsubishi FX-series PLC IL instruction list. The system is started by X0 and stopped by X1. Both North-South and East-West directions have green lights (with blinking before end), yellow lights, and red lights, switching alternately in a periodic cycle.	LD X000 // Start button OR M0 ANI X001 // Stop button OUT M0 // System start flag // Stage 1: N-S Green LD M0 ANI T7 // Ensure final timer not reached OUT T0 K200 // T0 = 20.0 sec (N-S Green) ANI T0 OUT M1 // M1 = N-S Green Phase // N-S Green Blinking Before End LD T0 OUT T1 K20 // T1 = 2 sec (blinking time) ANI T1 OUT M2 // M2 = N-S Green Blinking Phase // Stage 2: N-S Yellow LD T1 OUT T2 K30 //…	[Part One] - Mitsubishi FX3U/FX3UC IL Instruction List Code ```IL ; Traffic Light Control System for Crossroad ; Inputs: ; X0: Start Signal (Normally Open) ; X1: Stop Signal (Normally Closed) ; X2: Emergency Override (Optional - Not Used Here) ; Outputs: ; Y0: North-South Green (NS_GREEN) ; Y1: North-South Yellow (NS_YELLOW) ; Y2: North-South Red (NS_RED) ; Y3: East-West Green (EW_GREEN) ; Y4: Ea…	LD X000 // Start button OR M0 ANI X001 // Stop button OUT M0 // System start flag // Stage 1: N-S Green LD M0 ANI T7 // Ensure final timer not reached OUT T0 K100 // T0 = 10.0 sec (N-S Green) ANI T0 OUT M1 // M1 = N-S Green Phase // N-S Green Blinking Before End LD T0 OUT T1 K20 // T1 = 2 sec (blinking time) ANI T1 OUT M2 // M2 = N-S Green Blinking Phase // Stage 2: N-S Yellow LD T1 OUT T2 K40 //…	[50, 51, 52]	[1.0, 1.0, 1.0]	0.5615	0.9976	0.0026	0.5726	0.1169	0.7125	52.42	56.95
nemotron-3-super:120b	57	Please write a traffic light control program for a crossroad using Mitsubishi FX-series PLC IL instruction list. The system is started by X0 and stopped by X1. Both North-South and East-West directions have green lights (with blinking before end), yellow lights, and red lights, switching alternately in a periodic cycle.	LD X000 // Start button OR M0 ANI X001 // Stop button OUT M0 // System start flag // Stage 1: N-S Green LD M0 ANI T7 // Ensure final timer not reached OUT T0 K250 // T0 = 25.0 sec (N-S Green) ANI T0 OUT M1 // M1 = N-S Green Phase // N-S Green Blinking Before End LD T0 OUT T1 K20 // T1 = 2 sec (blinking time) ANI T1 OUT M2 // M2 = N-S Green Blinking Phase // Stage 2: N-S Yellow LD T1 OUT T2 K40 //…	[Part One] - Mitsubishi FX3U/FX3UC IL Instruction List Code ``` LD X0 ; Start signal: System enabled when X0 is ON OUT M0 ; Set system enable latch (M0) LD X1 ; Stop signal: System disabled when X1 is ON RST M0 ; Reset system enable latch LD M0 ; System enable condition: M0 = ON OUT T0 K50 ; Timer T0: 5 sec (50 * 0.1s) – North-South Green LD T0 ; T0 timed out OUT M1 ; Set M1: NS Green done, start…	LD X000 // Start button OR M0 ANI X001 // Stop button OUT M0 // System start flag // Stage 1: N-S Green LD M0 ANI T7 // Ensure final timer not reached OUT T0 K180 // T0 = 18.0 sec (N-S Green) ANI T0 OUT M1 // M1 = N-S Green Phase // N-S Green Blinking Before End LD T0 OUT T1 K20 // T1 = 2 sec (blinking time) ANI T1 OUT M2 // M2 = N-S Green Blinking Phase // Stage 2: N-S Yellow LD T1 OUT T2 K40 //…	[50, 51, 52]	[1.0, 1.0, 1.0]	0.6781	0.9983	0.0108	0.5809	0.2392	0.7306	52.45	56.91
nemotron-3-super:120b	58	Please write a traffic light control program for a crossroad using Mitsubishi FX-series PLC IL instruction list. The system is started by X0 and stopped by X1. Both North-South and East-West directions have green lights (with blinking before end), yellow lights, and red lights, switching alternately in a periodic cycle.	LD X000 // Start button OR M0 ANI X001 // Stop button OUT M0 // System start flag // Stage 1: N-S Green LD M0 ANI T7 // Ensure final timer not reached OUT T0 K120 // T0 = 12.0 sec (N-S Green) ANI T0 OUT M1 // M1 = N-S Green Phase // N-S Green Blinking Before End LD T0 OUT T1 K20 // T1 = 2 sec (blinking time) ANI T1 OUT M2 // M2 = N-S Green Blinking Phase // Stage 2: N-S Yellow LD T1 OUT T2 K50 //…	[Part One] - Mitsubishi FX3U/FX3UC IL Instruction List Code ``` ; Traffic Light Control Program for Crossroad (North-South & East-West) ; Started by X0, Stopped by X1 ; Alternating cycle: NS Green → NS Blinking Green → NS Yellow → EW Green → EW Blinking Green → EW Yellow → repeat ; Uses timers for delay control; outputs assumed as: ; Y0: NS Green, Y1: NS Yellow, Y2: NS Red ; Y3: EW Green, Y4: EW …	LD X000 // Start button OR M0 ANI X001 // Stop button OUT M0 // System start flag // Stage 1: N-S Green LD M0 ANI T7 // Ensure final timer not reached OUT T0 K150 // T0 = 15.0 sec (N-S Green) ANI T0 OUT M1 // M1 = N-S Green Phase // N-S Green Blinking Before End LD T0 OUT T1 K20 // T1 = 2 sec (blinking time) ANI T1 OUT M2 // M2 = N-S Green Blinking Phase // Stage 2: N-S Yellow LD T1 OUT T2 K40 //…	[50, 51, 52]	[1.0, 1.0, 1.0]	0.6	0.9977	0.0047	0.9194	0.128	0.9568	52.4	38.75
nemotron-3-super:120b	59	Please write a traffic light control program for a crossroad using Mitsubishi FX-series PLC IL instruction list. The system is started by X0 and stopped by X1. Both North-South and East-West directions have green lights (with blinking before end), yellow lights, and red lights, switching alternately in a periodic cycle.	LD X000 // Start button OR M0 ANI X001 // Stop button OUT M0 // System start flag // Stage 1: N-S Green LD M0 ANI T7 // Ensure final timer not reached OUT T0 K180 // T0 = 18.0 sec (N-S Green) ANI T0 OUT M1 // M1 = N-S Green Phase // N-S Green Blinking Before End LD T0 OUT T1 K20 // T1 = 2 sec (blinking time) ANI T1 OUT M2 // M2 = N-S Green Blinking Phase // Stage 2: N-S Yellow LD T1 OUT T2 K30 //…	[Part One] - Mitsubishi FX3U/FX3UC IL Instruction List Code Traffic Light Control System – Crossroad with Alternating NS/EW Phases Start: X0, Stop: X1 Green: Blinking 3 seconds before end (0.5s on/off) Yellow: Fixed 2 seconds Red: Implied by opposing green/yellow Timer base: 100ms (T0–T5), Scan time assumed <10ms ``` LD X0 ; Start signal: activate system enable OR M100 ; Latch system enable (M100…	LD X000 // Start button OR M0 ANI X001 // Stop button OUT M0 // System start flag // Stage 1: N-S Green LD M0 ANI T7 // Ensure final timer not reached OUT T0 K180 // T0 = 18.0 sec (N-S Green) ANI T0 OUT M1 // M1 = N-S Green Phase // N-S Green Blinking Before End LD T0 OUT T1 K20 // T1 = 2 sec (blinking time) ANI T1 OUT M2 // M2 = N-S Green Blinking Phase // Stage 2: N-S Yellow LD T1 OUT T2 K40 //…	[50, 51, 52]	[1.0, 1.0, 1.0]	0.5996	0.9962	0.0048	0.5788	0.1288	0.729	52.52	56.98
nemotron-3-super:120b	60	How to write a self-holding start-stop program in Mitsubishi FX-series PLC IL instruction list?	Input: X0 (Start), X1 (Stop) Output: Y0 (Motor or Load) Internal Relay: M0 (Self-hold) Instruction List Code: LD X0 ; Press start button OR M0 OUT M0 ; Set M0 (self-hold) LD X1 ; Press stop button RST M0 ; Reset M0 (stop) LD M0 ; If M0 is ON OUT Y0 ; Relay Y0 energized (drives motor or load) END ; End of program	[Part One] - Mitsubishi FX3U/FX3UC IL Instruction List Code ``` LD X0 ; Load Start Button (Normally Open) - X0 ANI X1 ; AND NOT Stop Button (Normally Closed) - X1 OUT Y0 ; Output to Start-Stop Coil (Y0) - Self-holding contact LD Y0 ; Load the coil state (Y0) for self-holding OR X0 ; OR Start Button (X0) - allows latching when pressed ANI X1 ; AND NOT Stop Button (X1) - ensures stop overrides star…	A: Input: X0 (Start Button), X1 (Stop Button) Output: Y0 (Motor) Internal Relay: M0 (Self-hold) Instruction List Code: LD X0 ; Start button pressed OR M0 ; OR with self-hold contact (latch) ANI X1 ; AND NOT stop button (interlock) OUT M0 ; Set self-hold relay M0 LD M0 ; If self-hold is active OUT Y0 ; Turn on motor output END ; End of program Program Logic Explanation: The program implements a cl…	[63, 66, 61]	[0.7928, 0.7585, 0.7029]	0.5598	0.7969	0.0046	0.1344	0.1008	0.3509	52.45	16.17
nemotron-3-super:120b	61	How to write a forward-reverse motor control program with interlock protection using Mitsubishi FX-series PLC IL instruction list?	Input: X0 (Forward), X1 (Reverse), X2 (Common Stop) Output: Y0 (Forward), Y1 (Reverse) Internal Relays: M0 (Forward self-hold), M1 (Reverse self-hold) Instruction List Code: LD X0 ; Press forward button ANI Y1 ; Interlocked with reverse output OUT M0 ; Set forward self-hold LD X1 ; Press reverse button ANI Y0 ; Interlocked with forward output OUT M1 ; Set reverse self-hold LD M0 ; If forward self…	[Part One] - Mitsubishi FX3U/FX3UC IL Instruction List Code ``` ; Forward-Reverse Motor Control with Interlock Protection ; IL Program for Mitsubishi FX3U/FX3UC Series PLC ; Assumptions: ; - Forward pushbutton: X0 ; - Reverse pushbutton: X1 ; - Stop pushbutton: X2 (normally closed) ; - Forward motor contactor coil: Y0 ; - Reverse motor contactor coil: Y1 ; - Interlock: Forward and reverse contact…	[Part One] - Mitsubishi FX3U/FX3UC IL Instruction List Code Write the complete IL program with line-by-line English comments. Instruction List Code: LD X0 ; Forward start button pressed ANI Y1 ; Reverse motor not running (interlock) OUT M0 ; Set forward hold relay M0 LD X1 ; Reverse start button pressed ANI Y0 ; Forward motor not running (interlock) OUT M1 ; Set reverse hold relay M1 LD M0 ; Forw…	[65, 60, 33]	[0.8341, 0.7029, 0.6533]	0.702	0.8151	0.0233	0.0737	0.1474	0.1988	52.42	48.12
nemotron-3-super:120b	62	How to write an On-Delay program using Mitsubishi FX-series PLC IL instruction list?	Input: X0 (Start) Output: Y0 (Indicator or Load) Timer: T0 = 5 seconds (K50) Instruction List Code: LD X0 ; Press start button OUT T0 K50 ; Start timer T0, 5 seconds LD T0 ; When T0 times out OUT Y0 ; Output Y0 END ; End of program	[Part One] - Mitsubishi FX3U/FX3UC IL Instruction List Code ``` LD X0 ; Load input X0 (start signal) TMR T0 K100 ; Start Timer T0 with preset value 100 (10.0 seconds, 0.1s base) LD T0 ; Load Timer T0 contact (ON when timer completes) OUT Y0 ; Output Y0 energized when timer completes END ; End of program ``` [Part Two] - Program Logic Explanation This IL program implements a standard on-delay time…	A: Input: X0 = Start Button Output: Y0 = Light Timer: T0 = 5 seconds (K50) Instruction List Code: LD X0 ; When the start button is pressed OUT T0 K50 ; Start timer T0 for 5 seconds (On-Delay) LD T0 ; When timer T0 times out (after 5 seconds) OUT Y0 ; Turn on the light END ; End of program [Part Two] - Program Logic Explanation The program implements an On-Delay timer function. When the start butt…	[63, 70, 76]	[0.9763, 0.8223, 0.8457]	0.5939	0.7335	0.0212	0.1275	0.0931	0.3083	42.05	16.84
nemotron-3-super:120b	63	How to write an Off-Delay program using Mitsubishi FX-series PLC IL instruction list?	Input: X0 (Button) Output: Y0 (Indicator) Timer: T0 = 5 seconds (K50) Internal Relay: M0 (Hold the light ON) Instruction List Code: LD X0 ; Button is pressed OUT M0 ; Set M0 LD /X0 ; Button released (X0 negated) OUT T0 K50 ; Start 5-second timer LD T0 ; When timer expires RST M0 ; Turn off holding LD M0 ; As long as M0 is ON OUT Y0 ; Keep light ON END ; End of program	[Part One] - Mitsubishi FX3U/FX3UC IL Instruction List Code ``` ; OFF-DELAY TIMER PROGRAM (T0) ; Purpose: Turns ON output Y0 immediately when input X0 is ON. ; Keeps Y0 ON for a fixed delay (T0 = 5 seconds) after X0 turns OFF. ; After the delay expires, Y0 turns OFF. ; Timer: T0 (100ms base, 50 counts = 5.0s) ; Input: X0 (Start signal) ; Output: Y0 (Delayed OFF output) LD X0 ; Load X0 (normally o…	[Part One] - Mitsubishi FX3U/FX3UC IL Instruction List Code Write the complete IL program with line-by-line English comments. Instruction List Code: LD X0 ; Press the button (start signal) OUT M0 ; Set internal relay M0 (hold signal) LD /X0 ; Button released (X0 negated) OUT T0 K30 ; Start timer T0, 3 seconds delay (K30 = 3.0 sec) LD T0 ; When T0 times out (after 3 seconds) RST M0 ; Reset M0 (can…	[62, 60, 71]	[0.9763, 0.7928, 0.8249]	0.6888	0.689	0.0262	0.0852	0.1142	0.1874	52.36	29.16
nemotron-3-super:120b	64	How to write a blinking light control (alternating timer) using Mitsubishi FX-series PLC IL instruction list?	Input: None Output: Y0 (Blinking Light) Timers: T0, T1 (Alternating timing) Internal Relay: M0 (Blink control) Instruction List Code: LD M8000 ; Always ON when PLC powered OUT T0 K50 ; Start T0, 5 seconds LD T0 ; When T0 completes OUT T1 K50 ; Start T1, 5 seconds LD T1 ; When T1 completes RST T0 ; Restart T0 LD T0 ; While T0 is timing OUT M0 ; M0 represents blinking LD M0 ; If M0 is ON OUT Y0 ; L…	[Part One] - Mitsubishi FX3U/FX3UC IL Instruction List Code ``` ; Blinking Light Control (Alternating Timer) - FX3U/FX3UC IL ; Objective: Toggle an output (Y0) ON/OFF with a 1-second interval using two timers (T0, T1) in alternating fashion. ; Assumptions: ; - PLC is in RUN mode ; - T0 and T1 are 100ms timers (K10 = 1 second) ; - Y0 is the output to blink (e.g., LED or relay coil) ; - M0 and M1 a…	[Part One] - Mitsubishi FX3U/FX3UC IL Instruction List Code LD M8000 ; Always ON when PLC is powered OUT T0 K50 ; Start T0, 5 seconds LD T0 ; When T0 times out OUT T1 K50 ; Start T1, 5 seconds LD T1 ; When T1 times out RST T0 ; Reset T0 LD T0 ; While T0 is active OUT M0 ; Set M0 (Blink Control) LD M0 ; If M0 is ON OUT Y0 ; Blink light ON END ; End of program [Part Two] - Program Logic Explanation…	[72, 62, 71]	[0.9354, 0.7692, 0.8239]	0.7347	0.7926	0.0104	0.1761	0.1443	0.3249	52.46	30.19
nemotron-3-super:120b	65	How to write a two-motor interlock control (cannot run simultaneously) using Mitsubishi FX-series PLC IL instruction list?	Input: X0 (Motor 1 Start), X1 (Motor 2 Start), X2 (Common Stop) Output: Y0 (Motor 1), Y1 (Motor 2) Internal Relays: M0 (Motor 1 hold), M1 (Motor 2 hold) Instruction List Code: LD X0 ; Start Motor 1 ANI Y1 ; Motor 2 not running OUT M0 ; Hold Motor 1 LD X1 ; Start Motor 2 ANI Y0 ; Motor 1 not running OUT M1 ; Hold Motor 2 LD M0 ; Motor 1 held OR Y0 ; Or already running ANI X2 ; Stop not pressed OUT…	[Part One] - Mitsubishi FX3U/FX3UC IL Instruction List Code ``` LD X0 ; Start Motor 1 (Normally Open Start Button 1) AND M100 ; AND with Motor 2 Interlock (M100 = Motor 2 Running Flag) OUT Y0 ; Output to Motor 1 Contactor Coil SET M101 ; Set Motor 1 Running Flag (M101 = Motor 1 Running) LD X1 ; Start Motor 2 (Normally Open Start Button 2) AND M101 ; AND with Motor 1 Interlock (M101 = Motor 1 Runn…	[Part One] - Mitsubishi FX3U/FX3UC IL Instruction List Code Instruction List Code: LD X0 ; Press forward button for Motor A ANI Y1 ; Interlocked: Motor B must not be running OUT M0 ; Set Motor A self-hold relay LD X1 ; Press reverse button for Motor B ANI Y0 ; Interlocked: Motor A must not be running OUT M1 ; Set Motor B self-hold relay LD M0 ; If Motor A self-hold is active OR Y0 ; Or Motor A ou…	[61, 72, 69]	[0.8341, 0.6779, 0.7216]	0.7247	0.7745	0.0322	0.0634	0.16	0.1959	52.32	37.46
nemotron-3-super:120b	66	How to write an emergency stop (E-Stop) function using Mitsubishi FX-series PLC IL instruction list?	Input: X0 (Normal Start), X1 (Emergency Stop) Output: Y0 (Motor) Internal Relay: M0 (Hold) Instruction List Code: LD X0 ; Normal start SET M0 ; Set hold LD X1 ; Emergency stop RST M0 ; Immediately reset LD M0 ; If M0 is still ON OUT Y0 ; Motor runs END ; End of program	[Part One] - Mitsubishi FX3U/FX3UC IL Instruction List Code Emergency Stop (E-Stop) Function with Latching and Reset Logic ```il ; Emergency Stop (E-Stop) Function - FX3U/FX3UC IL ; Assumptions: ; X0 = Emergency Stop Button (Normally Closed contact, pressed = open circuit = 0) ; Y0 = Emergency Stop Output (Energized = system allowed to run; De-energized = E-Stop active) ; M0 = E-Stop Latched Flag…	[Part One] - Mitsubishi FX3U/FX3UC IL Instruction List Code Write the complete IL program with line-by-line English comments. Instruction List Code: LD X1 ; Read emergency stop button (X1) - normally closed contact ANI X1 ; Invert X1: if E-Stop NOT pressed (X1=0), ANI makes condition true; if pressed (X1=1), condition false OUT Y10 ; Output Y10 (e.g., enable signal for motor/drive) follows the in…	[60, 193, 76]	[0.7585, 0.6315, 0.6297]	0.6677	0.6771	0.0055	0.0131	0.0783	0.0533	52.38	52.97
nemotron-3-super:120b	67	How to write a Toggle switch (single-button ON/OFF) using Mitsubishi FX-series PLC IL instruction list?	Input: X0 (Button) Output: Y0 (Light) Internal Relays: M0 (Rising Edge), M1 (State Hold) Instruction List Code: LD X0 ; Monitor X0 PLS M0 ; Rising edge trigger LD M0 ; If rising edge INV M1 ; Invert M1 OUT M1 ; Update state LD M1 ; If M1 is ON OUT Y0 ; Light ON END ; End of program	[Part One] - Mitsubishi FX3U/FX3UC IL Instruction List Code ```il ; Toggle Switch (Single-Button ON/OFF) Implementation ; Uses internal relay M0 as the toggle state memory ; X0: Momentary push-button input (normally open) ; Y0: Output to be toggled (e.g., LED, relay coil) ; Step 1: Detect rising edge of button press (X0) LD X0 ; Load normally open contact of X0 AND M100 ; AND with M100 (previous …	A: Input: X0 (Toggle Button) Output: Y0 (Toggle Output) Internal Relay: M0 (Toggle State Memory) Internal Relay: M1 (Button Press Detected - Rising Edge) Internal Relay: M2 (Button Release Detected - Falling Edge) Internal Relay: M3 (Debounce Delay - Optional but Recommended) Timer: T0 = Debounce Timer (K5 = 0.5 seconds) Instruction List Code: LD X0 ; Read X0 (Toggle Button) ANI M1 ; AND NOT M1: …	[64, 60, 73]	[0.7065, 0.6415, 0.6498]	0.6895	0.6668	0.0051	0.031	0.0825	0.1053	52.4	53.47
nemotron-3-super:120b	68	How to write a counter control program to perform an action after counting using Mitsubishi FX-series PLC IL instruction list?	Input: X0 (Product Sensor) Output: Y0 (Output when target count is reached) Counter: C0 (K10) Instruction List Code: LD X0 ; Product detected OUT C0 K10 ; Count up to 10 LD C0 ; When count = 10 OUT Y0 ; Trigger output RST C0 ; Reset counter END ; End of program	[Part One] - Mitsubishi FX3U/FX3UC IL Instruction List Code ``` ; COUNTER CONTROL PROGRAM - FX3U/FX3UC INSTRUCTION LIST (IL) ; Purpose: Perform an action (e.g., activate output Y0) after counting 10 pulses from input X0 ; Counter Used: C0 (16-bit counter) ; Action: Set Y0 ON when C0 reaches preset value (10) ; Reset Condition: X1 resets counter and turns off Y0 LD X0 ; Load normally open contact …	A: Input: X0 = Count Pulse Output: Y0 = Action Triggered After Count Counter: C0 = 5 Instruction List Code: LD X0 ; Input pulse (e.g., from sensor or encoder) OUT C0 K5 ; Count up to 5 pulses LD C0 ; When counter reaches preset value (5) OUT Y0 ; Trigger output action (e.g., activate device) END ; End of program Program Logic Explanation: The program begins by monitoring input X0 for each pulse s…	[78, 60, 79]	[0.8042, 0.7067, 0.7846]	0.6414	0.7417	0.0178	0.0843	0.0845	0.2121	52.32	17.93
nemotron-3-super:120b	69	How to write a 'simple 2-step sequence' control program using Mitsubishi FX-series PLC IL instruction list?	Input: X0 (Start), X1 (Step Toggle) Output: Y0 (Step 1), Y1 (Step 2) Internal Relays: M0 (Step 1), M1 (Step 2) Instruction List Code: LD X0 ; Press start SET M0 ; Enter Step 1 LD M0 ; Step 1 active OUT Y0 ; Output Step 1 LD X1 ; Toggle RST M0 ; Exit Step 1 SET M1 ; Enter Step 2 LD M1 ; Step 2 active OUT Y1 ; Output Step 2 LD X1 ; Toggle again RST M1 ; Exit Step 2 SET M0 ; Return to Step 1 END ; E…	[Part One] - Mitsubishi FX3U/FX3UC IL Instruction List Code ``` LD X0 ; Load contact X0 (Start Button - Normally Open) OR M10 ; OR with M10 (Step 1 Complete Latch) - for step transition OUT Y0 ; Output Y0 (Motor Forward) - Active in Step 1 LD X0 ; Load contact X0 (Start Button - Normally Open) OR M10 ; OR with M10 (Step 1 Complete Latch) AND X1 ; AND with X1 (Position Sensor - Step 1 Complete) OU…	[Part One] - Mitsubishi FX3U/FX3UC IL Instruction List Code LD X0 ; Press start button SET M0 ; Enter step 1 (activate step 1 flag) LD M0 ; If step 1 is active OUT Y0 ; Turn on output Y0 (e.g., indicator or actuator for step 1) OUT T0 K20 ; Start timer T0 for 2 seconds (K20 = 20 × 0.1s) LD T0 ; When timer T0 expires (2 seconds elapsed) RST M0 ; End step 1 (deactivate step 1 flag) SET M1 ; Enter s…	[74, 60, 68]	[0.7899, 0.7862, 0.7446]	0.6187	0.5548	0.0247	0.0743	0.1261	0.2857	52.39	29.67
nemotron-3-super:120b	70	How to use Mitsubishi FX-series PLC IL instruction list to control delayed light startup with a timer (On-Delay)?	Input: X0 = Start Button Output: Y0 = Light Timer: T0 = 5 seconds (K50) Instruction List Code: LD X0 ; When the start button is pressed OUT T0 K50 ; Start timer T0 for 5 seconds LD T0 ; When T0 times out OUT Y0 ; Turn on light END ; End of program	[Part One] - Mitsubishi FX3U/FX3UC IL Instruction List Code ``` ; Delayed Light Startup with On-Delay Timer (T0) ; Input: X0 = Start Button (Normally Open) ; Output: Y0 = Light (Normally Open) ; Timer: T0 = On-Delay Timer, 5 seconds delay (K50 = 5.0 sec, 0.1 sec base) ; Reset: X1 = Manual Reset Button (Normally Closed contact in program logic) LD X0 ; Load Start Button (X0) - Normally Open contac…	Answer: Input: X0 = Start Button Output: Y0 = Light Timer: T0 = 5 seconds (K50) Internal Relay: M0 = Start Signal Held Instruction List Code: LD X0 ; Press start button OUT M0 ; Latch the start signal LD M0 ; If start signal is held OUT T0 K50 ; Start timer T0, 5 seconds LD T0 ; When timer T0 times out (after 5 seconds) OUT Y0 ; Turn on the light END ; End of program Program Logic Explanation: 1.…	[71, 62, 72]	[0.9581, 0.8223, 0.8093]	0.6526	0.788	0.0266	0.1788	0.1125	0.3295	52.4	19.56
nemotron-3-super:120b	71	How to use Mitsubishi FX-series PLC IL instruction list to control delayed light off with a timer (Off-Delay)?	Input: X0 = Button Output: Y0 = Light Timer: T0 = 3 seconds (K30) Internal Relay: M0 = Light Hold Instruction List Code: LD X0 ; Press the button OUT M0 ; Set M0 LD /X0 ; Button released (X0 negated) OUT T0 K30 ; Delay 3 seconds LD T0 ; After 3 seconds RST M0 ; Cancel hold LD M0 ; If M0 is still ON OUT Y0 ; Keep light ON END ; End of program	[Part One] - Mitsubishi FX3U/FX3UC IL Instruction List Code *Delayed Light Off (Off-Delay) Control Using Timer T0* *Assumptions:* - Input X0: Light ON command (momentary pushbutton, normally open) - Output Y0: Light (relay or transistor output) - Timer T0: 100ms base, set to 5 seconds (K50 = 5.0 sec) - Off-delay behavior: When X0 is released, Y0 stays ON for 5 seconds, then turns OFF. ``` LD X0 ;…	[Part One] - Mitsubishi FX3U/FX3UC IL Instruction List Code Write the complete IL program with line-by-line English comments. Input: X0 = Start Button (Normally Open) Output: Y0 = Light Timer: T0 = 5 seconds (K50) Internal Relay: M0 = Light ON Hold (Latch) Instruction List Code: LD X0 ; When the start button is pressed OUT M0 ; Set internal relay M0 (latch the light ON) LD /X0 ; When the button i…	[70, 63, 75]	[0.9581, 0.8249, 0.7841]	0.7318	0.7562	0.0203	0.0809	0.1133	0.2261	52.32	31.72
nemotron-3-super:120b	72	How to use Mitsubishi FX-series PLC IL instruction list to generate a blinking light using two alternating timers?	Input: None Output: Y0 = Blinking Light Timers: T0, T1 (Alternating) Internal Relay: M0 = Blink Control Instruction List Code: LD M8000 ; Always ON when PLC is powered OUT T0 K50 ; Start T0, 5 seconds LD T0 ; When T0 ends OUT T1 K50 ; Start T1, 5 seconds LD T1 ; When T1 ends RST T0 ; Reset T0 LD T0 ; While T0 is active OUT M0 ; Set M0 LD M0 ; If M0 is ON OUT Y0 ; Blink light ON END ; End of progr…	[Part One] - Mitsubishi FX3U/FX3UC IL Instruction List Code *(Blinking Light Using Two Alternating Timers – T0 and T1, Output Y0)* *(Assumes: T0 and T1 are 100ms timers, set to 50 (5.0 sec) for 0.5Hz blink; Y0 is the output coil for the light)* ``` LD M8000 ; Normally ON contact (RUN monitor) – ensures program runs only in RUN mode OUT T0 K50 ; Timer T0: 100ms base, preset = 50 → 5.0 seconds LD T…	Answer: [Part One] - Mitsubishi FX3U/FX3UC IL Instruction List Code LD M8000 ; Always ON when PLC powered (initialization) OUT T0 K50 ; Start T0, set to 5 seconds (50 × 0.1s = 5s) LD T0 ; When T0 completes (contact closes) OUT T1 K50 ; Start T1, set to 5 seconds LD T1 ; When T1 completes (contact closes) RST T0 ; Reset T0 to restart its timing cycle LD T0 ; While T0 is timing (contact closed duri…	[64, 74, 70]	[0.9354, 0.7471, 0.8093]	0.575	0.7691	0.0388	0.1241	0.1494	0.2588	52.4	33.15
nemotron-3-super:120b	73	How to use Mitsubishi FX-series PLC IL instruction list to output a one-shot pulse after detecting a button, with timer delay?	Input: X0 = Button Output: Y0 = One-shot Pulse Timer: T0 = 0.5 seconds (K5) Internal Relay: M0 = Pulse Hold Instruction List Code: LD X0 ; Press button OUT M0 ; Set M0 LD M0 ; If M0 is ON OUT T0 K5 ; Set T0 = 0.5 seconds LD T0 ; When T0 times out RST M0 ; Reset M0 LD M0 ; While M0 is ON OUT Y0 ; Output one-shot END ; End of program	[Part One] - Mitsubishi FX3U/FX3UC IL Instruction List Code ``` LD X0 ; Load contact X0 (button input) - Normally Open (NO) ANI M10 ; AND NOT M10 (to prevent retriggering during pulse) OUT M0 ; Output coil M0 (sets latch for pulse generation) LD M0 ; Load M0 (latch) TIM T0 K50 ; Timer T0: 50ms delay (K50 = 50 * 10ms = 500ms? Wait — correction: FX3U timer base is 10ms, so K50 = 500ms. But for one-…	[Part One] - Mitsubishi FX3U/FX3UC IL Instruction List Code LD X0 ; Detect button press (X0 = Button) OUT M0 ; Set internal relay M0 to latch the button press LD /X0 ; Detect button release (X0 negated) OUT T0 K50 ; Start 5-second delay timer (T0 = 5 sec, K50) LD T0 ; When 5 seconds have elapsed OUT Y0 ; Output one-shot pulse to Y0 (light/actuator) RST M0 ; Reset M0 to prepare for next cycle END …	[71, 76, 75]	[0.7967, 0.7866, 0.7457]	0.5977	0.6522	0.0163	0.0527	0.1273	0.1708	52.41	29.22
nemotron-3-super:120b	74	How to use Mitsubishi FX-series PLC IL instruction list to perform multi-stage sequence control (e.g., two stages) with timers?	Input: X0 = Start Output: Y0 = Stage 1, Y1 = Stage 2 Timers: T0 = 5 seconds (K50), T1 = 3 seconds (K30) Internal Relays: M0 = Stage 1, M1 = Stage 2 Instruction List Code: LD X0 ; Press start SET M0 ; Enter stage 1 LD M0 ; If in stage 1 OUT Y0 ; Output Y0 OUT T0 K50 ; Set timer 5 seconds LD T0 ; When time up RST M0 ; End stage 1 SET M1 ; Enter stage 2 LD M1 ; If in stage 2 OUT Y1 ; Output Y1 OUT T…	[Part One] - Mitsubishi FX3U/FX3UC IL Instruction List Code *Multi-Stage Sequence Control (Two-Stage) Using Timers – IL Program with English Comments* ``` LD X000 ; Start button pressed (normally open contact) OR M100 ; OR with M100 (Stage 1 complete flag) to allow restart ANI X001 ; AND NOT Stop button (normally closed contact) OUT M10 ; M10 = Start latch (self-holding circuit) LD M10 ; Start la…	[Part One] - Mitsubishi FX3U/FX3UC IL Instruction List Code Write the complete IL program with line-by-line English comments. Instruction List Code: LD X0 ; Start button pressed SET M10 ; Activate Stage 1 LD M10 ; Stage 1 is active OUT Y10 ; Turn on output for Stage 1 LD T0 ; Wait for Stage 1 timer to complete RST M10 ; Deactivate Stage 1 SET M11 ; Activate Stage 2 LD M11 ; Stage 2 is active OUT …	[69, 79, 70]	[0.7899, 0.7633, 0.7486]	0.6712	0.6725	0.0356	0.0425	0.1652	0.1858	52.36	29.83
nemotron-3-super:120b	75	How to use Mitsubishi FX-series PLC IL instruction list to compare Timer value and output when a set time is reached?	Input: X0 = Start Output: Y0 = Output Action Timer: T0 = 10 seconds (K100) Instruction List Code: LD X0 ; Start OUT T0 K100 ; 10-second timer LD T0 ; When 10 seconds passed OUT Y0 ; Output action END ; End of program	[Part One] - Mitsubishi FX3U/FX3UC IL Instruction List Code ```il ; IL Program: Compare Timer Value and Output when Set Time is Reached ; PLC: Mitsubishi FX3U/FX3UC ; Description: This program uses a timer (T0) to count up to a preset value (K50 = 5.0 seconds) ; and activates an output (Y0) when the timer reaches or exceeds the preset value. ; The comparison is done using the LD> (Load Greater Th…	[Part One] - Mitsubishi FX3U/FX3UC IL Instruction List Code LD X0 ; Start timing when X0 is ON OUT T0 K50 ; Set timer T0 for 5 seconds (K50 = 0.5 sec × 50) LD T0 ; When T0 times out (after 5 seconds) OUT Y0 ; Turn on output Y0 END ; End of program [Part Two] - Program Logic Explanation 1. When input X0 is activated (e.g., a start button or sensor turns ON), the timer T0 begins counting. 2. The ti…	[71, 79, 76]	[0.7841, 0.718, 0.7833]	0.6279	0.6823	0.0132	0.0407	0.063	0.1325	52.39	25.6
nemotron-3-super:120b	76	How to use Mitsubishi FX-series PLC IL instruction list to delay output after reaching a set count?	Input: X0 = Sensor (counts +1 per detection) Output: Y0 = Delayed output after reaching count Counter: C0 = 5 (K5) Timer: T0 = 2 seconds (K20) Instruction List Code: LD X0 ; Each sensor detection +1 OUT C0 K5 ; Count to 5 LD C0 ; When count = 5 OUT T0 K20 ; Delay 2 seconds LD T0 ; When timer ends OUT Y0 ; Execute action RST C0 ; Reset counter END ; End of program	[Part One] - Mitsubishi FX3U/FX3UC IL Instruction List Code ``` LD X0 ; Start input: External trigger signal (e.g., push button or sensor) OUT M0 ; Latch the start signal to maintain state after X0 releases LD M0 ; Check if start signal is latched AND< C0 K5 ; Compare counter C0 with set value K5 (delay after 5 counts) OUT Y0 ; Output Y0 energizes when count reaches 5 LD X1 ; Reset input: Externa…	Answer: Instruction List Code: LD X0 ; Count start signal (reset condition) OUT C2 K5 ; Set preset value for counter C2 to 5 (up-counter mode) LD X1 ; Count pulse input (increment trigger) OUT CU C2 ; Increment counter C2 on rising edge of X1 LD = C2 K5 ; When counter C2 reaches set value (5) OUT T0 K20 ; Start 2-second delay timer T0 (K20 = 0.2s × 20 = 2.0s) LD T0 ; When T0 times out (2 seconds …	[62, 78, 75]	[0.8457, 0.7374, 0.7833]	0.6746	0.7774	0.0167	0.0441	0.0906	0.121	52.39	31.85
nemotron-3-super:120b	77	How to use the Down-Counter in Mitsubishi FX-series PLC IL instruction list to output a warning when count reaches 0?	Input: X0 = Feed-in (each time -1), X1 = Load preset Output: Y0 = Warning or alert Counter: C1 = Down-Counter (K10) Instruction List Code: LD X1 ; When pressed MOV K10 C1 ; Load 10 into C1 LD X0 ; Each material detected CD C1 ; Down-Counter -1 LD = C1 K0 ; If C1 = 0 OUT Y0 ; Output warning END ; End of program	[Part One] - Mitsubishi FX3U/FX3UC IL Instruction List Code *Using Down-Counter (C) to trigger a warning output when count reaches 0* ``` LD M8000 ; Normally ON (initialization pulse) OUT C235 K10 ; Down-counter C235, preset value = 10 (counts down from 10 to 0) LD X0 ; Count input: when X0 turns ON, decrement counter by 1 AND M8000 ; Ensure counter is enabled (M8000 always ON for simplicity) OUT…	[Part One] - Mitsubishi FX3U/FX3UC IL Instruction List Code LD X0 ; Product detected (increment input) OUT C0 K10 ; Down-counter preset to 10 (counts down on rising edge of X0) LD C0 ; When down-counter reaches 0 (C0 contact closes) OUT Y0 ; Output warning signal RST C0 ; Reset counter to preset value (10) for next cycle END ; End of program [Part Two] - Program Logic Explanation 1. The program b…	[68, 76, 66]	[0.7482, 0.6819, 0.5901]	0.6084	0.6468	0.0133	0.0322	0.0874	0.1	52.28	26.88
nemotron-3-super:120b	78	How to use Mitsubishi FX-series PLC IL instruction list with an Up-Down Counter to handle increment/decrement simultaneously?	Input: X0 = Count Up, X1 = Count Down Output: Y0 = Reached Upper Limit, Y1 = Reached Lower Limit Counter: C2 (Up-Down shared), Upper limit K10 Instruction List Code: LD X0 ; Count up OUT CU C2 K10 ; Up-Counter LD X1 ; Count down OUT CD C2 ; Down-Counter LD = C2 K10 ; If reached 10 OUT Y0 ; Upper limit LD = C2 K0 ; If reached 0 OUT Y1 ; Lower limit END ; End of program	[Part One] - Mitsubishi FX3U/FX3UC IL Instruction List Code ```il ;===================================================================== ; PROGRAM: Up-Down Counter with Simultaneous Increment/Decrement Handling ; PLC: Mitsubishi FX3U/FX3UC ; Language: Instruction List (IL) ; Description: This program implements an up-down counter that handles ; simultaneous increment and decrement signals by givi…	[Part One] - Mitsubishi FX3U/FX3UC IL Instruction List Code Write the complete IL program with line-by-line English comments. Instruction List Code: LD X0 ; Increment input: Product detected (counts up) LD X1 ; Decrement input: Fault detection or removal (counts down) OUT C0 K10 ; Up-Down Counter C0, preset value = 10 LD C0 ; When counter reaches preset value (count = 10) OUT Y0 ; Trigger output …	[68, 74, 76]	[0.8042, 0.7378, 0.7374]	0.552	0.5671	0.0044	0.0266	0.0776	0.0958	52.37	38.85
nemotron-3-super:120b	79	How to combine Timer and Counter in Mitsubishi FX-series PLC IL instruction list for mixed control (e.g., flash after counting)?	Input: X0 = Start Button, X1 = Product Sensor Output: Y0 = Blinking Light Counter: C0 = 5 Timers: T0, T1 (2 seconds alternating) Internal Relay: M0 = Blink State Instruction List Code: LD X0 ; Press start OUT M0 ; Set M0 = blinking state LD X1 ; Product detected OUT C0 K5 ; Count to 5 LD C0 ; When reached 5 OUT T0 K20 ; Timer 2 sec LD T0 ; When done OUT T1 K20 ; Another 2 sec LD T1 ; When done RS…	[Part One] - Mitsubishi FX3U/FX3UC IL Instruction List Code Below is a complete IL (Instruction List) program for a **Mitsubishi FX3U/FX3UC** PLC that implements **mixed control: flash an output after counting a specified number of input pulses**. This example assumes: - Input `X0` = pulse source (e.g., from a sensor counting parts) - Input `X1` = reset button (active low, normally closed) - Outp…	[Part One] - Mitsubishi FX3U/FX3UC IL Instruction List Code Write the complete IL program with line-by-line English comments. Instruction List Code: LD X0 ; Product detected (input signal) OUT C0 K5 ; Count up to 5 products (C0 is a 16-bit counter) LD C0 ; When counter reaches set value (5) OUT T0 K20 ; Start timer T0 for 2 seconds (K20 = 20 × 0.1s) LD T0 ; When timer T0 times out (after 2 second…	[68, 72, 74]	[0.7846, 0.7448, 0.7633]	0.4605	0.6233	0.0193	0.0593	0.1209	0.1513	52.4	29.81
nemotron-3-super:120b	80	How does the LD instruction load an input state?	Example code: ``` LD X0 ``` Explanation: LD reads the ON/OFF status of X0 as the starting condition for subsequent logic.	[Part One] - Mitsubishi FX3U/FX3UC IL Instruction List Code ```il ; IL Program: Load Input State (X0) and Store to Internal Relay (M0) ; Purpose: Demonstrate how the LD instruction loads the state of a physical input (X0) into the accumulator ; Target: Mitsubishi FX3U/FX3UC Series PLC ; Author: PLC Engineering Specialist ; Date: 2024-06-15 LD X0 ; Load the state of input X0 into the accumulator (…	[Part One] - Mitsubishi FX3U/FX3UC IL Instruction List Code ``` LD X10 ``` ; Comment: Loads the current state of input X10 into the accumulator as the starting condition for the logic network. [Part Two] - Program Logic Explanation The LD (Load) instruction begins a new logic network by loading the state of a specified input (in this case, X10) into the accumulator. If X10 is ON (closed/contact a…	[90, 82, 83]	[0.7452, 0.6752, 0.6677]	0.5498	0.6863	0.0012	0.0268	0.0474	0.1405	52.42	12.41
nemotron-3-super:120b	81	Which elements can the LD instruction be used with?	Example code: ``` LD M100 ``` Explanation: Besides X inputs, LD can load the status of boolean elements such as M, Y, S, etc.	[Part One] - Mitsubishi FX3U/FX3UC IL Instruction List Code *(Example: Simple Start/Stop Motor Control with Overload Protection)* *(Assumes: X0 = Start Button (NO), X1 = Stop Button (NC), X2 = Overload Relay (NC), Y0 = Motor Contactor Coil)* ``` LD X0 ; Load Start Button (X0) - Normally Open contact OR M0 ; OR with Seal-in contact (M0) to create latch circuit AND X1 ; AND with Stop Button (X1) - …	[Part One] - Mitsubishi FX3U/FX3UC IL Instruction List Code *(Note: Since the question is general and does not specify a particular application, the following IL snippet demonstrates typical usage of the LD instruction with various elements. This is not a full program but illustrates valid combinations.)* ``` LD X0 ; Load the status of input X0 (normally open contact) LDI X1 ; Load the inverted s…	[95, 88, 83]	[0.7141, 0.548, 0.6338]	0.3416	0.5366	0.0009	0.0031	0.0271	0.0513	52.37	32.55
nemotron-3-super:120b	82	How do LD and OUT work together to control an output?	Example code: ``` LD X1 OUT Y0 ``` Explanation: When X1 is ON, Y0 is driven ON; when X1 is OFF, Y0 is turned OFF.	[Part One] - Mitsubishi FX3U/FX3UC IL Instruction List Code ```il ; PROGRAM: Output Control via LD and OUT Instructions ; TARGET: Mitsubishi FX3U/FX3UC PLC ; LANGUAGE: Instruction List (IL) ; PURPOSE: Demonstrate how LD (Load) and OUT (Output) work together to control a physical output ; based on the state of a normally open (NO) input contact. ; Line 0: Load the state of input X0 into the accumu…	[Part One] - Mitsubishi FX3U/FX3UC IL Instruction List Code ``` LD X0 ; Load the state of input X0 (start of logic rung) OUT Y0 ; Output the result of the logic to output Y0 ``` [Part Two] - Program Logic Explanation The program begins with the LD instruction, which loads the current ON/OFF state of input X0 as the starting condition for the logic rung. If X0 is ON (energized), the condition is t…	[80, 101, 99]	[0.6752, 0.6302, 0.5416]	0.649	0.6847	0.0012	0.0247	0.0413	0.1925	52.26	12.41
nemotron-3-super:120b	83	What is the purpose of using LD in the first line of a program?	Example code: ``` LD X10 ``` Explanation: It sets X10’s status as the initial condition for that network’s logic.	[Part One] - Mitsubishi FX3U/FX3UC IL Instruction List Code ```il LD M0 ; Load the state of internal relay M0 into the accumulator (ACCU). This is the starting condition for the rung. AND X0 ; AND the state of input X0 with the current ACCU value. ACCU now holds M0 AND X0. OR M1 ; OR the state of internal relay M1 with the current ACCU value. ACCU now holds (M0 AND X0) OR M1. OUT Y0 ; Output the …	[Part One] - Mitsubishi FX3U/FX3UC IL Instruction List Code ``` LD X0 ``` [Part Two] - Program Logic Explanation The LD (Load) instruction is used to read the current ON/OFF state of a specified input (in this case, X0) and use it as the initial condition for the subsequent logic sequence. When X0 is ON (logical TRUE), the LD instruction sets the result to TRUE, allowing any following instruction…	[101, 80, 85]	[0.6787, 0.6677, 0.6709]	0.4805	0.6065	0.0054	0.0274	0.0331	0.1264	35.07	11.3
nemotron-3-super:120b	84	Can LD directly detect a specific scan state?	Example code: ``` LD X5 ``` Explanation: LD only reads the current scan’s TRUE/FALSE state. For edge detection, use LDP or LDF.	[Part One] - Mitsubishi FX3U/FX3UC IL Instruction List Code ``` LD M8000 ; Load the always-on contact (RUN monitor) to start the rung AND M8002 ; AND with initial pulse (ON for one scan after RUN) to detect first scan only OUT Y0 ; Energize output Y0 for one scan at power-up/RUN initiation END ; End of program ``` > **Note**: While the above code demonstrates a common use of scan-state detection,…	[Part One] - Mitsubishi FX3U/FX3UC IL Instruction List Code Write the complete IL program with line-by-line English comments. ``` LD M0 ; Load the current state of internal relay M0 (direct state detection) OUT Y0 ; Output Y0 follows the state of M0: ON when M0=ON, OFF when M0=OFF ``` [Part Two] - Program Logic Explanation Provide a step-by-step description of the program's logic flow. 1. **LD M0…	[90, 87, 88]	[0.6032, 0.4732, 0.4556]	0.5427	0.4293	0.0011	0.0024	0.0408	0.0877	52.31	24.54
nemotron-3-super:120b	85	What does the LDI instruction do?	Example code: ``` LDI X0 ``` Explanation: LDI loads the inverse of X0. When X0=OFF, the condition is TRUE; when X0=ON, it is FALSE.	[Part One] - Mitsubishi FX3U/FX3UC IL Instruction List Code ``` LD X0 ; Load Normally Open contact X0 (Start Button) - If X0 is ON, set result to 1 OR M100 ; OR with M100 (Seal-in contact) - If M100 is ON, result remains 1 OUT Y0 ; Output result to Y0 (Motor Run Coil) - Turn on motor when condition is true LD X1 ; Load Normally Open contact X1 (Stop Button) - If X1 is ON, set result to 1 ANI X0 ;…	The LDI instruction loads the inverted state of a contact into the accumulator. It performs a logical NOT on the contact's current state and uses that result as the starting condition for a logic network (rung). Specifically, if the contact is ON, LDI loads OFF (0); if the contact is OFF, LDI loads ON (1). This is equivalent to starting a rung with a normally closed (NC) contact. For example: ```…	[90, 106, 83]	[0.799, 0.6701, 0.6709]	0.541	0.7767	0.0009	0.0244	0.0496	0.15	52.4	12.04
nemotron-3-super:120b	86	What is the difference between LDI and LD?	Example code: ``` LD X0 LDI X1 ``` Explanation: LD loads the direct status; LDI loads the inverted status.	[Part One] - Mitsubishi FX3U/FX3UC IL Instruction List Code Below is a complete, functional Instruction List (IL) program for a Mitsubishi FX3U/FX3UC PLC that implements a simple motor control system with start/stop logic, overload protection, and indicator feedback. The program uses standard IL syntax and includes line-by-line English comments for clarity. ```il ; === Motor Start/Stop Control wi…	Answer: LD loads the current state of a contact (normally open) directly into the accumulator, while LDI loads the inverted state (normally closed) of a contact into the accumulator. Example code: ``` LD X0 ; Loads X0 (normally open) — accumulator = X0 state LDI X0 ; Loads NOT X0 (normally closed) — accumulator = inverted X0 state ``` Explanation: - LD X0 evaluates to TRUE when X0 is ON (closed).…	[106, 91, 88]	[0.8364, 0.8098, 0.7637]	0.3484	0.7215	0.0009	0.0565	0.0378	0.1618	52.45	10.5
nemotron-3-super:120b	87	How to use LDI to trigger only when an input is OFF?	Example code: ``` LDI X1 OUT Y0 ``` Explanation: Y0 turns ON only when X1=OFF, useful for safety door checks.	[Part One] - Mitsubishi FX3U/FX3UC IL Instruction List Code ``` ; PROGRAM: Trigger Action Only When Input X0 is OFF (Using LDI) ; TARGET: Mitsubishi FX3U/FX3UC Series PLC ; PURPOSE: Execute an output (Y0) only when input X0 is OFF (logic low) ; AUTHOR: Professional PLC Programming Engineer ; DATE: 2025-04-05 LD X0 ; Load the status of input X0 (normally open contact) ANI M0 ; AND NOT with interna…	[Part One] - Mitsubishi FX3U/FX3UC IL Instruction List Code ``` LDI X0 OUT Y0 ``` [Part Two] - Program Logic Explanation The program uses the LDI (Load Inverse) instruction to activate output Y0 only when input X0 is in the OFF state. - LDI X0 reads the inverse of X0’s state: if X0 is OFF, the condition evaluates to TRUE; if X0 is ON, it evaluates to FALSE. - OUT Y0 then sets the output Y0 to ON …	[92, 88, 80]	[0.5577, 0.4945, 0.4846]	0.6563	0.6986	0.0024	0.0078	0.0364	0.1	52.49	14.33
nemotron-3-super:120b	88	Can LDI be combined with AND, OR, etc.?	Example code: ``` LD X2 ANDI X3 OUT Y1 ``` Explanation: Yes. ANDI applies an inverted check on X3 only if the preceding condition is TRUE.	[Part One] - Mitsubishi FX3U/FX3UC IL Instruction List Code Below is a complete, well-commented Instruction List (IL) program for a Mitsubishi FX3U/FX3UC PLC that implements a common industrial control scenario: **a motor start/stop circuit with two pushbuttons (NO start, NC stop), a motor overload protection input (NC), and a motor running indicator lamp**. This demonstrates proper use of LDI an…	Answer: Yes, LDI can be combined with AND, OR, and other logic instructions to form complex conditional expressions. Example code: ``` LDI X0 AND X1 OR M10 OUT Y0 ``` Explanation: - `LDI X0` loads the inverted state of input X0 (i.e., true when X0 is OFF). - `AND X1` then requires X1 to be ON for the result to remain true. - `OR M10` allows the rung to be true if either the previous AND result is…	[86, 99, 81]	[0.7637, 0.6336, 0.548]	0.3565	0.6276	0.0009	0.0098	0.0385	0.1149	52.4	12.72
nemotron-3-super:120b	89	Can LDI invert special flag bits?	Example code: ``` LDI M8002 ``` Explanation: Yes, any boolean element can be inverted with LDI.	[Part One] - Mitsubishi FX3U/FX3UC IL Instruction List Code ```il ; PROGRAM: Special Flag Bit Inversion Example (FX3U/FX3UC IL) ; PURPOSE: Demonstrate whether LDI can invert special flag bits (e.g., M8000, M8021) ; AUTHOR: Professional PLC Programming Engineer ; DATE: 2024-06-25 ; ------------------------------------------------- ; SECTION: Initialization and Flag Reading ; ----------------------…	[Part One] - Mitsubishi FX3U/FX3UC IL Instruction List Code ``` LDI SM800 OUT Y0 ``` [Part Two] - Program Logic Explanation - The instruction `LDI SM800` loads the inverted state of the special flag bit SM800 (which is ON only during the first scan after power-up or RUN-to-STOP transition). - Since SM800 is OFF during normal operation (after the first scan), its inverted state (`LDI SM800`) evalu…	[88, 84, 87]	[0.505, 0.4198, 0.3987]	0.5638	0.5211	0.0005	0.0024	0.0283	0.0639	52.44	16.53
nemotron-3-super:120b	90	What does the LDP instruction detect?	Example code: ``` LDP X0 ``` Explanation: It detects the rising edge (OFF→ON) of X0 and generates a single-scan pulse.	[Part One] - Mitsubishi FX3U/FX3UC IL Instruction List Code ``` ; PROGRAM: Edge Detection Using LDP Instruction ; TARGET: Mitsubishi FX3U/FX3UC PLC ; PURPOSE: Detect rising edge (positive transition) of input X0 and set output Y0 for one scan cycle LD X0 ; Load the current state of input X0 into the accumulator (LD = Load) LDP X0 ; Detect rising edge (positive transition) of X0; sets accumulator …	Answer: The LDP instruction detects the rising edge (OFF→ON) of the specified input and is TRUE for that single scan only. Example code: ``` LDP X0 ``` Explanation: LDP X0 evaluates to TRUE only during the scan in which X0 transitions from OFF to ON. It does not depend on prior logic states — it is a standalone contact that triggers on the rising edge. This makes it ideal for initiating one-shot …	[95, 111, 130]	[0.8906, 0.6365, 0.6765]	0.6987	0.7465	0.0032	0.1248	0.0544	0.2115	32.2	6.22
nemotron-3-super:120b	91	How does LDP differ from LD?	Example code: ``` LD X1 LDP X1 ``` Explanation: LD continuously reads X1; LDP is TRUE only at the instant X1 transitions from OFF to ON.	We need to answer the question: "How does LDP differ from LD?" Provide in two parts: Part One: Mitsubishi FX3U/FX3UC IL Instruction List code with line-by-line English comments. Part Two: Program Logic Explanation. Then answer the question: "How does LDP differ from LD?" Probably they want explanation of difference. They likely want the answer after the two parts. The prompt: "Please provide your…	We need to answer based on reference examples: The user asks "How does LDP differ from LD?" They want answer similar to format: Provide example code and explanation. As a professional PLC programming engineer with expertise in Mitsubishi FX-series Instruction List programming. Provide answer with example code and explanation. Should follow pattern: Provide code snippet showing difference, then ex…	[96, 101, 111]	[0.9345, 0.8138, 0.8311]	0.5135	0.6325	0.0013	0.0145	0.0416	0.0726	55.99	33.82
nemotron-3-super:120b	92	How to use LDP for one-shot button triggering?	Example code: ``` LDP X2 OUT M0 ``` Explanation: M0 is set ON only during the scan when X2 goes from OFF to ON.	We need to produce two parts: IL code with comments, and explanation. The question: "How to use LDP for one-shot button triggering?" So need to show using LDP (Load Pulse) instruction to detect rising edge of a button input, producing a one-shot pulse. We need to provide Mitsubishi FX3U/FX3UC IL (Instruction List) code, with line-by-line English comments. We need to include typical inputs: X0 is …	We need to produce answer: Part One: IL program with line-by-line English comments. Part Two: explanation. We need to answer: "How to use LDP for one-shot button triggering?" Provide example code using LDP with a button input, maybe using a timer or coil to trigger a one-shot. We need to follow reference examples: they gave examples like LDP X5, OUT T0 K100 etc. So we can give code: LDP X0 (butto…	[94, 152, 87]	[0.6872, 0.5815, 0.5577]	0.3609	0.4157	0.0069	0.0097	0.045	0.0489	52.12	52.36
nemotron-3-super:120b	93	How to detect rising edges on two different inputs simultaneously?	Example code: ``` LDP X3 OUT M10 LDP X4 OUT M11 ``` Explanation: Use separate networks for each LDP to detect each input’s rising edge.	We need to produce answer in two parts: IL code for Mitsubishi FX3U/FX3UC series with line-by-line English comments, and then explanation. We need to detect rising edges on two different inputs simultaneously. Means we need to check when both inputs have a rising edge at same scan cycle. In PLC, rising edge detection can be done using contacts like LDP (Load Positive) or using internal flags and …	We need to answer based on reference examples. The question: "How to detect rising edges on two different inputs simultaneously?" So we need to provide IL code using ORP (or maybe ORP with each input) to detect rising edge on either input. The reference example shows ORP used for rising edge detection: LD X0; ORP X1; ORP X2; OUT Y6. Explanation: while X0=ON, rising edges of X1 or X2 each trigger …	[107, 133, 155]	[0.4003, 0.3704, 0.3001]	0.6402	0.6651	0.0008	0.002	0.0395	0.0352	52.11	52.29
nemotron-3-super:120b	94	Can LDP be used with a timer for one-shot start?	Example code: ``` LDP X5 OUT T0 K100 ``` Explanation: Yes. T0 starts on the rising edge of X5, and X5 held ON won’t retrigger.	We need to answer: Provide IL code for Mitsubishi FX3U/FX3UC series, with line-by-line English comments. Then provide program logic explanation. Also answer the question: "Can LDP be used with a timer for one-shot start?" So we need to answer that in part two perhaps. Provide IL code that demonstrates using LDP with a timer for one-shot start. The user asks: "Can LDP be used with a timer for one-…	We need to answer: "Can LDP be used with a timer for one-shot start?" Provide answer with IL code line-by-line with English comments, and then explanation of program logic flow. Use Mitsubishi FX-series Instruction List (IL). The answer should be similar to reference examples: Provide code like: LDP X0 OUT T0 K10 Explain that LDP triggers on rising edge, starts timer for one shot. Thus answer: Ye…	[98, 134, 92]	[0.7562, 0.7324, 0.6872]	0.4852	0.5237	0.0017	0.0049	0.0302	0.0442	52.17	52.36
nemotron-3-super:120b	95	What does the LDF instruction detect?	Example code: ``` LDF X0 ``` Explanation: It detects the falling edge (ON→OFF) of X0 and is TRUE for that single scan.	We need to respond with two parts: IL code for FX3U/FX3UC with comments, and explanation of logic flow. Then answer the question: What does the LDF instruction detect? The user asks: "Question: What does the LDF instruction detect?" So after providing the two parts, we must answer that question. Possibly they want the answer included after the two parts. The prompt: "Please provide your response …	We need to answer the question: "What does the LDF instruction detect?" Provide answer based on reference examples. The reference examples show: LDF X3 detection of falling edge independently. So answer: LDF detects the falling edge (ON→OFF) of a contact and generates a single-scan pulse. Provide explanation. Probably also include example code. The answer format: just answer? The prompt: "Questio…	[90, 116, 115]	[0.8906, 0.632, 0.7091]	0.3557	0.692	0.0012	0.0295	0.0464	0.1435	52.09	15.06
nemotron-3-super:120b	96	How does LDF differ from LDP?	Example code: ``` LDP X0 LDF X0 ``` Explanation: LDP detects rising edges; LDF detects falling edges, each generating a single-scan pulse.	We need to answer: Provide IL code for Mitsubishi FX3U/FX3UC with comments, then explanation of program logic, then answer the question about LDF vs LDP. Must be in two parts: Part One IL code with line-by-line comments; Part Two program logic explanation; then answer the question? The question: "How does LDF differ from LDP?" Probably they want answer within Part Two or after? The prompt: "Quest…	We need to answer the question: "How does LDF differ from LDP?" Provide answer in the style: include example code and explanation. The user asks: "Answer:" after the question. They want the answer. They gave reference examples: they show LDP vs LD, ANDF vs LDF, same input using both LDP and LDF. Now they ask: "How does LDF differ from LDP?" So we need to answer: LDF detects falling edge (ON to OF…	[91, 116, 99]	[0.9345, 0.7654, 0.7813]	0.3279	0.5192	0.003	0.0052	0.0484	0.0672	52.08	39.91
nemotron-3-super:120b	97	How to act at the moment a button is released?	Example code: ``` LDF X1 OUT M20 ``` Explanation: M20 is set when X1 transitions from ON to OFF, detecting a button release.	We need to produce IL (Instruction List) code for Mitsubishi FX3U/FX3UC, with line-by-line English comments. Then explanation. The question: "How to act at the moment a button is released?" So we need to write a program that detects the rising edge or falling edge? Actually moment a button is released is a falling edge (when button goes from pressed to released). Usually a momentary pushbutton is…	We need to answer: "How to act at the moment a button is released?" Provide IL code with line-by-line English comments, and program logic explanation. Use PLF instruction for button release detection. Provide example: maybe use PLF X0 then OUT Y0 or something. Provide explanation. Also reference examples. Provide answer accordingly. We must follow format: Part One - IL program with line-by-line E…	[157, 221, 92]	[0.5467, 0.3119, 0.3609]	0.4516	0.5555	0.001	0.0011	0.0347	0.0447	52.13	49.09
nemotron-3-super:120b	98	Can LDF be used with a timer?	Example code: ``` LDF X2 OUT T1 K30 ``` Explanation: Yes. T1 starts on the falling edge of X2 and won’t retrigger if X2 stays OFF.	We need to respond with two parts: Part One: IL code for Mitsubishi FX3U/FX3UC instruction list, with line-by-line English comments. Part Two: Explanation of program logic. Also answer the question: "Can LDF be used with a timer?" Provide answer within explanation. We need to produce IL code. Must be realistic: typical IL for FX series uses instructions like LD, LDI, AND, ANI, OR, ORI, OUT, etc. …	We need to produce answer with Part One: complete IL program with line-by-line English comments. Part Two: explanation. The question: "Can LDF be used with a timer?" Provide example code using LDF and a timer. Likely similar to LDP but for falling edge. Provide code: LDF X0; OUT T1 K100; etc. Also include other necessary lines maybe. Provide full program: start with maybe LD M8000? But minimal pr…	[94, 156, 203]	[0.7562, 0.4509, 0.5162]	0.4201	0.4678	0.0004	0.0092	0.0271	0.0556	52.01	41.02
nemotron-3-super:120b	99	Can the same input use both LDP and LDF?	Example code: ``` LDP X3 OUT M30 LDF X3 OUT M31 ``` Explanation: Yes—one detects OFF→ON, the other ON→OFF, each triggering once.	We need to answer the question: "Can the same input use both LDP and LDF?" Provide two parts: Part One: Mitsubishi FX3U/FX3UC IL Instruction List code with line-by-line English comments. Part Two: Program Logic Explanation in engineering documentation style. Also answer the question: "Can the same input use both LDP and LDF?" Probably they want answer within explanation: Yes, you can use both LDP…	We need to answer the question: "Can the same input use both LDP and LDF?" Provide answer based on reference examples, in format: Part One - IL program with line-by-line English comments, Part Two - Program Logic Explanation. We need to write a complete IL program showing using same input both LDP and LDF. Provide line-by-line comments. Then explain logic flow. We should follow style similar to r…	[96, 88, 101]	[0.7813, 0.6336, 0.6163]	0.5112	0.528	0.0004	0.0005	0.0304	0.0472	52.05	52.2
nemotron-3-super:120b	100	How does the AND instruction perform logical AND?	Example code: ``` LD X0 AND X1 OUT Y0 ``` Explanation: Loads X0=ON, then ANDs with X1. Y0 turns ON only if both are ON.	We need to produce answer in two parts: IL code for Mitsubishi FX3U/FX3UC with line-by-line English comments. Then program logic explanation. The question: "How does the AND instruction perform logical AND?" So the program likely demonstrates AND instruction usage. Provide IL code that shows AND operation. We need to write IL code with comments. For FX series, instructions are like LD (load), AND…	We need to answer: "How does the AND instruction perform logical AND?" Provide answer similar to reference examples: include example code and explanation. The user wants answer based on reference examples. So we produce answer with example code and explanation. Possibly also include line-by-line comments? The question: "How does the AND instruction perform logical AND?" So we give example: LD X0,…	[120, 170, 160]	[0.9019, 0.5297, 0.5095]	0.4561	0.5092	0.0035	0.0403	0.0672	0.1342	52.0	22.49
nemotron-3-super:120b	101	What is the relationship between AND and LD?	Example code: ``` LD X0 AND X1 ``` Explanation: LD loads the first condition; AND adds another condition to be ANDed.	We need to produce two parts: IL code for a Mitsubishi FX3U/FX3UC PLC in Instruction List, with line-by-line English comments. Then part two: step-by-step description of program logic flow in engineering documentation style. Also need to answer the question: "What is the relationship between AND and LD?" Probably they want explanation: LD loads a contact or coil state into accumulator; AND perfor…	We need to answer based on reference examples. The question: "What is the relationship between AND and LD?" Likely they want explanation: LD loads a contact (normally open) into the accumulator; AND performs an AND operation between the accumulator and the state of a contact (normally open) and stores result back in accumulator. So AND is used after LD (or other instructions) to combine condition…	[91, 88, 82]	[0.8138, 0.6339, 0.6302]	0.5135	0.6504	0.001	0.002	0.0358	0.0676	52.04	33.92
nemotron-3-super:120b	102	Can multiple AND conditions be chained?	Example code: ``` LD X0 AND X1 AND X2 OUT Y0 ``` Explanation: Yes—ALL conditions must be ON for the final result to be TRUE.	We need to produce answer in two parts: IL code for Mitsubishi FX3U/FX3UC with comments, and explanation. Also need to answer question: "Can multiple AND conditions be chained?" Probably answer: Yes, you can chain multiple ANDs, each AND instruction combines the result of previous rung with a new condition. We need to give IL code. Provide line numbers? Usually IL uses labels and instructions: LD…	We need to answer: "Can multiple AND conditions be chained?" Provide answer based on reference examples. Likely they want to show example code with multiple AND instructions chained, and explanation. Provide Part One: IL program with line-by-line English comments. Part Two: program logic explanation. We need to answer as a professional PLC programming engineer with expertise in Mitsubishi FX-seri…	[113, 127, 122]	[0.6741, 0.5784, 0.3918]	0.5552	0.5826	0.0105	0.0113	0.0594	0.0577	52.03	52.37
nemotron-3-super:120b	103	Can AND be used with different element types (X, M, S)?	Example code: ``` LD M10 AND X5 AND S20 OUT Y10 ``` Explanation: Yes—any boolean element type can be ANDed.	We need to answer the question: "Can AND be used with different element types (X, M, S)?" Provide answer presumably after the two parts. The user asks: Provide response in two parts: Part One: IL code with comments. Part Two: Program Logic Explanation. Then they ask a question: "Can AND be used with different element types (X, M, S)?" We need to answer that question. Probably after the two parts,…	We need to answer the question: "Can AND be used with different element types (X, M, S)?" Provide IL program with line-by-line English comments, and explanation of program logic flow. Use reference examples style. Must be professional PLC programming engineer with expertise in Mitsubishi FX-series IL. Provide code showing AND with X, M, S. Likely something like: LD X0 AND M10 OUT Y0 or mixing X a…	[208, 81, 164]	[0.3601, 0.3165, 0.2978]	0.4573	0.5567	0.001	0.0013	0.0392	0.0456	52.0	52.34
nemotron-3-super:120b	104	What if any AND condition is OFF?	Example code: ``` LD X0 AND X1 OUT Y0 ``` Explanation: If either X0 or X1 is OFF, the final result is FALSE and Y0 stays OFF.	We need to produce two parts: IL code for Mitsubishi FX3U/FX3UC instruction list (IL) with line-by-line English comments. The question: "What if any AND condition is OFF?" So presumably the program is checking multiple conditions with AND, and we need to explain what happens if any AND condition is off. We need to write a complete IL program (likely a ladder logic simulation in IL). The program m…	We need to answer the question: "What if any AND condition is OFF?" Based on reference examples, they show chaining AND conditions and explanation: All must be ON for final result to be TRUE. So answer: If any AND condition is OFF, the result becomes OFF (false) and output will not be driven. We need to provide answer presumably in similar style: Provide explanation. Possibly also show example co…	[197, 229, 102]	[0.4853, 0.3778, 0.3877]	0.612	0.5316	0.0045	0.0063	0.0571	0.1028	52.09	28.55
nemotron-3-super:120b	105	What does the ANI instruction do?	Example code: ``` LD X0 ANI X1 OUT Y0 ``` Explanation: ANI performs AND with the inverse of X1. The condition remains TRUE only if X1=OFF.	We need to answer the user request: they want a complete IL program for Mitsubishi FX3U/FX3UC with line-by-line English comments, and then a step-by-step description of the program's logic flow. Additionally, they ask: "Question: What does the ANI instruction do?" and they want an answer. Thus we need to provide the IL program, comments, and then explanation, and also answer the ANI question. We …	We need to answer: "What does the ANI instruction do?" Provide answer similar to reference examples: include example code and explanation. Also possibly line-by-line comments? The question is just: "What does the ANI instruction do?" Provide answer as per reference examples: example code and explanation. Use IL style. Thus answer: Example code: LD X0 ANI X1 OUT Y0 Explanation: ANI ANDs the invers…	[125, 106, 145]	[0.764, 0.5759, 0.7113]	0.303	0.576	0.0031	0.0314	0.0466	0.1449	52.04	20.3
nemotron-3-super:120b	106	What is the difference between ANI and LDI?	Example code: ``` LDI X1 ANI X1 ``` Explanation: LDI inverts at load; ANI inverts only during the AND check.	We need to answer two parts: Part One: Provide IL code for some unspecified problem? The question: "What is the difference between ANI and LDI?" So likely they want an example program that uses ANI and LDI to illustrate difference. Provide IL program with comments. Then Part Two: explanation. We need to give IL program for Mitsubishi FX3U/FX3UC. Use instruction list format: e.g., LD X0 ANI M0 OUT…	We need to answer the question: "What is the difference between ANI and LDI?" Provide answer based on reference examples. Likely need to give explanation: ANI is AND with inverse of a contact, while LDI loads the inverted status as the starting condition. Provide example code. We need to follow style: Provide answer with example code and explanation. Probably just answer directly. Thus: Answer: A…	[86, 105, 126]	[0.8364, 0.5759, 0.823]	0.5937	0.6927	0.0009	0.0016	0.0375	0.0589	52.03	39.6
nemotron-3-super:120b	107	How to check X0=ON and X1=OFF together?	Example code: ``` LD X0 ANI X1 OUT Y0 ``` Explanation: Y0 turns ON only if X0=ON AND X1=OFF.	We need to produce two parts: Part One: Mitsubishi FX3U/FX3UC IL instruction list code, with line-by-line English comments. The question: "How to check X0=ON and X1=OFF together?" So we need to write IL code that checks if X0 is ON and X1 is OFF (i.e., X0=1, X1=0) and perhaps set a coil or something. Typically, we would use LD (load) to load X0, then AND NOT X1 (or LD NOT X1 then AND X0). In IL, …	We need to answer based on reference examples. Provide IL code line-by-line with English comments. The question: "How to check X0=ON and X1=OFF together?" Need to provide IL program that checks condition X0 ON and X1 OFF. Use LD X0, ANDN X1? Actually to check X0=ON and X1=OFF, we can do LD X0 then ANDN X1 (AND NOT). Then maybe output to a coil (e.g., M10) or to Y0. Provide line-by-line comments. …	[112, 93, 197]	[0.6167, 0.4003, 0.3996]	0.5698	0.5953	0.0012	0.0029	0.0499	0.0672	52.07	39.3
nemotron-3-super:120b	108	Can multiple ANI instructions be chained?	Example code: ``` LD X0 ANI X1 ANI X2 OUT Y5 ``` Explanation: Yes—X0 must be ON, X1 and X2 both OFF for Y5 to turn ON.	We need to answer the question: "Can multiple ANI instructions be chained?" Provide two parts: Part One: Mitsubishi FX3U/FX3UC IL Instruction List code, with line-by-line English comments. Part Two: Program logic explanation in engineering documentation style. We need to give an example program that uses multiple ANI instructions chained. Also answer the question: Yes, multiple ANI can be chained…	We need to answer: "Can multiple ANI instructions be chained?" Provide answer with reference examples format: Part One: IL program with line-by-line English comments. Part Two: Program Logic Explanation. We need to show how to chain multiple ANI instructions, perhaps using LD then ANI X1, ANI X2, etc. Or maybe need to use parentheses? In Mitsubishi FX-series IL, ANI is AND with inverse. You can c…	[113, 105, 147]	[0.6426, 0.6142, 0.4574]	0.4648	0.5181	0.0114	0.003	0.0467	0.0759	52.04	47.94
nemotron-3-super:120b	109	How to mix ANI and normal AND?	Example code: ``` LD X0 AND X1 ANI X2 OUT Y0 ``` Explanation: Checks X0=ON AND X1=ON, then X2=OFF before Y0 turns ON.	We need to answer: Provide IL program for Mitsubishi FX3U/FX3UC Instruction List (IL) with line-by-line English comments. Also provide program logic explanation. We need to answer the question: "How to mix ANI and normal AND?" So we need to show mixing ANI (AND NOT) with normal AND instructions in IL. Thus we need to produce an IL program that demonstrates mixing ANI and AND. Provide comments. We…	We need to answer the question: "How to mix ANI and normal AND?" Provide IL code with line-by-line English comments, and then a program logic explanation. We need to follow style: Provide IL program with line-by-line English comments, then step-by-step description. We need to produce an example mixing ANI and normal AND. Provide something like: LD X0 ANI X1 AND X2 OUT Y10 Explain that ANI inverts…	[128, 106, 108]	[0.7556, 0.4339, 0.4218]	0.456	0.5325	0.0024	0.0025	0.0482	0.0563	52.06	52.25
nemotron-3-super:120b	110	What is the ANDP instruction used for?	Example code: ``` LD X0 ANDP X1 OUT Y0 ``` Explanation: When X0=ON, ANDP detects the rising edge of X1 (OFF→ON) once.	We need to answer: Provide IL code for Mitsubishi FX3U/FX3UC with line-by-line English comments, then a program logic explanation. Also answer: "What is the ANDP instruction used for?" The user asks: "Question: What is the ANDP instruction used for?" So we need to answer that as part of response? The prompt: "Please provide your response in two parts: [Part One] ... [Part Two] ... Question: What …	We need to answer the question: "What is the ANDP instruction used for?" Based on reference examples, they gave examples with ANDP detecting rising edge when prior condition true. So answer: ANdP is used to detect rising edge (OFF→ON) of a contact, and only executes if preceding condition is true (i.e., the rung up to that point is ON). Provide explanation. Should we include example? The question…	[130, 114, 118]	[0.7658, 0.6119, 0.6189]	0.4107	0.59	0.0021	0.0033	0.035	0.072	52.02	23.28
nemotron-3-super:120b	111	How does ANDP differ from LDP?	Example code: ``` LD X2 LDP X3 ANDP X4 ``` Explanation: LDP detects X3’s rising edge independently; ANDP requires the prior condition TRUE then detects X4’s rising edge.	We need to respond in two parts: Part One: Provide complete IL program with line-by-line English comments for Mitsubishi FX3U/FX3UC IL Instruction List programming. The question: "How does ANDP differ from LDP?" So we need to write a program that illustrates the difference? Likely they want an IL program that uses LDP and ANDP instructions, with comments explaining each line. Then in Part Two, ex…	We need to answer: "How does ANDP differ from LDP?" Based on reference examples, we need to provide answer with example code and explanation, presumably similar format. The answer should include example code and explanation. The question: How does ANDP differ from LDP? Provide answer based on reference examples. We need to output answer only? The prompt: "Answer:" after question. Probably just an…	[131, 110, 116]	[0.9269, 0.6367, 0.6745]	0.4757	0.7361	0.0011	0.0052	0.0347	0.0907	52.03	31.72
nemotron-3-super:120b	112	Does ANDP keep detecting X1=ON?	Example code: ``` LD M10 ANDP X1 OUT Y0 ``` Explanation: It triggers only once at the moment X1 goes from OFF to ON.	We need to answer the user request: Provide two parts: Part One: Mitsubishi FX3U/FX3UC IL Instruction List code with line-by-line English comments. Part Two: Program logic explanation. Also answer the question: "Does ANDP keep detecting X1=ON?" So we need to explain that ANDP is a rising edge detection (AND with positive pulse) and does not keep detecting; it only true for one scan when the input…	We need to answer the question: "Does ANDP keep detecting X1=ON?" The user gave reference examples. They want answer based on reference examples. Likely they want explanation: ANDP detects rising edge only once per scan; it does not stay ON continuously; it only true on the scan when X1 transitions from OFF to ON while the preceding condition (LD X0) is true. So answer: No, ANDP does not keep det…	[107, 110, 132]	[0.6167, 0.5033, 0.4998]	0.4891	0.5482	0.0057	0.0042	0.0464	0.0744	52.08	33.93
nemotron-3-super:120b	113	Can multiple ANDP be chained?	Example code: ``` LD X0 ANDP X1 ANDP X2 OUT Y5 ``` Explanation: X0=ON, then rising edges of X1 and X2 each trigger once—possible but complex.	We need to respond with two parts: Part One: IL program with line-by-line English comments. Part Two: explanation. The question: "Can multiple ANDP be chained?" So we need to write a program that demonstrates using multiple ANDP instructions chained together? Or maybe answer the question: yes, you can chain multiple ANDP instructions; they work like series contacts in ladder logic. Provide IL cod…	We need to answer: "Can multiple ANDP be chained?" Provide code example with line-by-line English comments (Part One) and then explanation (Part Two). Use Mitsubishi FX-series IL instruction list. Need to show chaining multiple ANDP instructions. Provide example code with comments. Then explanation of logic flow. We must follow style: Provide IL code with comments. Provide step-by-step descriptio…	[139, 111, 114]	[0.7455, 0.5183, 0.5173]	0.5041	0.5915	0.0025	0.0043	0.0507	0.0535	52.01	52.35
nemotron-3-super:120b	114	How to use ANDP with a counter?	Example code: ``` LD M20 ANDP X3 OUT C0 K10 ``` Explanation: When M20=ON, each rising edge of X3 increments counter C0 by 1.	We need to answer: "How to use ANDP with a counter?" Provide IL code for Mitsubishi FX3U/FX3UC with line-by-line English comments, then explanation. We need to describe using ANDP (AND Pulse) instruction with a counter. In Mitsubishi FX series, ANDP is a pulse contact: it is true only on the rising edge of the preceding rung? Actually ANDP is a "AND with pulse" instruction: it is used to AND a co…	We need to answer: "How to use ANDP with a counter?" Provide IL code with line-by-line English comments, then explanation. Use reference examples style. Provide code using ANDP to detect rising edge of a sensor, then increment counter, then when counter reaches target, output, reset etc. Provide step-by-step logic. Ensure we follow format: Part One: IL program with comments. Part Two: Program Log…	[110, 248, 68]	[0.6119, 0.4667, 0.493]	0.5974	0.6435	0.005	0.0032	0.0332	0.0488	51.96	52.39
nemotron-3-super:120b	115	What does the ANDF instruction detect?	Example code: ``` LD X0 ANDF X1 OUT Y0 ``` Explanation: When X0=ON, ANDF detects X1’s falling edge (ON→OFF) once.	We need to respond with two parts: Part One: IL program with line-by-line comments. Part Two: explanation of program logic flow. Also answer the question: "What does the ANDF instruction detect?" The user asks: "Answer:" after the question? Actually the prompt says: "Question: What does the ANDF instruction detect? Answer:" So we need to answer that as part of the response? Likely they want the a…	We need to answer: "What does the ANDF instruction detect?" Based on examples: ORP detects rising edge; LDF detects falling edge; PLF generates one-scan pulse for falling edge. ANDF likely is "AND Falling edge detection". In Mitsubishi FX-series, ANDF is an instruction that ANDs the result of a falling edge detection of the operand with the current result (like AND with a falling edge contact). I…	[130, 95, 155]	[0.7836, 0.7091, 0.6717]	0.53	0.6806	0.0009	0.0035	0.0343	0.058	52.03	25.94
nemotron-3-super:120b	116	How does ANDF differ from LDF?	Example code: ``` LD X2 LDF X3 ANDF X4 ``` Explanation: LDF independently detects X3’s falling edge; ANDF requires the prior condition TRUE then detects X4’s falling edge.	We need to answer with two parts: Part One: Provide a complete IL program for Mitsubishi FX3U/FX3UC Instruction List (IL) with line-by-line English comments explaining each instruction. Part Two: Program Logic Explanation: step-by-step description of the program's logic flow in engineering documentation style. Then answer the question: "How does ANDF differ from LDF?" Probably we need to answer t…	We need to answer: "How does ANDF differ from LDF?" Provide answer based on reference examples. Likely we need to give example code and explanation similar to previous. Provide answer: ANDF requires prior condition true then detects falling edge; LDF independently detects falling edge. Provide example code. Also maybe include IL snippet. Provide explanation. We'll answer succinctly. </think> **An…	[136, 111, 101]	[0.9255, 0.6745, 0.663]	0.3907	0.8212	0.0005	0.0083	0.0439	0.1575	52.06	19.35
nemotron-3-super:120b	117	Can ANDF chain multiple inputs?	Example code: ``` LD X0 ANDF X1 ANDF X2 OUT Y5 ``` Explanation: X0=ON, then both X1 and X2 must each go ON→OFF to trigger Y5.	We need to answer: Provide IL code for Mitsubishi FX3U/FX3UC with line-by-line English comments. Then explain program logic. Also answer the question: "Can ANDF chain multiple inputs?" The answer presumably: Yes, ANDF can be used to chain multiple inputs, but need to explain. Provide two parts: Part One: IL code with comments. Part Two: Explanation. Also answer the question within? The question: …	We need to answer the question: "Can ANDF chain multiple inputs?" Provide answer with Part One: complete IL program with line-by-line English comments. Part Two: program logic explanation. We need to base on reference examples. The question: Can ANDF chain multiple inputs? In Mitsubishi FX IL, ANDF is "AND Falling" instruction: it ANDs the result of a falling edge detection of an input with the c…	[139, 159, 119]	[0.7633, 0.441, 0.4799]	0.5315	0.5439	0.001	0.0109	0.0329	0.0485	52.0	52.29
nemotron-3-super:120b	118	What is the difference between ANDF and ANDP?	Example code: ``` LD X0 ANDP X1 ANDF X2 ``` Explanation: ANDP detects rising edges; ANDF detects falling edges, both requiring the prior condition TRUE.	We need to respond with two parts: IL code for Mitsubishi FX3U/FX3UC Instruction List programming, with line-by-line English comments. Then a step-by-step description of program logic flow. Also answer the question: "What is the difference between ANDF and ANDP?" So we need to answer that within the response (maybe part two includes that answer). The user explicitly asks: "Question: What is the d…	We need to answer based on reference examples. The user asks: "What is the difference between ANDF and ANDP?" They want answer referencing examples. We need to provide answer: ANDF detects falling edge, requires prior condition true; ANDP detects rising edge, also requires prior condition true? Actually ANDP is AND with pulse detection: it checks rising edge of a contact (like AND with a rising e…	[116, 110, 148]	[0.6574, 0.6189, 0.4777]	0.3816	0.7365	0.0019	0.0037	0.0477	0.0643	52.06	45.1
nemotron-3-super:120b	119	Can ANDF be combined with pulse M8013?	Example code: ``` LD M8013 ANDF X10 OUT M60 ``` Explanation: Yes—but only when M8013=ON and X10 transitions ON→OFF in that scan will M60 trigger.	We need to answer the question: "Can ANDF be combined with pulse M8013?" Provide in two parts: Part One: Mitsubishi FX3U/FX3UC IL Instruction List code with line-by-line English comments. Part Two: Program Logic Explanation in engineering documentation style. We need to write an IL program that demonstrates usage of ANDF with pulse M8013? The question: "Can ANDF be combined with pulse M8013?" So …	We need to answer: "Can ANDF be combined with pulse M8013?" Provide IL code with line-by-line English comments, then explanation. We need to reference examples: The style: Provide code block with line numbers? The reference examples show code block and explanation. So we should output similar. We need to show an example where ANDF is combined with M8013 pulse. In Mitsubishi FX-series IL, ANDF is …	[253, 117, 245]	[0.606, 0.4799, 0.526]	0.535	0.5119	0.0005	0.0011	0.0369	0.0491	51.96	52.23
nemotron-3-super:120b	120	How does the OR instruction perform logical OR?	Example code: ``` LD X0 OR X1 OUT Y0 ``` Explanation: Y0 turns ON if either X0 or X1 is ON.	We need to answer the user's request: Provide two parts: IL code for Mitsubishi FX3U/FX3UC with English comments, and a step-by-step logic explanation. Also answer the question: "How does the OR instruction perform logical OR?" So we need to include that in the explanation perhaps. We need to produce a complete IL program. Not specified what the program should do; maybe a simple example like cont…	We need to answer: "How does the OR instruction perform logical OR?" Provide answer based on reference examples. Likely need to give example code and explanation. The user asks: "Question: How does the OR instruction perform logical OR? Answer:" So we need to provide answer similar to reference examples: show example code with line-by-line English comments, then explanation. Should follow style: …	[100, 123, 130]	[0.9019, 0.6541, 0.6223]	0.4813	0.5477	0.0034	0.03	0.0547	0.0779	52.02	37.75
nemotron-3-super:120b	121	Can OR be used repeatedly?	Example code: ``` LD X0 OR X1 OR X2 OUT Y0 ``` Explanation: Yes—Y0 turns ON if any of X0, X1, or X2 is ON.	We need to respond with two parts: Part One: Mitsubishi FX3U/FX3UC IL Instruction List Code, with line-by-line English comments. Part Two: Program Logic Explanation in engineering documentation style. We also need to answer the question: "Can OR be used repeatedly?" The user asks: "Question: Can OR be used repeatedly?" So we need to answer that question, presumably as part of the answer. We need …	We need to answer the question: "Can OR be used repeatedly?" Provide answer in format: Part One - IL program with line-by-line English comments, Part Two - Program Logic Explanation. Likely need to show an example using OR repeatedly, similar to ORB but OR is the normal OR instruction (not ORB). In Mitsubishi FX IL, OR is used to OR a contact with the current result (like OR X0). It can be used r…	[172, 143, 127]	[0.5074, 0.4005, 0.4365]	0.3714	0.3854	0.0141	0.0142	0.0636	0.0721	52.04	41.08
nemotron-3-super:120b	122	How to mix OR and AND?	Example code: ``` LD X0 AND X1 OR X2 OUT Y0 ``` Explanation: (X0 AND X1) OR X2; Y0 turns ON if X0&X1 are both ON or X2=ON.	We need to produce answer in two parts: Part One: IL code with line-by-line English comments. Part Two: explanation. The question: "How to mix OR and AND?" So we need to show an example of mixing OR and AND in IL for Mitsubishi FX-series. Provide a simple ladder logic example: maybe a condition like (X0 OR X1) AND X2 => Y0. Or more complex: (X0 AND X1) OR (X2 AND X3) => Y1. Provide IL code that i…	We need to answer: "How to mix OR and AND?" Provide IL program with line-by-line English comments, then explanation of logic flow. Based on reference examples, we should give a sample code mixing OR and AND. We need to write a complete IL program (presumably for a simple scenario). Provide line numbers? Typically IL uses labels like LD, OR, AND, OUT etc. Provide comments. We need to ensure we fol…	[128, 100, 179]	[0.6483, 0.5233, 0.5689]	0.5386	0.4541	0.0074	0.0153	0.0809	0.075	52.06	51.11
nemotron-3-super:120b	123	What is the execution order of OR?	Example code: ``` LD X0 OR X1 AND X2 ``` Explanation: First (X0 OR X1), then AND X2—executed line by line.	We need to produce answer in two parts: IL code with line-by-line English comments, and explanation of program logic flow. Also answer the question: "What is the execution order of OR?" Probably they want explanation of how OR works in IL for Mitsubishi FX series. In IL, OR is an instruction that ORs the accumulator with a bit or a constant? Actually IL uses LD, OR, AND, etc. Execution order: The…	We need to answer: "What is the execution order of OR?" Based on reference examples and context of Mitsubishi FX-series IL. The question likely asks: In IL, OR instruction executes after loading a value, ORing with next contact, etc. Execution order: OR is evaluated after the preceding LD (or other instruction) and before OUT? Actually OR is a logical OR operation that combines the current result…	[120, 127, 179]	[0.6541, 0.4024, 0.4126]	0.5733	0.5467	0.0023	0.0006	0.0357	0.0407	52.09	33.53
nemotron-3-super:120b	124	How does OR differ from OUT?	Example code: ``` LD X3 OR X4 OUT Y1 ``` Explanation: OR is a logical instruction; OUT is the final output instruction that drives the element.	We need to respond with two parts: IL code with comments, and explanation of program logic. Also answer the question: "How does OR differ from OUT?" So we need to include answer within the response. We need to be a professional PLC programming engineer with expertise in Mitsubishi FX-series Instruction List programming. Provide complete IL program with line-by-line English comments. We need to de…	We need to answer: "How does OR differ from OUT?" Provide answer based on reference examples. The answer likely: OR is a logical OR instruction used to combine conditions; OUT is an output coil that sets the output based on the current rung state. OR does not directly affect output; it modifies the accumulator for later OUT or other instructions. So we need to give example code and explanation. W…	[161, 120, 148]	[0.6319, 0.5156, 0.3962]	0.5538	0.667	0.0064	0.0083	0.0503	0.0773	52.06	32.05
nemotron-3-super:120b	125	What does the ORI instruction do?	Example code: ``` LD X0 ORI X1 OUT Y0 ``` Explanation: ORI ORs the inverse of X1 (X1=OFF) with the preceding condition.	We need to answer: Provide two parts: Part One: Mitsubishi FX3U/FX3UC IL Instruction List Code with line-by-line English comments explaining each instruction. Part Two: Program Logic Explanation: step-by-step description of program's logic flow in engineering documentation style. Question: "What does the ORI instruction do?" So we need to answer that as part of the answer. Likely they want explan…	We need to answer: "What does the ORI instruction do?" Provide answer based on reference examples. The user wants answer with maybe code example and explanation. The format: they gave reference examples of Q&A. They ask: "Question: What does the ORI instruction do?" So we need to answer: Provide explanation, possibly with example code and line-by-line comments, similar to reference examples. Thus…	[130, 105, 129]	[0.7951, 0.764, 0.7425]	0.5512	0.6116	0.0023	0.0022	0.029	0.0403	52.0	52.23
nemotron-3-super:120b	126	What is the difference between ORI and LDI?	Example code: ``` LDI X2 ORI X3 ``` Explanation: LDI inverts at load; ORI inverts only for the OR comparison.	We need to answer: Provide IL program with line-by-line English comments, then program logic explanation. Also answer the question: difference between ORI and LDI. Provide two parts. We need to be a professional PLC programming engineer with expertise in Mitsubishi FX-series IL (Instruction List) programming. Provide complete IL program (some example? Not specified what program; perhaps a generic…	We need to answer the question: "What is the difference between ORI and LDI?" Provide answer based on reference examples. Should give example code and explanation similar to previous Q&A. We need to output answer likely in similar format: Example code and explanation. Thus answer: ORI is OR with inverted condition (OR NOT) while LDI loads inverted condition (LD NOT). Provide example: LD M0; ORI X…	[106, 129, 131]	[0.823, 0.659, 0.6766]	0.4642	0.7658	0.0011	0.002	0.036	0.0811	52.14	22.48
nemotron-3-super:120b	127	Can ORI handle multiple conditions?	Example code: ``` LD X0 ORI X1 ORI X2 OUT Y10 ``` Explanation: Y10 turns ON if X0=ON or X1=OFF or X2=OFF.	Okay, the user is asking about Mitsubishi FX-series PLC programming, specifically regarding the ORI instruction in Instruction List (IL) format. They want two parts: the IL code with comments and a logic explanation, plus they're asking if ORI can handle multiple conditions. Hmm, this seems like a professional query from someone who knows PLCs but wants confirmation on ORI's capabilities. They're…	We need to answer the question: "Can ORI handle multiple conditions?" Provide answer similar to reference examples: show example code with multiple ORI? Or show how ORI can be chained? In IL, ORI is "OR with inverse" (OR NOT). It can be used multiple times to OR multiple inverse conditions. So answer: Yes, you can chain ORI instructions to OR multiple inverted conditions, just like ORF/OR. Provid…	[139, 129, 128]	[0.6452, 0.6407, 0.5994]	0.4741	0.5696	0.0011	0.0031	0.0423	0.0753	52.1	52.29
nemotron-3-super:120b	128	How to mix ORI with normal OR?	Example code: ``` LD X3 ORI X4 OR X5 OUT Y20 ``` Explanation: Equivalent to (X3 OR (NOT X4)) OR X5.	We need to respond with two parts: IL code for Mitsubishi FX3U/FX3UC Instruction List, with line-by-line English comments. Also explain mixing ORI with normal OR. We need to provide a complete IL program that demonstrates using ORI (OR immediate) and normal OR. Provide comments. We need to follow the instruction list syntax: In FX series IL, instructions are like LD, LDI, AND, ANI, OR, ORI, OUT, …	We need to produce answer in two parts: IL program with line-by-line English comments, and program logic explanation. The question: "How to mix ORI with normal OR?" So we need to give example code mixing ORI (OR immediate) with normal OR. Provide IL code and explanation. Also maybe need to show usage: ORI is OR with immediate (negated) i.e., OR with NOT of the contact? Actually ORI is OR with imm…	[109, 129, 179]	[0.7556, 0.6114, 0.4749]	0.5706	0.587	0.0004	0.0029	0.0278	0.0506	52.12	52.38
nemotron-3-super:120b	129	When is ORI typically used?	Example code: ``` LD M0 ORI X6 OUT Y1 ``` Explanation: Used for safety conditions—Y1 ON if M0=ON or X6=OFF.	We need to answer: Provide IL program with comments, and explanation, and answer the question "When is ORI typically used?" The user asks: "Question: When is ORI typically used?" They want answer as part of the response. So we need to include answer presumably after explanation? The instruction: Provide response in two parts: [Part One] - Mitsubishi FX3U/FX3UC IL Instruction List Code; [Part Two]…	We need to answer: "When is ORI typically used?" Provide answer based on context of Mitsubishi FX-series IL programming. Probably answer: ORI is used when you want to OR the inverted state of a contact with the current result, e.g., to implement conditions like (A OR NOT B). Use ORI when you need to invert a contact only for an OR operation, not for load. Provide explanation. Should we also give …	[125, 128, 126]	[0.7425, 0.6114, 0.659]	0.3588	0.5615	0.0005	0.001	0.0255	0.0299	52.06	42.44
nemotron-3-super:120b	130	What does the ORP instruction detect?	Example code: ``` LD X0 ORP X1 OUT Y0 ``` Explanation: When X0=ON, ORP detects the rising edge of X1 (OFF→ON) in that scan.	We need to answer: Provide IL code for Mitsubishi FX3U/FX3UC with line-by-line English comments, then explanation of program logic flow. Also answer: "What does the ORP instruction detect?" Probably they ask: "What does the ORP instruction detect?" So need to answer that as part of answer? The user says: "Please provide your response in two parts: [Part One] ... [Part Two] ... Question: What does…	We need to answer the question: "What does the ORP instruction detect?" Provide answer referencing the reference examples style. Likely need to give example code and explanation. The answer should be in the style: Provide example code and explanation. The question: "What does the ORP instruction detect?" So answer: ORP is "OR Pulse", detects rising edge of a contact and ORs it with previous rung …	[125, 90, 132]	[0.7951, 0.6765, 0.5674]	0.4956	0.6079	0.0067	0.0161	0.0396	0.1005	52.07	28.06
nemotron-3-super:120b	131	How does ORP differ from LDP?	Example code: ``` LD X2 LDP X3 ORP X4 ``` Explanation: LDP detects X3’s rising edge independently; ORP requires the prior condition TRUE then detects X4’s rising edge.	We need to answer: Provide IL code for Mitsubishi FX3U/FX3UC with line-by-line English comments, and then program logic explanation. Also answer the question: How does ORP differ from LDP? So we need to include that answer as part of response? The question appears at end: "Question: How does ORP differ from LDP?" So we need to answer that. Likely after part two we answer the question. Provide IL …	We need to answer: "How does ORP differ from LDP?" Provide answer based on reference examples. Likely we need to give explanation similar to examples: LDP independent detection of rising edge; ORP requires prior condition true then detect rising edge. Provide maybe example code and explanation. The answer should be concise but thorough. We should format answer perhaps with example code and explan…	[111, 130, 136]	[0.9269, 0.6281, 0.7167]	0.3624	0.7436	0.0008	0.0042	0.0546	0.0829	52.16	32.92
nemotron-3-super:120b	132	Does ORP stay ON continuously?	Example code: ``` LD M10 ORP X1 OUT Y5 ``` Explanation: No—it’s TRUE only on the scan when X1 goes from OFF to ON.	We need to answer a question: "Does ORP stay ON continuously?" Likely they have a scenario with ORP (maybe output relay? Or ORP could be a coil? Actually ORP is a function in Mitsubishi FX series: ORP is "OR Pulse"? Let's recall: In Mitsubishi FX series instruction list, ORP is "OR Pulse" (or "OR Positive pulse"?). Actually there is ORP, ANDP, etc. ORP is "OR Positive pulse". It's used for edge d…	We need to answer the question: "Does ORP stay ON continuously?" Provide answer based on reference examples. Likely answer: No, ORP only ON for one scan when condition true and input rising edge occurs. So answer: No, ORP does not stay ON; it's a one-shot (pulse) output. Provide explanation. Should we give code example? The question: "Does ORP stay ON continuously?" So answer: No. Provide explana…	[134, 158, 131]	[0.604, 0.5602, 0.5352]	0.4709	0.4433	0.0045	0.0029	0.0348	0.1267	52.08	13.82
nemotron-3-super:120b	133	Can ORP be used on two different inputs simultaneously?	Example code: ``` LD X0 ORP X1 ORP X2 OUT Y6 ``` Explanation: Yes—while X0=ON, rising edges of X1 or X2 each trigger once.	We need to answer: "Can ORP be used on two different inputs simultaneously?" Provide IL code for Mitsubishi FX3U/FX3UC, with line-by-line English comments. Then provide program logic explanation. Also answer the question about ORP usage: can ORP be used on two different inputs simultaneously? We need to answer within the response: likely in Part Two we explain that ORP is a rising edge detection …	We need to answer: "Can ORP be used on two different inputs simultaneously?" Provide answer based on reference examples. Must produce [Part One] IL program with line-by-line English comments, and [Part Two] program logic explanation. We need to illustrate ORP used on two different inputs simultaneously. Likely something like: LD X0 ORP X1 ORP X2 OUT Y0 Explain that ORP can be used on multiple inp…	[113, 134, 128]	[0.6769, 0.549, 0.4958]	0.5907	0.699	0.0021	0.0158	0.043	0.0552	52.03	52.19
nemotron-3-super:120b	134	Can ORP start a one-shot timer?	Example code: ``` LD M20 ORP X3 OUT T0 K50 ``` Explanation: When M20=ON, a rising edge on X3 starts T0 for one pulse.	We need to respond with two parts: IL code for Mitsubishi FX3U/FX3UC Instruction List, with line-by-line English comments. Then program logic explanation. The question: "Can ORP start a one-shot timer?" Likely they want to illustrate using ORP (output reset pulse?) Actually ORP is "Output Reset Pulse"? In Mitsubishi FX series, ORP is "Output Reset Pulse"? Let's recall: In Mitsubishi FX PLC instru…	We need to answer the question: "Can ORP start a one-shot timer?" Provide answer in format: Part One: IL program with line-by-line English comments. Part Two: explanation of program logic flow. Must follow reference examples style. We need to use ORP (OR Positive) instruction which is true only on rising edge of the operand. So using ORP to start a timer: we can have LD (or maybe just start with …	[94, 127, 132]	[0.7324, 0.4541, 0.604]	0.5268	0.4579	0.001	0.0011	0.0375	0.0509	52.09	52.24
nemotron-3-super:120b	135	When is the ORF instruction used?	Example code: ``` LD M0 ORF X0 OUT Y0 ``` Explanation: While M0=ON, ORF detects X0’s falling edge (ON→OFF) once.	We need to answer: Provide IL code for Mitsubishi FX3U/FX3UC Instruction List with comments, then explanation. Also answer the question: "When is the ORF instruction used?" Likely they want answer within explanation. The user wants two parts: Part One: IL program with line-by-line English comments. Part Two: Program Logic Explanation, including answer to question about ORF usage. We need to decid…	We need to answer: "When is the ORF instruction used?" Based on reference examples, ORF is used to detect falling edge of a contact when the prior condition is true. Provide answer likely similar to explanation: ORF is used when you want to detect a falling edge of a contact only if the preceding condition is true (i.e., after LD or other condition). Provide concise answer. We need to follow styl…	[125, 136, 115]	[0.777, 0.6197, 0.7425]	0.3023	0.6427	0.001	0.0022	0.0368	0.0795	52.0	22.39
nemotron-3-super:120b	136	How does ORF differ from LDF?	Example code: ``` LDF X1 ORF X2 ``` Explanation: LDF independently detects X1’s falling edge; ORF requires the prior condition TRUE then detects X2’s falling edge.	We need to produce two parts: Part One: Mitsubishi FX3U/FX3UC IL instruction list code with line-by-line English comments. Part Two: Program logic explanation. Also answer the question: "How does ORF differ from LDF?" So we need to explain difference between ORF and LDF instructions in IL. We must be professional PLC programming engineer with expertise in Mitsubishi FX-series IL. Provide IL code …	We need to answer: "How does ORF differ from LDF?" Provide answer based on reference examples. Should include example code and explanation. Probably need to provide similar format: example code and explanation. The user: "Answer:" after the question. So we need to output answer. Probably include example code showing ORF and LDF, with comments. Then explanation: ORF requires prior condition true t…	[116, 135, 131]	[0.9255, 0.6197, 0.7167]	0.5258	0.7091	0.0019	0.0063	0.0491	0.093	51.99	30.07
nemotron-3-super:120b	137	Can ORF be used for a button release action?	Example code: ``` LD X3 ORF X4 OUT M10 ``` Explanation: If X3=ON, when X4 goes ON→OFF, M10 triggers once.	We need to answer the question: "Can ORF be used for a button release action?" Provide two parts: Part One: Mitsubishi FX3U/FX3UC IL Instruction List Code with line-by-line English comments. Part Two: Program Logic Explanation in engineering documentation style. We need to assume a scenario: button release action detection using ORF instruction. ORF is "OR Forward" instruction used in IL for ladd…	We need to answer: "Can ORF be used for a button release action?" Provide answer based on reference examples. Should give example code and explanation. Likely answer: Yes, ORF triggers on falling edge (button release). Provide example: LD X0; ORF X3; OUT T1 K30 etc. Provide explanation. We must follow style: Provide answer. Probably just answer the question. Thus produce answer: Yes, ORF can be u…	[157, 139, 134]	[0.6691, 0.5078, 0.4719]	0.5237	0.5488	0.0004	0.0019	0.0189	0.0714	52.09	22.72
nemotron-3-super:120b	138	Does ORF hold the output ON?	Example code: ``` LD M20 ORF X5 OUT Y10 ``` Explanation: No—it’s TRUE only on the scan when X5 falls.	We need to answer the question: "Does ORF hold the output ON?" The user wants us to provide two parts: Part One: Mitsubishi FX3U/FX3UC IL Instruction List code, with line-by-line English comments explaining each instruction. Part Two: Program Logic Explanation in engineering documentation style. Then answer the question: Does ORF hold the output ON? Thus we need to produce a program that uses ORF…	We need to answer the question: "Does ORF hold the output ON?" Provide answer based on reference examples and knowledge. Likely they want: ORF (OR Falling edge) is a one-shot detection, does not latch; it only gives a pulse for one scan when the condition is true (falling edge). So answer: No, ORF does not hold output ON; it produces a one-shot pulse. Provide explanation. Probably include example…	[135, 153, 139]	[0.599, 0.496, 0.5792]	0.4502	0.4759	0.0004	0.0024	0.0234	0.0738	52.03	22.14
nemotron-3-super:120b	139	Can multiple ORF be chained?	Example code: ``` LD X0 ORF X1 ORF X2 OUT Y5 ``` Explanation: Yes—each falling edge on X1 or X2 triggers Y5 if X0=ON.	We need to answer the question: "Can multiple ORF be chained?" The user wants a professional PLC programming engineer with expertise in Mitsubishi FX-series Instruction List programming. Provide two parts: Part One: Mitsubishi FX3U/FX3UC IL Instruction List Code with line-by-line English comments. Part Two: Program Logic Explanation in engineering documentation style. Then answer the question: "C…	We need to answer based on reference examples. The question: "Can multiple ORF be chained?" Need to provide answer: example code showing chaining ORF, with comments and explanation. According to examples: ORF requires prior condition TRUE then detects falling edge of the operand. So chaining ORF would require each ORF after a prior condition that must be true at that point. We can illustrate: LD …	[117, 136, 127]	[0.7633, 0.5448, 0.6452]	0.338	0.688	0.002	0.0057	0.0424	0.0617	52.07	52.25
nemotron-3-super:120b	140	When is the ORB instruction needed instead of a simple OR?	Example: When two series groups need to be ORed. Explanation: For (X0 & X2) OR (X1 & X3), use ORB after each series block.	We need to answer: Provide IL code for Mitsubishi FX3U/FX3UC with comments, and explanation of logic flow, plus answer the question: When is ORB needed instead of a simple OR? We need to produce two parts: Part One: IL program with line-by-line English comments. Part Two: Explanation. Also answer the question about ORB. We need to consider typical PLC programming scenario. Not specified exactly w…	We need to answer the question: "When is the ORB instruction needed instead of a simple OR?" Provide answer based on reference examples. Likely need to explain that ORB is used to combine parallel branches (multiple series contacts) into a single logical OR operation, i.e., when you have a series of contacts in parallel with another series of contacts, you need ORB to close the parallel block. OR…	[144, 135, 143]	[0.653, 0.4443, 0.6007]	0.4344	0.5573	0.0009	0.0069	0.0461	0.0528	52.1	52.2
nemotron-3-super:120b	141	How to use ORB for two series groups in parallel?	Example code: ``` LD X0 AND X2 LD X1 AND X3 ORB OR X4 OUT Y0 ``` Explanation: Series (X0&X2) and (X1&X3) are ORed by ORB, then OR X4.	We need to respond with two parts: Part One: Mitsubishi FX3U/FX3UC IL Instruction List code, with line-by-line English comments explaining each instruction. Part Two: Program Logic Explanation in engineering documentation style. Question: "How to use ORB for two series groups in parallel?" So they want an example of using ORB (OR Block) instruction to combine two series groups in parallel (i.e., …	We need to answer: "How to use ORB for two series groups in parallel?" Provide IL code with line-by-line English comments, and explanation. Use Mitsubishi FX-series IL. Provide example similar to reference examples. We need to produce Part One: complete IL program with line-by-line English comments. Part Two: program logic explanation. We need to illustrate using ORB for two series groups in para…	[146, 144, 222]	[0.5749, 0.3723, 0.282]	0.5607	0.5735	0.0021	0.0029	0.0527	0.0705	52.06	52.3
nemotron-3-super:120b	142	How to OR more than two series groups?	Example: Use ORB after each group. Explanation: You can chain ORB multiple times, but Mitsubishi often limits to 8.	We need to respond as a professional PLC programming engineer with expertise in Mitsubishi FX-series Instruction List programming. The user asks: "How to OR more than two series groups?" They want answer in two parts: Part One: Mitsubishi FX3U/FX3UC IL Instruction List Code, with line-by-line English comments explaining each instruction. Part Two: Program Logic Explanation: step-by-step descripti…	We need to answer: "How to OR more than two series groups?" Provide IL code with line-by-line English comments, and then program logic explanation. Use Mitsubishi FX-series Instruction List programming. Provide example code showing OR of more than two series groups, likely using ORB repeatedly or using multiple LD/AND blocks and ORB to combine them. Provide answer similar to reference examples. T…	[146, 122, 141]	[0.6032, 0.2992, 0.5415]	0.3872	0.5044	0.0017	0.0005	0.0264	0.0299	52.1	52.38
nemotron-3-super:120b	143	Why can’t ORB be used indefinitely?	Example: 10 ORBs in a row. Explanation: Most Mitsubishi PLCs limit ORB to 8; beyond that causes errors.	We need to answer: Provide IL code for FX3U/FX3UC, line-by-line English comments, then program logic explanation. Also answer why ORB cannot be used indefinitely. The question: "Why can’t ORB be used indefinitely?" Need to answer that ORB is a one-shot instruction that creates a branch and must be closed with a corresponding instruction (like ANB or ORB? Actually ORB is "OR Branch" which starts a…	We need to answer: "Why can’t ORB be used indefinitely?" Based on reference examples, we need to explain limitations: ORB merges the result of the previous two blocks (the top of stack). In IL, there is a stack depth limitation: only two levels? Actually, the IL language uses a stack for temporary results; ORB combines the top two stack items and pushes result. You cannot use ORB indefinitely bec…	[140, 121, 141]	[0.6007, 0.4005, 0.3694]	0.462	0.5222	0.0007	0.0008	0.0276	0.0348	52.11	49.45
nemotron-3-super:120b	144	Do you need ORB for a simple X0 OR X1?	Example code: ``` LD X0 OR X1 OUT Y0 ``` Explanation: No—simple parallel contacts use OR. ORB is for parallel blocks.	We need to answer in two parts: IL code with line-by-line English comments, and program logic explanation. Also the question: "Do you need ORB for a simple X0 OR X1?" Probably they want answer: No, ORB is used to combine multiple branches; for simple OR of two contacts you can just use OR instruction; ORB is needed when you have parallel branches (multiple OR groups). So answer: No, you don't nee…	We need to answer: "Do you need ORB for a simple X0 OR X1?" Based on reference examples, ORB is needed when we have two series groups to OR together; a simple OR does not need ORB. So answer: No, you don't need ORB; just use OR. We need to follow style: Provide answer likely short. The question: "Do you need ORB for a simple X0 OR X1?" Answer: No. Possibly with explanation. Provide answer in simi…	[140, 149, 141]	[0.653, 0.5896, 0.3723]	0.6177	0.667	0.0095	0.0601	0.0482	0.1429	52.05	10.54
nemotron-3-super:120b	145	What is the primary use of the ANB instruction?	Example: After parallel groups, then series. Explanation: ANB combines a completed parallel block with additional series conditions.	We need to produce a response with two parts: Part One: Mitsubishi FX3U/FX3UC IL Instruction List code, with line-by-line English comments. Part Two: Program Logic Explanation, step-by-step description, engineering style. We also need to answer: "What is the primary use of the ANB instruction?" So in Part Two we likely include that answer. The question: "Question: What is the primary use of the A…	We need to answer: "What is the primary use of the ANB instruction?" Provide answer based on reference examples. The reference examples show ANB is for ANDing a parallel block. So answer: ANB is used to AND the result of a parallel branch (OR block) with the current result, allowing series connection of parallel contacts. Provide explanation. Probably short answer. </think> The ANB instruction is…	[105, 148, 135]	[0.7113, 0.6462, 0.5887]	0.2911	0.6667	0.0007	0.0047	0.0189	0.1294	52.04	10.36
nemotron-3-super:120b	146	How to use ANB for a parallel group then series?	Example code: ``` LD X0 OR X1 AND X2 LDI X3 OR X4 ORI X5 ANB OUT Y0 ``` Explanation: After OR/parallel block, ANB ANDs with remaining conditions.	We need to produce IL code for Mitsubishi FX3U/FX3UC with line-by-line English comments, then explanation. The question: "How to use ANB for a parallel group then series?" They want an example showing ANB usage: ANB is AND NOT Block? Actually in Mitsubishi IL, ANB is "AND NOT Block"? Let's recall: In Mitsubishi FX series IL, the instructions are LD, LDI, AND, ANI, OR, ORI, ANB, ORB, etc. ANB stan…	We need to answer: Provide IL program with line-by-line English comments, and program logic explanation. The question: "How to use ANB for a parallel group then series?" So they want example where ANB is used to AND a parallel group (i.e., multiple OR groups) then series? Actually ANB is "AND Block": used to AND the result of a previous block (the block result) with the current accumulator? Let's…	[147, 141, 142]	[0.6976, 0.5749, 0.6032]	0.6786	0.5882	0.0041	0.0064	0.0407	0.0554	52.15	52.3
nemotron-3-super:120b	147	How to chain multiple ANB groups?	Example: Use ANB repeatedly. Explanation: You can chain ANB for complex block ANDing, but there’s a limit.	We need to answer: Provide IL code for Mitsubishi FX3U/FX3UC with line-by-line English comments, and then a step-by-step explanation of program logic flow. The question: "How to chain multiple ANB groups?" So we need to illustrate how to chain multiple ANB groups (ANB = AND of block? Actually in Mitsubishi IL, ANB is "AND NOT Block"? Let's recall: In Mitsubishi FX series IL, there are instruction…	We need to answer the question: "How to chain multiple ANB groups?" Provide IL code with line-by-line English comments, and then explanation. Use Mitsubishi FX-series IL. Need to show how to chain multiple ANB groups: basically you can have multiple parallel blocks combined using ANB to AND them together. Example: LD X0; OR X1; LD X2; OR X3; ANB; LD X4; OR X5; ANB; OUT Y0. Or something like that.…	[146, 113, 148]	[0.6976, 0.3993, 0.4615]	0.4637	0.4448	0.0007	0.0009	0.0314	0.0374	52.11	52.42
nemotron-3-super:120b	148	How does ANB differ from AND?	Example code: ``` LD X0 AND X1 OUT Y0 ``` Explanation: AND is for simple series; ANB is for ANDing a parallel block.	We need to answer in two parts: IL code for Mitsubishi FX3U/FX3UC with line-by-line comments; then explanation of program logic. Then answer the question: How does ANB differ from AND? Provide answer after parts? The user asks: "Please provide your response in two parts: [Part One] ... [Part Two] ... Question: How does ANB differ from AND?" So we need to answer the question presumably after the t…	We need to answer based on reference examples. The question: "How does ANB differ from AND?" Need to answer in style: Provide example code and explanation. Likely: AND is used to add series condition within same block; ANB is used to AND a previously evaluated parallel block (result of ORed conditions) with subsequent series conditions. Provide example. Also maybe note that ANB works on the resul…	[145, 101, 147]	[0.6462, 0.3967, 0.4615]	0.4518	0.768	0.0011	0.0093	0.0394	0.0596	52.06	41.23
nemotron-3-super:120b	149	Do you need ANB for X0 OR X1 then AND X2?	Example code: ``` LD X0 OR X1 AND X2 OUT Y0 ``` Explanation: No—simple OR then AND doesn’t require ANB.	We need to answer the user's request: Provide IL code for Mitsubishi FX3U/FX3UC, with comments, and then explanation. Also they ask: "Do you need ANB for X0 OR X1 then AND X2?" They likely want answer: Yes, you need ANB (AND NOT? Actually ANB is AND of the result of the previous block? In IL, ANB is "AND with the result of the previous block" used after an OR block to combine with an AND. Let's r…	We need to answer the question: "Do you need ANB for X0 OR X1 then AND X2?" Based on the examples, we need to explain whether ANB is needed. The logic: (X0 OR X1) AND X2. In IL, we can implement as: LD X0 OR X1 ANB X2? Actually ANB is used to AND a block with the previous result. The typical pattern: LD X0; OR X1; ANB X2; OUT Y0? Let's recall: In Mitsubishi FX IL, ANB is "AND block" which ANDs th…	[144, 148, 107]	[0.5896, 0.4876, 0.5537]	0.5984	0.6008	0.0023	0.0112	0.0471	0.0631	52.16	39.4
nemotron-3-super:120b	150	What is the purpose of the PLS instruction?	Example code: ``` PLS X0 OUT M0 ``` Explanation: Detects X0’s rising edge (OFF→ON) and generates a one-scan pulse for M0.	We need to answer: Provide IL program with line-by-line English comments, and program logic explanation. Also answer: "What is the purpose of the PLS instruction?" So we need to include that answer presumably in Part Two or maybe separate. The question: "Question: What is the purpose of the PLS instruction?" So answer: PLS is a pulse instruction that generates a one-scan pulse when the condition …	We need to answer the question: "What is the purpose of the PLS instruction?" Provide answer similar to reference examples. Should give example code and explanation. Must be in line with style: Provide example code and explanation. Probably need to answer directly. The user asks: "Question: What is the purpose of the PLS instruction?" So answer: Provide example code and explanation. Use reference…	[180, 154, 155]	[0.5874, 0.5516, 0.5467]	0.4666	0.5613	0.005	0.0053	0.0451	0.1169	52.1	22.03
nemotron-3-super:120b	151	How does PLS differ from LDP?	Example code: ``` PLS X1 LDP X1 ``` Explanation: Both detect rising edges; syntax differs by PLC model support.	We need to produce two parts: Part One: IL program with line-by-line English comments. Part Two: explanation of program logic flow. Then answer the question: "How does PLS differ from LDP?" So we need to answer that in the response (presumably after part two). The user asks: "Please provide your response in two parts: [Part One] ... [Part Two] ... Question: How does PLS differ from LDP? Answer:" …	We need to answer based on reference examples. Provide IL code and explanation. The question: How does PLS differ from LDP? Need to give example code and explanation. Provide complete IL program with line-by-line English comments. Probably a small program showing usage. Provide program logic explanation. We need to be mindful: PLS (pulse) instruction in Mitsubishi FX series sets a coil ON for one…	[91, 156, 131]	[0.7772, 0.7077, 0.7663]	0.4502	0.6623	0.0009	0.0011	0.0272	0.0323	52.11	52.31
nemotron-3-super:120b	152	Can PLS be used for one-shot button triggers?	Example code: ``` PLS X2 OUT T0 K100 ``` Explanation: Yes—when X2 goes OFF→ON, T0 is triggered once.	We need to answer the question: "Can PLS be used for one-shot button triggers?" The user wants a professional PLC programming engineer with expertise in Mitsubishi FX-series Instruction List programming. Provide response in two parts: Part One: Mitsubishi FX3U/FX3UC IL Instruction List code with line-by-line English comments. Part Two: Program logic explanation in engineering documentation style.…	We need to answer the question: "Can PLS be used for one-shot button triggers?" Provide answer based on reference examples. Likely answer: Yes, PLS can be used to generate a one-shot pulse on rising edge of input, similar to LDP. Provide explanation. Probably also give example code. Must follow format? The user asks: "Question: Can PLS be used for one-shot button triggers?" They want answer. Shou…	[154, 92, 157]	[0.608, 0.5815, 0.4982]	0.462	0.4281	0.0004	0.0029	0.0297	0.0553	52.07	34.42
nemotron-3-super:120b	153	Does PLS output continuously?	Example code: ``` PLS X3 OUT Y0 ``` Explanation: No—only ON during the scan of X3’s rising edge.	We need to answer in two parts: IL code for Mitsubishi FX3U/FX3UC instruction list, with line-by-line English comments. Then program logic explanation. Also answer the question: "Does PLS output continuously?" So need to answer that PLS (pulse) output is a one-shot, not continuous. We need to write IL program: maybe a simple example like a start button, a timer, a coil, a PLS instruction. Provide…	We need to answer: "Does PLS output continuously?" Provide answer with reference examples style. Probably need to give IL code example and explanation. The user asks: "Question: Does PLS output continuously?" We need to answer based on reference examples. So answer: No, PLS generates a one-scan pulse when the input transitions from OFF to ON. Provide example code: PLS X0, OUT M0, then explanation…	[159, 132, 150]	[0.5879, 0.5275, 0.5311]	0.4767	0.5829	0.0008	0.0011	0.0382	0.0909	52.14	20.52
nemotron-3-super:120b	154	Can multiple PLS be used at once?	Example code: ``` PLS X4 OUT M10 PLS X5 OUT M11 ``` Explanation: Yes—each PLS detects its own input’s rising edge.	We need to answer: "Can multiple PLS be used at once?" Provide two parts: Part One: Mitsubishi FX3U/FX3UC IL Instruction List Code with line-by-line English comments. Part Two: Program Logic Explanation. The question: "Can multiple PLS be used at once?" So we need to explain about PLS (Pulse) instruction in Mitsubishi FX series IL. Provide code showing multiple PLS used simultaneously perhaps. Pr…	We need to answer: "Can multiple PLS be used at once?" Provide example code and explanation, following style of reference examples. Must produce answer with code block and explanation. Likely answer: Yes, you can have multiple PLS instructions for different inputs or same input; they operate independently. Provide example showing PLS X0, PLS X1, etc. Provide line-by-line comments. Then explanatio…	[159, 172, 152]	[0.6141, 0.5207, 0.608]	0.5312	0.5552	0.0004	0.0014	0.0352	0.056	52.1	38.44
nemotron-3-super:120b	155	What edge does the PLF instruction detect?	Example code: ``` PLF X0 OUT M0 ``` Explanation: Detects X0’s falling edge (ON→OFF) and generates a one-scan pulse.	We need to respond with two parts: Part One: Mitsubishi FX3U/FX3UC IL Instruction List code, with line-by-line English comments. Part Two: Explanation of program logic flow. Also answer the question: "What edge does the PLF instruction detect?" So we need to answer that: PLF is "Pulse on Falling Edge" instruction. It detects falling edge (negative transition) of a condition. We need to provide a …	We need to answer: "What edge does the PLF instruction detect?" Based on context, PLF is "Pulse on Falling Edge" (detects falling edge). Provide answer as per style: maybe short answer. The instruction is PLF (Pulse on Falling Edge) detects falling edge (ON→OFF). Provide explanation? The question: "What edge does the PLF instruction detect?" So answer: It detects the falling edge (transition from…	[115, 159, 150]	[0.6717, 0.5495, 0.5467]	0.622	0.6694	0.0008	0.0173	0.0556	0.134	52.09	15.6
nemotron-3-super:120b	156	Is PLF similar to LDF?	Example code: ``` PLF X1 LDF X2 ``` Explanation: Both detect falling edges; syntax and naming vary.	Okay, the user is asking about Mitsubishi FX-series PLC programming, specifically about the PLF instruction and whether it's similar to LDF. They want a detailed response in two parts: first the IL code with comments, then a logic explanation. Hmm, this seems like an advanced engineering question - probably from someone working on industrial automation who needs precise technical details. The men…	We need to answer the question: "Is PLF similar to LDF?" Provide answer based on reference examples. Should follow format: likely provide example code and explanation. The user: "You are a professional PLC programming engineer with expertise in Mitsubishi FX-series Instruction List programming. Please answer based on the reference examples provided below." Thus we need to answer the question: Is …	[136, 159, 151]	[0.7703, 0.52, 0.7077]	0.5699	0.5992	0.0015	0.0009	0.0228	0.0323	52.19	49.19
nemotron-3-super:120b	157	When to use PLF for button release?	Example code: ``` PLF X3 OUT T1 K30 ``` Explanation: X3 ON→OFF triggers T1 for one scan.	We need to answer the user's request: Provide IL code for Mitsubishi FX3U/FX3UC with comments, and then explanation. Also answer the question: "When to use PLF for button release?" The user asked: "Question: When to use PLF for button release?" So we need to answer that as part of the response. Likely include answer in part two or separate. We need to produce IL program with line-by-line comments…	We need to answer the user's request: Provide a professional PLC programming engineer answer based on reference examples. The user asks: "When to use PLF for button release?" So we need to answer with IL code example and explanation, similar to reference examples. The answer should include Part One - IL program with line-by-line English comments, and Part Two - Program Logic Explanation step-by-s…	[137, 150, 158]	[0.6691, 0.4517, 0.5549]	0.3578	0.3812	0.0008	0.0009	0.021	0.0301	52.09	52.28
nemotron-3-super:120b	158	Does PLF stay ON?	Example code: ``` PLF X4 OUT M1 ``` Explanation: No—only ON during the scan of X4’s falling edge.	We need to answer: Provide IL code for FX3U/FX3UC, with comments, then explanation, and answer the question "Does PLF stay ON?" Need to interpret PLF instruction: In Mitsubishi FX series, PLF is "Pulse Leading Edge Fall"? Actually there is PLF (Pulse Leading Edge Fall) instruction: It's a "pulse output on falling edge"? Let's recall: In FX series, there are PLS (Pulse), PLF (Pulse Leading Edge Fa…	We need to answer the question: "Does PLF stay ON?" The user asks: "Question: Does PLF stay ON?" The answer should be based on reference examples and knowledge of Mitsubishi FX-series IL (Instruction List) programming. The user wants an answer: does PLF stay ON? Likely answer: No, PLF is a one-scan pulse on falling edge, so it is ON only for one scan when the input goes OFF. So answer: No, it doe…	[153, 157, 283]	[0.5844, 0.5549, 0.3815]	0.5923	0.5232	0.0008	0.0274	0.0326	0.0909	52.1	20.37
nemotron-3-super:120b	159	Can PLF and PLS detect the same input?	Example code: ``` PLS X5 OUT M10 PLF X5 OUT M11 ``` Explanation: Yes—one for rising edge, one for falling edge.	We need to answer in two parts: Part One: Provide IL code for Mitsubishi FX3U/FX3UC with line-by-line English comments. The question: "Can PLF and PLS detect the same input?" So we need to write an IL program that demonstrates detection of same input using PLF (pulse falling) and PLS (pulse rising) instructions. Likely they ask: can they detect same input? Answer: Yes, they can be used on same in…	We need to answer the question: "Can PLF and PLS detect the same input?" Provide answer based on reference examples. Likely yes, they can both be used on same input, one for rising edge, one for falling edge, they are independent. Provide IL code example with comments, and explanation. We must follow style: Part One: complete IL program with line-by-line English comments. Part Two: Program Logic …	[154, 155, 156]	[0.6141, 0.5495, 0.52]	0.5499	0.5761	0.0009	0.0109	0.039	0.0574	52.09	41.33
nemotron-3-super:120b	160	How does the SET instruction latch a bit?	Example code: ``` LD X0 SET M100 ``` Explanation: When X0=ON, M100 is set and remains ON until reset.	We need to answer the question: "How does the SET instruction latch a bit?" Also provide two parts: Part One: Mitsubishi FX3U/FX3UC IL Instruction List Code with line-by-line English comments. Part Two: Program Logic Explanation in engineering documentation style. We need to write an IL program that demonstrates SET instruction latching a bit. Provide comments. Then explain logic. We need to foll…	We need to answer: "How does the SET instruction latch a bit?" Provide IL code with line-by-line English comments, then explanation of program logic flow. Based on reference examples. We must answer as a professional PLC programming engineer with expertise in Mitsubishi FX-series IL. We need to give example code showing SET instruction latching a bit. Provide line-by-line comments. Then explanati…	[163, 223, 100]	[0.5322, 0.4895, 0.5095]	0.481	0.5458	0.002	0.0022	0.0411	0.047	52.01	48.8
nemotron-3-super:120b	161	What is the difference between SET and OUT?	Example code: ``` LD X1 SET Y0 ``` Explanation: OUT follows input state; SET latches ON until an RST clears it.	We need to answer in two parts: Part One: Provide IL program for Mitsubishi FX3U/FX3UC Instruction List with line-by-line English comments. Part Two: Provide step-by-step description of program's logic flow. Also answer the question: "What is the difference between SET and OUT?" So we need to include that answer somewhere? Likely in part two explanation we answer that question. Provide IL program…	We need to answer: difference between SET and OUT, based on reference examples. Provide answer likely with code examples and explanation. Should follow style: Provide answer? The user asks: "Question: What is the difference between SET and OUT?" So we answer with explanation and maybe code examples. Provide line-by-line English comments? The instruction says: "Please answer based on the reference…	[124, 162, 262]	[0.6319, 0.3581, 0.2711]	0.5788	0.6394	0.0013	0.0041	0.057	0.0562	52.02	50.79
nemotron-3-super:120b	162	How to use SET for motor start hold?	Example code: ``` LD X2 SET Y5 ``` Explanation: Pressing X2 sets Y5 ON and holds it.	We need to provide IL code for Mitsubishi FX3U/FX3UC (Instruction List) with comments. Then explanation of logic. We need to answer: "How to use SET for motor start hold?" So likely a simple start/stop latch using SET and RST. Use a start button (X0) and stop button (X1) and a motor coil (Y0). Use SET Y0 on start, RST Y0 on stop. Or use SET Y0 with a latch. Provide IL code. We need to give line n…	We need to answer: "How to use SET for motor start hold?" Provide IL code with comments, and explanation. Use SET instruction for motor start hold. Provide line-by-line English comments. Then logic explanation. Should follow style of reference examples. Use typical FX-series IL. Use start button X0, stop X1, motor Y0, internal relay M0 for self-hold. Use SET to set M0 on start, maybe using SET M0…	[60, 164, 261]	[0.5299, 0.3882, 0.4056]	0.4599	0.4888	0.0008	0.0009	0.0303	0.0368	52.0	49.69
nemotron-3-super:120b	163	How to reset a SET bit?	Example code: ``` LD X3 RST Y5 ``` Explanation: When X3=ON, Y5 is reset OFF.	We need to produce answer in two parts: Part One: IL program with line-by-line English comments. Part Two: explanation. We need to answer "How to reset a SET bit?" So we need to show usage of SET and RST instructions in Mitsubishi FX3U/FX3UC Instruction List (IL). Provide a complete IL program, perhaps a simple example: using a pushbutton to set a bit, another pushbutton to reset it, or using a t…	We need to answer the question: "How to reset a SET bit?" Provide IL code with line-by-line English comments, and program logic explanation. Based on reference examples, they want similar format: Provide IL program with line-by-line English comments, then explanation. The question: "How to reset a SET bit?" So we need to show that to reset a bit that was set via SET, you use RST instruction. Prov…	[164, 221, 165]	[0.7067, 0.3926, 0.3648]	0.5257	0.5412	0.0004	0.0018	0.0276	0.0318	52.09	52.23
nemotron-3-super:120b	164	Can SET set multiple bits at once?	Example code: ``` LD X4 SET M10 M11 ``` Explanation: Some models allow multiple bits in one SET; often split into lines.	We need to answer the user request: Provide IL code for Mitsubishi FX3U/FX3UC Instruction List (IL) programming. Also answer the question: Can SET set multiple bits at once? Provide two parts: IL code with line-by-line English comments; then program logic explanation. Also answer the question about SET setting multiple bits at once. Likely they want a short answer: SET can only set a single bit (…	We need to answer: "Can SET set multiple bits at once?" Provide answer based on reference examples style. Probably need to show IL code showing SET can set multiple bits? In Mitsubishi FX series IL, SET is a coil instruction that sets a bit to ON when the preceding condition is true. It can be used with multiple bits by repeating SET for each bit, but a single SET instruction can only set one bit…	[163, 154, 264]	[0.7067, 0.3556, 0.4307]	0.6261	0.6326	0.0007	0.0013	0.0266	0.0344	52.06	40.55
nemotron-3-super:120b	165	How does the RST instruction clear a bit?	Example code: ``` LD X0 RST M100 ``` Explanation: When X0=ON, M100 is forced OFF.	We need to answer: "How does the RST instruction clear a bit?" Provide two parts: Part One: Mitsubishi FX3U/FX3UC IL Instruction List code with line-by-line English comments explaining each instruction. Part Two: Program Logic Explanation in engineering documentation style. We need to produce IL code that demonstrates resetting a bit using RST. Provide explanation. We must follow instructions: Pr…	We need to answer the question: "How does the RST instruction clear a bit?" Provide answer based on reference examples. Likely need to explain that RST resets (clears) a bit (sets to OFF) unconditionally when the preceding condition is true, and it works for internal relays, timers, counters, etc. Provide explanation: RST instruction clears the designated bit (or timer/counter preset value) to 0 …	[168, 150, 169]	[0.6832, 0.4475, 0.6303]	0.5921	0.5042	0.0009	0.001	0.0395	0.0479	52.11	20.3
nemotron-3-super:120b	166	How to pair RST with SET?	Example code: ``` LD X1 SET M50 LD X2 RST M50 ``` Explanation: X1=ON sets M50; X2=ON resets M50.	We need to answer: Provide IL code for Mitsubishi FX3U/FX3UC Instruction List programming, with line-by-line English comments. Then explanation of logic flow. Also answer the question: "How to pair RST with SET?" So we need to explain that SET and RST are used together: SET sets a bit (latch), RST resets it (unlatch). Provide example. Thus produce two parts: Part One: IL code with comments. Part …	We need to answer the question: "How to pair RST with SET?" Provide IL program with line-by-line English comments, then explanation of logic flow. Use reference examples as style. Provide code showing pairing RST with SET. Likely scenario: SET to latch output ON, RST to reset it when condition off. Show example: LD X0; SET Y0; LD X1; RST Y0. Provide comments. Also maybe show using SET and RST for…	[167, 162, 179]	[0.5, 0.3437, 0.2844]	0.5523	0.564	0.0008	0.0012	0.0379	0.0579	52.02	39.71
nemotron-3-super:120b	167	Does RST follow input OFF?	Example code: ``` LD X3 RST Y0 ``` Explanation: No—when X3=ON, Y0 is cleared immediately.	We need to answer the user's request: Provide two parts: IL code for Mitsubishi FX3U/FX3UC with line-by-line English comments, and then a step-by-step description of program logic. Additionally, they ask: "Question: Does RST follow input OFF?" Probably they want an answer to that question within the explanation. The user says: "Please provide your response in two parts: [Part One] - Mitsubishi FX…	We need to answer: "Does RST follow input OFF?" Provide answer based on reference examples. The user wants us to answer: "Does RST follow input OFF?" Likely they want to know whether the RST instruction follows the state of the input condition: i.e., does RST only reset when the condition is OFF? Or does it reset regardless? From example: they gave code: LD X5; OUT Y1; RST Y1. Explanation: OUT dr…	[169, 159, 274]	[0.7125, 0.3952, 0.4651]	0.4423	0.5278	0.0008	0.0017	0.0273	0.0658	52.08	22.74
nemotron-3-super:120b	168	Can RST clear multiple bits at once?	Example code: ``` LD X4 RST M10 M11 M12 ``` Explanation: If supported, resets multiple bits in one line.	We need to answer the question: "Can RST clear multiple bits at once?" Provide response in two parts: Part One: Mitsubishi FX3U/FX3UC IL Instruction List code with line-by-line English comments. Part Two: Program Logic Explanation in engineering documentation style. Also answer the question: "Can RST clear multiple bits at once?" So we need to incorporate answer in the response. Likely we need to…	We need to answer: "Can RST clear multiple bits at once?" Provide answer based on reference examples. Likely need to show example code with RST clearing multiple bits. Provide explanation. Should follow format: Answer with example code and explanation. Probably also mention that some models allow multiple bits in one RST, but often split. Provide line-by-line English comments. Also program logic …	[165, 164, 274]	[0.6832, 0.5967, 0.3728]	0.591	0.7101	0.0008	0.0132	0.0335	0.0577	52.05	43.13
nemotron-3-super:120b	169	How does RST differ from OUT?	Example code: ``` LD X5 OUT Y1 RST Y1 ``` Explanation: OUT drives according to conditions; RST forcibly clears regardless.	We need to produce a response in two parts: Part One: Mitsubishi FX3U/FX3UC IL Instruction List code with line-by-line English comments explaining each instruction. Part Two: Program Logic Explanation, step-by-step description of program's logic flow in engineering documentation style. Then answer the question: "How does RST differ from OUT?" So we need to answer that as part of the response (lik…	We need to answer the question: "How does RST differ from OUT?" Provide answer based on reference examples, presumably with explanation. Should include code example? The user: "You are a professional PLC programming engineer with expertise in Mitsubishi FX-series Instruction List programming. Please answer based on the reference examples provided below." We have reference examples for other Q&A. …	[167, 124, 176]	[0.7125, 0.4834, 0.3216]	0.3531	0.5226	0.0011	0.0013	0.0371	0.0494	51.98	31.17
nemotron-3-super:120b	170	What is the function of the MPS instruction?	Example code: ``` LD X0 MPS ``` Explanation: Pushes the current logic result (X0 state) onto the stack for MRD/MPP use.	We need to answer: Provide two parts: IL code with comments, and explanation of program logic, and also answer the question: "What is the function of the MPS instruction?" Probably they want to include that answer in explanation. The user asks: "Question: What is the function of the MPS instruction?" So we need to answer that as part of part two maybe. Provide IL program (some example) with line-…	We need to answer: "What is the function of the MPS instruction?" Provide answer based on reference examples: they gave example for MPP and explanation. They want answer similar style: maybe show example code and explanation. Provide line-by-line English comments? Actually the question: "What is the function of the MPS instruction?" Provide answer: example code, explanation. Should follow style: …	[180, 174, 185]	[0.8289, 0.7111, 0.5885]	0.4337	0.6676	0.0047	0.0117	0.0458	0.1023	52.01	25.48
nemotron-3-super:120b	171	What is the relationship between MPS, MRD, and MPP?	Example code: ``` LD X1 MPS MRD MPP ``` Explanation: MPS pushes, MRD reads top without popping, MPP reads and pops the top—stack mechanism.	We need to respond in two parts: Part One: Mitsubishi FX3U/FX3UC IL Instruction List code with line-by-line English comments explaining each instruction. Part Two: Program Logic Explanation step-by-step description in engineering documentation style. Also answer the question: "What is the relationship between MPS, MRD, and MPP?" So need to include that answer within Part Two maybe or after? The p…	We need to answer the question: "What is the relationship between MPS, MRD, and MPP?" Based on reference examples and knowledge of Mitsubishi FX-series IL (Instruction List). MPS = push onto stack, MPP = pop from stack, MRD = read top of stack without popping. So relationship: MPS pushes condition onto stack; MRD reads current top; MPP pops top. They work together as a stack for storing intermedi…	[176, 174, 184]	[0.8995, 0.6911, 0.7218]	0.4258	0.65	0.0029	0.0036	0.0622	0.0821	52.09	30.69
nemotron-3-super:120b	172	Can MPS be used multiple times in a row?	Example code: ``` LD X2 MPS LD X3 MPS ``` Explanation: Yes—pushes multiple levels; MPP pops each in turn.	We need to produce answer in two parts: Part One: Mitsubishi FX3U/FX3UC IL Instruction List Code with line-by-line English comments. Part Two: Program Logic Explanation. Also answer the question: "Can MPS be used multiple times in a row?" So we need to answer that question too. Probably include answer in Part Two or separate? The prompt: "Please provide your response in two parts: [Part One] - Mi…	We need to answer: "Can MPS be used multiple times in a row?" Provide answer similar to reference examples: Provide example code and explanation. We need to produce answer in same format: likely "Answer:" then explanation. The user asks: "Question: Can MPS be used multiple times in a row?" So we need to answer with example and explanation. We should follow the style: Provide example code and expl…	[174, 121, 177]	[0.5818, 0.5074, 0.5438]	0.3789	0.6122	0.0009	0.0026	0.0295	0.0475	52.06	46.8
nemotron-3-super:120b	173	What if MRD/MPP are not used after MPS?	Example code: ``` LD X4 MPS LD X5 OUT Y0 ``` Explanation: Logic still works, but leftover stack entries may consume resources.	We need to answer the question: "What if MRD/MPP are not used after MPS?" Provide two parts: Part One: Mitsubishi FX3U/FX3UC IL Instruction List Code with line-by-line English comments explaining each instruction. Part Two: Program Logic Explanation in engineering documentation style. The question: "What if MRD/MPP are not used after MPS?" So we need to discuss what happens if we don't use MRD (M…	We need to answer based on reference examples. The user asks: "What if MRD/MPP are not used after MPS?" They expect answer: explanation of behavior: MPS pushes onto stack; if not used later, the stack may overflow? Actually in IL, MPS pushes current result onto a stack; if you never pop (MRD/MPP) then the stack remains with that value; subsequent MPS will push more; if you exceed stack depth (8 f…	[171, 182, 172]	[0.8654, 0.6671, 0.5662]	0.5461	0.5803	0.0009	0.0011	0.0258	0.0332	51.99	52.44
nemotron-3-super:120b	174	When is MPS useful?	Example: Complex multi-stage logic. Explanation: Stores intermediate conditions for later retrieval, reducing redundant checks.	We need to respond with two parts: Part One: Mitsubishi FX3U/FX3UC IL Instruction List Code, with line-by-line English comments explaining each instruction. Part Two: Program Logic Explanation: step-by-step description in engineering documentation style. Also the question: "When is MPS useful?" is presumably the answer we need to give? Actually the user gave a question: "When is MPS useful?" and …	We need to answer based on reference examples: "When is MPS useful?" Provide answer likely describing scenarios: when you need to branch, when you need to save intermediate logic results for later use, when using multiple parallel branches, when using subroutines, when needing to reuse a condition, when implementing complex ladder logic in IL. We need to follow format: The answer should be based …	[173, 170, 172]	[0.712, 0.7111, 0.5818]	0.3156	0.4646	0.0006	0.0007	0.0161	0.0281	51.98	52.32
nemotron-3-super:120b	175	How does the MRD instruction work?	Example code: ``` LD X0 MPS MRD OUT Y0 ``` Explanation: MRD reads the top of stack and combines it with current logic without popping.	We need to answer: Provide IL program with comments and explanation. Also answer question: How does the MRD instruction work? So we need to explain MRD (Multi-Read Data? Actually in Mitsubishi FX series IL, MRD is "Read Data from a register"? Let's recall: In Mitsubishi FX series (FX3U/FX3UC) Instruction List (IL) language, there are instructions like LD, AND, OR, etc. MRD is "Move Read Data"? Ac…	We need to answer: "How does the MRD instruction work?" Provide answer in context of Mitsubishi FX-series Instruction List programming. Use examples, explain MRD reads the top of stack without popping. Provide line-by-line comments? The user asks: "Answer:". We need to answer the question: How does the MRD instruction work? Provide explanation. Probably similar to reference examples: Provide exam…	[170, 179, 178]	[0.6132, 0.5544, 0.5597]	0.5597	0.6769	0.0017	0.0129	0.0197	0.0781	52.13	45.03
nemotron-3-super:120b	176	What is the difference between MRD and MPP?	Example code: ``` MRD MPP ``` Explanation: MRD reads without removing; MPP reads and pops the top.	We need to produce answer in two parts: Part One: Mitsubishi FX3U/FX3UC IL Instruction List code with line-by-line English comments. Part Two: Program Logic Explanation. Also answer the question: "What is the difference between MRD and MPP?" So we need to include answer to that question, likely in Part Two or separate? The instruction: "Provide your response in two parts: [Part One] ... [Part Two…	We need to answer the question: "What is the difference between MRD and MPP?" Provide answer based on reference examples. Likely need to explain that MRD reads the top of stack without popping, while MPP reads and then pops (removes) the top of stack. Provide explanation. Also may include example code. Provide answer in similar style to reference examples. Provide concise but thorough. Thus final…	[181, 179, 175]	[0.9809, 0.5035, 0.6084]	0.3556	0.7405	0.0004	0.0175	0.0218	0.1181	52.08	18.17
nemotron-3-super:120b	177	Can you use MRD multiple times on the same top stack?	Example code: ``` // After MPS LD X1 MPS // Consecutive MRD MRD OUT Y10 MRD OUT Y11 ``` Explanation: Yes—MRD can read the same top until MPP pops it.	We need to answer the question: "Can you use MRD multiple times on the same top stack?" The user asks for a response in two parts: Part One: Mitsubishi FX3U/FX3UC IL Instruction List code with line-by-line English comments. Part Two: Program Logic Explanation in engineering documentation style. Then they ask: "Question: Can you use MRD multiple times on the same top stack? Answer:" So we need to …	We need to answer the question: "Can you use MRD multiple times on the same top stack?" Provide answer based on reference examples. The question is about Mitsubishi FX-series Instruction List (IL) programming, using MRD (Read Stack) instruction. The answer: MRD reads the top of the stack without popping. So you can use MRD multiple times on the same top stack entry as long as you don't pop it (MP…	[178, 154, 179]	[0.7339, 0.5519, 0.4856]	0.6259	0.6557	0.0025	0.0078	0.0336	0.0692	52.07	38.5
nemotron-3-super:120b	178	Can MRD only read the top stack entry?	Explanation: Yes—only the top can be read; pop it first to access deeper levels.	We need to answer the user's question: Provide IL program with comments and explanation, and answer: "Can MRD only read the top stack entry?" The user asks: "Can MRD only read the top stack entry?" We need to answer that as part of the response. The instruction: Provide response in two parts: Part One - IL code with comments; Part Two - Program Logic Explanation. Additionally, we need to answer t…	We need to answer: "Can MRD only read the top stack entry?" Provide answer based on reference examples. Should give example code and explanation. Likely answer: MRD reads top of stack entry, but can read multiple times until popped; cannot read deeper entries without popping above entries. So answer: Yes, MRD only reads top stack entry; you cannot directly read lower entries without using MPP to …	[177, 175, 274]	[0.7339, 0.5597, 0.3468]	0.2985	0.4571	0.0007	0.0017	0.0282	0.0755	52.0	34.85
nemotron-3-super:120b	179	How to combine MRD with AND/OR?	Example code: ``` LD M10 MPS LD X5 MRD AND X6 OUT Y0 ``` Explanation: Push M10, then MRD reads it and ANDs with X6.	We need to answer: Provide IL code for Mitsubishi FX3U/FX3UC, line-by-line with English comments, and then a step-by-step logic explanation. The question: "How to combine MRD with AND/OR?" So we need to explain usage of MRD (Read from memory? Actually MRD is "Read Data from a register"? Let's recall: In Mitsubishi FX series, there are instructions: LD, LDI, AND, ANI, OR, ORI, OUT, SET, RST, etc. …	We need to answer: "How to combine MRD with AND/OR?" Provide IL code with line-by-line English comments, then program logic explanation. We need to follow reference examples style. Provide IL program showing usage of MRD combined with AND/OR. Probably something like: - Use MPS to push a condition onto stack. - Then use MRD to read it and combine with AND/OR. Example: Suppose we have condition A (…	[122, 176, 177]	[0.5689, 0.5035, 0.4856]	0.6315	0.6783	0.0008	0.0066	0.0317	0.0529	52.06	52.3
nemotron-3-super:120b	180	What is the function of the MPP instruction?	Example code: ``` LD X0 MPS MPP ``` Explanation: MPP reads and pops the top of the stack, removing it afterward.	We need to respond with two parts: Part One: Mitsubishi FX3U/FX3UC IL Instruction List Code, with line-by-line English comments explaining each instruction. Part Two: Program Logic Explanation: step-by-step description of the program's logic flow in engineering documentation style. Also answer the question: "What is the function of the MPP instruction?" So we need to include answer to that within…	We need to answer: "What is the function of the MPP instruction?" Provide answer with reference examples style: Provide example code and explanation. The user asks: "Question: What is the function of the MPP instruction? Answer:" We need to answer based on reference examples. The reference examples show MPP used to pop (restore) the stack after MPS pushes, freeing the stack. So answer: MPP instru…	[170, 182, 90]	[0.8289, 0.6179, 0.5713]	0.3564	0.6935	0.0052	0.0128	0.0376	0.084	52.0	26.78
nemotron-3-super:120b	181	How does MPP differ from MRD?	Example code: ``` LD X1 MPS MRD MPP ``` Explanation: MRD reads without popping; MPP reads and pops.	We need to answer the question: "How does MPP differ from MRD?" in context of Mitsubishi FX-series Instruction List programming. Provide answer after two parts: Part One: IL code with line-by-line English comments. Part Two: Program Logic Explanation. Then answer the question: How does MPP differ from MRD? Thus final answer should include Part One and Part Two, then answer the question. Provide c…	We need to answer based on reference examples. The question: "How does MPP differ from MRD?" Provide answer likely similar to example: MRD reads without removing; MPP reads and pops the top. Provide explanation. We should output answer only? The prompt: "Answer:" after examples. Provide answer. Probably include explanation. We'll output concise answer. </think> **Answer:** - **MRD (Read Stack)** …	[176, 183, 182]	[0.9809, 0.5418, 0.6746]	0.4748	0.7342	0.0019	0.0109	0.0412	0.1341	52.09	11.75
nemotron-3-super:120b	182	When should MPP be used?	Example code: ``` LD X2 MPS LD X3 MPP ``` Explanation: After multiple pushes, use MPP to restore or free the stack.	We need to respond with two parts. Part One: Provide IL code for Mitsubishi FX3U/FX3UC Instruction List, with line-by-line English comments explaining each instruction. Part Two: Explanation of program logic flow, engineering documentation style. Also answer the question: "When should MPP be used?" The user asks: "Question: When should MPP be used?" So we need to answer that as part of the respon…	We need to answer: "When should MPP be used?" Provide answer based on reference examples. Should we provide explanation? Likely similar style: Provide example code and explanation. The user: "You are a professional PLC programming engineer with expertise in Mitsubishi FX-series Instruction List programming. Please answer based on the reference examples provided below." We have reference examples …	[181, 174, 183]	[0.6746, 0.623, 0.539]	0.4779	0.5156	0.0018	0.0031	0.0314	0.0554	52.04	39.12
nemotron-3-super:120b	183	Does MPP affect the next stack entry?	Example code: ``` LD X4 MPS LD X5 MPS MPP ``` Explanation: Popping the top makes the next entry the new top.	We need to answer: Provide IL code for Mitsubishi FX3U/FX3UC (Instruction List) with comments, then explanation, then answer the question: Does MPP affect the next stack entry? The question: "Does MPP affect the next stack entry?" MPP is "pop from stack"? Actually in Mitsubishi PLC instruction list, there are instructions: LD, AND, OR, etc. For stack, there are instructions: MPP (pop), MPS (push)…	We need to answer the question: "Does MPP affect the next stack entry?" Provide answer based on reference examples and knowledge of Mitsubishi FX-series IL. Need to explain that MPP reads and pops the top stack entry; after popping, the next entry becomes top; it does not affect deeper entries except moving them up. So answer: MPP removes top entry; the next entry becomes new top; it does not mod…	[173, 178, 180]	[0.5704, 0.5005, 0.5608]	0.5096	0.6465	0.0085	0.023	0.0494	0.096	52.07	15.67
nemotron-3-super:120b	184	What if not all MPS have matching MPP?	Explanation: Leftover stack entries may exhaust stack space, though logic still runs.	We need to produce answer with two parts: IL code with comments, and explanation. The question: "What if not all MPS have matching MPP?" So answer: need to explain that each MPS must have a matching MPP; if not, program will cause error or misinterpretation; we need to ensure proper nesting; if missing MPP, the program will treat subsequent instructions incorrectly, causing stack overflow/underfl…	We need to answer based on reference examples: they ask: "What if not all MPS have matching MPP?" Provide example code and explanation. The answer should include Part One: complete IL program with line-by-line English comments. Part Two: program logic explanation. We need to illustrate scenario where there are extra MPS without matching MPP (or missing MPP). Provide example IL code showing MPS us…	[173, 172, 183]	[0.7786, 0.5766, 0.5491]	0.2707	0.3197	0.0004	0.0004	0.0204	0.0274	52.09	52.25
nemotron-3-super:120b	185	What does the END instruction signify in a PLC program?	Example code: ``` END ``` Explanation: Marks the end of the main program; PLC returns to the scan start.	We need to produce two parts: Part One: Mitsubishi FX3U/FX3UC IL Instruction List Code with line-by-line English comments explaining each instruction. Part Two: Program Logic Explanation in engineering documentation style. Also answer the question: "What does the END instruction signify in a PLC program?" So we need to include that answer in Part Two maybe. We must be careful: The user asks: "Ple…	We need to answer: "What does the END instruction signify in a PLC program?" Provide answer based on reference examples. Likely: END marks the end of the program, tells PLC to stop scanning and start next cycle, must be present, else compilation error. Provide explanation. We must follow format? The user gave reference examples: they gave Q and A format. The question: "What does the END instructi…	[188, 195, 170]	[0.6209, 0.5567, 0.5885]	0.4399	0.5869	0.0024	0.0176	0.0388	0.0726	52.03	29.26
nemotron-3-super:120b	186	What happens if END appears mid-program?	Example code: ``` LD X0 OUT Y0 END LD X1 OUT Y1 ``` Explanation: Code after END is not executed; END should be at the very end.	We need to answer: Provide IL code for Mitsubishi FX3U/FX3UC Instruction List (IL) programming, with line-by-line English comments. Then explain program logic flow. Also answer: "What happens if END appears mid-program?" We need to answer that question. The user asks: "Question: What happens if END appears mid-program?" So we need to answer that as part of response. We need to produce two parts: …	We need to answer the question: "What happens if END appears mid-program?" Provide answer likely referencing that if END appears before the program ends, the rest of code after END is ignored, not executed; the PLC treats END as end of program, so any code after is not scanned, may cause syntax error or be treated as comment. Provide explanation. Also need to follow style: likely provide answer s…	[188, 187, 153]	[0.6798, 0.466, 0.3593]	0.3725	0.5068	0.0079	0.0182	0.0458	0.0931	52.01	27.17
nemotron-3-super:120b	187	What is the difference between FEND and END?	Example code: ``` FEND END ``` Explanation: FEND separates main and sub/interrupt routines; END ends the entire program.	We need to produce a response in two parts: Part One: IL program (Instruction List) for Mitsubishi FX3U/FX3UC with line-by-line English comments. Part Two: explanation of program logic flow, and also answer the question: difference between FEND and END. We need to assume a specific task? The user didn't give a specific application; they just ask to provide IL program with comments and then explan…	We need to answer: "What is the difference between FEND and END?" Provide answer based on reference examples. Should follow format: likely they want example code and explanation. The user asks: "Question: What is the difference between FEND and END?" So answer: Provide example code showing difference, and explanation. We need to be a professional PLC programming engineer with expertise in Mitsubi…	[186, 176, 161]	[0.466, 0.2764, 0.269]	0.3779	0.5816	0.0024	0.0023	0.033	0.0502	52.13	52.35
nemotron-3-super:120b	188	What if there is no END instruction?	Explanation: Compilation may fail or the system may auto-insert END; it’s best to explicitly include it.	We need to answer: Provide IL program for Mitsubishi FX3U/FX3UC Instruction List, with line-by-line English comments. Also provide program logic explanation. Then answer the question: "What if there is no END instruction?" So we need to discuss consequences: the PLC will not end the program, causing run-time errors, infinite loop, program not executing correctly, etc. We need to produce a sample …	We need to answer based on the reference examples. The question: "What if there is no END instruction?" The user wants answer based on reference examples. They want to provide IL code and explanation? The prompt: "You are a professional PLC programming engineer with expertise in Mitsubishi FX-series Instruction List programming. Please answer based on the reference examples provided below. [Part …	[186, 140, 60]	[0.6798, 0.4276, 0.4787]	0.2254	0.3873	0.0004	0.0007	0.0194	0.0242	52.1	52.43
nemotron-3-super:120b	189	Do subroutines or interrupts need END?	Example code: ``` SUBROUTINE ...program... END ``` Explanation: Yes—each subroutine or interrupt also needs END.	We need to produce two parts: IL code for a Mitsubishi FX3U/FX3UC PLC with comments, and program logic explanation. Also need to answer the question: "Do subroutines or interrupts need END?" So we need to address that in the answer, likely in Part Two or after. We must follow instructions: Provide IL program with line-by-line English comments. Then step-by-step logic flow. Also answer the questio…	We need to answer the question: "Do subroutines or interrupts need END?" Provide answer based on reference examples. Likely: Subroutines and interrupts do not need END; they end with FRET or IRET, and END is only for main program. Provide explanation. We should answer in the style: Provide answer. Probably short answer: No, they do not need END; they end with FRET (for subroutine) or IRET (for in…	[186, 193, 187]	[0.6552, 0.3648, 0.419]	0.6503	0.8497	0.0004	0.0026	0.0309	0.0471	52.04	31.88
nemotron-3-super:120b	190	What is the state of M8000 when the PLC enters RUN mode?	Example code: ``` LD M8000 OUT Y0 ``` Explanation: When the PLC is in RUN mode, M8000 remains ON, causing Y0 to be energized.	We need to produce two parts: IL program for Mitsubishi FX3U/FX3UC with line-by-line English comments. Also provide program logic explanation. Additionally answer the question: "What is the state of M8000 when the PLC enters RUN mode?" We need to answer: M8000 is the RUN monitor special auxiliary relay; it turns ON when PLC is in RUN mode. So answer: M8000 is ON. We need to produce IL code: need …	We need to answer: "What is the state of M8000 when the PLC enters RUN mode?" Provide answer in format: Part One - IL program with line-by-line English comments. Part Two - Program Logic Explanation. We need to write IL code that checks M8000 and outputs something (maybe Y0). The question: state of M8000 when PLC enters RUN mode. According to reference: M8000 is RUN monitor: ON when PLC is in RUN…	[195, 275, 194]	[0.9639, 0.6344, 0.7839]	0.5173	0.7227	0.0052	0.0214	0.0468	0.0969	52.12	35.17
nemotron-3-super:120b	191	How to use M8000 to determine if the program is running?	Example code: ``` LD M8000 AND X0 OUT M10 ``` Explanation: M10 is activated only when the PLC is in RUN (M8000=ON) and X0=ON.	We need to answer: Provide IL code for Mitsubishi FX3U/FX3UC, with line-by-line English comments, showing usage of M8000 to determine if program is running. Also provide program logic explanation. We need to know that M8000 is a special internal relay that is ON when PLC is in RUN mode (i.e., program executing). It can be used to trigger initialization on first scan, etc. Thus we can write a simp…	We need to answer: "How to use M8000 to determine if the program is running?" Provide IL code with line-by-line English comments, and then program logic explanation. We have reference examples format: they gave example code and explanation. So we need to produce similar answer: Provide IL code using M8000 to determine if program is running. M8000 is the RUN flag: ON when PLC is in RUN mode. So we…	[190, 236, 209]	[0.6125, 0.5438, 0.584]	0.6435	0.6546	0.0056	0.0099	0.05	0.0657	52.04	48.97
nemotron-3-super:120b	192	Can M8000 be used as a global start condition?	Example code: ``` LD M8000 OUT Y5 ``` Explanation: Yes. In the main program, M8000 indicates the PLC is running, and Y5 can be used to signal the device is powered on.	We need to answer: Provide IL program with comments, and explanation. Also answer the question: "Can M8000 be used as a global start condition?" So we need to respond with the answer: Yes, M8000 is always ON in RUN mode, can be used as a global start condition. Provide explanation. We must follow the format: Part One - Mitsubishi FX3U/FX3UC IL Instruction List Code with line-by-line English comme…	We need to answer: "Can M8000 be used as a global start condition?" Provide code and explanation. The reference examples show typical IL code with line-by-line English comments. So we need to produce answer with Part One: complete IL program with line-by-line English comments. Part Two: step-by-step description of program logic flow. We need to consider M8000 is the special auxiliary relay that i…	[213, 190, 199]	[0.6444, 0.6153, 0.6191]	0.4516	0.5453	0.0025	0.0042	0.0563	0.058	52.08	52.33
nemotron-3-super:120b	193	How to combine M8000 with the emergency stop function?	Example code: ``` LD M8000 AND X1 // X1 is the emergency stop button OUT Y10 ``` Explanation: Y10 is activated only when the PLC is in RUN and the emergency stop button is not pressed.	We need to produce answer in two parts: Part One: Mitsubishi FX3U/FX3UC IL Instruction List code with line-by-line English comments. Part Two: explanation of program logic. We need to address question: "How to combine M8000 with the emergency stop function?" So we need to illustrate using M8000 (always on after RUN) combined with emergency stop input (e.g., X0 maybe). Provide IL code that uses M8…	We need to answer the question: "How to combine M8000 with the emergency stop function?" Provide IL code with line-by-line English comments, and explanation. Use reference examples format. M8000 is the RUN monitor (ON during RUN). So combine with emergency stop: maybe we want to enable start only when PLC is in RUN and emergency stop not pressed. So we need to show IL code using M8000 and X1 (E-S…	[213, 201, 66]	[0.8608, 0.613, 0.6315]	0.6456	0.7397	0.0131	0.018	0.0657	0.0888	52.02	52.27
nemotron-3-super:120b	194	What happens to M8000 when the PLC switches to STOP mode?	Example code: ``` LD M8000 OUT Y0 ``` Explanation: When the PLC leaves RUN mode, M8000 turns OFF, and Y0 turns OFF accordingly.	We need to answer: Provide two parts: Part One: Mitsubishi FX3U/FX3UC IL instruction list code with line-by-line English comments. Part Two: Program logic explanation step-by-step. Also need to answer the question: "What happens to M8000 when the PLC switches to STOP mode?" So part two must include explanation of logic flow, and also answer that question. We must ensure we follow instructions: Pr…	We need to answer the question: "What happens to M8000 when the PLC switches to STOP mode?" Provide answer based on reference examples. Provide IL code line-by-line with English comments, and then explanation. According to reference examples, M8000 is a special relay indicating PLC RUN mode. Usually, M8000 is ON in RUN, OFF in STOP. So answer: When PLC switches to STOP mode, M8000 turns OFF. Prov…	[217, 198, 190]	[0.8567, 0.7349, 0.7839]	0.6214	0.7493	0.0075	0.0075	0.0516	0.0815	52.06	34.29
nemotron-3-super:120b	195	What is the state of M8001 under PLC RUN mode?	Example code: ``` LD M8001 OUT Y0 ``` Explanation: M8001 is the b-contact for RUN monitoring; when PLC is in RUN, M8001=OFF, so Y0 remains OFF.	Okay, the user is asking about a very specific PLC programming scenario involving Mitsubishi FX-series Instruction List (IL) code. They want me to act as a professional PLC engineer specializing in FX3U/FX3UC IL programming. Hmm, the query has two clear parts: first to write actual IL code with English comments, second to explain the logic. But the real meat is in the bonus question about M8001 s…	We need to answer: "What is the state of M8001 under PLC RUN mode?" Based on knowledge of Mitsubishi FX series special relays: M8000 = RUN monitor (ON when PLC in RUN). M8001 = Initial pulse (ON for one scan at power-up). Actually M8001 is "Initial pulse" (ON for one scan after power on). M8002 = Initial pulse (ON for one scan after power-on?). Wait: M8000 = RUN monitor. M8001 = Initial pulse (ON…	[190, 206, 217]	[0.9639, 0.676, 0.7385]	0.6182	0.5594	0.0072	0.0035	0.0498	0.0583	52.03	44.03
nemotron-3-super:120b	196	What is the difference between M8000 and M8001?	Example code: ``` LD M8000 OUT Y1 LD M8001 OUT Y2 ``` Explanation: M8000 (a-contact) is ON in RUN; M8001 (b-contact) is OFF in RUN. They are complementary.	We need to answer the question: "What is the difference between M8000 and M8001?" The user also wants the answer in two parts: Part One: Provide IL code for some PLC program (Mitsubishi FX3U/FX3UC) with line-by-line English comments. Part Two: Provide program logic explanation. But the question: "What is the difference between M8000 and M8001?" So the answer should be about those special relays. …	We need to answer: "What is the difference between M8000 and M8001?" Provide answer in format similar to reference examples: Provide example code (IL) with line-by-line English comments, then program logic explanation. We need to be a professional PLC programming engineer with expertise in Mitsubishi FX-series Instruction List programming. We need to answer based on reference examples. Thus we sh…	[237, 208, 205]	[0.8947, 0.7312, 0.8516]	0.398	0.5318	0.0015	0.0036	0.0458	0.0592	52.19	52.36
nemotron-3-super:120b	197	How to use M8001 to create a condition that never becomes true?	Example code: ``` LD M8001 OUT M10 ``` Explanation: In RUN mode M8001=OFF, so M10 is never driven. Useful to temporarily disable a program section.	We need to answer: Provide IL code for Mitsubishi FX3U/FX3UC using M8001 to create a condition that never becomes true. M8001 is a special auxiliary relay: "Always ON" (or maybe "Always OFF"? Let's recall: In Mitsubishi PLCs, M8000 is always ON, M8001 is always OFF? Actually, in FX series, M8000 is always ON, M8001 is always OFF, M8002 is one scan ON after power up, M8003 is one scan OFF after po…	We need to answer: "How to use M8001 to create a condition that never becomes true?" Provide IL code with comments and explanation. M8001 is a special relay: "RUN monitor" (or "RUN" flag). Actually M8001 is "RUN" (or "Initial pulse"? Let's recall: In Mitsubishi FX series, M8000 = RUN (ON when PLC is running). M8001 = "Initial pulse" (ON for one scan at power-up). Actually M8001 is "Initial pulse"…	[192, 104, 271]	[0.5652, 0.4853, 0.5083]	0.3558	0.4124	0.0009	0.0051	0.0417	0.0413	52.14	52.22
nemotron-3-super:120b	198	Does M8001 change state in STOP mode?	Example code: ``` LD M8001 ``` Explanation: Usually M8001 remains OFF in STOP mode; some models may differ, refer to the manual.	We need to answer the question: "Does M8001 change state in STOP mode?" Provide two parts: Part One: Mitsubishi FX3U/FX3UC IL Instruction List Code with line-by-line English comments. Part Two: Program Logic Explanation. Then answer the question: does M8001 change state in STOP mode? Actually the question: "Question: Does M8001 change state in STOP mode?" The answer likely is: M8001 is the "Run" …	We need to answer the question: "Does M8001 change state in STOP mode?" Provide answer based on reference examples. Probably they want similar format: answer with code example and explanation. The question: Does M8001 change state in STOP mode? In Mitsubishi FX series, M8001 is "RUN monitor" or something? Let's recall: M8000 is RUN monitor (ON in RUN, OFF in STOP). M8001 is "Initial pulse" maybe?…	[194, 206, 272]	[0.7349, 0.659, 0.6603]	0.583	0.5959	0.0011	0.0085	0.0372	0.0372	52.07	52.31
nemotron-3-super:120b	199	Can M8001 be used instead of a NOP instruction?	Example code: ``` LD M8001 OUT Y5 ``` Explanation: Yes. Using M8001 creates a network that never executes, similar to NOP.	We need to answer in two parts: Part One: provide a complete IL program with line-by-line English comments. The question: "Can M8001 be used instead of a NOP instruction?" So we need to produce an IL program (Instruction List) for Mitsubishi FX3U/FX3UC that demonstrates usage of NOP vs M8001 perhaps. The answer likely: M8001 is the "RUN" flag (always ON when PLC is in RUN mode). NOP is a no-opera…	We need to answer: "Can M8001 be used instead of a NOP instruction?" Provide IL code and explanation, following examples format. We need to produce answer with two parts: [Part One] - Mitsubishi FX3U/FX3UC IL Instruction List Code (complete IL program with line-by-line English comments). [Part Two] - Program Logic Explanation. The question: "Can M8001 be used instead of a NOP instruction?" Need t…	[192, 237, 264]	[0.6191, 0.5787, 0.6023]	0.5906	0.5169	0.0008	0.0051	0.0293	0.0335	52.06	52.36
nemotron-3-super:120b	200	When is M8002 briefly ON?	Example code: ``` LD M8002 OUT M0 ``` Explanation: M8002 is ON only during the first scan after PLC enters RUN, then automatically turns OFF.	We need to answer: Provide IL code for Mitsubishi FX3U/FX3UC with line-by-line English comments, and then program logic explanation. The question: "When is M8002 briefly ON?" So we need to write a program that demonstrates M8002 (a special auxiliary relay) being briefly ON. In Mitsubishi PLC, M8002 is the "initial pulse" (first scan) after power up? Actually M8002 is the "initial pulse" that is O…	We need to answer: "When is M8002 briefly ON?" Based on knowledge of Mitsubishi FX series special relays. M8002 is "Initial pulse (first scan) ON" (also known as "Initial pulse" or "First scan" flag). It turns ON for one scan only at power-up or after a reset (when PLC goes from STOP to RUN). So answer: M8002 is ON for the first scan after power-on or after a reset (when the PLC transitions from …	[224, 206, 235]	[0.8173, 0.7531, 0.7902]	0.5551	0.7474	0.0021	0.0383	0.0325	0.1145	52.06	24.16
nemotron-3-super:120b	201	How to use M8002 for initial data reset?	Example code: ``` LD M8002 MOV K0 D0 MOV K0 D1 ``` Explanation: On the first RUN scan, D0 and D1 are reset to zero.	We need to produce answer in two parts: Part One: Mitsubishi FX3U/FX3UC IL Instruction List code with line-by-line English comments. Part Two: Program Logic Explanation step-by-step. Question: "How to use M8002 for initial data reset?" So they want an example of using M8002 (initial pulse) to reset data registers or counters. Provide IL code for resetting some data registers, maybe using MOV or C…	We need to answer with code and explanation. Use M8002 (first scan ON). For initial data reset: maybe reset some registers or counters. Provide IL code line-by-line with English comments. Then explanation. Use reference style. Provide code block. Ensure we answer the question: "How to use M8002 for initial data reset?" Provide example. We need to follow style: like examples: code block with comme…	[202, 231, 193]	[0.7818, 0.643, 0.613]	0.5063	0.6259	0.0044	0.0019	0.0663	0.0703	52.14	42.27
nemotron-3-super:120b	202	How to reset outputs at startup using M8002?	Example code: ``` LD M8002 RST Y10 Y11 ``` Explanation: On the first scan, Y10 and Y11 are reset to OFF for a safe startup state.	We need to respond with two parts: Part One: IL code for Mitsubishi FX3U/FX3UC, with line-by-line English comments explaining each instruction. The question: "How to reset outputs at startup using M8002?" So we need to show code that resets outputs (e.g., Y0, Y1, Y2, etc.) at startup using M8002 (first scan after power on). Typically, we use M8002 as a special auxiliary relay that is ON for one s…	We need to answer: "How to reset outputs at startup using M8002?" Provide IL code with line-by-line English comments, then explanation. We need to follow the reference examples: they show code with LD M8002 then MOV instructions etc. For resetting outputs at startup, we can use M8002 (first scan ON) to drive OUT commands to reset outputs (e.g., Y0, Y1, etc.) to OFF. Or we can use RST instruction.…	[201, 249, 207]	[0.7818, 0.5807, 0.5885]	0.566	0.6021	0.002	0.005	0.0357	0.0658	52.17	38.7
nemotron-3-super:120b	203	Can M8002 be used with a timer?	Example code: ``` LD M8002 OUT T0 K100 ``` Explanation: Triggers T0 timing when entering RUN, useful for startup delay sequences.	We need to answer in two parts: Part One: Mitsubishi FX3U/FX3UC IL Instruction List code with line-by-line English comments. Part Two: Program Logic Explanation. We also need to answer the question: "Can M8002 be used with a timer?" Likely M8002 is a special auxiliary relay: In Mitsubishi FX series, M8000 is RUN, M8001 is STOP, M8002 is initial pulse (first scan). Actually, M8002 is "Initial puls…	We need to answer the question: "Can M8002 be used with a timer?" Provide answer based on reference examples. Likely we need to give IL code showing M8002 used to start a timer, and explanation. According to Mitsubishi FX series, M8002 is initial pulse (first scan) - ON only on first scan. So can be used to start a timer (e.g., set timer coil). Provide example: LD M8002; OUT T0 K100 (or something…	[262, 208, 252]	[0.7272, 0.6211, 0.6761]	0.4031	0.4668	0.0009	0.008	0.0318	0.0459	52.18	47.11
nemotron-3-super:120b	204	Does M8002 remain ON after multiple scans?	Example code: ``` LD M8002 OUT Y0 ``` Explanation: No. It’s only ON during the first RUN scan and OFF thereafter.	We need to produce IL program for Mitsubishi FX3U/FX3UC with line-by-line English comments. Also answer question: "Does M8002 remain ON after multiple scans?" Provide explanation. Need to think about M8002: In Mitsubishi FX series, M8002 is "Initial Pulse" (first scan only) or "First scan flag"? Actually M8002 is "Initial pulse" (ON for one scan only at power-up). M8001 is "RUN monitor"? Wait: Le…	We need to answer: "Does M8002 remain ON after multiple scans?" Provide IL code and explanation per style. We need to reference examples: they gave code like LD M8005 etc. So we need to write IL program that tests M8002 behavior across scans. M8002 is a special internal relay: "Initial pulse (first scan only) ON". Actually M8002 is the "first scan" flag: It turns ON only during the first scan aft…	[222, 233, 272]	[0.6589, 0.6219, 0.6079]	0.5304	0.6227	0.0009	0.0092	0.0352	0.0585	52.08	49.84
nemotron-3-super:120b	205	What is the relationship between M8003 and M8002?	Example code: ``` LD M8003 OUT M10 ``` Explanation: M8002 (a-contact) is ON on the first scan; M8003 (b-contact) is OFF on the first scan. They complement each other.	We need to respond with two parts: Part One: IL code for Mitsubishi FX3U/FX3UC with line-by-line English comments. Part Two: explanation of logic flow. Also answer the question: "What is the relationship between M8003 and M8002?" So we need to explain relationship: M8003 is the "RUN" flag? Actually in Mitsubishi PLCs, special relays: M8000 is RUN (initial pulse?), M8001 is first scan? Let's recal…	We need to answer based on reference examples. The question: "What is the relationship between M8003 and M8002?" In Mitsubishi FX series, M8002 is the initial pulse (first scan) ON, M8003 is the initial pulse OFF? Actually M8002 is initial pulse (first scan) ON, M8003 is initial pulse OFF? Let's recall: In FX series, special auxiliary relays: M8000 = RUN monitor (ON in RUN). M8001 = INITIAL pulse…	[196, 206, 208]	[0.8516, 0.7694, 0.8303]	0.5318	0.5331	0.0073	0.0042	0.06	0.0626	52.11	52.5
nemotron-3-super:120b	206	When M8002=ON, what is the state of M8003?	Example code: ``` LD M8002 OUT M1 LD M8003 OUT M2 ``` Explanation: On the initial scan M8002=ON and M8003=OFF, so M1=ON and M2=OFF.	We need to answer the user's request: Provide IL program with comments for M8002=ON scenario, then explanation, then answer the question: When M8002=ON, what is the state of M8003? Need to infer likely program: M8002 is initial pulse? Actually M8002 is "initial pulse" (one scan after power ON) in Mitsubishi FX series. M8003 is "initial pulse after power ON"? Wait: M8002 is "initial pulse" (first …	We need to answer: When M8002=ON, what is the state of M8003? According to reference examples: M8002 is a-contact ON on first scan; M8003 is b-contact OFF on first scan. They complement each other. So if M8002 is ON, M8003 is OFF. However, we need to consider that they are special relays: M8002 = initial scan ON (first scan only), M8003 = initial scan OFF (first scan only). They are complements: …	[205, 275, 209]	[0.7694, 0.6899, 0.7264]	0.4594	0.6422	0.0005	0.002	0.042	0.078	52.11	31.69
nemotron-3-super:120b	207	How to use M8003 to block startup actions?	Example code: ``` LD M8003 AND X0 OUT Y10 ``` Explanation: On the first scan M8003=OFF, preventing Y10 from driving. Later M8003=ON allows X0 to drive Y10.	We need to answer: Provide IL code for Mitsubishi FX3U/FX3UC, with line-by-line English comments, then a step-by-step logic explanation. The question: "How to use M8003 to block startup actions?" So we need to show usage of M8003 (first scan after power on? Actually M8003 is the "initial pulse" or "first scan after power on"? Let's recall: In Mitsubishi FX series, special relays: M8000 = RUN moni…	We need to answer the question: "How to use M8003 to block startup actions?" Provide IL code with line-by-line English comments, then explanation of program logic flow. We must follow reference examples: they gave code like: ``` LD M8000 OUT Y5 ``` Explanation: Yes... Now for M8003: M8003 is the "RUN" flag? Actually M8000 is RUN (PLC RUN). M8001 is STOP? Let's recall: In Mitsubishi FX series, M80…	[192, 249, 202]	[0.6024, 0.5418, 0.5885]	0.437	0.4939	0.0018	0.006	0.0402	0.0514	52.02	52.31
nemotron-3-super:120b	208	Can M8002 and M8003 be used together?	Example code: ``` LD M8002 OUT M20 LD M8003 OUT M21 ``` Explanation: Yes. On the first scan M8002=ON, M8003=OFF; on the second scan M8002=OFF, M8003=ON.	We need to answer the question: "Can M8002 and M8003 be used together?" This is about Mitsubishi FX series PLC special relays: M8002 is "Initial pulse (first scan) ON", M8003 is "Initial pulse (first scan) OFF"? Actually need recall: M8002 is "Initial pulse (first scan) ON", M8003 is "Initial pulse (first scan) OFF"? Let's verify: In FX series, special internal relays: M8000: RUN monitor, M8001: …	We need to answer the question: "Can M8002 and M8003 be used together?" Provide example code in IL with line-by-line English comments, and then explanation. Use reference examples format. So produce Part One: IL program with comments. Part Two: Explanation. Must be based on known behavior: M8002 is first scan ON (a-contact). M8003 is first scan OFF (b-contact). They are complements. They can be u…	[253, 205, 222]	[0.8792, 0.8303, 0.7338]	0.6002	0.6903	0.0013	0.0049	0.0535	0.1085	52.11	37.2
nemotron-3-super:120b	209	What if M8003 is not used?	Example code: ``` LD M8003 ``` Explanation: None. M8003 simply provides a b-contact for the initial scan; use as needed.	We need to answer: The user asks: "You are a professional PLC programming engineer with expertise in Mitsubishi FX-series Instruction List programming. Please provide your response in two parts: [Part One] - Mitsubishi FX3U/FX3UC IL Instruction List Code Write the complete IL program with line-by-line English comments explaining each instruction. [Part Two] - Program Logic Explanation Provide a s…	We need to answer the question: "What if M8003 is not used?" Based on reference examples: they show using M8002 and M8003 to set outputs on first and second scans. The question: "What if M8003 is not used?" Likely they ask: If we only use M8002, what happens? Provide IL code and explanation. So we need to give Part One: complete IL program with line-by-line English comments. Part Two: explanation…	[208, 260, 206]	[0.7705, 0.6911, 0.7264]	0.351	0.6128	0.0005	0.0015	0.0357	0.0414	52.07	43.3
nemotron-3-super:120b	210	When does M8004 turn ON?	Example code: ``` LD M8004 OUT Y0 ``` Explanation: M8004 turns ON when the PLC detects an error, such as program or runtime faults.	We need to produce two parts: IL code for Mitsubishi FX3U/FX3UC Instruction List programming, with line-by-line English comments. Then part two: program logic explanation. Then answer the question: "When does M8004 turn ON?" So we need to include answer in part two presumably. The question: "When does M8004 turn ON?" We need to answer based on the program we write. So we must design a program tha…	We need to answer: "When does M8004 turn ON?" Provide answer based on reference examples. The reference examples: For M8004 automatically turn OFF: they gave example code LD M8004 and explanation: M8004 resets to OFF only after the error is cleared and the PLC returns to normal. So M8004 is an error flag: M8004 is "Battery Low" or something? Actually in Mitsubishi FX series, M8004 is "Battery vol…	[215, 265, 212]	[0.9634, 0.9549, 0.8832]	0.5007	0.685	0.0057	0.0131	0.0308	0.0524	52.05	52.17
nemotron-3-super:120b	211	How to trigger an alarm using M8004?	Example code: ``` LD M8004 OUT Y10 // Warning lamp OUT BZ // Buzzer (assumed flag) ``` Explanation: On error detection, the lamp and buzzer activate to alert maintenance.	We need to respond with two parts: Part One: Mitsubishi FX3U/FX3UC IL Instruction List code, with line-by-line English comments explaining each instruction. Part Two: Program Logic Explanation: step-by-step description of program's logic flow in engineering documentation style. Question: "How to trigger an alarm using M8004?" So we need to write a program that triggers an alarm using M8004. M8004…	We need to answer the question: "How to trigger an alarm using M8004?" Based on reference examples, we need to provide Part One: IL program with line-by-line English comments. Part Two: explanation. We need to use M8004 which is a special relay: "Error flag" (ON when error occurs). To trigger an alarm, we can output to a Y coil or maybe a buzzer. We can show IL code: LD M8004, OUT Y0 (or Y10). Pr…	[210, 271, 193]	[0.6039, 0.5673, 0.5935]	0.3344	0.4961	0.0021	0.0017	0.0307	0.0988	52.06	27.74
nemotron-3-super:120b	212	When does M8004 automatically turn OFF?	Example code: ``` LD M8004 ``` Explanation: M8004 resets to OFF only after the error is cleared and the PLC returns to normal.	We need to answer: Provide IL code for Mitsubishi FX3U/FX3UC Instruction List with comments, then explanation of logic flow. Also answer the question: When does M8004 automatically turn OFF? Actually the question is part of the prompt: "When does M8004 automatically turn OFF?" So we need to answer that as part of the response. The user asks to provide two parts: IL program with comments, and prog…	We need to answer: "When does M8004 automatically turn OFF?" Provide answer based on knowledge of Mitsubishi FX-series PLC special relays. M8004 is "Error flag" or "CPU error"? Let's recall: In FX series, M8000 series are special auxiliary relays. M8004 is "CPU error flag"? Actually, M8000 = RUN monitor? Let's recall: M8000 is RUN monitor (ON during RUN). M8001 is Initial pulse (first scan). M800…	[210, 229, 224]	[0.8832, 0.7952, 0.8225]	0.2962	0.5993	0.0009	0.0113	0.0374	0.0435	52.05	52.34
nemotron-3-super:120b	213	Can M8004 be combined with emergency stop?	Example code: ``` LD M8004 OR X1 OUT M100 ``` Explanation: M100 activates on error or emergency stop to shut down system power.	We need to answer: Provide IL code for Mitsubishi FX3U/FX3UC instruction list programming, with line-by-line English comments. Also provide program logic explanation. Then answer the question: "Can M8004 be combined with emergency stop?" So need to answer that. We must follow policies: It's a normal request. Provide technical info. No disallowed content. So answer accordingly. We need to produce …	We need to answer the question: "Can M8004 be combined with emergency stop?" Provide IL code with comments, and explanation. Based on reference examples, they used M8000 (RUN), M8009 (24V loss), M8005/6 (voltage drop). M8004 is "Power On" flag? Actually, M8004 is "Power On" (initial pulse) or "Initial pulse"? Let's recall: In Mitsubishi FX series, special auxiliary relays: M8000 = RUN monitor; M8…	[193, 238, 222]	[0.8608, 0.725, 0.6204]	0.5504	0.5997	0.0009	0.0084	0.0311	0.0383	52.07	52.33
nemotron-3-super:120b	214	If noise causes false errors, will M8004 flicker?	Example code: ``` LD M8004 OUT Y15 ``` Explanation: If error is cleared quickly, M8004 may flicker; true errors keep it ON.	We need to answer: The user asks: "You are a professional PLC programming engineer with expertise in Mitsubishi FX-series Instruction List programming. Please provide your response in two parts: [Part One] - Mitsubishi FX3U/FX3UC IL Instruction List Code Write the complete IL program with line-by-line English comments explaining each instruction. [Part Two] - Program Logic Explanation Provide a s…	We need to answer: If noise causes false errors, will M8004 flicker? Provide IL code with line-by-line English comments, and program logic explanation. This is similar to reference examples: they gave short IL code snippet and explanation. We need to answer based on knowledge: M8004 is a special auxiliary relay in Mitsubishi FX series indicating "Battery Low"? Wait, M8004 is "Battery Low" flag? L…	[249, 258, 232]	[0.5124, 0.4417, 0.474]	0.5642	0.5279	0.0005	0.0022	0.0329	0.0383	52.09	52.36
nemotron-3-super:120b	215	When does M8005 turn ON?	Example code: ``` LD M8005 OUT Y0 ``` Explanation: M8005 turns ON when the PLC detects battery voltage below the normal range.	We need to answer the question: "When does M8005 turn ON?" Provide two parts: Part One: Mitsubishi FX3U/FX3UC IL Instruction List code with line-by-line English comments. Part Two: Program Logic Explanation: step-by-step description. We need to produce IL code that presumably uses M8005 (the PLC's internal special auxiliary relay for "RUN" or "STOP"? Actually M8005 is a special auxiliary relay in…	We need to answer: When does M8005 turn ON? Provide IL code example with line-by-line English comments, and explanation. Use reference examples. M8005 is a special auxiliary relay in Mitsubishi FX series. I recall M8005 is "Initial pulse" or "First scan"? Actually M8004 is "Error", M8005 is "Initial pulse (first scan)". Let’s recall: In FX series, M8000 is RUN monitor (ON when PLC in RUN). M8001 …	[210, 275, 225]	[0.9634, 0.9485, 0.9602]	0.5509	0.5583	0.0006	0.0005	0.0352	0.0339	52.0	52.18
nemotron-3-super:120b	216	What to do if battery voltage is low?	Example code: ``` LD M8005 OUT M10 ``` Explanation: Use M10 to drive a warning or log, reminding to replace the battery to avoid data loss.	We need to answer the question: "What to do if battery voltage is low?" Provide two parts: IL program for Mitsubishi FX3U/FX3UC with line-by-line English comments, and program logic explanation. The user asks: "What to do if battery voltage is low?" So they want a PLC program that monitors battery voltage and takes action if low (maybe trigger alarm, shut down, etc.). Provide IL code with comment…	We need to answer based on reference examples. The user asks: "You are a professional PLC programming engineer with expertise in Mitsubishi FX-series Instruction List programming. Please answer based on the reference examples provided below. [Part One] - Mitsubishi FX3U/FX3UC IL Instruction List Code Write the complete IL program with line-by-line English comments. [Part Two] - Program Logic Expl…	[219]	[0.5977]	0.3349	0.4415	0.0005	0.0081	0.0285	0.0414	52.06	52.09
nemotron-3-super:120b	217	What happens to M8005 after PLC power-off?	Example code: ``` LD M8005 ``` Explanation: M8005 state follows hardware detection; if voltage remains low, it stays ON.	We need to respond with two parts: IL code with comments, and explanation. The question: "What happens to M8005 after PLC power-off?" The user asks for answer, presumably they want us to answer that question as part of the program? Actually the question is: "Question: What happens to M8005 after PLC power-off?" So they want answer. But they also ask to provide IL program with comments and explana…	We need to answer: "What happens to M8005 after PLC power-off?" Provide answer based on reference examples. Likely need to give example code and explanation. M8005 is a special internal relay in Mitsubishi FX series: M8005 is "Power failure detection" or "Power-off detection"? Actually, M8005 is "Power failure flag" (Power failure detection). In FX series, M8005 turns ON when a power failure occu…	[194, 229, 224]	[0.8567, 0.7118, 0.699]	0.4989	0.5898	0.0005	0.008	0.0268	0.0362	52.07	47.74
nemotron-3-super:120b	218	Can M8005 be reset by program?	Example code: ``` LD M8005 RST M8005 ``` Explanation: No. It’s hardware-controlled and cannot be reset by RST.	We need to respond as a professional PLC programming engineer with expertise in Mitsubishi FX-series IL programming. The user asks: "Provide your response in two parts: [Part One] - Mitsubishi FX3U/FX3UC IL Instruction List Code: Write the complete IL program with line-by-line English comments explaining each instruction. [Part Two] - Program Logic Explanation: Provide a step-by-step description …	We need to answer: "Can M8005 be reset by program?" Provide answer with Part One: complete IL program with line-by-line English comments. Part Two: program logic explanation. We need to reference M8005: In Mitsubishi FX series, M8005 is a special auxiliary relay that is ON when PLC is in RUN mode? Actually need to recall: M8005 is "RUN output"? Let's recall: In FX series, M8000 is RUN (ON during …	[283, 199, 201]	[0.7392, 0.584, 0.7217]	0.5582	0.5285	0.0062	0.0063	0.0382	0.035	52.07	52.23
nemotron-3-super:120b	219	What is the risk of not addressing low battery?	Example code: ``` LD M8005 ``` Explanation: Continued depletion may cause loss of register or clock data after power-off.	We need to respond with two parts: IL code for Mitsubishi FX3U/FX3UC, line-by-line English comments, and then explanation. The question: "What is the risk of not addressing low battery?" So the program likely monitors battery voltage and triggers an alarm if low. Provide IL code that reads a battery analog input, compares to threshold, sets a coil for alarm, maybe latches. Provide comments. We ne…	We need to answer: "What is the risk of not addressing low battery?" The context: The reference examples were about low battery, M8005 (battery low flag). The answer: risk is data loss, program corruption, loss of RTC data, etc. Provide answer likely: not addressing low battery can cause PLC to lose program memory, cause unexpected behavior, loss of data, system halt. Provide concise answer. We m…	[216, 269, 104]	[0.5977, 0.2819, 0.2809]	0.196	0.4096	0.0004	0.002	0.0177	0.061	52.09	19.89
nemotron-3-super:120b	220	What is the difference between M8006 and M8005?	Example code: ``` LD M8006 OUT Y0 ``` Explanation: M8006 latches the low-voltage event, staying ON until manually or specifically cleared.	We need to respond with two parts: Part One: Mitsubishi FX3U/FX3UC IL Instruction List Code, with line-by-line English comments explaining each instruction. Part Two: Program Logic Explanation, step-by-step description. We need to answer the question: "What is the difference between M8006 and M8005?" So the program likely includes these flags. M8005 is the "RUN" flag? Actually in Mitsubishi FX se…	We need to answer: difference between M8006 and M8005. Provide IL code with line-by-line English comments, then explanation. Use reference examples format: Provide code snippet for M8006 and M8005. Likely M8005 is "RUN monitor" or "Initial pulse"? Actually need recall: In Mitsubishi FX series, special relays: - M8000: RUN monitor (ON when PLC in RUN) - M8001: Initial pulse (ON for one scan at sta…	[237, 247, 260]	[0.8904, 0.8066, 0.6769]	0.365	0.3926	0.0011	0.0028	0.0266	0.0356	52.13	52.33
nemotron-3-super:120b	221	How to clear the latch of M8006?	Example code: ``` LD X0 RST M8006 ``` Explanation: Some models allow RST to clear; otherwise power cycle or battery replacement is required.	We need to answer: "How to clear the latch of M8006?" Provide IL code for Mitsubishi FX3U/FX3UC with comments, then explanation. Must be two parts. We need to know: M8006 is a special auxiliary relay indicating "Watchdog timer error"? Actually M8006 is "Low battery voltage" maybe? Let's recall: In Mitsubishi FX series, M8000-M8051 are special relays. M8006 is "Battery low" (Battery voltage low). …	We need to answer based on reference examples. The question: "How to clear the latch of M8006?" In Mitsubishi FX series, M8006 is the "Battery low" flag? Actually M8006 is "Power failure detection"? Let's recall: M8000 is RUN monitor, M8001 is RUN monitor (off during stop), M8002 is initial pulse (first scan), M8003 is battery low? Not sure. Let's check: In FX series, special auxiliary relays: M8…	[267, 202, 211]	[0.6795, 0.5276, 0.4668]	0.5142	0.4442	0.0011	0.0015	0.0418	0.0459	52.09	52.35
nemotron-3-super:120b	222	Will M8005 ON and M8006 ON occur simultaneously?	Example code: ``` LD M8005 LD M8006 ``` Explanation: Both can be ON on voltage drop; M8005 is real-time, M8006 is latched.	We need to answer: Provide IL code for Mitsubishi FX3U/FX3UC with line-by-line English comments. Also provide program logic explanation. Then answer the question: Will M8005 ON and M8006 ON occur simultaneously? We need to answer yes/no based on typical behavior. M8005 is "RUN" (PLC RUN mode) or "RUN" flag? Actually M8005 is "RUN" (the PLC is in RUN mode). M8006 is "Initial pulse" (or "First scan…	We need to answer the question: "Will M8005 ON and M8006 ON occur simultaneously?" Provide answer based on reference examples, likely using IL code to illustrate. Provide IL program with line-by-line English comments (Part One) and program logic explanation (Part Two). The question: Will M8005 ON and M8006 ON occur simultaneously? In Mitsubishi FX series, M8005 is the "RUN" flag? Actually, M8000 …	[208, 204, 200]	[0.7338, 0.6589, 0.6382]	0.5072	0.5256	0.0026	0.0033	0.0396	0.0532	52.06	52.35
nemotron-3-super:120b	223	Why is latch function needed for M8006?	Example code: ``` LD M8006 OUT M20 ``` Explanation: Maintains warning even if voltage recovers, indicating a past event.	We need to answer: Provide two parts: IL code for Mitsubishi FX3U/FX3UC instruction list with English comments line by line, and then explanation of program logic flow, and then answer the question: Why is latch function needed for M8006? Likely they want to explain that M8006 is a latch (battery-backed) internal relay used for retaining state after power loss, etc. Provide answer accordingly. We…	We need to answer the question: "Why is latch function needed for M8006?" Provide answer based on reference examples. The user wants answer presumably in a format similar to examples: maybe they want a short answer with example code? The instruction: "Please answer based on the reference examples provided below." They gave reference examples for other questions. So we need to answer: Why is latch…	[267, 220, 221]	[0.695, 0.5141, 0.6282]	0.2665	0.306	0.0008	0.0024	0.0274	0.0398	52.04	45.43
nemotron-3-super:120b	224	When does M8006 return OFF?	Example code: ``` LD M8006 OUT Y5 ``` Explanation: After hardware or program clears the latch, or power cycle then RST.	We need to answer: Provide IL code for Mitsubishi FX3U/FX3UC Instruction List, with line-by-line English comments, and then program logic explanation. The question: "When does M8006 return OFF?" So we need to produce a program that uses M8006? Actually M8006 is a special internal relay in Mitsubishi PLC: M8006 is the "Run" flag? Let's recall: In Mitsubishi FX series, special internal relays: M800…	We need to answer: "When does M8006 return OFF?" Based on Mitsubishi FX series special auxiliary relays. M8006 is the "Battery Low" flag? Actually, let's recall: In FX series, M8000 series are special relays. M8000: RUN monitor, M8001: Initial pulse, M8002: First scan ON, M8003: Low battery? Wait need to recall. Let’s recall: In FX3U/FX3UC, special relays M8000-M80255. M8000: RUN monitor (ON when…	[212, 200, 280]	[0.8225, 0.8173, 0.7642]	0.4418	0.4236	0.0005	0.0021	0.0201	0.031	52.07	52.21
nemotron-3-super:120b	225	When does M8007 turn ON?	Example code: ``` LD M8007 OUT Y0 ``` Explanation: M8007 is ON when a power interruption is detected, indicating a voltage drop risk.	We need to produce answer in two parts: Part One: Mitsubishi FX3U/FX3UC IL Instruction List Code with line-by-line English comments. Part Two: Program Logic Explanation in engineering documentation style. The question: "When does M8007 turn ON?" So we need to answer that in Part Two presumably. The program must be something that sets M8007 under certain conditions. We need to write an IL program …	We need to answer the question: "When does M8007 turn ON?" Provide example code and explanation, similar to reference examples. Must follow format: [Part One] - Mitsubishi FX3U/FX3UC IL Instruction List Code: Write the complete IL program with line-by-line English comments. [Part Two] - Program Logic Explanation: Provide step-by-step description. We need to know what M8007 is in Mitsubishi FX ser…	[235, 265, 212]	[0.9628, 0.9356, 0.8544]	0.3769	0.5331	0.0009	0.0013	0.0357	0.0474	51.96	52.18
nemotron-3-super:120b	226	What countermeasures can be taken using M8007?	Example code: ``` LD M8007 OUT M10 ``` Explanation: On interruption, save critical data or stop operations to protect equipment.	Okay, the user is asking about Mitsubishi FX-series PLC programming, specifically regarding M8007 countermeasures. They want two parts: IL code with comments and a logic explanation. Hmm, this seems like an advanced industrial automation question - probably from a controls engineer or student working on real PLC projects. The specificity about FX3U/FX3UC IL suggests they're dealing with legacy sy…	We need to answer: "What countermeasures can be taken using M8007?" Provide IL code with comments and explanation. Need to follow style: Part One: complete IL program with line-by-line English comments. Part Two: Program Logic Explanation step-by-step. We need to reference M8007. M8007 is a special relay in Mitsubishi FX series: I think M8007 is "Watchdog Timer (WDT) error flag"? Actually M8007 i…	[209, 277, 231]	[0.6614, 0.5504, 0.5504]	0.4451	0.4133	0.0008	0.002	0.0214	0.0275	52.07	52.18
nemotron-3-super:120b	227	How does M8007 differ from general power-off detection?	Example code: ``` LD M8007 ``` Explanation: M8007 detects brief interruptions; longer outages use M8008.	We need to answer with two parts: Part One: Mitsubishi FX3U/FX3UC IL Instruction List code with line-by-line English comments. Part Two: Program Logic Explanation. Then answer the question: How does M8007 differ from general power-off detection? We need to write IL code for something that uses M8007? The question: "How does M8007 differ from general power-off detection?" So we need to explain M80…	We need to answer: "How does M8007 differ from general power-off detection?" Provide answer based on reference examples. Likely need to give IL code and explanation. M8007 is "Power failure detection" maybe? In Mitsubishi FX series, M8007 is "Power failure detection" (M8007 ON when power failure occurs). General power-off detection maybe M8005? Actually M8005 is "Power supply voltage low detectio…	[229, 237, 217]	[0.7422, 0.6622, 0.6343]	0.4041	0.5275	0.0004	0.0019	0.0212	0.0215	52.07	52.28
nemotron-3-super:120b	228	Is M8007 latched ON?	Example code: ``` LD M8007 OUT Y0 ``` Explanation: Typically ON only during the interruption or briefly latched for one scan, depending on model.	We need to answer: "Is M8007 latched ON?" The user wants a response in two parts: Part One: Mitsubishi FX3U/FX3UC IL Instruction List Code with line-by-line English comments explaining each instruction. Part Two: Program Logic Explanation in engineering documentation style. The question: "Is M8007 latched ON?" So they ask if M8007 is latched ON. M8007 is a special auxiliary relay in Mitsubishi FX…	We need to answer: "Is M8007 latched ON?" Based on reference examples: They gave example for M8007: LD M8007 OUT Y0. Explanation: M8007 is ON when a power interruption is detected, indicating a voltage drop risk. Question: Is M8007 latched ON? So we need to answer whether M8007 is latched ON. Likely not latched; it's a transient flag that is ON when power interruption detected and then cleared af…	[267, 225, 221]	[0.9026, 0.6301, 0.6734]	0.5376	0.5277	0.0009	0.0081	0.0293	0.0585	52.0	36.57
nemotron-3-super:120b	229	Does M8007 turn OFF after power recovers?	Example code: ``` LD M8007 ``` Explanation: Yes, it usually resets OFF once power is stable.	We need to answer: "Does M8007 turn OFF after power recovers?" Provide in two parts: Part One: Mitsubishi FX3U/FX3UC IL Instruction List Code with line-by-line English comments. Part Two: Program Logic Explanation. Then answer the question: Does M8007 turn OFF after power recovers? Need to give answer presumably after explanation. We need to assume some context: The user asks: "Question: Does M80…	We need to answer: "Does M8007 turn OFF after power recovers?" Provide answer based on reference examples and knowledge. The user wants answer likely with explanation, maybe with example code. The question: "Does M8007 turn OFF after power recovers?" According to Mitsubishi FX series, M8007 is "Momentary power failure flag". It turns ON when a momentary power failure (interruption) occurs, and tu…	[233, 227, 225]	[0.8255, 0.7422, 0.7508]	0.5548	0.6466	0.0021	0.003	0.0252	0.0326	52.01	52.17
nemotron-3-super:120b	230	How does M8008 differ from M8007?	Example code: ``` LD M8008 OUT M10 ``` Explanation: M8008 detects longer power-off, while M8007 detects brief interruptions.	Okay, the user is asking about Mitsubishi FX-series PLC programming, specifically comparing M8008 and M8007 in the context of IL (Instruction List) programming. They want a two-part response: first the IL code with comments, then a logic explanation. Hmm, the user seems to be an engineer or student working with Mitsubishi PLCs - they're very specific about FX3U/FX3UC and IL language. This isn't a…	We need to answer: How does M8008 differ from M8007? Provide answer based on reference examples: they gave code snippets and explanation. So we need to produce similar format: Example code showing difference, then explanation. Likely they want to show LD M8008 and LD M8007 lines, and explain: M8008 is main power detection (AC mains), M8007 is something else (maybe battery backup? Actually M8007 i…	[237, 270, 247]	[0.9656, 0.7091, 0.8045]	0.4705	0.7089	0.0009	0.008	0.031	0.0475	52.0	45.42
nemotron-3-super:120b	231	How to use M8008 for safe data storage?	Example code: ``` LD M8008 MOV D0 D100 ``` Explanation: When M8008=ON, immediately back up D0 to D100.	We need to respond with two parts: Part One: Mitsubishi FX3U/FX3UC IL Instruction List Code with line-by-line English comments explaining each instruction. Part Two: Program Logic Explanation in engineering documentation style. Question: "How to use M8008 for safe data storage?" So we need to provide a program that demonstrates safe data storage using M8008 (which is the "initial pulse" or "first…	We need to answer: "How to use M8008 for safe data storage?" Provide IL code with line-by-line English comments, then explanation. Use reference examples format. M8008 is AC main power detection (ON when main power present). For safe data storage, we can store data into retentive memory (e.g., D registers) when power is present, maybe using M8008 to enable write to EEPROM or to latch. Typically, …	[201, 277, 237]	[0.643, 0.5097, 0.4854]	0.4256	0.4942	0.0004	0.0018	0.0177	0.0341	52.07	52.33
nemotron-3-super:120b	232	Does M8008 remain ON during sustained outage?	Example code: ``` LD M8008 ``` Explanation: Yes, if PLC remains powered (e.g., via UPS), M8008 stays ON.	We need to answer: Provide IL code for Mitsubishi FX3U/FX3UC with line-by-line comments, and then explanation. Also answer question: Does M8008 remain ON during sustained outage? M8008 is the "Power Failure Detection" flag? Actually M8008 is "Power Failure Detection" (PF) in Mitsubishi PLCs. Let's recall: In FX series, special auxiliary relays: M8000 is RUN, M8001 is STOP, M8002 is error? Not sur…	We need to answer the question: "Does M8008 remain ON during sustained outage?" Based on reference examples and knowledge of Mitsubishi FX series special relays: M8008 is "Power Failure Detection Relay". It turns ON when power failure is detected (voltage drop below threshold). It remains ON as long as the power failure condition persists (i.e., during sustained outage). When power is restored an…	[224, 233, 217]	[0.7608, 0.7233, 0.6851]	0.6277	0.6263	0.0009	0.0023	0.0315	0.0671	52.16	24.02
nemotron-3-super:120b	233	Does M8008 reset OFF after power restores?	Example code: ``` LD M8008 ``` Explanation: Yes, it resets OFF once power is stable; remains ON if faults persist.	We need to respond with two parts: IL program with comments, and explanation. The question: "Does M8008 reset OFF after power restores?" The answer presumably: M8008 is a special internal relay that is set on first scan after power up? Actually, in Mitsubishi FX series, M8000 is RUN monitor (ON in RUN). M8001 is initial pulse (ON for one scan at start of RUN). M8002 is initial pulse OFF? Let's re…	We need to answer: "Does M8008 reset OFF after power restores?" Provide answer in the format: Example code (maybe just LD M8008) and explanation. Based on reference examples: they gave example code for M8007, M8005, M8019. For M8008 we need to answer similar: Provide IL code line(s) and explanation. We need to be a professional PLC programming engineer with expertise in Mitsubishi FX-series Instr…	[229, 218, 283]	[0.8255, 0.6903, 0.8183]	0.5591	0.6902	0.0011	0.0208	0.0245	0.079	52.13	26.01
nemotron-3-super:120b	234	Can M8008 work without backup power?	Example code: ``` LD M8008 ``` Explanation: No, requires UPS or internal protection to detect power-off and handle logic.	We need to respond with two parts: IL program with comments, and explanation. Also answer the question: "Can M8008 work without backup power?" M8008 is a special internal relay in Mitsubishi FX series: M8008 is "Battery low flag"? Actually M8008 is "Battery low flag" for FX series? Let's recall: In FX series, special relays: M8000 = RUN monitor; M8001 = Initial pulse; M8002 = After RUN; M8003 = O…	We need to answer: "Can M8008 work without backup power?" Provide answer based on reference examples. Likely they want to say M8008 is a special relay: M8008 is "Initial pulse (one scan after power on)"? Actually in Mitsubishi FX series, M8000 is RUN monitor, M8001 is RUN monitor, M8002 is initial pulse, M8003 is after RUN? Let's recall: In FX series, special relays: M8000 = RUN monitor (ON durin…	[233, 236, 238]	[0.6951, 0.5717, 0.5563]	0.5424	0.5041	0.0011	0.0009	0.0337	0.0374	52.13	52.24
nemotron-3-super:120b	235	When does M8009 turn ON?	Example code: ``` LD M8009 OUT Y0 ``` Explanation: M8009 is ON when external 24V supply is cut off, indicating voltage insufficient.	We need to answer: Provide IL code for a PLC program in Mitsubishi FX3U/FX3UC Instruction List (IL) with comments, and then explanation of program logic. Also answer: "When does M8009 turn ON?" M8009 is a special internal relay in Mitsubishi FX series: It is the "Run" flag? Actually M8000 is RUN (CPU in RUN mode). M8001 is INITIAL PULSE (first scan). M8002 is ONE SCAN PULSE (each scan). M8003 is …	We need to answer: When does M8009 turn ON? Provide example code in IL with comments, and explanation. We must follow the format: Part One: IL program with line-by-line English comments. Part Two: Program Logic Explanation. We need to base on reference examples: they gave simple examples: LD M8007; OUT Y0 etc. So for M8009 we need to provide code that shows when it's ON: probably LD M8009; OUT Y0…	[225, 280, 200]	[0.9628, 0.9396, 0.7902]	0.2886	0.3822	0.0011	0.0074	0.0282	0.0449	52.08	52.33
nemotron-3-super:120b	236	How to monitor external power using M8009?	Example code: ``` LD M8009 OUT M20 ``` Explanation: If 24V is lost, M20=ON, triggering equipment shutdown or lockout.	We need to answer: How to monitor external power using M8009? Provide IL code for Mitsubishi FX3U/FX3UC with line-by-line English comments, then explanation. We need to recall M8009 is a special internal relay that indicates external power (24V DC) status? Actually, in Mitsubishi FX series, M8000-M8019 are special internal relays. M8009 is "External Power (24V DC) OK" or "External Power Failure"?…	We need to answer based on reference examples. The user asks: "How to monitor external power using M8009?" Provide answer with Part One: complete IL program with line-by-line English comments. Part Two: explanation of logic flow. We need to recall what M8009 is in Mitsubishi FX series: M8009 is a special auxiliary relay that indicates "External Power Supply Failure" or "Power Supply Failure"? Act…	[239, 191, 234]	[0.6007, 0.5438, 0.5717]	0.4988	0.5323	0.0009	0.0009	0.0263	0.0361	52.0	52.3
nemotron-3-super:120b	237	How does M8009 differ from M8008?	Example code: ``` LD M8008 LD M8009 ``` Explanation: M8008 detects AC main power; M8009 detects DC 24V loss.	Okay, the user is asking about Mitsubishi FX-series PLC programming, specifically requesting an IL program for FX3U/FX3UC with detailed comments and a logic explanation. They also want a comparison between M8009 and M8008. Hmm, this seems like a professional engineering query - probably from someone working on industrial automation who needs precise technical details. The way they specified "Inst…	We need to answer: "How does M8009 differ from M8008?" Provide example code and explanation similar to reference examples. We need to give IL program with line-by-line English comments, then program logic explanation. We need to be a professional PLC programming engineer with expertise in Mitsubishi FX-series Instruction List programming. We need to answer based on reference examples: they gave e…	[230, 281, 243]	[0.9656, 0.8166, 0.851]	0.3572	0.5562	0.001	0.0071	0.0248	0.044	52.17	52.3
nemotron-3-super:120b	238	Can M8009 be used for emergency response in small systems?	Example code: ``` LD M8009 OUT Y10 ``` Explanation: Yes, 24V loss triggers Y10 for safety handling.	We need to respond in two parts: Part One: Mitsubishi FX3U/FX3UC IL Instruction List code with line-by-line English comments. Part Two: Program Logic Explanation step-by-step. We need to answer the question: "Can M8009 be used for emergency response in small systems?" So we need to discuss usage of M8009 (the "Run" flag? Actually in Mitsubishi FX series, M8000 is RUN, M8001 is INITIAL PULSE, M800…	We need to answer the question: "Can M8009 be used for emergency response in small systems?" Provide IL code with comments and explanation. Must follow reference examples style. Provide code using M8009 (special relay). Need to know what M8009 is. In Mitsubishi FX series, M8009 is a special relay for "Battery low" or "Power failure detection"? Let's recall: M8008 is "Power failure detection" (or …	[213, 270, 232]	[0.725, 0.5706, 0.5617]	0.3055	0.376	0.0004	0.0023	0.0129	0.0296	52.11	52.35
nemotron-3-super:120b	239	Does M8009 detect isolated supplies?	Example code: ``` LD M8009 ``` Explanation: Ensure signal source syncs with 24V; isolated circuits may need additional detection.	We need to answer: The user asks: "You are a professional PLC programming engineer with expertise in Mitsubishi FX-series Instruction List programming. Please provide your response in two parts: [Part One] - Mitsubishi FX3U/FX3UC IL Instruction List Code. Write the complete IL program with line-by-line English comments explaining each instruction. [Part Two] - Program Logic Explanation. Provide a…	We need to answer the question: "Does M8009 detect isolated supplies?" Based on the reference examples, M8009 is a special internal relay indicating 24V DC power loss (external power). In Mitsubishi FX series, M8009 is "Power Failure Flag" or "External Power Failure Detection" (or "External Power Supply Failure"). It indicates loss of 24V DC external supply, not isolated supplies? The question: "…	[236, 222, 238]	[0.6007, 0.5307, 0.5346]	0.4745	0.5109	0.0008	0.0009	0.0187	0.0235	52.05	52.27
nemotron-3-super:120b	240	What is special about M8011?	Example code: ``` LD M8011 OUT Y0 ``` Explanation: M8011 toggles ON/OFF at ~10ms intervals for high-frequency pulses.	We need to produce answer in two parts: Part One: IL code with line-by-line English comments explaining each instruction. Part Two: Program logic explanation in engineering documentation style. Also need to answer: "What is special about M8011?" So we need to include that answer in Part Two presumably. The question: "What is special about M8011?" So we need to answer that as part of the program l…	We need to answer: "What is special about M8011?" Provide answer based on reference examples. The reference examples show M8011 ~10ms cycle. So answer: M8011 is a special internal relay that toggles ON/OFF every 10ms (or 5ms? Actually M8011 is 10ms clock). In FX series, M8011 is a 10ms clock pulse (ON for 5ms, OFF for 5ms). Also M8012 is 100ms clock. So answer: M8011 is a special internal relay u…	[243, 270, 205]	[0.8489, 0.7723, 0.7388]	0.2323	0.5635	0.0008	0.0042	0.0247	0.0697	52.08	31.97
nemotron-3-super:120b	241	How to generate fast blinking with M8011?	Example code: ``` LD M8011 OUT Y10 ``` Explanation: Y10 blinks at 10ms intervals, too fast to see, used for testing or high-speed counting.	We need to answer: "How to generate fast blinking with M8011?" The user wants a Mitsubishi FX3U/FX3UC IL (Instruction List) program with line-by-line English comments, then explanation. We need to produce IL code that uses M8011 (a special relay for 10 ms clock? Actually M8011 is a "10ms clock" or "100ms"? Let's recall: In Mitsubishi FX series, special internal relays: M8000 - M8011? Actually M80…	We need to answer based on reference examples. The user asks: "How to generate fast blinking with M8011?" We need to provide Part One: complete IL program with line-by-line English comments. Part Two: program logic explanation. We need to recall what M8011 is: In Mitsubishi FX series, M8011 is a special internal relay: 10ms clock (or 100ms? Let's recall: M8011 is a 10ms clock? Actually M8011 is a…	[249, 242, 211]	[0.8, 0.5633, 0.5465]	0.5326	0.4844	0.001	0.0022	0.0345	0.0335	52.11	52.33
nemotron-3-super:120b	242	Is M8011 suitable for precise timing?	Example code: ``` LD M8011 OUT C0 ``` Explanation: Counting may be affected by scan time; use hardware timers for high accuracy.	We need to answer: Provide IL code for Mitsubishi FX3U/FX3UC with comments, then explanation, then answer to question: Is M8011 suitable for precise timing? Likely answer: M8011 is a 10ms clock, not suitable for precise timing, use timers. We need to produce two parts. Provide IL program; need to assume a sample task? The user didn't specify exact functionality. Perhaps they want a generic exampl…	We need to answer based on reference examples. The user asks: "Is M8011 suitable for precise timing?" We must answer with example code and explanation similar to prior pattern. Provide IL code line-by-line with English comments, then explanation. Use M8011 toggles ~10ms, not precise. So answer: No, not suitable for precise timing; use timer or RTC. Provide example code showing usage maybe for hig…	[252, 240, 258]	[0.9342, 0.5845, 0.8028]	0.427	0.5537	0.0009	0.0052	0.0308	0.0477	52.2	52.3
nemotron-3-super:120b	243	What is the difference between M8011 and M8012?	Example code: ``` LD M8011 LD M8012 ``` Explanation: M8011 ~10ms cycle, M8012 ~100ms cycle.	We need to respond with two parts: Part One: Mitsubishi FX3U/FX3UC IL Instruction List Code, with line-by-line English comments. Part Two: Program Logic Explanation. Also answer the question: "What is the difference between M8011 and M8012?" So we need to provide answer as part of explanation? Likely part two includes explanation of program logic and answer to the question. So we need to give IL …	We need to answer the question: "What is the difference between M8011 and M8012?" Provide answer based on reference examples: M8011 toggles at ~10ms intervals for high-frequency pulses. M8012 is a 100ms clock (maybe 100ms ON/OFF? Actually M8012 is a 100ms clock, M8013 is 1s? Wait from example: M8004 (1s) and M8013 (1s) have longer cycles; M8012 (100ms) is faster. So M8012 is a 100ms clock. M8011 …	[247, 240, 237]	[0.8849, 0.8489, 0.851]	0.318	0.4855	0.0009	0.0013	0.0244	0.0374	52.14	49.18
nemotron-3-super:120b	244	What if scan time exceeds 10ms?	Example code: ``` LD M8011 ``` Explanation: The bit may toggle multiple times per scan, but only the current state is read, leading to instability.	We need to produce a response with two parts: IL code for a Mitsubishi FX3U/FX3UC PLC, with line-by-line English comments. Then program logic explanation. Also we need to answer: "What if scan time exceeds 10ms?" So we need to address that in the answer. We need to be professional PLC programming engineer. Provide IL code (Instruction List) for some scenario? The question does not specify the exa…	We need to answer the question: "What if scan time exceeds 10ms?" Provide IL code with comments and explanation. The reference examples show they ask about certain special relays. The question: "What if scan time exceeds 10ms?" Likely they refer to special relay M8011 (scan time overrun flag) or M8010? Let's recall Mitsubishi FX series special relays: M8000 RUN monitor, M8001 initial pulse (first…	[204, 268, 252]	[0.4781, 0.3193, 0.3397]	0.1513	0.3807	0.0004	0.005	0.0229	0.0389	52.16	52.3
nemotron-3-super:120b	245	What pulse cycle does M8012 produce?	Example code: ``` LD M8012 OUT Y0 ``` Explanation: Toggles ON/OFF every ~100ms, used for slower blinking or pulses.	We need to answer: Provide IL code for Mitsubishi FX3U/FX3UC series in Instruction List format, with line-by-line English comments. Then provide program logic explanation in engineering style. Also answer the question: What pulse cycle does M8012 produce? M8012 is a special auxiliary relay: M8012 is a 100ms pulse (or maybe 10ms? Let's recall: In Mitsubishi FX series, M8010 is 10ms clock, M8011 is…	We need to answer: "What pulse cycle does M8012 produce?" Provide answer in format similar to reference examples: include example code and explanation. We need to produce Part One: complete IL program with line-by-line English comments. Part Two: step-by-step description. We need to base on reference examples: they gave examples of M8013 etc. M8012 is a special internal relay in Mitsubishi FX ser…	[250, 119, 262]	[0.6577, 0.526, 0.5671]	0.4301	0.4151	0.0012	0.0027	0.0367	0.0507	52.12	52.22
nemotron-3-super:120b	246	Can M8012 drive a test lamp?	Example code: ``` LD M8012 OUT Y5 ``` Explanation: Y5 blinks at 0.1s intervals, visible to the eye.	We need to answer: Provide IL program for Mitsubishi FX3U/FX3UC with line-by-line English comments, and then program logic explanation. The question: "Can M8012 drive a test lamp?" So we need to write a program that tests whether M8012 (which is a special internal relay: "One scan after power on" or "Initial pulse"? Actually M8012 is the "One scan after power on" (initial pulse) for FX series? Le…	We need to answer: "Can M8012 drive a test lamp?" Provide IL program with line-by-line English comments, then explanation. Use examples as reference. M8012 is a special auxiliary relay for 100ms clock (0.1 sec). It toggles every 0.1s? Actually M8012 is 100ms clock, high for 50ms low for 50ms? In Mitsubishi FX, M8012 is a 100ms clock (0.1 sec) that toggles each scan? It is a 100ms pulse? Actually …	[251, 247, 259]	[0.7073, 0.4729, 0.4428]	0.3185	0.4654	0.0004	0.0025	0.0095	0.0444	52.08	49.91
nemotron-3-super:120b	247	Compare M8012 with M8004 and M8013?	Example code: ``` LD M8004 LD M8012 LD M8013 ``` Explanation: M8004(1s) and M8013(1s) have longer cycles; M8012(100ms) is faster.	We need to answer: Provide IL program for Mitsubishi FX3U/FX3UC with comments, and then explanation. Also compare M8012 with M8004 and M8013. Probably they ask to compare these special auxiliary relays: M8012 (One second clock), M8004 (Run flag?), M8013 (One hundred millisecond clock?). Let's recall: In Mitsubishi FX series, special auxiliary relays: M8000 = RUN (or start?), M8001 = STOP? Actuall…	We need to produce answer: compare M8012 with M8004 and M8013. Provide IL code examples with comments, and explanation. Use the reference examples style. Provide part one: IL program with line-by-line English comments. Part two: program logic explanation. We need to compare M8012 (100ms clock), M8004 (10ms clock? Actually M8004 is 10ms clock? Let's recall: M8000 is RUN monitor, M8001 is initial p…	[243, 253, 205]	[0.8849, 0.8095, 0.7655]	0.3781	0.5268	0.0006	0.0016	0.0288	0.0473	52.06	52.34
nemotron-3-super:120b	248	How to implement a 0.1s counter with M8012?	Example code: ``` LD M8012 OUT C10 ``` Explanation: C10 increments every 0.1s; 10 counts ≈1s. Accuracy depends on scan time.	We need to respond with two parts: Part One: Mitsubishi FX3U/FX3UC IL Instruction List code for a 0.1s counter using M8012 (which is a special auxiliary relay that toggles every 0.1s? Actually M8012 is a 10ms clock? Wait: In Mitsubishi FX series, M8012 is a 0.1s (100ms) clock? Let's recall: In FX series, M8000 is RUN monitor, M8001 is INITIAL pulse, M8002 is after RUN, M8003 is always ON, M8010 i…	We need to produce answer: Part One: IL program with line-by-line English comments for implementing a 0.1s counter with M8012. Part Two: explanation of logic flow. M8012 is a special relay: 0.1 second clock (100 ms) in Mitsubishi FX series. It toggles every 0.1 s (i.e., 5 Hz? Actually M8012 is a 0.1s clock: ON for 0.1s, OFF for 0.1s? Actually M8012 is a 0.1s clock: toggles every 0.1s, i.e., a squ…	[256, 199, 226]	[0.6117, 0.4738, 0.4871]	0.3954	0.4032	0.0005	0.005	0.0352	0.0312	52.11	52.3
nemotron-3-super:120b	249	How to stop M8012 blinking?	Example code: ``` LD M8012 OUT M20 ``` Explanation: M8012 is built-in and cannot be stopped by program; only PLC stop or power-off stops it.	Okay, the user is asking about stopping M8012 blinking in Mitsubishi FX-series PLCs, specifically requesting IL programming examples and explanations. Hmm, this is actually a trick question - M8012 is a special relay that's designed to blink at 0.5-second intervals by default. The user might be confusing it with other special relays like M8011 (10ms clock) or M8013 (1s clock). Let me verify FX3U …	We need to answer based on reference examples: Provide IL code with line-by-line English comments, and program logic explanation. The question: "How to stop M8012 blinking?" M8012 is a special relay: In Mitsubishi FX series, M8012 is a 10ms clock pulse? Actually M8012 is a 10ms clock? Let's recall: M8010 is 100ms clock, M8011 is 10ms clock? Actually M8011 is 10ms clock (fast blink). M8012 is 100m…	[241, 261, 202]	[0.8, 0.6042, 0.5807]	0.5607	0.433	0.0086	0.0026	0.0542	0.048	52.04	52.27
nemotron-3-super:120b	250	What is the default cycle of M8013 in most models?	Example code: ``` LD M8013 OUT Y0 ``` Explanation: Typically a 1s ON / 1s OFF pulse for periodic blinking.	We need to answer two parts: Provide IL code for Mitsubishi FX3U/FX3UC with English comments, and program logic explanation. The question: "What is the default cycle of M8013 in most models?" So we need to answer that. The user wants the IL program with line-by-line comments and then explanation. The answer must include the answer to the question: default cycle of M8013 in most models. In Mitsubi…	We need to answer the question: "What is the default cycle of M8013 in most models?" Provide answer according to reference examples. M8013 is a special internal relay (special auxiliary relay) in Mitsubishi FX series, used as a 1-second clock (or maybe 100ms?). Let's recall: M8012 is 100ms clock (0.1 sec), M8013 is 1 sec clock? Actually M8012 is 100ms clock, M8013 is 1 sec clock, M8014 is 10 sec?…	[245, 280, 247]	[0.6577, 0.5959, 0.5622]	0.4182	0.3729	0.0011	0.0009	0.0406	0.0506	52.07	30.81
nemotron-3-super:120b	251	How to drive a warning lamp with M8013?	Example code: ``` LD M8013 OUT Y10 ``` Explanation: Y10 blinks at 1s intervals to alert personnel.	We need to answer: Provide IL code for Mitsubishi FX3U/FX3UC instruction list (IL) programming to drive a warning lamp with M8013. M8013 is a special internal relay that is ON for one scan when the PLC is in RUN mode (or maybe it's a 1-second clock? Let's recall: In Mitsubishi FX series, M8000 is RUN monitor (ON in RUN), M8001 is initial pulse (first scan after power up). M8013 is "1 second clock…	We need to produce answer: Part One: IL program with line-by-line English comments. Part Two: explanation. Question: "How to drive a warning lamp with M8013?" M8013 is a special internal relay: In Mitsubishi FX series, M8013 is "10ms clock pulse"? Let's recall: M8000 series: M8000 = RUN monitor (ON in RUN), M8001 = Initial pulse (ON for one scan at start), M8002 = After RUN, M8003 = ... Actually …	[246, 249, 231]	[0.7073, 0.4372, 0.4403]	0.4544	0.4449	0.0009	0.0011	0.0272	0.0296	52.16	52.38
nemotron-3-super:120b	252	Can M8013 be used for precise timing?	Example code: ``` LD M8013 OUT C0 ``` Explanation: Approximate timing; use RTC or timer for higher precision.	We need to answer the user's request: Provide IL code for Mitsubishi FX3U/FX3UC with comments, and then explanation. Also answer the question: "Can M8013 be used for precise timing?" So we need to give answer in the explanation part. We need to produce IL code: instruction list for FX series. Typically instructions: LD, AND, OR, OUT, etc. For precise timing we have special relays like M8013 (10 m…	We need to answer: "Can M8013 be used for precise timing?" Provide example code line-by-line with English comments, and then explanation. We need to follow reference examples style. The question: "Can M8013 be used for precise timing?" In reference examples, they answered about M8012 and M8013: they said yes, Y1 blinks at 0.1s, Y2 at 1s, no conflict. But precise timing? M8013 is a 1 second clock …	[242, 253, 273]	[0.9342, 0.6366, 0.6701]	0.507	0.5068	0.0024	0.0072	0.028	0.0369	52.14	52.28
nemotron-3-super:120b	253	Can M8012 and M8013 be used together?	Example code: ``` LD M8012 OUT Y1 LD M8013 OUT Y2 ``` Explanation: Yes. Y1 blinks at 0.1s, Y2 at 1s, no conflict.	We need to answer: "Can M8012 and M8013 be used together?" Provide two parts: Part One: Mitsubishi FX3U/FX3UC IL Instruction List code with line-by-line English comments. Part Two: program logic explanation. The question: "Can M8012 and M8013 be used together?" Probably they want a program that uses both M8012 and M8013, and explain if they can be used together. M8012 is "10ms Clock" (or 10 ms cl…	We need to answer: "Can M8012 and M8013 be used together?" Provide example code in IL with line-by-line English comments, and then explanation. Use reference examples style. We need to know what M8012 and M8013 are in Mitsubishi FX series. M8000 series are special auxiliary relays. M8012 is "100ms clock" (or maybe "100ms pulse"? Actually M8011 is 10ms clock, M8012 is 100ms clock, M8013 is 1s cloc…	[208, 243, 264]	[0.8792, 0.7583, 0.6861]	0.391	0.3748	0.0038	0.0026	0.0415	0.0427	52.1	52.35
nemotron-3-super:120b	254	Can you change M8013’s period via program?	Example code: ``` LD M8013 ``` Explanation: No; period is fixed by internal clock and cannot be modified.	We need to answer in two parts: Part One: Mitsubishi FX3U/FX3UC IL Instruction List code with line-by-line English comments explaining each instruction. Part Two: Program logic explanation in engineering documentation style. Question: "Can you change M8013’s period via program?" So we need to write a program that perhaps demonstrates that you cannot change M8013 period via program, or you can? Ac…	We need to answer the question: "Can you change M8013’s period via program?" Provide answer based on reference examples. Likely answer: No, M8013 is a special internal relay with fixed period (1s ON/1s OFF) and cannot be changed by program. Provide IL example showing usage but note cannot change period. Provide explanation. So final answer should be in two parts: Part One: IL program with line-by…	[256, 218, 250]	[0.5645, 0.5384, 0.5049]	0.5975	0.6566	0.0057	0.0069	0.0341	0.0426	52.08	52.31
nemotron-3-super:120b	255	What is the oscillation period of M8014?	Example code: ``` LD M8014 OUT Y0 ``` Explanation: Approximately 1-minute ON/OFF cycle, used for long-period indication.	We need to produce IL program for Mitsubishi FX3U/FX3UC with line-by-line English comments. Then explanation of logic flow. Also answer the question: "What is the oscillation period of M8014?" In Mitsubishi PLC, M8014 is a special internal relay for 10ms clock? Actually need recall: M8010 = 10ms clock? Let's recall: In Mitsubishi FX series, special relays: M8000 = RUN monitor, M8001 = Initial pul…	We need to answer: "What is the oscillation period of M8014?" Provide code and explanation per style. Likely M8014 is a special auxiliary relay for 100ms clock? Actually M8013 is 1s clock (1s ON/1s OFF). M8014 is 100ms clock? Let's recall: In Mitsubishi FX series, M8013 is 1 second clock, M8014 is 100ms clock, M8015 is 10ms clock? Wait: I think M8013 is 1 second, M8014 is 100ms, M8015 is 10ms, M8…	[250, 262, 254]	[0.6314, 0.5838, 0.5552]	0.5018	0.4761	0.0011	0.003	0.0315	0.0547	52.07	43.98
nemotron-3-super:120b	256	How to use M8014 for minute counting?	Example code: ``` LD M8014 OUT C0 ``` Explanation: Toggles every minute, used for long-duration accumulation.	We need to provide answer: Part One: IL code for Mitsubishi FX3U/FX3UC using M8014 for minute counting. Provide line-by-line English comments. Part Two: explanation. We must be professional. Provide IL code: Use M8014 which is a special internal relay that turns ON for one scan every minute? Actually M8014 is the 1-minute clock (or 1-second?). Let's recall: In Mitsubishi FX series, special intern…	We need to produce answer: Part One: complete IL program with line-by-line English comments for using M8014 for minute counting. Part Two: explanation. We need to recall M8014 is a special internal relay for minute counting? Actually in Mitsubishi FX series, M8014 is a "minute clock" internal relay that toggles each minute? Let's recall: M8000 series: M8000 RUN monitor; M8001 Initial pulse; M8002…	[266, 248, 262]	[0.6297, 0.6117, 0.5886]	0.4212	0.4403	0.0011	0.0054	0.0344	0.0314	52.1	52.35
nemotron-3-super:120b	257	Can M8014 replace the RTC?	Example code: ``` LD M8014 ``` Explanation: Only minute-level toggling, no date/time details; cannot fully replace RTC.	We need to answer the user's request: Provide IL code for Mitsubishi FX3U/FX3UC with line-by-line English comments, and then a program logic explanation. The question: "Can M8014 replace the RTC?" So they want a program that perhaps uses M8014 (the real-time clock flag) to replace the RTC? Actually M8014 is a special auxiliary relay: "RTC Clock (Real Time Clock) – 1 minute pulse" maybe? Let's rec…	We need to answer: "Can M8014 replace the RTC?" Provide IL code with comments and explanation. Need to know what M8014 is. In Mitsubishi FX series, M8014 is "10ms clock pulse" maybe? Actually M8014 is "10ms clock" (or "100ms"? Let's recall: M8012 is 0.1s clock, M8013 is 1s clock, M8014 is 10s? Wait: In FX series, special relays: M8012 = 0.1 sec clock, M8013 = 1 sec clock, M8014 = 10 sec clock, M8…	[269, 253, 274]	[0.7663, 0.6471, 0.6128]	0.5287	0.5678	0.0004	0.0011	0.0224	0.0388	52.13	52.35
nemotron-3-super:120b	258	Is M8014 suitable for higher frequency timing?	Example code: ``` LD M8014 ``` Explanation: No; use M8012 or M8013 for faster requirements.	We need to answer in two parts: Part One: Mitsubishi FX3U/FX3UC IL Instruction List code with line-by-line English comments explaining each instruction. Part Two: Program logic explanation in engineering documentation style. Question: "Is M8014 suitable for higher frequency timing?" So we need to answer that question, presumably in Part Two (or maybe in both). Likely we need to include the answer…	We need to answer: "Is M8014 suitable for higher frequency timing?" Provide answer in format: Part One - IL program with line-by-line English comments. Part Two - Program Logic Explanation. Use reference examples as guidance. Provide example code using M8014 perhaps for higher frequency timing? The question: "Is M8014 suitable for higher frequency timing?" Likely answer: M8014 is a special auxili…	[242, 259, 262]	[0.8028, 0.5773, 0.591]	0.3344	0.3901	0.001	0.0021	0.0265	0.0258	52.06	52.3
nemotron-3-super:120b	259	M8014 may not be implemented on some models?	Example code: ``` LD M8014 ``` Explanation: Yes; check the model manual.	We need to answer with two parts: IL code for Mitsubishi FX3U/FX3UC with comments, and explanation. Also answer the question: "M8014 may not be implemented on some models?" Probably we need to note that M8014 is a special internal relay for "first scan" or "initial pulse"? Actually M8014 is "initial pulse" (first scan) in FX series? Let's recall: In FX series, M8000 is RUN monitor, M8001 is initi…	We need to answer the question: "M8014 may not be implemented on some models?" According to reference examples, we need to provide example code and explanation. The question is about M8014, a special relay in Mitsubishi FX series. M8014 is "Power failure detection"? Actually M8014 is "Battery low flag"? Let's recall: In FX series, special relays M8000-M80FF. M8014 is "Battery low" or "Low battery…	[260, 253, 200]	[0.7045, 0.638, 0.6051]	0.3591	0.447	0.0005	0.0069	0.0242	0.0219	52.03	52.29
nemotron-3-super:120b	260	What function does M8015 have on some models?	Example code: ``` LD M8015 OUT Y0 ``` Explanation: Used to disable or preset timers, or as an internal mode flag, depending on the manual.	We need to respond in two parts: Part One: Mitsubishi FX3U/FX3UC IL Instruction List code with line-by-line English comments. Part Two: Explanation of program logic flow. Also need to answer the question: "What function does M8015 have on some models?" This is likely part of the explanation or separate. The question: "What function does M8015 have on some models?" Probably they want answer after …	We need to answer the question: "What function does M8015 have on some models?" Provide answer similar to reference examples: give example code and explanation. We need to be a professional PLC programming engineer with expertise in Mitsubishi FX-series Instruction List programming. Provide answer based on reference examples. So we need to give example code snippet using M8015 and line-by-line En…	[270, 259, 205]	[0.7896, 0.7045, 0.6991]	0.4496	0.5138	0.0006	0.0005	0.0382	0.0342	52.13	52.32
nemotron-3-super:120b	261	How to pause timers using M8015?	Example code: ``` LD M8015 AND T0 OUT Y10 ``` Explanation: When M8015=ON, timers are paused; actual behavior depends on the model.	We need to produce IL code for Mitsubishi FX3U/FX3UC instruction list. The question: "How to pause timers using M8015?" So we need to explain using the special relay M8015 which is "RUN monitor"? Actually M8015 is "PLC RUN flag"? Let's recall: In Mitsubishi FX series, M8015 is "RUN monitor" (the PLC is in RUN mode). Wait: Actually M8000 is RUN, M8001 is STOP, M8002 is initial pulse, M8003 is erro…	We need to answer: How to pause timers using M8015? Provide IL code with line-by-line English comments, and explanation of logic flow. Use Mitsubishi FX-series IL. M8015 is the "RUN monitor" or "CPU RUN" flag? Actually M8015 is "RUN monitor" (or "CPU RUN"?). Let’s recall: In Mitsubishi FX series, M8000 = RUN monitor (ON when PLC in RUN). M8001 = initial pulse (ON at start of RUN). M8002 = initial…	[203, 249, 193]	[0.6721, 0.6042, 0.5567]	0.5698	0.6791	0.002	0.0005	0.0359	0.032	52.07	52.32
nemotron-3-super:120b	262	What is M8015’s relation to actual timers?	Example code: ``` LD M8015 ``` Explanation: Can force timers to pause or reset; refer to model documentation.	We need to produce answer in two parts: IL program for Mitsubishi FX3U/FX3UC with line-by-line English comments, then explanation of logic flow, then answer to question: "What is M8015’s relation to actual timers?" We need to answer that. We must be a professional PLC programming engineer. Provide IL code. Need to assume a scenario? The user didn't specify a specific task. We need to infer maybe …	We need to answer: "What is M8015’s relation to actual timers?" Based on reference examples, we need to provide answer likely similar style: provide example code and explanation. The user asks: "What is M8015’s relation to actual timers?" So we need to respond with answer: M8015 is a special auxiliary relay used to reset all timers (and counters) in Mitsubishi FX series. It resets the timer accum…	[203, 281, 263]	[0.7272, 0.6842, 0.6612]	0.4735	0.6337	0.0005	0.0011	0.0259	0.039	52.13	50.88
nemotron-3-super:120b	263	If RST M8015 is used, will timers resume?	Example code: ``` LD X0 RST M8015 ``` Explanation: May not work if reserved by system; some models allow manual clear.	We need to produce answer with two parts: IL code for Mitsubishi FX3U/FX3UC with comments, then explanation. Also answer the specific question: If RST M8015 is used, will timers resume? Provide answer: M8015 is the "timer enable" (or "timer run"?) Actually M8015 is "Timer/Counter Enable" flag? Let's recall: In Mitsubishi FX series, M8015 is "Timer/Counter Enable" (T/C Enable). Setting M8015 = ON …	We need to answer: "If RST M8015 is used, will timers resume?" Provide answer based on reference examples and knowledge of Mitsubishi FX series. M8015 is a special auxiliary relay that indicates "RUN mode" or "RUN"? Actually M8015 is "RUN monitor" or "RUN flag"? Let's recall: In Mitsubishi FX series, special relays: M8000 = RUN monitor (ON in RUN), M8001 = Initial pulse (ON for one scan at power …	[203, 233, 261]	[0.664, 0.5288, 0.6557]	0.2947	0.3836	0.001	0.0007	0.0283	0.012	52.1	52.36
nemotron-3-super:120b	264	Can M8015 be used as a general bit?	Example code: ``` LD M8015 OUT M10 ``` Explanation: Not recommended; system-reserved function may cause interference.	We need to produce IL code for Mitsubishi FX3U/FX3UC Instruction List (IL) language, with line-by-line English comments. Also need to answer the question: "Can M8015 be used as a general bit?" Provide answer presumably in part two explanation. So we need to produce part one: IL program code. We need to decide on a sample program. The question is generic: "Can M8015 be used as a general bit?" So w…	We need to answer: "Can M8015 be used as a general bit?" Provide IL code with comments, and explanation. We need to follow the reference examples: they provide example code with line-by-line comments, then explanation. M8015 is a special relay in Mitsubishi FX series: it's the "RUN" flag? Let's recall: M8000 is RUN (or maybe M8000 is RUN). Actually in FX series, special relays: M8000 = RUN, M8001…	[253, 242, 199]	[0.6861, 0.6287, 0.6023]	0.393	0.4329	0.0004	0.0071	0.0194	0.0191	52.07	52.41
nemotron-3-super:120b	265	When does M8016 turn ON?	Example code: ``` LD M8016 OUT Y0 ``` Explanation: ON while the PLC reads or displays the RTC, pausing updates.	We need to produce IL code for Mitsubishi FX3U/FX3UC with line-by-line English comments. Then explanation of program logic, and answer: When does M8016 turn ON? M8016 is a special auxiliary relay in FX series: It is "1ms timer flag"? Actually M8016 is "10ms timer flag"? Let's recall: In Mitsubishi FX series, M8000 series are special relays. M8016 is "One second clock"? Wait: M8000 = RUN monitor; …	We need to answer: When does M8016 turn ON? Provide IL code with line-by-line English comments (Part One) and then explanation (Part Two). This is similar to reference examples: they gave code "LD M8016" "OUT Y0". So we need to output IL program that loads M8016 and outputs to Y0 (or any output) with comments describing each line. Then explanation: When does M8016 turn ON? According to Mitsubishi…	[210, 280, 275]	[0.9549, 0.9418, 0.9515]	0.3031	0.3947	0.0006	0.0005	0.0269	0.0449	52.12	52.21
nemotron-3-super:120b	266	How to use M8016 with screen time display?	Example code: ``` LD M8016 AND M10 OUT M20 ``` Explanation: M10 may request display; M8016=ON indicates RTC read, pausing screen update.	We need to produce a response in two parts: Part One: Mitsubishi FX3U/FX3UC IL Instruction List code with line-by-line English comments. Part Two: explanation of logic flow. The question: "How to use M8016 with screen time display?" M8016 is a special internal relay in Mitsubishi FX series: M8016 is the "100ms clock" or "100ms pulse"? Let's recall: M8016 is "100ms clock" (or "100ms pulse"?). Actu…	We need to answer based on reference examples: Provide IL code line-by-line with English comments, then explanation. We need to use M8016 with screen time display. M8016 is a special relay: ON while the PLC reads or displays the RTC, pausing updates. So perhaps they want to display time on a screen (like an HMI) using M8016 to latch display update? Or perhaps they want to use M8016 to trigger a t…	[256, 265, 241]	[0.6297, 0.5428, 0.5091]	0.4164	0.5658	0.0005	0.0021	0.0232	0.0432	52.05	52.27
nemotron-3-super:120b	267	Is M8016 latched?	Example code: ``` LD M8016 OUT M30 ``` Explanation: Usually a transient state ON during RTC read, then OFF.	We need to answer: Provide IL code with comments, then explanation, and answer the question: Is M8016 latched? So we need to explain what M8016 is in Mitsubishi FX-series. M8016 is a special auxiliary relay (M) used for "first scan" or "initial pulse"? Actually in FX series, M8000 is "RUN monitor", M8001 is "initial pulse", M8002 is "first scan", M8003 is "error", etc. Let's recall: In FX series,…	We need to answer: "Is M8016 latched?" Provide answer based on reference examples. Likely they want to give IL code and explanation similar to previous Q&A format. The user asks: "Question: Is M8016 latched?" So we answer: Provide IL code showing usage? Probably they want to answer if M8016 is latched. In Mitsubishi FX series, M8016 is a special relay: "Battery low flag"? Actually M8016 is "Batte…	[228, 281, 160]	[0.9026, 0.472, 0.4734]	0.4015	0.415	0.0005	0.0005	0.0158	0.026	52.03	52.23
nemotron-3-super:120b	268	How to detect when RTC read is complete?	Example code: ``` LDN M8016 OUT Y5 ``` Explanation: M8016=OFF indicates read complete, resume display or operation.	We need to answer: "How to detect when RTC read is complete?" Provide two parts: IL code for FX3U/FX3UC with comments, and program logic explanation. We need to think about how to detect RTC read complete in Mitsubishi FX series. The RTC (real time clock) instructions: There is a "RTC" instruction (FX series) to read the real-time clock into a set of registers (e.g., D8000 series?). Actually, in …	We need to answer: "How to detect when RTC read is complete?" Provide IL code with line-by-line English comments, then explanation. Use Mitsubishi FX-series instruction list. RTC read command: In FX3U, there is instruction "RTCR" (Read Real Time Clock) and "RTCW" (Write). Actually FX3U has "RTCR" to read RTC into data registers D8013-D8019 (year, month, day, hour, minute, second, weekday). There …	[284, 84, 167]	[0.6441, 0.3547, 0.3624]	0.3587	0.3725	0.0003	0.0009	0.0181	0.0231	52.06	52.32
nemotron-3-super:120b	269	If RTC is unused, does M8016 affect?	Example code: ``` LD M8016 ``` Explanation: No; if RTC is not used, M8016 remains OFF.	We need to respond with two parts: Part One: IL program for Mitsubishi FX3U/FX3UC Instruction List, with line-by-line English comments. Need to include explanation about M8016 (RTC related flag). The question: "If RTC is unused, does M8016 affect?" So we need to answer: M8016 is the "RTC (Real Time Clock) ready" flag? Actually in Mitsubishi FX series, M8016 is "RTC data valid flag"? Let's recall:…	We need to answer the question: "If RTC is unused, does M8016 affect?" The user expects answer based on reference examples. Provide IL code and explanation. Likely they want: If RTC unused, M8016 is not used, maybe always off? Let's recall Mitsubishi FX-series special relays: M8014 is minute clock pulse (1 sec? Actually M8014 toggles every 0.5 sec? Let's recall: M8014 is 1 second clock? Actually …	[257, 232, 276]	[0.7663, 0.5393, 0.6925]	0.5704	0.4495	0.001	0.0025	0.0264	0.0395	52.16	52.23
nemotron-3-super:120b	270	What is M8017 used for?	Example code: ``` LD M8017 OUT Y0 ``` Explanation: Adjusts internal RTC by ±30 seconds to correct time drift.	We need to answer with two parts: IL program for Mitsubishi FX3U/FX3UC with line-by-line English comments, and then explanation of program logic, and also answer the question: "What is M8017 used for?" The question is asked: "Question: What is M8017 used for?" So we need to answer that in the response. Likely after Part Two, we answer the question. Or we can incorporate answer in Part Two. The in…	We need to answer: What is M8017 used for? Provide answer based on reference examples. We need to output like: Example code with line-by-line English comments (Part One), then Program Logic Explanation (Part Two). Should follow format similar to reference examples: they gave example code and explanation. So we need to produce answer: Example code with comments, then explanation. We need knowledge…	[260, 240, 209]	[0.7896, 0.7723, 0.6806]	0.2358	0.3614	0.0004	0.0005	0.0132	0.0182	52.05	52.27
nemotron-3-super:120b	271	How to trigger M8017 for correction?	Example code: ``` LD X0 SET M8017 ``` Explanation: When X0=ON, M8017=ON, shifting time ±30s as per model.	We need to answer: Provide IL code for Mitsubishi FX3U/FX3UC instruction list (IL) with line-by-line English comments. Then provide program logic explanation. The question: "How to trigger M8017 for correction?" M8017 is a special auxiliary relay in Mitsubishi PLCs, I think it's used for "Correction mode" or "Correction request" maybe for "Correction of the program"? Actually M8017 is the "Correc…	We need to answer: "How to trigger M8017 for correction?" Based on reference examples. M8017 is a special internal relay in Mitsubishi PLCs: it's the "Battery low" flag? Actually M8017 is "Battery low" or "Correction request"? Let's recall: In Mitsubishi FX series, M8017 is "Correction request" (or "Correction request flag") used for analog input correction? Let's check memory: M8017 is "Correcti…	[272, 211, 197]	[0.6812, 0.5673, 0.5083]	0.4267	0.4772	0.0003	0.0021	0.0214	0.0401	52.07	49.74
nemotron-3-super:120b	272	Does M8017 turn OFF after correction?	Example code: ``` LD M8017 ``` Explanation: Most models auto-reset M8017 to OFF after correction.	We need to answer a question: "Does M8017 turn OFF after correction?" They ask: Provide response in two parts: [Part One] - Mitsubishi FX3U/FX3UC IL Instruction List Code with line-by-line English comments explaining each instruction. [Part Two] - Program Logic Explanation in engineering documentation style. Question: Does M8017 turn OFF after correction? So we need to produce a program that perh…	We need to answer: "Does M8017 turn OFF after correction?" Provide answer based on reference examples. The reference examples show M8017 is a special relay used for time correction (shift time ±30s). The question: does it turn off after correction? Likely M8017 is set by user to trigger correction; after correction, it resets automatically (i.e., turns off). In many PLCs, special relays like M801…	[229, 271, 198]	[0.7389, 0.6812, 0.6603]	0.5559	0.5878	0.0009	0.0025	0.0233	0.084	52.15	18.94
nemotron-3-super:120b	273	Can M8017 adjust by one minute instead of 30s?	Example code: ``` LD M8017 ``` Explanation: No; use RTC write instructions for larger adjustments.	We need to produce two parts: IL code for Mitsubishi FX3U/FX3UC with comments, and explanation. The question: "Can M8017 adjust by one minute instead of 30s?" So we need to answer that question, presumably about adjusting timer or something. M8017 is a special auxiliary relay used for 30-second clock pulse? Let's recall: In Mitsubishi FX series, M8013 is 1-second clock, M8014 is 100ms? Actually M…	We need to answer the question: "Can M8017 adjust by one minute instead of 30s?" The reference examples show usage of M8017 (real-time clock correction flag). The user asks: can M8017 adjust by one minute instead of 30 seconds? We need to answer based on reference examples. We need to provide IL code with line-by-line English comments, and then program logic explanation. We need to explain that M…	[252, 272, 261]	[0.6701, 0.5654, 0.5861]	0.3038	0.4435	0.0009	0.0008	0.0283	0.0263	52.05	52.29
nemotron-3-super:120b	274	Can RTC read and M8017 correction occur simultaneously?	Example code: ``` LD M8016 AND M8017 ``` Explanation: Not recommended; pause display (M8016=ON) before correction (M8017).	We need to answer: provide IL code for Mitsubishi FX3U/FX3UC instruction list programming, with comments, and then explanation. Also answer the question: "Can RTC read and M8017 correction occur simultaneously?" So we need to give answer: yes/no with explanation. We need to produce two parts. Provide IL program: maybe a simple example: reading RTC (Real Time Clock) registers (D8013-D8019) and usi…	We need to answer based on reference examples. The question: "Can RTC read and M8017 correction occur simultaneously?" Provide answer with code and explanation. Likely answer: No, they cannot occur simultaneously because M8016 indicates read in progress; M8017 correction triggers while M8016=ON? Actually M8016 is RTC read/write busy flag (ON during read/write). M8017 is correction request flag. A…	[269, 271, 268]	[0.618, 0.5903, 0.5536]	0.4578	0.5226	0.0005	0.0009	0.0302	0.0398	52.06	52.23
nemotron-3-super:120b	275	When does M8018 turn ON?	Example code: ``` LD M8018 OUT Y0 ``` Explanation: ON when the RTC module or card is detected as inserted.	We need to answer: Provide IL code for a given question? The user asks: "When does M8018 turn ON?" They want IL program and explanation. M8018 is a special internal relay in Mitsubishi FX series: M8018 is the "Pulse output complete flag" or "Pulse output busy"? Actually need recall: In FX series, M8018 is "Pulse output complete flag (Pulse output instruction)". Let's verify: M8010 is "Pulse outpu…	We need to answer: When does M8018 turn ON? Provide IL code with line-by-line English comments, then explanation of program logic flow. The reference examples: they gave simple code: LD M8018; OUT Y0; and explanation. So we need to answer: M8018 turns ON when? We need to recall Mitsubishi FX-series special auxiliary relays. M8018 is "Battery low"? Actually M8005 is battery low. M8019 is RTC error…	[280, 215, 265]	[0.9587, 0.9485, 0.9515]	0.3378	0.5212	0.0006	0.0033	0.03	0.0557	52.11	52.31
nemotron-3-super:120b	276	If no RTC card is inserted, what is M8018?	Example code: ``` LD M8018 ``` Explanation: M8018=OFF, indicating no RTC module or connection error.	We need to answer: Provide IL code for Mitsubishi FX3U/FX3UC with line-by-line English comments, and then explanation. Also answer: If no RTC card is inserted, what is M8018? Likely M8018 is a special auxiliary relay that indicates RTC card present? Let's recall: In Mitsubishi FX series, M8018 is "RTC Card Inserted" flag? Actually M8018 is "RTC Card Not Inserted"? Let's check memory: In FX series…	We need to answer: If no RTC card is inserted, what is M8018? Based on examples: M8018 updates immediately on card change; hardware detection updates M8018 on insertion/removal. So if no RTC card inserted, M8018 is OFF (0). Provide answer possibly with example code line: LD M8018. And explanation: It stays OFF because no card detection triggers OFF. Provide answer in requested format? The user as…	[269, 279, 270]	[0.6925, 0.6261, 0.5957]	0.4994	0.6324	0.0009	0.0132	0.0291	0.0893	52.1	18.6
nemotron-3-super:120b	277	How to protect RTC operations using M8018?	Example code: ``` LD M8018 AND X0 OUT M10 ``` Explanation: Only when RTC module is present (M8018=ON) and X0=ON does RTC read/write occur.	Okay, the user is asking about protecting RTC operations using M8018 in Mitsubishi FX-series PLCs, specifically requesting an IL program with comments and a logic explanation. Hmm, this is a very specific technical request from someone who clearly knows PLC programming - probably an engineer or technician working with Mitsubishi FX3U/FX3UC systems. They're focusing on real-time clock (RTC) protec…	We need to answer with two parts: IL program code with line-by-line English comments, and program logic explanation. The question: "How to protect RTC operations using M8018?" So need to show usage of M8018 (RTC operation flag) to protect RTC operations. M8018 is a special internal relay that turns ON when RTC operation is being performed (i.e., when reading/writing RTC). To protect RTC operation…	[269, 207, 284]	[0.5956, 0.502, 0.5164]	0.4845	0.4865	0.0009	0.003	0.0376	0.0542	52.06	52.21
nemotron-3-super:120b	278	Can M8018 signal card removal?	Example code: ``` LDN M8018 OUT Y5 ``` Explanation: M8018=OFF triggers Y5 warning for card absence.	We need to answer: "Can M8018 signal card removal?" Likely about M8018 is a special relay in Mitsubishi FX series: M8018 is "Battery low flag"? Actually, let’s recall: In FX series, special relays: M8000 = RUN monitor; M8001 = Initial pulse; M8002 = After RUN; M8003 = On after RUN; M8004 = Error; M8005 = Battery low? Not sure. M8018 maybe "Card removal detection"? Actually, there is a special rel…	We need to answer the question: "Can M8018 signal card removal?" Based on context: M8018 is a special auxiliary relay in Mitsubishi FX series indicating SD card insertion? Actually M8018 is "SD card insertion detection" maybe? Let's recall: In FX3U/FX3UC, M8018 is "SD card insertion detection flag". I think M8018 turns ON when an SD card is inserted, and turns OFF when removed. It updates on card…	[279, 257, 218]	[0.6097, 0.5192, 0.5381]	0.5369	0.4809	0.0009	0.0008	0.0175	0.026	52.06	52.22
nemotron-3-super:120b	279	Does M8018 update immediately on card change?	Example code: ``` LD M8018 ``` Explanation: Yes; hardware detection updates M8018 on insertion/removal.	We need to answer: Provide IL code for Mitsubishi FX3U/FX3UC Instruction List with comments, and then explanation. Also answer the question: Does M8018 update immediately on card change? M8018 is a special auxiliary relay indicating "CPU battery low" or "power failure"? Actually, M8018 is "CPU battery low" in FX series? Let's recall: In Mitsubishi FX series, special auxiliary relays M8000-M8051 a…	We need to answer based on reference examples. The user asks: "Question: Does M8018 update immediately on card change?" They want answer likely similar to reference examples: maybe they want an IL code snippet and explanation? The pattern: they gave examples of Q and A: they gave example code and explanation. So we need to answer the question: Does M8018 update immediately on card change? Provide…	[276, 272, 200]	[0.6261, 0.5534, 0.6069]	0.5334	0.4718	0.0008	0.0031	0.0236	0.0537	52.07	38.12
nemotron-3-super:120b	280	When does M8019 turn ON?	Example code: ``` LD M8019 OUT Y0 ``` Explanation: ON when the RTC experiences errors or read/write failures.	We need to produce answer in two parts: Part One: Mitsubishi FX3U/FX3UC IL Instruction List Code with line-by-line English comments. Part Two: Program Logic Explanation. Then answer the question: When does M8019 turn ON? Provide answer. We need to consider typical usage: M8019 is a special auxiliary relay in Mitsubishi FX series. According to documentation, M8019 is "RUN monitor" maybe? Actually …	We need to answer based on reference examples: they gave examples for M8018, M8009, M8016. The question: When does M8019 turn ON? Need to provide answer similar to examples: code snippet and explanation. We need knowledge of Mitsubishi FX3U/FX3UC special relays. M8019 is a special auxiliary relay indicating "RTC data write error"? Let's recall: In Mitsubishi FX series, M8018 is RTC data read/writ…	[275, 235, 265]	[0.9587, 0.9396, 0.9418]	0.3398	0.6192	0.0004	0.0167	0.0212	0.0504	52.15	52.27
nemotron-3-super:120b	281	What is the relationship between M8019 and M8018?	Example code: ``` LD M8018 LD M8019 ``` Explanation: M8018 indicates module presence; M8019 indicates RTC errors. They operate independently.	We need to answer in two parts: Part One: Provide IL program with line-by-line English comments explaining each instruction. Part Two: Program Logic Explanation in engineering documentation style. Then answer the question: What is the relationship between M8019 and M8018? So we need to provide answer to that question, likely after part two. The user asks: "Question: What is the relationship betwe…	We need to answer the question: "What is the relationship between M8019 and M8018?" Based on the reference examples, they want an example code showing the relationship, and then explanation. We need to be a professional PLC programming engineer with expertise in Mitsubishi FX-series Instruction List programming. Provide answer in two parts: Part One - Mitsubishi FX3U/FX3UC IL Instruction List Cod…	[205, 243, 237]	[0.827, 0.7918, 0.8166]	0.2364	0.5258	0.0009	0.0006	0.0211	0.0319	51.99	52.32
nemotron-3-super:120b	282	What actions on RTC error?	Example code: ``` LD M8019 OUT Y10 // Warning lamp MOV K0 D500 // Reset time registers ``` Explanation: Alert operator and attempt reinitialization.	We need to respond with two parts: IL code for Mitsubishi FX3U/FX3UC Instruction List, with line-by-line English comments. Then explanation of program logic flow. The question: "What actions on RTC error?" So we need to create a program that handles Real-Time Clock errors. Likely we need to check the RTC error flag (e.g., M8000? Actually for FX series, there are special relays for RTC: M8000? Let…	We need to answer based on reference examples. The question: "What actions on RTC error?" Likely they want IL code that handles RTC errors, possibly using M8019 (RTC error flag) or M8018 (no RTC card). Need to provide IL program with line-by-line English comments, then explanation. We need to infer typical actions: On RTC error, maybe turn on an alarm LED, log error, disable RTC functions, etc. U…	[284, 276, 268]	[0.7754, 0.3646, 0.5818]	0.3529	0.3544	0.0005	0.0009	0.0269	0.03	52.03	52.17
nemotron-3-super:120b	283	Does M8019 reset OFF automatically?	Example code: ``` LD M8019 ``` Explanation: Resets OFF after error is cleared and RTC reinitialized.	We need to produce answer with two parts: Part One: Mitsubishi FX3U/FX3UC IL Instruction List code with line-by-line English comments explaining each instruction. Also need to answer the question: "Does M8019 reset OFF automatically?" Likely the answer: M8019 is a special auxiliary relay used for "Initial pulse" or "First scan"? Actually M8019 is a special auxiliary relay for "Watchdog timer erro…	We need to answer: "Does M8019 reset OFF automatically?" Based on knowledge of Mitsubishi FX series special auxiliary relays. M8019 is the "RTC error flag". Let's recall: M8019 turns ON when the real-time clock (RTC) experiences an error (e.g., battery failure, read/write error). The flag is set ON when error occurs and stays ON until the error is cleared (e.g., after correcting the RTC, resettin…	[233, 280, 272]	[0.8183, 0.7469, 0.7323]	0.4563	0.5575	0.001	0.0114	0.0283	0.0365	51.95	45.7
nemotron-3-super:120b	284	How to prevent frequent RTC errors?	Example code: ``` LD M8019 ``` Explanation: Ensure stable battery voltage, proper module connection, and correct RTC handling.	We need to answer: Provide IL code for Mitsubishi FX3U/FX3UC to prevent frequent RTC errors, with line-by-line English comments. Then provide program logic explanation. We need to be professional PLC programming engineer. Provide IL code (Instruction List) for FX series. We need to explain preventing frequent RTC errors: likely using a timer to debounce RTC reads, or checking RTC status, resettin…	We need to answer: "How to prevent frequent RTC errors?" Provide IL program with line-by-line English comments, and explanation. Use reference examples style. Use M8019 maybe? RTC error flag? In Mitsubishi FX series, M8019 is "RTC error" (RTC error flag). M8018 is "RTC module present". M8019 ON when error. To prevent frequent errors, maybe we need to add a debounce or a timer to avoid resetting r…	[282, 197, 277]	[0.7754, 0.2786, 0.5164]	0.3	0.4057	0.0004	0.0018	0.014	0.0245	52.04	52.3
