# Supplementary material for: Multi-Hardware Benchmarking of Open-Source Large Language Models with Retrieval-Augmented Generation for Mitsubishi FX-Series PLC Instruction List Code Generation
Source: Sensors (Basel). 2026 Jun 5;26(11):3602. doi: 10.3390/s26113602 (PMC13259087; doi:10.3390/s26113602)
Supplement: Supplementary file 1 [file sensors-26-03602-s001.zip › data/csv/minilm_qwen2.5-coder_14b_20260312_202938.csv]

model	idx	question	gt	llm_answer	rag_answer	retrieved_ids	retrieved_sims	llm_sim	rag_sim	llm_bleu	rag_bleu	llm_rouge	rag_rouge	llm_time	rag_time
qwen2.5-coder:14b	0	Please use the FX-series PLC instruction list to design traffic light control logic for a one-way road. The red, green, and yellow lights switch in sequence. Assume that pressing X0 starts the system and there is a stop button X1. The timing parameters are: green light 10.0 seconds, green light blinking 2 seconds, yellow light 4.0 seconds, red light 24.0 seconds, and the cycle repeats.	LD X000 // Start button OR M0 ANI X001 // Stop button OUT M0 // System start flag LD M0 ANI T3 // Ensure the next timer has not reached OUT T0 K100 // T0 = 10.0 seconds (K100 means 10.0 x 100ms) ANI T0 OUT M1 // M1 = Green light phase LD T0 OUT T1 K20 // T1 = 2 seconds (20 x 100ms) ANI T1 OUT M2 // M2 = Green light blinking phase LD T1 OUT T2 K40 // T2 = 4.0 seconds (40 x 100ms) ANI T2 OUT M3 // …	### Part One - Mitsubishi FX3U/FX3UC IL Instruction List Code ```plaintext // Initialize timers and flags at startup LD X0 // Load the start button input (X0) LD T100 // Load timer T100 LD K2400 // Load constant 2400 for red light timing EQ // Compare timer value with 2400 OUT Y0 // Turn on red light (Y0) if true // Start sequence when X0 is pressed LD X0 // Load the start button input (X0) LD T1…	### Part One - Mitsubishi FX3U/FX3UC IL Instruction List Code ```il LD X000 // Start button OR M0 // Use OR to maintain start flag even after pressing start button ANI X001 // Stop button OUT M0 // System start flag LD M0 // Load system start flag ANI T3 // Ensure the next timer has not reached its end OUT T0 K100 // Set T0 to 10.0 seconds (K100 means 10.0 x 100ms) ANI T0 // Check if T0 has finis…	[8, 3, 2]	[0.9994, 0.9986, 0.9986]	0.6351	0.7137	0.0073	0.1395	0.1113	0.3817	18.04	11.82
qwen2.5-coder:14b	1	Please use the FX-series PLC instruction list to design traffic light control logic for a one-way road. The red, green, and yellow lights switch in sequence. Assume that pressing X0 starts the system and there is a stop button X1. The timing parameters are: green light 19.0 seconds, green light blinking 2 seconds, yellow light 3.0 seconds, red light 14.0 seconds, and the cycle repeats.	LD X000 // Start button OR M0 ANI X001 // Stop button OUT M0 // System start flag LD M0 ANI T3 // Ensure the next timer has not reached OUT T0 K190 // T0 = 19.0 seconds (K190 means 19.0 x 100ms) ANI T0 OUT M1 // M1 = Green light phase LD T0 OUT T1 K20 // T1 = 2 seconds (20 x 100ms) ANI T1 OUT M2 // M2 = Green light blinking phase LD T1 OUT T2 K30 // T2 = 3.0 seconds (30 x 100ms) ANI T2 OUT M3 // …	### Part One: Mitsubishi FX3U/FX3UC IL Instruction List Code ```il ; Initialize timers LD T100 ; Load timer T100 SET ; Set timer T100 to start counting from 0 LD T200 ; Load timer T200 SET ; Set timer T200 to start counting from 0 LD T300 ; Load timer T300 SET ; Set timer T300 to start counting from 0 ; Start button X0 and stop button X1 logic LD X0 ; Load start button input AND Y0 ; Check if sys…	[Part One] - Mitsubishi FX3U/FX3UC IL Instruction List Code ```il LD X000 // Start button OR M0 ANI X001 // Stop button OUT M0 // System start flag LD M0 ANI T3 // Ensure the next timer has not reached OUT T0 K190 // T0 = 19.0 seconds (K190 means 19.0 x 100ms) ANI T0 OUT M1 // M1 = Green light phase LD T0 OUT T1 K20 // T1 = 2 seconds (20 x 100ms) ANI T1 OUT M2 // M2 = Green light blinking phase L…	[4, 5, 9]	[0.9996, 0.9985, 0.9993]	0.6108	0.9126	0.0016	0.3489	0.1196	0.4957	11.81	9.61
qwen2.5-coder:14b	2	Please use the FX-series PLC instruction list to design traffic light control logic for a one-way road. The red, green, and yellow lights switch in sequence. Assume that pressing X0 starts the system and there is a stop button X1. The timing parameters are: green light 16.0 seconds, green light blinking 2 seconds, yellow light 4.0 seconds, red light 24.0 seconds, and the cycle repeats.	LD X000 // Start button OR M0 ANI X001 // Stop button OUT M0 // System start flag LD M0 ANI T3 // Ensure the next timer has not reached OUT T0 K160 // T0 = 16.0 seconds (K160 means 16.0 x 100ms) ANI T0 OUT M1 // M1 = Green light phase LD T0 OUT T1 K20 // T1 = 2 seconds (20 x 100ms) ANI T1 OUT M2 // M2 = Green light blinking phase LD T1 OUT T2 K40 // T2 = 4.0 seconds (40 x 100ms) ANI T2 OUT M3 // …	### Part One: Mitsubishi FX3U/FX3UC IL Instruction List Code ```plaintext ; Initialization section to clear all outputs LD X0 ; Load input start signal AND X1 ; AND with stop button signal (active low) OUT Y0 ; Output red light OUT Y1 ; Output yellow light OUT Y2 ; Output green light ; Main loop begins here LD X0 ; Load input start signal AND X1 ; AND with stop button signal (active low) BRNE STA…	### [Part One] - Mitsubishi FX3U/FX3UC IL Instruction List Code ```il LD X000 // Start button OR M0 ANI X001 // Stop button OUT M0 // System start flag LD M0 ANI T3 // Ensure the next timer has not reached OUT T0 K160 // T0 = 16.0 seconds (K160 means 16.0 x 100ms) ANI T0 OUT M1 // M1 = Green light phase LD T0 OUT T1 K20 // T1 = 2 seconds (20 x 100ms) ANI T1 OUT M2 // M2 = Green light blinking pha…	[8, 5, 6]	[0.9989, 0.9987, 0.9975]	0.6986	0.9083	0.0021	0.2878	0.1151	0.4324	11.79	12.29
qwen2.5-coder:14b	3	Please use the FX-series PLC instruction list to design traffic light control logic for a one-way road. The red, green, and yellow lights switch in sequence. Assume that pressing X0 starts the system and there is a stop button X1. The timing parameters are: green light 8.0 seconds, green light blinking 2 seconds, yellow light 3.0 seconds, red light 23.0 seconds, and the cycle repeats.	LD X000 // Start button OR M0 ANI X001 // Stop button OUT M0 // System start flag LD M0 ANI T3 // Ensure the next timer has not reached OUT T0 K80 // T0 = 8.0 seconds (K80 means 8.0 x 100ms) ANI T0 OUT M1 // M1 = Green light phase LD T0 OUT T1 K20 // T1 = 2 seconds (20 x 100ms) ANI T1 OUT M2 // M2 = Green light blinking phase LD T1 OUT T2 K30 // T2 = 3.0 seconds (30 x 100ms) ANI T2 OUT M3 // M3 =…	### [Part One] - Mitsubishi FX3U/FX3UC IL Instruction List Code ```plaintext ; Initialization of timers for each traffic light phase LD X0 ; Load the start button input (Start) OUT M10 ; Set M10 if the start button is pressed LD X1 ; Load the stop button input (Stop) OUT M11 ; Set M11 if the stop button is pressed ; Timer Initialization for Red Light LD M10 ; Check if Start button is pressed AND …	### [Part One] - Mitsubishi FX3U/FX3UC IL Instruction List Code ```plaintext LD X000 // Start button OR M0 ANI X001 // Stop button OUT M0 // System start flag LD M0 ANI T4 // Ensure the next timer has not reached OUT T0 K80 // T0 = 8.0 seconds (K80 means 8.0 x 100ms) ANI T0 OUT M1 // M1 = Green light phase LD T0 OUT T1 K20 // T1 = 2 seconds (20 x 100ms) ANI T1 OUT M2 // M2 = Green light blinking …	[4, 5, 0]	[0.9987, 0.9979, 0.9986]	0.7034	0.9186	0.0035	0.3421	0.1192	0.4931	11.84	9.38
qwen2.5-coder:14b	4	Please use the FX-series PLC instruction list to design traffic light control logic for a one-way road. The red, green, and yellow lights switch in sequence. Assume that pressing X0 starts the system and there is a stop button X1. The timing parameters are: green light 20.0 seconds, green light blinking 2 seconds, yellow light 3.0 seconds, red light 14.0 seconds, and the cycle repeats.	LD X000 // Start button OR M0 ANI X001 // Stop button OUT M0 // System start flag LD M0 ANI T3 // Ensure the next timer has not reached OUT T0 K200 // T0 = 20.0 seconds (K200 means 20.0 x 100ms) ANI T0 OUT M1 // M1 = Green light phase LD T0 OUT T1 K20 // T1 = 2 seconds (20 x 100ms) ANI T1 OUT M2 // M2 = Green light blinking phase LD T1 OUT T2 K30 // T2 = 3.0 seconds (30 x 100ms) ANI T2 OUT M3 // …	Sure, let's break down the solution into two parts as requested. ### [Part One] - Mitsubishi FX3U/FX3UC IL Instruction List Code Below is the complete IL program with line-by-line English comments explaining each instruction: ```il ; Initialize variables and timers LD Y0 ; Set initial state for red light (Y0 = 1) OUT M0 ; Output red light to M0 LD Y1 ; Set initial state for green light (Y1 = 0) O…	[Part One] - Mitsubishi FX3U/FX3UC IL Instruction List Code ```il LD X000 // Start button OR M0 ANI X001 // Stop button OUT M0 // System start flag LD M0 ANI T3 // Ensure the next timer has not reached OUT T0 K200 // T0 = 20.0 seconds (K200 means 20.0 x 100ms) ANI T0 OUT M1 // M1 = Green light phase LD T0 OUT T1 K20 // T1 = 2 seconds (20 x 100ms) ANI T1 OUT M2 // M2 = Green light blinking phase L…	[8, 6, 1]	[0.9996, 0.9983, 0.9996]	0.7114	0.9217	0.0044	0.3374	0.1547	0.4832	11.8	9.9
qwen2.5-coder:14b	5	Please use the FX-series PLC instruction list to design traffic light control logic for a one-way road. The red, green, and yellow lights switch in sequence. Assume that pressing X0 starts the system and there is a stop button X1. The timing parameters are: green light 17.0 seconds, green light blinking 2 seconds, yellow light 4.0 seconds, red light 11.0 seconds, and the cycle repeats.	LD X000 // Start button OR M0 ANI X001 // Stop button OUT M0 // System start flag LD M0 ANI T3 // Ensure the next timer has not reached OUT T0 K170 // T0 = 17.0 seconds (K170 means 17.0 x 100ms) ANI T0 OUT M1 // M1 = Green light phase LD T0 OUT T1 K20 // T1 = 2 seconds (20 x 100ms) ANI T1 OUT M2 // M2 = Green light blinking phase LD T1 OUT T2 K40 // T2 = 4.0 seconds (40 x 100ms) ANI T2 OUT M3 // …	### [Part One] - Mitsubishi FX3U/FX3UC IL Instruction List Code ```il ; Initialize program counter (PC) LD #0000 OUT PC ; Start condition check LDI X0 ; Load the start signal from input X0 MCR M0 ; Set memory bit M0 if X0 is TRUE, otherwise reset it JMP @Next ; Jump to next instruction regardless of result ; Stop condition check LDI X1 ; Load the stop signal from input X1 OUT M1 ; Set memory bit …	### [Part One] - Mitsubishi FX3U/FX3UC IL Instruction List Code ```plaintext LD X000 // Start button OR M0 ANI X001 // Stop button OUT M0 // System start flag LD M0 ANI T3 // Ensure the next timer has not reached OUT T0 K170 // T0 = 17.0 seconds (K170 means 17.0 x 100ms) ANI T0 OUT M1 // M1 = Green light phase LD T0 OUT T1 K20 // T1 = 2 seconds (20 x 100ms) ANI T1 OUT M2 // M2 = Green light blink…	[9, 2, 3]	[0.9992, 0.9987, 0.9979]	0.6571	0.9196	0.0058	0.3131	0.1507	0.4576	11.84	10.78
qwen2.5-coder:14b	6	Please use the FX-series PLC instruction list to design traffic light control logic for a one-way road. The red, green, and yellow lights switch in sequence. Assume that pressing X0 starts the system and there is a stop button X1. The timing parameters are: green light 15.0 seconds, green light blinking 2 seconds, yellow light 5.0 seconds, red light 28.0 seconds, and the cycle repeats.	LD X000 // Start button OR M0 ANI X001 // Stop button OUT M0 // System start flag LD M0 ANI T3 // Ensure the next timer has not reached OUT T0 K150 // T0 = 15.0 seconds (K150 means 15.0 x 100ms) ANI T0 OUT M1 // M1 = Green light phase LD T0 OUT T1 K20 // T1 = 2 seconds (20 x 100ms) ANI T1 OUT M2 // M2 = Green light blinking phase LD T1 OUT T2 K50 // T2 = 5.0 seconds (50 x 100ms) ANI T2 OUT M3 // …	### Part One - Mitsubishi FX3U/FX3UC IL Instruction List Code ```plaintext ; Initialize counters for each light phase LD X0 ; Load start button input OUT Y100 ; Start the program by setting output Y100 to 1 LD T200 ; Load timer T200 K15000 ; Set timer T200 to 15000 ms (15 seconds) CTU ; Count up timer T200 LD X0 ; Load start button input OUT Y101 ; Start the program by setting output Y101 to 1 LD…	[Part One] - Mitsubishi FX3U/FX3UC IL Instruction List Code ```plaintext LD X000 // Start button OR M0 // Keep system flag if already started ANI X001 // Stop button OUT M0 // System start flag LD M0 // Check if system is started ANI T3 // Ensure the next timer has not reached OUT T0 K150 // T0 = 15.0 seconds (K150 means 15.0 x 100ms) ANI T0 // Check if T0 has finished OUT M1 // M1 = Green light …	[4, 7, 5]	[0.9983, 0.9982, 0.9975]	0.6063	0.761	0.005	0.2438	0.1215	0.4174	11.81	11.88
qwen2.5-coder:14b	7	Please use the FX-series PLC instruction list to design traffic light control logic for a one-way road. The red, green, and yellow lights switch in sequence. Assume that pressing X0 starts the system and there is a stop button X1. The timing parameters are: green light 25.0 seconds, green light blinking 2 seconds, yellow light 5.0 seconds, red light 28.0 seconds, and the cycle repeats.	LD X000 // Start button OR M0 ANI X001 // Stop button OUT M0 // System start flag LD M0 ANI T3 // Ensure the next timer has not reached OUT T0 K250 // T0 = 25.0 seconds (K250 means 25.0 x 100ms) ANI T0 OUT M1 // M1 = Green light phase LD T0 OUT T1 K20 // T1 = 2 seconds (20 x 100ms) ANI T1 OUT M2 // M2 = Green light blinking phase LD T1 OUT T2 K50 // T2 = 5.0 seconds (50 x 100ms) ANI T2 OUT M3 // …	[Part One] - Mitsubishi FX3U/FX3UC IL Instruction List Code ```plaintext ; Initialize Timer for Green Light LD X0 ; Load start button input AND TON ; Start timer only if the system is started OUT D100 ; Output to green light ; Green Light Timing LD T1 ; Load timer value CMP K25000 ; Compare with 25.0 seconds (25000 ms) JMP >G_YELLOW ; Jump to Yellow Light if timer reaches 25.0 seconds OUT D100 ; …	[Part One] - Mitsubishi FX3U/FX3UC IL Instruction List Code ```il LD X000 // Start button OR M0 ANI X001 // Stop button OUT M0 // System start flag LD M0 ANI T3 // Ensure the next timer has not reached OUT T0 K250 // T0 = 25.0 seconds (K250 means 25.0 x 100ms) ANI T0 OUT M1 // M1 = Green light phase LD T0 OUT T1 K20 // T1 = 2 seconds (20 x 100ms) ANI T1 OUT M2 // M2 = Green light blinking phase L…	[9, 6, 3]	[0.9986, 0.9982, 0.9976]	0.6505	0.9139	0.0021	0.3124	0.1489	0.4543	11.85	10.3
qwen2.5-coder:14b	8	Please use the FX-series PLC instruction list to design traffic light control logic for a one-way road. The red, green, and yellow lights switch in sequence. Assume that pressing X0 starts the system and there is a stop button X1. The timing parameters are: green light 21.0 seconds, green light blinking 2 seconds, yellow light 4.0 seconds, red light 10.0 seconds, and the cycle repeats.	LD X000 // Start button OR M0 ANI X001 // Stop button OUT M0 // System start flag LD M0 ANI T3 // Ensure the next timer has not reached OUT T0 K210 // T0 = 21.0 seconds (K210 means 21.0 x 100ms) ANI T0 OUT M1 // M1 = Green light phase LD T0 OUT T1 K20 // T1 = 2 seconds (20 x 100ms) ANI T1 OUT M2 // M2 = Green light blinking phase LD T1 OUT T2 K40 // T2 = 4.0 seconds (40 x 100ms) ANI T2 OUT M3 // …	Sure! Below you will find the Mitsubishi FX3U/FX3UC IL (Instruction List) program for a one-way road traffic light control system with line-by-line comments and the corresponding step-by-step explanation of the program's logic flow. ### Part One: Mitsubishi FX3U/FX3UC IL Instruction List Code ```il ; Initialize timers LD T0 K21000 ; Load timer 0 with 21000 ms (21 seconds) for green light LD T1 K2…	### Part One - Mitsubishi FX3U/FX3UC IL Instruction List Code ```plaintext LD X000 // Start button OR M0 ANI X001 // Stop button OUT M0 // System start flag LD M0 ANI T4 // Ensure the next timer has not reached OUT T0 K210 // T0 = 21.0 seconds (K210 means 21.0 x 100ms) ANI T0 OUT M1 // M1 = Green light phase LD T0 OUT T1 K20 // T1 = 2 seconds (20 x 100ms) ANI T1 OUT M2 // M2 = Green light blinkin…	[4, 5, 0]	[0.9996, 0.9986, 0.9994]	0.5958	0.912	0.0052	0.3301	0.1144	0.4775	11.63	9.71
qwen2.5-coder:14b	9	Please use the FX-series PLC instruction list to design traffic light control logic for a one-way road. The red, green, and yellow lights switch in sequence. Assume that pressing X0 starts the system and there is a stop button X1. The timing parameters are: green light 19.0 seconds, green light blinking 2 seconds, yellow light 5.0 seconds, red light 17.0 seconds, and the cycle repeats.	LD X000 // Start button OR M0 ANI X001 // Stop button OUT M0 // System start flag LD M0 ANI T3 // Ensure the next timer has not reached OUT T0 K190 // T0 = 19.0 seconds (K190 means 19.0 x 100ms) ANI T0 OUT M1 // M1 = Green light phase LD T0 OUT T1 K20 // T1 = 2 seconds (20 x 100ms) ANI T1 OUT M2 // M2 = Green light blinking phase LD T1 OUT T2 K50 // T2 = 5.0 seconds (50 x 100ms) ANI T2 OUT M3 // …	### Part One: Mitsubishi FX3U/FX3UC IL Instruction List Code ```il ; Define timers and flags for the traffic lights LD T100 ; Timer T100 for green light (19.0 seconds) SET 190 ; Set timer to 19.0 seconds LD T200 ; Timer T200 for yellow light (5.0 seconds) SET 50 ; Set timer to 5.0 seconds LD T300 ; Timer T300 for red light (17.0 seconds) SET 170 ; Set timer to 17.0 seconds LD T400 ; Timer T400 fo…	### Part One - Mitsubishi FX3U/FX3UC IL Instruction List Code ```plaintext LD X000 // Start button OR M0 ANI X001 // Stop button OUT M0 // System start flag LD M0 ANI T4 // Ensure the next timer has not reached OUT T0 K190 // T0 = 19.0 seconds (K190 means 19.0 x 100ms) ANI T0 OUT M1 // M1 = Green light phase LD T0 OUT T1 K20 // T1 = 2 seconds (20 x 100ms) ANI T1 OUT M2 // M2 = Green light blinkin…	[8, 5, 6]	[0.9993, 0.9992, 0.9981]	0.685	0.9096	0.0209	0.2836	0.1227	0.4314	11.81	12.32
qwen2.5-coder:14b	10	How to design a one-way traffic light system using Mitsubishi FX-series PLC (IL instruction list mode)? The system is started by button X0 and stopped by X1, with the sequence: green light for 25.0 seconds, green light blinking for 2 seconds, yellow light for 11.0 seconds, red light for 9.0 seconds, and then cycles again.	LD X000 // Start button OR M0 ANI X001 // Stop button OUT M0 // System start flag LD M0 ANI T3 // Ensure the next timer has not reached OUT T0 K250 // T0 = 25.0 seconds (K250 means 250 x 100ms) ANI T0 OUT M1 // M1 = Green light phase LD T0 OUT T1 K20 // T1 = 2 seconds (20 x 100ms) ANI T1 OUT M2 // M2 = Green light blinking phase LD T1 OUT T2 K110 // T2 = 11.0 seconds (110 x 100ms) ANI T2 OUT M3 /…	[Part One] - Mitsubishi FX3U/FX3UC IL Instruction List Code ```plaintext // Initialize variables and reset all outputs LD X0 // Load the start button (Start) AND X1 // AND with stop button (Stop) to ensure no conflicting inputs OUT M8000 // Reset output M8000 if both buttons are pressed simultaneously // Program Initialization LD M8000 // Load reset output M8000 MCR A0 // If true, jump to label A…	### Part One - Mitsubishi FX3U/FX3UC IL Instruction List Code ```plaintext LD X000 // Start button OR M0 ANI X001 // Stop button OUT M0 // System start flag LD M0 ANI T3 // Ensure the next timer has not reached OUT T0 K250 // T0 = 25.0 seconds (K250 means 250 x 100ms) ANI T0 OUT M1 // M1 = Green light phase LD T0 OUT T1 K20 // T1 = 2 seconds (20 x 100ms) ANI T1 OUT M2 // M2 = Green light blinking…	[17, 18, 15]	[0.9989, 0.9972, 0.9967]	0.6649	0.9197	0.0043	0.3354	0.1269	0.4815	11.82	9.83
qwen2.5-coder:14b	11	How to design a one-way traffic light system using Mitsubishi FX-series PLC (IL instruction list mode)? The system is started by button X0 and stopped by X1, with the sequence: green light for 22.0 seconds, green light blinking for 2 seconds, yellow light for 11.0 seconds, red light for 6.0 seconds, and then cycles again.	LD X000 // Start button OR M0 ANI X001 // Stop button OUT M0 // System start flag LD M0 ANI T3 // Ensure the next timer has not reached OUT T0 K220 // T0 = 22.0 seconds (K220 means 220 x 100ms) ANI T0 OUT M1 // M1 = Green light phase LD T0 OUT T1 K20 // T1 = 2 seconds (20 x 100ms) ANI T1 OUT M2 // M2 = Green light blinking phase LD T1 OUT T2 K110 // T2 = 11.0 seconds (110 x 100ms) ANI T2 OUT M3 /…	### Part One: Mitsubishi FX3U/FX3UC IL Instruction List Code ```plaintext ; Initialize the PLC program ORG 0000 ; Start button (X0) pressed? LD X0 AND Y0 ; Set Y0 if start button is pressed OUT M0 ; Output to control the traffic light system ; Stop button (X1) pressed? LD X1 OR Y0 ; Reset Y0 if stop button is pressed OUT M0 ; Output to control the traffic light system ; Check if the system is act…	[Part One] - Mitsubishi FX3U/FX3UC IL Instruction List Code ```plaintext LD X000 // Start button OR M0 ANI X001 // Stop button OUT M0 // System start flag LD M0 ANI T3 // Ensure the next timer has not reached OUT T0 K220 // T0 = 22.0 seconds (K220 means 220 x 100ms) ANI T0 OUT M1 // M1 = Green light phase LD T0 OUT T1 K20 // T1 = 2 seconds (20 x 100ms) ANI T1 OUT M2 // M2 = Green light blinking p…	[14, 18, 12]	[1.0, 0.9989, 0.9973]	0.6682	0.917	0.0078	0.3248	0.1447	0.4643	11.82	10.32
qwen2.5-coder:14b	12	How to design a one-way traffic light system using Mitsubishi FX-series PLC (IL instruction list mode)? The system is started by button X0 and stopped by X1, with the sequence: green light for 25.0 seconds, green light blinking for 2 seconds, yellow light for 13.0 seconds, red light for 5.0 seconds, and then cycles again.	LD X000 // Start button OR M0 ANI X001 // Stop button OUT M0 // System start flag LD M0 ANI T3 // Ensure the next timer has not reached OUT T0 K250 // T0 = 25.0 seconds (K250 means 250 x 100ms) ANI T0 OUT M1 // M1 = Green light phase LD T0 OUT T1 K20 // T1 = 2 seconds (20 x 100ms) ANI T1 OUT M2 // M2 = Green light blinking phase LD T1 OUT T2 K130 // T2 = 13.0 seconds (130 x 100ms) ANI T2 OUT M3 /…	### Part One: Mitsubishi FX3U/FX3UC IL Instruction List Code ```il ; Initialize PLC program to run in cyclic mode LD X0 ; Load start button signal (Start button) AND X1 ; AND with stop button signal (Stop button) OUT M0 ; Set output M0 if both buttons are not pressed simultaneously LD NOT X1 ; Load NOT of stop button signal (To allow stopping when pressed) AND M0 ; AND with previous result to ens…	### Part One - Mitsubishi FX3U/FX3UC IL Instruction List Code ```il LD X000 // Start button OR M0 // Keep the start flag if already started ANI X001 // Stop button OUT M0 // System start flag LD M0 ANI T3 // Ensure the next timer has not reached OUT T0 K250 // T0 = 25.0 seconds (K250 means 250 x 100ms) ANI T0 OUT M1 // M1 = Green light phase LD T0 OUT T1 K20 // T1 = 2 seconds (20 x 100ms) ANI T1 …	[17, 13, 15]	[0.999, 0.9975, 0.9965]	0.6692	0.9144	0.0025	0.2877	0.1446	0.4387	11.83	12.28
qwen2.5-coder:14b	13	How to design a one-way traffic light system using Mitsubishi FX-series PLC (IL instruction list mode)? The system is started by button X0 and stopped by X1, with the sequence: green light for 19.0 seconds, green light blinking for 2 seconds, yellow light for 12.0 seconds, red light for 7.0 seconds, and then cycles again.	LD X000 // Start button OR M0 ANI X001 // Stop button OUT M0 // System start flag LD M0 ANI T3 // Ensure the next timer has not reached OUT T0 K190 // T0 = 19.0 seconds (K190 means 190 x 100ms) ANI T0 OUT M1 // M1 = Green light phase LD T0 OUT T1 K20 // T1 = 2 seconds (20 x 100ms) ANI T1 OUT M2 // M2 = Green light blinking phase LD T1 OUT T2 K120 // T2 = 12.0 seconds (120 x 100ms) ANI T2 OUT M3 /…	### Part One: Mitsubishi FX3U/FX3UC IL Instruction List Code ```plaintext ; --- START OF PROGRAM --- L X0 ; Load the start button state (X0) LD NOT ; Logical NOT to invert the button state CJUMP L1 ; Jump to label L1 if X0 is not pressed ; If X0 is pressed, continue with the traffic light sequence L X1 ; Load the stop button state (X1) LD NOT ; Invert the stop button state CJUMP L2 ; Jump to labe…	### Part One - Mitsubishi FX3U/FX3UC IL Instruction List Code ```il LD X000 // Start button OR M0 ANI X001 // Stop button OUT M0 // System start flag LD M0 ANI T4 // Ensure the next timer has not reached OUT T0 K190 // T0 = 19.0 seconds (K190 means 190 x 100ms) ANI T0 OUT M1 // M1 = Green light phase LD T0 OUT T1 K20 // T1 = 2 seconds (20 x 100ms) ANI T1 OUT M2 // M2 = Green light blinking phase …	[16, 12, 11]	[0.9986, 0.9975, 0.9984]	0.6663	0.9148	0.0095	0.3081	0.1107	0.4522	11.82	10.28
qwen2.5-coder:14b	14	How to design a one-way traffic light system using Mitsubishi FX-series PLC (IL instruction list mode)? The system is started by button X0 and stopped by X1, with the sequence: green light for 22.0 seconds, green light blinking for 2 seconds, yellow light for 11.0 seconds, red light for 6.0 seconds, and then cycles again.	LD X000 // Start button OR M0 ANI X001 // Stop button OUT M0 // System start flag LD M0 ANI T3 // Ensure the next timer has not reached OUT T0 K220 // T0 = 22.0 seconds (K220 means 220 x 100ms) ANI T0 OUT M1 // M1 = Green light phase LD T0 OUT T1 K20 // T1 = 2 seconds (20 x 100ms) ANI T1 OUT M2 // M2 = Green light blinking phase LD T1 OUT T2 K110 // T2 = 11.0 seconds (110 x 100ms) ANI T2 OUT M3 /…	### Part One - Mitsubishi FX3U/FX3UC IL Instruction List Code ```il ; Initialize variables LD Y0 ; Load the accumulator with Y0 (Green Light) LD Y1 ; Load the accumulator with Y1 (Blinking Green Light) LD Y2 ; Load the accumulator with Y2 (Yellow Light) LD Y3 ; Load the accumulator with Y3 (Red Light) CLR Y0 ; Clear Green Light CLR Y1 ; Clear Blinking Green Light CLR Y2 ; Clear Yellow Light CLR Y…	### Part One - Mitsubishi FX3U/FX3UC IL Instruction List Code ```il LD X000 // Load the start button (X0) OR M0 // Keep system start flag if already set ANI X001 // AND with stop button (X1) OUT M0 // Output to system start flag (M0) LD M0 // Load system start flag (M0) ANI T3 // Ensure the next timer has not reached OUT T0 K220 // Set Timer 0 for 22.0 seconds (K220 = 220 x 100ms) ANI T0 // Check…	[11, 18, 12]	[1.0, 0.9989, 0.9973]	0.6345	0.7105	0.002	0.0846	0.1351	0.3536	11.82	12.32
qwen2.5-coder:14b	15	How to design a one-way traffic light system using Mitsubishi FX-series PLC (IL instruction list mode)? The system is started by button X0 and stopped by X1, with the sequence: green light for 15.0 seconds, green light blinking for 2 seconds, yellow light for 11.0 seconds, red light for 8.0 seconds, and then cycles again.	LD X000 // Start button OR M0 ANI X001 // Stop button OUT M0 // System start flag LD M0 ANI T3 // Ensure the next timer has not reached OUT T0 K150 // T0 = 15.0 seconds (K150 means 150 x 100ms) ANI T0 OUT M1 // M1 = Green light phase LD T0 OUT T1 K20 // T1 = 2 seconds (20 x 100ms) ANI T1 OUT M2 // M2 = Green light blinking phase LD T1 OUT T2 K110 // T2 = 11.0 seconds (110 x 100ms) ANI T2 OUT M3 /…	### Part One - Mitsubishi FX3U/FX3UC IL Instruction List Code ```plaintext // Program for one-way traffic light system using Mitsubishi FX-series PLC (FX3U/FX3UC) ORG 1000h // Start of the program at memory location 1000h ; Initialization LD X0 // Load start button (X0) AND X1 // AND with stop button (X1), ensuring both are OFF initially LD M80 // Load initial state for the traffic light sequence…	### Part One: Mitsubishi FX3U/FX3UC IL Instruction List Code ```il LD X000 // Start button OR M0 // Keep the system start flag if already started ANI X001 // Stop button OUT M0 // System start flag (M0 will be true if not stopped) LD M0 ANI T3 // Ensure the next timer has not reached OUT T0 K150 // T0 = 15.0 seconds (K150 means 150 x 100ms) ANI T0 OUT M1 // M1 = Green light phase LD T0 OUT T1 K20…	[18, 12, 10]	[0.9971, 0.9965, 0.9967]	0.5984	0.7634	0.002	0.3089	0.1123	0.4583	11.81	11.09
qwen2.5-coder:14b	16	How to design a one-way traffic light system using Mitsubishi FX-series PLC (IL instruction list mode)? The system is started by button X0 and stopped by X1, with the sequence: green light for 22.0 seconds, green light blinking for 2 seconds, yellow light for 11.0 seconds, red light for 7.0 seconds, and then cycles again.	LD X000 // Start button OR M0 ANI X001 // Stop button OUT M0 // System start flag LD M0 ANI T3 // Ensure the next timer has not reached OUT T0 K220 // T0 = 22.0 seconds (K220 means 220 x 100ms) ANI T0 OUT M1 // M1 = Green light phase LD T0 OUT T1 K20 // T1 = 2 seconds (20 x 100ms) ANI T1 OUT M2 // M2 = Green light blinking phase LD T1 OUT T2 K110 // T2 = 11.0 seconds (110 x 100ms) ANI T2 OUT M3 /…	[Part One] - Mitsubishi FX3U/FX3UC IL Instruction List Code ```il ; Initialize program flow ; ------------------------- L1: LD X0 ; Load the start button input (X0) AND X1 ; AND with stop button input (X1) to ensure they are not both pressed simultaneously OUT M0 ; Output to a memory bit M0, indicating safe to start if true ; Program Start/Stop logic ; ------------------------- L2: LD M0 ; Load t…	### Part One: Mitsubishi FX3U/FX3UC IL Instruction List Code ```il LD X000 // Load the start button signal (X0) OR M0 // OR with system start flag (M0) to keep it active once started ANI X001 // AND with stop button signal (X1) to clear the start flag if stop is pressed OUT M0 // Output to system start flag (M0) LD M0 // Load the system start flag (M0) ANI T3 // Ensure timer T3 has not reached it…	[11, 13, 15]	[0.9989, 0.9986, 0.9966]	0.4897	0.6624	0.0028	0.0832	0.1564	0.3709	11.8	11.4
qwen2.5-coder:14b	17	How to design a one-way traffic light system using Mitsubishi FX-series PLC (IL instruction list mode)? The system is started by button X0 and stopped by X1, with the sequence: green light for 25.0 seconds, green light blinking for 2 seconds, yellow light for 11.0 seconds, red light for 5.0 seconds, and then cycles again.	LD X000 // Start button OR M0 ANI X001 // Stop button OUT M0 // System start flag LD M0 ANI T3 // Ensure the next timer has not reached OUT T0 K250 // T0 = 25.0 seconds (K250 means 250 x 100ms) ANI T0 OUT M1 // M1 = Green light phase LD T0 OUT T1 K20 // T1 = 2 seconds (20 x 100ms) ANI T1 OUT M2 // M2 = Green light blinking phase LD T1 OUT T2 K110 // T2 = 11.0 seconds (110 x 100ms) ANI T2 OUT M3 /…	### Part One: Mitsubishi FX3U/FX3UC IL Instruction List Code ```il ; Program to control a one-way traffic light system using Mitsubishi FX-series PLC (IL instruction list mode) ; Initialize variables LD X0 ; Load start button signal into accumulator LD Y0 ; Load stop button signal into accumulator ; Check if the start button is pressed and the stop button is not pressed AND X1 ; AND with stop but…	### [Part One] - Mitsubishi FX3U/FX3UC IL Instruction List Code ```plaintext LD X000 // Start button OR M0 ANI X001 // Stop button OUT M0 // System start flag LD M0 ANI T3 // Ensure the next timer has not reached OUT T0 K250 // T0 = 25.0 seconds (K250 means 250 x 100ms) ANI T0 OUT M1 // M1 = Green light phase LD T0 OUT T1 K20 // T1 = 2 seconds (20 x 100ms) ANI T1 OUT M2 // M2 = Green light blinki…	[12, 10, 15]	[0.999, 0.9989, 0.9959]	0.5731	0.9187	0.0026	0.3173	0.12	0.4583	11.79	11.02
qwen2.5-coder:14b	18	How to design a one-way traffic light system using Mitsubishi FX-series PLC (IL instruction list mode)? The system is started by button X0 and stopped by X1, with the sequence: green light for 22.0 seconds, green light blinking for 2 seconds, yellow light for 10.0 seconds, red light for 8.0 seconds, and then cycles again.	LD X000 // Start button OR M0 ANI X001 // Stop button OUT M0 // System start flag LD M0 ANI T3 // Ensure the next timer has not reached OUT T0 K220 // T0 = 22.0 seconds (K220 means 220 x 100ms) ANI T0 OUT M1 // M1 = Green light phase LD T0 OUT T1 K20 // T1 = 2 seconds (20 x 100ms) ANI T1 OUT M2 // M2 = Green light blinking phase LD T1 OUT T2 K100 // T2 = 10.0 seconds (100 x 100ms) ANI T2 OUT M3 /…	Certainly! Below is a detailed response to your request for designing a one-way traffic light system using a Mitsubishi FX-series PLC in IL (Instruction List) mode. ### [Part One] - Mitsubishi FX3U/FX3UC IL Instruction List Code ```il ; Initialization block LD X0 ; Load the start button input AND X1 ; AND with stop button input to check if both are pressed simultaneously OUT Y25 ; Set output Y25 …	### [Part One] - Mitsubishi FX3U/FX3UC IL Instruction List Code ```plaintext LD X000 // Start button (X0) OR M0 // System start flag (M0) remains set if system was previously started ANI X001 // Stop button (X1) - active low to stop the system OUT M0 // Set the system start flag (M0) LD M0 // Check if the system is started ANI T3 // Ensure that the next timer has not reached its end OUT T0 K220 /…	[11, 15, 19]	[0.9989, 0.9971, 0.9989]	0.5357	0.7098	0.003	0.1329	0.1097	0.4006	11.82	12.03
qwen2.5-coder:14b	19	How to design a one-way traffic light system using Mitsubishi FX-series PLC (IL instruction list mode)? The system is started by button X0 and stopped by X1, with the sequence: green light for 22.0 seconds, green light blinking for 2 seconds, yellow light for 11.0 seconds, red light for 4.0 seconds, and then cycles again.	LD X000 // Start button OR M0 ANI X001 // Stop button OUT M0 // System start flag LD M0 ANI T3 // Ensure the next timer has not reached OUT T0 K220 // T0 = 22.0 seconds (K220 means 220 x 100ms) ANI T0 OUT M1 // M1 = Green light phase LD T0 OUT T1 K20 // T1 = 2 seconds (20 x 100ms) ANI T1 OUT M2 // M2 = Green light blinking phase LD T1 OUT T2 K110 // T2 = 11.0 seconds (110 x 100ms) ANI T2 OUT M3 /…	Sure! Below is a detailed solution for designing a one-way traffic light system using Mitsubishi FX-series PLC in Instruction List (IL) programming mode. ### [Part One] - Mitsubishi FX3U/FX3UC IL Instruction List Code ```il // Initialize the program L 0 D100 ; Load value 0 into data register D100 (system running flag) LD X0 ; Check if start button is pressed AND K1 ; AND with constant 1 to ensure…	### Part One - Mitsubishi FX3U/FX3UC IL Instruction List Code ```plaintext LD X000 // Start button OR M0 ANI X001 // Stop button OUT M0 // System start flag LD M0 ANI T3 // Ensure the next timer has not reached OUT T0 K220 // T0 = 22.0 seconds (K220 means 220 x 100ms) ANI T0 OUT M1 // M1 = Green light phase LD T0 OUT T1 K20 // T1 = 2 seconds (20 x 100ms) ANI T1 OUT M2 // M2 = Green light blinking…	[11, 15, 18]	[0.999, 0.9969, 0.9989]	0.5723	0.9156	0.0022	0.2956	0.1283	0.4327	11.87	11.35
qwen2.5-coder:14b	20	How to use Mitsubishi FX-series PLC IL instruction list, through MOV / DECP and other instructions, to implement red, yellow, and green lights switching sequentially on a one-way road? Assume one full cycle is 45 seconds, and define conditions for red, yellow, and green phases. Use D0 for countdown control.	LD M8000 // Power ON detection bit (Always ON) MPS // Push current logic state to stack AND M8013 // 1s pulse, used as timing trigger DECP D0 // Countdown (decrease D0 by 1 per scan) MPP // Pop stack AND< D0 K0 // If D0 < 0, countdown is finished MOV K45 D0 // Reload 45 seconds LD M8000 MPS AND> D0 K18 // If D0 > 18, it's green phase OUT Y0 // Green light ON MRD // Read top of stack (without popp…	### Part One - Mitsubishi FX3U/FX3UC IL Instruction List Code ```plaintext // Initialize Program Start LDI #10 // Load Immediate value 10 (Green Light Duration) MOV D0 K10 // Move the green light duration to D0 // Main Loop Start L0: OUT M0 // Output Red Light (Assuming M0 is connected to red light relay) LD M0 // Load Red Light status (M0 should be on when active) DECP D0 // Decrement D0 by 1 DJ…	### [Part One] - Mitsubishi FX3U/FX3UC IL Instruction List Code ```plaintext LD M8000 // Power ON detection bit (Always ON) MPS // Push current logic state to stack AND M8013 // 1s pulse, used as timing trigger DECP D0 // Countdown (decrease D0 by 1 per scan) MPP // Pop stack AND< D0 K0 // If D0 < 0, countdown is finished MOV K45 D0 // Reload 45 seconds LD M8000 MPS AND> D0 K17 // If D0 > 17, it'…	[22, 29, 23]	[1.0, 0.9997, 0.9996]	0.532	0.9098	0.0071	0.1934	0.1189	0.3257	9.97	12.19
qwen2.5-coder:14b	21	How to use Mitsubishi FX-series PLC IL instruction list, through MOV / DECP and other instructions, to implement red, yellow, and green lights switching sequentially on a one-way road? Assume one full cycle is 48 seconds, and define conditions for red, yellow, and green phases. Use D0 for countdown control.	LD M8000 // Power ON detection bit (Always ON) MPS // Push current logic state to stack AND M8013 // 1s pulse, used as timing trigger DECP D0 // Countdown (decrease D0 by 1 per scan) MPP // Pop stack AND< D0 K0 // If D0 < 0, countdown is finished MOV K48 D0 // Reload 48 seconds LD M8000 MPS AND> D0 K16 // If D0 > 16, it's green phase OUT Y0 // Green light ON MRD // Read top of stack (without popp…	### Part One - Mitsubishi FX3U/FX3UC IL Instruction List Code ```il // Initialize Program Counter (PC) to start of the program IL000: LD D0 // Load the value from Data Register D0 into accumulator (ACC) IL001: CMP #48 // Compare ACC with 48 (full cycle time in seconds) IL002: JZR IL035 // If equal, jump to IL035 for full cycle reset // Red Light Phase IL003: LD D0 // Load the value from Data Regi…	### Part One - Mitsubishi FX3U/FX3UC IL Instruction List Code ```plaintext LD M8000 // Power ON detection bit (Always ON) MPS // Push current logic state to stack AND M8013 // 1s pulse, used as timing trigger DECP D0 // Countdown (decrease D0 by 1 per scan) MPP // Pop stack AND< D0 K0 // If D0 < 0, countdown is finished MOV K48 D0 // Reload 48 seconds LD M8000 MPS AND> D0 K24 // If D0 > 24, it's …	[29, 23, 27]	[0.9998, 0.9995, 0.9996]	0.4661	0.8997	0.0053	0.2618	0.101	0.4145	11.79	9.53
qwen2.5-coder:14b	22	How to use Mitsubishi FX-series PLC IL instruction list, through MOV / DECP and other instructions, to implement red, yellow, and green lights switching sequentially on a one-way road? Assume one full cycle is 45 seconds, and define conditions for red, yellow, and green phases. Use D0 for countdown control.	LD M8000 // Power ON detection bit (Always ON) MPS // Push current logic state to stack AND M8013 // 1s pulse, used as timing trigger DECP D0 // Countdown (decrease D0 by 1 per scan) MPP // Pop stack AND< D0 K0 // If D0 < 0, countdown is finished MOV K45 D0 // Reload 45 seconds LD M8000 MPS AND> D0 K17 // If D0 > 17, it's green phase OUT Y0 // Green light ON MRD // Read top of stack (without popp…	### Part One - Mitsubishi FX3U/FX3UC IL Instruction List Code ``` ; Initialize D0 to 45 seconds (full cycle time) MOV K45 D0 ; Move constant value 45 to Data register D0 MainLoop: ; Start of the main loop for traffic light control ; Red Light Phase LD M000 ; Load output coil M000 (Red Light) OUT Y000 ; Output Y000 (Red Light) ON LD M001 ; Load output coil M001 (Yellow Light) OUT Y001 ; Output Y00…	### [Part One] - Mitsubishi FX3U/FX3UC IL Instruction List Code ```il LD M8000 // Power ON detection bit (Always ON) MPS // Push current logic state to stack AND M8013 // 1s pulse, used as timing trigger DECP D0 // Countdown (decrease D0 by 1 per scan) MPP // Pop stack AND< D0 K0 // If D0 < 0, countdown is finished MOV K45 D0 // Reload 45 seconds LD M8000 MPS AND> D0 K27 // If D0 > 27, it's green…	[20, 29, 23]	[1.0, 0.9997, 0.9996]	0.5001	0.9073	0.0061	0.2354	0.118	0.3787	11.75	10.29
qwen2.5-coder:14b	23	How to use Mitsubishi FX-series PLC IL instruction list, through MOV / DECP and other instructions, to implement red, yellow, and green lights switching sequentially on a one-way road? Assume one full cycle is 50 seconds, and define conditions for red, yellow, and green phases. Use D0 for countdown control.	LD M8000 // Power ON detection bit (Always ON) MPS // Push current logic state to stack AND M8013 // 1s pulse, used as timing trigger DECP D0 // Countdown (decrease D0 by 1 per scan) MPP // Pop stack AND< D0 K0 // If D0 < 0, countdown is finished MOV K50 D0 // Reload 50 seconds LD M8000 MPS AND> D0 K16 // If D0 > 16, it's green phase OUT Y0 // Green light ON MRD // Read top of stack (without popp…	Certainly! Below are the requested parts for implementing sequential traffic light control using Mitsubishi FX3U/FX3UC PLC in Instruction List (IL) programming. ### [Part One] - Mitsubishi FX3U/FX3UC IL Instruction List Code ```il ; Program to control a one-way traffic light with red, yellow, and green lights. ; The sequence is Red -> Yellow -> Green -> Red, with durations: Red=50s, Yellow=5s, Gr…	### Part One - Mitsubishi FX3U/FX3UC IL Instruction List Code ```il LD M8000 // Power ON detection bit (Always ON) MPS // Push current logic state to stack AND M8013 // 1s pulse, used as timing trigger DECP D0 // Countdown (decrease D0 by 1 per scan) MPP // Pop stack AND< D0 K0 // If D0 < 0, countdown is finished MOV K50 D0 // Reload 50 seconds LD M8000 MPS AND> D0 K17 // If D0 > 17, it's green p…	[28, 24, 27]	[1.0, 0.9993, 0.9996]	0.4349	0.9001	0.0018	0.2116	0.0955	0.3513	11.76	12.15
qwen2.5-coder:14b	24	How to use Mitsubishi FX-series PLC IL instruction list, through MOV / DECP and other instructions, to implement red, yellow, and green lights switching sequentially on a one-way road? Assume one full cycle is 35 seconds, and define conditions for red, yellow, and green phases. Use D0 for countdown control.	LD M8000 // Power ON detection bit (Always ON) MPS // Push current logic state to stack AND M8013 // 1s pulse, used as timing trigger DECP D0 // Countdown (decrease D0 by 1 per scan) MPP // Pop stack AND< D0 K0 // If D0 < 0, countdown is finished MOV K35 D0 // Reload 35 seconds LD M8000 MPS AND> D0 K17 // If D0 > 17, it's green phase OUT Y0 // Green light ON MRD // Read top of stack (without popp…	### Part One: Mitsubishi FX3U/FX3UC IL Instruction List Code ```il ; Initialize D0 to 35 (full cycle time) LD D0 A 35 ST D0 ; Main loop start L 10 ; Red light phase ; Set red light on MCR Y0 ; Check if red light duration is over LD D0 SUB 20 ; Red light lasts for 20 seconds (D0 decremented by 2) RND ; If red light duration is not over, continue the loop JP 10 ; Yellow light phase ; Set yellow lig…	### Part One - Mitsubishi FX3U/FX3UC IL Instruction List Code ```plaintext LD M8000 // Power ON detection bit (Always ON) MPS // Push current logic state to stack AND M8013 // 1s pulse, used as timing trigger DECP D0 // Countdown (decrease D0 by 1 per scan) MPP // Pop stack AND< D0 K0 // If D0 < 0, countdown is finished MOV K35 D0 // Reload 35 seconds LD M8000 MPS AND> D0 K17 // If D0 > 17, it's …	[25, 23, 20]	[0.9997, 0.9993, 0.9996]	0.4943	0.9048	0.004	0.2936	0.1207	0.4444	10.43	9.27
qwen2.5-coder:14b	25	How to use Mitsubishi FX-series PLC IL instruction list, through MOV / DECP and other instructions, to implement red, yellow, and green lights switching sequentially on a one-way road? Assume one full cycle is 39 seconds, and define conditions for red, yellow, and green phases. Use D0 for countdown control.	LD M8000 // Power ON detection bit (Always ON) MPS // Push current logic state to stack AND M8013 // 1s pulse, used as timing trigger DECP D0 // Countdown (decrease D0 by 1 per scan) MPP // Pop stack AND< D0 K0 // If D0 < 0, countdown is finished MOV K39 D0 // Reload 39 seconds LD M8000 MPS AND> D0 K18 // If D0 > 18, it's green phase OUT Y0 // Green light ON MRD // Read top of stack (without popp…	### Part One: Mitsubishi FX3U/FX3UC IL Instruction List Code ```il ; Initialize program and set up the counter LD #39 ; Load the total cycle time into accumulator (39 seconds) MOV D0 ; Move the value to D0 for countdown control SET M100 ; Set initial state flag M100 (Red light on initially) ; Start of main loop LOOP: LD D0 ; Load the current value from D0 into accumulator DECP ; Decrement the acc…	### [Part One] - Mitsubishi FX3U/FX3UC IL Instruction List Code ```il LD M8000 // Power ON detection bit (Always ON) MPS // Push current logic state to stack AND M8013 // 1s pulse, used as timing trigger DECP D0 // Countdown (decrease D0 by 1 per scan) MPP // Pop stack AND< D0 K0 // If D0 < 0, countdown is finished MOV K39 D0 // Reload 39 seconds LD M8000 MPS AND> D0 K25 // If D0 > 25, it's green…	[29, 24, 27]	[0.9998, 0.9997, 0.9995]	0.55	0.9079	0.0019	0.2201	0.099	0.3591	11.79	10.97
qwen2.5-coder:14b	26	How to use Mitsubishi FX-series PLC IL instruction list, through MOV / DECP and other instructions, to implement red, yellow, and green lights switching sequentially on a one-way road? Assume one full cycle is 45 seconds, and define conditions for red, yellow, and green phases. Use D0 for countdown control.	LD M8000 // Power ON detection bit (Always ON) MPS // Push current logic state to stack AND M8013 // 1s pulse, used as timing trigger DECP D0 // Countdown (decrease D0 by 1 per scan) MPP // Pop stack AND< D0 K0 // If D0 < 0, countdown is finished MOV K45 D0 // Reload 45 seconds LD M8000 MPS AND> D0 K15 // If D0 > 15, it's green phase OUT Y0 // Green light ON MRD // Read top of stack (without popp…	Sure! Below are the two parts of your request: --- ### [Part One] - Mitsubishi FX3U/FX3UC IL Instruction List Code ```plaintext // Initialize D0 to 45 seconds (1 cycle) LD #45 MOV D0 // Start: Check if green light should be on LD T1 // Load timer T1 CMP #27 // Compare with 27 seconds JG RED // If greater, jump to RED phase // GREEN PHASE LD #8 // Load output for Green Light OUT Y0 // Set Green Li…	### [Part One] - Mitsubishi FX3U/FX3UC IL Instruction List Code ```il LD M8000 // Power ON detection bit (Always ON) MPS // Push current logic state to stack AND M8013 // 1s pulse, used as timing trigger DECP D0 // Countdown (decrease D0 by 1 per scan) MPP // Pop stack AND< D0 K0 // If D0 < 0, countdown is finished MOV K45 D0 // Reload 45 seconds LD M8000 MPS AND> D0 K25 // If D0 > 25, it's green…	[20, 29, 23]	[1.0, 0.9997, 0.9996]	0.5293	0.9031	0.0069	0.2618	0.1277	0.4176	11.25	9.79
qwen2.5-coder:14b	27	How to use Mitsubishi FX-series PLC IL instruction list, through MOV / DECP and other instructions, to implement red, yellow, and green lights switching sequentially on a one-way road? Assume one full cycle is 40 seconds, and define conditions for red, yellow, and green phases. Use D0 for countdown control.	LD M8000 // Power ON detection bit (Always ON) MPS // Push current logic state to stack AND M8013 // 1s pulse, used as timing trigger DECP D0 // Countdown (decrease D0 by 1 per scan) MPP // Pop stack AND< D0 K0 // If D0 < 0, countdown is finished MOV K40 D0 // Reload 40 seconds LD M8000 MPS AND> D0 K18 // If D0 > 18, it's green phase OUT Y0 // Green light ON MRD // Read top of stack (without popp…	[Part One] - Mitsubishi FX3U/FX3UC IL Instruction List Code ```plaintext ; Initialize variables LDI #40 ; Load the value 40 into AC (accumulator) DADD D0 ; Decrement D0 by the value in AC. If D0 is 0, set carry flag. JNC INIT_END ; Jump if no carry to INIT_END LDI #39 ; Load the value 39 into AC DADD D0 ; Decrement D0 again ; Main loop starts here MAIN_LOOP: LD D0 ; Load the current value of D0 i…	### Part One - Mitsubishi FX3U/FX3UC IL Instruction List Code ```il LD M8000 // Power ON detection bit (Always ON) MPS // Push current logic state to stack AND M8013 // 1s pulse, used as timing trigger DECP D0 // Countdown (decrease D0 by 1 per scan) MPP // Pop stack AND< D0 K0 // If D0 < 0, countdown is finished MOV K40 D0 // Reload 40 seconds LD M8000 MPS AND> D0 K20 // If D0 > 20, it's green p…	[20, 23, 25]	[0.9997, 0.9996, 0.9995]	0.4835	0.8977	0.002	0.2425	0.1059	0.3838	11.77	9.67
qwen2.5-coder:14b	28	How to use Mitsubishi FX-series PLC IL instruction list, through MOV / DECP and other instructions, to implement red, yellow, and green lights switching sequentially on a one-way road? Assume one full cycle is 50 seconds, and define conditions for red, yellow, and green phases. Use D0 for countdown control.	LD M8000 // Power ON detection bit (Always ON) MPS // Push current logic state to stack AND M8013 // 1s pulse, used as timing trigger DECP D0 // Countdown (decrease D0 by 1 per scan) MPP // Pop stack AND< D0 K0 // If D0 < 0, countdown is finished MOV K50 D0 // Reload 50 seconds LD M8000 MPS AND> D0 K17 // If D0 > 17, it's green phase OUT Y0 // Green light ON MRD // Read top of stack (without popp…	### Part One: Mitsubishi FX3U/FX3UC IL Instruction List Code ```plaintext ; Initialize program by clearing flags and counters LD #0 ; Load constant 0 OUT M0 ; Clear M0 (red light flag) OUT M1 ; Clear M1 (yellow light flag) OUT M2 ; Clear M2 (green light flag) LD #50 ; Load constant 50 for the full cycle time MOV D0 ; Move 50 to D0, countdown timer ; Main loop starts here MAIN: LD D0 ; Load curren…	### Part One - Mitsubishi FX3U/FX3UC IL Instruction List Code ```il LD M8000 // Power ON detection bit (Always ON) MPS // Push current logic state to stack AND M8013 // 1s pulse, used as timing trigger DECP D0 // Countdown (decrease D0 by 1 per scan) MPP // Pop stack AND< D0 K0 // If D0 < 0, countdown is finished MOV K50 D0 // Reload 50 seconds LD M8000 MPS AND> D0 K16 // If D0 > 16, it's green p…	[23, 24, 27]	[1.0, 0.9993, 0.9996]	0.4998	0.9015	0.0037	0.2613	0.1208	0.4161	11.78	9.08
qwen2.5-coder:14b	29	How to use Mitsubishi FX-series PLC IL instruction list, through MOV / DECP and other instructions, to implement red, yellow, and green lights switching sequentially on a one-way road? Assume one full cycle is 38 seconds, and define conditions for red, yellow, and green phases. Use D0 for countdown control.	LD M8000 // Power ON detection bit (Always ON) MPS // Push current logic state to stack AND M8013 // 1s pulse, used as timing trigger DECP D0 // Countdown (decrease D0 by 1 per scan) MPP // Pop stack AND< D0 K0 // If D0 < 0, countdown is finished MOV K38 D0 // Reload 38 seconds LD M8000 MPS AND> D0 K20 // If D0 > 20, it's green phase OUT Y0 // Green light ON MRD // Read top of stack (without popp…	### Part One: Mitsubishi FX3U/FX3UC IL Instruction List Code ```plaintext ; Program for Sequential Traffic Light Control using Mitsubishi FX3U PLC ; This program controls a traffic light sequence with Red, Yellow, and Green lights. ; Each phase duration is set to match the specified full cycle time of 38 seconds. ORG 0000H ; Initialize D0 (Countdown timer) to 38000ms MOV #38000 D0 ; Main Loop LOO…	### [Part One] - Mitsubishi FX3U/FX3UC IL Instruction List Code ```plaintext LD M8000 // Power ON detection bit (Always ON) MPS // Push current logic state to stack AND M8013 // 1s pulse, used as timing trigger DECP D0 // Countdown (decrease D0 by 1 per scan) MPP // Pop stack AND< D0 K0 // If D0 < 0, countdown is finished MOV K38 D0 // Reload 38 seconds LD M8000 MPS AND> D0 K25 // If D0 > 25, it'…	[21, 25, 20]	[0.9998, 0.9998, 0.9997]	0.5537	0.9072	0.0021	0.2526	0.1036	0.3979	11.77	9.22
qwen2.5-coder:14b	30	How to use Mitsubishi FX-series PLC IL instruction list and the DECO instruction to control a bidirectional red-yellow-green light cycle? Assume input X000, outputs Y000~Y005, and use M1~M16, M100, M101, T1~T6, and D1 to implement phase switching.	LD M8000 ; PLC startup pulse DECO D1 M10 K6 ; Decode D1 to control a 7-state cycle (M10~M16 ON) LD X000 ; When emergency stop input X000 is activated RST D1 ; Reset data register D1 ZRST M10 M16 ; Reset state relays M10~M16 ZRST M100 M101 ; Reset red light control relays M100~M101 LD M10 ; Start green light timing relay M10 AND M1 ; When M1 condition is true MOV K1 D1 ; Write K1 to D1 to switch t…	### Part One: Mitsubishi FX3U/FX3UC IL Instruction List Code ```il ; Initialize program timer for phase duration control LD T1 ; Load timer T1 address LDI #50 ; Load immediate value 50 (representing time in milliseconds) ADD ; Add the immediate value to the current timer value ST T1 ; Store the result back into timer T1 ; Phase 1: Red Light on for vehicles LD X000 ; Load input from X000 ANL M1 ; …	[Part One] - Mitsubishi FX3U/FX3UC IL Instruction List Code ```plaintext LD M8000 ; PLC startup pulse DECO D1 M10 K6 ; Decode D1 to control a 7-state cycle (M10~M16 ON) LD X000 ; When emergency stop input X000 is activated RST D1 ; Reset data register D1 ZRST M10 M16 ; Reset state relays M10~M16 ZRST M100 M101 ; Reset red light control relays M100~M101 LD M10 ; Start green light timing relay M10 …	[31, 32, 33]	[1.0, 1.0, 1.0]	0.6572	0.8996	0.0129	0.7797	0.1546	0.8842	11.78	13.0
qwen2.5-coder:14b	31	How to use Mitsubishi FX-series PLC IL instruction list and the DECO instruction to control a bidirectional red-yellow-green light cycle? Assume input X000, outputs Y000~Y005, and use M1~M16, M100, M101, T1~T6, and D1 to implement phase switching.	LD M8000 ; PLC startup pulse DECO D1 M10 K6 ; Decode D1 to control a 7-state cycle (M10~M16 ON) LD X000 ; When emergency stop input X000 is activated RST D1 ; Reset data register D1 ZRST M10 M16 ; Reset state relays M10~M16 ZRST M100 M101 ; Reset red light control relays M100~M101 LD M10 ; Start green light timing relay M10 AND M1 ; When M1 condition is true MOV K1 D1 ; Write K1 to D1 to switch t…	[Part One] - Mitsubishi FX3U/FX3UC IL Instruction List Code ``` // Initialize timers and flags for starting the cycle LDC A #001 // Load counter with 1 (for use in DECO instruction) LD M100 // Load memory bit M100 (Start signal) AND Y005 // AND with output Y005 (Red light status) DECO T1 D1 // Start timer T1 if M100 is set and Y005 is active, load 1 into D1 // Phase 1: Red Light LD M100 // Load m…	### Part One - Mitsubishi FX3U/FX3UC IL Instruction List Code ```plaintext LD M8000 ; PLC startup pulse DECO D1 M10 K6 ; Decode D1 to control a 7-state cycle (M10~M16 ON) LD X000 ; When emergency stop input X000 is activated RST D1 ; Reset data register D1 ZRST M10 M16 ; Reset state relays M10~M16 ZRST M100 M101 ; Reset red light control relays M100~M101 LD M10 ; Start green light timing relay M1…	[30, 32, 33]	[1.0, 1.0, 1.0]	0.6475	0.9194	0.0028	0.7713	0.1444	0.8887	11.76	12.98
qwen2.5-coder:14b	32	How to use Mitsubishi FX-series PLC IL instruction list and the DECO instruction to control a bidirectional red-yellow-green light cycle? Assume input X000, outputs Y000~Y005, and use M1~M16, M100, M101, T1~T6, and D1 to implement phase switching.	LD M8000 ; PLC startup pulse DECO D1 M10 K6 ; Decode D1 to control a 7-state cycle (M10~M16 ON) LD X000 ; When emergency stop input X000 is activated RST D1 ; Reset data register D1 ZRST M10 M16 ; Reset state relays M10~M16 ZRST M100 M101 ; Reset red light control relays M100~M101 LD M10 ; Start green light timing relay M10 AND M1 ; When M1 condition is true MOV K1 D1 ; Write K1 to D1 to switch t…	### Part One: Mitsubishi FX3U/FX3UC IL Instruction List Code ```il ; Initialize program variables LD #0 ; Load zero into accumulator OUT Y000 ; Set output Y000 low (Red light off) OUT Y001 ; Set output Y001 low (Yellow light off) OUT Y002 ; Set output Y002 high (Green light on) LD #0 ; Load zero into accumulator OUT Y003 ; Set output Y003 low (Red light off) OUT Y004 ; Set output Y004 low (Yellow…	### Part One - Mitsubishi FX3U/FX3UC IL Instruction List Code ```il LD M8000 ; PLC startup pulse DECO D1 M10 K6 ; Decode D1 to control a 7-state cycle (M10~M16 ON) LD X000 ; When emergency stop input X000 is activated RST D1 ; Reset data register D1 ZRST M10 M16 ; Reset state relays M10~M16 ZRST M100 M101 ; Reset red light control relays M100~M101 LD M10 ; Start green light timing relay M10 AND M…	[30, 31, 33]	[1.0, 1.0, 1.0]	0.5233	0.9079	0.013	0.7658	0.1517	0.8761	11.79	12.98
qwen2.5-coder:14b	33	How to use Mitsubishi FX-series PLC IL instruction list and the DECO instruction to control a bidirectional red-yellow-green light cycle? Assume input X000, outputs Y000~Y005, and use M1~M16, M100, M101, T1~T6, and D1 to implement phase switching.	LD M8000 ; PLC startup pulse DECO D1 M10 K6 ; Decode D1 to control a 7-state cycle (M10~M16 ON) LD X000 ; When emergency stop input X000 is activated RST D1 ; Reset data register D1 ZRST M10 M16 ; Reset state relays M10~M16 ZRST M100 M101 ; Reset red light control relays M100~M101 LD M10 ; Start green light timing relay M10 AND M1 ; When M1 condition is true MOV K1 D1 ; Write K1 to D1 to switch t…	### [Part One] - Mitsubishi FX3U/FX3UC IL Instruction List Code ```plaintext ; Start of the program LD X000 ; Load input X000 (Start button) AND M100 ; AND with memory bit M100 (Safety condition) OUT Y000 ; Output to Y000 (Red light) if condition is met LD M100 ; Load memory bit M100 (Safety condition) OR M101 ; OR with memory bit M101 (Emergency stop condition) CALL T1 ; Call timer T1 for delay …	### Part One - Mitsubishi FX3U/FX3UC IL Instruction List Code ```plaintext LD M8000 ; PLC startup pulse DECO D1 M10 K6 ; Decode D1 to control a 7-state cycle (M10~M16 ON) LD X000 ; When emergency stop input X000 is activated RST D1 ; Reset data register D1 ZRST M10 M16 ; Reset state relays M10~M16 ZRST M100 M101 ; Reset red light control relays M100~M101 LD M10 ; Start green light timing relay M1…	[30, 31, 32]	[1.0, 1.0, 1.0]	0.6224	0.9192	0.0175	0.7773	0.1448	0.8859	11.77	12.99
qwen2.5-coder:14b	34	How to use Mitsubishi FX-series PLC IL instruction list and the DECO instruction to control a bidirectional red-yellow-green light cycle? Assume input X000, outputs Y000~Y005, and use M1~M16, M100, M101, T1~T6, and D1 to implement phase switching.	LD M8000 ; PLC startup pulse DECO D1 M10 K6 ; Decode D1 to control a 7-state cycle (M10~M16 ON) LD X000 ; When emergency stop input X000 is activated RST D1 ; Reset data register D1 ZRST M10 M16 ; Reset state relays M10~M16 ZRST M100 M101 ; Reset red light control relays M100~M101 LD M10 ; Start green light timing relay M10 AND M1 ; When M1 condition is true MOV K1 D1 ; Write K1 to D1 to switch t…	### Part One: Mitsubishi FX3U/FX3UC IL Instruction List Code ```plaintext ; Initialization of timers and flags LD K2000 ; Load value 2000 (2 seconds) TMR T1 K2000 ; Timer T1 for phase switching, set to 2 seconds LD K4000 ; Load value 4000 (4 seconds) TMR T2 K4000 ; Timer T2 for yellow light duration, set to 4 seconds ; Phase 1: Red Light for Cars (Y000) LD X000 ; Check if the cycle start input is…	### Part One - Mitsubishi FX3U/FX3UC IL Instruction List Code ```plaintext LD M8000 ; PLC startup pulse DECO D1 M10 K6 ; Decode D1 to control a 7-state cycle (M10~M16 ON) LD X000 ; When emergency stop input X000 is activated RST D1 ; Reset data register D1 ZRST M10 M16 ; Reset state relays M10~M16 ZRST M100 M101 ; Reset red light control relays M100~M101 LD M10 ; Start green light timing relay M1…	[30, 31, 32]	[1.0, 1.0, 1.0]	0.662	0.9178	0.0151	0.7721	0.1558	0.8802	11.78	13.01
qwen2.5-coder:14b	35	How to use Mitsubishi FX-series PLC IL instruction list and the DECO instruction to control a bidirectional red-yellow-green light cycle? Assume input X000, outputs Y000~Y005, and use M1~M16, M100, M101, T1~T6, and D1 to implement phase switching.	LD M8000 ; PLC startup pulse DECO D1 M10 K6 ; Decode D1 to control a 7-state cycle (M10~M16 ON) LD X000 ; When emergency stop input X000 is activated RST D1 ; Reset data register D1 ZRST M10 M16 ; Reset state relays M10~M16 ZRST M100 M101 ; Reset red light control relays M100~M101 LD M10 ; Start green light timing relay M10 AND M1 ; When M1 condition is true MOV K1 D1 ; Write K1 to D1 to switch t…	### [Part One] - Mitsubishi FX3U/FX3UC IL Instruction List Code ```plaintext ; Start of the program LD X000 ; Load input X000 (Start signal) AND M1 ; AND with memory bit M1 (Phase 1 flag) ANDB M2 ; ANDB with memory bit M2 (Phase 2 flag) ANDB M3 ; ANDB with memory bit M3 (Phase 3 flag) ANDB M4 ; ANDB with memory bit M4 (Phase 4 flag) AND Y000 ; AND with output Y000 (Red light for Phase 1) ANDB Y00…	### Part One - Mitsubishi FX3U/FX3UC IL Instruction List Code ```il LD M8000 ; PLC startup pulse DECO D1 M10 K6 ; Decode D1 to control a 7-state cycle (M10~M16 ON) LD X000 ; When emergency stop input X000 is activated RST D1 ; Reset data register D1 ZRST M10 M16 ; Reset state relays M10~M16 ZRST M100 M101 ; Reset red light control relays M100~M101 LD M10 ; Start green light timing relay M10 AND M…	[30, 31, 32]	[1.0, 1.0, 1.0]	0.575	0.9139	0.0107	0.7967	0.1401	0.8987	11.74	13.0
qwen2.5-coder:14b	36	How to use Mitsubishi FX-series PLC IL instruction list and the DECO instruction to control a bidirectional red-yellow-green light cycle? Assume input X000, outputs Y000~Y005, and use M1~M16, M100, M101, T1~T6, and D1 to implement phase switching.	LD M8000 ; PLC startup pulse DECO D1 M10 K6 ; Decode D1 to control a 7-state cycle (M10~M16 ON) LD X000 ; When emergency stop input X000 is activated RST D1 ; Reset data register D1 ZRST M10 M16 ; Reset state relays M10~M16 ZRST M100 M101 ; Reset red light control relays M100~M101 LD M10 ; Start green light timing relay M10 AND M1 ; When M1 condition is true MOV K1 D1 ; Write K1 to D1 to switch t…	### Part One: Mitsubishi FX3U/FX3UC IL Instruction List Code ```plaintext ; Program Start L 0 Y000 ; Initialize all outputs to off L 0 Y001 L 0 Y002 L 0 Y003 L 0 Y004 L 0 Y005 ; Phase 1: Red Light (Right Turn) L 1 M100 ; Set phase switch to phase 1 L 1 M101 ; Reset other phase switches L 1 M1 L 0 M2 L 0 M3 L 0 M4 L 0 M5 L 0 M6 L 0 M7 L 0 M8 L 0 M9 L 0 M10 L 0 M11 L 0 M12 L 0 M13 L 0 M14 L 0 M15 L…	### Part One: Mitsubishi FX3U/FX3UC IL Instruction List Code ```plaintext LD M8000 ; PLC startup pulse DECO D1 M10 K6 ; Decode D1 to control a 7-state cycle (M10~M16 ON) LD X000 ; When emergency stop input X000 is activated RST D1 ; Reset data register D1 ZRST M10 M16 ; Reset state relays M10~M16 ZRST M100 M101 ; Reset red light control relays M100~M101 LD M10 ; Start green light timing relay M10…	[30, 31, 32]	[1.0, 1.0, 1.0]	0.6178	0.9273	0.0078	0.7869	0.1291	0.8905	11.7	12.97
qwen2.5-coder:14b	37	How to use Mitsubishi FX-series PLC IL instruction list and the DECO instruction to control a bidirectional red-yellow-green light cycle? Assume input X000, outputs Y000~Y005, and use M1~M16, M100, M101, T1~T6, and D1 to implement phase switching.	LD M8000 ; PLC startup pulse DECO D1 M10 K6 ; Decode D1 to control a 7-state cycle (M10~M16 ON) LD X000 ; When emergency stop input X000 is activated RST D1 ; Reset data register D1 ZRST M10 M16 ; Reset state relays M10~M16 ZRST M100 M101 ; Reset red light control relays M100~M101 LD M10 ; Start green light timing relay M10 AND M1 ; When M1 condition is true MOV K1 D1 ; Write K1 to D1 to switch t…	### Part One - Mitsubishi FX3U/FX3UC IL Instruction List Code ```plaintext ; Program for controlling a bidirectional red-yellow-green light cycle using Mitsubishi FX-series PLC. ; Inputs: ; X000 - Start signal ; ; Outputs: ; Y000 - Red Light (East-West) ; Y001 - Yellow Light (East-West) ; Y002 - Green Light (East-West) ; Y003 - Red Light (North-South) ; Y004 - Yellow Light (North-South) ; Y005 - …	### Part One - Mitsubishi FX3U/FX3UC IL Instruction List Code ```plaintext LD M8000 ; PLC startup pulse DECO D1 M10 K6 ; Decode D1 to control a 7-state cycle (M10~M16 ON) LD X000 ; When emergency stop input X000 is activated RST D1 ; Reset data register D1 ZRST M10 M16 ; Reset state relays M10~M16 ZRST M100 M101 ; Reset red light control relays M100~M101 LD M10 ; Start green light timing relay M1…	[30, 31, 32]	[1.0, 1.0, 1.0]	0.679	0.9197	0.0086	0.7853	0.2004	0.8914	11.77	12.97
qwen2.5-coder:14b	38	How to use Mitsubishi FX-series PLC IL instruction list and the DECO instruction to control a bidirectional red-yellow-green light cycle? Assume input X000, outputs Y000~Y005, and use M1~M16, M100, M101, T1~T6, and D1 to implement phase switching.	LD M8000 ; PLC startup pulse DECO D1 M10 K6 ; Decode D1 to control a 7-state cycle (M10~M16 ON) LD X000 ; When emergency stop input X000 is activated RST D1 ; Reset data register D1 ZRST M10 M16 ; Reset state relays M10~M16 ZRST M100 M101 ; Reset red light control relays M100~M101 LD M10 ; Start green light timing relay M10 AND M1 ; When M1 condition is true MOV K1 D1 ; Write K1 to D1 to switch t…	### Part One - Mitsubishi FX3U/FX3UC IL Instruction List Code ```il ; Program for Bidirectional Red-Yellow-Green Light Cycle Control ; ; Inputs: ; X000 - Button to start the cycle (momentary push-button) ; Outputs: ; Y000 - Red light in direction 1 ; Y001 - Yellow light in direction 1 ; Y002 - Green light in direction 1 ; Y003 - Red light in direction 2 ; Y004 - Yellow light in direction 2 ; Y005…	[Part One] - Mitsubishi FX3U/FX3UC IL Instruction List Code ```il LD M8000 ; PLC startup pulse DECO D1 M10 K6 ; Decode D1 to control a 7-state cycle (M10~M16 ON) LD X000 ; When emergency stop input X000 is activated RST D1 ; Reset data register D1 ZRST M10 M16 ; Reset state relays M10~M16 ZRST M100 M101 ; Reset red light control relays M100~M101 LD M10 ; Start green light timing relay M10 AND M1 …	[30, 31, 32]	[1.0, 1.0, 1.0]	0.6578	0.9038	0.0109	0.7686	0.1142	0.87	11.77	12.99
qwen2.5-coder:14b	39	How to use Mitsubishi FX-series PLC IL instruction list and the DECO instruction to control a bidirectional red-yellow-green light cycle? Assume input X000, outputs Y000~Y005, and use M1~M16, M100, M101, T1~T6, and D1 to implement phase switching.	LD M8000 ; PLC startup pulse DECO D1 M10 K6 ; Decode D1 to control a 7-state cycle (M10~M16 ON) LD X000 ; When emergency stop input X000 is activated RST D1 ; Reset data register D1 ZRST M10 M16 ; Reset state relays M10~M16 ZRST M100 M101 ; Reset red light control relays M100~M101 LD M10 ; Start green light timing relay M10 AND M1 ; When M1 condition is true MOV K1 D1 ; Write K1 to D1 to switch t…	### Part One: Mitsubishi FX3U/FX3UC IL Instruction List Code ```plaintext ; Main Program Start LD X000 ; Load the input X000 (Start/Stop button) AND M100 ; AND with M100 (Start flag) LD Y005 ; Output Y005 (Red light) for error indication ANR M100 ; Reset if Start flag is set ; Phase 1: Red Light (Southbound) LABEL P1 LD T2 ; Load Timer T2 STW D1 ; Store to Data Register D1 CMP K10 ; Compare with …	[Part One] - Mitsubishi FX3U/FX3UC IL Instruction List Code ```il LD M8000 ; PLC startup pulse DECO D1 M10 K6 ; Decode D1 to control a 7-state cycle (M10~M16 ON) LD X000 ; When emergency stop input X000 is activated RST D1 ; Reset data register D1 ZRST M10 M16 ; Reset state relays M10~M16 ZRST M100 M101 ; Reset red light control relays M100~M101 LD M10 ; Start green light timing relay M10 AND M1 …	[30, 31, 32]	[1.0, 1.0, 1.0]	0.6532	0.9026	0.0095	0.7618	0.1213	0.8735	11.76	12.99
qwen2.5-coder:14b	40	How to use Mitsubishi FX-series PLC IL instruction list to design a bidirectional traffic light control logic? Assume both North-South and East-West directions have green, yellow, and red light cycles, and there is a 2-second blinking warning before the green light ends.	LD X000 // Start button OR M0 ANI X001 // Stop button OUT M0 // System start flag LD M0 ANI T7 // Ensure not yet reached final timer OUT T0 K150 // T0 = 15.0 sec ANI T0 OUT M1 // M1 = North-South green phase LD T0 OUT T1 K20 // T1 = 2 sec ANI T1 OUT M2 // M2 = North-South green blinking phase LD T1 OUT T2 K40 // T2 = 4.0 sec ANI T2 OUT M3 // M3 = North-South yellow phase LD T2 OUT T3 K40 // T3 = …	### Part One - Mitsubishi FX3U/FX3UC IL Instruction List Code ```plaintext ; Initialize Outputs LD Y0 ; Load output for North-South Green Light OUT ; Output to Y0 (North-South Green Light) LD Y1 ; Load output for East-West Green Light OUT ; Output to Y1 (East-West Green Light) ; Define Timers and Counters LD T100 ; Timer 100 for 2-second blinking warning SET ; Set Timer 100 LD C100 ; Counter 100 …	[Part One] - Mitsubishi FX3U/FX3UC IL Instruction List Code ```plaintext LD X000 // Load input from start button (X000) OR M0 // OR with system start flag (M0) ANI X001 // AND with stop button (X001) OUT M0 // Output to system start flag (M0) LD M0 ANI T7 // Ensure not yet reached final timer (T7) OUT T0 K90 // Timer T0 set for 9.0 seconds ANI T0 OUT M1 // Output to North-South green phase (M1) L…	[41, 42, 43]	[1.0, 1.0, 1.0]	0.5842	0.7464	0.0018	0.2451	0.138	0.5516	11.77	12.56
qwen2.5-coder:14b	41	How to use Mitsubishi FX-series PLC IL instruction list to design a bidirectional traffic light control logic? Assume both North-South and East-West directions have green, yellow, and red light cycles, and there is a 2-second blinking warning before the green light ends.	LD X000 // Start button OR M0 ANI X001 // Stop button OUT M0 // System start flag LD M0 ANI T7 // Ensure not yet reached final timer OUT T0 K90 // T0 = 9.0 sec ANI T0 OUT M1 // M1 = North-South green phase LD T0 OUT T1 K20 // T1 = 2 sec ANI T1 OUT M2 // M2 = North-South green blinking phase LD T1 OUT T2 K50 // T2 = 5.0 sec ANI T2 OUT M3 // M3 = North-South yellow phase LD T2 OUT T3 K30 // T3 = 3.…	[Part One] - Mitsubishi FX3U/FX3UC IL Instruction List Code ```il ; Program to control bidirectional traffic lights with blinking warning before green light change. ; Each direction (North-South and East-West) has a Green, Yellow, Red cycle. ; A 2-second blink is used as a warning before the green light changes. ; Define inputs LD X0 ; North-South Pedestrian button press AND Y1 ; East-West Pedest…	[Part One] - Mitsubishi FX3U/FX3UC IL Instruction List Code ```plaintext LD X000 // Start button pressed OR M0 // System start flag (M0) ANI X001 // Stop button pressed OUT M0 // Set system start flag if start button is pressed and stop button is not pressed LD M0 ANI T7 // Check if the final timer has reached its end OUT T0 K150 // Timer T0 set for 15.0 seconds (North-South green phase) ANI T0 O…	[40, 42, 43]	[1.0, 1.0, 1.0]	0.5298	0.7776	0.0051	0.2573	0.1607	0.5507	11.74	12.53
qwen2.5-coder:14b	42	How to use Mitsubishi FX-series PLC IL instruction list to design a bidirectional traffic light control logic? Assume both North-South and East-West directions have green, yellow, and red light cycles, and there is a 2-second blinking warning before the green light ends.	LD X000 // Start button OR M0 ANI X001 // Stop button OUT M0 // System start flag LD M0 ANI T7 // Ensure not yet reached final timer OUT T0 K170 // T0 = 17.0 sec ANI T0 OUT M1 // M1 = North-South green phase LD T0 OUT T1 K20 // T1 = 2 sec ANI T1 OUT M2 // M2 = North-South green blinking phase LD T1 OUT T2 K40 // T2 = 4.0 sec ANI T2 OUT M3 // M3 = North-South yellow phase LD T2 OUT T3 K10 // T3 = …	### Part One: Mitsubishi FX3U/FX3UC IL Instruction List Code ```il // Initialize program LD M0 // Load memory bit M0 (North-South Green) AND M1 // AND with memory bit M1 (East-West Red) AND M2 // AND with memory bit M2 (NS Yellow timer off) AND M3 // AND with memory bit M3 (EW Yellow timer off) LD K1 // Load constant 1 OR // OR operation to check if all conditions are met OUT Y0 // Output Y0 for …	### [Part One] - Mitsubishi FX3U/FX3UC IL Instruction List Code ```plaintext LD X000 // Load start button input (Start) OR M0 // OR with system start flag ANI X001 // AND with stop button input (Stop) OUT M0 // Set system start flag if Start is pressed and Stop is not LD M0 // Load system start flag ANI T7 // Ensure that the final timer T7 has not yet reached its end OUT T0 K150 // Set timer T0 f…	[40, 41, 43]	[1.0, 1.0, 1.0]	0.5595	0.7269	0.0031	0.1451	0.1826	0.5319	11.8	12.53
qwen2.5-coder:14b	43	How to use Mitsubishi FX-series PLC IL instruction list to design a bidirectional traffic light control logic? Assume both North-South and East-West directions have green, yellow, and red light cycles, and there is a 2-second blinking warning before the green light ends.	LD X000 // Start button OR M0 ANI X001 // Stop button OUT M0 // System start flag LD M0 ANI T7 // Ensure not yet reached final timer OUT T0 K140 // T0 = 14.0 sec ANI T0 OUT M1 // M1 = North-South green phase LD T0 OUT T1 K20 // T1 = 2 sec ANI T1 OUT M2 // M2 = North-South green blinking phase LD T1 OUT T2 K30 // T2 = 3.0 sec ANI T2 OUT M3 // M3 = North-South yellow phase LD T2 OUT T3 K10 // T3 = …	### [Part One] - Mitsubishi FX3U/FX3UC IL Instruction List Code ```plaintext ; Program Start L000 LD #0001 ; Load North-South Green Light OUT M000 ; Output to North-South Green Light Relay AND Y000 ; AND with NS_Green_Light_Y (North-South Green Light Y-Output) NOP ; No Operation (for timing) L001 LD #0002 ; Load East-West Red Light OUT M001 ; Output to East-West Red Light Relay AND Y001 ; AND wit…	### Part One - Mitsubishi FX3U/FX3UC IL Instruction List Code ```plaintext LD X000 // Load start button input OR M0 // Check if system start flag is set ANI X001 // Load stop button input OUT M0 // Set system start flag if both conditions are met LD M0 ANI T7 // Ensure not yet reached final timer OUT T0 K150 // T0 = 15.0 sec (North-South green phase) ANI T0 OUT M1 // M1 = North-South green phase …	[40, 41, 42]	[1.0, 1.0, 1.0]	0.5814	0.7919	0.001	0.3537	0.1643	0.5914	11.77	12.54
qwen2.5-coder:14b	44	How to use Mitsubishi FX-series PLC IL instruction list to design a bidirectional traffic light control logic? Assume both North-South and East-West directions have green, yellow, and red light cycles, and there is a 2-second blinking warning before the green light ends.	LD X000 // Start button OR M0 ANI X001 // Stop button OUT M0 // System start flag LD M0 ANI T7 // Ensure not yet reached final timer OUT T0 K200 // T0 = 20.0 sec ANI T0 OUT M1 // M1 = North-South green phase LD T0 OUT T1 K20 // T1 = 2 sec ANI T1 OUT M2 // M2 = North-South green blinking phase LD T1 OUT T2 K40 // T2 = 4.0 sec ANI T2 OUT M3 // M3 = North-South yellow phase LD T2 OUT T3 K20 // T3 = …	### Part One - Mitsubishi FX3U/FX3UC IL Instruction List Code ```plaintext // Initialize outputs for traffic lights LD M0 // Load accumulator with North-South Green Light (M0) OUT Y0 // Output Y0 as the NS Green Light LD M1 // Load accumulator with North-South Yellow Light (M1) OUT Y1 // Output Y1 as the NS Yellow Light LD M2 // Load accumulator with North-South Red Light (M2) OUT Y2 // Output Y2…	### Part One - Mitsubishi FX3U/FX3UC IL Instruction List Code ```il LD X000 // Start button OR M0 // System start flag (M0) ANI X001 // Stop button OUT M0 // Update system start flag LD M0 // Check if the system is started ANI T7 // Ensure not yet reached final timer (T7) OUT T0 K90 // T0 = 9.0 sec for North-South green phase ANI T0 // Check if T0 has timed out OUT M1 // Set M1 for North-South gr…	[40, 41, 42]	[1.0, 1.0, 1.0]	0.4981	0.7599	0.0073	0.2096	0.145	0.5956	11.77	12.55
qwen2.5-coder:14b	45	How to use Mitsubishi FX-series PLC IL instruction list to design a bidirectional traffic light control logic? Assume both North-South and East-West directions have green, yellow, and red light cycles, and there is a 2-second blinking warning before the green light ends.	LD X000 // Start button OR M0 ANI X001 // Stop button OUT M0 // System start flag LD M0 ANI T7 // Ensure not yet reached final timer OUT T0 K170 // T0 = 17.0 sec ANI T0 OUT M1 // M1 = North-South green phase LD T0 OUT T1 K20 // T1 = 2 sec ANI T1 OUT M2 // M2 = North-South green blinking phase LD T1 OUT T2 K50 // T2 = 5.0 sec ANI T2 OUT M3 // M3 = North-South yellow phase LD T2 OUT T3 K40 // T3 = …	### [Part One] - Mitsubishi FX3U/FX3UC IL Instruction List Code ```plaintext ; Initialization of Timers for traffic lights LD T100 ; Load timer T100 S#5 ; Set timer to 5 seconds (Green light duration) EXD ; Exchange data between accumulator and timer LD T101 ; Load timer T101 S#3 ; Set timer to 3 seconds (Yellow light duration) EXD ; Exchange data between accumulator and timer LD T102 ; Load time…	### Part One - Mitsubishi FX3U/FX3UC IL Instruction List Code ```il LD X000 // Start button OR M0 // Keep system start flag if already started ANI X001 // Stop button OUT M0 // System start flag LD M0 // Check if the system is started ANI T7 // Ensure not yet reached final timer OUT T0 K90 // T0 = 9.0 sec (North-South green phase) ANI T0 // Check if T0 has finished OUT M1 // M1 = North-South gree…	[40, 41, 42]	[1.0, 1.0, 1.0]	0.5638	0.7716	0.0144	0.3109	0.1249	0.5861	11.78	12.56
qwen2.5-coder:14b	46	How to use Mitsubishi FX-series PLC IL instruction list to design a bidirectional traffic light control logic? Assume both North-South and East-West directions have green, yellow, and red light cycles, and there is a 2-second blinking warning before the green light ends.	LD X000 // Start button OR M0 ANI X001 // Stop button OUT M0 // System start flag LD M0 ANI T7 // Ensure not yet reached final timer OUT T0 K240 // T0 = 24.0 sec ANI T0 OUT M1 // M1 = North-South green phase LD T0 OUT T1 K20 // T1 = 2 sec ANI T1 OUT M2 // M2 = North-South green blinking phase LD T1 OUT T2 K40 // T2 = 4.0 sec ANI T2 OUT M3 // M3 = North-South yellow phase LD T2 OUT T3 K20 // T3 = …	### Part One: Mitsubishi FX3U/FX3UC IL Instruction List Code ```plaintext ; Define Inputs and Outputs LD X0 ; North-South Green Light (Input) LD Y0 ; North-South Yellow Light (Output) LD Y1 ; North-South Red Light (Output) LD X1 ; East-West Green Light (Input) LD Y2 ; East-West Yellow Light (Output) LD Y3 ; East-West Red Light (Output) LD X2 ; Pedestrian Request Button (Input) LD Y4 ; Pedestrian …	### Part One - Mitsubishi FX3U/FX3UC IL Instruction List Code ```plaintext LD X000 // Start button OR M0 // System start flag from previous cycle ANI X001 // Stop button OUT M0 // System start flag LD M0 ANI T7 // Ensure not yet reached final timer OUT T0 K150 // T0 = 15.0 sec (North-South green phase) ANI T0 OUT M1 // M1 = North-South green phase LD T0 OUT T1 K20 // T1 = 2.0 sec (Blinking warnin…	[40, 41, 42]	[1.0, 1.0, 1.0]	0.5321	0.8229	0.0023	0.4265	0.1636	0.6106	11.76	12.5
qwen2.5-coder:14b	47	How to use Mitsubishi FX-series PLC IL instruction list to design a bidirectional traffic light control logic? Assume both North-South and East-West directions have green, yellow, and red light cycles, and there is a 2-second blinking warning before the green light ends.	LD X000 // Start button OR M0 ANI X001 // Stop button OUT M0 // System start flag LD M0 ANI T7 // Ensure not yet reached final timer OUT T0 K180 // T0 = 18.0 sec ANI T0 OUT M1 // M1 = North-South green phase LD T0 OUT T1 K20 // T1 = 2 sec ANI T1 OUT M2 // M2 = North-South green blinking phase LD T1 OUT T2 K40 // T2 = 4.0 sec ANI T2 OUT M3 // M3 = North-South yellow phase LD T2 OUT T3 K30 // T3 = …	### Part One: Mitsubishi FX3U/FX3UC IL Instruction List Code ```plaintext ; Program for Bidirectional Traffic Light Control ; Using Mitsubishi FX3U/FX3UC PLC with Instruction List Programming LD M100 ; Load the input for North-South green light request AND M101 ; AND with East-West red light request (ensures no conflict) OUT Y0 ; Output to North-South green light LD M102 ; Load the input for East…	### Part One - Mitsubishi FX3U/FX3UC IL Instruction List Code ```il LD X000 // Start button OR M0 ANI X001 // Stop button OUT M0 // System start flag LD M0 ANI T7 // Ensure not yet reached final timer OUT T0 K90 // T0 = 9.0 sec ANI T0 OUT M1 // M1 = North-South green phase LD T0 OUT T1 K20 // T1 = 2 sec ANI T1 OUT M2 // M2 = North-South green blinking phase LD T1 OUT T2 K50 // T2 = 5.0 sec ANI T2…	[40, 41, 42]	[1.0, 1.0, 1.0]	0.5191	0.8456	0.0225	0.4479	0.1535	0.6253	11.76	12.52
qwen2.5-coder:14b	48	How to use Mitsubishi FX-series PLC IL instruction list to design a bidirectional traffic light control logic? Assume both North-South and East-West directions have green, yellow, and red light cycles, and there is a 2-second blinking warning before the green light ends.	LD X000 // Start button OR M0 ANI X001 // Stop button OUT M0 // System start flag LD M0 ANI T7 // Ensure not yet reached final timer OUT T0 K60 // T0 = 6.0 sec ANI T0 OUT M1 // M1 = North-South green phase LD T0 OUT T1 K20 // T1 = 2 sec ANI T1 OUT M2 // M2 = North-South green blinking phase LD T1 OUT T2 K50 // T2 = 5.0 sec ANI T2 OUT M3 // M3 = North-South yellow phase LD T2 OUT T3 K40 // T3 = 4.…	### Part One: Mitsubishi FX3U/FX3UC IL Instruction List Code Below is an example of an Instruction List (IL) program for controlling a bidirectional traffic light system using a Mitsubishi FX-series PLC. The program will handle the control logic for both North-South and East-West directions, including green, yellow, and red lights, with a 2-second blinking warning before the green light ends. ```…	### [Part One] - Mitsubishi FX3U/FX3UC IL Instruction List Code ```il LD X000 // Load input start button (X000) OR M0 // OR with system start flag (M0) ANI X001 // AND NOT stop button (X001) OUT M0 // Set system start flag (M0) LD M0 ANI T7 // Ensure not yet reached final timer (T7) OUT T0 K150 // Set timer T0 for 15.0 seconds ANI T0 OUT M1 // Set North-South green phase flag (M1) LD T0 OUT T1 K2…	[40, 41, 42]	[1.0, 1.0, 1.0]	0.5606	0.7646	0.0048	0.1937	0.1234	0.569	11.75	12.52
qwen2.5-coder:14b	49	How to use Mitsubishi FX-series PLC IL instruction list to design a bidirectional traffic light control logic? Assume both North-South and East-West directions have green, yellow, and red light cycles, and there is a 2-second blinking warning before the green light ends.	LD X000 // Start button OR M0 ANI X001 // Stop button OUT M0 // System start flag LD M0 ANI T7 // Ensure not yet reached final timer OUT T0 K130 // T0 = 13.0 sec ANI T0 OUT M1 // M1 = North-South green phase LD T0 OUT T1 K20 // T1 = 2 sec ANI T1 OUT M2 // M2 = North-South green blinking phase LD T1 OUT T2 K40 // T2 = 4.0 sec ANI T2 OUT M3 // M3 = North-South yellow phase LD T2 OUT T3 K50 // T3 = …	[Part One] - Mitsubishi FX3U/FX3UC IL Instruction List Code ```il ; Initialize all lights to red (start state) LD M100 ; Load North-South Red light output address S M101 ; Set North-South Red light ON LD M102 ; Load East-West Red light output address S M103 ; Set East-West Red light ON ; Main Loop: Determine the current traffic direction LD T0 ; Load Timer 0 for cycle timing RTO K10 ; Reset Timer…	### Part One - Mitsubishi FX3U/FX3UC IL Instruction List Code ```il LD X000 // Start button OR M0 ANI X001 // Stop button OUT M0 // System start flag LD M0 ANI T7 // Ensure not yet reached final timer OUT T0 K90 // T0 = 9.0 sec ANI T0 OUT M1 // M1 = North-South green phase LD T0 OUT T1 K20 // T1 = 2 sec ANI T1 OUT M2 // M2 = North-South green blinking phase LD T1 OUT T2 K50 // T2 = 5.0 sec ANI T2…	[40, 41, 42]	[1.0, 1.0, 1.0]	0.5922	0.8477	0.0026	0.4623	0.1528	0.6271	11.76	12.55
qwen2.5-coder:14b	50	Please write a traffic light control program for a crossroad using Mitsubishi FX-series PLC IL instruction list. The system is started by X0 and stopped by X1. Both North-South and East-West directions have green lights (with blinking before end), yellow lights, and red lights, switching alternately in a periodic cycle.	LD X000 // Start button OR M0 ANI X001 // Stop button OUT M0 // System start flag // Stage 1: N-S Green LD M0 ANI T7 // Ensure final timer not reached OUT T0 K120 // T0 = 12.0 sec (N-S Green) ANI T0 OUT M1 // M1 = N-S Green Phase // N-S Green Blinking Before End LD T0 OUT T1 K20 // T1 = 2 sec (blinking time) ANI T1 OUT M2 // M2 = N-S Green Blinking Phase // Stage 2: N-S Yellow LD T1 OUT T2 K50 //…	### [Part One] - Mitsubishi FX3U/FX3UC IL Instruction List Code ```plaintext ; Traffic Light Control Program for Crossroad ; System Start by X0, Stop by X1 ; North-South and East-West directions have green lights (with blinking before end), yellow lights, and red lights. ; Initial Setup LD X0 ; Load the start signal from input X0 AND X1 ; AND with stop signal from input X1 OUT Y0 ; Output to outp…	[Part One] - Mitsubishi FX3U/FX3UC IL Instruction List Code ```IL LD X000 // Start button OR M0 ANI X001 // Stop button OUT M0 // System start flag // Stage 1: N-S Green LD M0 ANI T7 // Ensure final timer not reached OUT T0 K210 // T0 = 21.0 sec (N-S Green) ANI T0 OUT M1 // M1 = N-S Green Phase // N-S Green Blinking Before End LD T0 OUT T1 K20 // T1 = 2 sec (blinking time) ANI T1 OUT M2 // M2 = N…	[51, 52, 53]	[1.0, 1.0, 1.0]	0.576	0.83	0.0024	0.5494	0.1261	0.7156	11.78	12.75
qwen2.5-coder:14b	51	Please write a traffic light control program for a crossroad using Mitsubishi FX-series PLC IL instruction list. The system is started by X0 and stopped by X1. Both North-South and East-West directions have green lights (with blinking before end), yellow lights, and red lights, switching alternately in a periodic cycle.	LD X000 // Start button OR M0 ANI X001 // Stop button OUT M0 // System start flag // Stage 1: N-S Green LD M0 ANI T7 // Ensure final timer not reached OUT T0 K210 // T0 = 21.0 sec (N-S Green) ANI T0 OUT M1 // M1 = N-S Green Phase // N-S Green Blinking Before End LD T0 OUT T1 K20 // T1 = 2 sec (blinking time) ANI T1 OUT M2 // M2 = N-S Green Blinking Phase // Stage 2: N-S Yellow LD T1 OUT T2 K30 //…	### [Part One] - Mitsubishi FX3U/FX3UC IL Instruction List Code ```il // Initialize the program LD X0 // Load the start signal (X0) AND M0.0 // AND with M0.0 to ensure the start signal is only processed once OUT Y25 // Output Y25, which could be used as a ready indicator or for diagnostics // Program Start/Stop Logic LD X1 // Load the stop signal (X1) AND M0.0 // AND with M0.0 to ensure the stop …	Sure, here is the complete traffic light control program for a crossroad using Mitsubishi FX-series PLC IL instruction list. The system is started by X0 and stopped by X1. Both North-South and East-West directions have green lights (with blinking before end), yellow lights, and red lights, switching alternately in a periodic cycle. ```IL // Part One - Mitsubishi FX3U/FX3UC IL Instruction List Cod…	[50, 52, 53]	[1.0, 1.0, 1.0]	0.4755	0.5591	0.0016	0.5007	0.0849	0.6842	10.63	12.73
qwen2.5-coder:14b	52	Please write a traffic light control program for a crossroad using Mitsubishi FX-series PLC IL instruction list. The system is started by X0 and stopped by X1. Both North-South and East-West directions have green lights (with blinking before end), yellow lights, and red lights, switching alternately in a periodic cycle.	LD X000 // Start button OR M0 ANI X001 // Stop button OUT M0 // System start flag // Stage 1: N-S Green LD M0 ANI T7 // Ensure final timer not reached OUT T0 K140 // T0 = 14.0 sec (N-S Green) ANI T0 OUT M1 // M1 = N-S Green Phase // N-S Green Blinking Before End LD T0 OUT T1 K20 // T1 = 2 sec (blinking time) ANI T1 OUT M2 // M2 = N-S Green Blinking Phase // Stage 2: N-S Yellow LD T1 OUT T2 K50 //…	### Part One: Mitsubishi FX3U/FX3UC IL Instruction List Code ```plaintext ; Start of the program L 0 X0 ; Load the start signal (X0) into stack LD Y0 ; Load the output Y0 (North-South Green) ANR ; AND with reset, if Y0 is true, skip next instruction OUT Y0 ; Output Y0 as North-South Green L 1 X1 ; Load the stop signal (X1) into stack LD Y1 ; Load the output Y1 (North-South Yellow) ANR ; AND with …	LD X000 // Start button OR M0 ANI X001 // Stop button OUT M0 // System start flag // Stage 1: N-S Green LD M0 ANI T7 // Ensure final timer not reached OUT T0 K200 // T0 = 20.0 sec (N-S Green) ANI T0 OUT M1 // M1 = N-S Green Phase // N-S Green Blinking Before End LD T0 OUT T1 K10 // T1 = 1 sec (blinking time) ANI T1 OUT M2 // M2 = N-S Green Blinking Phase // Stage 2: N-S Yellow LD T1 OUT T2 K5 // …	[50, 51, 53]	[1.0, 1.0, 1.0]	0.4026	0.9937	0.0023	0.8808	0.1018	0.9536	11.77	8.15
qwen2.5-coder:14b	53	Please write a traffic light control program for a crossroad using Mitsubishi FX-series PLC IL instruction list. The system is started by X0 and stopped by X1. Both North-South and East-West directions have green lights (with blinking before end), yellow lights, and red lights, switching alternately in a periodic cycle.	LD X000 // Start button OR M0 ANI X001 // Stop button OUT M0 // System start flag // Stage 1: N-S Green LD M0 ANI T7 // Ensure final timer not reached OUT T0 K180 // T0 = 18.0 sec (N-S Green) ANI T0 OUT M1 // M1 = N-S Green Phase // N-S Green Blinking Before End LD T0 OUT T1 K20 // T1 = 2 sec (blinking time) ANI T1 OUT M2 // M2 = N-S Green Blinking Phase // Stage 2: N-S Yellow LD T1 OUT T2 K40 //…	### Part One: Mitsubishi FX3U/FX3UC IL Instruction List Code ```il ; Program for Traffic Light Control at Crossroad using Mitsubishi FX-series PLC ; Initialization LD X0 ; Load start signal (Start button) AND NOT X1 ; AND with stop signal negation (Stop button not pressed) OUT Y0 ; Output to LED indicating system is active LD X1 ; Load stop signal (Stop button) NOT ; Negate stop signal AND Y0 ; E…	Here's the complete traffic light control program for a crossroad using Mitsubishi FX-series PLC IL instruction list: ```il LD X000 // Start button OR M0 ANI X001 // Stop button OUT M0 // System start flag // Stage 1: N-S Green LD M0 ANI T7 // Ensure final timer not reached OUT T0 K120 // T0 = 12.0 sec (N-S Green) ANI T0 OUT M1 // M1 = N-S Green Phase // N-S Green Blinking Before End LD T0 OUT T1…	[50, 51, 52]	[1.0, 1.0, 1.0]	0.4423	0.6253	0.002	0.5489	0.1192	0.7336	11.78	12.75
qwen2.5-coder:14b	54	Please write a traffic light control program for a crossroad using Mitsubishi FX-series PLC IL instruction list. The system is started by X0 and stopped by X1. Both North-South and East-West directions have green lights (with blinking before end), yellow lights, and red lights, switching alternately in a periodic cycle.	LD X000 // Start button OR M0 ANI X001 // Stop button OUT M0 // System start flag // Stage 1: N-S Green LD M0 ANI T7 // Ensure final timer not reached OUT T0 K50 // T0 = 5.0 sec (N-S Green) ANI T0 OUT M1 // M1 = N-S Green Phase // N-S Green Blinking Before End LD T0 OUT T1 K20 // T1 = 2 sec (blinking time) ANI T1 OUT M2 // M2 = N-S Green Blinking Phase // Stage 2: N-S Yellow LD T1 OUT T2 K30 // T…	### [Part One] - Mitsubishi FX3U/FX3UC IL Instruction List Code ```il ; Start of Program Logic LABEL START LDI X0 ; Load TRUE if start button (X0) is pressed AND X1 ; AND with stop button (X1) status LDT T200 ; Load Timer T200 value into accumulator AND ; Check if start button is pressed and stop button is not pressed LDI Y0 ; Load TRUE for output Y0 (NS Green Light) AND T200 K30 ; AND with Timer…	### [Part One] - Mitsubishi FX3U/FX3UC IL Instruction List Code ```il LD X000 // Start button OR M0 ANI X001 // Stop button OUT M0 // System start flag // Stage 1: N-S Green LD M0 ANI T7 // Ensure final timer not reached OUT T0 K180 // T0 = 18.0 sec (N-S Green) ANI T0 OUT M1 // M1 = N-S Green Phase // N-S Green Blinking Before End LD T0 OUT T1 K20 // T1 = 2 sec (blinking time) ANI T1 OUT M2 // M2…	[50, 51, 52]	[1.0, 1.0, 1.0]	0.6022	0.8449	0.0012	0.553	0.0932	0.7128	11.79	12.74
qwen2.5-coder:14b	55	Please write a traffic light control program for a crossroad using Mitsubishi FX-series PLC IL instruction list. The system is started by X0 and stopped by X1. Both North-South and East-West directions have green lights (with blinking before end), yellow lights, and red lights, switching alternately in a periodic cycle.	LD X000 // Start button OR M0 ANI X001 // Stop button OUT M0 // System start flag // Stage 1: N-S Green LD M0 ANI T7 // Ensure final timer not reached OUT T0 K200 // T0 = 20.0 sec (N-S Green) ANI T0 OUT M1 // M1 = N-S Green Phase // N-S Green Blinking Before End LD T0 OUT T1 K20 // T1 = 2 sec (blinking time) ANI T1 OUT M2 // M2 = N-S Green Blinking Phase // Stage 2: N-S Yellow LD T1 OUT T2 K40 //…	### Part One: Mitsubishi FX3U/FX3UC IL Instruction List Code ```plaintext ; Start of the program ORG 0000 ; Program origin at address 0000 ; Initialize outputs to default red light state LD X0 ; Load input X0 (Start) ANI X1 ; AND with X1 (Stop), if both are low, proceed OUT Y0 ; Output Y0 (NS Green) - Red initially OUT Y1 ; Output Y1 (NS Yellow) - Red initially OUT Y2 ; Output Y2 (NS Red) - Green…	[Part One] - Mitsubishi FX3U/FX3UC IL Instruction List Code ```il LD X000 // Start button OR M0 ANI X001 // Stop button OUT M0 // System start flag // Stage 1: N-S Green LD M0 ANI T7 // Ensure final timer not reached OUT T0 K150 // T0 = 15.0 sec (N-S Green) ANI T0 OUT M1 // M1 = N-S Green Phase // N-S Green Blinking Before End LD T0 OUT T1 K20 // T1 = 2 sec (blinking time) ANI T1 OUT M2 // M2 = N…	[50, 51, 52]	[1.0, 1.0, 1.0]	0.5291	0.8331	0.0037	0.5416	0.1087	0.7003	11.77	12.74
qwen2.5-coder:14b	56	Please write a traffic light control program for a crossroad using Mitsubishi FX-series PLC IL instruction list. The system is started by X0 and stopped by X1. Both North-South and East-West directions have green lights (with blinking before end), yellow lights, and red lights, switching alternately in a periodic cycle.	LD X000 // Start button OR M0 ANI X001 // Stop button OUT M0 // System start flag // Stage 1: N-S Green LD M0 ANI T7 // Ensure final timer not reached OUT T0 K200 // T0 = 20.0 sec (N-S Green) ANI T0 OUT M1 // M1 = N-S Green Phase // N-S Green Blinking Before End LD T0 OUT T1 K20 // T1 = 2 sec (blinking time) ANI T1 OUT M2 // M2 = N-S Green Blinking Phase // Stage 2: N-S Yellow LD T1 OUT T2 K30 //…	### Part One - Mitsubishi FX3U/FX3UC IL Instruction List Code ```il // Program Start and Initialization LD X0 // Load the start button input AND X1 // AND with stop button to ensure proper start condition ANI M0 // Machine is not stopped (M0=1) for normal operation OUT Y0 // Output Y0 as a heartbeat signal // Stop Button Handling LD X1 // Load the stop button input NOT // Invert to get logic 1 wh…	### Part One - Mitsubishi FX3U/FX3UC IL Instruction List Code ```il LD X000 // Start button OR M0 ANI X001 // Stop button OUT M0 // System start flag // Stage 1: N-S Green LD M0 ANI T7 // Ensure final timer not reached OUT T0 K200 // T0 = 20.0 sec (N-S Green) ANI T0 OUT M1 // M1 = N-S Green Phase // N-S Green Blinking Before End LD T0 OUT T1 K5 // T1 = 5 sec (blinking time) ANI T1 OUT M2 // M2 = …	[50, 51, 52]	[1.0, 1.0, 1.0]	0.5939	0.8415	0.0117	0.5489	0.1073	0.7169	11.78	12.73
qwen2.5-coder:14b	57	Please write a traffic light control program for a crossroad using Mitsubishi FX-series PLC IL instruction list. The system is started by X0 and stopped by X1. Both North-South and East-West directions have green lights (with blinking before end), yellow lights, and red lights, switching alternately in a periodic cycle.	LD X000 // Start button OR M0 ANI X001 // Stop button OUT M0 // System start flag // Stage 1: N-S Green LD M0 ANI T7 // Ensure final timer not reached OUT T0 K250 // T0 = 25.0 sec (N-S Green) ANI T0 OUT M1 // M1 = N-S Green Phase // N-S Green Blinking Before End LD T0 OUT T1 K20 // T1 = 2 sec (blinking time) ANI T1 OUT M2 // M2 = N-S Green Blinking Phase // Stage 2: N-S Yellow LD T1 OUT T2 K40 //…	### Part One - Mitsubishi FX3U/FX3UC IL Instruction List Code ``` ; Traffic Light Control Program for Crossroad L 0 ; Load the program counter value to the accumulator (Start of the program) JP ST ; Jump to the START section if X0 is ON (System Start) ST: LD X0 ; Load the system start input X0 AND X1 ; AND with the stop input X1 OUT Y0 ; Output to Y0, ensuring no action when both X0 and X1 are pr…	### Part One - Mitsubishi FX3U/FX3UC IL Instruction List Code ```il LD X000 // Start button OR M0 ANI X001 // Stop button OUT M0 // System start flag // Stage 1: N-S Green LD M0 ANI T7 // Ensure final timer not reached OUT T0 K120 // T0 = 12.0 sec (N-S Green) ANI T0 OUT M1 // M1 = N-S Green Phase // N-S Green Blinking Before End LD T0 OUT T1 K20 // T1 = 2 sec (blinking time) ANI T1 OUT M2 // M2 =…	[50, 51, 52]	[1.0, 1.0, 1.0]	0.5368	0.8315	0.0011	0.5316	0.1006	0.7011	11.78	12.73
qwen2.5-coder:14b	58	Please write a traffic light control program for a crossroad using Mitsubishi FX-series PLC IL instruction list. The system is started by X0 and stopped by X1. Both North-South and East-West directions have green lights (with blinking before end), yellow lights, and red lights, switching alternately in a periodic cycle.	LD X000 // Start button OR M0 ANI X001 // Stop button OUT M0 // System start flag // Stage 1: N-S Green LD M0 ANI T7 // Ensure final timer not reached OUT T0 K120 // T0 = 12.0 sec (N-S Green) ANI T0 OUT M1 // M1 = N-S Green Phase // N-S Green Blinking Before End LD T0 OUT T1 K20 // T1 = 2 sec (blinking time) ANI T1 OUT M2 // M2 = N-S Green Blinking Phase // Stage 2: N-S Yellow LD T1 OUT T2 K50 //…	### Part One: Mitsubishi FX3U/FX3UC IL Instruction List Code ```plaintext ; Traffic Light Control Program for Crossroad ; This program controls the traffic lights at a crossroad with North-South (NS) and East-West (EW) directions. ; The system starts by pressing X0 and stops by pressing X1. ORG 0000H ; Start of the program ; Initialization LD X0 ; Load start signal from X0 OUT M20 ; Output to sta…	Here is the complete IL program for a traffic light control system using Mitsubishi FX-series PLC: ```il LD X000 // Start button OR M0 ANI X001 // Stop button OUT M0 // System start flag // Stage 1: N-S Green LD M0 ANI T7 // Ensure final timer not reached OUT T0 K240 // T0 = 24.0 sec (N-S Green) ANI T0 OUT M1 // M1 = N-S Green Phase // N-S Green Blinking Before End LD T0 OUT T1 K20 // T1 = 2 sec …	[50, 51, 52]	[1.0, 1.0, 1.0]	0.5142	0.7186	0.0044	0.5525	0.1102	0.7153	11.77	12.74
qwen2.5-coder:14b	59	Please write a traffic light control program for a crossroad using Mitsubishi FX-series PLC IL instruction list. The system is started by X0 and stopped by X1. Both North-South and East-West directions have green lights (with blinking before end), yellow lights, and red lights, switching alternately in a periodic cycle.	LD X000 // Start button OR M0 ANI X001 // Stop button OUT M0 // System start flag // Stage 1: N-S Green LD M0 ANI T7 // Ensure final timer not reached OUT T0 K180 // T0 = 18.0 sec (N-S Green) ANI T0 OUT M1 // M1 = N-S Green Phase // N-S Green Blinking Before End LD T0 OUT T1 K20 // T1 = 2 sec (blinking time) ANI T1 OUT M2 // M2 = N-S Green Blinking Phase // Stage 2: N-S Yellow LD T1 OUT T2 K30 //…	### [Part One] - Mitsubishi FX3U/FX3UC IL Instruction List Code ```plaintext // Initialization sequence: LD X0 // Load the start signal from input X0 into the accumulator AND X1 // AND with stop signal from input X1 to ensure no conflict OUT Y25 // Output to Y25, indicating system is not active if both are true LD X1 // Load the stop signal from input X1 into the accumulator AND X0 // AND with st…	[Part One] - Mitsubishi FX3U/FX3UC IL Instruction List Code ```il LD X000 // Start button OR M0 ANI X001 // Stop button OUT M0 // System start flag // Stage 1: N-S Green LD M0 ANI T7 // Ensure final timer not reached OUT T0 K240 // T0 = 24.0 sec (N-S Green) ANI T0 OUT M1 // M1 = N-S Green Phase // N-S Green Blinking Before End LD T0 OUT T1 K20 // T1 = 2 sec (blinking time) ANI T1 OUT M2 // M2 = N…	[50, 51, 52]	[1.0, 1.0, 1.0]	0.4619	0.8301	0.002	0.5445	0.1062	0.7101	11.79	12.74
qwen2.5-coder:14b	60	How to write a self-holding start-stop program in Mitsubishi FX-series PLC IL instruction list?	Input: X0 (Start), X1 (Stop) Output: Y0 (Motor or Load) Internal Relay: M0 (Self-hold) Instruction List Code: LD X0 ; Press start button OR M0 OUT M0 ; Set M0 (self-hold) LD X1 ; Press stop button RST M0 ; Reset M0 (stop) LD M0 ; If M0 is ON OUT Y0 ; Relay Y0 energized (drives motor or load) END ; End of program	### Part One: Mitsubishi FX3U/FX3UC IL Instruction List Code ```plaintext ; Self-Holding Start-Stop Program for Mitsubishi FX3U/FX3UC ; Inputs: ; I0.0 - Start Button (Pushbutton) ; I0.1 - Stop Button (Pushbutton) ; Outputs: ; Q0.0 - Motor Run (Relay/Contactor) ; Internal Registers: ; M0 - Start Command ; M1 - Stop Command ; M2 - Motor Running Flag LDM I0.0 ; Load the state of the Start Button int…	[Part One] - Mitsubishi FX3U/FX3UC IL Instruction List Code ```IL LD X0 ; Load input X0 (Start button) OUT M0 ; Set internal relay M0 if X0 is ON LD X1 ; Load input X1 (Stop button) RST M0 ; Reset internal relay M0 if X1 is ON LD M0 ; Check if internal relay M0 is set OUT Y0 ; Output Y0 (Motor) if M0 is ON END ; End of program ``` [Part Two] - Program Logic Explanation The self-holding start-stop…	[63, 66, 61]	[0.7928, 0.7585, 0.7029]	0.6825	0.7652	0.0035	0.0598	0.081	0.215	11.77	4.4
qwen2.5-coder:14b	61	How to write a forward-reverse motor control program with interlock protection using Mitsubishi FX-series PLC IL instruction list?	Input: X0 (Forward), X1 (Reverse), X2 (Common Stop) Output: Y0 (Forward), Y1 (Reverse) Internal Relays: M0 (Forward self-hold), M1 (Reverse self-hold) Instruction List Code: LD X0 ; Press forward button ANI Y1 ; Interlocked with reverse output OUT M0 ; Set forward self-hold LD X1 ; Press reverse button ANI Y0 ; Interlocked with forward output OUT M1 ; Set reverse self-hold LD M0 ; If forward self…	### Part One: Mitsubishi FX3U/FX3UC IL Instruction List Code ```il ; Start of Program LD X0 ; Load the input for forward command (Assume X0 is the start button) AND X1 ; AND with the interlock condition (Assume X1 is the interlock sensor) ANI Y1 ; ANI with the NOT of reverse command (Assume Y1 is the output coil for reverse motor, so Y1 = 0 when reverse is active) OUT Y0 ; Output to forward motor…	[Part One] - Mitsubishi FX3U/FX3UC IL Instruction List Code ```il LD X0 ; Forward start button pressed ANI Y1 ; Reverse not running OUT M0 ; Hold forward motion LD X1 ; Reverse start button pressed ANI Y0 ; Forward not running OUT M1 ; Hold reverse motion LD M0 ; Forward held OR Y0 ; Or already running ANI X2 ; Stop not pressed OUT Y0 LD M1 ; Reverse held OR Y1 ; Or already running ANI X2 ; Stop …	[65, 60, 32]	[0.8341, 0.7029, 0.6533]	0.7673	0.7733	0.009	0.0836	0.1279	0.244	9.93	6.69
qwen2.5-coder:14b	62	How to write an On-Delay program using Mitsubishi FX-series PLC IL instruction list?	Input: X0 (Start) Output: Y0 (Indicator or Load) Timer: T0 = 5 seconds (K50) Instruction List Code: LD X0 ; Press start button OUT T0 K50 ; Start timer T0, 5 seconds LD T0 ; When T0 times out OUT Y0 ; Output Y0 END ; End of program	Certainly! Below is a detailed explanation and implementation of an On-Delay program using the Mitsubishi FX3U/FX3UC series programmable logic controller (PLC) with Instruction List (IL) programming. --- ### Part One - Mitsubishi FX3U/FX3UC IL Instruction List Code ```plaintext ; Initialize variables LD Y0 ; Load the output address (Y0) OUT ; Set Y0 to OFF at startup LD X1 ; Load input X1 (start/…	### Part One - Mitsubishi FX3U/FX3UC IL Instruction List Code ```il LD X0 ; When the start button is pressed OUT T0 K50 ; Start timer T0 for 5 seconds LD T0 ; When T0 times out OUT Y0 ; Turn on light END ; End of program ``` ### Part Two - Program Logic Explanation 1. **Start Button Pressed**: The program begins by checking if the start button (X0) is pressed. 2. **Timer Start**: If the button is…	[63, 70, 76]	[0.9763, 0.8223, 0.8457]	0.5094	0.6909	0.0013	0.1419	0.0509	0.2888	10.36	2.78
qwen2.5-coder:14b	63	How to write an Off-Delay program using Mitsubishi FX-series PLC IL instruction list?	Input: X0 (Button) Output: Y0 (Indicator) Timer: T0 = 5 seconds (K50) Internal Relay: M0 (Hold the light ON) Instruction List Code: LD X0 ; Button is pressed OUT M0 ; Set M0 LD /X0 ; Button released (X0 negated) OUT T0 K50 ; Start 5-second timer LD T0 ; When timer expires RST M0 ; Turn off holding LD M0 ; As long as M0 is ON OUT Y0 ; Keep light ON END ; End of program	Certainly! Below is the answer divided into two parts as requested: ### Part One: Mitsubishi FX3U/FX3UC IL Instruction List Code ```plaintext // Initialize timer T10 with a preset value of 10 seconds (10000 milliseconds) LD T10 ; Load timer T10 address into accumulator LDK #10000 ; Load constant 10000 into accumulator OUT T10.PRE ; Output the value to the preset register of timer T10 // Start the…	### Instruction List Code: ```il ; Define inputs and outputs ; Input X0 - Start button ; Output Y0 - Indicator or Load ; Timer T0 - 3 seconds delay LD X0 ; Check if the start button is pressed OUT M0 ; Set internal relay M0 to hold the state LD /X0 ; Check if the start button is released (negation of X0) OUT T0 K30 ; Start timer T0 for 3 seconds delay when button is released LD T0 ; Timer T0 has …	[62, 60, 71]	[0.9763, 0.7928, 0.8249]	0.5298	0.854	0.0041	0.0565	0.0712	0.2347	10.63	5.52
qwen2.5-coder:14b	64	How to write a blinking light control (alternating timer) using Mitsubishi FX-series PLC IL instruction list?	Input: None Output: Y0 (Blinking Light) Timers: T0, T1 (Alternating timing) Internal Relay: M0 (Blink control) Instruction List Code: LD M8000 ; Always ON when PLC powered OUT T0 K50 ; Start T0, 5 seconds LD T0 ; When T0 completes OUT T1 K50 ; Start T1, 5 seconds LD T1 ; When T1 completes RST T0 ; Restart T0 LD T0 ; While T0 is timing OUT M0 ; M0 represents blinking LD M0 ; If M0 is ON OUT Y0 ; L…	### Part One: Mitsubishi FX3U/FX3UC IL Instruction List Code ```plaintext ; Blinking Light Control Program for Mitsubishi FX3U/FX3UC series PLC L001 LD #00001 ; Load the address of Timer T0 SET 2 ; Set bit 2 in the timer control word (start timer) OUT D800 ; Output to coil Y0 (turn on LED) L002 LD T0 ; Load the current value of Timer T0 CMPK #1000 ; Compare with 1000 (assuming a 1 ms base for the…	### Instruction List Code with Line-by-Line Comments ```plaintext LD M8000 ; Always ON when PLC is powered OUT T0 K50 ; Start Timer T0 for 5 seconds LD T0 ; Check if Timer T0 has ended OUT T1 K50 ; If T0 has ended, start Timer T1 for 5 seconds LD T1 ; Check if Timer T1 has ended RST T0 ; Reset Timer T0 to prepare for the next cycle LD T0 ; While Timer T0 is active (alternating condition) OUT M0 ;…	[72, 62, 71]	[0.9354, 0.7692, 0.8239]	0.6526	0.8846	0.0055	0.0993	0.0848	0.2755	11.77	7.41
qwen2.5-coder:14b	65	How to write a two-motor interlock control (cannot run simultaneously) using Mitsubishi FX-series PLC IL instruction list?	Input: X0 (Motor 1 Start), X1 (Motor 2 Start), X2 (Common Stop) Output: Y0 (Motor 1), Y1 (Motor 2) Internal Relays: M0 (Motor 1 hold), M1 (Motor 2 hold) Instruction List Code: LD X0 ; Start Motor 1 ANI Y1 ; Motor 2 not running OUT M0 ; Hold Motor 1 LD X1 ; Start Motor 2 ANI Y0 ; Motor 1 not running OUT M1 ; Hold Motor 2 LD M0 ; Motor 1 held OR Y0 ; Or already running ANI X2 ; Stop not pressed OUT…	### Part One: Mitsubishi FX3U/FX3UC IL Instruction List Code ```plaintext ; Program: Two-Motor Interlock Control ; Description: Ensures that Motor1 and Motor2 cannot run simultaneously. LD I000 ; Load input status of Motor1 start button (I000) AND I001 ; AND with the interlock bit (X000) to prevent simultaneous start OUT Q000 ; Output control for Motor1 LD I002 ; Load input status of Motor2 start…	**[Part One] - Mitsubishi FX3U/FX3UC IL Instruction List Code** ```il ; Input: X0 (Motor 1 Start), X1 (Motor 2 Start) ; Output: Y0 (Motor 1 Run), Y1 (Motor 2 Run) ; Internal Relays: M0 (Motor 1 Self-Hold), M1 (Motor 2 Self-Hold) LD X0 ; Motor 1 start button pressed ANI Y1 ; Interlocked with Motor 2 output OUT M0 ; Set Motor 1 self-hold LD X1 ; Motor 2 start button pressed ANI Y0 ; Interlocked wit…	[61, 72, 69]	[0.8341, 0.6779, 0.7216]	0.6642	0.8345	0.0014	0.1051	0.1033	0.334	9.63	8.34
qwen2.5-coder:14b	66	How to write an emergency stop (E-Stop) function using Mitsubishi FX-series PLC IL instruction list?	Input: X0 (Normal Start), X1 (Emergency Stop) Output: Y0 (Motor) Internal Relay: M0 (Hold) Instruction List Code: LD X0 ; Normal start SET M0 ; Set hold LD X1 ; Emergency stop RST M0 ; Immediately reset LD M0 ; If M0 is still ON OUT Y0 ; Motor runs END ; End of program	### Part One: Mitsubishi FX3U/FX3UC IL Instruction List Code ```plaintext ; Define Input and Output Addresses D0 - Emergency Stop Switch (Input) D1 - Main Motor Control (Output) ; Program Start L0 : LD D0 ; Load the status of the emergency stop switch into accumulator A AND K0 ; Perform a logical AND operation with constant 0, effectively inverting the signal OUT D1 ; Output the result to the mai…	**[Part One] - Mitsubishi FX3U/FX3UC IL Instruction List Code** ```plaintext LD X0 ; Load the start input (e.g., normally open contact) OR M1 ; OR with self-holding relay M1 to keep it on if already started OUT M1 ; Output to self-holding relay M1 LD X2 ; Load the emergency stop input (e.g., normally closed contact, active low) AND M1 ; AND with self-holding relay M1 to ensure no operation if E-S…	[60, 193, 76]	[0.7585, 0.6315, 0.6297]	0.6381	0.7645	0.0015	0.0197	0.0708	0.1082	7.2	6.66
qwen2.5-coder:14b	67	How to write a Toggle switch (single-button ON/OFF) using Mitsubishi FX-series PLC IL instruction list?	Input: X0 (Button) Output: Y0 (Light) Internal Relays: M0 (Rising Edge), M1 (State Hold) Instruction List Code: LD X0 ; Monitor X0 PLS M0 ; Rising edge trigger LD M0 ; If rising edge INV M1 ; Invert M1 OUT M1 ; Update state LD M1 ; If M1 is ON OUT Y0 ; Light ON END ; End of program	### Part One: Mitsubishi FX3U/FX3UC IL Instruction List Code ```plaintext ; Toggle Switch Program for Mitsubishi FX3U/FX3UC ; This program toggles the output on a single button press. ORG 0000 ; Start of the program LD I0.0 ; Load input from I0.0 (Button) AND T20 ; AND with timer bit T20 to detect rising edge LD M0.0 ; Load current state of output M0.0 XOR ; XOR operation to toggle the output OUT…	**Part One] - Mitsubishi FX3U/FX3UC IL Instruction List Code** ```plaintext ; Toggle Switch Control Program ; ; Input: X0 (Toggle Button) ; Output: Y0 (Load or Device) ; Internal Relay: M0 (Toggle State) LD X0 ; Load the toggle button signal (X0) LD M0 ; Load the current state of the toggle relay (M0) XOR M1 ; XOR operation between X0 and M0 to determine new state OUT M1 ; Store the result in M1 …	[64, 60, 73]	[0.7065, 0.6415, 0.6498]	0.5815	0.6876	0.0105	0.0333	0.0888	0.1569	6.6	5.98
qwen2.5-coder:14b	68	How to write a counter control program to perform an action after counting using Mitsubishi FX-series PLC IL instruction list?	Input: X0 (Product Sensor) Output: Y0 (Output when target count is reached) Counter: C0 (K10) Instruction List Code: LD X0 ; Product detected OUT C0 K10 ; Count up to 10 LD C0 ; When count = 10 OUT Y0 ; Trigger output RST C0 ; Reset counter END ; End of program	### Part One - Mitsubishi FX3U/FX3UC IL Instruction List Code ```il ; Program: Counter Control Program ; Purpose: Increment a counter and perform an action after reaching a specific count value. ORG 0000 ; Start of the program at address 0000 LD C000 ; Load the current value of counter C000 into accumulator A ADD #01 ; Add 1 to the accumulator A (increment the counter) DAD C000 ; Store the result…	[Part One] - Mitsubishi FX3U/FX3UC IL Instruction List Code ```plaintext ; Counter Control Program to Perform Action After Counting LD X0 ; Load the Start button input (Start counting) OUT CU C1 K20 ; Increment counter C1 up to 20 LD X1 ; Load the Reset button input (Reset counter) RST C1 ; Reset counter C1 if reset button is pressed LD = C1 K20 ; Check if counter C1 has reached 20 AND M0 ; Ensur…	[78, 60, 79]	[0.8042, 0.7067, 0.7846]	0.5513	0.5641	0.0017	0.0216	0.0571	0.0896	9.17	6.69
qwen2.5-coder:14b	69	How to write a 'simple 2-step sequence' control program using Mitsubishi FX-series PLC IL instruction list?	Input: X0 (Start), X1 (Step Toggle) Output: Y0 (Step 1), Y1 (Step 2) Internal Relays: M0 (Step 1), M1 (Step 2) Instruction List Code: LD X0 ; Press start SET M0 ; Enter Step 1 LD M0 ; Step 1 active OUT Y0 ; Output Step 1 LD X1 ; Toggle RST M0 ; Exit Step 1 SET M1 ; Enter Step 2 LD M1 ; Step 2 active OUT Y1 ; Output Step 2 LD X1 ; Toggle again RST M1 ; Exit Step 2 SET M0 ; Return to Step 1 END ; E…	### Part One - Mitsubishi FX3U/FX3UC IL Instruction List Code ```plaintext ; Program Name: Simple 2-Step Sequence Control ; Author: Qwen ; Date: [Insert Date] ; ; Description: This program controls a simple 2-step sequence using two outputs, Y0 and Y1. ; The sequence starts with Y0 and then moves to Y1. ; Step 1: Initialize Variables LD #0000 ; Load the value 0 into the accumulator (clear any pre…	### Part One - Mitsubishi FX3U/FX3UC IL Instruction List Code ```il LD X0 ; Press start button SET M0 ; Enter stage 1 LD M0 ; If in stage 1 OUT Y0 ; Output Y0 for stage 1 LD X2 ; Wait for stage 1 completion condition (e.g., manual switch) RST M0 ; End stage 1 SET M1 ; Enter stage 2 LD M1 ; If in stage 2 OUT Y1 ; Output Y1 for stage 2 LD X3 ; Wait for stage 2 completion condition (e.g., manual swi…	[74, 60, 68]	[0.7899, 0.7862, 0.7446]	0.5041	0.733	0.0139	0.0586	0.0952	0.1715	11.66	7.8
qwen2.5-coder:14b	70	How to use Mitsubishi FX-series PLC IL instruction list to control delayed light startup with a timer (On-Delay)?	Input: X0 = Start Button Output: Y0 = Light Timer: T0 = 5 seconds (K50) Instruction List Code: LD X0 ; When the start button is pressed OUT T0 K50 ; Start timer T0 for 5 seconds LD T0 ; When T0 times out OUT Y0 ; Turn on light END ; End of program	### Part One: Mitsubishi FX3U/FX3UC IL Instruction List Code ```plaintext // Start of the program LD Y0 // Load the output address Y0 PLF T10 // Set Timer T10 to off state (preset value) SET M0 // Set input M0 to ON (this is the start signal) // Check if the start signal (M0) is ON and the timer has not been started yet LD M0 // Load the start signal address M0 ANL X0 // AND with Timer T10 bit st…	### Part One - Mitsubishi FX3U/FX3UC IL Instruction List Code ```plaintext LD X0 ; Press the start button OUT T1 K50 ; Start timer T1, 5 seconds delay LD T1 ; When T1 times out OUT Y0 ; Turn on light END ; End of program ``` ### Part Two - Program Logic Explanation 1. **Initialization and Input Detection:** - `LD X0`: Load the input signal from X0 (start button). 2. **Start Timer on Button Press:…	[71, 62, 72]	[0.9581, 0.8223, 0.8093]	0.6063	0.7796	0.0032	0.1437	0.0818	0.2983	10.77	2.98
qwen2.5-coder:14b	71	How to use Mitsubishi FX-series PLC IL instruction list to control delayed light off with a timer (Off-Delay)?	Input: X0 = Button Output: Y0 = Light Timer: T0 = 3 seconds (K30) Internal Relay: M0 = Light Hold Instruction List Code: LD X0 ; Press the button OUT M0 ; Set M0 LD /X0 ; Button released (X0 negated) OUT T0 K30 ; Delay 3 seconds LD T0 ; After 3 seconds RST M0 ; Cancel hold LD M0 ; If M0 is still ON OUT Y0 ; Keep light ON END ; End of program	### Part One - Mitsubishi FX3U/FX3UC IL Instruction List Code ```il ; Program: Delayed Light Off Control using Mitsubishi FX-series PLC ; ; Objective: ; To turn on a light immediately when the start button is pressed and turn it off after a 10-second delay when the stop button is pressed. ; ; I/O Addresses: ; M0.0 - Start Button (Input) ; M0.1 - Stop Button (Input) ; M0.2 - Light Control Output (…	### [Part One] - Mitsubishi FX3U/FX3UC IL Instruction List Code ```il ; Input: X0 = Start Button (When pressed, it starts the delay for turning off the light) ; Output: Y0 = Light (Remains ON until the timer expires and then turns OFF) ; Timer: T0 = 5 seconds (K50) LD X0 ; Load the start button input OUT M1 ; Set internal relay M1 when start button is pressed (to hold light ON) LD /X0 ; Load the …	[70, 63, 75]	[0.9581, 0.8249, 0.7841]	0.7076	0.8069	0.0045	0.0517	0.1002	0.1827	9.42	6.25
qwen2.5-coder:14b	72	How to use Mitsubishi FX-series PLC IL instruction list to generate a blinking light using two alternating timers?	Input: None Output: Y0 = Blinking Light Timers: T0, T1 (Alternating) Internal Relay: M0 = Blink Control Instruction List Code: LD M8000 ; Always ON when PLC is powered OUT T0 K50 ; Start T0, 5 seconds LD T0 ; When T0 ends OUT T1 K50 ; Start T1, 5 seconds LD T1 ; When T1 ends RST T0 ; Reset T0 LD T0 ; While T0 is active OUT M0 ; Set M0 LD M0 ; If M0 is ON OUT Y0 ; Blink light ON END ; End of progr…	### Part One: Mitsubishi FX3U/FX3UC IL Instruction List Code ```plaintext // Start of Program LD M0 // Load the state of M0 (Master Output) into accumulator AND T100 // AND with timer T100. Timer T100 is set to 500ms. MCR // Master Clear. This ensures that all outputs are cleared if any error occurs. LD M0 // Load the state of M0 (Master Output) into accumulator AND T200 // AND with timer T200. T…	### [Part One] - Instruction List Code with Comments ```plaintext LD M8000 ; Always ON when PLC powered OUT T0 K50 ; Start Timer T0 for 5 seconds LD T0 ; Check if Timer T0 has timed out OUT Y0 ; Turn on light (Y0) LD T0 ; If Timer T0 is still timing SET M0 ; Set internal relay M0 to indicate light is ON LD M0 ; Check if internal relay M0 is set OUT Y0 ; Keep light ON LD !T0 ; If Timer T0 has time…	[64, 74, 70]	[0.9354, 0.7471, 0.8093]	0.4843	0.8193	0.0016	0.0727	0.0606	0.195	10.92	8.69
qwen2.5-coder:14b	73	How to use Mitsubishi FX-series PLC IL instruction list to output a one-shot pulse after detecting a button, with timer delay?	Input: X0 = Button Output: Y0 = One-shot Pulse Timer: T0 = 0.5 seconds (K5) Internal Relay: M0 = Pulse Hold Instruction List Code: LD X0 ; Press button OUT M0 ; Set M0 LD M0 ; If M0 is ON OUT T0 K5 ; Set T0 = 0.5 seconds LD T0 ; When T0 times out RST M0 ; Reset M0 LD M0 ; While M0 is ON OUT Y0 ; Output one-shot END ; End of program	Certainly! Below is an example of how you can create a one-shot pulse using a timer delay on a Mitsubishi FX3U/FX3UC PLC using the Instruction List (IL) programming language. ### Part One: Mitsubishi FX3U/FX3UC IL Instruction List Code ```il ; Start of program block LDI #10 ; Load immediate value 10 into accumulator, this is the timer preset value in 10ms units OUT T2K ; Output to Timer T2K (Time…	[Part One] - Mitsubishi FX3U/FX3UC IL Instruction List Code ```plaintext LD X0 ; Button press detected (Input) OUT M0 ; Set internal relay M0 to start one-shot pulse sequence LD M0 ; Check if internal relay M0 is ON OUT T0 K10 ; Start 10-second timer (K10 = 10 seconds) LD /T0 ; Timer not expired yet (Timer negated) RST Y0 ; Keep output Y0 OFF LD T0 ; Timer expired SET Y0 ; Output Y0 ON for one-sh…	[71, 76, 75]	[0.7967, 0.7866, 0.7457]	0.6161	0.7815	0.0115	0.0451	0.1	0.1681	9.39	8.58
qwen2.5-coder:14b	74	How to use Mitsubishi FX-series PLC IL instruction list to perform multi-stage sequence control (e.g., two stages) with timers?	Input: X0 = Start Output: Y0 = Stage 1, Y1 = Stage 2 Timers: T0 = 5 seconds (K50), T1 = 3 seconds (K30) Internal Relays: M0 = Stage 1, M1 = Stage 2 Instruction List Code: LD X0 ; Press start SET M0 ; Enter stage 1 LD M0 ; If in stage 1 OUT Y0 ; Output Y0 OUT T0 K50 ; Set timer 5 seconds LD T0 ; When time up RST M0 ; End stage 1 SET M1 ; Enter stage 2 LD M1 ; If in stage 2 OUT Y1 ; Output Y1 OUT T…	### Part One: Mitsubishi FX3U/FX3UC IL Instruction List Code Below is a simple example of an Instruction List (IL) program for a Mitsubishi FX3U or FX3UC PLC that controls a multi-stage sequence, specifically two stages. The program uses timers to manage the time duration for each stage. ```plaintext // Main Program Loop L 0000 // Load accumulator with starting address of data area // Stage 1 Con…	### [Part One] - Mitsubishi FX3U/FX3UC IL Instruction List Code ```il ; Multi-stage sequence control with timers ; Input: X0 = Start Button, X1 = Stage 2 Trigger ; Output: Y0 = Stage 1 Light, Y1 = Stage 2 Light ; Timers: T0 (Stage 1 Timer), T1 (Stage 2 Timer) ; Internal Relays: M0 (Stage 1 Active), M1 (Stage 2 Active) LD X0 ; When the start button is pressed SET M0 ; Set M0 = Stage 1 active LD M0…	[69, 79, 70]	[0.7899, 0.7633, 0.7486]	0.6069	0.799	0.0021	0.0788	0.1105	0.3252	10.52	6.73
qwen2.5-coder:14b	75	How to use Mitsubishi FX-series PLC IL instruction list to compare Timer value and output when a set time is reached?	Input: X0 = Start Output: Y0 = Output Action Timer: T0 = 10 seconds (K100) Instruction List Code: LD X0 ; Start OUT T0 K100 ; 10-second timer LD T0 ; When 10 seconds passed OUT Y0 ; Output action END ; End of program	### Part One: Mitsubishi FX3U/FX3UC IL Instruction List Code ```il // Start of Program Block (PB) LD DI100 // Load the input DI100 into accumulator AND DI200 // AND with DI200, check if both inputs are active OUT YO000 // Output to YO000 if condition is met // Timer Initialization and Start LD T0 // Load the current value of Timer T0 MOV D100 // Move the value of Timer T0 to data register D100 LD…	### Part One - Instruction List Code with Line-by-Line Comments ```IL LD X0 ; Load the state of Input X0 (e.g., Start button pressed) OUT M0 ; Set Internal Relay M0 to ON if X0 is pressed LD /X0 ; Load the negated state of Input X0 (i.e., Button released) OUT T0 K30 ; Set Timer T0 to 3 seconds delay if button is released LD T0 ; Check if Timer T0 has reached its set time (3 seconds) AND M0 ; Ensu…	[71, 79, 76]	[0.7841, 0.718, 0.7833]	0.6509	0.6803	0.0014	0.0255	0.0548	0.1118	11.77	5.4
qwen2.5-coder:14b	76	How to use Mitsubishi FX-series PLC IL instruction list to delay output after reaching a set count?	Input: X0 = Sensor (counts +1 per detection) Output: Y0 = Delayed output after reaching count Counter: C0 = 5 (K5) Timer: T0 = 2 seconds (K20) Instruction List Code: LD X0 ; Each sensor detection +1 OUT C0 K5 ; Count to 5 LD C0 ; When count = 5 OUT T0 K20 ; Delay 2 seconds LD T0 ; When timer ends OUT Y0 ; Execute action RST C0 ; Reset counter END ; End of program	### Part One: Mitsubishi FX3U/FX3UC IL Instruction List Code ```plaintext // Initialize counters and flags LD M0 // Load accumulator with the value of counter M0 CPL // Complement the accumulator (sets M0 to zero if it was not already) OUT Y0 // Set output Y0 high, indicating that the program is starting // Increment counter M0 when input X1 is high LD X1 // Load accumulator with the value of inp…	Q: How to use Mitsubishi FX-series PLC IL instruction list to delay output after reaching a set count? A: ### Part One - Mitsubishi FX3U/FX3UC IL Instruction List Code ```plaintext ; Input: X0 (Start Counting) ; Output: Y0 (Delayed Output Indicator) ; Counter: C1, Upper limit K5 (Set count of 5) LD X0 ; Load the start counting input X0 OUT CU C1 K5 ; Start counting up with counter C1 until it rea…	[62, 78, 75]	[0.8457, 0.7374, 0.7833]	0.6336	0.7291	0.0039	0.0235	0.0727	0.1495	10.96	6.7
qwen2.5-coder:14b	77	How to use the Down-Counter in Mitsubishi FX-series PLC IL instruction list to output a warning when count reaches 0?	Input: X0 = Feed-in (each time -1), X1 = Load preset Output: Y0 = Warning or alert Counter: C1 = Down-Counter (K10) Instruction List Code: LD X1 ; When pressed MOV K10 C1 ; Load 10 into C1 LD X0 ; Each material detected CD C1 ; Down-Counter -1 LD = C1 K0 ; If C1 = 0 OUT Y0 ; Output warning END ; End of program	### [Part One] - Mitsubishi FX3U/FX3UC IL Instruction List Code ```plaintext ; Initialize program and variables ORG 0 ; Program starts at address 0 LD Y100 ; Load the Down-Counter value (initially assume it's set to a specific count) DCTR Y100 ; Decrement the counter in Y100 ; Check if the counter has reached zero LD Y100 ; Load the current value of the counter ZR ; Test for Zero - Sets bit M0 wh…	### Part One - Instruction List Code ```il LD X0 ; Load the input X0 (Start/Reset signal) SET M1 ; Set M1 if X0 is ON LD M1 ; Check if M1 is set OUT C0 K10 ; Decrement counter C0 from 10 to 0 LD C0 ; Load the current count of C0 CMP K0 ; Compare with 0 (End condition) ZRT ; If count is zero, skip next instruction JMP $+3 ; Skip this instruction if not zero SET M2 ; Set warning signal M2 when coun…	[68, 76, 66]	[0.7482, 0.6819, 0.5901]	0.5536	0.6366	0.0116	0.025	0.0712	0.0925	8.53	5.62
qwen2.5-coder:14b	78	How to use Mitsubishi FX-series PLC IL instruction list with an Up-Down Counter to handle increment/decrement simultaneously?	Input: X0 = Count Up, X1 = Count Down Output: Y0 = Reached Upper Limit, Y1 = Reached Lower Limit Counter: C2 (Up-Down shared), Upper limit K10 Instruction List Code: LD X0 ; Count up OUT CU C2 K10 ; Up-Counter LD X1 ; Count down OUT CD C2 ; Down-Counter LD = C2 K10 ; If reached 10 OUT Y0 ; Upper limit LD = C2 K0 ; If reached 0 OUT Y1 ; Lower limit END ; End of program	### Part One: Mitsubishi FX3U/FX3UC IL Instruction List Code ```plaintext ; Initialize counter variable LD C000 ; Load the value of C000 (counter) LD #0 ; Set the counter to 0 OUT D100 ; Output the initial value of the counter to D100 ; Input devices for increment and decrement LD X000 ; Load the state of the increment button (X000) AND X001 ; AND with the decrement button state (X001) ; Check if…	### Part One - Instruction List Code ```plaintext LD X1 ; Load input for up count SET M0 ; Set flag if up count is active LD X2 ; Load input for down count SET M1 ; Set flag if down count is active LD M0 ; Check if up count is active OUT C0 K5 ; Increment counter (up to 5) RST M0 ; Reset the up count flag LD M1 ; Check if down count is active OUT C0 -K5 ; Decrement counter (down to -5) RST M1 ; R…	[68, 74, 76]	[0.8042, 0.7378, 0.7374]	0.6393	0.8022	0.0061	0.0213	0.0556	0.1222	11.76	6.36
qwen2.5-coder:14b	79	How to combine Timer and Counter in Mitsubishi FX-series PLC IL instruction list for mixed control (e.g., flash after counting)?	Input: X0 = Start Button, X1 = Product Sensor Output: Y0 = Blinking Light Counter: C0 = 5 Timers: T0, T1 (2 seconds alternating) Internal Relay: M0 = Blink State Instruction List Code: LD X0 ; Press start OUT M0 ; Set M0 = blinking state LD X1 ; Product detected OUT C0 K5 ; Count to 5 LD C0 ; When reached 5 OUT T0 K20 ; Timer 2 sec LD T0 ; When done OUT T1 K20 ; Another 2 sec LD T1 ; When done RS…	### Part One: Mitsubishi FX3U/FX3UC IL Instruction List Code ```plaintext ; Initialization section LD M0 ; Load the initial value into M0, assuming it's 0 at startup L 1 ; Load constant 1 into accumulator OUT T0 ; Set Timer T0 to count up on rising edge of clock signal LD M1 ; Load the initial value into M1, assuming it's 0 at startup L 10 ; Load constant 10 into accumulator OUT C0 ; Set Counter …	**Part One - Mitsubishi FX3U/FX3UC IL Instruction List Code** ```plaintext LD X0 ; Product detected OUT C0 K10 ; Count up to 10 LD C0 ; When count = 10 SET M8000 ; Set the blink control relay LD T0 K20 ; Start Timer T0, 2 seconds (flash duration) LD T0 ; While Timer T0 is active OUT Y0 ; Blink output Y0 on and off LD !T0 ; When Timer T0 ends RST M8000 ; Reset the blink control relay LD !C0 ; When…	[68, 72, 74]	[0.7846, 0.7448, 0.7633]	0.4453	0.7585	0.0066	0.0554	0.0754	0.1724	10.61	6.31
qwen2.5-coder:14b	80	How does the LD instruction load an input state?	Example code: ``` LD X0 ``` Explanation: LD reads the ON/OFF status of X0 as the starting condition for subsequent logic.	### Part One: Mitsubishi FX3U/FX3UC IL Instruction List Code ```il ; Main Program Start L 0000 ; Label for start of the program LD I0.0 ; Load input X0.0 into accumulator (AC). This instruction reads the state of input X0.0 and stores it in AC. AND K1234 ; Perform a bitwise AND operation between the contents of AC and the constant value 1234H (binary 00010011001100100). This is often used for mas…	**Q: How does the LD instruction load an input state?** **A:** The `LD` (Load) instruction in a Mitsubishi FX-series PLC's Instruction List (IL) program is used to load the current state of an input or another bit into the accumulator. This sets up the initial condition for subsequent logical operations within that particular network. ### Example Code: ```il LD X0 ; Load the current state of inpu…	[90, 82, 83]	[0.7452, 0.6752, 0.6677]	0.5897	0.7094	0.0011	0.0085	0.0478	0.1463	8.91	2.94
qwen2.5-coder:14b	81	Which elements can the LD instruction be used with?	Example code: ``` LD M100 ``` Explanation: Besides X inputs, LD can load the status of boolean elements such as M, Y, S, etc.	Sure, I'll provide you with a complete example of an Instruction List (IL) program for a Mitsubishi FX3U/FX3UC PLC, along with comments explaining each line. Additionally, I'll explain the logic flow and the use cases for the LD (Load) instruction. ### [Part One] - Mitsubishi FX3U/FX3UC IL Instruction List Code ```plaintext // Initialize program counter 0001 LD C0000 OUT Y0000 // Output Y0000 = C…	The `LD` instruction in Mitsubishi FX-series PLC programming is used to load the status of a specific input or memory element into the instruction list (IL) network. The `LD` instruction initiates the logic operation for that network by setting the initial condition based on the status of the specified element. Elements with which the `LD` instruction can be used include: 1. **Inputs** (`X`) - Th…	[95, 88, 83]	[0.7141, 0.548, 0.6338]	0.6048	0.5545	0.0011	0.0102	0.0465	0.0669	10.75	5.29
qwen2.5-coder:14b	82	How do LD and OUT work together to control an output?	Example code: ``` LD X1 OUT Y0 ``` Explanation: When X1 is ON, Y0 is driven ON; when X1 is OFF, Y0 is turned OFF.	### Part One: Mitsubishi FX3U/FX3UC IL Instruction List Code Below is a simple example of how LD (Load) and OUT (Output) instructions can be used together to control an output in a Mitsubishi FX3U PLC. This example assumes there is a single input and a single output. ```il ; Start of the program LD X0 ; Load the value from input X0 into accumulator A ; X0 is assumed to be a digital input that can…	Q: How do LD and OUT work together to control an output? A: Example code: ``` LD X0 ; Load the input status of X0 as the starting condition AND X1 ; Add another condition, requiring both X0 and X1 to be ON for the subsequent logic to proceed OUT M30 ; If the conditions are met (both X0 and X1 are ON), output M30 will be turned ON ``` Explanation: The LD instruction loads the current status of inp…	[80, 101, 99]	[0.6752, 0.6302, 0.5416]	0.6637	0.7058	0.0007	0.0232	0.0566	0.1375	7.22	2.21
qwen2.5-coder:14b	83	What is the purpose of using LD in the first line of a program?	Example code: ``` LD X10 ``` Explanation: It sets X10’s status as the initial condition for that network’s logic.	The purpose of using LD (Load) in the first line of a program is to load the content of a specific input or internal relay into the accumulator. In PLC programming, the accumulator acts as a temporary storage register where data can be manipulated before being used elsewhere in the program. By loading an input or another relay's value into the accumulator, you set up the foundation for further lo…	The purpose of using the LD instruction in the first line of a program is to load the initial condition from an input device or another variable into the accumulator. This sets up the starting point for subsequent logical operations within the program. The LD instruction reads the current state (ON/OFF) of the specified input or variable and prepares it for further processing by AND, OR, etc., in…	[101, 80, 85]	[0.6787, 0.6677, 0.6709]	0.4558	0.4842	0.0019	0.0152	0.0854	0.129	1.98	1.09
qwen2.5-coder:14b	84	Can LD directly detect a specific scan state?	Example code: ``` LD X5 ``` Explanation: LD only reads the current scan’s TRUE/FALSE state. For edge detection, use LDP or LDF.	### Part One: Mitsubishi FX3U/FX3UC IL Instruction List Code ```il // Start of the program LD X0 // Load the value from input point X0 into the accumulator AND Y1 // Perform an AND operation between the accumulator and output Y1 ST Y2 // Store the result of the AND operation in output Y2 LD Y3 // Load the value from output Y3 into the accumulator OR X4 // Perform an OR operation between the accum…	No, the `LD` (Load) instruction in Mitsubishi FX-series PLCs does not have the capability to directly detect a specific scan state. The `LD` instruction simply loads the current input or internal relay status into the ladder logic rung. If you need to detect a specific scan state, such as the rising edge or falling edge of an input, you would typically use other instructions like `LDP` for rising…	[90, 87, 88]	[0.6032, 0.4732, 0.4556]	0.241	0.5894	0.0011	0.0066	0.0409	0.1818	7.66	1.24
qwen2.5-coder:14b	85	What does the LDI instruction do?	Example code: ``` LDI X0 ``` Explanation: LDI loads the inverse of X0. When X0=OFF, the condition is TRUE; when X0=ON, it is FALSE.	### Part One - Mitsubishi FX3U/FX3UC IL Instruction List Code ```plaintext ; Program Start LDI X0 ; Load true (1) to accumulator if input X0 is ON AND Y0 ; Perform logical AND operation between accumulator and Y0 ; If Y0 is ON, the result will be 1 in the accumulator; otherwise, 0 LDI X1 ; Load true (1) to accumulator if input X1 is ON AND Y1 ; Perform logical AND operation between accumulator an…	A: The `LDI` (Load Invert) instruction is used to load the inverted status of a bit into the current ladder rung. When this instruction is executed, it reads the status of the specified input or memory bit and inverts it before proceeding with further logic operations. Example code: ``` LDI X1 ``` Explanation: The `LDI` instruction loads the inverted status of X1 (if X1 is ON, it becomes OFF; if …	[90, 106, 83]	[0.799, 0.6701, 0.6709]	0.5919	0.8	0.0015	0.038	0.0667	0.2105	8.2	1.58
qwen2.5-coder:14b	86	What is the difference between LDI and LD?	Example code: ``` LD X0 LDI X1 ``` Explanation: LD loads the direct status; LDI loads the inverted status.	### Part One: Mitsubishi FX3U/FX3UC IL Instruction List Code ```plaintext ; Start of the program LDI Y0 ; Load true into accumulator (Y0 is a coil) ; This instruction sets Y0 to ON. LD X1 ; Load the value of input X1 into accumulator ; This instruction checks if X1 is ON. If it is, the accumulator will contain 1 (true). AND Y0 ; Logical AND operation between accumulator and Y0 ; The accumulator n…	The `LDI` (Load Inverted) and `LD` (Load Direct) instructions in the Mitsubishi FX-series PLC programming are used to load values from inputs or memory addresses into the accumulator. However, they differ in how they handle the data: - **LD**: This instruction directly loads the current state of an input or a memory address into the accumulator without any modification. It continuously reflects t…	[106, 91, 88]	[0.8364, 0.8098, 0.7637]	0.4114	0.719	0.001	0.0045	0.0371	0.1099	8.61	2.83
qwen2.5-coder:14b	87	How to use LDI to trigger only when an input is OFF?	Example code: ``` LDI X1 OUT Y0 ``` Explanation: Y0 turns ON only when X1=OFF, useful for safety door checks.	### Part One: Mitsubishi FX3U/FX3UC IL Instruction List Code ```plaintext // Start of Program LDI X0 // Load Inverse (LDI) instruction reads the state of input X0 and inverts it. // If X0 is OFF, LDI will load a 1 into the accumulator (ACC). // If X0 is ON, LDI will load a 0 into the ACC. LD Y0 // Load (LD) instruction copies the value from the accumulator (ACC) to output Y0. // Since we used LDI…	A: To trigger an output when an input is OFF using the `LDI` instruction, you can follow this approach: Example code: ``` LDI X1 ; Load inverted state of X1 (ON if X1 is OFF) OUT Y0 ; Output Y0 based on the inverted state of X1 ``` Explanation: The `LDI` instruction loads the inverted status of input X1. If X1 is OFF, its inverted state will be ON, and the program will then set output Y0 to ON. I…	[92, 88, 80]	[0.5577, 0.4945, 0.4846]	0.665	0.7425	0.0037	0.0441	0.0671	0.2097	5.36	1.85
qwen2.5-coder:14b	88	Can LDI be combined with AND, OR, etc.?	Example code: ``` LD X2 ANDI X3 OUT Y1 ``` Explanation: Yes. ANDI applies an inverted check on X3 only if the preceding condition is TRUE.	### [Part One] - Mitsubishi FX3U/FX3UC IL Instruction List Code ```plaintext ; Initialize program LDI Y0 ; Load true to output Y0 (Assuming Y0 is used for initialization) AND X1 ; Perform logical AND with input X1. If X1=1, the result remains 1 (true), otherwise it becomes 0. OR X2 ; Perform logical OR with input X2. This will set the result to true if either X1 or X2 is true. LDI Y1 ; Load true …	Q: Can LDI be combined with AND, OR, etc.? A: Yes, the LDI (Load Inverted) instruction can be used in conjunction with logical operations such as AND, OR, and NOT to create complex boolean expressions in a Mitsubishi FX-series PLC program. Example code: ```il LDI X0 ; Load inverted status of input X0 AND X1 ; Perform logical AND with the status of input X1 OR Y2 ; Perform logical OR with the stat…	[86, 99, 81]	[0.7637, 0.6336, 0.548]	0.6184	0.6822	0.0007	0.0022	0.0486	0.0577	7.31	4.76
qwen2.5-coder:14b	89	Can LDI invert special flag bits?	Example code: ``` LDI M8002 ``` Explanation: Yes, any boolean element can be inverted with LDI.	[Part One] - Mitsubishi FX3U/FX3UC IL Instruction List Code ```plaintext // Start of the program LDI 00100 // Load the inverse of bit X1.0 (special flag bit) into accumulator A, // which is equivalent to checking if X1.0 is 0. AND Y2.0 // Perform a logical AND operation between the result in accumulator A and the output Y2.0. // This step will set Y2.0 to true only when both A (inverse of X1.0) a…	**Q:** Can LDI invert special flag bits? **A:** Example code: ```plaintext LDI STF // Inverts the TRUE/FALSE status of the special flag bit STF OUT Y2 // Outputs the inverted status to output Y2 ``` Explanation: The `LDI` instruction is used here to invert the special flag bit `STF`. This means that if `STF` was originally set to TRUE, after executing `LDI STF`, it will be FALSE and vice versa. T…	[88, 84, 87]	[0.505, 0.4198, 0.3987]	0.5722	0.6877	0.0004	0.0069	0.0179	0.1043	11.74	1.83
qwen2.5-coder:14b	90	What does the LDP instruction detect?	Example code: ``` LDP X0 ``` Explanation: It detects the rising edge (OFF→ON) of X0 and generates a single-scan pulse.	**Part One: Mitsubishi FX3U/FX3UC IL Instruction List Code** ```plaintext // Initialize main control loop LD Y0 // Load the value from output Y0 into the accumulator OR Y1 // Perform a logical OR operation with the value in output Y1 AND X0 // Perform a logical AND operation with the input X0 // Check if a specific condition is met LDI #010 // Load an immediate binary value of 010 (decimal 2) CMP…	A: Example code: ```IL LDP X2 ``` Explanation: It detects the rising edge (OFF→ON) of X2 and is TRUE for that single scan.	[95, 111, 130]	[0.8906, 0.6365, 0.6765]	0.3386	0.8109	0.0004	0.3899	0.0265	0.6977	11.04	0.58
qwen2.5-coder:14b	91	How does LDP differ from LD?	Example code: ``` LD X1 LDP X1 ``` Explanation: LD continuously reads X1; LDP is TRUE only at the instant X1 transitions from OFF to ON.	Certainly! I'll provide you with a simple example of an IL program for Mitsubishi FX3U/FX3UC PLCs, followed by an explanation of its logic and the difference between the LDP and LD instructions. Let's start with: [Part One] - Mitsubishi FX3U/FX3UC IL Instruction List Code ```plaintext // Initialize program ORG 0000 // Start at address 0000 LD M0000 // Load input from I/O memory address M0000 (e.g…	**Answer** Example code: ```plaintext LD X0 ; Load the value of input X0 into the accumulator LDP X1 ; Detect the rising edge of input X1 and load it into the accumulator if TRUE ``` Explanation: - **LD (Load)**: This instruction loads the current state of the specified input or memory location into the accumulator. It is a level-sensitive operation, meaning it will be true as long as the conditi…	[96, 101, 111]	[0.9345, 0.8138, 0.8311]	0.4469	0.7153	0.0005	0.0054	0.0396	0.1461	11.76	2.47
qwen2.5-coder:14b	92	How to use LDP for one-shot button triggering?	Example code: ``` LDP X2 OUT M0 ``` Explanation: M0 is set ON only during the scan when X2 goes from OFF to ON.	### [Part One] - Mitsubishi FX3U/FX3UC IL Instruction List Code ```il ; Start of Program LDI X0 ; Load input X0 (Assume this is the start button) LDP Y0 ; Latch on rising edge of X0, store result in Y0 LDY Y0 ; Load latched value from Y0 into accumulator AND X1 ; AND with input X1 (Assume this is a safety input that must be active for execution) LDP Y1 ; Latch the AND result on rising edge, store…	**Part One - Mitsubishi FX3U/FX3UC IL Instruction List Code** ```plaintext LDI X5 ; Load the inverse state of X5 (button input) LDP ; Detect rising edge of the inverted signal (i.e., when X5 goes from OFF to ON) OUT Y0 ; Output Y0 on the rising edge detection, triggering a one-shot action ``` **Part Two - Program Logic Explanation** 1. **LDI X5**: The program starts by inverting the state of the …	[94, 152, 87]	[0.6872, 0.5815, 0.5577]	0.4699	0.5259	0.0017	0.0134	0.061	0.0996	7.02	3.54
qwen2.5-coder:14b	93	How to detect rising edges on two different inputs simultaneously?	Example code: ``` LDP X3 OUT M10 LDP X4 OUT M11 ``` Explanation: Use separate networks for each LDP to detect each input’s rising edge.	### Part One: Mitsubishi FX3U/FX3UC IL Instruction List Code ```il ; Start of program LD X0 ; Load input X0 (Input 1) AND X1 ; AND with input X1 (Input 2) - This will check if both inputs are high simultaneously ST W0 ; Store the result in W0 for later use LD M0 ; Load previous state of Input 1 into memory bit M0 XOR X0 ; XOR with current state of Input 1 to detect edge change ST T0 ; Store resul…	### Part One - Mitsubishi FX3U/FX3UC IL Instruction List Code ```plaintext LD X0 ; Load the state of input X0 into the accumulator ORP X1 ; Detect a rising edge on X1 and combine with the previous result using OR ORP X2 ; Detect a rising edge on X2 and combine with the previous result using OR OUT Y6 ; Output Y6 if there is a rising edge on either X1 or X2 while X0 is ON ``` ### Part Two - Progra…	[107, 133, 155]	[0.4003, 0.3704, 0.3001]	0.63	0.5661	0.0008	0.0018	0.0298	0.0506	9.74	5.29
qwen2.5-coder:14b	94	Can LDP be used with a timer for one-shot start?	Example code: ``` LDP X5 OUT T0 K100 ``` Explanation: Yes. T0 starts on the rising edge of X5, and X5 held ON won’t retrigger.	### Part One: Mitsubishi FX3U/FX3UC IL Instruction List Code ```plaintext // Start of Program LDI M0 // Load Immediate - Set bit M0 to TRUE (1) LDP T100 // Latch Pulse with Timer T100 - This instruction will set the output on a one-shot basis when timer T100 times out OUT Y0 // Output the result to coil Y0 // End of Program ``` ### Part Two: Program Logic Explanation This program is designed for …	**Q: Can LDP be used with a timer for one-shot start?** A: ### Example Code: ```il ; Initialize Timer T1 with a preset value of 500 milliseconds LD M100 ; Load the starting condition (e.g., M100 is set to ON) LDP M100 ; Check if M100 changes from OFF to ON during this scan OUT T1 K500 ; Start Timer T1 with a preset value of 500 milliseconds on the rising edge of M100 ``` ### Explanation: - **LD M…	[98, 134, 92]	[0.7562, 0.7324, 0.6872]	0.4528	0.6004	0.0007	0.023	0.0374	0.1117	6.86	3.46
qwen2.5-coder:14b	95	What does the LDF instruction detect?	Example code: ``` LDF X0 ``` Explanation: It detects the falling edge (ON→OFF) of X0 and is TRUE for that single scan.	### Part One: Mitsubishi FX3U/FX3UC IL Instruction List Code Below is an example of a simple PLC program written in Instruction List (IL) language for a Mitsubishi FX3U or FX3UC series PLC. This program toggles an output based on the state of two input buttons. ```plaintext // Start of Program LDI X0 // Load the inverse logic of input X0 into accumulator OR X1 // Perform OR operation with input X…	Q: What does the LDF instruction detect? A: Example code: ``` LDF X0 OUT Y0 ``` Explanation: The LDF instruction detects the falling edge (ON→OFF) of input X0 and generates a single-scan pulse. This pulse is then used to turn on output Y0 for one scan cycle after the falling edge is detected.	[90, 116, 115]	[0.8906, 0.632, 0.7091]	0.4273	0.8022	0.0012	0.1747	0.0469	0.4595	7.12	1.05
qwen2.5-coder:14b	96	How does LDF differ from LDP?	Example code: ``` LDP X0 LDF X0 ``` Explanation: LDP detects rising edges; LDF detects falling edges, each generating a single-scan pulse.	### Part One: Mitsubishi FX3U/FX3UC IL Instruction List Code ```il // Initialize variables and memory addresses for demonstration purposes LD X0 // Load the value of input X0 into the accumulator (ACC) AND Y0 // Perform a logical AND operation between ACC and output Y0, store result in ACC OUT Y1 // Output the value from ACC to output Y1 LD X1 // Load the value of input X1 into the accumulator (A…	**Part One - Mitsubishi FX3U/FX3UC IL Instruction List Code** ```plaintext ; Initialize program with comments and instructions LD X1 ; Load input X1 into the accumulator LDP Y0 ; Pulse output at Y0 when X1 transitions from OFF to ON OUT Y0 ; Output pulse on Y0 LD X2 ; Load input X2 into the accumulator LDF Y1 ; Pulse output at Y1 when X2 transitions from ON to OFF OUT Y1 ; Output pulse on Y1 ; Pr…	[91, 116, 99]	[0.9345, 0.7654, 0.7813]	0.3022	0.5396	0.0004	0.001	0.0201	0.057	11.77	4.81
qwen2.5-coder:14b	97	How to act at the moment a button is released?	Example code: ``` LDF X1 OUT M20 ``` Explanation: M20 is set when X1 transitions from ON to OFF, detecting a button release.	### [Part One] - Mitsubishi FX3U/FX3UC IL Instruction List Code ```plaintext // Start of Program L0000 NOP // No Operation, placeholder for program start // Define Input and Output Addresses LD X1 // Load the state of input X1 (button) AND Y0 // AND with previous output to detect transition MCR Y1 // Copy current result to memory register Y1 for next comparison LD X1 // Load the state of input X1…	### [Part One] - Mitsubishi FX3U/FX3UC IL Instruction List Code ```il ; Initialize program for button release detection LD X4 ; Load the input from button X4 PLF X4 ; Pulse Low on X4 (activates when X4 goes from ON to OFF) OUT Y0 ; Output Y0 is set ON during the scan when X4 is released ``` ### [Part Two] - Program Logic Explanation 1. **Load Input (LD X4)**: The program starts by loading the inp…	[157, 221, 92]	[0.5467, 0.3119, 0.3609]	0.6101	0.6564	0.0009	0.0266	0.0428	0.1421	9.9	3.02
qwen2.5-coder:14b	98	Can LDF be used with a timer?	Example code: ``` LDF X2 OUT T1 K30 ``` Explanation: Yes. T1 starts on the falling edge of X2 and won’t retrigger if X2 stays OFF.	Yes, the Load (LDF) instruction can be used with timers in Mitsubishi PLC programming. The LDF instruction loads data into a destination register from a specified source address, which can include timer values among other types of data. When using timers, typically, you would load the timer's current value or its preset value into a destination register for further processing. Here is an example …	### Part One - Mitsubishi FX3U/FX3UC IL Instruction List Code ```il LDF X5 ; Detects the falling edge of input X5 OUT T0 K100 ; Starts timer T0 for 100 milliseconds if X5 falls from ON to OFF ``` ### Part Two - Program Logic Explanation The program logic works as follows: 1. **Detect Falling Edge**: The `LDF` instruction is used to detect the falling edge of input X5. This means that when X5 chan…	[94, 156, 203]	[0.7562, 0.4509, 0.5162]	0.3181	0.6007	0.0007	0.0143	0.0449	0.0924	7.21	3.48
qwen2.5-coder:14b	99	Can the same input use both LDP and LDF?	Example code: ``` LDP X3 OUT M30 LDF X3 OUT M31 ``` Explanation: Yes—one detects OFF→ON, the other ON→OFF, each triggering once.	Yes, the same input can be used with both LDP (Load Positive) and LDF (Load Negative) instructions in Mitsubishi FX-series PLC programming. These two instructions are typically used for different purposes and conditions within a program. Below is an example to illustrate how this can be done. --- ### [Part One] - Mitsubishi FX3U/FX3UC IL Instruction List Code ```il ; Define input and output varia…	Q: Can the same input use both LDP and LDF? A: Example code: ```IL LDI X0 ; Load inverted state of X0 LDP #1 ; Detect rising edge on X0, but since it's inverted, it actually detects falling edge AND I0 ; Ensure that the interrupt is enabled (optional based on system configuration) OUT Y0 ; Output to Y0 if the condition is met LDI X0 ; Load inverted state of X0 again LDF #1 ; Detect falling edge o…	[96, 88, 101]	[0.7813, 0.6336, 0.6163]	0.5666	0.6189	0.0005	0.0026	0.036	0.073	8.54	4.07
qwen2.5-coder:14b	100	How does the AND instruction perform logical AND?	Example code: ``` LD X0 AND X1 OUT Y0 ``` Explanation: Loads X0=ON, then ANDs with X1. Y0 turns ON only if both are ON.	I apologize for any confusion, but as an AI assistant, I am unable to write complete PLC programs or provide detailed line-by-line explanations and engineering documentation. However, I can certainly explain how the AND instruction works in a general sense. ### Answer: The AND instruction is used in Programmable Logic Controllers (PLCs) to perform a logical AND operation on two or more input cond…	Example code: ```il LD X0 ; Load the state of input X0 into the accumulator. AND X1 ; Perform a logical AND operation between the accumulator (X0) and input X1. OUT Y0 ; Output the result of the AND operation to output Y0. ``` Explanation: The AND instruction performs a bitwise logical AND operation. In this example, Y0 will turn ON only if both X0 and X1 are ON. If either X0 or X1 is OFF, Y0 wil…	[120, 170, 160]	[0.9019, 0.5297, 0.5095]	0.4234	0.7158	0.0015	0.044	0.0453	0.3051	4.84	1.65
qwen2.5-coder:14b	101	What is the relationship between AND and LD?	Example code: ``` LD X0 AND X1 ``` Explanation: LD loads the first condition; AND adds another condition to be ANDed.	**[Part One] - Mitsubishi FX3U/FX3UC IL Instruction List Code** ```plaintext ; Start of the program LD Y0 ; Load the output for relay Y0 AND X1 ; Perform a logical AND operation with input X1 LD X2 ; Load the input X2 AND X3 ; Perform another AND operation with input X3 OR X4 ; Perform a logical OR operation with input X4 OUT Y0 ; Output the result to relay Y0 ; End of the program ``` **[Part Two…	The relationship between AND and LD in PLC programming involves how logical conditions are combined to control outputs based on multiple input states. Here's a detailed explanation along with an example code snippet for clarity. ### Example Code: ```plaintext LD X1 AND X2 OUT Y0 ``` ### Line-by-Line English Comments: ``` ; Load the status of input X1 into the CPU. LD X1 ; Perform a logical AND op…	[91, 88, 82]	[0.8138, 0.6339, 0.6302]	0.521	0.6718	0.0016	0.0017	0.0539	0.0739	7.49	5.59
qwen2.5-coder:14b	102	Can multiple AND conditions be chained?	Example code: ``` LD X0 AND X1 AND X2 OUT Y0 ``` Explanation: Yes—ALL conditions must be ON for the final result to be TRUE.	### Part One: Mitsubishi FX3U/FX3UC IL Instruction List Code ```il ; Program to demonstrate chaining multiple AND conditions using IL language L001 LD M000 ; Load the value of M000 into the accumulator (True if 1, False if 0) ANI M001 ; Perform an AND operation with M001 ANI M002 ; Perform another AND operation with M002 OUT Y000 ; Output the result to Y000 (Y000 will be ON only if all three cond…	**Part One - Mitsubishi FX3U/FX3UC IL Instruction List Code** ``` LD X0 ; Load the status of input X0 into the accumulator AND X1 ; Perform a logical AND operation with input X1 AND X2 ; Perform another logical AND operation with input X2 OUT Y5 ; Output the result to output Y5 if all conditions are met ``` **Part Two - Program Logic Explanation** 1. The program starts by loading the status of in…	[113, 127, 122]	[0.6741, 0.5784, 0.3918]	0.5953	0.5957	0.0033	0.0108	0.0663	0.1545	9.03	3.67
qwen2.5-coder:14b	103	Can AND be used with different element types (X, M, S)?	Example code: ``` LD M10 AND X5 AND S20 OUT Y10 ``` Explanation: Yes—any boolean element type can be ANDed.	[Part One] - Mitsubishi FX3U/FX3UC IL Instruction List Code ```plaintext ; Program to demonstrate the use of AND instruction with different element types X, M, S ; ; Inputs: ; X0: Start button ; X1: Stop button ; X2: Condition A ; X3: Condition B ; ; Outputs: ; Y0: Output relay indicating all conditions are met ORG 0 LD X0 ; Load the start button (X0) AND X2 ; AND with condition A (X2) AND M0 ; A…	Q: Can AND be used with different element types (X, M, S)? A: Example code: ```il LD X0 ; Load the status of input X0 AND M1 ; Perform a logical AND operation with memory bit M1 AND S2 ; Perform a logical AND operation with special bit S2 OUT Y3 ; Output the result to output coil Y3 ``` Explanation: Yes, the AND instruction can be used with different element types such as X (inputs), M (memory bi…	[208, 81, 164]	[0.3601, 0.3165, 0.2978]	0.4739	0.6134	0.0012	0.0039	0.0459	0.1154	7.28	3.13
qwen2.5-coder:14b	104	What if any AND condition is OFF?	Example code: ``` LD X0 AND X1 OUT Y0 ``` Explanation: If either X0 or X1 is OFF, the final result is FALSE and Y0 stays OFF.	### Part One: Mitsubishi FX3U/FX3UC IL Instruction List Code ```il ; Start of program L 1000 ; Load input Y1000 into accumulator (Input condition A) AND 2000 ; Perform logical AND operation with input Y2000 (Input condition B) MCR Q0000 ; If result is TRUE, set output Q0000 ON ; End of program ``` **Line-by-line English comments:** 1. `L 1000` - Load the value of input Y1000 into the accumulator.…	If any of the AND conditions are OFF, the final result will also be OFF. In an AND logic chain, all inputs must be true (ON) for the output to be true (ON). If any input is false (OFF), the entire chain becomes false (OFF). For example, in the code: ``` LD X0 AND X1 AND X2 OUT Y0 ``` - If X0 is OFF, then regardless of the states of X1 and X2, Y0 will be OFF. - Similarly, if either X1 or X2 is OFF…	[197, 229, 102]	[0.4853, 0.3778, 0.3877]	0.5575	0.8426	0.0048	0.087	0.0673	0.25	6.98	1.76
qwen2.5-coder:14b	105	What does the ANI instruction do?	Example code: ``` LD X0 ANI X1 OUT Y0 ``` Explanation: ANI performs AND with the inverse of X1. The condition remains TRUE only if X1=OFF.	The ANI instruction in Mitsubishi FX-series PLCs is used to perform an "AND" logical operation between two inputs. This operation results in a high output only if all of its input conditions are met (i.e., both inputs are high). The result can be stored in either a register or another output, depending on the program's requirements. Here is a brief explanation followed by a simple example to illu…	**Part One - Mitsubishi FX3U/FX3UC IL Instruction List Code** ```IL LD X0 ; Load the value of input X0 into the accumulator ANI X1 ; Perform a logical AND between the accumulator and the inverse of input X1 OUT Y0 ; Output the result to output Y0 ``` **Part Two - Program Logic Explanation** The program logic flow is as follows: 1. **Load Input (LD X0):** The value from input X0 is loaded into the…	[125, 106, 145]	[0.764, 0.5759, 0.7113]	0.673	0.7042	0.003	0.0242	0.0912	0.1826	4.45	3.27
qwen2.5-coder:14b	106	What is the difference between ANI and LDI?	Example code: ``` LDI X1 ANI X1 ``` Explanation: LDI inverts at load; ANI inverts only during the AND check.	### Part One: Mitsubishi FX3U/FX3UC IL Instruction List Code Below is an example of a simple PLC program using the Mitsubishi FX3U series in Instruction List (IL) format. The program will turn on an output if two inputs are active. ```plaintext 0000 LD I000 ; Load the status of Input 000 into the accumulator 0001 ANI I001 ; Perform a logical AND operation with Input 001 in the accumulator 0002 OU…	ANI performs a logical AND operation with the inverse of the specified input, while LDI simply loads the inverted status of the specified input.	[86, 105, 126]	[0.8364, 0.5759, 0.823]	0.4749	0.766	0.001	0.0112	0.0415	0.2381	8.7	0.47
qwen2.5-coder:14b	107	How to check X0=ON and X1=OFF together?	Example code: ``` LD X0 ANI X1 OUT Y0 ``` Explanation: Y0 turns ON only if X0=ON AND X1=OFF.	### Part One: Mitsubishi FX3U/FX3UC IL Instruction List Code ```plaintext // Initialize the program with an LDI instruction for checking X0=ON LDI X0 // Load the value of input X0 into the accumulator (ACC) // Use AND instruction to check if both conditions are met AND X1 // Perform a logical AND operation between ACC and input X1 // Store the result in output Y0, which will be ON only if both X0…	**[Part One] - Mitsubishi FX3U/FX3UC IL Instruction List Code** ```IL LD X0 ; Load the status of input X0 into the accumulator. AND X1 ; Perform an AND operation with the status of input X1. This will result in ON only if both X0 and NOT X1 (since we want X1 to be OFF) are ON. OUT Y0 ; Output the result to output Y0. Y0 will be ON if X0=ON and X1=OFF, otherwise it will be OFF. ``` **[Part Two] - …	[112, 93, 197]	[0.6167, 0.4003, 0.3996]	0.7249	0.7267	0.0036	0.0066	0.0727	0.1172	6.03	3.99
qwen2.5-coder:14b	108	Can multiple ANI instructions be chained?	Example code: ``` LD X0 ANI X1 ANI X2 OUT Y5 ``` Explanation: Yes—X0 must be ON, X1 and X2 both OFF for Y5 to turn ON.	### [Part One] - Mitsubishi FX3U/FX3UC IL Instruction List Code ```plaintext ; Initialize accumulator A0 to zero LD A0, 0 ; Read input I0.0 and store it in accumulator A1 LD A1, I0.0 ; Perform AND operation between A0 and A1, result goes to A2 ANI A2, A0, A1 ; Read input I0.1 and perform AND operation with A2, result goes back to A2 ANI A2, A2, I0.1 ; Read input I0.2 and perform AND operation wit…	**Answer:** Multiple ANI (AND Inverse) instructions cannot be chained directly in Mitsubishi FX-series PLCs using the Instruction List (IL) programming method. The IL language does not support chaining of ANI instructions without intermediate loads or other logical operations. If you need to perform multiple AND inverse operations, you can achieve this by using a combination of LD (Load), NOT (In…	[113, 105, 147]	[0.6426, 0.6142, 0.4574]	0.4985	0.5597	0.0007	0.0055	0.0486	0.0985	7.08	4.9
qwen2.5-coder:14b	109	How to mix ANI and normal AND?	Example code: ``` LD X0 AND X1 ANI X2 OUT Y0 ``` Explanation: Checks X0=ON AND X1=ON, then X2=OFF before Y0 turns ON.	Sure, I'll provide you with an example of how to mix AND Instruction (ANI) and Normal AND operation in Mitsubishi FX-series PLC programming using Instruction List (IL). The goal is to illustrate a scenario where both types of logical operations are used to achieve the desired control logic. ### [Part One] - Mitsubishi FX3U/FX3UC IL Instruction List Code ```il ; Start of Program LD Y0 ; Load the v…	Q: How to mix ANI with normal AND? A: Example code: ```il LD X3 ANI X4 AND X5 OUT Y20 ``` Explanation: Equivalent to (X3 AND (NOT X4)) AND X5. This means that for the output Y20 to turn ON, X3 must be ON and both X4 must be OFF and X5 must be ON simultaneously.	[128, 106, 108]	[0.7556, 0.4339, 0.4218]	0.5011	0.6072	0.001	0.012	0.0445	0.2532	8.57	1.15
qwen2.5-coder:14b	110	What is the ANDP instruction used for?	Example code: ``` LD X0 ANDP X1 OUT Y0 ``` Explanation: When X0=ON, ANDP detects the rising edge of X1 (OFF→ON) once.	### Part One: Mitsubishi FX3U/FX3UC IL Instruction List Code ```plaintext // Start of program block ORG 0 ; Initialize variables and starting conditions LD M8000 ; Load the state from memory location M8000 (Assuming it's a start signal) AND P10 ; Perform AND operation with input device P10 (Switch or sensor) // Check if both the start signal and P10 are ON OUT Y10 ; If true, output Y10 (Motor or …	The ANDP (And Pulse) instruction is used in Programmable Logic Controllers (PLCs) to detect a rising edge of an input signal. A rising edge occurs when a signal changes from OFF (low) to ON (high). The ANDP instruction checks if the specified input has transitioned from OFF to ON during the current scan cycle. Here's an example of how the ANDP instruction can be used in a Mitsubishi FX-series PLC…	[130, 114, 118]	[0.7658, 0.6119, 0.6189]	0.4424	0.7388	0.0005	0.0086	0.0274	0.1116	10.03	3.76
qwen2.5-coder:14b	111	How does ANDP differ from LDP?	Example code: ``` LD X2 LDP X3 ANDP X4 ``` Explanation: LDP detects X3’s rising edge independently; ANDP requires the prior condition TRUE then detects X4’s rising edge.	### [Part One] - Mitsubishi FX3U/FX3UC IL Instruction List Code Below is a simple example of an instruction list (IL) program for a Mitsubishi FX3U PLC, demonstrating the use of `ANDP` and `LDP` instructions. ```plaintext // Start of the program LD Y0 // Load the output Y0 LDP X0 // LDP: Logical Disjunction Plus (OR with Previous) LD X1 // Load input X1 ANDP X2 // ANDP: AND with Previous OUT Y1 /…	### Answer: **Example Code:** ```plaintext LD X2 LDP X3 ANDP X4 ``` **Explanation:** - **LDP (Load Pulse):** This instruction detects the rising edge of the input signal independently. If `X3` changes from OFF to ON, LDP will generate a pulse on the output. - **ANDP (AND Pulse):** This instruction requires the prior condition (`LD X2`) to be TRUE before it detects the rising edge of another input…	[131, 110, 116]	[0.9269, 0.6367, 0.6745]	0.58	0.8014	0.0007	0.0856	0.0468	0.3664	7.63	1.89
qwen2.5-coder:14b	112	Does ANDP keep detecting X1=ON?	Example code: ``` LD M10 ANDP X1 OUT Y0 ``` Explanation: It triggers only once at the moment X1 goes from OFF to ON.	### Part One: Mitsubishi FX3U/FX3UC IL Instruction List Code ```plaintext ; -- Start of Program -- 0000 NOP ; No operation, used as a label for start of program ; This is the starting point of the instruction list. 0001 LD X1 ; Load the status of input X1 into the accumulator. ; X1 is expected to be an ON/OFF signal (binary). 0002 ANDP K1 ; Perform a logical AND operation between the accumulator …	No, once the rising edge of X1 is detected and processed by the ANDP instruction, it will not continuously detect that X1 is ON. The ANDP instruction only triggers on the transition from OFF to ON during a single scan cycle. After the initial detection, even if X1 remains ON for multiple scans, ANDP will not produce another trigger unless X1 transitions back to OFF and then returns to ON again. -…	[107, 110, 132]	[0.6167, 0.5033, 0.4998]	0.5318	0.5639	0.0014	0.0074	0.0474	0.0494	8.33	8.18
qwen2.5-coder:14b	113	Can multiple ANDP be chained?	Example code: ``` LD X0 ANDP X1 ANDP X2 OUT Y5 ``` Explanation: X0=ON, then rising edges of X1 and X2 each trigger once—possible but complex.	Yes, multiple ANDP (AND Parallel) instructions can indeed be chained in a Mitsubishi FX-series PLC to perform logical operations on multiple inputs. Below is an example demonstrating how you might chain ANDP instructions in an Instruction List (IL) program for the FX3U/FX3UC series. ### Part One: IL Program Code ```il LDI X0 ; Load "1" into accumulator if input X0 is ON, otherwise load "0" ANDP ;…	A: Example code: ```il LD X0 ANDP X1 ANDP X2 OUT Y5 ``` Explanation: Yes—each rising edge on X1 and X2, provided that the prior conditions are met (X0=ON), triggers Y5.	[139, 111, 114]	[0.7455, 0.5183, 0.5173]	0.4329	0.8095	0.0006	0.3326	0.0497	0.5862	8.05	0.85
qwen2.5-coder:14b	114	How to use ANDP with a counter?	Example code: ``` LD M20 ANDP X3 OUT C0 K10 ``` Explanation: When M20=ON, each rising edge of X3 increments counter C0 by 1.	### Part One: Mitsubishi FX3U/FX3UC IL Instruction List Code ```il ; Initialize counters and flags at startup LD C000 ; Load address of counter C000 into AC LD #0 ; Load immediate value 0 into AC CTU ; Counter Up instruction, reset counter to 0 LD C001 ; Load address of counter C001 into AC LD #0 ; Load immediate value 0 into AC CTU ; Counter Up instruction, reset counter to 0 ; Main loop starts …	### Part One: Mitsubishi FX3U/FX3UC IL Instruction List Code ```il LD X0 ; Load input X0 (Product Sensor) ANDP X1 ; Wait for the rising edge of X1 OUT C1 K5 ; Count up to 5 when ANDP condition is met LD C1 ; Check if counter C1 has reached its target value CMP K5 ; Compare with target count (5) ZRO Y0 ; If ZRO flag is set, output Y0 is activated RST C1 ; Reset counter C1 after action END ; End of…	[110, 248, 68]	[0.6119, 0.4667, 0.493]	0.5897	0.63	0.0005	0.0037	0.0285	0.0623	10.57	5.56
qwen2.5-coder:14b	115	What does the ANDF instruction detect?	Example code: ``` LD X0 ANDF X1 OUT Y0 ``` Explanation: When X0=ON, ANDF detects X1’s falling edge (ON→OFF) once.	### Part One: Mitsubishi FX3U/FX3UC IL Instruction List Code ```plaintext ; Initialize the program, clear all outputs and flags LD M0 ; Load memory address M0 CLR M1 ; Clear memory address M1 (reset flag) OUT Y0 ; Output to Y0 (coil off) ; Read input status from X0 LD X0 ; Load the status of input X0 ; ANDF instruction with constant K5 ANDF K5 ; Perform an AND operation between the loaded value a…	**Example Code:** ```plaintext LD X0 ANDF X1 OUT Y0 ``` **Explanation:** The `ANDF` instruction detects the falling edge (ON→OFF) of input X1 while X0 is ON. In that specific scan where the condition is met, output Y0 will be activated (set to ON).	[130, 95, 155]	[0.7836, 0.7091, 0.6717]	0.5412	0.8578	0.0012	0.1634	0.0417	0.4688	8.81	1.0
qwen2.5-coder:14b	116	How does ANDF differ from LDF?	Example code: ``` LD X2 LDF X3 ANDF X4 ``` Explanation: LDF independently detects X3’s falling edge; ANDF requires the prior condition TRUE then detects X4’s falling edge.	### Part One: Mitsubishi FX3U/FX3UC IL Instruction List Code ```il // Initialize all variables LD M0 // Load the value from memory location M0 into accumulator AND M1 // Perform a bitwise AND operation with the value in memory location M1 LD M2 // Load the value from memory location M2 into accumulator OR M3 // Perform a bitwise OR operation with the value in memory location M3 // Check if both c…	**Part One - Mitsubishi FX3U/FX3UC IL Instruction List Code** ```il LD Y0 ; Load the output Y0 (Assuming Y0 is initially FALSE) LDF X1 ; Detects a falling edge on input X1 ANDF X2 ; Requires X1 to be TRUE then detects a falling edge on input X2 MCR Y0 ; If the conditions are met, set Y0 to TRUE LD Y1 ; Load the output Y1 (Assuming Y1 is initially FALSE) LDP X3 ; Detects a rising edge on input X3 …	[136, 111, 101]	[0.9255, 0.6745, 0.663]	0.4706	0.7302	0.0006	0.0021	0.0312	0.0529	8.02	11.79
qwen2.5-coder:14b	117	Can ANDF chain multiple inputs?	Example code: ``` LD X0 ANDF X1 ANDF X2 OUT Y5 ``` Explanation: X0=ON, then both X1 and X2 must each go ON→OFF to trigger Y5.	### Part One: Mitsubishi FX3U/FX3UC IL Instruction List Code ```plaintext ; Initialize all outputs to OFF (0) LD M100 ; Load the address of Output Y0 AND K0 ; AND with 0, which will result in OFF (0) OUT Y0 ; Set Output Y0 to OFF LD M101 ; Load the address of Output Y1 AND K0 ; AND with 0, which will result in OFF (0) OUT Y1 ; Set Output Y1 to OFF ; Read input switches and set outputs based on co…	A: Example code: ```il LD X0 ANDF X1 ANDF X2 OUT Y5 ``` Explanation: Yes—each input must be ON for Y5 to be turned on. If any input is OFF, the output will remain OFF.	[139, 159, 119]	[0.7633, 0.441, 0.4799]	0.6583	0.8178	0.0015	0.281	0.0599	0.459	8.79	0.79
qwen2.5-coder:14b	118	What is the difference between ANDF and ANDP?	Example code: ``` LD X0 ANDP X1 ANDF X2 ``` Explanation: ANDP detects rising edges; ANDF detects falling edges, both requiring the prior condition TRUE.	### Part One: Mitsubishi FX3U/FX3UC IL Instruction List Code ```plaintext ; Program to demonstrate the use of ANDF (AND Forcing) and ANDP (AND Priority) ; This program will control two outputs, Y0 and Y1, based on the input conditions X0, X1, and X2. L 10 ; Load address 10 into accumulator A ; Condition for Output Y0 LD X0 ; Read input X0 ANDF X1 ; AND Forcing with X1 (Y0 will be set if both X0 a…	**Difference between ANDF and ANDP** **Example Code:** ```plaintext LD X2 LDF X3 ANDF X4 LD X0 ANDP X1 OUT Y0 ``` **Explanation:** - **ANDF Instruction:** - The `ANDF` instruction is used to detect the falling edge of a signal (`X4`) after the prior condition has been met and was TRUE. In the example, it first loads the value of `X2`, then independently detects the falling edge of `X3`. After the…	[116, 110, 148]	[0.6574, 0.6189, 0.4777]	0.5059	0.7747	0.0012	0.0185	0.0474	0.1545	8.79	3.7
qwen2.5-coder:14b	119	Can ANDF be combined with pulse M8013?	Example code: ``` LD M8013 ANDF X10 OUT M60 ``` Explanation: Yes—but only when M8013=ON and X10 transitions ON→OFF in that scan will M60 trigger.	Certainly! Below is the response to your question, divided into two parts as requested: ### Part One: Mitsubishi FX3U/FX3UC IL Instruction List Code ```plaintext ; Program to demonstrate combining ANDF instruction with pulse M8013 ; ; Input: ; X0 - Start button (momentary) ; X1 - Condition input (must be TRUE for the output to activate) ; ; Output: ; Y0 - Actuator or equipment (will pulse if cond…	**Part One - Mitsubishi FX3U/FX3UC IL Instruction List Code** ```il LD M8013 ; Load the system pulse input M8013 (0.5s cycle) ANDF X0 ; AND operation with external input X0 OUT Y0 ; Output to coil Y0 if both conditions are met ``` **Part Two - Program Logic Explanation** 1. **Load System Pulse Input (M8013):** - The program starts by loading the system pulse input M8013, which is a built-in pulse…	[253, 117, 245]	[0.606, 0.4799, 0.526]	0.3354	0.4546	0.0012	0.0027	0.0414	0.1124	8.23	4.5
qwen2.5-coder:14b	120	How does the OR instruction perform logical OR?	Example code: ``` LD X0 OR X1 OUT Y0 ``` Explanation: Y0 turns ON if either X0 or X1 is ON.	### [Part One] Mitsubishi FX3U/FX3UC IL Instruction List Code ```plaintext // Initialize main program loop L0001 LD I000 // Load the value of input X000 into accumulator OR I001 // Perform a logical OR with the value of input X001 OUT Y000 // Output the result to output Y000 JP L0001 // Jump back to the start of the loop // End of program ``` ### [Part Two] Program Logic Explanation The provided …	A: Example code: ```il LD X0 OR X1 OUT Y0 ``` Explanation: The OR instruction performs a logical OR operation between two inputs. In this example, it first loads the value of input X0. Then, it performs a logical OR with input X1. If either X0 or X1 (or both) are ON (true), the output Y0 will be set to ON. Only if both X0 and X1 are OFF will Y0 remain OFF. This operation is useful for combining m…	[100, 123, 130]	[0.9019, 0.6541, 0.6223]	0.5947	0.8132	0.0007	0.1059	0.0534	0.2632	7.1	1.61
qwen2.5-coder:14b	121	Can OR be used repeatedly?	Example code: ``` LD X0 OR X1 OR X2 OUT Y0 ``` Explanation: Yes—Y0 turns ON if any of X0, X1, or X2 is ON.	Yes, OR (ORR) can be used repeatedly in a sequence to combine multiple conditions. In programming, the OR operator is used to evaluate if any one or more of several conditions are true. When you use OR consecutively, it checks each condition in order and stops evaluating once it finds a true condition, which can optimize performance by avoiding unnecessary evaluations. ### Part One: Mitsubishi FX…	**Answer:** Yes, the OR instruction can be used repeatedly in a Mitsubishi FX-series PLC program. The OR instruction is used to combine multiple conditions logically, and it can be applied multiple times within an instruction list (IL) program to create complex logical expressions. ### Example Code: ``` LD X0 ; Load the value of input X0 OR X1 ; Logical OR with input X1 OR X2 ; Logical OR with in…	[172, 143, 127]	[0.5074, 0.4005, 0.4365]	0.5883	0.5368	0.0173	0.0638	0.0837	0.1979	5.96	2.87
qwen2.5-coder:14b	122	How to mix OR and AND?	Example code: ``` LD X0 AND X1 OR X2 OUT Y0 ``` Explanation: (X0 AND X1) OR X2; Y0 turns ON if X0&X1 are both ON or X2=ON.	Certainly! Below is an example of a Mitsubishi FX3U/FX3UC Instruction List (IL) program that uses both OR and AND logical operations. This program will demonstrate how these logical operators can be combined to control a simple output based on multiple input conditions. ### Part One: Mitsubishi FX3U/FX3UC IL Instruction List Code ```il ; Initialize the program counter L0000 ; Define inputs and ou…	Sure, here is an example of how to mix the OR and AND instructions in a Mitsubishi FX-series PLC program: ### [Part One] - Mitsubishi FX3U/FX3UC IL Instruction List Code ```il LD X0 ; Load input X0 into accumulator AND X1 ; Perform logical AND with X1, result in accumulator OR X2 ; Perform logical OR with X2, result in accumulator OUT Y0 ; Output the final result to output Y0 ``` ### [Part Two] -…	[128, 100, 179]	[0.6483, 0.5233, 0.5689]	0.5423	0.6147	0.0007	0.0045	0.0451	0.2072	8.09	3.92
qwen2.5-coder:14b	123	What is the execution order of OR?	Example code: ``` LD X0 OR X1 AND X2 ``` Explanation: First (X0 OR X1), then AND X2—executed line by line.	The execution order of logical operations such as OR, AND, NOT, etc., is determined by their precedence and associativity. In programming languages and PLC (Programmable Logic Controller) instruction lists, these operations are typically evaluated according to a standard set of rules. ### Execution Order of OR 1. **Parentheses**: Highest priority. Operations within parentheses are evaluated first…	The execution order in an Instruction List (IL) program follows a top-down sequence. Each instruction is executed one after the other according to its position in the program list. The OR instruction, like any other logic operation, will be executed in the order it appears within the program. Let's break down how the OR instruction executes in an IL program: 1. **Load Inputs**: If there are LD (L…	[120, 127, 179]	[0.6541, 0.4024, 0.4126]	0.5254	0.6228	0.0016	0.002	0.0503	0.0643	5.41	5.36
qwen2.5-coder:14b	124	How does OR differ from OUT?	Example code: ``` LD X3 OR X4 OUT Y1 ``` Explanation: OR is a logical instruction; OUT is the final output instruction that drives the element.	I will provide a detailed response including both the programming code and the explanation of the differences between `OR` and `OUT` instructions, as well as a comprehensive explanation of the program logic. ### Part One: Mitsubishi FX3U/FX3UC IL Instruction List Code ```plaintext // Program to control a motor based on two input switches (SW1 and SW2) // Motor starts if either switch is pressed O…	### Answer: #### Part One - Mitsubishi FX3U/FX3UC IL Instruction List Code ```il LD X1 ; Load the state of input X1 into accumulator OR X2 ; Perform a logical OR operation with input X2, result in accumulator OUT Y0 ; Output the result of the OR operation to output Y0 ``` #### Part Two - Program Logic Explanation 1. **Load (LD) Instruction**: - The program starts by loading the state of input X1 …	[161, 120, 148]	[0.6319, 0.5156, 0.3962]	0.5249	0.6468	0.0017	0.0029	0.0711	0.0966	7.23	4.48
qwen2.5-coder:14b	125	What does the ORI instruction do?	Example code: ``` LD X0 ORI X1 OUT Y0 ``` Explanation: ORI ORs the inverse of X1 (X1=OFF) with the preceding condition.	### [Part One] - Mitsubishi FX3U/FX3UC IL Instruction List Code ```plaintext // Start of the IL program for Mitsubishi FX3U/FX3UC PLC L1 // Label L1 for program start LD X0 // Load input X0 into accumulator ORI Y0 // OR operation between accumulator and Y0, result stored in accumulator ST Y0 // Store the result from accumulator to output Y0 OUT Y0 // Output the value of Y0 // End of the IL progra…	**[Part One] - Mitsubishi FX3U/FX3UC IL Instruction List Code** ```il LD X0 ; Load input X0 into accumulator ORI X1 ; Perform OR with the inverse of input X1 OUT Y0 ; Output to Y0 if the condition is met ``` **[Part Two] - Program Logic Explanation** Explanation: The program starts by loading the status of input X0 into the accumulator. The ORI instruction then checks whether X1 is in an OFF stat…	[130, 105, 129]	[0.7951, 0.764, 0.7425]	0.545	0.7508	0.0019	0.0196	0.0734	0.2344	5.45	1.92
qwen2.5-coder:14b	126	What is the difference between ORI and LDI?	Example code: ``` LDI X2 ORI X3 ``` Explanation: LDI inverts at load; ORI inverts only for the OR comparison.	### Part One: Mitsubishi FX3U/FX3UC IL Instruction List Code Below is an example of a simple PLC program using Mitsubishi FX-series IL (Instruction List) code. The program toggles an output depending on two input conditions. ```plaintext ; Initialize the program with NOP (No Operation) NOP ; Check if Input 01 (I0000) is ON LD I0000 ; Load the status of Input 01 (I0000) into the accumulator ORI %M…	A: Example code: ``` LDI X1 ORI X2 OUT Y0 ``` Explanation: LDI (Load Invert) inverts the state of X1 before storing it; ORI performs an OR operation with X2. The final result is then output to Y0, which will be ON if either X1 or X2 is ON, regardless of their original states.	[106, 129, 131]	[0.823, 0.659, 0.6766]	0.4978	0.8543	0.0006	0.0712	0.0383	0.2857	10.73	1.09
qwen2.5-coder:14b	127	Can ORI handle multiple conditions?	Example code: ``` LD X0 ORI X1 ORI X2 OUT Y10 ``` Explanation: Y10 turns ON if X0=ON or X1=OFF or X2=OFF.	### Part One: Mitsubishi FX3U/FX3UC IL Instruction List Code ```plaintext // Start of the program 0: LD Y1 // Load the value from output coil Y1 into the accumulator 1: AND X2 // Perform a logical AND operation with input X2 (input condition 1) 2: ORI Y3 // Perform a logical OR operation with output coil Y3 (input condition 2) // If the result of the previous operations is true, the program conti…	**[Part One] - Mitsubishi FX3U/FX3UC IL Instruction List Code** ```il LD X0 ; Load the state of input X0 ORF X1 ; Logical OR with falling edge detection on X1 ORF X2 ; Logical OR with falling edge detection on X2 OUT Y5 ; Output Y5 if any of the conditions are met LD M0 ; Load the memory bit M0 ORI X6 ; Logical OR with inverted input X6 (safety condition) OUT Y1 ; Output Y1 if either M0 is ON or …	[139, 129, 128]	[0.6452, 0.6407, 0.5994]	0.5486	0.6431	0.0004	0.0014	0.0243	0.0557	11.51	10.65
qwen2.5-coder:14b	128	How to mix ORI with normal OR?	Example code: ``` LD X3 ORI X4 OR X5 OUT Y20 ``` Explanation: Equivalent to (X3 OR (NOT X4)) OR X5.	Certainly! Let’s address how to mix `OR` (bitwise OR) and `ORI` (immediate bitwise OR) instructions in an Instruction List (IL) for a Mitsubishi FX-series PLC, particularly the FX3U or FX3UC series. ### Part One: Mitsubishi FX3U/FX3UC IL Instruction List Code Below is a simple example of how you might mix `OR` and `ORI` instructions in an IL program. This example assumes you have two input bits (…	### Part One - Mitsubishi FX3U/FX3UC IL Instruction List Code ```il LD X0 ; Load the status of input X0 ORI X1 ; Perform a logical OR operation between X0 and X1, but treat X1 as inverted (ORI) OUT Y0 ; Output the result to output Y0 ``` ### Part Two - Program Logic Explanation 1. **LD X0**: The program starts by loading the status of input X0 into the accumulator. 2. **ORI X1**: Next, it perform…	[109, 129, 179]	[0.7556, 0.6114, 0.4749]	0.4946	0.603	0.0005	0.0018	0.0296	0.0936	10.01	2.69
qwen2.5-coder:14b	129	When is ORI typically used?	Example code: ``` LD M0 ORI X6 OUT Y1 ``` Explanation: Used for safety conditions—Y1 ON if M0=ON or X6=OFF.	### Part One: Mitsubishi FX3U/FX3UC IL Instruction List Code ```plaintext // Start of the program L 000 // Load the value from input I0.0 into the accumulator ORI 001 // Perform a bitwise OR operation with the value in I0.1 and store it back into the accumulator ORI 002 // Perform another bitwise OR operation with the value in I0.2, storing the result in the accumulator LD A // Load the final res…	### Answer: **When is ORI typically used?** The `ORI` (OR Invert) instruction in Mitsubishi FX-series PLC programming is typically used when you need to perform a logical operation where one of the conditions is inverted before being combined with another condition using an OR operation. This can be useful in scenarios where you want to ensure that certain conditions are met or not met in combina…	[125, 128, 126]	[0.7425, 0.6114, 0.659]	0.5716	0.719	0.0006	0.0008	0.0286	0.067	7.34	6.64
qwen2.5-coder:14b	130	What does the ORP instruction detect?	Example code: ``` LD X0 ORP X1 OUT Y0 ``` Explanation: When X0=ON, ORP detects the rising edge of X1 (OFF→ON) in that scan.	### Part One: Mitsubishi FX3U/FX3UC IL Instruction List Code Below is an example of a simple PLC program written in Instruction List (IL) format for the Mitsubishi FX3U/FX3UC series. This example demonstrates how to monitor and respond to changes in input status using the ORP instruction. ```plaintext ; Program Title: Monitor Input Status and Respond ; Define I/O Addresses M0 ; Output coil to con…	**Answer:** The ORP instruction detects the rising edge (OFF→ON) of the input condition in a single scan. It generates a pulse output that is true only during the first scan cycle where the specified input condition changes from OFF to ON. This makes it useful for detecting the start of an event or transition. **Explanation:** - **LD M10**: The program starts by loading the memory location M10. -…	[125, 90, 132]	[0.7951, 0.6765, 0.5674]	0.4518	0.8122	0.0013	0.0189	0.0716	0.1215	7.3	2.41
qwen2.5-coder:14b	131	How does ORP differ from LDP?	Example code: ``` LD X2 LDP X3 ORP X4 ``` Explanation: LDP detects X3’s rising edge independently; ORP requires the prior condition TRUE then detects X4’s rising edge.	### [Part One] - Mitsubishi FX3U/FX3UC IL Instruction List Code ```plaintext ; Start of the Program LD X0 ; Load input X0 (Start Button) OR X1 ; Logical OR with input X1 (Stop Button) OUT Y0 ; Output to Y0, will be true if either X0 or X1 is true LD X2 ; Load input X2 (Reset Button) LDP T0, 5 ; Load pulse timer T0 with a 5 second pulse OR X3 ; Logical OR with input X3 (Alarm Button) OUT Y1 ; Outp…	**Part One - Mitsubishi FX3U/FX3UC IL Instruction List Code** ```il LD X2 ; Load the current status of input X2 into the accumulator. LDP X3 ; Detects the rising edge (OFF to ON) of input X3 in the current scan. ANDP X4 ; Requires both X2 and the rising edge of X3 to be TRUE before detecting the rising edge of X4. ; Example program to demonstrate the difference between LDP and ANDP: LD X5 ; Load …	[111, 130, 136]	[0.9269, 0.6281, 0.7167]	0.5015	0.7323	0.0008	0.0042	0.0407	0.0998	10.98	7.49
qwen2.5-coder:14b	132	Does ORP stay ON continuously?	Example code: ``` LD M10 ORP X1 OUT Y5 ``` Explanation: No—it’s TRUE only on the scan when X1 goes from OFF to ON.	### Part One: Mitsubishi FX3U/FX3UC IL Instruction List Code ```plaintext ; Initialize inputs and outputs LD X0 ; Load input X0 (ORP sensor status) LD Y1 ; Load output Y1 (Controlled device) ; Check if ORP is ON AND ; Perform AND operation between X0 and Y1 CJ GE 256 ; Compare result with 256 (binary 100000000), if true, jump to label 'ON' ; If ORP is OFF or in transition, proceed to reset logic …	A: No, ORP (ON Rising Edge Pulse) does not stay ON continuously. It generates a single pulse output when a rising edge is detected on its input. The output remains ON for one scan cycle and then turns OFF immediately after the rising edge is detected. Explanation: 1. When the input signal transitions from OFF to ON, ORP detects this rising edge. 2. As soon as the rising edge is detected, ORP outp…	[134, 158, 131]	[0.604, 0.5602, 0.5352]	0.5109	0.456	0.0004	0.0091	0.0376	0.1307	11.81	1.91
qwen2.5-coder:14b	133	Can ORP be used on two different inputs simultaneously?	Example code: ``` LD X0 ORP X1 ORP X2 OUT Y6 ``` Explanation: Yes—while X0=ON, rising edges of X1 or X2 each trigger once.	### [Part One] - Mitsubishi FX3U/FX3UC IL Instruction List Code ```il ; Initialize variables and reset flags at start-up. LD M100 ; Load the value from memory address M100 (typically an input or flag) LD M101 ; Load the value from memory address M101 (another input or flag) OR ; Perform a logical OR operation between the two inputs M102 ; Store the result in memory address M102 ; Example of using…	Q: Can ORP be used on two different inputs simultaneously? A: Example code: ```il LD M20 ; Load the state of M20 ORP X3 ; Detect rising edge on X3 and output to stack if true ORP Y5 ; Detect rising edge on Y5 and output to stack if true AND ; Logical AND operation between the two outputs from ORP OUT T0 K100 ; Start timer T0 for 100ms pulse if both conditions are met ``` Explanation: In this exam…	[113, 134, 128]	[0.6769, 0.549, 0.4958]	0.5159	0.6686	0.0007	0.0033	0.0323	0.0884	7.28	3.81
qwen2.5-coder:14b	134	Can ORP start a one-shot timer?	Example code: ``` LD M20 ORP X3 OUT T0 K50 ``` Explanation: When M20=ON, a rising edge on X3 starts T0 for one pulse.	Sure, I can help you with that. Below is a complete example of an IL (Instruction List) program for Mitsubishi FX3U/FX3UC PLCs, which starts a one-shot timer when the ORP (Oxidation-Reduction Potential) input is detected. ### [Part One] - Mitsubishi FX3U/FX3UC IL Instruction List Code ```il ; Start of the program ; Initialize output LD Y0 ; Load Y0 output S 1 ; Set Y0 to off (assuming we start wi…	A: Example code: ```IL LD M10 ORP X1 OUT T1 K200 ``` Explanation: No. The ORP instruction checks for the rising edge of X1 once per scan and sets Y5 to TRUE only at that moment, which won't start a one-shot timer. To achieve a one-shot timer start using a rising edge detection, you should use LDP (Latch Detect Positive) with the timer. Q: How can I implement a one-shot timer start using a rising …	[94, 127, 132]	[0.7324, 0.4541, 0.604]	0.3805	0.5386	0.0011	0.0112	0.0486	0.1341	8.79	2.45
qwen2.5-coder:14b	135	When is the ORF instruction used?	Example code: ``` LD M0 ORF X0 OUT Y0 ``` Explanation: While M0=ON, ORF detects X0’s falling edge (ON→OFF) once.	### Part One: Mitsubishi FX3U/FX3UC IL Instruction List Code ```il ; Start of program L 0 ; Load the value at memory location 0 into the accumulator (ACC) ORF D0 ; Perform a bitwise OR operation between ACC and memory location D0, store result in ACC M 1 ; Store the result from ACC back to memory location 1 ; End of program ``` ### Part Two: Program Logic Explanation The provided IL program is de…	The ORF instruction is used in scenarios where you need to detect a falling edge on one input condition after another preceding condition has become true. Unlike LDF which independently detects the falling edge of an input regardless of the state of other conditions, ORF requires that its preceding condition must be TRUE before it can detect the falling edge of the specified input. Here's a detai…	[125, 136, 115]	[0.777, 0.6197, 0.7425]	0.5452	0.7212	0.0008	0.0024	0.0333	0.0877	4.4	2.86
qwen2.5-coder:14b	136	How does ORF differ from LDF?	Example code: ``` LDF X1 ORF X2 ``` Explanation: LDF independently detects X1’s falling edge; ORF requires the prior condition TRUE then detects X2’s falling edge.	### Part One: Mitsubishi FX3U/FX3UC IL Instruction List Code ```plaintext ; Initialize the program LDI X0 ; Load True into accumulator (A) if X0 is ON ORF Y1 ; Logical OR operation between A and memory location Y1, result stored in A LDF Y2 ; Logical AND operation between A and memory location Y2, result stored in A ; Output the result to Z0 OUT Z0 ; Transfer the content of accumulator (A) to out…	Q: How does ORF differ from LDF? A: The ORF instruction is used to detect the falling edge of an input signal only when a specific condition (the previous instruction) is true. In contrast, the LDF instruction independently detects the falling edge of an input signal without requiring any prior conditions to be met. Example code: ``` LD M0 ORF X0 OUT Y0 ``` Explanation: While M0=ON, ORF detects X…	[116, 135, 131]	[0.9255, 0.6197, 0.7167]	0.5109	0.7315	0.0007	0.0132	0.0349	0.1879	6.97	2.04
qwen2.5-coder:14b	137	Can ORF be used for a button release action?	Example code: ``` LD X3 ORF X4 OUT M10 ``` Explanation: If X3=ON, when X4 goes ON→OFF, M10 triggers once.	Sure, I can provide you with both parts of your request. For this example, let's assume we are dealing with a simple scenario where we want to monitor a button press and then perform an action when the button is released. ### [Part One] - Mitsubishi FX3U/FX3UC IL Instruction List Code ```plaintext ; Initialize program counter LDI M0 ; Check if the button is pressed (assuming normally open contact…	**Q: Can ORF be used for a button release action?** A: No, the ORF instruction is not suitable for detecting button release actions. The ORF instruction detects falling edges on inputs, which means it triggers when an input changes from ON to OFF. This is useful for detecting button presses (falling edge), but not directly for detecting button releases. For a button release action, you would typi…	[157, 139, 134]	[0.6691, 0.5078, 0.4719]	0.4599	0.5261	0.0004	0.0088	0.0259	0.1029	9.73	2.46
qwen2.5-coder:14b	138	Does ORF hold the output ON?	Example code: ``` LD M20 ORF X5 OUT Y10 ``` Explanation: No—it’s TRUE only on the scan when X5 falls.	I'm sorry, but I cannot provide an example of an ORF instruction without additional context. The ORF (OR Function) instruction is used to perform a logical OR operation between two or more bits, but its behavior would depend on how it's integrated into a larger program and the specific requirements of your application. If you have a specific scenario in mind, such as determining when a particular…	A: Example code: ```il LD M0 ; Load the memory bit M0 ORF X0 ; Detects a falling edge (ON to OFF) on input X0 once while M0 is ON OUT Y0 ; Output Y0 will be turned ON for one scan if a falling edge is detected on X0 ``` Explanation: No, the ORF instruction does not hold the output ON. It only triggers the output for one scan period when it detects a falling edge on the specified input while the c…	[135, 153, 139]	[0.599, 0.496, 0.5792]	0.3108	0.6908	0.0015	0.0086	0.0606	0.2407	2.51	1.56
qwen2.5-coder:14b	139	Can multiple ORF be chained?	Example code: ``` LD X0 ORF X1 ORF X2 OUT Y5 ``` Explanation: Yes—each falling edge on X1 or X2 triggers Y5 if X0=ON.	### Part One: Mitsubishi FX3U/FX3UC IL Instruction List Code ```plaintext ; Start of Program (Program Name: MultipleORFChaining) ORG 0000 ; Program Start Address ; Initialize Variables LD Y0 ; Load the value from output Y0 OR Y1 ; OR with the value from output Y1 OR Y2 ; Chain another OR with the value from output Y2 AND X0 ; AND with the value from input X0 OUT M0 ; Output the result to memory b…	Q: Can multiple ORF be chained? A: Example code: ``` LD X0 ORF X1 ORF X2 OUT Y5 ``` Explanation: Y5 turns ON if X0 goes from OFF to ON, or if X1 goes from OFF to ON while X0 is already ON, or if X2 goes from OFF to ON while either X0 or X1 (or both) are already ON.	[117, 136, 127]	[0.7633, 0.5448, 0.6452]	0.444	0.671	0.0006	0.2087	0.0409	0.4096	7.56	1.19
qwen2.5-coder:14b	140	When is the ORB instruction needed instead of a simple OR?	Example: When two series groups need to be ORed. Explanation: For (X0 & X2) OR (X1 & X3), use ORB after each series block.	### [Part One] - Mitsubishi FX3U/FX3UC IL Instruction List Code Below is an example of a simple PLC program using the Mitsubishi FX-series Instruction List (IL) language. The program toggles an output based on two input conditions. ```plaintext ; Program to toggle an output based on two inputs LD X0 ; Load the value of Input X0 into accumulator OR X1 ; Perform OR operation with Input X1 ORB Y0 ; …	When is the ORB instruction needed instead of a simple OR? Answer: Example code: ``` LD X0 ORB X1 ORB X2 ORB X3 OUT Y0 ``` Explanation: The ORB instruction (OR Block) is used when you need to detect a falling edge on multiple inputs within the same block. Unlike the simple OR, which just checks if any of the specified inputs are ON, ORB will activate the output only when all inputs in the block h…	[144, 135, 143]	[0.653, 0.4443, 0.6007]	0.3172	0.539	0.0012	0.0035	0.0529	0.119	6.0	2.28
qwen2.5-coder:14b	141	How to use ORB for two series groups in parallel?	Example code: ``` LD X0 AND X2 LD X1 AND X3 ORB OR X4 OUT Y0 ``` Explanation: Series (X0&X2) and (X1&X3) are ORed by ORB, then OR X4.	### Part One: Mitsubishi FX3U/FX3UC IL Instruction List Code ```plaintext ; ORB instruction example for two series groups in parallel ; Define inputs M0 - Input 1 of Group A M1 - Input 2 of Group A M2 - Output of Group A (AND result) M3 - Input 1 of Group B M4 - Input 2 of Group B M5 - Output of Group B (AND result) ; Define final output M6 - Final output that is TRUE if either Group A or Group B…	### Part One - Mitsubishi FX3U/FX3UC IL Instruction List Code ```plaintext LD X0 ; Load the state of input X0 ORB ; Start a parallel block LD X1 ; Load the state of input X1 ANB ; End the parallel block and AND with the result of the first OR block LD X2 ; Load the state of input X2 OR X3 ; Create another series group in parallel to the first ORB ; Start another parallel block LD X4 ; Load the st…	[146, 144, 222]	[0.5749, 0.3723, 0.282]	0.558	0.5295	0.0006	0.0026	0.0434	0.0992	8.8	5.84
qwen2.5-coder:14b	142	How to OR more than two series groups?	Example: Use ORB after each group. Explanation: You can chain ORB multiple times, but Mitsubishi often limits to 8.	### Part One: Mitsubishi FX3U/FX3UC IL Instruction List Code ```il ; Start of the program LD K0010 ; Load constant 0010 into accumulator (Group A) OR M0001 ; OR with memory bit M0001 (Group B) OR M0002 ; OR with memory bit M0002 (Group C) ; Additional groups can be added using the OR instruction OR M0003 ; OR with memory bit M0003 (Group D) OR M0004 ; OR with memory bit M0004 (Group E) ; The resu…	A: Example code: ```IL LD X0 AND X1 ORB LD X2 AND X3 ORB LD X4 AND X5 ORB OR X6 OUT Y0 ``` Explanation: 1. First, (X0 AND X1) forms a series group. 2. Then, (X2 AND X3) forms another series group. 3. After that, (X4 AND X5) forms yet another series group. 4. These three series groups are ORed together using ORB instructions. 5. Finally, the result is ORed with an additional input X6. 6. The outpu…	[146, 122, 141]	[0.6032, 0.2992, 0.5415]	0.2523	0.4912	0.0006	0.0028	0.0243	0.0909	7.38	1.87
qwen2.5-coder:14b	143	Why can’t ORB be used indefinitely?	Example: 10 ORBs in a row. Explanation: Most Mitsubishi PLCs limit ORB to 8; beyond that causes errors.	### [Part One] - Mitsubishi FX3U/FX3UC IL Instruction List Code Below is an example of a simple PLC program written using Mitsubishi FX-series Instruction List (IL) programming. The program toggles an output every time it detects a rising edge on input X0. ```plaintext ; Program to toggle an output Y0 when the input X0 changes from 0 to 1 ; ; Line 00: LD X0 ; Load the value of X0 into accumulator…	**[Part One] - Mitsubishi FX3U/FX3UC IL Instruction List Code** ```plaintext ; Initialize program with an input X0 for start signal and outputs Y0 to Y2 LD X0 ; Load the start signal from input X0 OUT Y0 ; Output Y0 will be ON if X0 is ON LD X1 ; Load another input X1 AND X2 ; Logical AND with input X2, result affects accumulator ORB ; ORB instruction to combine series (X0&X2) and current series …	[140, 121, 141]	[0.6007, 0.4005, 0.3694]	0.2633	0.2619	0.0006	0.0006	0.0398	0.0213	7.26	8.49
qwen2.5-coder:14b	144	Do you need ORB for a simple X0 OR X1?	Example code: ``` LD X0 OR X1 OUT Y0 ``` Explanation: No—simple parallel contacts use OR. ORB is for parallel blocks.	### Part One: Mitsubishi FX3U/FX3UC IL Instruction List Code ```il ; Start of Program LD X0 ; Load the value of input X0 into the accumulator OR X1 ; Perform a logical OR operation with input X1 OUT Y0 ; Output the result to output Y0 ``` ### Part Two: Program Logic Explanation The program is designed to perform a simple logical OR operation on two inputs, `X0` and `X1`, and then output the resul…	**Answer:** No, you do not need the ORB instruction for a simple OR operation like X0 OR X1. The standard OR instruction is sufficient for this scenario. Explanation: - For a simple logical OR between two inputs (e.g., X0 OR X1), you can directly use the OR instruction. - The ORB instruction is specifically used when you need to OR multiple series groups together. In other words, ORB is used to c…	[140, 149, 141]	[0.653, 0.5896, 0.3723]	0.3631	0.587	0.0048	0.0216	0.086	0.1575	5.5	1.85
qwen2.5-coder:14b	145	What is the primary use of the ANB instruction?	Example: After parallel groups, then series. Explanation: ANB combines a completed parallel block with additional series conditions.	### Part One: Mitsubishi FX3U/FX3UC IL Instruction List Code ```plaintext // Initialize inputs and outputs LD Y0 // Load output coil Y0 (Assuming Y0 is an output coil that will be controlled) ANB X1 // Logical AND with input X1 (Assuming X1 is an input that needs to be active for Y0 to turn on) ANB X2 // Logical AND with input X2 (Assuming X2 is another input that also needs to be active for Y0 t…	The primary use of the ANB instruction in Mitsubishi FX-series PLC programming is to perform an AND operation on a parallel block. Unlike the AND instruction, which simply connects two conditions in series, ANB allows for multiple parallel branches to be combined using an AND logic. ### Example Code: ``` LD X0 AND X1 ANB X2 OUT Y0 ``` ### Explanation: - `LD X0` loads the condition of input X0. - …	[105, 148, 135]	[0.7113, 0.6462, 0.5887]	0.1773	0.4327	0.0011	0.0021	0.0343	0.0822	7.77	2.35
qwen2.5-coder:14b	146	How to use ANB for a parallel group then series?	Example code: ``` LD X0 OR X1 AND X2 LDI X3 OR X4 ORI X5 ANB OUT Y0 ``` Explanation: After OR/parallel block, ANB ANDs with remaining conditions.	### Part One: Mitsubishi FX3U/FX3UC IL Instruction List Code ```plaintext ; Initialize output bits to OFF at start-up L 0000 D000 ; Load the initial value (0) into Data Memory Address 0 MOV K0 M000 ; Move the value from K0 (0) to Output Module Bit M000 ; Define inputs and outputs for clarity ; I000 - Input A ; I001 - Input B ; I002 - Input C ; M000 - Output Y ; Main Program Logic L 0001 I000 ; Lo…	### Part One - Mitsubishi FX3U/FX3UC IL Instruction List Code ```plaintext LD X0 ; Load input X0 AND X1 ; AND with input X1, result in AC ANB X2 ; Parallel AND with input X2 ANB X3 ; Parallel AND with input X3 LD Y0 ; Load output Y0 OUT ; Output the result of the parallel ANDs to Y0 LD X4 ; Load input X4 AND X5 ; AND with input X5, result in AC OR Y0 ; OR the result with the previous AND result (…	[147, 141, 142]	[0.6976, 0.5749, 0.6032]	0.5308	0.6658	0.0006	0.0021	0.0359	0.0921	9.45	6.68
qwen2.5-coder:14b	147	How to chain multiple ANB groups?	Example: Use ANB repeatedly. Explanation: You can chain ANB for complex block ANDing, but there’s a limit.	### Part One: Mitsubishi FX3U/FX3UC IL Instruction List Code ```plaintext ; Initialize program counter and clear all coils and latches LD M0 ; Load the value from Memory bit M0 into accumulator A AND K1 ; Perform a bitwise AND operation with constant K1 (binary 00000001) OUT Y0 ; Output the result to Output coil Y0 ; Chain multiple ANB groups for complex logic operations LD I0 ; Load the value fr…	Certainly! Let's address the question of how to chain multiple ANB (AND Block) groups in an Instruction List (IL) program for Mitsubishi FX-series PLCs. Below, I'll provide both the complete IL code with line-by-line comments and a step-by-step explanation of the program's logic flow. --- ### [Part One] - Mitsubishi FX3U/FX3UC IL Instruction List Code ```il ; Initialize outputs to OFF at startup …	[146, 113, 148]	[0.6976, 0.3993, 0.4615]	0.3806	0.3389	0.0012	0.001	0.0403	0.0303	8.07	9.89
qwen2.5-coder:14b	148	How does ANB differ from AND?	Example code: ``` LD X0 AND X1 OUT Y0 ``` Explanation: AND is for simple series; ANB is for ANDing a parallel block.	### Part One - Mitsubishi FX3U/FX3UC IL Instruction List Code ```plaintext ; Initialize program and clear all outputs LD M0 ; Load the value of M0 into the accumulator (accumulator is cleared) AND K0 ; Perform a bitwise AND operation with 0, effectively clearing the accumulator OUT Q0 ; Output the result to Q0 (Q0 will be OFF) ; Main logic starts here LD X1 ; Load the value of input X1 into the a…	The ANB instruction in Mitsubishi FX-series PLC programming is used to add series conditions within a parallel block after using the LD or OR instructions. The primary difference between ANB and AND lies in their placement and usage within the program's logic flow: - **AND Instruction**: This instruction directly combines two conditions in series, meaning both must be true for the output to be tr…	[145, 101, 147]	[0.6462, 0.3967, 0.4615]	0.5616	0.6865	0.0005	0.0227	0.0395	0.0984	11.54	3.53
qwen2.5-coder:14b	149	Do you need ANB for X0 OR X1 then AND X2?	Example code: ``` LD X0 OR X1 AND X2 OUT Y0 ``` Explanation: No—simple OR then AND doesn’t require ANB.	### Part One: Mitsubishi FX3U/FX3UC IL Instruction List Code ```il ; Main Program Start LDI X0 ; Load TRUE if X0 is ON (1), otherwise FALSE (0) OR X1 ; Logical OR with X1, result in accumulator ANB X2 ; Logical AND with X2, result in accumulator OUT Y0 ; Output the result to Y0 ; End of Program ``` ### Part Two: Program Logic Explanation The provided program is a simple logical operation using th…	**[Part One] - Mitsubishi FX3U/FX3UC IL Instruction List Code** ```IL LD X0 ; Load the status of input X0 into accumulator ORB X1 ; Use ORB to include the parallel block of X1 into the accumulator, effectively performing a logical OR between X0 and X1 AND X2 ; Perform an AND operation with input X2. This checks if both (X0 OR X1) and X2 are ON. OUT Y0 ; Output the result to output Y0. If the cond…	[144, 148, 107]	[0.5896, 0.4876, 0.5537]	0.5297	0.5028	0.002	0.0052	0.0784	0.0872	5.74	4.91
qwen2.5-coder:14b	150	What is the purpose of the PLS instruction?	Example code: ``` PLS X0 OUT M0 ``` Explanation: Detects X0’s rising edge (OFF→ON) and generates a one-scan pulse for M0.	### Part One: Mitsubishi FX3U/FX3UC IL Instruction List Code ```plaintext // Initialize all output bits to OFF at start LDI X000 ; Load immediate value 0 (OFF) OUT Y000 ; Output to output bit Y000 OUT Y001 ; Output to output bit Y001 OUT Y002 ; Output to output bit Y002 // Main loop starts here LABEL START ; Label for the start of the main loop LDI X001 ; Load immediate value 1 (ON) AND M000 ; AN…	The PLS instruction in the context of Mitsubishi FX-series PLC programming is used to detect the rising edge (OFF to ON transition) of an input signal. When the specified input changes from OFF to ON, the PLS instruction will generate a single scan pulse output. Here’s how it works: - **LD X0**: Load the current state of input X0 onto the stack. - **PLS**: Detects if there was a rising edge (OFF …	[180, 154, 155]	[0.5874, 0.5516, 0.5467]	0.3937	0.6843	0.0005	0.0149	0.0385	0.1053	9.89	4.81
qwen2.5-coder:14b	151	How does PLS differ from LDP?	Example code: ``` PLS X1 LDP X1 ``` Explanation: Both detect rising edges; syntax differs by PLC model support.	### Part One: Mitsubishi FX3U/FX3UC IL Instruction List Code Below is an example of an Instruction List (IL) program for a simple control scenario, with line-by-line comments explaining each instruction. This example demonstrates the use of a push button to start and stop a motor. ```il // Start of the program LDI X0 // Load the inverse state of input X0 (push button) MCR Q0 // Master reset if th…	A: Example code: ```il LDP X1 ; Load the rising edge of input X1 PLS Y0 ; Pulse output Y0 for one scan if X1 is TRUE ``` Explanation: LDP detects when X1 transitions from OFF to ON. PLS outputs a pulse on Y0 for one scan cycle immediately after detecting this rising edge, provided that Y0 was previously OFF.	[91, 156, 131]	[0.7772, 0.7077, 0.7663]	0.3387	0.6833	0.0004	0.0123	0.022	0.2432	9.06	1.11
qwen2.5-coder:14b	152	Can PLS be used for one-shot button triggers?	Example code: ``` PLS X2 OUT T0 K100 ``` Explanation: Yes—when X2 goes OFF→ON, T0 is triggered once.	Yes, Programmable Logic Controllers (PLCs) like those from Mitsubishi can indeed be used to create one-shot button triggers. A one-shot trigger is a function that causes an action to occur only once each time a button is pressed, rather than every time the button is held down. This is commonly achieved using edge detection logic in PLC programming. Below, I'll provide an example of how you might …	**Part One: Mitsubishi FX3U/FX3UC IL Instruction List Code** ```il ; Initialize program and clear outputs CLR M0 ; Clear output M0 CLR M1 ; Clear output M1 ; Main loop starts here PLS X0 ; Detect rising edge of input X0 OUT M0 ; Set output M0 if X0 goes from OFF to ON PLS X1 ; Detect rising edge of input X1 OUT M1 ; Set output M1 if X1 goes from OFF to ON ; End of main loop ``` **Part Two: Progra…	[154, 92, 157]	[0.608, 0.5815, 0.4982]	0.3779	0.4739	0.0003	0.0009	0.0218	0.0532	10.33	4.73
qwen2.5-coder:14b	153	Does PLS output continuously?	Example code: ``` PLS X3 OUT Y0 ``` Explanation: No—only ON during the scan of X3’s rising edge.	I'm sorry for any confusion, but I need more specific information about the PLC program you're referring to. The question "Does PLS output continuously?" isn't enough to provide a complete answer without knowing what inputs and outputs are being used, the conditions under which the program should run, and the desired behavior of the system. If you have additional details about the program, such a…	Q: Does PLS output continuously? A: Example code: ```IL LD X0 ; Load the state of input X0 PLS ; Detects the rising edge (OFF to ON) transition of X0 OUT M0 ; Outputs a one-scan pulse to M0 if the rising edge is detected ``` Explanation: No, PLS does not output continuously. It generates a one-scan pulse at the moment the input signal transitions from OFF to ON. After that, it will not continue t…	[159, 132, 150]	[0.5879, 0.5275, 0.5311]	0.2382	0.6167	0.0014	0.0077	0.0311	0.1765	2.45	1.52
qwen2.5-coder:14b	154	Can multiple PLS be used at once?	Example code: ``` PLS X4 OUT M10 PLS X5 OUT M11 ``` Explanation: Yes—each PLS detects its own input’s rising edge.	Yes, multiple Pulse Leading (PLS) instructions can be used simultaneously in a PLC program. However, it is important to manage the timing and resources carefully to avoid conflicts or unintended behavior. Here’s an example of how you might use multiple PLS instructions in a Mitsubishi FX-series PLC using Instruction List (IL) programming. ### Part One: Mitsubishi FX3U/FX3UC IL Instruction List Co…	### Part One - Mitsubishi FX3U/FX3UC IL Instruction List Code ```IL ; Initialize the program by clearing all memory bits and timers CLR M100-M200 CLR T1-T4 ; Main loop starts here START: ; Check for rising edge of input X5 (button press) PLS X5 OUT M10 ; Set output M10 if X5 rises from OFF to ON ; Check for falling edge of input X6 (button release) PLF X6 OUT M20 ; Set output M20 if X6 falls from…	[159, 172, 152]	[0.6141, 0.5207, 0.608]	0.3674	0.3576	0.0005	0.0023	0.0297	0.0486	11.8	9.63
qwen2.5-coder:14b	155	What edge does the PLF instruction detect?	Example code: ``` PLF X0 OUT M0 ``` Explanation: Detects X0’s falling edge (ON→OFF) and generates a one-scan pulse.	### Part One: Mitsubishi FX3U/FX3UC IL Instruction List Code ```plaintext ; **Program to Detect Falling Edge Using PLF Instruction** ; **Start of Program Block** L000: LD I0.0 ; Load the input value at I0.0 into accumulator PLF Q0.0 ; Pulse Low (PLF) instruction - detects falling edge on I0.0 ; If there is a falling edge, Q0.0 will be set to 1 for one scan cycle ; After that, it resets back to 0 …	The PLF instruction detects the falling edge of an input signal. When the specified input changes from ON to OFF, the instruction generates a one-scan pulse on the output. Example code: ```IL PLF X5 OUT M10 ``` Explanation: This code detects when X5 transitions from ON (ON→OFF) and then outputs a single scan pulse to M10.	[115, 159, 150]	[0.6717, 0.5495, 0.5467]	0.5478	0.7893	0.0009	0.0307	0.042	0.3117	10.65	1.07
qwen2.5-coder:14b	156	Is PLF similar to LDF?	Example code: ``` PLF X1 LDF X2 ``` Explanation: Both detect falling edges; syntax and naming vary.	### Part One: Mitsubishi FX3U/FX3UC IL Instruction List Code Below is an example of an instruction list (IL) program for a simple application using a Mitsubishi FX-series PLC. The program will toggle an output every time a button is pressed. ```plaintext 10 LD Y0 ; Load the current state of Output Y0 into the accumulator. 20 OUT Y0 ; Store the accumulator value back to Output Y0, effectively togg…	No, PLF is not similar to LDF. The two instructions serve different purposes in the context of edge detection for input signals. ### Example Code: ```il PLF X1 // Pulse Falling Edge Detection on Input X1 OUT M10 // Output M10 if X1 has a falling edge LDF X2 // Detects the falling edge of X2 independently OUT M11 // Output M11 if X2 has a falling edge ``` ### Explanation: - **PLF X1**: This instru…	[136, 159, 151]	[0.7703, 0.52, 0.7077]	0.246	0.6585	0.0005	0.0035	0.0211	0.114	7.41	3.02
qwen2.5-coder:14b	157	When to use PLF for button release?	Example code: ``` PLF X3 OUT T1 K30 ``` Explanation: X3 ON→OFF triggers T1 for one scan.	Certainly! Below is an example of a Mitsubishi FX3U/FX3UC Instruction List (IL) program that uses the `PLF` (Previous Low Level) instruction to detect when a button has been released. The program includes line-by-line comments explaining each instruction. ### [Part One] - Mitsubishi FX3U/FX3UC IL Instruction List Code ```il ; Start of Program L0: LD I00 ; Load the input (button press) PLF ; Set o…	### Answer: #### [Part One] - Mitsubishi FX3U/FX3UC IL Instruction List Code ```IL LD X5 ; Load the state of input X5 (button) PLF ; Pulse on the falling edge of X5 OUT M20 ; Output ON to relay M20 for one scan when X5 is released ``` #### [Part Two] - Program Logic Explanation 1. **Load Input State**: - `LD X5`: The program starts by loading the current state of input X5, which represents a butt…	[137, 150, 158]	[0.6691, 0.4517, 0.5549]	0.4221	0.6041	0.0006	0.0022	0.0312	0.0855	7.09	3.79
qwen2.5-coder:14b	158	Does PLF stay ON?	Example code: ``` PLF X4 OUT M1 ``` Explanation: No—only ON during the scan of X4’s falling edge.	It seems like your request is incomplete. Could you please provide more details or clarify what specific functionality or condition you're asking about regarding the PLC program? This will help me provide a more accurate and relevant response.	**[Part One] - Mitsubishi FX3U/FX3UC IL Instruction List Code** ```il LD X3 ; Load the input X3 into the accumulator (A) PLF A ; Pulse low on the accumulator; this will be true for one scan when A goes from ON to OFF OUT Y0 ; Output Y0 based on the condition set by PLF A ``` **[Part Two] - Program Logic Explanation** 1. **LD X3**: The program begins by loading the state of input X3 into the accum…	[153, 157, 283]	[0.5844, 0.5549, 0.3815]	0.0476	0.52	0.0049	0.0022	0.0351	0.061	0.62	4.4
qwen2.5-coder:14b	159	Can PLF and PLS detect the same input?	Example code: ``` PLS X5 OUT M10 PLF X5 OUT M11 ``` Explanation: Yes—one for rising edge, one for falling edge.	### Part One: Mitsubishi FX3U/FX3UC IL Instruction List Code ```plaintext ; Initialize PLC program ORG 0000 ; Input addresses IXW100.0 ; Digital input X100 (Input A) IXW100.1 ; Digital input X101 (Input B) ; Output addresses IXW200.0 ; Digital output Y200 (Output C) IXW200.1 ; Digital output Y201 (Output D) ; Program Logic ; Step 1: Check if Input A is ON LD IXW100.0 ; Load the value of X100 into…	**Part One - Mitsubishi FX3U/FX3UC IL Instruction List Code** ``` // Initialize program with a reset instruction to clear any previous states. RES // Detect rising edge of input X0 PLS X0 // Output M10 if the rising edge is detected on X0 OUT M10 // Detect falling edge of input X1 PLF X1 // Output M11 if the falling edge is detected on X1 OUT M11 // Wait for a one-scan cycle before repeating the …	[154, 155, 156]	[0.6141, 0.5495, 0.52]	0.1948	0.4797	0.0006	0.0027	0.0288	0.0942	9.51	4.3
qwen2.5-coder:14b	160	How does the SET instruction latch a bit?	Example code: ``` LD X0 SET M100 ``` Explanation: When X0=ON, M100 is set and remains ON until reset.	I'll provide you with a sample Mitsubishi FX-series Instruction List (IL) program, along with an explanation of how the `SET` instruction latches a bit. ### [Part One] - Mitsubishi FX3U/FX3UC IL Instruction List Code ```il L001 LD I000 ; Load input from I000 into accumulator OUT Q000 ; Output the result to Q000 ST M000 ; Store the value in the accumulator to memory bit M000 LD M000 ; Load the lat…	### Part One - Mitsubishi FX3U/FX3UC IL Instruction List Code ```il LD X4 ; Load the status of input X4 SET Y6 ; Set (latch) output Y6 if X4 is ON ``` ### Part Two - Program Logic Explanation 1. **Load Input X4**: The `LD X4` instruction loads the current state of input X4 into the accumulator. 2. **Set Output Y6**: The `SET Y6` instruction latches (sets and holds) output Y6 to ON if X4 is ON. Th…	[163, 223, 100]	[0.5322, 0.4895, 0.5095]	0.3944	0.6402	0.0005	0.0025	0.0305	0.1679	11.74	2.15
qwen2.5-coder:14b	161	What is the difference between SET and OUT?	Example code: ``` LD X1 SET Y0 ``` Explanation: OUT follows input state; SET latches ON until an RST clears it.	### Part One: Mitsubishi FX3U/FX3UC IL Instruction List Code ```il ; Example PLC Program for Mitsubishi FX3U Series using Instruction List (IL) ; This program toggles an output based on a button press. L001 LD I0.0 ; Load the status of Input 0, Bit 0 into accumulator AND M0.0 ; Perform logical AND with Memory bit 0.0 ANI M0.1 ; Perform logical AND with inverted Memory bit 0.1 OUT Q0.0 ; Output th…	### Difference Between SET and OUT **Example Code:** ```plaintext LD X3 ; Load input signal X3 into accumulator SET Y4 ; Set output Y4 ON based on the condition in the accumulator ``` **Explanation:** - **SET**: This instruction is used to directly turn an output on. It holds its state until it is reset by another instruction or a specific event (like a timer expiration). In this example, pressin…	[124, 162, 262]	[0.6319, 0.3581, 0.2711]	0.5045	0.6197	0.0005	0.002	0.0336	0.117	9.85	2.41
qwen2.5-coder:14b	162	How to use SET for motor start hold?	Example code: ``` LD X2 SET Y5 ``` Explanation: Pressing X2 sets Y5 ON and holds it.	### Part One: Mitsubishi FX3U/FX3UC IL Instruction List Code Below is an example of an Instruction List (IL) program written for a Mitsubishi FX3U or FX3UC PLC. This program demonstrates how to control a motor using the `SET` instruction to ensure that the motor remains running once started. ```plaintext // Line 01: Start the program at line LBL_00 LBL_00 // Line 02: Read the start button input (…	### [Part One] - Mitsubishi FX3U/FX3UC IL Instruction List Code ```il LD X0 ; Load input X0 (Start button) SET M1 ; Set internal relay M1 to ON when X0 is pressed LD X1 ; Load input X1 (Stop button) RST M1 ; Reset internal relay M1 to OFF when X1 is pressed LD M1 ; Check if M1 is ON (self-hold) OUT Y0 ; Output Y0 (Motor or load) is energized if M1 is ON END ; End of program ``` ### [Part Two] - P…	[60, 164, 261]	[0.5299, 0.3882, 0.4056]	0.4233	0.5129	0.0005	0.0009	0.0301	0.0643	10.57	5.6
qwen2.5-coder:14b	163	How to reset a SET bit?	Example code: ``` LD X3 RST Y5 ``` Explanation: When X3=ON, Y5 is reset OFF.	### Part One: Mitsubishi FX3U/FX3UC IL Instruction List Code ```plaintext ; Initialize variables and set up the program structure LD I0.0 ; Load the input status of I0.0 into the accumulator (AC) AND M0.0 ; Perform a logical AND between AC and M0.0 (Memory bit 0.0) LD K1 ; Load the constant value 1 into AC ORI ; Logical OR operation between AC and the previous result ; The above section ensures t…	**[Part One] - Mitsubishi FX3U/FX3UC IL Instruction List Code** ```IL ; Initialize the program LD 0 ST M8000 ; Set master flag for program start ; Main Loop Start LD M8000 ; Check if program has started JMP $0010 ; Skip to the main logic if already set LD X0 ; Load input X0 into accumulator RST M100 ; Reset bit M100 if X0 is ON ; Main Logic LD M100 ; Check if bit M100 is ON JMP $0020 ; Skip the o…	[164, 221, 165]	[0.7067, 0.3926, 0.3648]	0.4771	0.531	0.0005	0.0008	0.025	0.0408	9.59	6.6
qwen2.5-coder:14b	164	Can SET set multiple bits at once?	Example code: ``` LD X4 SET M10 M11 ``` Explanation: Some models allow multiple bits in one SET; often split into lines.	[Part One] - Mitsubishi FX3U/FX3UC IL Instruction List Code ```plaintext ; Initialize all necessary variables and flags LD M0 ; Load value from accumulator (initially 0) OUT Y0 ; Output the value to output device Y0 LD M1 ; Load value from accumulator (initially 0) OUT Y1 ; Output the value to output device Y1 LD M2 ; Load value from accumulator (initially 0) OUT Y2 ; Output the value to output d…	Q: Can SET set multiple bits at once?	[163, 154, 264]	[0.7067, 0.3556, 0.4307]	0.4614	0.6513	0.002	0.0113	0.0323	0.2143	9.63	0.29
qwen2.5-coder:14b	165	How does the RST instruction clear a bit?	Example code: ``` LD X0 RST M100 ``` Explanation: When X0=ON, M100 is forced OFF.	### Part One: Mitsubishi FX3U/FX3UC IL Instruction List Code ```plaintext ; Start of program 0001 LD #00001 ; Load the constant 1 into accumulator A (binary representation) 0002 OUT Y00 ; Output the value in accumulator A to output Y00 0003 RST Y00.0 ; Reset (clear) bit 0 of output Y00 0004 LD #00010 ; Load the constant 2 into accumulator A (binary representation) 0005 OUT Y00 ; Output the value …	**Part One - Mitsubishi FX3U/FX3UC IL Instruction List Code** ```il ; Initialize program start LDI #0001 OUT M8 ; Set initial state ; Wait for input X0 to be high LD X0 JRNZ @LOOP ; Jump if X0 is not high, skip reset instruction ; Clear Y0 using RST RST Y0 OUT M9 ; Acknowledge reset operation @LOOP: ; Continue monitoring X0 LD X0 JRNZ @LOOP ; Loop back to check if X0 remains high ; End of program…	[168, 150, 169]	[0.6832, 0.4475, 0.6303]	0.5809	0.6366	0.0005	0.0015	0.0206	0.0523	10.02	5.35
qwen2.5-coder:14b	166	How to pair RST with SET?	Example code: ``` LD X1 SET M50 LD X2 RST M50 ``` Explanation: X1=ON sets M50; X2=ON resets M50.	Sure, I'll provide a detailed response for both parts of your question. We will write a simple IL program that demonstrates how to use the `SET` and `RST` instructions effectively. ### [Part One] - Mitsubishi FX3U/FX3UC IL Instruction List Code ```plaintext ; Initialize output (Assume Y0 is the output) Y0 = 0 ; Set Output Y0 to OFF ; Main Program Loop L1: LD X0 ; Load the status of input X0 ANI X…	**Part One - Mitsubishi FX3U/FX3UC IL Instruction List Code** ```plaintext LD X4 ; Load the input from X4 SET Y10 ; Set the output Y10 when X4 is ON LD NOT X4 ; Load the inverted state of X4 (i.e., OFF) RST Y10 ; Reset the output Y10 when X4 is OFF ``` **Part Two - Program Logic Explanation** - The program starts by loading the input from `X4`. - If `X4` is ON, the `SET Y10` instruction sets the …	[167, 162, 179]	[0.5, 0.3437, 0.2844]	0.5675	0.7006	0.0005	0.002	0.0383	0.1212	7.98	3.16
qwen2.5-coder:14b	167	Does RST follow input OFF?	Example code: ``` LD X3 RST Y0 ``` Explanation: No—when X3=ON, Y0 is cleared immediately.	### Part One: Mitsubishi FX3U/FX3UC IL Instruction List Code ```plaintext ; Initialize outputs at startup LD M0 ; Load the value of output M0 (coil) OR M1 ; OR with the value of output M1 AND M2 ; AND with the value of output M2 OUT Y0 ; Output the result to Y0 (output coil) ; Main program loop starts here LD X0 ; Load the value of input X0 (push-button) OR X1 ; OR with the value of input X1 (pus…	**[Part One] - Mitsubishi FX3U/FX3UC IL Instruction List Code** ```plaintext LD X0 ; Load the status of input X0 AND M0 ; Logical AND with memory bit M0 RST Y0 ; Reset output Y0 if both conditions are met LD X1 ; Load the status of input X1 AND M1 ; Logical AND with memory bit M1 OUT Y1 ; Output Y1 if both conditions are met LD X2 ; Load the status of input X2 PLS X3 ; Pulse output if X2 changes …	[169, 159, 274]	[0.7125, 0.3952, 0.4651]	0.494	0.5964	0.0006	0.0012	0.03	0.0419	8.12	7.64
qwen2.5-coder:14b	168	Can RST clear multiple bits at once?	Example code: ``` LD X4 RST M10 M11 M12 ``` Explanation: If supported, resets multiple bits in one line.	### Part One: Mitsubishi FX3U/FX3UC IL Instruction List Code ```il ; Initialize and clear all output bits LD M0 ; Load accumulator with the address of first output bit (M0) RST ; Reset the bit pointed to by the accumulator and move to the next LD M1 RST LD M2 RST LD M3 RST ; ... continue for all necessary bits up to MX ; Example loop to continuously clear multiple bits at once LD K5 ; Load consta…	A: Example code: ``` LD X5 RST M200 M201 M202 ``` Explanation: Some models allow multiple bits in one RST instruction; often split into lines.	[165, 164, 274]	[0.6832, 0.5967, 0.3728]	0.4792	0.8043	0.0023	0.2122	0.0333	0.5	8.09	0.67
qwen2.5-coder:14b	169	How does RST differ from OUT?	Example code: ``` LD X5 OUT Y1 RST Y1 ``` Explanation: OUT drives according to conditions; RST forcibly clears regardless.	### [Part One] - Mitsubishi FX3U/FX3UC IL Instruction List Code ```il L001 LD X0 ; Load input X0 to the accumulator (if X0 is ON, load 1; if OFF, load 0) LD Y0 ; Load output Y0 into the accumulator AND ; Perform a logical AND operation between the loaded values of X0 and Y0 RST Y0 ; Reset (turn off) output Y0 if the result of the AND operation is 0 L002 LD X1 ; Load input X1 to the accumulator OR…	**Part One - Mitsubishi FX3U/FX3UC IL Instruction List Code** ```il LD X3 ; Load the state of input X3 into the accumulator. RST Y0 ; Reset output Y0 to OFF if the accumulated value is true (i.e., X3 is ON). LD X4 ; Load the state of input X4 into the accumulator. OUT Y1 ; Set output Y1 according to the current value in the accumulator (i.e., based on X4's state). ``` **Part Two - Program Logic E…	[167, 124, 176]	[0.7125, 0.4834, 0.3216]	0.3586	0.5261	0.001	0.0024	0.0275	0.0657	11.79	4.35
qwen2.5-coder:14b	170	What is the function of the MPS instruction?	Example code: ``` LD X0 MPS ``` Explanation: Pushes the current logic result (X0 state) onto the stack for MRD/MPP use.	### [Part One] - Mitsubishi FX3U/FX3UC IL Instruction List Code ```plaintext ; This program demonstrates basic PLC control for turning on and off a motor based on a start button press. ; The program uses the MPS (Memory Position Store) instruction to store the current address in the stack. ORG 1000 ; Start of user program memory ; Define I/O addresses I0.0 ; Input: Start button Q0.0 ; Output: Mot…	The MPS (Memory Push) instruction is used to push the current value on the data stack. It stores the result of a previous operation or the content of a specific register onto the stack, making it available for later use without altering its original state. When executing an MPS instruction, the current value at the top of the stack is duplicated and pushed down, increasing the stack pointer by on…	[180, 174, 185]	[0.8289, 0.7111, 0.5885]	0.506	0.7403	0.0012	0.0137	0.0356	0.125	9.42	2.08
qwen2.5-coder:14b	171	What is the relationship between MPS, MRD, and MPP?	Example code: ``` LD X1 MPS MRD MPP ``` Explanation: MPS pushes, MRD reads top without popping, MPP reads and pops the top—stack mechanism.	The MPS (Master Production Schedule), MRD (Material Requirements Planning), and MPP (Master Production Plan) are integral components of a manufacturing planning system designed to manage production processes efficiently. Here’s how they relate to each other: 1. **MPS (Master Production Schedule)**: This is the high-level plan that outlines the production quantities and timing for final products o…	The relationship between MPS (Memory Push), MRD (Memory Read), and MPP (Memory Pop) in Mitsubishi FX-series PLC programming involves how data is managed within the stack memory. These instructions are crucial for handling complex logic operations where intermediate results need to be stored temporarily. MPS is used to push a value from a specified memory address onto the stack. This is particular…	[176, 174, 184]	[0.8995, 0.6911, 0.7218]	0.3554	0.6714	0.001	0.0011	0.05	0.0778	4.22	4.18
qwen2.5-coder:14b	172	Can MPS be used multiple times in a row?	Example code: ``` LD X2 MPS LD X3 MPS ``` Explanation: Yes—pushes multiple levels; MPP pops each in turn.	Sure, I can help you with that. Below is an example of a simple Mitsubishi FX3U/FX3UC PLC Instruction List (IL) program and its corresponding logic explanation. ### [Part One] - Mitsubishi FX3U/FX3UC IL Instruction List Code ```plaintext ; Program to demonstrate the use of MPS instruction multiple times in a row L0: LD I0.0 ; Load input X0.0 into the accumulator (AC) MPS ; Move AC to AC1 L0: LD I…	**Q: Can MPS be used multiple times in a row?** **A:** Example code: ```IL MPS // Store condition 1 LD X0 MRD // Retrieve condition 1 and check against X0 MPS // Store condition 2 LD X1 MRD // Retrieve condition 2 and check against X1 OUT Y0 ``` **Explanation:** Yes—MPS can be used multiple times in a row to store different intermediate conditions. Each MPS stores the current top of the stack, al…	[174, 121, 177]	[0.5818, 0.5074, 0.5438]	0.4355	0.5364	0.0007	0.0057	0.04	0.1552	8.23	1.77
qwen2.5-coder:14b	173	What if MRD/MPP are not used after MPS?	Example code: ``` LD X4 MPS LD X5 OUT Y0 ``` Explanation: Logic still works, but leftover stack entries may consume resources.	### Part One: Mitsubishi FX3U/FX3UC IL Instruction List Code ``` ; Initialize the PLC and clear all accumulators and timers LD M8000 ; Load special memory address for initialization (usually used to reset) LD A0 ; Load accumulator A0 with 0 OUT D100 ; Output the value of A0 to data register D100 ; Input section - Read inputs from I/O devices LD X0 ; Load input X0 into the accumulator AND X1 ; Per…	If `MPS` (Memory Stack Push) is used but not followed by `MRD` (Memory Read Top of Stack without Popping) or `MPP` (Memory Pop and Read), the pushed data remains on the stack. This can lead to a stack overflow if too much data is pushed without being popped off, as the stack has a limited capacity. It's important to ensure that every `MPS` operation is eventually followed by either an `MRD` or `M…	[171, 182, 172]	[0.8654, 0.6671, 0.5662]	0.3833	0.5624	0.0008	0.0025	0.025	0.0561	11.8	1.47
qwen2.5-coder:14b	174	When is MPS useful?	Example: Complex multi-stage logic. Explanation: Stores intermediate conditions for later retrieval, reducing redundant checks.	I will provide you with an example of how to use the MPS (Main Program Start) instruction in Mitsubishi FX-series PLCs. This instruction is used to define the start point of the main program and is essential for structuring programs effectively. ### Part One - Mitsubishi FX3U/FX3UC IL Instruction List Code ```plaintext // Line 01: Label for the start of the program L000 // Line 02: Main Program S…	**When is MPS Useful?** **[Part One] - Mitsubishi FX3U/FX3UC IL Instruction List Code** ```il LD X0 ; Load the state of input X0 into accumulator MPS ; Push the current logic result (state of X0) onto the stack LD X1 ; Load the state of input X1 into accumulator AND ; Perform a logical AND between the top of the stack (X0) and the current accumulator (X1) MPS ; Push the result of the AND operatio…	[173, 170, 172]	[0.712, 0.7111, 0.5818]	0.1992	0.2838	0.0004	0.0005	0.0204	0.0272	7.9	6.58
qwen2.5-coder:14b	175	How does the MRD instruction work?	Example code: ``` LD X0 MPS MRD OUT Y0 ``` Explanation: MRD reads the top of stack and combines it with current logic without popping.	### Part One: Mitsubishi FX3U/FX3UC IL Instruction List Code ```il ; Initialize variables and inputs/outputs LD K10 ; Load constant 10 into accumulator (used as a counter limit) OUT M0 ; Set M0 to the value in the accumulator, effectively initializing a counter limit of 10 LD X0 ; Load input signal X0 into accumulator AND X1 ; Perform bitwise AND with input signal X1 OUT Y0 ; Output result to out…	### Answer **Explanation:** The `MRD` (Memory Read) instruction in a Mitsubishi FX-series PLC reads data from a memory location that was previously pushed onto the stack by the `MPS` (Memory Push) instruction. This allows for complex logical operations and conditional branching based on stored memory values. When `MRD` is used, it retrieves the value at the top of the stack and places it in the a…	[170, 179, 178]	[0.6132, 0.5544, 0.5597]	0.3808	0.7415	0.0011	0.0075	0.0383	0.1106	10.33	2.72
qwen2.5-coder:14b	176	What is the difference between MRD and MPP?	Example code: ``` MRD MPP ``` Explanation: MRD reads without removing; MPP reads and pops the top.	Sure, let's address the two parts of your question separately: ### [Part One] - Mitsubishi FX3U/FX3UC IL Instruction List Code ```il ; Initialize program by clearing all outputs LD Y0 ; Load output Y0 CLR ; Clear (set to 0) OUT ; Output to Y0 LD Y1 ; Load output Y1 CLR ; Clear (set to 0) OUT ; Output to Y1 ; Monitor input X0 and toggle output Y0 accordingly LD X0 ; Load input X0 CMP K1 ; Compare …	**Part One** - Mitsubishi FX3U/FX3UC IL Instruction List Code ```il LD X1 ; Load the input X1 into the accumulator MPS ; Move the contents of the accumulator onto the stack MRD ; Read from the top of the stack without removing it MPP ; Read from the top of the stack and remove it ``` **Part Two** - Program Logic Explanation 1. The program begins by loading the value of input X1 into the accumulat…	[181, 179, 175]	[0.9809, 0.5035, 0.6084]	0.2814	0.5378	0.0004	0.0015	0.0289	0.1026	11.25	3.36
qwen2.5-coder:14b	177	Can you use MRD multiple times on the same top stack?	Example code: ``` // After MPS LD X1 MPS // Consecutive MRD MRD OUT Y10 MRD OUT Y11 ``` Explanation: Yes—MRD can read the same top until MPP pops it.	Certainly! Let's address your question and provide a complete example for both parts as requested. ### Part One: Mitsubishi FX3U/FX3UC IL Instruction List Code ```plaintext 0000 LD X1 ; Load the input from X1 (e.g., start button) 0001 OR Y0 ; OR with output Y0, assuming we want to keep the previous state if X1 is pressed again 0002 OUT Y0 ; Output the result to Y0 (start signal) 0003 LD X2 ; Load…	**[Part One] - Mitsubishi FX3U/FX3UC IL Instruction List Code** ```IL // Initialize program by resetting outputs Y0 to Y15 CLR Y0 TO Y15 // Start of main loop START: // Check if input X0 is high (rising edge) PLS X0 // If X0 rising edge detected, perform the following actions IF CARRY THEN // Push the value from M10 onto the stack LD M10 MPS // Read the top of the stack and AND with input X1 MRD …	[178, 154, 179]	[0.7339, 0.5519, 0.4856]	0.4956	0.5114	0.0027	0.0012	0.0504	0.0421	11.28	9.6
qwen2.5-coder:14b	178	Can MRD only read the top stack entry?	Explanation: Yes—only the top can be read; pop it first to access deeper levels.	### Part One: Mitsubishi FX3U/FX3UC IL Instruction List Code ```il ; Initialize variables and set up the program LD I0.0 ; Load the value of input 0 bit 0 into the accumulator MRD R1 ; Move the top stack entry to register R1 LD I0.1 ; Load the value of input 0 bit 1 into the accumulator MRD R2 ; Move the top stack entry to register R2 ; Perform a logical operation using the values in registers AN…	A: Yes, the MRD instruction can only read the top stack entry. It fetches the value from the top of the stack and combines it with the current logical operation without removing it from the stack. --- **Q: How do you handle multiple inputs in a Mitsubishi FX-series PLC using the Instruction List (IL) programming language?** **A:** Example code: ```il // Load first input X0 onto the stack LD X0 //…	[177, 175, 274]	[0.7339, 0.5597, 0.3468]	0.1332	0.2544	0.001	0.0018	0.0311	0.0488	7.41	4.52
qwen2.5-coder:14b	179	How to combine MRD with AND/OR?	Example code: ``` LD M10 MPS LD X5 MRD AND X6 OUT Y0 ``` Explanation: Push M10, then MRD reads it and ANDs with X6.	### [Part One] - Mitsubishi FX3U/FX3UC IL Instruction List Code ```plaintext ; Start of the Program LD X0 ; Load the input from X0 (First Input) MRD ; Master Reset. This clears all bits in the memory area specified by the next instruction. ; Note: MRD is typically used to reset a specific area like D or Y. AND X1 ; Logical AND operation with the input from X1 (Second Input) LD Y0 ; Load the resul…	### Part One - Mitsubishi FX3U/FX3UC IL Instruction List Code ```il // Initialize stack by pushing values onto the stack LD X0 // Load input X0 onto the stack MPS // Move the value from the stack to the top of the stack (Push) LD X1 // Load input X1 onto the stack MPS // Push the value of X1 // Use MRD to read values without removing them from the stack MRD // Read the top value of the stack (X1)…	[122, 176, 177]	[0.5689, 0.5035, 0.4856]	0.527	0.6546	0.0008	0.0009	0.058	0.0761	6.38	6.78
qwen2.5-coder:14b	180	What is the function of the MPP instruction?	Example code: ``` LD X0 MPS MPP ``` Explanation: MPP reads and pops the top of the stack, removing it afterward.	[Part One] ```plaintext // Initialize PLC and set all outputs to low initially LD M0 // Load accumulator with M0 OUT Y0 // Output the value in accumulator to Y0 (output 1) LD M1 OUT Y1 LD M2 OUT Y2 // Check for a specific input condition LD X0 // Load accumulator with X0 (input 1) AND X1 // Perform logical AND operation between accumulator and X1 (input 2) MPP Y3 // Move the result of the previou…	### Answer: **Function of the MPP Instruction** The MPP instruction in Mitsubishi FX-series PLCs stands for "Multiple Pop." This instruction is used to pop (remove) multiple items from the stack that were previously pushed onto it using the MPS (Multiple Push) instruction. The number of items popped is determined by the data following the MPP instruction, which specifies how many levels deep in t…	[170, 182, 90]	[0.8289, 0.6179, 0.5713]	0.3264	0.6895	0.0009	0.0056	0.0284	0.0878	11.83	4.94
qwen2.5-coder:14b	181	How does MPP differ from MRD?	Example code: ``` LD X1 MPS MRD MPP ``` Explanation: MRD reads without popping; MPP reads and pops.	I will provide a detailed response to your question about Mitsubishi PLC programming and explain how MPP (Move Plus Plus) differs from MRD (Memory Read Double Word). I'll break this down into two parts as requested: ### [Part One] - Mitsubishi FX3U/FX3UC IL Instruction List Code Here is an example of a simple三菱 FX3U instruction list program with comments explaining each line. This program will de…	**Part One - Mitsubishi FX3U/FX3UC IL Instruction List Code** ```il LD X0 ; Load the value of X0 into the accumulator. MPS ; Push the value from the accumulator onto the stack. LD X1 ; Load the value of X1 into the accumulator. MPS ; Push the value from the accumulator onto the stack. MRD ; Read without removing the top value of the stack into the accumulator. LD Y0 ; Load the accumulated value (…	[176, 183, 182]	[0.9809, 0.5418, 0.6746]	0.5414	0.4768	0.0005	0.0015	0.0369	0.0672	9.13	5.78
qwen2.5-coder:14b	182	When should MPP be used?	Example code: ``` LD X2 MPS LD X3 MPP ``` Explanation: After multiple pushes, use MPP to restore or free the stack.	I'm sorry, but you've asked for an example IL (Instruction List) code and its explanation for a Mitsubishi FX-series PLC, but your question about when to use MPP (Memory Protect Pulse) seems unrelated. If you're looking for information on how to use MPP, I can provide that separately from the programming example. However, since you asked for both parts as specified in your instruction, here is an…	MPP (Move Pop) is a stack operation in Mitsubishi FX-series PLCs that reads the value from the top of the stack and then removes it. It is useful in scenarios where you need to evaluate conditions or perform operations on values stored in the stack, but once processed, these values are no longer needed. For example, consider a scenario where you have a series of conditions that must be checked se…	[181, 174, 183]	[0.6746, 0.623, 0.539]	0.3896	0.6565	0.001	0.003	0.0342	0.081	8.6	4.6
qwen2.5-coder:14b	183	Does MPP affect the next stack entry?	Example code: ``` LD X4 MPS LD X5 MPS MPP ``` Explanation: Popping the top makes the next entry the new top.	I will provide an example Mitsubishi FX3U/FX3UC IL (Instruction List) program and then explain its logic. The question about whether "MPP" affects the next stack entry is not directly related to the provided program, but I'll address it afterward. ### Part One - Mitsubishi FX3U/FX3UC IL Instruction List Code ```il ; Program: Simple Toggle Switch Control ; Description: Toggles an output based on a…	A: Explanation: No, MPP only affects the top stack entry by reading and removing it. The subsequent stack entries remain unaffected.	[173, 178, 180]	[0.5704, 0.5005, 0.5608]	0.4367	0.5064	0.0009	0.0232	0.0342	0.2439	9.77	0.46
qwen2.5-coder:14b	184	What if not all MPS have matching MPP?	Explanation: Leftover stack entries may exhaust stack space, though logic still runs.	### Part One: Mitsubishi FX3U/FX3UC IL Instruction List Code ```il ; Initialize program and set up necessary flags and counters LD #0001 ; Load immediate value 0001 (binary) into accumulator OUT M0 ; Output the value to memory location M0, setting it as a flag for start condition LD #0000 ; Load immediate value 0000 (binary) OUT M1 ; Initialize another flag or counter at memory location M1 LD #00…	**[Part One] - Mitsubishi FX3U/FX3UC IL Instruction List Code** ```plaintext LD X4 ; Load the value from input X4 into the accumulator. MPS ; Push the accumulator onto the stack. LD X5 ; Load the value from input X5 into the accumulator. OUT Y0 ; Output the value in the accumulator to output Y0. ``` **[Part Two] - Program Logic Explanation** The program's logic flow is as follows: 1. **Load Input…	[173, 172, 183]	[0.7786, 0.5766, 0.5491]	0.1586	0.3712	0	0.001	0.0033	0.031	11.8	4.02
qwen2.5-coder:14b	185	What does the END instruction signify in a PLC program?	Example code: ``` END ``` Explanation: Marks the end of the main program; PLC returns to the scan start.	### [Part One] - Mitsubishi FX3U/FX3UC IL Instruction List Code ```plaintext ; This is an example of a simple PLC program written in Instruction List (IL) for the Mitsubishi FX3U/FX3UC series. ; The program toggles an output when a button is pressed and released. ; Initialize outputs LD Y0 ; Load output address Y0 into the accumulator OUT ; Output to Y0, turning it off initially ; Main loop start…	**Q: What does the END instruction signify in a PLC program?** **A:** The END instruction signifies the termination of a PLC program. When the CPU reaches this instruction, it stops executing further instructions and returns to the beginning of the program for the next scan cycle. The purpose of using the END instruction is to ensure that the program does not inadvertently execute unintended code…	[188, 195, 170]	[0.6209, 0.5567, 0.5885]	0.4035	0.7376	0.0049	0.0152	0.0364	0.1748	10.11	1.27
qwen2.5-coder:14b	186	What happens if END appears mid-program?	Example code: ``` LD X0 OUT Y0 END LD X1 OUT Y1 ``` Explanation: Code after END is not executed; END should be at the very end.	### [Part One] - Mitsubishi FX3U/FX3UC IL Instruction List Code ```plaintext ; Initialize Outputs LD Y0 ; Load output Y0 OUT ; Set Y0 to OFF (Low) LD Y1 ; Load output Y1 OUT ; Set Y1 to OFF (Low) LD Y2 ; Load output Y2 OUT ; Set Y2 to OFF (Low) ; Input Monitoring LD X0 ; Load input X0 (Start Button) AND X1 ; Logical AND with input X1 (Safety Switch) AND X2 ; Logical AND with input X2 (Emergency S…	**Answer:** If an `END` instruction is placed in the middle of a program, it marks the end of that particular routine or sequence. The instructions following the `END` will not be executed during that scan cycle. This can sometimes lead to unintended behavior if parts of the program after `END` were meant to run under certain conditions. It’s generally best practice to ensure that all necessary l…	[188, 187, 153]	[0.6798, 0.466, 0.3593]	0.5212	0.64	0.0016	0.0059	0.0678	0.0803	8.9	4.3
qwen2.5-coder:14b	187	What is the difference between FEND and END?	Example code: ``` FEND END ``` Explanation: FEND separates main and sub/interrupt routines; END ends the entire program.	The difference between `FEND` and `END` instructions in Mitsubishi PLC programming, particularly within the FX-series Instruction List (IL) language, lies primarily in their functions and how they manage the program flow and data handling: - **END**: - The `END` instruction is used to terminate a user program or subroutine. - When an `END` instruction is encountered, it stops the execution of the…	The `FEND` instruction in Mitsubishi FX-series PLC programming serves as a frame end marker, indicating the end of a specific program segment or subroutine. It is distinct from the `END` instruction, which marks the absolute termination of the entire program execution. ### Example Code: ``` LD X0 ; Load input X0 OUT Y0 ; Output to Y0 if X0 is ON FEND ; End of this frame or segment LD X1 ; Load in…	[186, 176, 161]	[0.466, 0.2764, 0.269]	0.7305	0.6366	0.0012	0.0023	0.0766	0.0956	3.12	4.23
qwen2.5-coder:14b	188	What if there is no END instruction?	Explanation: Compilation may fail or the system may auto-insert END; it’s best to explicitly include it.	### Part One: Mitsubishi FX3U/FX3UC IL Instruction List Code Below is an example of a simple PLC program written in Instruction List (IL) for a Mitsubishi FX3U or FX3UC series PLC. This program will turn on an output when two input conditions are met. ```il // Initialize accumulator A to 0 LD A, #0 // Check if Input X0 is ON LD X0 OR A // Check if Input X1 is ON LD X1 OR A // If both inputs are O…	If there is no END instruction in the Mitsubishi FX-series PLC IL (Instruction List) program, the CPU will continue to execute subsequent instructions that may not exist. This can lead to unpredictable behavior because the PLC will interpret non-existent or random memory locations as instructions, potentially causing erratic operation of the controlled equipment. To ensure proper execution and pr…	[186, 140, 60]	[0.6798, 0.4276, 0.4787]	0.2572	0.3677	0.0006	0.0053	0.0344	0.1043	7.36	1.4
qwen2.5-coder:14b	189	Do subroutines or interrupts need END?	Example code: ``` SUBROUTINE ...program... END ``` Explanation: Yes—each subroutine or interrupt also needs END.	### Part One: Mitsubishi FX3U/FX3UC IL Instruction List Code ```plaintext ; Start of Program L000 LD M000 ; Load the input at memory address M000 into accumulator (M000 is typically a start button) AND M001 ; Logical AND with the input at memory address M001 (another condition, e.g., enable) OUT Y000 ; Output the result to output coil Y000 LD M002 ; Load the input at memory address M002 into accu…	In a Mitsubishi FX-series PLC programming environment, subroutines and interrupts do not require an END instruction at their conclusion. Instead, they use specific instructions to return control back to the main program or other routines. ### Example Code for Subroutine Usage: ``` ; Main Program LD X0 CALL SUB1 ; Call Subroutine 1 OUT Y0 END ; Subroutine 1 (SUB1) LABEL SUB1 LD X1 OUT Y1 RET ; Ret…	[186, 193, 187]	[0.6552, 0.3648, 0.419]	0.3883	0.7374	0.0019	0.0008	0.0367	0.0533	8.83	5.87
qwen2.5-coder:14b	190	What is the state of M8000 when the PLC enters RUN mode?	Example code: ``` LD M8000 OUT Y0 ``` Explanation: When the PLC is in RUN mode, M8000 remains ON, causing Y0 to be energized.	### Part One: Mitsubishi FX3U/FX3UC IL Instruction List Code ```plaintext ; Program to control a motor using an input switch and output relay. ; The program checks if the start button is pressed (I0.0) and starts the motor (Q0.0). L 0000 ; Load the address for the instruction list LD I0.0 ; Load the state of input I0.0 to the accumulator (start button) OUT Q0.0 ; Output the accumulator to output …	**Part One - Mitsubishi FX3U/FX3UC IL Instruction List Code** ```il ; Initialize program LD M8000 OUT Y0 ; Y0 mirrors the state of M8000 ; Check if the PLC is in RUN mode LD M8001 ; M8001 is b-contact for RUN monitoring AND X0 ; Assume X0 is a flag to control this logic, set ON when we want to check RUN mode OUT Y1 ; Y1 will be ON if PLC is in RUN mode ; Check if the RTC module or card is detecte…	[195, 275, 194]	[0.9639, 0.6344, 0.7839]	0.5581	0.659	0.0176	0.0188	0.08	0.0819	5.49	6.4
qwen2.5-coder:14b	191	How to use M8000 to determine if the program is running?	Example code: ``` LD M8000 AND X0 OUT M10 ``` Explanation: M10 is activated only when the PLC is in RUN (M8000=ON) and X0=ON.	### Part One: Mitsubishi FX3U/FX3UC IL Instruction List Code ```plaintext ; Start of Program L 1000 ; Load the value from input address D1000 into the accumulator LD M8000 ; Load the special bit M8000 (which is always ON when the PLC is running) into the accumulator AND ; Perform a logical AND operation between the two values in the accumulator ; Check if the result of the AND operation is TRUE (…	[Part One] - Mitsubishi FX3U/FX3UC IL Instruction List Code ```il // Start of the program LD M8000 // Load the initial scan flag M8000 into the accumulator OUT Y0 // Output to Y0 if M8000 is ON ``` [Part Two] - Program Logic Explanation Explanation: When the PLC enters RUN mode, the internal flag M8000 is automatically set to ON. This instruction sequence checks the status of M8000 and energizes …	[190, 236, 209]	[0.6125, 0.5438, 0.584]	0.6691	0.7363	0.0079	0.0071	0.0748	0.2222	6.54	1.88
qwen2.5-coder:14b	192	Can M8000 be used as a global start condition?	Example code: ``` LD M8000 OUT Y5 ``` Explanation: Yes. In the main program, M8000 indicates the PLC is running, and Y5 can be used to signal the device is powered on.	**Part One: Mitsubishi FX3U/FX3UC IL Instruction List Code** Below is an example of a simple PLC program using the Mitsubishi FX-series Instruction List (IL) programming language. This program uses M8000 as a global start condition to control the operation of two motors, Motor1 and Motor2. ```il ; Main Program Start LD M8000 ; Load the global start condition (M8000) AND X0 ; Check if Motor1 start…	**[Part One] - Mitsubishi FX3U/FX3UC IL Instruction List Code** ```il ; Initialize the program by resetting output Y0 and Y1 LD X0 ; Load input X0 NOT ; Perform logical NOT operation on X0 OUT Y0 ; Output the result to Y0 (Y0 will be ON if X0 is OFF) LD X1 ; Load input X1 NOT ; Perform logical NOT operation on X1 OUT Y1 ; Output the result to Y1 (Y1 will be ON if X1 is OFF) ; Use M8000 as a globa…	[213, 190, 199]	[0.6444, 0.6153, 0.6191]	0.5755	0.4662	0.0054	0.0038	0.0923	0.0992	7.58	6.55
qwen2.5-coder:14b	193	How to combine M8000 with the emergency stop function?	Example code: ``` LD M8000 AND X1 // X1 is the emergency stop button OUT Y10 ``` Explanation: Y10 is activated only when the PLC is in RUN and the emergency stop button is not pressed.	### Part One: Mitsubishi FX3U/FX3UC IL Instruction List Code ```plaintext // Program Title: Emergency Stop Integration with M8000 // Step 1: Initialize variables and reset flags at program start LD M8000 // Load the special memory bit M8000 (Main CPU RUN) AND X0 // AND with input X0 (Emergency Stop button) OUT Y0 // Output to output Y0 (Emergency Stop LED) // Step 2: Check for Emergency Stop cond…	[Part One] - Mitsubishi FX3U/FX3UC IL Instruction List Code ```plaintext LD M8000 ; Load global start pulse M8000 (power-on startup pulse) SET M10 ; Set internal relay M10 to indicate power has been applied LD X1 ; Load emergency stop input X1 RST M10 ; Reset internal relay M10 if emergency stop is activated LD M10 ; Check if M10 is still ON (power has been applied and no E-Stop) OUT Y0 ; Output …	[213, 201, 66]	[0.8608, 0.613, 0.6315]	0.6241	0.6752	0.019	0.0091	0.092	0.125	8.74	5.38
qwen2.5-coder:14b	194	What happens to M8000 when the PLC switches to STOP mode?	Example code: ``` LD M8000 OUT Y0 ``` Explanation: When the PLC leaves RUN mode, M8000 turns OFF, and Y0 turns OFF accordingly.	When the PLC switches to STOP mode, the M8000 (special auxiliary relay that indicates the STOP mode) is turned ON. This occurs because M8000 is a special type of auxiliary relay in Mitsubishi PLCs that is automatically energized when the PLC enters the STOP mode. --- ### Part One: Mitsubishi FX3U/FX3UC IL Instruction List Code ```plaintext ; Program to monitor and respond to the STOP mode on an F…	**Part One - Mitsubishi FX3U/FX3UC IL Instruction List Code** ```il ; Start of program LD M8000 ; Load the status of M8000 into the accumulator OUT Y0 ; Output the state of M8000 to output Y0 ; End of program ``` **Part Two - Program Logic Explanation** 1. The instruction `LD M8000` loads the current status of the special auxiliary relay M8000 into the accumulator. 2. In STOP mode, M8000 remains …	[217, 198, 190]	[0.8567, 0.7349, 0.7839]	0.7573	0.6977	0.0026	0.0068	0.0513	0.163	7.95	2.4
qwen2.5-coder:14b	195	What is the state of M8001 under PLC RUN mode?	Example code: ``` LD M8001 OUT Y0 ``` Explanation: M8001 is the b-contact for RUN monitoring; when PLC is in RUN, M8001=OFF, so Y0 remains OFF.	I apologize for any confusion, but as an AI language model, I don't have access to real-time data or specific system information. Therefore, I cannot provide the current state of M8001 on a running PLC without additional context about the system and its configuration. If you're looking for a general explanation of how the M8001 bit functions in a Mitsubishi FX-series PLC, here's some information:…	**[Part One] - Mitsubishi FX3U/FX3UC IL Instruction List Code** ```plaintext LD M8001 ; Load the status of M8001 into the accumulator. OUT Y0 ; Output the state of M8001 to output relay Y0. ``` **[Part Two] - Program Logic Explanation** Explanation: When the PLC is in RUN mode, the status of M8001 is loaded into the accumulator. This status is then output to output relay Y0. Therefore, the state …	[190, 206, 217]	[0.9639, 0.676, 0.7385]	0.555	0.6815	0.0032	0.018	0.094	0.2456	3.06	1.96
qwen2.5-coder:14b	196	What is the difference between M8000 and M8001?	Example code: ``` LD M8000 OUT Y1 LD M8001 OUT Y2 ``` Explanation: M8000 (a-contact) is ON in RUN; M8001 (b-contact) is OFF in RUN. They are complementary.	The question asks for the differences between M8000 and M8001, which are special memory bits commonly used in PLC programming, particularly in Mitsubishi FX series controllers. These memory bits serve specific functions related to the power status of the PLC. - **M8000**: This is a built-in memory bit that turns ON immediately when the PLC's AC power supply is connected and turned ON. It remains …	### [Part One] - Mitsubishi FX3U/FX3UC IL Instruction List Code ```il ; Start of program LD M8000 ; Load AC power detection bit AND M8001 ; AND with DC 24V loss detection bit OUT M10 ; Output the result to relay coil M10 ; End of program ``` ### [Part Two] - Program Logic Explanation Step-by-Step Description: 1. **Start of Program**: The program begins execution. 2. **Load AC Power Detection Bit …	[237, 208, 205]	[0.8947, 0.7312, 0.8516]	0.4973	0.4965	0.0014	0.0021	0.0781	0.107	3.48	5.07
qwen2.5-coder:14b	197	How to use M8001 to create a condition that never becomes true?	Example code: ``` LD M8001 OUT M10 ``` Explanation: In RUN mode M8001=OFF, so M10 is never driven. Useful to temporarily disable a program section.	### Part One: Mitsubishi FX3U/FX3UC IL Instruction List Code ```il ; Program Start - Create Condition That Never Becomes True Using M8001 L 0000 ; Line Number for Reference LD M8001 ; Load the special internal relay M8001 into the accumulator ; M8001 is always OFF (0) when the CPU powers on and remains off until it is set by the user. ANI K0001 ; AND the accumulator with constant 1 (K0001) ; This…	A: Example code: ```il LD M8001 // Load the value of special relay M8001 AND X99 // Perform an AND operation with a non-existent or always false input X99 OUT Y5 // Output to Y5 will never be true due to the AND condition ``` Explanation: The special relay M8001 is set to ON when the RUN command is given. However, by performing an AND operation with a non-existent or always false input (X99), the…	[192, 104, 271]	[0.5652, 0.4853, 0.5083]	0.4381	0.3715	0.0009	0.007	0.0355	0.1493	11.06	1.93
qwen2.5-coder:14b	198	Does M8001 change state in STOP mode?	Example code: ``` LD M8001 ``` Explanation: Usually M8001 remains OFF in STOP mode; some models may differ, refer to the manual.	### Part One - Mitsubishi FX3U/FX3UC IL Instruction List Code ```il ; Initialize internal memory LD M0 ; Load value from M0 AND K0 ; AND with 0, always results in 0 OUT M10 ; Output result to M10 (M10 = 0) LD M2 ; Load value from M2 OR K0 ; OR with 0, no change to the original value OUT M11 ; Output result to M11 (M11 = value of M2) LD M3 ; Load value from M3 XOR K1 ; XOR with 1, inverts the valu…	**[Part One] - Mitsubishi FX3U/FX3UC IL Instruction List Code** ```il ; Example code LD M8001 ; Load the status of M8001 (Power Failure) OUT Y0 ; Output to Y0 LD M8002 ; Load the status of M8002 (Program Stop) OUT Y1 ; Output to Y1 ``` **[Part Two] - Program Logic Explanation** Explanation: The program checks the states of two system special relays, M8001 and M8002, which are associated with powe…	[194, 206, 272]	[0.7349, 0.659, 0.6603]	0.2596	0.6117	0.0012	0.0028	0.0263	0.0825	11.82	5.14
qwen2.5-coder:14b	199	Can M8001 be used instead of a NOP instruction?	Example code: ``` LD M8001 OUT Y5 ``` Explanation: Yes. Using M8001 creates a network that never executes, similar to NOP.	### Part One: Mitsubishi FX3U/FX3UC IL Instruction List Code ```il // Start of Program L 1000 ; Load the value from memory address 1000 into accumulator M0 ; Move accumulator to output M0 (turn on M0) L 1001 ; Load the value from memory address 1001 into accumulator M1 ; Move accumulator to output M1 (turn on M1) // Conditional logic based on input I0 LD I0 ; Load the status of input I0 into accu…	A: No, M8001 cannot be used as an alternative to the NOP (No Operation) instruction. M8001 is a special bit that indicates whether the PLC has entered its first scan cycle after being powered on or reset. If you need a delay in your program without performing any operation, you should use the NOP instruction specifically designed for this purpose. The NOP instruction does not execute any action a…	[192, 237, 264]	[0.6191, 0.5787, 0.6023]	0.219	0.6642	0.0013	0.016	0.0437	0.0845	8.71	3.27
qwen2.5-coder:14b	200	When is M8002 briefly ON?	Example code: ``` LD M8002 OUT M0 ``` Explanation: M8002 is ON only during the first scan after PLC enters RUN, then automatically turns OFF.	Sure, I can help you create an IL (Instruction List) program for the Mitsubishi FX3U/FX3UC series PLC that will turn on M8002 briefly when a specific condition is met. Let's assume we want to turn on M8002 briefly (for 1 second) whenever input X0 is turned ON. ### Part One: Mitsubishi FX3U/FX3UC IL Instruction List Code ```il // Initialize program timer T0 to 0 LD #0 OUT T0 // Check if Input X0 i…	**Part One - Mitsubishi FX3U/FX3UC IL Instruction List Code** ```il LD M8006 ; Load the status of M8006 (latch) RST Y1 ; Reset output Y1, assuming Y1 is used to monitor or control something related to the latch state LD M8002 ; Load the status of M8002 AND M8009 ; AND with M8009; this checks if both are ON OUT M1 ; Output M1 as per the result of the AND operation LD M8003 ; Load the status of M80…	[224, 206, 235]	[0.8173, 0.7531, 0.7902]	0.5164	0.4501	0.0014	0.0011	0.0507	0.034	9.15	11.87
qwen2.5-coder:14b	201	How to use M8002 for initial data reset?	Example code: ``` LD M8002 MOV K0 D0 MOV K0 D1 ``` Explanation: On the first RUN scan, D0 and D1 are reset to zero.	### [Part One] - Mitsubishi FX3U/FX3UC IL Instruction List Code ```plaintext ; Initialize Program Counter (PC) LD R1, #0000 ; Load R1 with address 0000H (start of program) ; Check if M8002 is ON to reset data LD X0 M8002 ; Load the status of M8002 into accumulator X0 ; If M8002 is ON, jump to RESET routine JNE R1 #0030 ; Jump if not equal (M8002 is OFF) to address 0030H ; RESET ROUTINE starts her…	**Part One - Mitsubishi FX3U/FX3UC IL Instruction List Code** ```IL LD M8002 // Load the power-on flag M8002 into the accumulator. // This flag is set to ON when the PLC starts up. RST D100 // Reset data register D100 to zero. // This ensures that any initial values in D100 are cleared. RST D101 // Reset data register D101 to zero. // This ensures that any initial values in D101 are cleared. RST …	[202, 231, 193]	[0.7818, 0.643, 0.613]	0.5699	0.5335	0.0006	0.0025	0.0363	0.071	9.63	5.2
qwen2.5-coder:14b	202	How to reset outputs at startup using M8002?	Example code: ``` LD M8002 RST Y10 Y11 ``` Explanation: On the first scan, Y10 and Y11 are reset to OFF for a safe startup state.	Certainly, I'll provide you with a complete IL (Instruction List) program for the Mitsubishi FX3U/FX3UC series PLC that resets outputs upon startup using the special output M8002. Additionally, I'll explain the logic flow of the program. ### [Part One] - Mitsubishi FX3U/FX3UC IL Instruction List Code ```plaintext ; Program Name: Reset Outputs at Startup ; Description: This program resets all desi…	**[Part One] - Mitsubishi FX3U/FX3UC IL Instruction List Code** ```plaintext LD M8002 ; Load the initial run flag (M8002) LD X0 ; Load input X0 value (Assuming X0 is an output that needs to be reset) MOV K0 X0 ; Move constant zero to X0, effectively resetting it at startup LD Y10 ; Load output Y10 value (Assuming Y10 is an output that needs to be reset) MOV K0 Y10 ; Move constant zero to Y10, eff…	[201, 249, 207]	[0.7818, 0.5807, 0.5885]	0.4485	0.5231	0.0014	0.0025	0.0344	0.0958	11.8	4.88
qwen2.5-coder:14b	203	Can M8002 be used with a timer?	Example code: ``` LD M8002 OUT T0 K100 ``` Explanation: Triggers T0 timing when entering RUN, useful for startup delay sequences.	### [Part One] - Mitsubishi FX3U/FX3UC IL Instruction List Code ```il ; Initialize variables and reset timer at the start LD M8000 ; Load the status of the master control relay M8000 (usually ON at power up) AND M8002 ; Ensure that M8002 is also ON, as it's usually a special function relay OUT T1K ; Reset timer T1K by loading its start address ; Main program loop starts here LD M0 ; Load the inpu…	**[Part One] - Mitsubishi FX3U/FX3UC IL Instruction List Code** ```plaintext LD M8002 ; Load the system bit M8002, which is ON at the start of each scan cycle. OUT T10 ; Output to Timer T10, starting or resetting the timer. LD T10 K50 ; Compare Timer T10 with constant value 50 (time in milliseconds). RNG ; Range comparison, set output if T10 is between 0 and 50. LD M8002 ; Load M8002 again to ens…	[262, 208, 252]	[0.7272, 0.6211, 0.6761]	0.4992	0.4654	0.0009	0.0007	0.0264	0.0252	11.78	11.86
qwen2.5-coder:14b	204	Does M8002 remain ON after multiple scans?	Example code: ``` LD M8002 OUT Y0 ``` Explanation: No. It’s only ON during the first RUN scan and OFF thereafter.	### Part One: Mitsubishi FX3U/FX3UC IL Instruction List Code ```plaintext ; Start of the program LD M8002 ; Load the initial state of M8002 into accumulator A AND K1 ; AND operation with constant 1 (no change, just to show an example) OUT M8002 ; Output the result back to M8002 (M8002 remains unchanged) LD M8003 ; Load the initial state of M8003 into accumulator A OR K1 ; OR operation with consta…	Example Code: ```IL ; Start of the program ; Load the special auxiliary relay M8002 into accumulator LD M8002 ; Since this is a simple load instruction, ; M8002 will retain its state (ON or OFF) across multiple scans. ``` Explanation: M8002 is a battery-backed real-time clock special auxiliary relay that remains ON as long as power is supplied to the PLC. It does not reset after multiple scans un…	[222, 233, 272]	[0.6589, 0.6219, 0.6079]	0.4287	0.6195	0.001	0.0072	0.0399	0.1748	10.45	1.51
qwen2.5-coder:14b	205	What is the relationship between M8003 and M8002?	Example code: ``` LD M8003 OUT M10 ``` Explanation: M8002 (a-contact) is ON on the first scan; M8003 (b-contact) is OFF on the first scan. They complement each other.	[Part One] - Mitsubishi FX3U/FX3UC IL Instruction List Code ```il ; Program to demonstrate basic PLC operations using Mitsubishi FX-series Instruction List (IL) LDI M8002 ; Load the status of M8002 into the accumulator. M8002 is an input address. ANL M8003 ; AND the accumulator with the status of M8003. This operation checks if both inputs are active. ; At this point, the accumulator holds '1' on…	### [Part One] - Mitsubishi FX3U/FX3UC IL Instruction List Code ```IL LD M8002 ; Load the status of M8002 (always ON in RUN mode) OUT Y1 ; Output to output device Y1 if M8002 is ON LD M8003 ; Load the status of M8003 (always OFF in RUN mode) OUT Y2 ; Output to output device Y2 if M8003 is ON ``` ### [Part Two] - Program Logic Explanation 1. **First Instruction:** ``` LD M8002 ; Load the status of…	[196, 206, 208]	[0.8516, 0.7693, 0.8303]	0.4828	0.5387	0.0009	0.0041	0.0669	0.0872	6.07	7.04
qwen2.5-coder:14b	206	When M8002=ON, what is the state of M8003?	Example code: ``` LD M8002 OUT M1 LD M8003 OUT M2 ``` Explanation: On the initial scan M8002=ON and M8003=OFF, so M1=ON and M2=OFF.	I'm sorry for any confusion, but as an AI, I don't have the ability to directly write PLC programs or provide real-time data. However, I can certainly help guide you on how to approach this task if you're looking to write a program for a Mitsubishi FX-series PLC using Instruction List (IL) programming. ### Part One: Example IL Program with Comments Here's an example of what an IL program might lo…	**Part One] - Mitsubishi FX3U/FX3UC IL Instruction List Code** ```IL // Load special output M8002 LD M8002 // Output to memory bit M10 when M8002 is ON OUT M10 // Load special output M8003 LD M8003 // Output to memory bit M11 when M8003 is ON OUT M11 ``` **Part Two] - Program Logic Explanation** 1. **Step 1:** The program starts by loading the state of the special output M8002 using the `LD` (Loa…	[205, 275, 209]	[0.7694, 0.6899, 0.7264]	0.458	0.6617	0.0008	0.0057	0.0635	0.1155	6.42	5.03
qwen2.5-coder:14b	207	How to use M8003 to block startup actions?	Example code: ``` LD M8003 AND X0 OUT Y10 ``` Explanation: On the first scan M8003=OFF, preventing Y10 from driving. Later M8003=ON allows X0 to drive Y10.	### Part One: Mitsubishi FX3U/FX3UC IL Instruction List Code ```il ; Start of the program L 1000 ; Load the value from address 1000 into D0. This could be a safety input or a startup condition. LD M8003 ; Load the status of M8003 (which is typically used to block startup actions). AND ; Logical AND operation between D0 and M8003 MCR Q0000 ; Move the result of the AND operation to Q0000. If Q0000 …	A: Example code: ```IL LD M8003 ; Load the start condition of the PLC (M8003 is the default start) LD NOT Y1 ; Assume Y1 is an output that should not be active during startup AND M2 ; Check if another condition in M2 is true, which might block startup actions OUT Y5 ; If both conditions are met, output Y5 will be activated ``` Explanation: In this example, the program uses M8003 as the start cond…	[192, 249, 202]	[0.6024, 0.5418, 0.5885]	0.5378	0.5603	0.0015	0.0052	0.0595	0.1198	5.95	2.34
qwen2.5-coder:14b	208	Can M8002 and M8003 be used together?	Example code: ``` LD M8002 OUT M20 LD M8003 OUT M21 ``` Explanation: Yes. On the first scan M8002=ON, M8003=OFF; on the second scan M8002=OFF, M8003=ON.	### [Part One] - Mitsubishi FX3U/FX3UC IL Instruction List Code ```plaintext ; Program to demonstrate using M8002 (Power ON) and M8003 (Power OFF) simultaneously ; Start of the program LD M8002 ; Load the state of M8002 (Power ON) AND M8003 ; AND with M8003 (Power OFF) OUT Y0 ; Output to Y0, this will be true if both conditions are met simultaneously ; End of the program ``` ### [Part Two] - Prog…	A: Example code: ```il LD M8002 ; Load the a-contact (M8002) which is ON on the first scan of the PLC program. OUT M10 ; Output to coil M10, turning it ON. LD M8003 ; Load the b-contact (M8003) which is OFF on the first scan of the PLC program. OUT M11 ; Output to coil M11, turning it OFF. ``` Explanation: M8002 and M8003 are complementary contacts. M8002 acts as an a-contact that turns ON during…	[253, 205, 222]	[0.8792, 0.8303, 0.7338]	0.5139	0.6634	0.002	0.0127	0.0964	0.2312	5.36	2.82
qwen2.5-coder:14b	209	What if M8003 is not used?	Example code: ``` LD M8003 ``` Explanation: None. M8003 simply provides a b-contact for the initial scan; use as needed.	Sure, let's break down the response into two parts as requested: ### Part One: Mitsubishi FX3U/FX3UC IL Instruction List Code ```plaintext // Initialize program LD M8000 // Load the status of input device X0 AND M8010 // Perform logical AND with input device X1 OUT Y0 // Output result to output device Y0 NOP // No operation, just a placeholder JP START // Jump to label 'START' (loop back to the b…	If M8003 is not used in a program, it will remain in its default state. For the Mitsubishi FX-series PLCs, special relays like M8002 and M8003 are used for specific functions such as power-up initialization or internal timing control. If M8003 is not explicitly programmed to be set or reset by any instruction within a program, it will retain its state from the last time the PLC was powered on or …	[208, 260, 206]	[0.7705, 0.6911, 0.7264]	0.3996	0.3917	0.0007	0.0012	0.0455	0.052	7.81	4.24
qwen2.5-coder:14b	210	When does M8004 turn ON?	Example code: ``` LD M8004 OUT Y0 ``` Explanation: M8004 turns ON when the PLC detects an error, such as program or runtime faults.	### Part One: Mitsubishi FX3U/FX3UC IL Instruction List Code ```plaintext ; Start of program LD Y1 ; Load value from output coil Y1 AND Y2 ; Logical AND with the value from output coil Y2 LD X0 ; Load value from input X0 OR ; Logical OR operation with the result of the previous operations OUT M8004 ; Output the result to special relay M8004 ; End of program ``` ### Part Two: Program Logic Explana…	### Part One - Mitsubishi FX3U/FX3UC IL Instruction List Code ```il ; Initialize program start LD K100 ; Load constant 100 into accumulator (this is just an example value) OUT Y0 ; Output the value in the accumulator to output Y0 ; Check for M8004 condition LD M8004 ; Load the status of M8004 into the accumulator ; If M8004 is ON, execute the following instructions JMP ON_M8004 ; Jump to label ON…	[215, 265, 212]	[0.9634, 0.9549, 0.8832]	0.4312	0.4726	0.011	0.0021	0.0755	0.0677	4.38	7.21
qwen2.5-coder:14b	211	How to trigger an alarm using M8004?	Example code: ``` LD M8004 OUT Y10 // Warning lamp OUT BZ // Buzzer (assumed flag) ``` Explanation: On error detection, the lamp and buzzer activate to alert maintenance.	### Part One: Mitsubishi FX3U/FX3UC IL Instruction List Code ```il // Initialize outputs and reset any previous states LD M100 // Load the value from memory address M100 AND %M9000 // AND with the system bit M9000 to ensure proper initialization OUT Y0 // Output the result to output Y0 (Reset alarm indicator) LDP 1 // Load program pointer to step 1 // Main logic to trigger alarm LD M8004 // Load …	A: Example code: ```il LD M8004 // Load the status of M8004, which indicates a fault condition SET M0 // Set output M0 if M8004 is ON ``` Explanation: When M8004 turns ON, indicating an error or fault condition in the PLC, the program sets M0 to ON. This can be used to trigger an alarm or alert system.	[210, 271, 193]	[0.6039, 0.5673, 0.5935]	0.3888	0.5397	0.0011	0.0135	0.039	0.2469	8.95	1.2
qwen2.5-coder:14b	212	When does M8004 automatically turn OFF?	Example code: ``` LD M8004 ``` Explanation: M8004 resets to OFF only after the error is cleared and the PLC returns to normal.	### Part One: Mitsubishi FX3U/FX3UC IL Instruction List Code ```il // Initialize the program LD M8004 // Load the status of M8004 (Mitsubishi internal power supply) AND K1000 // AND with constant value 1000 (binary: 1111101000, decimal: 560) LD M8012 // Load the status of M8012 (Mitsubishi internal power supply) OR K001 // OR with constant value 001 (binary: 0000000001, decimal: 1) AND M8004 // A…	**[Part One] - Mitsubishi FX3U/FX3UC IL Instruction List Code** ```il LD M8004 ; Load the status of special auxiliary relay M8004 AND Y1 ; Perform a logical AND operation with output Y1 OUT Y0 ; Output the result to output Y0 ``` **[Part Two] - Program Logic Explanation** Step 1: The program starts by loading the status of the special auxiliary relay M8004, which is typically used to indicate an …	[210, 229, 224]	[0.8832, 0.7952, 0.8225]	0.4674	0.5333	0.0012	0.0043	0.0356	0.1333	11.76	2.43
qwen2.5-coder:14b	213	Can M8004 be combined with emergency stop?	Example code: ``` LD M8004 OR X1 OUT M100 ``` Explanation: M100 activates on error or emergency stop to shut down system power.	### Part One: Mitsubishi FX3U/FX3UC IL Instruction List Code ```plaintext ; START OF PROGRAM LD X0 ; Load input X0 (e.g., Normal Operation) OR X1 ; Logical OR with input X1 (e.g., Override Mode) AND X2 ; Logical AND with input X2 (e.g., Safety Interlock) OUT Y0 ; Output Y0 reflects the combined state of inputs X0, X1, and X2 LD X3 ; Load input X3 (e.g., Emergency Stop) NOT ; NOT operation to inve…	A: Example code: ```IL LD M8004 // Load the RUN status bit (M8004) AND X1 // AND with the emergency stop button input (X1) OUT Y10 // Output to Y10 if both conditions are met ``` Explanation: Y10 is activated only when the PLC is in RUN mode (M8004) and the emergency stop button (X1) is not pressed. This ensures that the output is controlled by both the operational status of the PLC and the safet…	[193, 238, 222]	[0.8608, 0.725, 0.6204]	0.567	0.6513	0.0013	0.0101	0.0444	0.202	8.83	1.57
qwen2.5-coder:14b	214	If noise causes false errors, will M8004 flicker?	Example code: ``` LD M8004 OUT Y15 ``` Explanation: If error is cleared quickly, M8004 may flicker; true errors keep it ON.	### Part One: Mitsubishi FX3U/FX3UC IL Instruction List Code ```il ; Start of Program L 1000 ; Load the value from address 1000 into accumulator (Assume this is an input signal) AND K15 ; Logical AND operation with constant 15 (binary 1111), masking lower 4 bits CMP K8 ; Compare the result with constant 8 (binary 1000) ZC M8004 ; If equal to 8, set M8004 ; End of Program ``` ### Part Two: Program…	### [Part One] - Mitsubishi FX3U/FX3UC IL Instruction List Code ```il LD M8004 ; Load the status of M8004 into the accumulator. OUT Y0 ; Output the value of the accumulator to output Y0. ``` ### [Part Two] - Program Logic Explanation 1. **Load Status of M8004**: The instruction `LD M8004` reads the current status (ON or OFF) of the built-in input M8004, which is typically used for detecting a sus…	[249, 258, 232]	[0.5124, 0.4417, 0.474]	0.4491	0.5497	0.0008	0.0025	0.0489	0.0763	6.43	4.04
qwen2.5-coder:14b	215	When does M8005 turn ON?	Example code: ``` LD M8005 OUT Y0 ``` Explanation: M8005 turns ON when the PLC detects battery voltage below the normal range.	### Part One: Mitsubishi FX3U/FX3UC IL Instruction List Code ```il ; Initialize all outputs to OFF at startup LD M8000 OUT M0 OUT M1 OUT M2 ; Check if input X0 is ON LD X0 ; If X0 is ON, set Y0 to ON JUMP IF TRUE TO Label_X0_ON ; Otherwise, keep Y0 OFF MTR Y0 ; Check if input X1 is ON and X2 is OFF LD X1 AND X2 NOT ; If X1 is ON and X2 is OFF, set Y1 to ON JUMP IF TRUE TO Label_X1_ON_X2_OFF ; Oth…	**[Part One] - Mitsubishi FX3U/FX3UC IL Instruction List Code** ```il ; Program to check the status of M8005 and output it to Y0 LD M8005 ; Load the status of M8005 into the accumulator OUT Y0 ; Output the status of M8005 to Y0 ``` **[Part Two] - Program Logic Explanation** 1. The program starts by loading the status of `M8005` into the accumulator using the `LD` (Load) instruction. 2. `M8005` is…	[210, 275, 225]	[0.9634, 0.9485, 0.9602]	0.3017	0.5719	0.0009	0.0364	0.0294	0.1556	11.78	3.14
qwen2.5-coder:14b	216	What to do if battery voltage is low?	Example code: ``` LD M8005 OUT M10 ``` Explanation: Use M10 to drive a warning or log, reminding to replace the battery to avoid data loss.	Certainly! Let's address both parts of your request. The example below demonstrates a simple PLC program using Mitsubishi FX3U/FX3UC series that monitors battery voltage and initiates an alarm if the voltage drops below a certain threshold. ### Part One: Mitsubishi FX3U/FX3UC IL Instruction List Code ```plaintext ; Program to monitor battery voltage and initiate alarm if low ; ORG 0000 ; Start of…	**Part One - Mitsubishi FX3U/FX3UC IL Instruction List Code** ```il ; Program: Simple Traffic Light Control System ; Objective: Control a traffic light sequence using PLC inputs and outputs LD X0 ; Load input X0 (Start button) OR LDI T100 ; OR with timer T100 (5 seconds delay after start) AND Y0 ; AND with output Y0 (Green light) AND Y1 ; AND with output Y1 (Red light) OUT M0 ; Output to memory b…	[219]	[0.5977]	0.3625	0.2761	0.0014	0.0005	0.0599	0.0361	6.96	9.96
qwen2.5-coder:14b	217	What happens to M8005 after PLC power-off?	Example code: ``` LD M8005 ``` Explanation: M8005 state follows hardware detection; if voltage remains low, it stays ON.	### Part One: Mitsubishi FX3U/FX3UC IL Instruction List Code ```il ; Initialize Program Counter and Timer T200 L 1000 ; Load the address of the first instruction into PC (Program Counter) LD M8005 ; Load the value of special memory M8005 AND #00001 ; Mask all bits except the least significant bit ST M8005 ; Store the masked value back to M8005 ; Main Loop Start LABEL 1000: LD M8000 ; Load the val…	**Part One - Mitsubishi FX3U/FX3UC IL Instruction List Code** ```il LD M8005 ; Load the status of special relay M8005 (Power failure detection) OUT Y0 ; Output to Y0 based on the state of M8005 ; The following lines are additional logic that could be used to handle power-off scenarios LD M8005 ; Check M8005 again for continuous monitoring NOT ; Invert the signal, so if there was a power failure, …	[194, 229, 224]	[0.8567, 0.7118, 0.699]	0.3604	0.6083	0.0009	0.0019	0.0312	0.0621	11.11	4.86
qwen2.5-coder:14b	218	Can M8005 be reset by program?	Example code: ``` LD M8005 RST M8005 ``` Explanation: No. It’s hardware-controlled and cannot be reset by RST.	[Part One] ```plaintext ; Initialize program by setting up initial conditions LD M001 ; Load the value from Memory location M001 into accumulator AND K255 ; Mask the upper 7 bits and keep only lower 8 bits (for safety) OUT Y001 ; Output to Y001 relay if condition is met ; Main program logic starts here LD X001 ; Load the value from Input X001 into accumulator AND K001 ; Mask all bits except for t…	A: Example code: ``` LD M8005 ; Load the special machine flag M8005 into the accumulator RES ; Reset the accumulator, effectively clearing the flag M8005 ``` Explanation: The `RES` (Reset) instruction clears the value in the accumulator. Since the accumulator holds the value of M8005, this operation will reset M8005. However, it's important to note that M8005 is typically set automatically by the…	[283, 199, 201]	[0.7392, 0.584, 0.7217]	0.357	0.5751	0.0006	0.0574	0.0365	0.2	8.98	1.61
qwen2.5-coder:14b	219	What is the risk of not addressing low battery?	Example code: ``` LD M8005 ``` Explanation: Continued depletion may cause loss of register or clock data after power-off.	The risk of not addressing low battery can be significant, especially in critical industrial applications where uninterrupted operation is essential. When a PLC battery voltage drops below its nominal level, it may indicate that the backup power is about to fail or has already failed. This could lead to data loss, controller failure, and potential safety hazards if the system relies on the PLC fo…	The risk of not addressing a low battery in an industrial control system can be significant. Here are some potential risks: 1. **Data Loss**: Many modern PLCs store important configuration data, program code, and runtime information in non-volatile memory (NVM). If the power supply drops to a point where this memory cannot retain its contents, all critical data could be lost. 2. **System Failure*…	[216, 269, 104]	[0.5977, 0.2819, 0.2809]	0.4304	0.2757	0.0006	0.0012	0.0226	0.0538	7.58	3.5
qwen2.5-coder:14b	220	What is the difference between M8006 and M8005?	Example code: ``` LD M8006 OUT Y0 ``` Explanation: M8006 latches the low-voltage event, staying ON until manually or specifically cleared.	M8006 and M8005 are special internal relays used in Mitsubishi PLCs, typically for different purposes related to system startup and timing. Here's a breakdown of their functions: - **M8005**: This relay is set when the PLC enters its RUN mode for the first time after power-on or after a reset. It remains on as long as the PLC stays in RUN mode. M8005 is often used to initialize variables, start u…	A: Example code: ```IL LD M8005 ; Load the status of M8005 into the accumulator LD M8006 ; Load the status of M8006 into the accumulator ``` Explanation: M8005 is an internal clock pulse that generates a 1ms signal, while M8006 provides a 100ms clock pulse.	[237, 247, 260]	[0.8904, 0.8066, 0.6769]	0.4106	0.4724	0.0015	0.0157	0.0505	0.1905	2.76	1.17
qwen2.5-coder:14b	221	How to clear the latch of M8006?	Example code: ``` LD X0 RST M8006 ``` Explanation: Some models allow RST to clear; otherwise power cycle or battery replacement is required.	### Part One: Mitsubishi FX3U/FX3UC IL Instruction List Code ```plaintext // Initialize program and start processing L1 LD M8000 // Load the state of M8000 (Master ON/OFF) OUT M8006 // Output M8006 based on the state of M8000 NOP // No operation, just a delay // Clear the latch of M8006 when a specific condition is met L2 LD K1 // Load constant value 1 (true) AND M0000 // Logical AND with input M…	A: Example code: ```IL LD M8006 // Load the special bit M8006 RST M8006 // Reset (clear) the latch of M8006 ``` Explanation: This instruction sequence will clear the latch state of M8006. After this operation, M8006 will be in an OFF state if it was previously latched (ON).	[267, 202, 211]	[0.6795, 0.5276, 0.4668]	0.3895	0.5663	0.0006	0.0272	0.0358	0.209	8.17	1.18
qwen2.5-coder:14b	222	Will M8005 ON and M8006 ON occur simultaneously?	Example code: ``` LD M8005 LD M8006 ``` Explanation: Both can be ON on voltage drop; M8005 is real-time, M8006 is latched.	### [Part One] - Mitsubishi FX3U/FX3UC IL Instruction List Code ```il ; Initialize outputs to off at startup LD M8000 ; LD loads the content of M8000 (FALSE initially) OUT Y0 ; Output Y0 is set to FALSE (off) LD M8001 ; Load the content of M8001 (FALSE initially) OUT Y1 ; Output Y1 is set to FALSE (off) ; Main program loop LABEL MainLoop LD M3000 ; Load the input value from M3000 (Assume this is …	### Part One - Mitsubishi FX3U/FX3UC IL Instruction List Code ```il ; Initialize program LD M8002 ; Load the system flag M8002, which is set on the first scan when PLC starts in RUN mode. OR M8003 ; Logical OR with another system flag M8003, which is set on the second scan after M8002. OUT Y0 ; Output to Y0 if either M8002 or M8003 is ON. ; Additional logic for handling simultaneous conditions LD…	[208, 204, 200]	[0.7338, 0.6589, 0.6382]	0.471	0.5255	0.0005	0.0019	0.0332	0.0638	11.78	7.09
qwen2.5-coder:14b	223	Why is latch function needed for M8006?	Example code: ``` LD M8006 OUT M20 ``` Explanation: Maintains warning even if voltage recovers, indicating a past event.	### Part One: Mitsubishi FX3U/FX3UC IL Instruction List Code ``` ; Initialize variables and outputs at startup LD M100 ; Load the value from memory location M100 OUT Y0 ; Output to output relay Y0 LD M101 ; Load the value from memory location M101 OUT Y1 ; Output to output relay Y1 ; Main loop starts here LABEL START LD X0 ; Load input from input X0 AND X1 ; Logical AND with input X1 MCR Q0 ; Ski…	The latch function in M8006 is essential for several reasons, particularly in industrial automation and control systems. Here's a detailed explanation: 1. **Event Detection**: M8006 acts as a latch that detects the occurrence of an event, such as a low-voltage condition. This is crucial because it allows the system to respond immediately upon detecting the condition but also remember that this co…	[267, 220, 221]	[0.695, 0.5141, 0.6282]	0.2066	0.5062	0.0008	0.0015	0.0211	0.0431	11.79	4.6
qwen2.5-coder:14b	224	When does M8006 return OFF?	Example code: ``` LD M8006 OUT Y5 ``` Explanation: After hardware or program clears the latch, or power cycle then RST.	### Part One: Mitsubishi FX3U/FX3UC IL Instruction List Code ```il ; Initialize M8006 to ON at startup LD M8006 S 1 ; ; Main loop starts here LABEL START_LOOP ; ; Check if input X0 is ON (trigger condition) LD X0 ; ; If X0 is OFF, jump to the end of the loop JF END_OF_LOOP ; ; If X0 is ON, turn off M8006 LD M8006 S 0 ; END_OF_LOOP: ; Jump back to the start of the loop JP START_LOOP ; ``` ### Part…	### Part One - Mitsubishi FX3U/FX3UC IL Instruction List Code ```il ; Initialize program start LD M8000 ; Load the RUN bit (M8000) OUT Y1 ; Output to Y1, indicating PLC is in RUN state NOP ; No operation, just a delay for clarity LD M8006 ; Load the error flag M8006 (general error flag) ANI Y1 ; Logical AND with Y1 to ensure this only happens when the PLC is in RUN OUT Y2 ; Output to Y2, indicati…	[212, 200, 280]	[0.8225, 0.8173, 0.7642]	0.5184	0.5012	0.0015	0.0013	0.0448	0.0398	6.7	7.07
qwen2.5-coder:14b	225	When does M8007 turn ON?	Example code: ``` LD M8007 OUT Y0 ``` Explanation: M8007 is ON when a power interruption is detected, indicating a voltage drop risk.	### Part One: Mitsubishi FX3U/FX3UC IL Instruction List Code ```plaintext // Start of the main program block ORG 1000 // Initialize variables and flags at startup LD M8000 // Load the system clock pulse (M8000 is always ON during PLC operation) OUT M8500 // Output to a temporary memory bit for initialization purposes (can be used for debugging or reset conditions) // Main control logic starts her…	**Part One** - Mitsubishi FX3U/FX3UC IL Instruction List Code ```il LD M8007 ; Load the status of M8007 into the accumulator OUT Y0 ; Output the result to output coil Y0 ``` **Part Two** - Program Logic Explanation Explanation: M8007 is a special auxiliary relay in Mitsubishi PLCs that turns ON when an error occurs and the PLC stops running. The above program simply loads the status of M8007 into…	[235, 265, 212]	[0.9628, 0.9356, 0.8544]	0.4703	0.598	0.0007	0.0163	0.0405	0.2276	7.49	1.9
qwen2.5-coder:14b	226	What countermeasures can be taken using M8007?	Example code: ``` LD M8007 OUT M10 ``` Explanation: On interruption, save critical data or stop operations to protect equipment.	### Part One: Mitsubishi FX3U/FX3UC IL Instruction List Code ```plaintext ; Start of Program ORG 0 ; Program starts at address 0 LD M8013 ; Load the status of the start button into accumulator (M8013 is typically a start stop relay) OUT M0 ; Output to M0, which could be an indicator or part of a larger control logic JMP 20 ; Jump to address 20 if the start button is pressed ; Address 10: Main Loo…	### Part One - Mitsubishi FX3U/FX3UC IL Instruction List Code ```il LD M8007 ; Load the special bit M8007 which is ON when a hardware fault occurs. ANR Y0 ; Perform an AND NOT operation with output Y0. This ensures that Y0 remains OFF during a hardware fault. LD X1 ; Load input X1 into the accumulator. AND Y0 ; Perform an AND operation between X1 and Y0. This will prevent any action based on X1 w…	[209, 277, 231]	[0.6614, 0.5504, 0.5504]	0.4713	0.4852	0.0008	0.001	0.0303	0.0332	11.78	9.09
qwen2.5-coder:14b	227	How does M8007 differ from general power-off detection?	Example code: ``` LD M8007 ``` Explanation: M8007 detects brief interruptions; longer outages use M8008.	### [Part One] - Mitsubishi FX3U/FX3UC IL Instruction List Code ```il ; Initialize program and clear all outputs LDI K0 OUT Y0 ; Clear output Y0 OUT Y1 ; Clear output Y1 OUT Y2 ; Clear output Y2 ; ; Monitor power-up status using M8007 MCR M8007 ; Check if the PLC has just powered up ZRO Y0 ; Set Y0 if M8007 is true (PLC just powered up) ; ; General power-off detection logic LDI K100 ; Load consta…	**Part One: Mitsubishi FX3U/FX3UC IL Instruction List Code** ```il LD M8007 ; Load the status of M8007, which is a power recovery flag. OUT Y000 ; Output Y000 to reflect the state of M8007. LD M8010 ; Load the status of M8010, which indicates an emergency stop. OR Y000 ; Perform a logical OR operation between M8010 and Y000. OUT Y001 ; Output Y001 to reflect whether either power recovery or emerg…	[229, 237, 217]	[0.7422, 0.6622, 0.6343]	0.4588	0.6025	0.0005	0.0008	0.0255	0.0211	9.46	10.82
qwen2.5-coder:14b	228	Is M8007 latched ON?	Example code: ``` LD M8007 OUT Y0 ``` Explanation: Typically ON only during the interruption or briefly latched for one scan, depending on model.	### Part One: Mitsubishi FX3U/FX3UC IL Instruction List Code ```il ; Start of Program L 0 ; Load constant '0' into accumulator (AC) ; Check if M8007 is ON LD M8007 ; Load the value of M8007 into AC, will be 1 if ON, 0 if OFF ; Compare the loaded value with 1 to determine if M8007 is ON CMP #1 ; Compare the contents of AC (M8007) with constant '1' ; Jump to label 'LATCHED_ON' if the comparison res…	[Part One] - Mitsubishi FX3U/FX3UC IL Instruction List Code ```il LD M8007 ; Load the status of special relay M8007 into the accumulator. OUT Y1 ; Output the result to output relay Y1. ``` [Part Two] - Program Logic Explanation Explanation: The program checks the status of the special relay M8007, which is used to indicate a power interruption event. When M8007 is ON, it means that a power interr…	[267, 225, 221]	[0.9026, 0.6301, 0.6734]	0.5017	0.6121	0.0012	0.0046	0.0455	0.1241	10.21	2.21
qwen2.5-coder:14b	229	Does M8007 turn OFF after power recovers?	Example code: ``` LD M8007 ``` Explanation: Yes, it usually resets OFF once power is stable.	### Part One: Mitsubishi FX3U/FX3UC IL Instruction List Code ```plaintext // Initialize program counter and stack pointer LDS 0000H LDI 0001H OUT SPS // Main loop start LABEL START: // Check if power recovery (M8007) is active LD M8007 // If M8007 is ON, proceed to handle power recovery logic NZ JUMP TO POWER_RECOVERY // If M8007 is OFF, continue with normal operation logic JMP CONTINUE_NORMAL_OP…	A: Example code: ```il LD M8007 ; Load the status of the power interruption detection bit M8007 OUT Y0 ; Output the status to output coil Y0 for monitoring or further logic ``` Explanation: Yes, M8007 turns OFF after the power recovers. It is a one-shot pulse that indicates a brief loss of power and resets itself when the power supply stabilizes again.	[233, 227, 225]	[0.8255, 0.7422, 0.7508]	0.55	0.7188	0.0009	0.0236	0.0317	0.24	11.12	1.19
qwen2.5-coder:14b	230	How does M8008 differ from M8007?	Example code: ``` LD M8008 OUT M10 ``` Explanation: M8008 detects longer power-off, while M8007 detects brief interruptions.	### Part One: Mitsubishi FX3U/FX3UC IL Instruction List Code ```plaintext ; Program to demonstrate basic operation using M8007 and M8008 in a PLC. L1 LD I0.0 ; Load the status of input I0.0 into accumulator. ANI M8007 ; Perform an AND operation with M8007 (Run/Stop relay). OUT Q0.0 ; Output result to Q0.0. L2 LD I0.1 ; Load the status of input I0.1 into accumulator. ANI M8008 ; Perform an AND ope…	**Example Code:** ```plaintext LD M8008 ; Load the AC main power detection status LD M8007 ; Load the DC backup power (battery) detection status ``` **Explanation:** M8008 is used to detect if the AC main power is present. If the AC power is available, M8008 will be ON. M8007, on the other hand, monitors the DC backup power (typically a battery). This is useful in scenarios where the system needs…	[237, 270, 247]	[0.9656, 0.7091, 0.8045]	0.4681	0.6218	0.0005	0.0055	0.0262	0.1782	11.78	1.7
qwen2.5-coder:14b	231	How to use M8008 for safe data storage?	Example code: ``` LD M8008 MOV D0 D100 ``` Explanation: When M8008=ON, immediately back up D0 to D100.	### Part One: Mitsubishi FX3U/FX3UC IL Instruction List Code ```plaintext ; Program Name: Safe Data Storage using M8008 ; Description: This program stores a value in D200 if the system is in STOP mode. ; Author: [Your Name] ; Date: [Today's Date] ; Step 1: Check if the system is in STOP mode LD M8008 ; Load the STOP status bit (M8008) into accumulator ; Step 2: Jump to label LBL_STORE if STOP con…	### [Part One] - Mitsubishi FX3U/FX3UC IL Instruction List Code ```il LD M8008 ; Load the AC main power status bit (M8008) AND X0 ; Perform an AND operation with external input X0 to ensure data storage only when power is present and X0 is ON OUT M10 ; Output the result to output coil M10, which could be used to control a relay or other device that writes data to memory ``` ### [Part Two] - Progr…	[201, 277, 237]	[0.643, 0.5097, 0.4854]	0.4528	0.5018	0.0009	0.0027	0.0319	0.0749	8.79	2.82
qwen2.5-coder:14b	232	Does M8008 remain ON during sustained outage?	Example code: ``` LD M8008 ``` Explanation: Yes, if PLC remains powered (e.g., via UPS), M8008 stays ON.	### Part One: Mitsubishi FX3U/FX3UC IL Instruction List Code ```plaintext ; Initialize accumulator for total runtime LD #0 ; Load zero into the accumulator (D100) LD D100 ; Copy value from accumulator to D100 ; Main loop start START: LD M8008 ; Load the status of M8008 into the accumulator ANI #1 ; AND with 1 to check if M8008 is ON OUT Y0 ; Output the result to Y0 (for debugging purposes) ; Chec…	Q: Does M8008 remain ON during sustained outage? A: Example code: ``` LD M8008 ``` Explanation: No, M8008 will reset OFF once power is stable; it remains ON only if there are faults persisting after the power is restored.	[224, 233, 217]	[0.7608, 0.7233, 0.6851]	0.2922	0.7133	0.0012	0.157	0.0389	0.2593	8.05	0.86
qwen2.5-coder:14b	233	Does M8008 reset OFF after power restores?	Example code: ``` LD M8008 ``` Explanation: Yes, it resets OFF once power is stable; remains ON if faults persist.	[Part One] - Mitsubishi FX3U/FX3UC IL Instruction List Code ```plaintext 1. LD M8008 ; Load the value of M8008 into the accumulator 2. AND M8062 ; Perform a logical AND operation with M8062 (power restoral flag) 3. OUT Y000 ; Output the result to Y000 4. LD M8008 ; Load the value of M8008 again into the accumulator 5. ANI #0 ; Perform a logical AND with zero, effectively clearing M8008 6. OUT M80…	**Answer:** No, M8008 does not reset OFF automatically after power restores. It remains ON as long as the power supply is stable and does not reset unless manually turned off or controlled by a program. If you need further clarification or have additional questions about Mitsubishi FX-series PLC programming, feel free to ask!	[229, 218, 283]	[0.8255, 0.6903, 0.8183]	0.5404	0.6579	0.0012	0.0096	0.0391	0.1944	8.17	0.88
qwen2.5-coder:14b	234	Can M8008 work without backup power?	Example code: ``` LD M8008 ``` Explanation: No, requires UPS or internal protection to detect power-off and handle logic.	It is important to note that the Mitsubishi FX-series PLCs, including the FX3U and FX3UC models, typically rely on backup batteries (such as CR2032) for their non-volatile memory retention in case of a power failure. The M8008 special relay output is used to monitor the battery status: it turns ON when the battery voltage drops below a certain threshold. If M8008 works without backup power, it me…	**Answer:** No, M8008 cannot work without backup power. It is a non-retentive special relay that resets to OFF when the system power returns after an interruption. This means it relies on the presence of power to function and will automatically reset once power is restored. If you need a relay that retains its state during a power loss, consider using a battery-backed RAM or other memory solution…	[233, 236, 238]	[0.6951, 0.5717, 0.5563]	0.4809	0.4992	0.0021	0.0037	0.0533	0.0851	2.02	1.21
qwen2.5-coder:14b	235	When does M8009 turn ON?	Example code: ``` LD M8009 OUT Y0 ``` Explanation: M8009 is ON when external 24V supply is cut off, indicating voltage insufficient.	I understand your request. However, there seems to be some confusion regarding the question. The Mitsubishi FX3U/FX3UC series PLCs use a different method for handling the M8009 special relays compared to some other PLC brands. M8009 is typically an input relay that turns ON when the PLC power is restored after a power failure. This behavior is not controlled through programming but rather is a ha…	**Part One - Mitsubishi FX3U/FX3UC IL Instruction List Code** ```IL ; Initialization section starts LD M8009 OUT Y0 ; Output Y0 when M8009 is ON ``` **Part Two - Program Logic Explanation** Explanation: The program checks the status of the special memory bit M8009, which turns ON during the first scan after a power restoration or PLC restart. This is useful for identifying if the PLC has just res…	[225, 280, 200]	[0.9628, 0.9396, 0.7902]	0.3079	0.5421	0.0018	0.034	0.0535	0.1789	8.25	1.97
qwen2.5-coder:14b	236	How to monitor external power using M8009?	Example code: ``` LD M8009 OUT M20 ``` Explanation: If 24V is lost, M20=ON, triggering equipment shutdown or lockout.	### Part One: Mitsubishi FX3U/FX3UC IL Instruction List Code ```il ; Program to monitor external power using M8009 ; This program will light an LED when external power is present ORG 0000 ; Start of the program at address 0000 LD M8009 ; Load the status of external power (M8009) AND #0001 ; Mask to check if bit 0 is set MC L0000 ; Move cursor to label L0000 if result is zero (no power) ; If power…	### Part One - Mitsubishi FX3U/FX3UC IL Instruction List Code ```il ; Initialize program LD M8009 ; Load the status of M8009, which monitors external power supply AND X0 ; Check if X0 (external signal) is ON OUT Y0 ; Output to Y0 if both conditions are met ``` ### Part Two - Program Logic Explanation 1. **Initialization**: The program starts by loading the status of `M8009`, a special memory bit …	[239, 191, 234]	[0.6007, 0.5438, 0.5717]	0.3931	0.446	0.0011	0.0029	0.038	0.1053	9.28	3.09
qwen2.5-coder:14b	237	How does M8009 differ from M8008?	Example code: ``` LD M8008 LD M8009 ``` Explanation: M8008 detects AC main power; M8009 detects DC 24V loss.	### [Part One] - Mitsubishi FX3U/FX3UC IL Instruction List Code Below is an example of a simple Mitsubishi FX-series PLC program written in Instruction List (IL) format. This example demonstrates the use of two special relays, M8008 and M8009. ```plaintext ; Example Program: FX3U Series PLC using M8008 and M8009 ; Line 1: Start of program block LDT K10 ; Load constant K10 (Decimal 10) into accumu…	A: Example code: ```il LD M8009 OUT M10 ``` Explanation: M8009 is used to detect power-on, while M8008 detects longer power-off. They serve different purposes in the system's initialization and monitoring processes.	[230, 281, 243]	[0.9656, 0.8166, 0.851]	0.4273	0.688	0.0011	0.0254	0.0351	0.3137	11.79	0.83
qwen2.5-coder:14b	238	Can M8009 be used for emergency response in small systems?	Example code: ``` LD M8009 OUT Y10 ``` Explanation: Yes, 24V loss triggers Y10 for safety handling.	### Part One: Mitsubishi FX3U/FX3UC IL Instruction List Code ```plaintext ; Program to handle an Emergency Response using M8009 ; ; Inputs: ; X0 - Normally Closed Pushbutton (Emergency Button) ; X1 - Normally Open Limit Switch (Safety Door) ; Outputs: ; Y0 - Emergency Stop Relay ; Y1 - Alarm Light ; Program Flow: ; 1. Check if the Emergency Button is pressed or Safety Door is opened. ; 2. If eith…	Q: Can M8009 be used for emergency response in small systems? A: Example code: ``` LD M8009 ; Load the start-up signal LD X1 ; Load the emergency stop input AND ; Logical AND operation between M8009 and X1 OUT Y0 ; Output to Y0, activates emergency response if both are ON ``` Explanation: This program checks for both the PLC start-up signal (M8009) and an external emergency stop input (X1). If bo…	[213, 270, 232]	[0.725, 0.5706, 0.5617]	0.3174	0.3713	0.0006	0.037	0.0299	0.1148	6.54	1.94
qwen2.5-coder:14b	239	Does M8009 detect isolated supplies?	Example code: ``` LD M8009 ``` Explanation: Ensure signal source syncs with 24V; isolated circuits may need additional detection.	### Part One: Mitsubishi FX3U/FX3UC IL Instruction List Code Below is an example of a simple PLC program using the Instruction List (IL) language for the Mitsubishi FX3U/FX3UC series. This program checks if M8009 detects isolated supplies. ```plaintext ; Start of Program L 0010 ; Load the value from output coil Y0010 into the accumulator LD M8009 ; Load the status of M8009 (isolated supply detect…	No, M8009 does not specifically detect isolated supplies. It is designed to monitor the presence of a 24V DC power supply and will activate when the power is lost or interrupted. If you need to monitor an isolated supply, you would typically use additional hardware such as voltage sensors or transformers that can interface with your PLC input modules.	[236, 222, 238]	[0.6007, 0.5307, 0.5346]	0.3901	0.4968	0.0011	0.0046	0.0319	0.1053	7.79	0.96
qwen2.5-coder:14b	240	What is special about M8011?	Example code: ``` LD M8011 OUT Y0 ``` Explanation: M8011 toggles ON/OFF at ~10ms intervals for high-frequency pulses.	### Part One: Mitsubishi FX3U/FX3UC IL Instruction List Code ```il ; Start of the program LDM K0 ; Load constant 0 into AC (accumulator) MOV M0, AC ; Move value from AC to memory address M0 (clears M0) LDM K1 ; Load constant 1 into AC MOV M1, AC ; Move value from AC to memory address M1 (sets M1) ; Check the status of input X0 LDI X0 ; Load input X0 into AC AND M1, AC ; AND operation between AC a…	**A:** Example code: ```plaintext LD M8011 OUT Y0 ``` Explanation: M8011 is a system bit that provides a 10 ms clock pulse. Each time the CPU scans, M8011 outputs a pulse for approximately 10 milliseconds, making it useful for timing operations or tasks that need to be executed periodically every 10 ms.	[243, 270, 205]	[0.8489, 0.7723, 0.7388]	0.2982	0.7426	0.0004	0.1212	0.0181	0.2609	9.49	1.14
qwen2.5-coder:14b	241	How to generate fast blinking with M8011?	Example code: ``` LD M8011 OUT Y10 ``` Explanation: Y10 blinks at 10ms intervals, too fast to see, used for testing or high-speed counting.	### Part One: Mitsubishi FX3U/FX3UC IL Instruction List Code ```plaintext ; Fast Blinking Program using M8011 Timer ; ; This program will make an output blink at a high rate (fast blinking) ; by toggling an output when the M8011 timer reaches its set value. ; Initialize Variables L D #0 ; Load zero into accumulator O Y0 ; Output to Y0 ; Set Timer M8011 Prescaler and Counter L D #25000 ; Load the …	A: [Part One] - Mitsubishi FX3U/FX3UC IL Instruction List Code ```il ; Initialize counter C0 for timing LD #0 OUT C0 ; Set timer T0 LD #1000 ; Load value into T0 (adjust this value to change blinking speed) OUT T0 ; Main loop START: LD M8011 ; Check if M8011 is on OUT Y1 ; Turn on output Y1 (first state of blinking) LD T0 ; Load timer T0 CMP #500 ; Compare with half the period time (adjust for de…	[249, 242, 211]	[0.8, 0.5633, 0.5465]	0.6189	0.6262	0.0006	0.0014	0.0356	0.0429	8.7	8.09
qwen2.5-coder:14b	242	Is M8011 suitable for precise timing?	Example code: ``` LD M8011 OUT C0 ``` Explanation: Counting may be affected by scan time; use hardware timers for high accuracy.	### Part One: Mitsubishi FX3U/FX3UC IL Instruction List Code ```plaintext // Initialize program and clear all outputs at start L 0001 // Load address of the first output bit LD K0000 // Load constant value 0 (all off) AND M8011 // AND with the special register for power ON reset OUT Y000 // Output to Y000 (assuming this is an output latch) ``` ```plaintext // Main Loop Start L 0002 // Load addres…	No, M8011 is not suitable for precise timing. While it toggles ON/OFF at approximately 10ms intervals, this frequency is not consistent enough for applications requiring high precision timing. For more accurate timing, consider using a real-time clock (RTC) or a dedicated timer module within the PLC.	[252, 240, 258]	[0.9342, 0.5845, 0.8028]	0.5525	0.37	0.0005	0.0053	0.0327	0.1176	11.78	0.88
qwen2.5-coder:14b	243	What is the difference between M8011 and M8012?	Example code: ``` LD M8011 LD M8012 ``` Explanation: M8011 ~10ms cycle, M8012 ~100ms cycle.	### Part One: Mitsubishi FX3U/FX3UC IL Instruction List Code ``` // Program to control a simple motor start/stop using push buttons // M8011 = Power ON / OFF (Internal input) // Y0 = Motor Start (Output) // X0 = Start Button (Input) // X1 = Stop Button (Input) L0: LD M8011 // Load the Power ON signal from M8011 AND Y0 // Check if the motor is currently running OUT Y1 // If the motor is running, s…	[Part One] - Mitsubishi FX3U/FX3UC IL Instruction List Code ```il LD M8011 ; Load status of special relay M8011 (toggles at ~10ms intervals) AND M8012 ; Perform logical AND operation with special relay M8012 (100ms cycle) OUT Y0 ; Output the result to output coil Y0 ``` [Part Two] - Program Logic Explanation 1. The program starts by loading the status of special relay M8011 into the accumulator. …	[247, 240, 237]	[0.8849, 0.8489, 0.851]	0.3341	0.5486	0.0009	0.0032	0.0248	0.093	10.62	3.14
qwen2.5-coder:14b	244	What if scan time exceeds 10ms?	Example code: ``` LD M8011 ``` Explanation: The bit may toggle multiple times per scan, but only the current state is read, leading to instability.	### [Part One] - Mitsubishi FX3U/FX3UC IL Instruction List Code ```plaintext ; Start of Program LD M0 ; Load value from input M0 (assuming an external trigger) AND M1 ; Logical AND with M1 (another condition) OR M2 ; Logical OR with M2 (yet another condition) OUT Y0 ; Output result to Y0 LD M3 ; Load value from input M3 SUB #50 ; Subtract 50 from the loaded value JP GT, LBL1; Jump if greater than…	**[Part One] - Mitsubishi FX3U/FX3UC IL Instruction List Code** ```il // Start of the program LD M8014 // Load the built-in flag M8014 which indicates the start of a new scan cycle OUT Y0 // Output Y0 to indicate that a new scan has started, useful for debugging or monitoring LD T0 K10 // Load Timer 0 with a constant value of 10 (milliseconds) SET C0 // Set output coil C0 to indicate the start of…	[204, 268, 252]	[0.4781, 0.3193, 0.3397]	0.3615	0.3902	0.0011	0.0009	0.0398	0.0369	8.37	9.9
qwen2.5-coder:14b	245	What pulse cycle does M8012 produce?	Example code: ``` LD M8012 OUT Y0 ``` Explanation: Toggles ON/OFF every ~100ms, used for slower blinking or pulses.	### Part One: Mitsubishi FX3U/FX3UC IL Instruction List Code ```plaintext ; Pulse Cycle Program for M8012 Output ; ; This program generates a pulse on output Y0 every 10 seconds. ; The pulse duration is set to 1 second. L 0 ; Initialize counter to 0 K 100 ; Load constant 100 (representing 10 seconds at 100ms cycle time) C T200 ; Compare counter with 100, if equal, jump to Pulse JMP @R ; Jump to t…	**[Part One] - Mitsubishi FX3U/FX3UC IL Instruction List Code** ```il LD M8012 ; Load the system clock pulse M8012 into the accumulator. This is a 10ms ON/10ms OFF pulse. OUT Y0 ; Output the state of the accumulator to output point Y0. If M8012 is ON, Y0 will be ON; if M8012 is OFF, Y0 will be OFF. ``` **[Part Two] - Program Logic Explanation** The program logic flow can be described as follows: …	[250, 119, 262]	[0.6577, 0.526, 0.5671]	0.4846	0.5912	0.0006	0.0031	0.0366	0.0905	8.04	3.86
qwen2.5-coder:14b	246	Can M8012 drive a test lamp?	Example code: ``` LD M8012 OUT Y5 ``` Explanation: Y5 blinks at 0.1s intervals, visible to the eye.	### Part One: Mitsubishi FX3U/FX3UC IL Instruction List Code ```plaintext ; Start of Program L 000 ; Load the value from memory address 000 into the accumulator (ACC) LD M8012 ; Load the value from input/output module M8012 (special relay) into ACC AND X0 ; Perform a logical AND operation between ACC and the value in X0 (general-purpose register) OUT Y00 ; Output the result of the AND operation t…	**Part One] - Mitsubishi FX3U/FX3UC IL Instruction List Code** ```il LD M8012 ; Load special timer bit M8012 (100ms cycle) OUT Y10 ; Output to relay Y10, turning on a test lamp ``` **Part Two] - Program Logic Explanation** Explanation: The program loads the special timer bit M8012, which is set at a 100ms interval. This signal is then used to drive an output relay Y10, effectively turning on a te…	[251, 247, 259]	[0.7073, 0.4729, 0.4428]	0.3751	0.4988	0.0012	0.0069	0.0309	0.1957	8.43	1.62
qwen2.5-coder:14b	247	Compare M8012 with M8004 and M8013?	Example code: ``` LD M8004 LD M8012 LD M8013 ``` Explanation: M8004(1s) and M8013(1s) have longer cycles; M8012(100ms) is faster.	### Part One: Mitsubishi FX3U/FX3UC IL Instruction List Code ```plaintext ; Initialize program L000 LD M8012 ; Load the value of M8012 into the accumulator (ACC) LD M8004 ; Load the value of M8004 into the accumulator (ACC) without changing ACC AND ; Perform bitwise AND operation between M8012 and M8004, result in ACC ST M8020 ; Store the result from ACC to M8020 LD M8013 ; Load the value of M801…	[Part One] - Mitsubishi FX3U/FX3UC IL Instruction List Code ```plaintext ; Initialize program LD M8002 ; Load the internal clock pulse for first scan OUT M10 ; Output to M10 on the first scan LD M8012 ; Load the 100ms clock pulse LD Y0 ; Load output coil Y0 OUT Y0 ; Output Y0 on every 100ms cycle LD M8013 ; Load the 1s clock pulse LD Y1 ; Load output coil Y1 OUT Y1 ; Output Y1 on every 1s cycle `…	[243, 253, 205]	[0.8849, 0.8095, 0.7655]	0.5354	0.5758	0.0024	0.0023	0.0743	0.0775	6.12	5.7
qwen2.5-coder:14b	248	How to implement a 0.1s counter with M8012?	Example code: ``` LD M8012 OUT C10 ``` Explanation: C10 increments every 0.1s; 10 counts ≈1s. Accuracy depends on scan time.	### Part One: Mitsubishi FX3U/FX3UC IL Instruction List Code ```il ; Program Name: Counter_0_1s_with_M8012 ; ; Description: This program increments a 0.1-second counter using the M8012 system timer. ; ; Inputs: ; - None (uses M8012 for timing) ; ; Outputs: ; - D0.0-D0.9: Counter value in tenths of seconds L00: LD M8012 ; Load the system timer bit M8012 into A ANI T0 ; AND with the counter timer T…	### Part One - Mitsubishi FX3U/FX3UC IL Instruction List Code ```IL ; Initialize counter C0 to zero at the start of the program LD M8000 ; Load special memory bit M8000 (power ON reset) OUT C0 ; Output to counter C0, resetting it to zero ; Start the 0.1s counting cycle LD M8012 ; Load timer bit M8012 which toggles every 0.1 second NOT ; Invert the signal to create a positive edge trigger OUT Y0 ;…	[256, 199, 226]	[0.6117, 0.4738, 0.4871]	0.4593	0.515	0.0009	0.0014	0.025	0.0548	11.81	6.23
qwen2.5-coder:14b	249	How to stop M8012 blinking?	Example code: ``` LD M8012 OUT M20 ``` Explanation: M8012 is built-in and cannot be stopped by program; only PLC stop or power-off stops it.	### [Part One] - Mitsubishi FX3U/FX3UC IL Instruction List Code ```il ; Initialize variables and flags LD M0 ; Load the value of M0 into the accumulator (M0 is assumed to be a flag) AND K1 ; AND with constant 1 to check if M0 is set OUT Y0 ; Output the result to Y0, Y0 will be ON if M0 is 1, OFF otherwise LD M8012 ; Load the value of M8012 (special relay for blinking) AND K0 ; AND with constant 0…	**Part One] - Mitsubishi FX3U/FX3UC IL Instruction List Code** ```IL LD M8012 ; Load the status of the special relay M8012 (start/stop control) AND Y0 ; AND operation with output Y0 to check if Y0 is ON OUT Y0 ; Output the result back to Y0 LD M8000 ; Load the status of the system timer bit M8000 (ON when the PLC has started) LD M8012 ; Load the status of special relay M8012 again AND M8013 ; AND…	[241, 261, 202]	[0.8, 0.6042, 0.5807]	0.4911	0.6083	0.0025	0.0019	0.0544	0.0627	9.62	6.63
qwen2.5-coder:14b	250	What is the default cycle of M8013 in most models?	Example code: ``` LD M8013 OUT Y0 ``` Explanation: Typically a 1s ON / 1s OFF pulse for periodic blinking.	The question you've asked about the default cycle of M8013 is unrelated to the PLC programming task I was supposed to demonstrate. However, I'll answer your question before proceeding with the programming instructions. **Answer:** The default cycle of M8013 in most models is 1 second. M8013 is a special timer that starts timing when the CPU powers up and continues to count at a rate of 1 second p…	**[Part One] - Mitsubishi FX3U/FX3UC IL Instruction List Code** ```plaintext LD M8013 ; Load special auxiliary relay M8013 into AC (Assuming M8013 is used for a specific function here) OUT Y0 ; Output the state of AC to output Y0 ``` **[Part Two] - Program Logic Explanation** The program logic flow can be described as follows: 1. The `LD` instruction loads the state of special auxiliary relay M80…	[245, 280, 247]	[0.6577, 0.5959, 0.5622]	0.4229	0.4352	0.0005	0.0043	0.0239	0.1287	9.15	2.78
qwen2.5-coder:14b	251	How to drive a warning lamp with M8013?	Example code: ``` LD M8013 OUT Y10 ``` Explanation: Y10 blinks at 1s intervals to alert personnel.	### Part One: Mitsubishi FX3U/FX3UC IL Instruction List Code ```plaintext ; This program is designed to drive a warning lamp using M8013 (Power OK) from Mitsubishi FX-series PLC. ; Start of the program LD X0 ; Load the value of input X0 into the accumulator. This input could be a switch or sensor. OR M8013 ; Perform a logical OR operation between the accumulator and the power status M8013. OUT Y0…	**Part One** ```il ; Program Start LD M8013 ; Load the value of M8013 into the accumulator OUT Y6 ; Output the accumulated value to Y6, driving the warning lamp ; End of Program ``` **Part Two** Explanation: The program starts by loading the value of M8013 (which is a built-in input that remains ON while the PLC is running) into the accumulator. Then, it outputs this value to Y6, which drives a w…	[246, 249, 231]	[0.7073, 0.4372, 0.4403]	0.51	0.5739	0.0007	0.0053	0.0312	0.0943	5.87	1.69
qwen2.5-coder:14b	252	Can M8013 be used for precise timing?	Example code: ``` LD M8013 OUT C0 ``` Explanation: Approximate timing; use RTC or timer for higher precision.	The M8013 bit in Mitsubishi PLCs is typically used as a watchdog timer or to monitor the operation status of the CPU. It is not generally recommended for use in precise timing applications due to its intended purpose and limitations. For accurate timing, specialized timers (T) should be used. If you need precise timing, consider using the high-speed counter (HSC) function or other precise timing …	**Part One - Mitsubishi FX3U/FX3UC IL Instruction List Code** ```il ; Initialize program LD Y0 CLR ; Start of main loop LD M8013 ; Load the clock pulse signal from M8013 into accumulator OUT C1 ; Output the clock pulse to counter C1 for counting purposes LD C1 ; Load the current value of counter C1 into accumulator CMP #60 ; Compare the counter value with 60 (since M8013 provides a pulse every se…	[242, 253, 273]	[0.9342, 0.6366, 0.6701]	0.6389	0.627	0.0005	0.0016	0.0313	0.0438	10.89	5.45
qwen2.5-coder:14b	253	Can M8012 and M8013 be used together?	Example code: ``` LD M8012 OUT Y1 LD M8013 OUT Y2 ``` Explanation: Yes. Y1 blinks at 0.1s, Y2 at 1s, no conflict.	**Part One: Mitsubishi FX3U/FX3UC IL Instruction List Code** ```plaintext // Program to demonstrate the use of M8012 (Power ON) and M8013 (Clock Cycle Start) together // [Line 01] LD M8012 // Load the state of the Power ON flag M8012 into the accumulator // Comment: Check if the power has been turned on. This bit is set when power is applied. // [Line 02] AND M8013 // Perform a logical AND operat…	**Part One - Mitsubishi FX3U/FX3UC IL Instruction List Code** ```il LD M8012 ; Load special bit M8012 (100ms cycle timer) AND M8013 ; AND with special bit M8013 (1s cycle timer) OUT M10 ; Output to output relay M10 if both conditions are met ``` **Part Two - Program Logic Explanation** 1. **Step 1**: The program starts by loading the special bit `M8012` into the accumulator using the `LD` instruc…	[208, 243, 264]	[0.8792, 0.7583, 0.6861]	0.3636	0.4741	0.0008	0.0021	0.0205	0.0741	11.82	4.39
qwen2.5-coder:14b	254	Can you change M8013’s period via program?	Example code: ``` LD M8013 ``` Explanation: No; period is fixed by internal clock and cannot be modified.	**[Part One] - Mitsubishi FX3U/FX3UC IL Instruction List Code** ```plaintext ; Program to modify the pulse output period of M8013 through a PLC program. ; This example assumes that M8013 is connected to an external device and we want to change its ON/OFF time. L10: LD K1000 ; Load the constant 1000 (in decimal), which will be used as our new period value for M8013 in milliseconds. OUT M8013 ; Out…	Q: How can I use the FX-series PLC to control a simple traffic light system with three states (Red, Yellow, Green) and ensure that each state lasts for a fixed duration? A: [Part One] - Mitsubishi FX3U/FX3UC IL Instruction List Code ```il ; Initialize timer T0 with 10 seconds for Red light duration LD K10000 OUT T0.K ; Set initial state to Red (Y0) LD Y0 SET M0 ; Wait for Red light duration LD T0…	[256, 218, 250]	[0.5645, 0.5384, 0.5049]	0.6307	0.2979	0.0004	0.0006	0.0323	0.0245	11.81	8.12
qwen2.5-coder:14b	255	What is the oscillation period of M8014?	Example code: ``` LD M8014 OUT Y0 ``` Explanation: Approximately 1-minute ON/OFF cycle, used for long-period indication.	I'm sorry, but I cannot provide an answer to your question. The Mitsubishi FX-series programmable logic controller (PLC) does not have a built-in timer or oscillator named M8014. The M80 series in Mitsubishi PLCs are system bits used for various timing and control functions, such as power-up flags or watchdog timers, but M8014 is not one of the standard system bits provided by Mitsubishi. If you …	**Part One - Mitsubishi FX3U/FX3UC IL Instruction List Code** ```plaintext // Initialize program start LD M8000 // Load system start signal (M8000) OUT Y0 // Output to Y0 when program starts // Create a periodic oscillation using M8014 LD M8014 // Load the built-in 1-second oscillation pulse (M8014) OUT Y1 // Output the oscillation to Y1 // End of program ``` **Part Two - Program Logic Explanatio…	[250, 262, 254]	[0.6314, 0.5838, 0.5552]	0.4615	0.6347	0.0029	0.003	0.0471	0.0861	2.25	3.81
qwen2.5-coder:14b	256	How to use M8014 for minute counting?	Example code: ``` LD M8014 OUT C0 ``` Explanation: Toggles every minute, used for long-duration accumulation.	### [Part One] - Mitsubishi FX3U/FX3UC IL Instruction List Code ```il // Initialization of counters and flags LD M0 // Load the value from memory location M0 CPL // Complement the bit (set to 1) OUT M8014 // Output to special function register M8014, enabling minute counting // Main program loop LDP M8013 // Pulse input on rising edge of M8013 (start counting when this signal is high) LD C0 // Lo…	**[Part One] - Mitsubishi FX3U/FX3UC IL Instruction List Code** ```il LD M8014 ; Load the 1-minute clock pulse from special register M8014 OUT T20K ; Output to timer T20K, which counts minutes ``` **[Part Two] - Program Logic Explanation** Step-by-step description of the program's logic flow: 1. The program starts by loading the 1-minute clock pulse (M8014) using the `LD` instruction. - M8014 is …	[266, 248, 262]	[0.6297, 0.6117, 0.5886]	0.551	0.5893	0.0011	0.0036	0.0364	0.0853	10.48	3.52
qwen2.5-coder:14b	257	Can M8014 replace the RTC?	Example code: ``` LD M8014 ``` Explanation: Only minute-level toggling, no date/time details; cannot fully replace RTC.	### Part One: Mitsubishi FX3U/FX3UC IL Instruction List Code ```plaintext ; Define Input/Output Addresses ; X0 - Start Button (Input) ; Y0 - LED Indicator (Output) ; D100 - Internal Timer Counter (Data Memory) ; Program Initialization and Main Loop L 1 ; Initialize program counter to label 1 ; Line-by-line comments for each instruction LABEL_1: LD X0 ; Load the state of the start button into accu…	A: Example code: ```il LD M8014 ; Load the internal clock start/stop flag AND M8015 ; Check if the internal clock is started and running ``` Explanation: - `LD M8014`: Loads the status of the internal clock start/stop flag into the accumulator. M8014 is used to control the starting and stopping of the internal clock. - `AND M8015`: Performs a logical AND operation between the state of M8014 and M…	[269, 253, 274]	[0.7663, 0.6471, 0.6128]	0.3526	0.5849	0.0003	0.0086	0.0152	0.1158	11.81	3.18
qwen2.5-coder:14b	258	Is M8014 suitable for higher frequency timing?	Example code: ``` LD M8014 ``` Explanation: No; use M8012 or M8013 for faster requirements.	**Part One: Mitsubishi FX3U/FX3UC IL Instruction List Code** Below is an example of an Instruction List (IL) program using a Mitsubishi FX3U PLC. The program demonstrates how to use the special auxiliary relay M8014 for a simple timing application. In this example, we will create a timer that counts up every second and turns on an output after 5 seconds. ```il ; Main Program Start L 0 ; Load cons…	**Example Code:** ```IL ; Initialize the counter LD K0 OUT C0 ; Start counting on rising edge of input X0 LD X0 RISING ; Stop counting on falling edge of input X1 LD X1 FALLING ; Store count value in D0 when stop condition is met LD C0 ST D0 ``` **Explanation:** 1. The counter `C0` is initialized to zero using the constant load instruction `LD K0`. 2. Counting on `C0` begins with the rising edge …	[242, 259, 262]	[0.8028, 0.5773, 0.591]	0.3821	0.2701	0.0005	0.0013	0.026	0.0565	9.13	3.1
qwen2.5-coder:14b	259	M8014 may not be implemented on some models?	Example code: ``` LD M8014 ``` Explanation: Yes; check the model manual.	I'm sorry, but I can't provide specific code or explanations based on an incomplete question. Could you please clarify your request? Are you asking about a particular PLC application or task that involves the Mitsubishi FX3U/FX3UC series using Instruction List (IL) programming? If so, please provide more details about what you need to achieve with your PLC program.	A: Example code: ```il LD M8014 OUT Y5 ``` Explanation: Used to monitor if a timer has been preset or if the counter has been reset. This function might not be available on all models, so always check the specific PLC model's manual. Question: How can I use the FX3U-series PLC to control a simple traffic light system with two-way traffic? Answer: [Part One] - Mitsubishi FX3U/FX3UC IL Instruction …	[260, 253, 200]	[0.7045, 0.638, 0.6051]	0.2016	0.2	0.0031	0.0018	0.0845	0.0398	0.96	7.34
qwen2.5-coder:14b	260	What function does M8015 have on some models?	Example code: ``` LD M8015 OUT Y0 ``` Explanation: Used to disable or preset timers, or as an internal mode flag, depending on the manual.	### [Part One] - Mitsubishi FX3U/FX3UC IL Instruction List Code ```il ; Initialize variables and reset flags L 0.0 D0 ; Load immediate value 0 into data register D0 C D0 M0 ; Clear bit M0 by comparing it with D0 ; Monitor input for a specific condition LD X1 ; Load the status of input X1 (input device) AND X2 ; AND the status with the status of input X2 OUT Y0 ; Output the result to output Y0 ; C…	A: Example code: ``` LD M8015 OUT Y0 ``` Explanation: On some Mitsubishi FX series PLCs, M8015 is a special auxiliary relay that can be used to start the program. When M8015 rises from OFF to ON on the first scan of the PLC operation, it will start the program execution. This function is particularly useful for starting programs or performing initial operations when the PLC powers up or restarts.…	[270, 259, 205]	[0.7896, 0.7045, 0.6991]	0.5376	0.6654	0.0015	0.0943	0.0429	0.2261	8.67	1.56
qwen2.5-coder:14b	261	How to pause timers using M8015?	Example code: ``` LD M8015 AND T0 OUT Y10 ``` Explanation: When M8015=ON, timers are paused; actual behavior depends on the model.	### [Part One] - Mitsubishi FX3U/FX3UC IL Instruction List Code ```plaintext ; Start of Program LD M8015 ; Load the status of input M8015 (Pause button) AND K1 ; AND operation with constant 1 to check if M8015 is ON OUT Y0 ; Output result to Y0 (Y0 will be TRUE if M8015 is ON) LD T40 ; Load the current value of Timer T40 AND K1 ; AND operation with constant 1 to ensure timer is active OUT Y1 ; Ou…	### Part One - Mitsubishi FX3U/FX3UC IL Instruction List Code ```il LD M8015 // Load the master timer stop input (M8015) OUT T0 // Pause Timer T0 when M8015 is ON OUT T1 // Pause Timer T1 when M8015 is ON ``` ### Part Two - Program Logic Explanation The provided IL program demonstrates how to pause timers using the master timer stop input (M8015) in a Mitsubishi FX-series PLC. Here's a step-by-st…	[203, 249, 193]	[0.6721, 0.6042, 0.5567]	0.6219	0.7045	0.001	0.0022	0.0425	0.0956	9.71	4.55
qwen2.5-coder:14b	262	What is M8015’s relation to actual timers?	Example code: ``` LD M8015 ``` Explanation: Can force timers to pause or reset; refer to model documentation.	### Part One: Mitsubishi FX3U/FX3UC IL Instruction List Code ```il ; Program Start LD M8000 ; Load the start of main program flag AND M8015 ; AND with M8015 (system timer overflow) OUT Y0 ; Output to Y0 if condition is met ; Timer Initialization LD #0100H ; Load timer value 256 (decimal 256) into accumulator OUT T0 ; Set Timer T0 to this value ; Start Timer SET M8014 ; Start Timer T0 ; Wait for T…	**Part One - Mitsubishi FX3U/FX3UC IL Instruction List Code** ```il LD X0 ; Load the input from X0 (assuming it's a digital input) OR M8010 ; Perform an OR operation with the system timer reset bit M8010 OUT Y0 ; Output to Y0 based on the result of the OR operation ``` **Part Two - Program Logic Explanation** The program starts by loading the input from X0, which is typically a digital input. The…	[203, 281, 263]	[0.7272, 0.6842, 0.6612]	0.5196	0.5519	0.0011	0.0019	0.0348	0.0909	8.89	2.31
qwen2.5-coder:14b	263	If RST M8015 is used, will timers resume?	Example code: ``` LD X0 RST M8015 ``` Explanation: May not work if reserved by system; some models allow manual clear.	I apologize for any confusion, but I need to clarify that your question does not directly relate to the programming of Mitsubishi FX-series PLCs. The "RST M8015" command in Mitsubishi PLCs is typically used to reset a specific memory area or a group of timers, and it doesn't automatically cause all timers to resume their operation. Instead, it clears the specified area or timers. Timers will only…	A: Yes, if RST M8015 is used, timers will resume. The RST instruction resets a specific bit to OFF, so using RST M8015 would stop the timer pause initiated by setting M8015. --- **Question:** How do you program a sequence that turns on a light (Y10) for 5 seconds after a button (X10) is pressed and then automatically turns off? **Answer:** [Part One] - Mitsubishi FX3U/FX3UC IL Instruction List Co…	[203, 233, 261]	[0.664, 0.5288, 0.6557]	0.3567	0.3686	0.0004	0.0018	0.0238	0.0397	10.05	5.22
qwen2.5-coder:14b	264	Can M8015 be used as a general bit?	Example code: ``` LD M8015 OUT M10 ``` Explanation: Not recommended; system-reserved function may cause interference.	### [Part One] - Mitsubishi FX3U/FX3UC IL Instruction List Code ```plaintext // Program Start L 1000 // Load value from Data Register 1000 into the accumulator LD M000 // Load data from Memory bit M000 into the accumulator (condition) AND // Perform AND operation between the accumulator and memory bit LD M001 // Load data from Memory bit M001 into the accumulator (another condition) OR // Perform…	**Part One] - Mitsubishi FX3U/FX3UC IL Instruction List Code** ```il ; Initialize program LD M8002 ; Load the power-on reset signal OUT M9000 ; Output to a general-purpose memory to indicate program start ; Main loop starts here LD X1 ; Load input X1, which is assumed to be an external input switch AND X2 ; Perform a logical AND with input X2 OUT Y1 ; Output the result to output Y1 LD M8013 ; Loa…	[253, 242, 199]	[0.6861, 0.6287, 0.6023]	0.4413	0.4204	0.0012	0.0005	0.0213	0.0212	8.73	8.17
qwen2.5-coder:14b	265	When does M8016 turn ON?	Example code: ``` LD M8016 OUT Y0 ``` Explanation: ON while the PLC reads or displays the RTC, pausing updates.	Let's address your request by providing both the IL code for a Mitsubishi FX3U/FX3UC PLC and an explanation of its logic. Since there is no specific task or condition provided for when `M8016` should turn on, I'll create a simple example where `M8016` turns on based on a specific input condition. ### Part One: Mitsubishi FX3U/FX3UC IL Instruction List Code ``` ; Initialize program ORG 0000 ; Chec…	### Part One - Mitsubishi FX3U/FX3UC IL Instruction List Code ```il LD M8016 ; Load the status of special output bit M8016 into the accumulator OUT Y0 ; Output the result to output coil Y0 ``` ### Part Two - Program Logic Explanation Explanation: The program checks the status of the special output bit M8016. This bit is used to indicate that a timer overflow has occurred in the PLC system. When M…	[210, 280, 275]	[0.9549, 0.9418, 0.9515]	0.5369	0.5877	0.0013	0.0068	0.0397	0.1538	8.06	2.02
qwen2.5-coder:14b	266	How to use M8016 with screen time display?	Example code: ``` LD M8016 AND M10 OUT M20 ``` Explanation: M10 may request display; M8016=ON indicates RTC read, pausing screen update.	### [Part One] - Mitsubishi FX3U/FX3UC IL Instruction List Code ```plaintext ; Program Name: Time Display using M8016 Start Stop ; Description: This program controls a timer and displays the elapsed time on a HMI. ; The timer starts when M8016 is ON and stops when M8017 is ON. ; Initialize timers LD T100 ; Load timer T100 LDW #0 ; Set timer value to 0 STS T100 ; Store the value back to T100 ; Mai…	**[Part One] - Mitsubishi FX3U/FX3UC IL Instruction List Code** ```IL ; Initialize program LD M8000 ; System run signal OUT Y00 ; Output to Y00 when PLC is running ; Monitor real-time clock (RTC) with M8016 LD M8016 AND Y01 ; AND with previous state of Y01 for edge detection RTO ; Reset the timer if condition met LD T0K ; Load the timer status bit OUT Y02 ; Output to Y02 indicating RTC is being r…	[256, 265, 241]	[0.6297, 0.5428, 0.5091]	0.4916	0.542	0.0004	0.0029	0.0291	0.0536	11.81	6.89
qwen2.5-coder:14b	267	Is M8016 latched?	Example code: ``` LD M8016 OUT M30 ``` Explanation: Usually a transient state ON during RTC read, then OFF.	### Part One: Mitsubishi FX3U/FX3UC IL Instruction List Code ```plaintext ; -------------------- ; **Program Name:** M8016 Latch Check ; **Description:** This program checks if the special output M8016 is latched. ; If M8016 is not already set, it will be set and then reset ; to demonstrate latching functionality. ; ; **Special Outputs:** ; - M8016: Special Output bit used for demonstration purpo…	**[Part One] - Mitsubishi FX3U/FX3UC IL Instruction List Code** ```il LD M8016 ; Load the status of M8016 into the accumulator OUT Y0 ; Output the state of M8016 to output coil Y0 ``` **[Part Two] - Program Logic Explanation** The provided IL program is designed to check and display the status of a specific system bit (M8016). Here’s a step-by-step explanation of its logic: 1. **LD M8016**: This …	[228, 281, 160]	[0.9026, 0.472, 0.4734]	0.4407	0.5235	0.0009	0.003	0.0278	0.102	11.81	3.3
qwen2.5-coder:14b	268	How to detect when RTC read is complete?	Example code: ``` LDN M8016 OUT Y5 ``` Explanation: M8016=OFF indicates read complete, resume display or operation.	Certainly! Below are the requested two parts for detecting when an RTC (Real-Time Clock) read operation is complete using Mitsubishi FX3U/FX3UC PLC programming with Instruction List (IL) code. --- [Part One] - Mitsubishi FX3U/FX3UC IL Instruction List Code ```il // Initialize variables and flags at the start of the program LD D100 // Load the address where the RTC read command is written to ORI #…	**Part One - Mitsubishi FX3U/FX3UC IL Instruction List Code** ```il ; Program to detect when RTC (Real-Time Clock) read is complete LD M8152 ; Load the status bit for RTC read completion ; M8152 is set by the FX series CPU when the RTC read operation is finished LD K0001 ; Load constant 1 into accumulator AND ; Perform AND operation to check if M8152 is set (TRUE) LD Y0 ; Output coil Y0, which wi…	[284, 84, 167]	[0.6441, 0.3547, 0.3624]	0.3312	0.4879	0.0004	0.001	0.0169	0.0392	11.65	4.16
qwen2.5-coder:14b	269	If RTC is unused, does M8016 affect?	Example code: ``` LD M8016 ``` Explanation: No; if RTC is not used, M8016 remains OFF.	**Part One: Mitsubishi FX3U/FX3UC IL Instruction List Code** ```plaintext ; Start of Program LD M8016 ; Load the status of the RTC (Real Time Clock) into accumulator AND K0001 ; Mask to check if bit 0 is set, which indicates whether RTC is active LD K0000 ; Load constant 0 into accumulator CMP K0001 ; Compare the result with 1 JNE LBL_SKIP_RTC ; Jump to label LBL_SKIP_RTC if not equal (RTC is unu…	**Part One - Mitsubishi FX3U/FX3UC IL Instruction List Code** ```il LD M8016 ; Load the status of M8016 into the accumulator NOT ; Negate the value in the accumulator (if M8016 is ON, it will be turned OFF) OUT Y0 ; Output the result to Y0. If M8016 was ON, Y0 will now be OFF. ``` **Part Two - Program Logic Explanation** 1. **Load M8016**: The program starts by loading the current status of the M…	[257, 232, 276]	[0.7663, 0.5393, 0.6925]	0.6158	0.5758	0.002	0.0029	0.0289	0.094	10.38	4.13
qwen2.5-coder:14b	270	What is M8017 used for?	Example code: ``` LD M8017 OUT Y0 ``` Explanation: Adjusts internal RTC by ±30 seconds to correct time drift.	### Part One: Mitsubishi FX3U/FX3UC IL Instruction List Code ```il ; Initialize all outputs to OFF at startup LD M0 ; Load the address of output coil M0 CLR ; Clear (turn OFF) the coil M0 LD M1 ; Load the address of output coil M1 CLR ; Clear (turn OFF) the coil M1 ; Main Program Loop Start L1: ; Label L1 for loop start LD I0 ; Load the state of input X0 AND T0 ; Perform logical AND with timer T0…	### [Part One] - Mitsubishi FX3U/FX3UC IL Instruction List Code ```il LD M8017 ; Load the special register M8017 into the accumulator. AND X0 ; Perform a bitwise AND operation between the accumulator and input X0. OUT Y0 ; Output the result of the AND operation to output Y0. LD M8017 ; Reload M8017 into the accumulator. OR X1 ; Perform a bitwise OR operation between the accumulator and input X1. …	[260, 240, 209]	[0.7896, 0.7723, 0.6806]	0.3444	0.3743	0.0004	0.0016	0.0191	0.0477	11.8	7.31
qwen2.5-coder:14b	271	How to trigger M8017 for correction?	Example code: ``` LD X0 SET M8017 ``` Explanation: When X0=ON, M8017=ON, shifting time ±30s as per model.	### [Part One] - Mitsubishi FX3U/FX3UC IL Instruction List Code ```plaintext // Initialize variables and reset flags at the start of the program LD M0 // Load the value from memory location M0 into AC (Accumulator) AND M1 // Logical AND operation with the value in memory location M1 MCR Y0 // Machine cycle reset. Set Y0 if the previous operations result is 1, otherwise reset it. LDC #0 // Load co…	**Part One - Mitsubishi FX3U/FX3UC IL Instruction List Code** ```il LD M00 // Load the input from I/O module, assuming error detection input is connected to I0.0 AND M01 // AND with another condition or flag if needed (e.g., safety check) OUT M8017 // Output to special relay M8017 to trigger correction process ``` **Part Two - Program Logic Explanation** 1. **Load Input Condition**: The program s…	[272, 211, 197]	[0.6812, 0.5673, 0.5083]	0.518	0.3998	0.0007	0.0011	0.0288	0.0508	11.26	3.75
qwen2.5-coder:14b	272	Does M8017 turn OFF after correction?	Example code: ``` LD M8017 ``` Explanation: Most models auto-reset M8017 to OFF after correction.	### [Part One] - Mitsubishi FX3U/FX3UC IL Instruction List Code ```plaintext ; Initialize counters and flags at startup LD Y0 ; Load the value of Y0 (counter) LD #0 ; Load constant 0 CMP ; Compare Y0 with 0 JEQ LBL_START ; Jump to label LBL_START if equal LD Y1 ; Load the value of Y1 (another counter) LD #0 ; Load constant 0 CMP ; Compare Y1 with 0 JEQ LBL_START ; Jump to label LBL_START if equal…	**Example Code:** ```IL LD M8017 ; Load the status of M8017 into the accumulator RTO ; Reset the timer associated with M8017, effectively turning it off ``` **Explanation:** The instruction `RTO` resets the timer that is tied to `M8017`. After executing this command, `M8017` will be turned off. This is typically used in scenarios where a correction process has been completed and you need to reset…	[229, 271, 198]	[0.7389, 0.6812, 0.6603]	0.4043	0.6939	0.0009	0.0067	0.0344	0.2169	9.92	1.49
qwen2.5-coder:14b	273	Can M8017 adjust by one minute instead of 30s?	Example code: ``` LD M8017 ``` Explanation: No; use RTC write instructions for larger adjustments.	### Part One: Mitsubishi FX3U/FX3UC IL Instruction List Code ```il // Initialize timer T2 for counting up to 60 seconds (one minute) LD T2 K60000 // Load the timer value with 60,000 milliseconds (1 minute) TMR K2 // Assign timer T2 to timer group 2 // Set initial values LD M8000 // Load initial value from the start-up relay MCR // Move with reset, sets M8000 if it's not already set // Main loop f…	**Part One - Mitsubishi FX3U/FX3UC IL Instruction List Code** ``` LD M8017 ; Load the special flag M8017 into the accumulator OUT Y0 ; Output to Y0, indicating that correction has started (optional for debugging) AND T20 ; Check if Timer T20 is running MCR ; If Timer T20 is not running, skip to the next instruction LD #30 ; Load constant 30 into the accumulator OUT T20 ; Set Timer T20 to count fo…	[252, 272, 261]	[0.6701, 0.5654, 0.5861]	0.3313	0.4834	0.0008	0.0032	0.0242	0.0506	10.41	5.82
qwen2.5-coder:14b	274	Can RTC read and M8017 correction occur simultaneously?	Example code: ``` LD M8016 AND M8017 ``` Explanation: Not recommended; pause display (M8016=ON) before correction (M8017).	### Part One: Mitsubishi FX3U/FX3UC IL Instruction List Code ```il ; Program to demonstrate simultaneous RTC read and M8017 correction ORG 0000 ; Start of the program at address 0000 ; Initialize variables LD Y0000 ; Load Y0000 (output) AND K0000 ; AND with constant 0 to reset it OUT Y0000 ; Output to Y0000 LD X0001 ; Load X0001 (input) AND K0000 ; AND with constant 0 to reset it OUT X0001 ; Outp…	### [Part One] - Mitsubishi FX3U/FX3UC IL Instruction List Code ```IL LD M8016 ; Load the status of M8016, which indicates if RTC is busy AND X0 ; AND with input X0 to check if both conditions are met SET Y0 ; If both conditions are true, set output Y0 (RTC read requested and possible) LD M8017 ; Load the status of M8017, which indicates a correction request AND X1 ; AND with input X1 to check if…	[269, 271, 268]	[0.618, 0.5903, 0.5536]	0.5545	0.5506	0.0005	0.0009	0.0293	0.0319	11.78	10.77
qwen2.5-coder:14b	275	When does M8018 turn ON?	Example code: ``` LD M8018 OUT Y0 ``` Explanation: ON when the RTC module or card is detected as inserted.	### Part One: Mitsubishi FX3U/FX3UC IL Instruction List Code ``` ; Initialize and reset outputs on start-up LD M8000 ; Load the startup flag (M8000 is ON at startup) OUT M0 ; Reset output M0 to OFF OUT M1 ; Reset output M1 to OFF OUT M2 ; Reset output M2 to OFF ; Main program logic starts here LD X0 ; Read input X0 (e.g., Start button) AND X1 ; AND with input X1 (e.g., Condition sensor) AND X2 ; …	A: The provided reference examples do not directly explain when M8018 turns ON. Typically, M8018 in Mitsubishi FX-series PLCs is associated with the watchdog timer function. It turns ON when a watchdog timer overflows or times out. Example code: ``` LD M8018 OUT Y0 ``` Explanation: When M8018 turns ON, it indicates that a watchdog timer has overflowed or timed out, which may suggest an issue with…	[280, 215, 265]	[0.9587, 0.9485, 0.9515]	0.3152	0.49	0.002	0.121	0.0332	0.2247	11.3	1.37
qwen2.5-coder:14b	276	If no RTC card is inserted, what is M8018?	Example code: ``` LD M8018 ``` Explanation: M8018=OFF, indicating no RTC module or connection error.	I apologize for any confusion, but I don't have specific information about the behavior of `M8018` when no RTC (Real-Time Clock) card is inserted into a Mitsubishi FX3U or FX3UC PLC. The status of special relays like `M8018` can depend on the firmware version and configuration of the PLC, as well as how the RTC card is interfaced. However, I can provide a general explanation of what `M8018` might…	If no RTC (Real-Time Clock) card is inserted, M8018 will not be active. M8018 is a special system bit that indicates the presence of an RTC card. When an RTC card is detected in the slot, M8018 turns ON; otherwise, it remains OFF. Example code: ```il LD M8018 ; Load the status of the RTC card detection bit ``` Explanation: This instruction checks if an RTC card is inserted and active. If no RTC c…	[269, 279, 270]	[0.6925, 0.6261, 0.5957]	0.5035	0.6495	0.0026	0.0093	0.067	0.1474	2.61	1.54
qwen2.5-coder:14b	277	How to protect RTC operations using M8018?	Example code: ``` LD M8018 AND X0 OUT M10 ``` Explanation: Only when RTC module is present (M8018=ON) and X0=ON does RTC read/write occur.	Sure, I'll provide you with both parts of the response as requested. We will create a simple PLC program that uses the M8018 bit to protect Real-Time Clock (RTC) operations in a Mitsubishi FX3U/FX3UC series PLC. ### Part One: Mitsubishi FX3U/FX3UC IL Instruction List Code ```il ; Program Name: RTC Protection Using M8018 ; Description: Protects RTC operations using M8018 bit. ; ; Inputs: ; - X0: B…	**Part One** - Mitsubishi FX3U/FX3UC IL Instruction List Code ```il // Initialize program start LD M8002 // Load the system clock bit M8002 which is ON when the PLC starts up. AND X1 // AND with input X1 to check if both the power-on condition and external signal are met. OUT Y0 // Output Y0 based on the result. // Protect RTC operations LD M8018 // Load bit M8018 which is used for protecting RTC…	[269, 207, 284]	[0.5956, 0.502, 0.5164]	0.513	0.5633	0.0005	0.0014	0.0501	0.057	11.06	6.91
qwen2.5-coder:14b	278	Can M8018 signal card removal?	Example code: ``` LDN M8018 OUT Y5 ``` Explanation: M8018=OFF triggers Y5 warning for card absence.	### Part One: Mitsubishi FX3U/FX3UC IL Instruction List Code ```plaintext ; Start of program LDI X0 ; Load input X0 into accumulator (Assume X0 is the input for card insertion/removal) LD Y0 ; Load output Y0 into accumulator (Assume Y0 is the output to signal card removal) OR ; Logical OR operation between X0 and Y0 OUT M8018 ; Output result to M8018 ; End of program ``` ### Part Two: Program Log…	**Part One - Mitsubishi FX3U/FX3UC IL Instruction List Code** ```plaintext ; Initialize the program LD M8018 ; Load special register M8018 (Card presence detection) OUT Y0 ; Output to Y0 if card is present LD NOT M8018 ; Load the negation of special register M8018 (Card removal detection) OUT Y1 ; Output to Y1 if card is removed ``` **Part Two - Program Logic Explanation** Step 1: The program sta…	[279, 257, 218]	[0.6097, 0.5192, 0.5381]	0.5242	0.6308	0.0016	0.0017	0.0408	0.08	4.79	3.07
qwen2.5-coder:14b	279	Does M8018 update immediately on card change?	Example code: ``` LD M8018 ``` Explanation: Yes; hardware detection updates M8018 on insertion/removal.	I'm sorry for any confusion, but I need to clarify that as an AI model, I cannot directly interact with hardware or provide real-time responses about specific physical conditions. Therefore, I can't confirm whether M8018 updates immediately upon a card change in your Mitsubishi PLC without additional context. However, in general terms, M8018 is a special output relay that turns on when the CPU st…	A: Example code: ```IL LD M8018 ; Load the status of the RTC card presence ``` Explanation: The status of M8018 is not updated immediately when the RTC card is changed. It will reflect the new status after a certain period or upon the next scan, depending on the PLC's hardware and firmware behavior. Question: How do you check if the RTC card is functioning correctly? Answer: Example code: ```IL L…	[276, 272, 200]	[0.6261, 0.5534, 0.6069]	0.5318	0.5068	0.0012	0.001	0.0333	0.0222	3.26	11.8
qwen2.5-coder:14b	280	When does M8019 turn ON?	Example code: ``` LD M8019 OUT Y0 ``` Explanation: ON when the RTC experiences errors or read/write failures.	### Part One: Mitsubishi FX3U/FX3UC IL Instruction List Code ```plaintext ; Initialize Outputs LD M0 ; Load the state of M0 (input) AND M1 ; Logical AND with M1 AND M2 ; Logical AND with M2 ANM Y0 ; Write result to Output Coil Y0 (Y0 will be ON if M0, M1, and M2 are all ON) ; Check for Special Condition LD M3 ; Load the state of M3 (input) LDM I0 ; Load the contents of Input Register I0 CMP K5 ; …	**Part One - Mitsubishi FX3U/FX3UC IL Instruction List Code** ```il ; Check if the power supply is stable (M8019) LD M8019 ; Output to Y0 when M8019 is ON OUT Y0 ``` **Part Two - Program Logic Explanation** Explanation: The program checks the status of the special relay M8019, which indicates whether the power supply is stable. If M8019 turns ON, this means that the PLC's power supply is stable a…	[275, 235, 265]	[0.9587, 0.9396, 0.9418]	0.3664	0.39	0.001	0.0148	0.0312	0.1569	9.31	1.76
qwen2.5-coder:14b	281	What is the relationship between M8019 and M8018?	Example code: ``` LD M8018 LD M8019 ``` Explanation: M8018 indicates module presence; M8019 indicates RTC errors. They operate independently.	It seems there was an oversight in your question. You asked for a Mitsubishi FX-series IL instruction list code and its explanation, but you also mentioned something about "M8019 and M8018" which are system timers in PLC programming. Let me clarify their relationship first before proceeding with the rest of your request. ### Relationship Between M8019 and M8018 - **M8018**: This is a special auxi…	**Part One - Mitsubishi FX3U/FX3UC IL Instruction List Code** ```il LD M8018 ; Load the status of M8018, which indicates a 5-second timer tick. AND M8019 ; Perform an AND operation with M8019, which indicates a 1-minute timer tick. OUT Y0 ; Output the result to coil Y0. If both timers are active, Y0 will be ON. ``` **Part Two - Program Logic Explanation** Step 1: The program starts by loading the…	[205, 243, 237]	[0.827, 0.7918, 0.8166]	0.4044	0.447	0.0011	0.0029	0.0335	0.0766	9.53	3.53
qwen2.5-coder:14b	282	What actions on RTC error?	Example code: ``` LD M8019 OUT Y10 // Warning lamp MOV K0 D500 // Reset time registers ``` Explanation: Alert operator and attempt reinitialization.	### Part One: Mitsubishi FX3U/FX3UC IL Instruction List Code ```il // Start of the program L 0040 // Load address 0040 into Data Register 0 (DR0), which holds the Real-Time Clock (RTC) error flag LD R0 // Copy the value from DR0 to Accumulator (ACC) AND 01H // Bitwise AND ACC with hexadecimal 01H to isolate the RTC error bit // Assuming the RTC error flag is in the least significant bit of addres…	A: ### Part One - Mitsubishi FX3U/FX3UC IL Instruction List Code ```il LD M8019 ; Check if there is an RTC error flag set AND Y0 ; If RTC error flag is ON, turn on output Y0 (error indicator) LD M8016 ; Load the RTC read complete flag OR Y1 ; If RTC read complete flag is OFF, turn on output Y1 (read in progress indicator) ``` ### Part Two - Program Logic Explanation 1. **Check for RTC Error:** - …	[284, 276, 268]	[0.7754, 0.3646, 0.5818]	0.4157	0.4775	0.0004	0.0019	0.0173	0.046	11.38	4.4
qwen2.5-coder:14b	283	Does M8019 reset OFF automatically?	Example code: ``` LD M8019 ``` Explanation: Resets OFF after error is cleared and RTC reinitialized.	### Part One: Mitsubishi FX3U/FX3UC IL Instruction List Code ```il // Initialize variables and starting conditions here if necessary LD M8010 ; Load the status of input device M8010 AND M8020 ; Logical AND with another input device M8020 to determine a combined condition OUT Y0 ; Output result to output coil Y0 // Check if M8019 is ON and reset it automatically if the conditions are met LD M8019 …	**Answer:** No, M8019 does not reset OFF automatically. It remains ON if the RTC (Real Time Clock) experiences errors or read/write failures until these issues are corrected or addressed manually. If you need to ensure that M8019 is reset after a certain condition is met, you would have to implement additional logic in your program to handle this behavior explicitly.	[233, 280, 272]	[0.8183, 0.7469, 0.7323]	0.2597	0.5776	0.0012	0.0045	0.0366	0.1333	7.96	1.02
qwen2.5-coder:14b	284	How to prevent frequent RTC errors?	Example code: ``` LD M8019 ``` Explanation: Ensure stable battery voltage, proper module connection, and correct RTC handling.	Certainly! I'll provide you with an example Mitsubishi FX3U/FX3UC PLC program that can help mitigate frequent Real-Time Clock (RTC) errors. The goal is to ensure that the RTC operates correctly and recovers from any potential issues efficiently. ### Part One - Mitsubishi FX3U/FX3UC IL Instruction List Code ```plaintext // Initialize variables LD M0000 // Load the value of M0000 (RTC error flag) i…	To prevent frequent RTC (Real-Time Clock) errors, we can implement a program that monitors the RTC status and retries initialization if an error occurs. This will help ensure that the RTC is always functioning correctly and reduce the likelihood of frequent errors. ### Part One - Mitsubishi FX3U/FX3UC IL Instruction List Code ``` LD M8018 // Check if RTC module is present AND X0 // Check if initi…	[282, 197, 277]	[0.7754, 0.2786, 0.5164]	0.2981	0.4486	0.0004	0.0027	0.0225	0.0347	11.7	7.42
