# Supplementary material for: Multi-Hardware Benchmarking of Open-Source Large Language Models with Retrieval-Augmented Generation for Mitsubishi FX-Series PLC Instruction List Code Generation
Source: Sensors (Basel). 2026 Jun 5;26(11):3602. doi: 10.3390/s26113602 (PMC13259087; doi:10.3390/s26113602)
Supplement: Supplementary file 1 [file sensors-26-03602-s001.zip › data/csv/minilm_qwen2.5-coder_32b_20260313_044344.csv]

model	idx	question	gt	llm_answer	rag_answer	retrieved_ids	retrieved_sims	llm_sim	rag_sim	llm_bleu	rag_bleu	llm_rouge	rag_rouge	llm_time	rag_time
qwen2.5-coder:32b	0	Please use the FX-series PLC instruction list to design traffic light control logic for a one-way road. The red, green, and yellow lights switch in sequence. Assume that pressing X0 starts the system and there is a stop button X1. The timing parameters are: green light 10.0 seconds, green light blinking 2 seconds, yellow light 4.0 seconds, red light 24.0 seconds, and the cycle repeats.	LD X000 // Start button OR M0 ANI X001 // Stop button OUT M0 // System start flag LD M0 ANI T3 // Ensure the next timer has not reached OUT T0 K100 // T0 = 10.0 seconds (K100 means 10.0 x 100ms) ANI T0 OUT M1 // M1 = Green light phase LD T0 OUT T1 K20 // T1 = 2 seconds (20 x 100ms) ANI T1 OUT M2 // M2 = Green light blinking phase LD T1 OUT T2 K40 // T2 = 4.0 seconds (40 x 100ms) ANI T2 OUT M3 // …	### [Part One] - Mitsubishi FX3U/FX3UC IL Instruction List Code Below is the Instruction List (IL) code for the traffic light control system with line-by-line comments: ``` ; Line 1: Start of program LD X0 ; Load the start button X0 (if pressed, the system starts) AND M0 ; AND with M0 (main control relay, used to keep the system running) SET M0 ; Set M0 (start the system) LD X1 ; Load the stop bu…	### Part One - Mitsubishi FX3U/FX3UC IL Instruction List Code ```plaintext LD X000 // Start button OR M0 ANI X001 // Stop button OUT M0 // System start flag LD M0 ANI T3 // Ensure the next timer has not reached OUT T0 K100 // T0 = 10.0 seconds (K100 means 10.0 x 100ms) ANI T0 OUT M1 // M1 = Green light phase LD T0 OUT T1 K20 // T1 = 2 seconds (20 x 100ms) ANI T1 OUT M2 // M2 = Green light blinkin…	[8, 3, 2]	[0.9994, 0.9986, 0.9986]	0.6364	0.9218	0.0027	0.3055	0.1676	0.4479	116.82	106.3
qwen2.5-coder:32b	1	Please use the FX-series PLC instruction list to design traffic light control logic for a one-way road. The red, green, and yellow lights switch in sequence. Assume that pressing X0 starts the system and there is a stop button X1. The timing parameters are: green light 19.0 seconds, green light blinking 2 seconds, yellow light 3.0 seconds, red light 14.0 seconds, and the cycle repeats.	LD X000 // Start button OR M0 ANI X001 // Stop button OUT M0 // System start flag LD M0 ANI T3 // Ensure the next timer has not reached OUT T0 K190 // T0 = 19.0 seconds (K190 means 19.0 x 100ms) ANI T0 OUT M1 // M1 = Green light phase LD T0 OUT T1 K20 // T1 = 2 seconds (20 x 100ms) ANI T1 OUT M2 // M2 = Green light blinking phase LD T1 OUT T2 K30 // T2 = 3.0 seconds (30 x 100ms) ANI T2 OUT M3 // …	### [Part One] - Mitsubishi FX3U/FX3UC IL Instruction List Code Below is the Instruction List (IL) code for the traffic light control logic of a one-way road using a Mitsubishi FX3U/FX3UC PLC. Each instruction is followed by an English comment explaining its purpose. ```plaintext ; Start of the program LDI X0 ; Load inverted X0 (start button). If X0 is pressed, the system starts. AND Y0 ; AND wit…	### [Part One] - Mitsubishi FX3U/FX3UC IL Instruction List Code ```plaintext LD X000 // Start button OR M0 ANI X001 // Stop button OUT M0 // System start flag LD M0 ANI T3 // Ensure the next timer has not reached OUT T0 K190 // T0 = 19.0 seconds (K190 means 19.0 x 100ms) ANI T0 OUT M1 // M1 = Green light phase LD T0 OUT T1 K20 // T1 = 2 seconds (20 x 100ms) ANI T1 OUT M2 // M2 = Green light blink…	[4, 5, 9]	[0.9996, 0.9985, 0.9993]	0.5688	0.9112	0.0015	0.2844	0.1266	0.426	117.24	119.11
qwen2.5-coder:32b	2	Please use the FX-series PLC instruction list to design traffic light control logic for a one-way road. The red, green, and yellow lights switch in sequence. Assume that pressing X0 starts the system and there is a stop button X1. The timing parameters are: green light 16.0 seconds, green light blinking 2 seconds, yellow light 4.0 seconds, red light 24.0 seconds, and the cycle repeats.	LD X000 // Start button OR M0 ANI X001 // Stop button OUT M0 // System start flag LD M0 ANI T3 // Ensure the next timer has not reached OUT T0 K160 // T0 = 16.0 seconds (K160 means 16.0 x 100ms) ANI T0 OUT M1 // M1 = Green light phase LD T0 OUT T1 K20 // T1 = 2 seconds (20 x 100ms) ANI T1 OUT M2 // M2 = Green light blinking phase LD T1 OUT T2 K40 // T2 = 4.0 seconds (40 x 100ms) ANI T2 OUT M3 // …	### Part One: Mitsubishi FX3U/FX3UC IL Instruction List Code Below is the complete IL program with line-by-line English comments explaining each instruction for a traffic light control system on a one-way road. ```assembly ; Label definitions GOTO MAIN ; Jump to the main program label ; Variables and Timers D0: 16000 ; Define the Green light duration in milliseconds (16 seconds) D1: 2000 ; Define…	### Part One - Mitsubishi FX3U/FX3UC IL Instruction List Code ```plaintext LD X000 // Start button OR M0 // Check if the system start flag is set ANI X001 // Stop button OUT M0 // Set system start flag if start button is pressed and stop button is not LD M0 // Load system start flag ANI T3 // Ensure the next timer has not reached OUT T0 K160 // T0 = 16.0 seconds (K160 means 16.0 x 100ms) ANI T0 /…	[8, 5, 6]	[0.9989, 0.9987, 0.9975]	0.6255	0.7134	0.0054	0.2003	0.1617	0.3895	111.33	102.72
qwen2.5-coder:32b	3	Please use the FX-series PLC instruction list to design traffic light control logic for a one-way road. The red, green, and yellow lights switch in sequence. Assume that pressing X0 starts the system and there is a stop button X1. The timing parameters are: green light 8.0 seconds, green light blinking 2 seconds, yellow light 3.0 seconds, red light 23.0 seconds, and the cycle repeats.	LD X000 // Start button OR M0 ANI X001 // Stop button OUT M0 // System start flag LD M0 ANI T3 // Ensure the next timer has not reached OUT T0 K80 // T0 = 8.0 seconds (K80 means 8.0 x 100ms) ANI T0 OUT M1 // M1 = Green light phase LD T0 OUT T1 K20 // T1 = 2 seconds (20 x 100ms) ANI T1 OUT M2 // M2 = Green light blinking phase LD T1 OUT T2 K30 // T2 = 3.0 seconds (30 x 100ms) ANI T2 OUT M3 // M3 =…	### Part One: Mitsubishi FX3U/FX3UC IL Instruction List Code Below is the complete IL program for the traffic light control system with line-by-line English comments explaining each instruction. ```plaintext ; Traffic Light Control Program for FX3U/FX3UC PLC ; Inputs: X0 (Start Button), X1 (Stop Button) ; Outputs: Y0 (Red Light), Y1 (Green Light), Y2 (Yellow Light) ; Main Program LDI X1 ; Load in…	### Part One - Mitsubishi FX3U/FX3UC IL Instruction List Code ```plaintext LD X000 // Start button OR M0 ANI X001 // Stop button OUT M0 // System start flag LD M0 ANI T3 // Ensure the next timer has not reached OUT T0 K80 // T0 = 8.0 seconds (K80 means 8.0 x 100ms) ANI T0 OUT M1 // M1 = Green light phase LD T0 OUT T1 K20 // T1 = 2 seconds (20 x 100ms) ANI T1 OUT M2 // M2 = Green light blinking ph…	[4, 5, 0]	[0.9987, 0.9979, 0.9986]	0.5801	0.9204	0.0019	0.2758	0.0996	0.412	100.05	103.33
qwen2.5-coder:32b	4	Please use the FX-series PLC instruction list to design traffic light control logic for a one-way road. The red, green, and yellow lights switch in sequence. Assume that pressing X0 starts the system and there is a stop button X1. The timing parameters are: green light 20.0 seconds, green light blinking 2 seconds, yellow light 3.0 seconds, red light 14.0 seconds, and the cycle repeats.	LD X000 // Start button OR M0 ANI X001 // Stop button OUT M0 // System start flag LD M0 ANI T3 // Ensure the next timer has not reached OUT T0 K200 // T0 = 20.0 seconds (K200 means 20.0 x 100ms) ANI T0 OUT M1 // M1 = Green light phase LD T0 OUT T1 K20 // T1 = 2 seconds (20 x 100ms) ANI T1 OUT M2 // M2 = Green light blinking phase LD T1 OUT T2 K30 // T2 = 3.0 seconds (30 x 100ms) ANI T2 OUT M3 // …	### Part One - Mitsubishi FX3U/FX3UC IL Instruction List Code Below is the Mitsubishi FX-series PLC Instruction List code with line-by-line English comments explaining each instruction. ```plaintext ; Label definitions LD X0 ; Load input X0 (Start button) AND X10 ; AND with X10 (Start command from memory) MOV D100, K1 ; Set D100 to 1 to start the cycle if X0 is pressed and X10 is true LD X1 ; Loa…	### Part One - Mitsubishi FX3U/FX3UC IL Instruction List Code ```plaintext LD X000 // Start button OR M0 ANI X001 // Stop button OUT M0 // System start flag LD M0 ANI T3 // Ensure the next timer has not reached OUT T0 K200 // T0 = 20.0 seconds (K200 means 20.0 x 100ms) ANI T0 OUT M1 // M1 = Green light phase LD T0 OUT T1 K20 // T1 = 2 seconds (20 x 100ms) ANI T1 OUT M2 // M2 = Green light blinkin…	[8, 6, 1]	[0.9996, 0.9983, 0.9996]	0.6278	0.9211	0.002	0.2883	0.1529	0.437	100.06	103.37
qwen2.5-coder:32b	5	Please use the FX-series PLC instruction list to design traffic light control logic for a one-way road. The red, green, and yellow lights switch in sequence. Assume that pressing X0 starts the system and there is a stop button X1. The timing parameters are: green light 17.0 seconds, green light blinking 2 seconds, yellow light 4.0 seconds, red light 11.0 seconds, and the cycle repeats.	LD X000 // Start button OR M0 ANI X001 // Stop button OUT M0 // System start flag LD M0 ANI T3 // Ensure the next timer has not reached OUT T0 K170 // T0 = 17.0 seconds (K170 means 17.0 x 100ms) ANI T0 OUT M1 // M1 = Green light phase LD T0 OUT T1 K20 // T1 = 2 seconds (20 x 100ms) ANI T1 OUT M2 // M2 = Green light blinking phase LD T1 OUT T2 K40 // T2 = 4.0 seconds (40 x 100ms) ANI T2 OUT M3 // …	### Part One: Mitsubishi FX3U/FX3UC IL Instruction List Code Below is the complete IL program for the traffic light control system with line-by-line comments explaining each instruction. ```plaintext ; Program Start LD X0 ; Load the input X0 (Start Button) into the accumulator AND M0 ; AND the accumulator with the internal relay M0 (System Running Flag) OUT M0 ; Output the result to M0 (System Ru…	### [Part One] - Mitsubishi FX3U/FX3UC IL Instruction List Code ```plaintext LD X000 // Start button OR M0 // Retain the system start flag ANI X001 // Stop button OUT M0 // System start flag LD M0 // Check if the system is running ANI T3 // Ensure the next timer has not reached OUT T0 K170 // T0 = 17.0 seconds (K170 means 17.0 x 100ms) ANI T0 // Check if T0 has reached OUT M1 // M1 = Green light …	[9, 2, 3]	[0.9992, 0.9987, 0.9979]	0.5745	0.7419	0.0022	0.2277	0.144	0.3913	100.07	103.34
qwen2.5-coder:32b	6	Please use the FX-series PLC instruction list to design traffic light control logic for a one-way road. The red, green, and yellow lights switch in sequence. Assume that pressing X0 starts the system and there is a stop button X1. The timing parameters are: green light 15.0 seconds, green light blinking 2 seconds, yellow light 5.0 seconds, red light 28.0 seconds, and the cycle repeats.	LD X000 // Start button OR M0 ANI X001 // Stop button OUT M0 // System start flag LD M0 ANI T3 // Ensure the next timer has not reached OUT T0 K150 // T0 = 15.0 seconds (K150 means 15.0 x 100ms) ANI T0 OUT M1 // M1 = Green light phase LD T0 OUT T1 K20 // T1 = 2 seconds (20 x 100ms) ANI T1 OUT M2 // M2 = Green light blinking phase LD T1 OUT T2 K50 // T2 = 5.0 seconds (50 x 100ms) ANI T2 OUT M3 // …	### Part One: Mitsubishi FX3U/FX3UC IL Instruction List Code ```plaintext ; Line-by-Line IL Code with Comments ; Initialization LD X0 ; Load the start button X0 AND M100 ; AND with M100 to ensure system starts only once OUT M100 ; Output to M100 to maintain start state ; Stop Button Logic LD X1 ; Load the stop button X1 OUT M101 ; Output to M101 to stop the system LD M101 ; Load M101 to check if …	### Part One - Mitsubishi FX3U/FX3UC IL Instruction List Code ```plaintext LD X000 // Start button OR M0 // Check if system start flag is set ANI X001 // Check if stop button is pressed OUT M0 // Set system start flag LD M0 // Load system start flag ANI T3 // Ensure the next timer (T3) has not reached its set time OUT T0 K150 // Set timer T0 to 15.0 seconds (150 x 100ms) ANI T0 // Check if timer …	[4, 7, 5]	[0.9983, 0.9982, 0.9975]	0.6893	0.6926	0.0058	0.1008	0.1844	0.3347	100.07	103.34
qwen2.5-coder:32b	7	Please use the FX-series PLC instruction list to design traffic light control logic for a one-way road. The red, green, and yellow lights switch in sequence. Assume that pressing X0 starts the system and there is a stop button X1. The timing parameters are: green light 25.0 seconds, green light blinking 2 seconds, yellow light 5.0 seconds, red light 28.0 seconds, and the cycle repeats.	LD X000 // Start button OR M0 ANI X001 // Stop button OUT M0 // System start flag LD M0 ANI T3 // Ensure the next timer has not reached OUT T0 K250 // T0 = 25.0 seconds (K250 means 25.0 x 100ms) ANI T0 OUT M1 // M1 = Green light phase LD T0 OUT T1 K20 // T1 = 2 seconds (20 x 100ms) ANI T1 OUT M2 // M2 = Green light blinking phase LD T1 OUT T2 K50 // T2 = 5.0 seconds (50 x 100ms) ANI T2 OUT M3 // …	### Part One: Mitsubishi FX3U/FX3UC IL Instruction List Code Below is the Instruction List (IL) code for the traffic light control system with line-by-line comments: ``` ; Start of the program LD X0 ; Load the start button input (X0). System starts when X0 is pressed. OUT Y0 ; Output Y0 (Red light) if X0 is pressed. AND X1 ; Logical AND with stop button X1. If X1 is pressed, output stops. OUT Y0 …	### Part One - Mitsubishi FX3U/FX3UC IL Instruction List Code ```plaintext LD X000 // Start button OR M0 ANI X001 // Stop button OUT M0 // System start flag LD M0 ANI T3 // Ensure the next timer has not reached OUT T0 K250 // T0 = 25.0 seconds (K250 means 25.0 x 100ms) ANI T0 OUT M1 // M1 = Green light phase LD T0 OUT T1 K20 // T1 = 2 seconds (20 x 100ms) ANI T1 OUT M2 // M2 = Green light blinkin…	[9, 6, 3]	[0.9986, 0.9982, 0.9976]	0.6291	0.9018	0.0016	0.3136	0.1545	0.4514	100.04	91.33
qwen2.5-coder:32b	8	Please use the FX-series PLC instruction list to design traffic light control logic for a one-way road. The red, green, and yellow lights switch in sequence. Assume that pressing X0 starts the system and there is a stop button X1. The timing parameters are: green light 21.0 seconds, green light blinking 2 seconds, yellow light 4.0 seconds, red light 10.0 seconds, and the cycle repeats.	LD X000 // Start button OR M0 ANI X001 // Stop button OUT M0 // System start flag LD M0 ANI T3 // Ensure the next timer has not reached OUT T0 K210 // T0 = 21.0 seconds (K210 means 21.0 x 100ms) ANI T0 OUT M1 // M1 = Green light phase LD T0 OUT T1 K20 // T1 = 2 seconds (20 x 100ms) ANI T1 OUT M2 // M2 = Green light blinking phase LD T1 OUT T2 K40 // T2 = 4.0 seconds (40 x 100ms) ANI T2 OUT M3 // …	### Part One: Mitsubishi FX3U/FX3UC IL Instruction List Code Below is the Mitsubishi FX3U/FX3UC Instruction List code for the traffic light control logic with line-by-line comments: ```plaintext ; Instruction List for Traffic Light Control ; X0: Start button ; X1: Stop button ; Y0: Red light ; Y1: Green light ; Y2: Yellow light ; Reset all timers and counters on system reset or stop button press …	Sure, here is the FX-series PLC Instruction List (IL) program for the traffic light control system as per your specifications: ### [Part One] - Mitsubishi FX3U/FX3UC IL Instruction List Code ```plaintext LD X000 // Start button OR M0 // OR with the system start flag ANI X001 // AND NOT with the stop button OUT M0 // Set the system start flag LD M0 // Load the system start flag ANI T3 // Ensure th…	[4, 5, 0]	[0.9996, 0.9986, 0.9994]	0.6479	0.5929	0.003	0.2208	0.1551	0.4196	100.07	92.65
qwen2.5-coder:32b	9	Please use the FX-series PLC instruction list to design traffic light control logic for a one-way road. The red, green, and yellow lights switch in sequence. Assume that pressing X0 starts the system and there is a stop button X1. The timing parameters are: green light 19.0 seconds, green light blinking 2 seconds, yellow light 5.0 seconds, red light 17.0 seconds, and the cycle repeats.	LD X000 // Start button OR M0 ANI X001 // Stop button OUT M0 // System start flag LD M0 ANI T3 // Ensure the next timer has not reached OUT T0 K190 // T0 = 19.0 seconds (K190 means 19.0 x 100ms) ANI T0 OUT M1 // M1 = Green light phase LD T0 OUT T1 K20 // T1 = 2 seconds (20 x 100ms) ANI T1 OUT M2 // M2 = Green light blinking phase LD T1 OUT T2 K50 // T2 = 5.0 seconds (50 x 100ms) ANI T2 OUT M3 // …	### Part One - Mitsubishi FX3U/FX3UC IL Instruction List Code Below is the Instruction List (IL) code for a traffic light control system using the Mitsubishi FX3U/FX3UC PLC. Each line of code is followed by a comment explaining its function. ```assembly ; Initialize the Timer Timers and Flags at the start of the program LDI ; Load Immediate D #0 ; Set the immediate value to 0 OUT T0 ; Output to T…	### Part One: Mitsubishi FX3U/FX3UC IL Instruction List Code ```plaintext LD X000 // Start button OR M0 ANI X001 // Stop button OUT M0 // System start flag LD M0 ANI T3 // Ensure the next timer has not reached OUT T0 K190 // T0 = 19.0 seconds (K190 means 19.0 x 100ms) ANI T0 OUT M1 // M1 = Green light phase LD T0 OUT T1 K20 // T1 = 2 seconds (20 x 100ms) ANI T1 OUT M2 // M2 = Green light blinking…	[8, 5, 6]	[0.9993, 0.9992, 0.9981]	0.6114	0.9118	0.0028	0.2983	0.1446	0.4357	100.12	90.64
qwen2.5-coder:32b	10	How to design a one-way traffic light system using Mitsubishi FX-series PLC (IL instruction list mode)? The system is started by button X0 and stopped by X1, with the sequence: green light for 25.0 seconds, green light blinking for 2 seconds, yellow light for 11.0 seconds, red light for 9.0 seconds, and then cycles again.	LD X000 // Start button OR M0 ANI X001 // Stop button OUT M0 // System start flag LD M0 ANI T3 // Ensure the next timer has not reached OUT T0 K250 // T0 = 25.0 seconds (K250 means 250 x 100ms) ANI T0 OUT M1 // M1 = Green light phase LD T0 OUT T1 K20 // T1 = 2 seconds (20 x 100ms) ANI T1 OUT M2 // M2 = Green light blinking phase LD T1 OUT T2 K110 // T2 = 11.0 seconds (110 x 100ms) ANI T2 OUT M3 /…	### [Part One] - Mitsubishi FX3U/FX3UC IL Instruction List Code Below is the Mitsubishi FX-series Instruction List (IL) code for a one-way traffic light system with the specified sequence. The code assumes that outputs Y0, Y1, Y2, and Y3 correspond to the green, green blinking, yellow, and red lights, respectively. ```plaintext ; Initialization and Control LDI ; Load NOT of Start Button X0 OR X1 …	### [Part One] - Mitsubishi FX3U/FX3UC IL Instruction List Code ```plaintext LD X000 // Load Start button X000 OR M0 // OR with System start flag M0 to maintain the flag once started ANI X001 // AND NOT with Stop button X001 to ensure stop takes precedence OUT M0 // Output to System start flag M0 LD M0 // Load System start flag M0 ANI T3 // AND NOT with Timer T3 to ensure the next timer has not r…	[17, 18, 15]	[0.9989, 0.9972, 0.9967]	0.6096	0.6904	0.0013	0.1407	0.1016	0.3807	100.07	103.2
qwen2.5-coder:32b	11	How to design a one-way traffic light system using Mitsubishi FX-series PLC (IL instruction list mode)? The system is started by button X0 and stopped by X1, with the sequence: green light for 22.0 seconds, green light blinking for 2 seconds, yellow light for 11.0 seconds, red light for 6.0 seconds, and then cycles again.	LD X000 // Start button OR M0 ANI X001 // Stop button OUT M0 // System start flag LD M0 ANI T3 // Ensure the next timer has not reached OUT T0 K220 // T0 = 22.0 seconds (K220 means 220 x 100ms) ANI T0 OUT M1 // M1 = Green light phase LD T0 OUT T1 K20 // T1 = 2 seconds (20 x 100ms) ANI T1 OUT M2 // M2 = Green light blinking phase LD T1 OUT T2 K110 // T2 = 11.0 seconds (110 x 100ms) ANI T2 OUT M3 /…	### Part One: Mitsubishi FX3U/FX3UC IL Instruction List Code Below is a complete Instruction List (IL) program for a one-way traffic light system using Mitsubishi FX-series PLC, specifically the FX3U/FX3UC models. Each line includes an English comment explaining the instruction. ```plaintext ; Initialize timers and counters at the start of the program LD X0 ; Load input X0 (Start button) OUT Y10 …	### Part One: Mitsubishi FX3U/FX3UC IL Instruction List Code Below is the complete IL program with line-by-line English comments for the described traffic light system: ```plaintext LD X000 // Load the start button X000 OR M0 // OR the system start flag M0 to ensure it remains set once started ANI X001 // AND NOT the stop button X001 to prevent the system from starting if X001 is pressed OUT M0 /…	[14, 19, 18]	[1.0, 0.999, 0.9989]	0.5737	0.616	0.0127	0.1198	0.1519	0.3656	100.1	103.23
qwen2.5-coder:32b	12	How to design a one-way traffic light system using Mitsubishi FX-series PLC (IL instruction list mode)? The system is started by button X0 and stopped by X1, with the sequence: green light for 25.0 seconds, green light blinking for 2 seconds, yellow light for 13.0 seconds, red light for 5.0 seconds, and then cycles again.	LD X000 // Start button OR M0 ANI X001 // Stop button OUT M0 // System start flag LD M0 ANI T3 // Ensure the next timer has not reached OUT T0 K250 // T0 = 25.0 seconds (K250 means 250 x 100ms) ANI T0 OUT M1 // M1 = Green light phase LD T0 OUT T1 K20 // T1 = 2 seconds (20 x 100ms) ANI T1 OUT M2 // M2 = Green light blinking phase LD T1 OUT T2 K130 // T2 = 13.0 seconds (130 x 100ms) ANI T2 OUT M3 /…	### Part One: Mitsubishi FX3U/FX3UC IL Instruction List Code Here is the complete Instruction List (IL) program for the one-way traffic light system using Mitsubishi FX-series PLC, specifically tailored for the FX3U/FX3UC series. The program includes line-by-line English comments for clarity. ```plaintext ; Line 1: Initialize Timer T0 for Green Light (25.0 seconds) LD X0 ; Load the Start Button X…	### [Part One] - Mitsubishi FX3U/FX3UC IL Instruction List Code ```plaintext LD X000 // Load start button X000 OR M0 // OR with system start flag M0 ANI X001 // AND NOT with stop button X001 OUT M0 // Output to system start flag M0 LD M0 // Load system start flag M0 ANI T3 // AND NOT with timer T3 (ensures the next timer has not reached) OUT T0 K250 // Set timer T0 to 25.0 seconds (K250 means 250…	[17, 13, 15]	[0.999, 0.9975, 0.9965]	0.5968	0.6933	0.0065	0.1134	0.1913	0.3612	100.05	103.24
qwen2.5-coder:32b	13	How to design a one-way traffic light system using Mitsubishi FX-series PLC (IL instruction list mode)? The system is started by button X0 and stopped by X1, with the sequence: green light for 19.0 seconds, green light blinking for 2 seconds, yellow light for 12.0 seconds, red light for 7.0 seconds, and then cycles again.	LD X000 // Start button OR M0 ANI X001 // Stop button OUT M0 // System start flag LD M0 ANI T3 // Ensure the next timer has not reached OUT T0 K190 // T0 = 19.0 seconds (K190 means 190 x 100ms) ANI T0 OUT M1 // M1 = Green light phase LD T0 OUT T1 K20 // T1 = 2 seconds (20 x 100ms) ANI T1 OUT M2 // M2 = Green light blinking phase LD T1 OUT T2 K120 // T2 = 12.0 seconds (120 x 100ms) ANI T2 OUT M3 /…	### Part One: Mitsubishi FX3U/FX3UC IL Instruction List Code ```plaintext ; Mitsubishi FX3U/FX3UC PLC Instruction List for One-Way Traffic Light System ; Initialize the timers and outputs at the start of the program 0000 NOP ; No Operation - Start of the program 0001 LD X0 ; Load input X0 (Start button) 0002 AND X1 ; Logical AND with input X1 (Stop button) 0003 OUT Y0 ; Output Y0 (Safety output) …	### Part One: Mitsubishi FX3U/FX3UC IL Instruction List Code ```plaintext LD X000 // Load the start button input OR M0 // OR with the system start flag ANI X001 // AND with the stop button input OUT M0 // Set the system start flag if started and not stopped LD M0 // Load the system start flag ANI T3 // Ensure the next timer (T3) has not yet started OUT T0 K190 // Start timer T0 for 19.0 seconds (…	[16, 12, 11]	[0.9986, 0.9975, 0.9984]	0.638	0.7267	0.0046	0.0963	0.1353	0.3729	108.5	118.98
qwen2.5-coder:32b	14	How to design a one-way traffic light system using Mitsubishi FX-series PLC (IL instruction list mode)? The system is started by button X0 and stopped by X1, with the sequence: green light for 22.0 seconds, green light blinking for 2 seconds, yellow light for 11.0 seconds, red light for 6.0 seconds, and then cycles again.	LD X000 // Start button OR M0 ANI X001 // Stop button OUT M0 // System start flag LD M0 ANI T3 // Ensure the next timer has not reached OUT T0 K220 // T0 = 22.0 seconds (K220 means 220 x 100ms) ANI T0 OUT M1 // M1 = Green light phase LD T0 OUT T1 K20 // T1 = 2 seconds (20 x 100ms) ANI T1 OUT M2 // M2 = Green light blinking phase LD T1 OUT T2 K110 // T2 = 11.0 seconds (110 x 100ms) ANI T2 OUT M3 /…	### Part One: Mitsubishi FX3U/FX3UC IL Instruction List Code Below is the Instruction List (IL) program for the one-way traffic light system described. The program uses timers to control the sequence of the lights. ``` ; Line 1 - Start of program LD X0 ; Load the start button X0 AND M0 ; Check if the start button has been pressed and the system is active OUT M0 ; Output to M0 to keep the system a…	### Part One - Mitsubishi FX3U/FX3UC IL Instruction List Code Below is the complete IL program with line-by-line English comments for the described one-way traffic light system. ```plaintext LD X000 // Load Start button OR M0 // OR with System start flag ANI X001 // AND NOT Stop button OUT M0 // Output System start flag LD M0 // Load System start flag ANI T3 // AND NOT Red light timer (to ensure …	[11, 19, 18]	[1.0, 0.999, 0.9989]	0.62	0.675	0.0025	0.1079	0.1778	0.3661	115.47	116.47
qwen2.5-coder:32b	15	How to design a one-way traffic light system using Mitsubishi FX-series PLC (IL instruction list mode)? The system is started by button X0 and stopped by X1, with the sequence: green light for 15.0 seconds, green light blinking for 2 seconds, yellow light for 11.0 seconds, red light for 8.0 seconds, and then cycles again.	LD X000 // Start button OR M0 ANI X001 // Stop button OUT M0 // System start flag LD M0 ANI T3 // Ensure the next timer has not reached OUT T0 K150 // T0 = 15.0 seconds (K150 means 150 x 100ms) ANI T0 OUT M1 // M1 = Green light phase LD T0 OUT T1 K20 // T1 = 2 seconds (20 x 100ms) ANI T1 OUT M2 // M2 = Green light blinking phase LD T1 OUT T2 K110 // T2 = 11.0 seconds (110 x 100ms) ANI T2 OUT M3 /…	### Part One: Mitsubishi FX3U/FX3UC IL Instruction List Code Below is the Instruction List (IL) code for a one-way traffic light system using a Mitsubishi FX3U/FX3UC PLC. The code includes line-by-line comments for clarity. ```plaintext ; Initialize counters and timers LD X0 ; Load the start button input OUT Y0 ; Output to a relay which can be used as a flag to indicate the system is running LD X…	### [Part One] - Mitsubishi FX3U/FX3UC IL Instruction List Code ```plaintext LD X000 // Start button OR M0 // Retain the start flag once pressed ANI X001 // Stop button OUT M0 // System start flag LD M0 // Check if the system is started ANI T3 // Ensure the next timer has not reached OUT T0 K150 // T0 = 15.0 seconds (K150 means 150 x 100ms) ANI T0 // Check if T0 has completed OUT M1 // M1 = Green…	[18, 12, 10]	[0.9971, 0.9965, 0.9967]	0.608	0.7425	0.0049	0.2317	0.1551	0.4114	115.38	119.68
qwen2.5-coder:32b	16	How to design a one-way traffic light system using Mitsubishi FX-series PLC (IL instruction list mode)? The system is started by button X0 and stopped by X1, with the sequence: green light for 22.0 seconds, green light blinking for 2 seconds, yellow light for 11.0 seconds, red light for 7.0 seconds, and then cycles again.	LD X000 // Start button OR M0 ANI X001 // Stop button OUT M0 // System start flag LD M0 ANI T3 // Ensure the next timer has not reached OUT T0 K220 // T0 = 22.0 seconds (K220 means 220 x 100ms) ANI T0 OUT M1 // M1 = Green light phase LD T0 OUT T1 K20 // T1 = 2 seconds (20 x 100ms) ANI T1 OUT M2 // M2 = Green light blinking phase LD T1 OUT T2 K110 // T2 = 11.0 seconds (110 x 100ms) ANI T2 OUT M3 /…	### Part One: Mitsubishi FX3U/FX3UC IL Instruction List Code Below is the Mitsubishi FX-series Instruction List (IL) code for a one-way traffic light system with the specified sequence. The code is written with line-by-line comments explaining each instruction. ```plaintext ; IL Program for One-Way Traffic Light System ; Inputs: ; X0 - Start Button ; X1 - Stop Button ; Outputs: ; Y0 - Green Light…	### Part One - Mitsubishi FX3U/FX3UC IL Instruction List Code ```plaintext LD X000 // Start button OR M0 ANI X001 // Stop button OUT M0 // System start flag LD M0 ANI T3 // Ensure the next timer has not reached OUT T0 K220 // T0 = 22.0 seconds (K220 means 220 x 100ms) ANI T0 OUT M1 // M1 = Green light phase LD T0 OUT T1 K20 // T1 = 2 seconds (20 x 100ms) ANI T1 OUT M2 // M2 = Green light blinking…	[11, 13, 15]	[0.9989, 0.9986, 0.9966]	0.5938	0.9153	0.0039	0.2988	0.129	0.438	116.49	117.57
qwen2.5-coder:32b	17	How to design a one-way traffic light system using Mitsubishi FX-series PLC (IL instruction list mode)? The system is started by button X0 and stopped by X1, with the sequence: green light for 25.0 seconds, green light blinking for 2 seconds, yellow light for 11.0 seconds, red light for 5.0 seconds, and then cycles again.	LD X000 // Start button OR M0 ANI X001 // Stop button OUT M0 // System start flag LD M0 ANI T3 // Ensure the next timer has not reached OUT T0 K250 // T0 = 25.0 seconds (K250 means 250 x 100ms) ANI T0 OUT M1 // M1 = Green light phase LD T0 OUT T1 K20 // T1 = 2 seconds (20 x 100ms) ANI T1 OUT M2 // M2 = Green light blinking phase LD T1 OUT T2 K110 // T2 = 11.0 seconds (110 x 100ms) ANI T2 OUT M3 /…	### Part One: Mitsubishi FX3U/FX3UC IL Instruction List Code ```plaintext ; Line Instruction Operands Comment ; ================================================================================================== 000 LD X0 ; Load the start button X0 (pressed = true) 001 AND Y0 ; AND with Y0 (if Y0 is true, the system is already started) 002 OR Y1 ; OR with Y1 (if Y1 is true, the system is stopping)…	### Part One: Mitsubishi FX3U/FX3UC IL Instruction List Code ```plaintext LD X000 // Start button OR M0 // If M0 is already set, keep it set ANI X001 // Check if the Stop button is pressed OUT M0 // M0 is the system start flag LD M0 // Load the system start flag ANI T3 // Ensure the next timer has not reached OUT T0 K250 // T0 = 25.0 seconds (K250 means 250 x 100ms) ANI T0 // Check if T0 has expi…	[12, 10, 15]	[0.999, 0.9989, 0.9959]	0.6439	0.702	0.0024	0.249	0.1829	0.4355	113.55	101.93
qwen2.5-coder:32b	18	How to design a one-way traffic light system using Mitsubishi FX-series PLC (IL instruction list mode)? The system is started by button X0 and stopped by X1, with the sequence: green light for 22.0 seconds, green light blinking for 2 seconds, yellow light for 10.0 seconds, red light for 8.0 seconds, and then cycles again.	LD X000 // Start button OR M0 ANI X001 // Stop button OUT M0 // System start flag LD M0 ANI T3 // Ensure the next timer has not reached OUT T0 K220 // T0 = 22.0 seconds (K220 means 220 x 100ms) ANI T0 OUT M1 // M1 = Green light phase LD T0 OUT T1 K20 // T1 = 2 seconds (20 x 100ms) ANI T1 OUT M2 // M2 = Green light blinking phase LD T1 OUT T2 K100 // T2 = 10.0 seconds (100 x 100ms) ANI T2 OUT M3 /…	### Part One: Mitsubishi FX3U/FX3UC IL Instruction List Code ```assembly // Line 1: Load the start button X0 LD X0 // Load the start button input X0 to start the traffic light sequence // Line 2: Check if the stop button X1 is pressed OR X1 // Check if the stop button X1 is pressed. If X1 is pressed, the sequence will not start or continue // Line 3: Invert the result from Line 2 to enable the se…	### [Part One] - Mitsubishi FX3U/FX3UC IL Instruction List Code ```plaintext LD X000 // Load the start button input X000 OR M0 // OR with M0 to maintain the start flag ANI X001 // AND with the stop button X001 to reset the start flag if the stop button is pressed OUT M0 // Output to M0, the system start flag LD M0 // Load the system start flag M0 ANI T3 // AND with timer T3 to ensure the previous…	[11, 15, 19]	[0.9989, 0.9971, 0.9989]	0.5272	0.6607	0.0094	0.1091	0.1704	0.3703	113.75	117.46
qwen2.5-coder:32b	19	How to design a one-way traffic light system using Mitsubishi FX-series PLC (IL instruction list mode)? The system is started by button X0 and stopped by X1, with the sequence: green light for 22.0 seconds, green light blinking for 2 seconds, yellow light for 11.0 seconds, red light for 4.0 seconds, and then cycles again.	LD X000 // Start button OR M0 ANI X001 // Stop button OUT M0 // System start flag LD M0 ANI T3 // Ensure the next timer has not reached OUT T0 K220 // T0 = 22.0 seconds (K220 means 220 x 100ms) ANI T0 OUT M1 // M1 = Green light phase LD T0 OUT T1 K20 // T1 = 2 seconds (20 x 100ms) ANI T1 OUT M2 // M2 = Green light blinking phase LD T1 OUT T2 K110 // T2 = 11.0 seconds (110 x 100ms) ANI T2 OUT M3 /…	### Part One: Mitsubishi FX3U/FX3UC IL Instruction List Code Below is the Mitsubishi FX-series IL (Instruction List) code for a one-way traffic light system. The code is written in a format that includes line-by-line English comments explaining each instruction. ```plaintext ; Line 1: Start of the program LD X0 ; Load the start button X0 OUT T0 ; Output to timer T0 (start timer T0 on button press…	### Part One - Mitsubishi FX3U/FX3UC IL Instruction List Code ```plaintext LD X000 // Start button OR M0 // OR previous system start flag ANI X001 // Stop button OUT M0 // System start flag LD M0 // Load system start flag ANI T3 // Ensure the next timer has not reached OUT T0 K220 // T0 = 22.0 seconds (K220 means 220 x 100ms) ANI T0 // Check if T0 has completed OUT M1 // M1 = Green light phase LD…	[11, 15, 18]	[0.999, 0.9969, 0.9989]	0.6008	0.7014	0.0051	0.2559	0.1299	0.4314	113.85	112.56
qwen2.5-coder:32b	20	How to use Mitsubishi FX-series PLC IL instruction list, through MOV / DECP and other instructions, to implement red, yellow, and green lights switching sequentially on a one-way road? Assume one full cycle is 45 seconds, and define conditions for red, yellow, and green phases. Use D0 for countdown control.	LD M8000 // Power ON detection bit (Always ON) MPS // Push current logic state to stack AND M8013 // 1s pulse, used as timing trigger DECP D0 // Countdown (decrease D0 by 1 per scan) MPP // Pop stack AND< D0 K0 // If D0 < 0, countdown is finished MOV K45 D0 // Reload 45 seconds LD M8000 MPS AND> D0 K18 // If D0 > 18, it's green phase OUT Y0 // Green light ON MRD // Read top of stack (without popp…	### [Part One] - Mitsubishi FX3U/FX3UC IL Instruction List Code Below is the Instruction List (IL) code for a Mitsubishi FX3U/FX3UC PLC to control red, yellow, and green lights on a one-way road with a full cycle of 45 seconds. The countdown control is handled by D0, with each phase duration defined as follows: - Red: 30 seconds - Yellow: 5 seconds - Green: 10 seconds ```plaintext ; Initialize D0…	### Part One - Mitsubishi FX3U/FX3UC IL Instruction List Code ```plaintext LD M8000 // Power ON detection bit (Always ON) MPS // Push current logic state to stack AND M8013 // 1s pulse, used as timing trigger DECP D0 // Countdown (decrease D0 by 1 per scan) MPP // Pop stack AND< D0 K0 // If D0 < 0, countdown is finished MOV K45 D0 // Reload 45 seconds LD M8000 MPS AND> D0 K27 // If D0 > 27, it's …	[22, 24, 26]	[1.0, 0.9996, 1.0]	0.5255	0.8982	0.0045	0.2154	0.1181	0.3557	102.92	96.95
qwen2.5-coder:32b	21	How to use Mitsubishi FX-series PLC IL instruction list, through MOV / DECP and other instructions, to implement red, yellow, and green lights switching sequentially on a one-way road? Assume one full cycle is 48 seconds, and define conditions for red, yellow, and green phases. Use D0 for countdown control.	LD M8000 // Power ON detection bit (Always ON) MPS // Push current logic state to stack AND M8013 // 1s pulse, used as timing trigger DECP D0 // Countdown (decrease D0 by 1 per scan) MPP // Pop stack AND< D0 K0 // If D0 < 0, countdown is finished MOV K48 D0 // Reload 48 seconds LD M8000 MPS AND> D0 K16 // If D0 > 16, it's green phase OUT Y0 // Green light ON MRD // Read top of stack (without popp…	### Part One: Mitsubishi FX3U/FX3UC IL Instruction List Code Below is the complete Instruction List (IL) program for controlling a traffic light system with red, yellow, and green lights on a one-way road. The program utilizes the MOV (Move), DECP (Decrement) and other instructions to manage a 48-second cycle, with specific conditions for the red, yellow, and green phases. ```plaintext ; Initiali…	### Part One - Mitsubishi FX3U/FX3UC IL Instruction List Code ```plaintext LD M8000 // Power ON detection bit (Always ON) MPS // Push current logic state to stack AND M8013 // 1s pulse, used as timing trigger DECP D0 // Countdown (decrease D0 by 1 per scan) MPP // Pop stack AND< D0 K0 // If D0 < 0, countdown is finished MOV K48 D0 // Reload 48 seconds LD M8000 MPS AND> D0 K24 // If D0 > 24, it's …	[29, 23, 27]	[0.9998, 0.9995, 0.9996]	0.5366	0.8968	0.0038	0.241	0.1215	0.3871	100.58	82.14
qwen2.5-coder:32b	22	How to use Mitsubishi FX-series PLC IL instruction list, through MOV / DECP and other instructions, to implement red, yellow, and green lights switching sequentially on a one-way road? Assume one full cycle is 45 seconds, and define conditions for red, yellow, and green phases. Use D0 for countdown control.	LD M8000 // Power ON detection bit (Always ON) MPS // Push current logic state to stack AND M8013 // 1s pulse, used as timing trigger DECP D0 // Countdown (decrease D0 by 1 per scan) MPP // Pop stack AND< D0 K0 // If D0 < 0, countdown is finished MOV K45 D0 // Reload 45 seconds LD M8000 MPS AND> D0 K17 // If D0 > 17, it's green phase OUT Y0 // Green light ON MRD // Read top of stack (without popp…	### [Part One] - Mitsubishi FX3U/FX3UC IL Instruction List Code Below is the Mitsubishi FX3U/FX3UC Instruction List (IL) code with line-by-line comments explaining each instruction: ```plaintext 0000 NOP // No Operation - Start of the program 0001 MOV D0 K45 // Load 45 into D0 (Initialize countdown for the first phase) 0002 LD X0 // Load the start button (Assume X0 is the start button) 0003 AND D…	### Part One - Mitsubishi FX3U/FX3UC IL Instruction List Code Below is the complete IL program with line-by-line English comments to implement sequential red, yellow, and green lights switching on a one-way road with a 45-second cycle using the Mitsubishi FX-series PLC with Instruction List programming. ```plaintext LD M8000 // Power ON detection bit (Always ON) MPS // Push current logic state to…	[20, 24, 26]	[1.0, 0.9996, 1.0]	0.5362	0.7548	0.0081	0.2169	0.134	0.3524	100.49	90.7
qwen2.5-coder:32b	23	How to use Mitsubishi FX-series PLC IL instruction list, through MOV / DECP and other instructions, to implement red, yellow, and green lights switching sequentially on a one-way road? Assume one full cycle is 50 seconds, and define conditions for red, yellow, and green phases. Use D0 for countdown control.	LD M8000 // Power ON detection bit (Always ON) MPS // Push current logic state to stack AND M8013 // 1s pulse, used as timing trigger DECP D0 // Countdown (decrease D0 by 1 per scan) MPP // Pop stack AND< D0 K0 // If D0 < 0, countdown is finished MOV K50 D0 // Reload 50 seconds LD M8000 MPS AND> D0 K16 // If D0 > 16, it's green phase OUT Y0 // Green light ON MRD // Read top of stack (without popp…	### Part One: Mitsubishi FX3U/FX3UC IL Instruction List Code Below is the Instruction List (IL) code for a Mitsubishi FX3U/FX3UC PLC that controls a traffic light system with red, yellow, and green lights. The program uses the `MOV`, `DECP`, `LD`, `AND`, `OUT`, and `JMP` instructions to manage the timing and switching of the lights. ```plaintext ; Initial Setup LD D0 ; Load the value in D0 (count…	### Part One - Mitsubishi FX3U/FX3UC IL Instruction List Code ```plaintext LD M8000 // Power ON detection bit (Always ON) MPS // Push current logic state to stack AND M8013 // 1s pulse, used as timing trigger DECP D0 // Countdown (decrease D0 by 1 per scan) MPP // Pop stack AND< D0 K0 // If D0 < 0, countdown is finished MOV K50 D0 // Reload 50 seconds LD M8000 MPS AND> D0 K34 // If D0 > 34, it's …	[28, 25, 20]	[1.0, 0.9991, 0.9996]	0.5847	0.9018	0.0041	0.2139	0.1167	0.3563	100.48	97.56
qwen2.5-coder:32b	24	How to use Mitsubishi FX-series PLC IL instruction list, through MOV / DECP and other instructions, to implement red, yellow, and green lights switching sequentially on a one-way road? Assume one full cycle is 35 seconds, and define conditions for red, yellow, and green phases. Use D0 for countdown control.	LD M8000 // Power ON detection bit (Always ON) MPS // Push current logic state to stack AND M8013 // 1s pulse, used as timing trigger DECP D0 // Countdown (decrease D0 by 1 per scan) MPP // Pop stack AND< D0 K0 // If D0 < 0, countdown is finished MOV K35 D0 // Reload 35 seconds LD M8000 MPS AND> D0 K17 // If D0 > 17, it's green phase OUT Y0 // Green light ON MRD // Read top of stack (without popp…	### Part One: Mitsubishi FX3U/FX3UC IL Instruction List Code Below is the Instruction List (IL) code for the Mitsubishi FX3U/FX3UC PLC to control the traffic lights (red, yellow, green) on a one-way road. The program uses the MOV and DECP instructions to manage a countdown timer stored in D0. ```plaintext 0 LD X0 // Load the initial start signal from input X0 (start the cycle) 1 MOV #35, D0 // Mo…	### [Part One] - Mitsubishi FX3U/FX3UC IL Instruction List Code ```plaintext LD M8000 // Power ON detection bit (Always ON) MPS // Push current logic state to stack AND M8013 // 1s pulse, used as timing trigger DECP D0 // Countdown (decrease D0 by 1 per scan) MPP // Pop stack AND< D0 K0 // If D0 < 0, countdown is finished MOV K35 D0 // Reload 35 seconds LD M8000 MPS AND> D0 K12 // If D0 > 12, it'…	[25, 23, 20]	[0.9997, 0.9993, 0.9996]	0.5122	0.9106	0.0081	0.2292	0.1183	0.3725	100.45	91.85
qwen2.5-coder:32b	25	How to use Mitsubishi FX-series PLC IL instruction list, through MOV / DECP and other instructions, to implement red, yellow, and green lights switching sequentially on a one-way road? Assume one full cycle is 39 seconds, and define conditions for red, yellow, and green phases. Use D0 for countdown control.	LD M8000 // Power ON detection bit (Always ON) MPS // Push current logic state to stack AND M8013 // 1s pulse, used as timing trigger DECP D0 // Countdown (decrease D0 by 1 per scan) MPP // Pop stack AND< D0 K0 // If D0 < 0, countdown is finished MOV K39 D0 // Reload 39 seconds LD M8000 MPS AND> D0 K18 // If D0 > 18, it's green phase OUT Y0 // Green light ON MRD // Read top of stack (without popp…	### Part One: Mitsubishi FX3U/FX3UC IL Instruction List Code Below is a complete Instruction List (IL) program for the Mitsubishi FX3U/FX3UC series PLC, with line-by-line English comments explaining each instruction. This program will control the sequential switching of red, yellow, and green traffic lights with a cycle time of 39 seconds. ```plaintext ; Initialize program start LD X0 ; Load the …	### Part One - Mitsubishi FX3U/FX3UC IL Instruction List Code ```plaintext LD M8000 // Power ON detection bit (Always ON) MPS // Push current logic state to stack AND M8013 // 1s pulse, used as timing trigger DECP D0 // Countdown (decrease D0 by 1 per scan) MPP // Pop stack AND< D0 K0 // If D0 < 0, countdown is finished MOV K39 D0 // Reload 39 seconds LD M8000 MPS AND> D0 K19 // If D0 > 19, it's …	[29, 24, 27]	[0.9998, 0.9997, 0.9995]	0.56	0.9056	0.0071	0.2279	0.1066	0.3707	100.5	91.96
qwen2.5-coder:32b	26	How to use Mitsubishi FX-series PLC IL instruction list, through MOV / DECP and other instructions, to implement red, yellow, and green lights switching sequentially on a one-way road? Assume one full cycle is 45 seconds, and define conditions for red, yellow, and green phases. Use D0 for countdown control.	LD M8000 // Power ON detection bit (Always ON) MPS // Push current logic state to stack AND M8013 // 1s pulse, used as timing trigger DECP D0 // Countdown (decrease D0 by 1 per scan) MPP // Pop stack AND< D0 K0 // If D0 < 0, countdown is finished MOV K45 D0 // Reload 45 seconds LD M8000 MPS AND> D0 K15 // If D0 > 15, it's green phase OUT Y0 // Green light ON MRD // Read top of stack (without popp…	### Part One: Mitsubishi FX3U/FX3UC IL Instruction List Code Below is the complete Instruction List (IL) program for controlling the traffic lights with red, yellow, and green phases, using the Mitsubishi FX-series PLC. Comments are provided for each instruction to explain its function. ```plaintext ; Initialize Timer T0 for 45 seconds countdown LD T0 K45000 ; Load 45000 ms (45 seconds) into Time…	### Part One - Mitsubishi FX3U/FX3UC IL Instruction List Code Here is the complete IL program for the red, yellow, and green lights switching sequentially on a one-way road with a 45-second cycle using D0 for countdown control. Line-by-line comments are provided for clarity. ```plaintext LD M8000 // Power ON detection bit (Always ON) MPS // Push current logic state to stack AND M8013 // 1s pulse,…	[20, 24, 22]	[1.0, 0.9996, 1.0]	0.4648	0.7862	0.006	0.197	0.107	0.3281	100.49	101.25
qwen2.5-coder:32b	27	How to use Mitsubishi FX-series PLC IL instruction list, through MOV / DECP and other instructions, to implement red, yellow, and green lights switching sequentially on a one-way road? Assume one full cycle is 40 seconds, and define conditions for red, yellow, and green phases. Use D0 for countdown control.	LD M8000 // Power ON detection bit (Always ON) MPS // Push current logic state to stack AND M8013 // 1s pulse, used as timing trigger DECP D0 // Countdown (decrease D0 by 1 per scan) MPP // Pop stack AND< D0 K0 // If D0 < 0, countdown is finished MOV K40 D0 // Reload 40 seconds LD M8000 MPS AND> D0 K18 // If D0 > 18, it's green phase OUT Y0 // Green light ON MRD // Read top of stack (without popp…	### [Part One] - Mitsubishi FX3U/FX3UC IL Instruction List Code Below is the complete IL (Instruction List) program for the Mitsubishi FX3U/FX3UC PLC, with line-by-line English comments explaining each instruction. ```plaintext ; IL Program to Control Red, Yellow, Green Traffic Lights ; Assume: ; M8001 - Initial Run Pulse ; X0 - Start Button ; Y0 - Red Light ; Y1 - Yellow Light ; Y2 - Green Light…	### Part One - Mitsubishi FX3U/FX3UC IL Instruction List Code ```plaintext LD M8000 // Power ON detection bit (Always ON) MPS // Push current logic state to stack AND M8013 // 1s pulse, used as timing trigger DECP D0 // Countdown (decrease D0 by 1 per scan) MPP // Pop stack AND< D0 K0 // If D0 < 0, countdown is finished MOV K40 D0 // Reload 40 seconds LD M8000 MPS AND> D0 K22 // If D0 > 22, it's …	[20, 25, 23]	[0.9997, 0.9995, 0.9996]	0.5739	0.9014	0.004	0.2131	0.1265	0.3497	100.47	95.08
qwen2.5-coder:32b	28	How to use Mitsubishi FX-series PLC IL instruction list, through MOV / DECP and other instructions, to implement red, yellow, and green lights switching sequentially on a one-way road? Assume one full cycle is 50 seconds, and define conditions for red, yellow, and green phases. Use D0 for countdown control.	LD M8000 // Power ON detection bit (Always ON) MPS // Push current logic state to stack AND M8013 // 1s pulse, used as timing trigger DECP D0 // Countdown (decrease D0 by 1 per scan) MPP // Pop stack AND< D0 K0 // If D0 < 0, countdown is finished MOV K50 D0 // Reload 50 seconds LD M8000 MPS AND> D0 K17 // If D0 > 17, it's green phase OUT Y0 // Green light ON MRD // Read top of stack (without popp…	### Part One: Mitsubishi FX3U/FX3UC IL Instruction List Code Below is the complete IL program using MOV, DECP, and other instructions to sequentially switch red, yellow, and green lights on a one-way road. The program assumes a full cycle of 50 seconds, with predefined conditions for red, yellow, and green phases. D0 is used for countdown control. ``` ; Initialize D0 to 50 (total cycle time in se…	### Part One - Mitsubishi FX3U/FX3UC IL Instruction List Code ```plaintext LD M8000 // Power ON detection bit (Always ON) MPS // Push current logic state to stack AND M8013 // 1s pulse, used as timing trigger DECP D0 // Countdown (decrease D0 by 1 per scan) MPP // Pop stack AND< D0 K0 // If D0 < 0, countdown is finished MOV K50 D0 // Reload 50 seconds LD M8000 MPS AND> D0 K16 // If D0 > 16, it's …	[23, 25, 20]	[1.0, 0.9991, 0.9996]	0.5447	0.9051	0.0042	0.2341	0.1337	0.38	91.4	86.48
qwen2.5-coder:32b	29	How to use Mitsubishi FX-series PLC IL instruction list, through MOV / DECP and other instructions, to implement red, yellow, and green lights switching sequentially on a one-way road? Assume one full cycle is 38 seconds, and define conditions for red, yellow, and green phases. Use D0 for countdown control.	LD M8000 // Power ON detection bit (Always ON) MPS // Push current logic state to stack AND M8013 // 1s pulse, used as timing trigger DECP D0 // Countdown (decrease D0 by 1 per scan) MPP // Pop stack AND< D0 K0 // If D0 < 0, countdown is finished MOV K38 D0 // Reload 38 seconds LD M8000 MPS AND> D0 K20 // If D0 > 20, it's green phase OUT Y0 // Green light ON MRD // Read top of stack (without popp…	### [Part One] - Mitsubishi FX3U/FX3UC IL Instruction List Code Below is the Instruction List (IL) code for a Mitsubishi FX3U/FX3UC PLC to control a traffic light sequence using MOV (Move), DECP (Decrement Pulse), and other instructions. The program will cycle through Red, Yellow, and Green lights with the specified timings. ``` ; Initialize countdown timer D0 to 38 seconds LD K38 ; Load immediat…	### Part One: Mitsubishi FX3U/FX3UC IL Instruction List Code Below is the complete IL program with line-by-line English comments for implementing sequential switching of red, yellow, and green lights with a cycle time of 38 seconds using D0 for countdown control. ```plaintext LD M8000 // Power ON detection bit (Always ON) MPS // Push current logic state to stack AND M8013 // 1s pulse, used as tim…	[21, 25, 20]	[0.9998, 0.9998, 0.9997]	0.5422	0.8153	0.0046	0.2241	0.0981	0.3619	100.44	95.83
qwen2.5-coder:32b	30	How to use Mitsubishi FX-series PLC IL instruction list and the DECO instruction to control a bidirectional red-yellow-green light cycle? Assume input X000, outputs Y000~Y005, and use M1~M16, M100, M101, T1~T6, and D1 to implement phase switching.	LD M8000 ; PLC startup pulse DECO D1 M10 K6 ; Decode D1 to control a 7-state cycle (M10~M16 ON) LD X000 ; When emergency stop input X000 is activated RST D1 ; Reset data register D1 ZRST M10 M16 ; Reset state relays M10~M16 ZRST M100 M101 ; Reset red light control relays M100~M101 LD M10 ; Start green light timing relay M10 AND M1 ; When M1 condition is true MOV K1 D1 ; Write K1 to D1 to switch t…	### [Part One] - Mitsubishi FX3U/FX3UC IL Instruction List Code Below is the Instruction List (IL) code for controlling a bidirectional red-yellow-green (RYG) light cycle using a Mitsubishi FX3U/FX3UC PLC. The code includes line-by-line comments explaining each instruction. ```plaintext ; Initialize counters and timers at the start of the program LD M100 ; Load memory M100 (used to check initiali…	### Part One: Mitsubishi FX3U/FX3UC IL Instruction List Code ```plaintext LD M8000 ; PLC startup pulse DECO D1 M10 K6 ; Decode D1 to control a 6-state cycle (M10~M15 ON) LD X000 ; When emergency stop input X000 is activated RST D1 ; Reset data register D1 ZRST M10 M15 ; Reset state relays M10~M15 ZRST M100 M101 ; Reset red light control relays M100~M101 LD M10 ; Start green light timing relay M10…	[31, 32, 33]	[1.0, 1.0, 1.0]	0.6034	0.8816	0.0111	0.7304	0.1374	0.8554	100.47	107.72
qwen2.5-coder:32b	31	How to use Mitsubishi FX-series PLC IL instruction list and the DECO instruction to control a bidirectional red-yellow-green light cycle? Assume input X000, outputs Y000~Y005, and use M1~M16, M100, M101, T1~T6, and D1 to implement phase switching.	LD M8000 ; PLC startup pulse DECO D1 M10 K6 ; Decode D1 to control a 7-state cycle (M10~M16 ON) LD X000 ; When emergency stop input X000 is activated RST D1 ; Reset data register D1 ZRST M10 M16 ; Reset state relays M10~M16 ZRST M100 M101 ; Reset red light control relays M100~M101 LD M10 ; Start green light timing relay M10 AND M1 ; When M1 condition is true MOV K1 D1 ; Write K1 to D1 to switch t…	### [Part One] - Mitsubishi FX3U/FX3UC IL Instruction List Code Below is the Instruction List (IL) code for a bidirectional red-yellow-green light cycle using Mitsubishi FX-series PLC. The code includes detailed comments explaining each instruction. ```plaintext ; Initialize timers and flags LD M100 ; Load M100 (flag indicating the direction) SET M100 ; Set M100 to 1 (initial direction: forward) …	### Part One - Mitsubishi FX3U/FX3UC IL Instruction List Code ```plaintext LD M8000 ; PLC startup pulse DECO D1 M10 K6 ; Decode D1 to control a 6-state cycle (M10~M15 ON) LD X000 ; When emergency stop input X000 is activated RST D1 ; Reset data register D1 ZRST M10 M15 ; Reset state relays M10~M15 ZRST M100 M101 ; Reset red light control relays M100~M101 LD M10 ; Start green light timing relay M1…	[30, 32, 33]	[1.0, 1.0, 1.0]	0.624	0.9187	0.0164	0.771	0.1361	0.8859	100.47	107.68
qwen2.5-coder:32b	32	How to use Mitsubishi FX-series PLC IL instruction list and the DECO instruction to control a bidirectional red-yellow-green light cycle? Assume input X000, outputs Y000~Y005, and use M1~M16, M100, M101, T1~T6, and D1 to implement phase switching.	LD M8000 ; PLC startup pulse DECO D1 M10 K6 ; Decode D1 to control a 7-state cycle (M10~M16 ON) LD X000 ; When emergency stop input X000 is activated RST D1 ; Reset data register D1 ZRST M10 M16 ; Reset state relays M10~M16 ZRST M100 M101 ; Reset red light control relays M100~M101 LD M10 ; Start green light timing relay M10 AND M1 ; When M1 condition is true MOV K1 D1 ; Write K1 to D1 to switch t…	### Part One: Mitsubishi FX3U/FX3UC IL Instruction List Code Below is the complete Instruction List (IL) program with line-by-line English comments explaining each instruction to control a bidirectional red-yellow-green light cycle using a Mitsubishi FX-series PLC. ```plaintext ; Initialization Section LD M1 ; Load the value of M1 (Phase 1 active flag) DEC D1 ; Decrement D1 (Delay counter) DEC D1…	### Part One - Mitsubishi FX3U/FX3UC IL Instruction List Code ```plaintext LD M8000 ; PLC startup pulse DECO D1 M10 K6 ; Decode D1 to control a 6-state cycle (M10~M15 ON) LD X000 ; When emergency stop input X000 is activated RST D1 ; Reset data register D1 ZRST M10 M15 ; Reset state relays M10~M15 ZRST M100 M101 ; Reset red light control relays M100~M101 LD M10 ; Start green light timing relay M1…	[30, 31, 33]	[1.0, 1.0, 1.0]	0.6139	0.9159	0.0092	0.7375	0.11	0.8663	100.45	107.64
qwen2.5-coder:32b	33	How to use Mitsubishi FX-series PLC IL instruction list and the DECO instruction to control a bidirectional red-yellow-green light cycle? Assume input X000, outputs Y000~Y005, and use M1~M16, M100, M101, T1~T6, and D1 to implement phase switching.	LD M8000 ; PLC startup pulse DECO D1 M10 K6 ; Decode D1 to control a 7-state cycle (M10~M16 ON) LD X000 ; When emergency stop input X000 is activated RST D1 ; Reset data register D1 ZRST M10 M16 ; Reset state relays M10~M16 ZRST M100 M101 ; Reset red light control relays M100~M101 LD M10 ; Start green light timing relay M10 AND M1 ; When M1 condition is true MOV K1 D1 ; Write K1 to D1 to switch t…	### Part One: Mitsubishi FX3U/FX3UC IL Instruction List Code Below is the complete Instruction List (IL) program with line-by-line comments explaining each instruction: ```plaintext // IL Program for Bidirectional Red-Yellow-Green Light Cycle // Initialize Timers LD T1, K1000 // Load timer T1 with preset value 1000 (10 seconds for Red) LD T2, K1000 // Load timer T2 with preset value 1000 (10 seco…	### [Part One] - Mitsubishi FX3U/FX3UC IL Instruction List Code ```plaintext LD M8000 ; PLC startup pulse DECO D1 M10 K6 ; Decode D1 to control a 6-state cycle (M10~M15 ON) LD X000 ; When emergency stop input X000 is activated RST D1 ; Reset data register D1 ZRST M10 M15 ; Reset state relays M10~M15 ZRST M100 M101 ; Reset red light control relays M100~M101 LD M10 ; Start green light timing relay …	[30, 31, 32]	[1.0, 1.0, 1.0]	0.5462	0.9059	0.0034	0.7407	0.1651	0.8633	100.45	107.66
qwen2.5-coder:32b	34	How to use Mitsubishi FX-series PLC IL instruction list and the DECO instruction to control a bidirectional red-yellow-green light cycle? Assume input X000, outputs Y000~Y005, and use M1~M16, M100, M101, T1~T6, and D1 to implement phase switching.	LD M8000 ; PLC startup pulse DECO D1 M10 K6 ; Decode D1 to control a 7-state cycle (M10~M16 ON) LD X000 ; When emergency stop input X000 is activated RST D1 ; Reset data register D1 ZRST M10 M16 ; Reset state relays M10~M16 ZRST M100 M101 ; Reset red light control relays M100~M101 LD M10 ; Start green light timing relay M10 AND M1 ; When M1 condition is true MOV K1 D1 ; Write K1 to D1 to switch t…	### Part One: Mitsubishi FX3U/FX3UC IL Instruction List Code Below is the Instruction List (IL) program for controlling a bidirectional red-yellow-green light cycle using Mitsubishi FX-series PLC. The program assumes the following: - **Inputs:** - X000: Start/Stop control input. - **Outputs:** - Y000: Red light (Direction 1). - Y001: Yellow light (Direction 1). - Y002: Green light (Direction 1). …	### Part One: Mitsubishi FX3U/FX3UC IL Instruction List Code with Line-by-Line Comments ```plaintext LD M8000 ; PLC startup pulse DECO D1 M10 K6 ; Decode D1 to control a 6-state cycle (M10~M15 ON) LD X000 ; When emergency stop input X000 is activated RST D1 ; Reset data register D1 ZRST M10 M15 ; Reset state relays M10~M15 ZRST M100 M101 ; Reset red light control relays M100~M101 LD M10 ; Start g…	[30, 31, 32]	[1.0, 1.0, 1.0]	0.6416	0.8854	0.0159	0.7491	0.1293	0.869	100.5	107.67
qwen2.5-coder:32b	35	How to use Mitsubishi FX-series PLC IL instruction list and the DECO instruction to control a bidirectional red-yellow-green light cycle? Assume input X000, outputs Y000~Y005, and use M1~M16, M100, M101, T1~T6, and D1 to implement phase switching.	LD M8000 ; PLC startup pulse DECO D1 M10 K6 ; Decode D1 to control a 7-state cycle (M10~M16 ON) LD X000 ; When emergency stop input X000 is activated RST D1 ; Reset data register D1 ZRST M10 M16 ; Reset state relays M10~M16 ZRST M100 M101 ; Reset red light control relays M100~M101 LD M10 ; Start green light timing relay M10 AND M1 ; When M1 condition is true MOV K1 D1 ; Write K1 to D1 to switch t…	### [Part One] - Mitsubishi FX3U/FX3UC IL Instruction List Code Below is the complete Instruction List (IL) program for controlling a bidirectional red-yellow-green light cycle using a Mitsubishi FX-series PLC. The program includes line-by-line English comments explaining each instruction. ```plaintext ; Initialization LD M100 ; Load the bit memory M100 OR M101 ; Bitwise OR with M101 LDN M100 ; L…	### [Part One] - Mitsubishi FX3U/FX3UC IL Instruction List Code Here is the complete IL program with line-by-line English comments for a bidirectional red-yellow-green light cycle using the Mitsubishi FX-series PLC with the DECO instruction: ```plaintext LD M8000 ; PLC startup pulse DECO D1 M10 K6 ; Decode D1 to control a 6-state cycle (M10~M15 ON) LD X000 ; When emergency stop input X000 is acti…	[30, 31, 32]	[1.0, 1.0, 1.0]	0.607	0.8294	0.0124	0.7476	0.1426	0.8611	100.45	107.67
qwen2.5-coder:32b	36	How to use Mitsubishi FX-series PLC IL instruction list and the DECO instruction to control a bidirectional red-yellow-green light cycle? Assume input X000, outputs Y000~Y005, and use M1~M16, M100, M101, T1~T6, and D1 to implement phase switching.	LD M8000 ; PLC startup pulse DECO D1 M10 K6 ; Decode D1 to control a 7-state cycle (M10~M16 ON) LD X000 ; When emergency stop input X000 is activated RST D1 ; Reset data register D1 ZRST M10 M16 ; Reset state relays M10~M16 ZRST M100 M101 ; Reset red light control relays M100~M101 LD M10 ; Start green light timing relay M10 AND M1 ; When M1 condition is true MOV K1 D1 ; Write K1 to D1 to switch t…	### Part One: Mitsubishi FX3U/FX3UC IL Instruction List Code Below is the complete IL program with line-by-line English comments explaining each instruction. This program controls a bidirectional red-yellow-green light cycle using Mitsubishi FX-series PLC with the specified inputs and outputs. ```plaintext ; Initialize the program LD M100 ; Load the start bit (M100) to start the light cycle AND M…	### Part One - Mitsubishi FX3U/FX3UC IL Instruction List Code ```plaintext LD M8000 ; PLC startup pulse DECO D1 M10 K6 ; Decode D1 to control a 6-state cycle (M10~M15 ON) LD X000 ; When emergency stop input X000 is activated RST D1 ; Reset data register D1 ZRST M10 M15 ; Reset state relays M10~M15 ZRST M100 M101 ; Reset red light control relays M100~M101 LD M10 ; Start green light timing relay M1…	[30, 31, 32]	[1.0, 1.0, 1.0]	0.6151	0.9167	0.0125	0.7553	0.145	0.8805	100.98	108.79
qwen2.5-coder:32b	37	How to use Mitsubishi FX-series PLC IL instruction list and the DECO instruction to control a bidirectional red-yellow-green light cycle? Assume input X000, outputs Y000~Y005, and use M1~M16, M100, M101, T1~T6, and D1 to implement phase switching.	LD M8000 ; PLC startup pulse DECO D1 M10 K6 ; Decode D1 to control a 7-state cycle (M10~M16 ON) LD X000 ; When emergency stop input X000 is activated RST D1 ; Reset data register D1 ZRST M10 M16 ; Reset state relays M10~M16 ZRST M100 M101 ; Reset red light control relays M100~M101 LD M10 ; Start green light timing relay M10 AND M1 ; When M1 condition is true MOV K1 D1 ; Write K1 to D1 to switch t…	### [Part One] - Mitsubishi FX3U/FX3UC IL Instruction List Code Below is a Mitsubishi FX3U/FX3UC Instruction List (IL) program with line-by-line English comments explaining each instruction. This program controls a bidirectional red-yellow-green light cycle. ```plaintext ; Program Start NOP ; No Operation - Program Entry Point ; Phase 1: Red Light (Y000) for 5 seconds LDX X000 ; Load the value of…	### [Part One] - Mitsubishi FX3U/FX3UC IL Instruction List Code ```plaintext LD M8000 ; PLC startup pulse DECO D1 M10 K6 ; Decode D1 to control a 6-state cycle (M10~M15 ON) LD X000 ; When emergency stop input X000 is activated RST D1 ; Reset data register D1 ZRST M10 M15 ; Reset state relays M10~M15 ZRST M100 M101 ; Reset red light control relays M100~M101 LD M10 ; Start green light timing relay …	[30, 31, 32]	[1.0, 1.0, 1.0]	0.616	0.9074	0.0166	0.7696	0.1737	0.8815	100.09	107.33
qwen2.5-coder:32b	38	How to use Mitsubishi FX-series PLC IL instruction list and the DECO instruction to control a bidirectional red-yellow-green light cycle? Assume input X000, outputs Y000~Y005, and use M1~M16, M100, M101, T1~T6, and D1 to implement phase switching.	LD M8000 ; PLC startup pulse DECO D1 M10 K6 ; Decode D1 to control a 7-state cycle (M10~M16 ON) LD X000 ; When emergency stop input X000 is activated RST D1 ; Reset data register D1 ZRST M10 M16 ; Reset state relays M10~M16 ZRST M100 M101 ; Reset red light control relays M100~M101 LD M10 ; Start green light timing relay M10 AND M1 ; When M1 condition is true MOV K1 D1 ; Write K1 to D1 to switch t…	### Part One: Mitsubishi FX3U/FX3UC IL Instruction List Code Below is a Mitsubishi FX3U/FX3UC Instruction List (IL) program for controlling a bidirectional red-yellow-green traffic light cycle. The program is commented line-by-line to explain each instruction. ```plaintext ; Initialize Timers and Memory for the start of the program LD M100 ; Load Memory M100 (start flag) OR X000 ; OR with Input X…	### Part One - Mitsubishi FX3U/FX3UC IL Instruction List Code ```plaintext LD M8000 ; PLC startup pulse DECO D1 M10 K6 ; Decode D1 to control a 6-state cycle (M10~M15 ON) LD X000 ; When emergency stop input X000 is activated RST D1 ; Reset data register D1 ZRST M10 M15 ; Reset state relays M10~M15 ZRST M100 M101 ; Reset red light control relays M100~M101 LD M10 ; Start green light timing relay M1…	[30, 31, 32]	[1.0, 1.0, 1.0]	0.5925	0.9167	0.0114	0.7434	0.1535	0.8677	100.08	107.25
qwen2.5-coder:32b	39	How to use Mitsubishi FX-series PLC IL instruction list and the DECO instruction to control a bidirectional red-yellow-green light cycle? Assume input X000, outputs Y000~Y005, and use M1~M16, M100, M101, T1~T6, and D1 to implement phase switching.	LD M8000 ; PLC startup pulse DECO D1 M10 K6 ; Decode D1 to control a 7-state cycle (M10~M16 ON) LD X000 ; When emergency stop input X000 is activated RST D1 ; Reset data register D1 ZRST M10 M16 ; Reset state relays M10~M16 ZRST M100 M101 ; Reset red light control relays M100~M101 LD M10 ; Start green light timing relay M10 AND M1 ; When M1 condition is true MOV K1 D1 ; Write K1 to D1 to switch t…	### Part One: Mitsubishi FX3U/FX3UC IL Instruction List Code Here is the Instruction List (IL) code for controlling a bidirectional red-yellow-green light cycle using a Mitsubishi FX-series PLC. The code includes line-by-line comments explaining each instruction. ```plaintext ; Main Program for Red-Yellow-Green Light Control ;---------------------------------------------- LD X000 ; Load input X00…	Certainly! Below is the complete Mitsubishi FX-series PLC IL (Instruction List) program with line-by-line English comments to control a bidirectional red-yellow-green light cycle. The program uses input X000, outputs Y000~Y005, and utilizes M1~M16, M100, M101, T1~T6, and D1 to manage the traffic light phases. ### [Part One] - Mitsubishi FX3U/FX3UC IL Instruction List Code ```plaintext LD M8000 ; …	[30, 31, 32]	[1.0, 1.0, 1.0]	0.6177	0.7093	0.0193	0.784	0.179	0.8815	100.06	107.29
qwen2.5-coder:32b	40	How to use Mitsubishi FX-series PLC IL instruction list to design a bidirectional traffic light control logic? Assume both North-South and East-West directions have green, yellow, and red light cycles, and there is a 2-second blinking warning before the green light ends.	LD X000 // Start button OR M0 ANI X001 // Stop button OUT M0 // System start flag LD M0 ANI T7 // Ensure not yet reached final timer OUT T0 K150 // T0 = 15.0 sec ANI T0 OUT M1 // M1 = North-South green phase LD T0 OUT T1 K20 // T1 = 2 sec ANI T1 OUT M2 // M2 = North-South green blinking phase LD T1 OUT T2 K40 // T2 = 4.0 sec ANI T2 OUT M3 // M3 = North-South yellow phase LD T2 OUT T3 K40 // T3 = …	### [Part One] - Mitsubishi FX3U/FX3UC IL Instruction List Code Below is the Instruction List (IL) code for a bidirectional traffic light control system using Mitsubishi FX3U/FX3UC PLC. The program controls North-South (NS) and East-West (EW) traffic lights with green, yellow, and red cycles, including a 2-second blinking warning before the green light ends. ```plaintext ; Initialize Variables LD…	### [Part One] - Mitsubishi FX3U/FX3UC IL Instruction List Code Below is the complete Instruction List (IL) program with line-by-line English comments for the bidirectional traffic light control logic: ```plaintext LD X000 // Start button OR M0 // If start flag is already set, continue ANI X001 // Stop button OUT M0 // Set system start flag M0 when start button is pressed and stop button is not p…	[41, 42, 43]	[1.0, 1.0, 1.0]	0.5144	0.6274	0.0034	0.1287	0.1675	0.5161	100.06	104.74
qwen2.5-coder:32b	41	How to use Mitsubishi FX-series PLC IL instruction list to design a bidirectional traffic light control logic? Assume both North-South and East-West directions have green, yellow, and red light cycles, and there is a 2-second blinking warning before the green light ends.	LD X000 // Start button OR M0 ANI X001 // Stop button OUT M0 // System start flag LD M0 ANI T7 // Ensure not yet reached final timer OUT T0 K90 // T0 = 9.0 sec ANI T0 OUT M1 // M1 = North-South green phase LD T0 OUT T1 K20 // T1 = 2 sec ANI T1 OUT M2 // M2 = North-South green blinking phase LD T1 OUT T2 K50 // T2 = 5.0 sec ANI T2 OUT M3 // M3 = North-South yellow phase LD T2 OUT T3 K30 // T3 = 3.…	### Part One: Mitsubishi FX3U/FX3UC IL Instruction List Code Below is the Instruction List (IL) code for controlling a bidirectional traffic light system with North-South and East-West directions. The code includes a 2-second blinking warning before the green light turns to yellow. ```plaintext ; Define Input/Output Addresses ; Inputs: ; X0: North-South pedestrian button ; X1: East-West pedestria…	### [Part One] - Mitsubishi FX3U/FX3UC IL Instruction List Code ```plaintext LD X000 // Start button OR M0 // Check if system is already started ANI X001 // Stop button OUT M0 // System start flag LD M0 // Check if system is started ANI T7 // Ensure not yet reached final timer OUT T0 K150 // T0 = 15.0 sec (North-South green duration) ANI T0 // Check if T0 timer has expired OUT M1 // M1 = North-So…	[40, 42, 43]	[1.0, 1.0, 1.0]	0.4969	0.7498	0.0015	0.3117	0.1383	0.5949	100.03	104.76
qwen2.5-coder:32b	42	How to use Mitsubishi FX-series PLC IL instruction list to design a bidirectional traffic light control logic? Assume both North-South and East-West directions have green, yellow, and red light cycles, and there is a 2-second blinking warning before the green light ends.	LD X000 // Start button OR M0 ANI X001 // Stop button OUT M0 // System start flag LD M0 ANI T7 // Ensure not yet reached final timer OUT T0 K170 // T0 = 17.0 sec ANI T0 OUT M1 // M1 = North-South green phase LD T0 OUT T1 K20 // T1 = 2 sec ANI T1 OUT M2 // M2 = North-South green blinking phase LD T1 OUT T2 K40 // T2 = 4.0 sec ANI T2 OUT M3 // M3 = North-South yellow phase LD T2 OUT T3 K10 // T3 = …	### Part One: Mitsubishi FX3U/FX3UC IL Instruction List Code Below is the Instruction List (IL) code for a bidirectional traffic light control system using a Mitsubishi FX3U/FX3UC PLC. The program assumes that the North-South (NS) and East-West (EW) directions have green, yellow, and red lights. Additionally, a 2-second blinking warning is provided before the green light ends. #### IL Code with C…	### Part One - Mitsubishi FX3U/FX3UC IL Instruction List Code ```plaintext // System Start and Stop Control LD X000 // Load start button OR M0 // OR with system start flag ANI X001 // AND with inverted stop button OUT M0 // Output system start flag // North-South Green Phase LD M0 // Load system start flag ANI T7 // Ensure not yet reached final timer OUT T0 K150 // T0 = 15.0 sec (North-South gree…	[40, 41, 43]	[1.0, 1.0, 1.0]	0.5578	0.7669	0.0023	0.1731	0.1181	0.5512	100.01	105.54
qwen2.5-coder:32b	43	How to use Mitsubishi FX-series PLC IL instruction list to design a bidirectional traffic light control logic? Assume both North-South and East-West directions have green, yellow, and red light cycles, and there is a 2-second blinking warning before the green light ends.	LD X000 // Start button OR M0 ANI X001 // Stop button OUT M0 // System start flag LD M0 ANI T7 // Ensure not yet reached final timer OUT T0 K140 // T0 = 14.0 sec ANI T0 OUT M1 // M1 = North-South green phase LD T0 OUT T1 K20 // T1 = 2 sec ANI T1 OUT M2 // M2 = North-South green blinking phase LD T1 OUT T2 K30 // T2 = 3.0 sec ANI T2 OUT M3 // M3 = North-South yellow phase LD T2 OUT T3 K10 // T3 = …	### Part One: Mitsubishi FX3U/FX3UC IL Instruction List Code ```plaintext ; Line Instruction Operands Comment ; -------------------------------------------------------- 0000 LD X0 ; Load input X0 (Start Signal for NS) 0001 AND X1 ; AND with X1 (Start Signal for EW) 0002 OR X2 ; OR with X2 (Emergency Signal) 0003 SET M0 ; Set M0 if Start or Emergency Signal is active 0004 LD M0 ; Load M0 0005 AND …	### [Part One] - Mitsubishi FX3U/FX3UC IL Instruction List Code Below is the complete IL program with line-by-line English comments: ```plaintext LD X000 // Load Start button (Start traffic light sequence) OR M0 // OR with System start flag ANI X001 // AND NOT with Stop button OUT M0 // Set System start flag (M0) when start button is pressed and stop button is not pressed LD M0 // Load System sta…	[40, 41, 42]	[1.0, 1.0, 1.0]	0.4987	0.6958	0.0029	0.1126	0.1485	0.4781	112.66	117.33
qwen2.5-coder:32b	44	How to use Mitsubishi FX-series PLC IL instruction list to design a bidirectional traffic light control logic? Assume both North-South and East-West directions have green, yellow, and red light cycles, and there is a 2-second blinking warning before the green light ends.	LD X000 // Start button OR M0 ANI X001 // Stop button OUT M0 // System start flag LD M0 ANI T7 // Ensure not yet reached final timer OUT T0 K200 // T0 = 20.0 sec ANI T0 OUT M1 // M1 = North-South green phase LD T0 OUT T1 K20 // T1 = 2 sec ANI T1 OUT M2 // M2 = North-South green blinking phase LD T1 OUT T2 K40 // T2 = 4.0 sec ANI T2 OUT M3 // M3 = North-South yellow phase LD T2 OUT T3 K20 // T3 = …	### Part One: Mitsubishi FX3U/FX3UC IL Instruction List Code Below is the Instruction List (IL) code for a bidirectional traffic light control logic using the Mitsubishi FX3U/FX3UC PLC. The traffic light system will have North-South (NS) and East-West (EW) directions, each with green, yellow, and red lights. There is a 2-second blinking warning before the green light changes to yellow. ```plainte…	### Part One: Mitsubishi FX3U/FX3UC IL Instruction List Code Below is the complete IL program with line-by-line English comments: ```plaintext LD X000 // Start button OR M0 // OR with the system start flag ANI X001 // AND with the stop button (active low) OUT M0 // Set system start flag (M0) LD M0 // Load the system start flag ANI T7 // AND with the final timer (T7) to ensure not yet reached fina…	[40, 41, 42]	[1.0, 1.0, 1.0]	0.5247	0.7006	0.003	0.1365	0.1711	0.5379	110.97	104.49
qwen2.5-coder:32b	45	How to use Mitsubishi FX-series PLC IL instruction list to design a bidirectional traffic light control logic? Assume both North-South and East-West directions have green, yellow, and red light cycles, and there is a 2-second blinking warning before the green light ends.	LD X000 // Start button OR M0 ANI X001 // Stop button OUT M0 // System start flag LD M0 ANI T7 // Ensure not yet reached final timer OUT T0 K170 // T0 = 17.0 sec ANI T0 OUT M1 // M1 = North-South green phase LD T0 OUT T1 K20 // T1 = 2 sec ANI T1 OUT M2 // M2 = North-South green blinking phase LD T1 OUT T2 K50 // T2 = 5.0 sec ANI T2 OUT M3 // M3 = North-South yellow phase LD T2 OUT T3 K40 // T3 = …	### Part One: Mitsubishi FX3U/FX3UC IL Instruction List Code ```plaintext ; Define Input/Output Addresses ; Assume: ; I0.0 - NS Green Light (Output) ; I0.1 - NS Yellow Light (Output) ; I0.2 - NS Red Light (Output) ; I0.3 - EW Green Light (Output) ; I0.4 - EW Yellow Light (Output) ; I0.5 - EW Red Light (Output) ; I0.6 - NS Pedestrian Button (Input) ; I0.7 - EW Pedestrian Button (Input) ; ; Assume:…	### Part One - Mitsubishi FX3U/FX3UC IL Instruction List Code ```plaintext LD X000 // Start button OR M0 // Check if system has already started ANI X001 // Stop button OUT M0 // Set system start flag LD M0 // Check if system has started ANI T7 // Ensure not yet reached final timer OUT T0 K150 // T0 = 15.0 sec (North-South Green Phase) ANI T0 OUT M1 // M1 = North-South green phase LD T0 // Check i…	[40, 41, 42]	[1.0, 1.0, 1.0]	0.4895	0.801	0.0008	0.3412	0.1323	0.5988	99.79	115.57
qwen2.5-coder:32b	46	How to use Mitsubishi FX-series PLC IL instruction list to design a bidirectional traffic light control logic? Assume both North-South and East-West directions have green, yellow, and red light cycles, and there is a 2-second blinking warning before the green light ends.	LD X000 // Start button OR M0 ANI X001 // Stop button OUT M0 // System start flag LD M0 ANI T7 // Ensure not yet reached final timer OUT T0 K240 // T0 = 24.0 sec ANI T0 OUT M1 // M1 = North-South green phase LD T0 OUT T1 K20 // T1 = 2 sec ANI T1 OUT M2 // M2 = North-South green blinking phase LD T1 OUT T2 K40 // T2 = 4.0 sec ANI T2 OUT M3 // M3 = North-South yellow phase LD T2 OUT T3 K20 // T3 = …	### Part One: Mitsubishi FX3U/FX3UC IL Instruction List Code Below is a simple bidirectional traffic light control logic implemented using the Instruction List (IL) for a Mitsubishi FX3U/FX3UC PLC. This program assumes the following: - `X0` is the North-South Green Light Output - `X1` is the North-South Yellow Light Output - `X2` is the North-South Red Light Output - `X3` is the East-West Green L…	### Part One - Mitsubishi FX3U/FX3UC IL Instruction List Code ```plaintext LD X000 // Start button OR M0 ANI X001 // Stop button OUT M0 // System start flag LD M0 ANI T7 // Ensure not yet reached final timer OUT T0 K150 // T0 = 15.0 sec (North-South green phase) ANI T0 OUT M1 // M1 = North-South green phase LD T0 OUT T1 K20 // T1 = 2 sec (North-South green blinking phase) ANI T1 OUT M2 // M2 = No…	[40, 41, 42]	[1.0, 1.0, 1.0]	0.502	0.8336	0.0018	0.4274	0.1512	0.601	112.15	117.26
qwen2.5-coder:32b	47	How to use Mitsubishi FX-series PLC IL instruction list to design a bidirectional traffic light control logic? Assume both North-South and East-West directions have green, yellow, and red light cycles, and there is a 2-second blinking warning before the green light ends.	LD X000 // Start button OR M0 ANI X001 // Stop button OUT M0 // System start flag LD M0 ANI T7 // Ensure not yet reached final timer OUT T0 K180 // T0 = 18.0 sec ANI T0 OUT M1 // M1 = North-South green phase LD T0 OUT T1 K20 // T1 = 2 sec ANI T1 OUT M2 // M2 = North-South green blinking phase LD T1 OUT T2 K40 // T2 = 4.0 sec ANI T2 OUT M3 // M3 = North-South yellow phase LD T2 OUT T3 K30 // T3 = …	### Part One: Mitsubishi FX3U/FX3UC IL Instruction List Code Below is the Mitsubishi FX3U/FX3UC Instruction List (IL) code for a bidirectional traffic light control system. This example assumes that the PLC has input bits (X0, X1) to manually trigger the traffic light cycle, and output bits (Y0, Y1, Y2, Y3, Y4, Y5) to control the lights (Green, Yellow, Red for both directions). ```plaintext ; Ini…	### [Part One] - Mitsubishi FX3U/FX3UC IL Instruction List Code ```plaintext LD X000 // Start button OR M0 ANI X001 // Stop button OUT M0 // System start flag LD M0 ANI T7 // Ensure not yet reached final timer OUT T0 K150 // T0 = 15.0 sec (North-South green phase) ANI T0 OUT M1 // M1 = North-South green phase LD T0 OUT T1 K20 // T1 = 2 sec (North-South green blinking phase) ANI T1 OUT M2 // M2 = …	[40, 41, 42]	[1.0, 1.0, 1.0]	0.536	0.841	0.0026	0.4252	0.1714	0.5995	112.39	117.36
qwen2.5-coder:32b	48	How to use Mitsubishi FX-series PLC IL instruction list to design a bidirectional traffic light control logic? Assume both North-South and East-West directions have green, yellow, and red light cycles, and there is a 2-second blinking warning before the green light ends.	LD X000 // Start button OR M0 ANI X001 // Stop button OUT M0 // System start flag LD M0 ANI T7 // Ensure not yet reached final timer OUT T0 K60 // T0 = 6.0 sec ANI T0 OUT M1 // M1 = North-South green phase LD T0 OUT T1 K20 // T1 = 2 sec ANI T1 OUT M2 // M2 = North-South green blinking phase LD T1 OUT T2 K50 // T2 = 5.0 sec ANI T2 OUT M3 // M3 = North-South yellow phase LD T2 OUT T3 K40 // T3 = 4.…	### Part One: Mitsubishi FX3U/FX3UC IL Instruction List Code Below is a simple example of a bidirectional traffic light control logic using Mitsubishi FX-series PLC Instruction List (IL) programming. For simplicity, we'll assume the following: - North-South direction green light: M8000 (X0 to start the cycle) - North-South direction yellow light: M8001 - North-South direction red light: M8002 - E…	### Part One - Mitsubishi FX3U/FX3UC IL Instruction List Code ```plaintext LD X000 // Start button OR M0 // Check if the system is already started ANI X001 // Stop button OUT M0 // Set the system start flag M0 LD M0 // Check if the system is started ANI T7 // Ensure not yet reached final timer OUT T0 K150 // T0 = 15.0 sec (North-South Green Phase) ANI T0 OUT M1 // M1 = North-South Green Phase LD …	[40, 41, 42]	[1.0, 1.0, 1.0]	0.5419	0.7741	0.0338	0.2233	0.1716	0.5898	111.93	117.16
qwen2.5-coder:32b	49	How to use Mitsubishi FX-series PLC IL instruction list to design a bidirectional traffic light control logic? Assume both North-South and East-West directions have green, yellow, and red light cycles, and there is a 2-second blinking warning before the green light ends.	LD X000 // Start button OR M0 ANI X001 // Stop button OUT M0 // System start flag LD M0 ANI T7 // Ensure not yet reached final timer OUT T0 K130 // T0 = 13.0 sec ANI T0 OUT M1 // M1 = North-South green phase LD T0 OUT T1 K20 // T1 = 2 sec ANI T1 OUT M2 // M2 = North-South green blinking phase LD T1 OUT T2 K40 // T2 = 4.0 sec ANI T2 OUT M3 // M3 = North-South yellow phase LD T2 OUT T3 K50 // T3 = …	### Part One: Mitsubishi FX3U/FX3UC IL Instruction List Code Below is an example of an Instruction List (IL) code for a basic bidirectional traffic light control system using a Mitsubishi FX-series PLC. The program assumes the following: - **North-South Direction:** - Green Light: X0 - Yellow Light: X1 - Red Light: X2 - **East-West Direction:** - Green Light: X3 - Yellow Light: X4 - Red Light: X5…	### Part One - Mitsubishi FX3U/FX3UC IL Instruction List Code ```plaintext LD X000 // Start button OR M0 ANI X001 // Stop button OUT M0 // System start flag LD M0 ANI T7 // Ensure not yet reached final timer OUT T0 K150 // T0 = 15.0 sec ANI T0 OUT M1 // M1 = North-South green phase LD T0 OUT T1 K20 // T1 = 2 sec ANI T1 OUT M2 // M2 = North-South green blinking phase LD T1 OUT T2 K40 // T2 = 4.0 s…	[40, 41, 42]	[1.0, 1.0, 1.0]	0.5179	0.8429	0.0034	0.4811	0.183	0.6491	104.64	117.24
qwen2.5-coder:32b	50	Please write a traffic light control program for a crossroad using Mitsubishi FX-series PLC IL instruction list. The system is started by X0 and stopped by X1. Both North-South and East-West directions have green lights (with blinking before end), yellow lights, and red lights, switching alternately in a periodic cycle.	LD X000 // Start button OR M0 ANI X001 // Stop button OUT M0 // System start flag // Stage 1: N-S Green LD M0 ANI T7 // Ensure final timer not reached OUT T0 K120 // T0 = 12.0 sec (N-S Green) ANI T0 OUT M1 // M1 = N-S Green Phase // N-S Green Blinking Before End LD T0 OUT T1 K20 // T1 = 2 sec (blinking time) ANI T1 OUT M2 // M2 = N-S Green Blinking Phase // Stage 2: N-S Yellow LD T1 OUT T2 K50 //…	### Part One: Mitsubishi FX3U/FX3UC IL Instruction List Code Below is the Instruction List (IL) program for a traffic light control system for a crossroad using Mitsubishi FX-series PLC. The system alternates between North-South and East-West directions with blinking green lights, yellow lights, and red lights. The system is started by X0 and stopped by X1. ```plaintext ; Initialization LDI ; Loa…	Sure, here's the traffic light control program for a crossroad using Mitsubishi FX-series PLC IL instruction list, with line-by-line English comments. The program is designed to start with X0 and stop with X1. The North-South (N-S) and East-West (E-W) directions have green lights (with blinking before end), yellow lights, and red lights, switching alternately in a periodic cycle. ### Part One: Mi…	[51, 52, 53]	[1.0, 1.0, 1.0]	0.5177	0.5647	0.0018	0.5307	0.1075	0.6949	111.93	118.41
qwen2.5-coder:32b	51	Please write a traffic light control program for a crossroad using Mitsubishi FX-series PLC IL instruction list. The system is started by X0 and stopped by X1. Both North-South and East-West directions have green lights (with blinking before end), yellow lights, and red lights, switching alternately in a periodic cycle.	LD X000 // Start button OR M0 ANI X001 // Stop button OUT M0 // System start flag // Stage 1: N-S Green LD M0 ANI T7 // Ensure final timer not reached OUT T0 K210 // T0 = 21.0 sec (N-S Green) ANI T0 OUT M1 // M1 = N-S Green Phase // N-S Green Blinking Before End LD T0 OUT T1 K20 // T1 = 2 sec (blinking time) ANI T1 OUT M2 // M2 = N-S Green Blinking Phase // Stage 2: N-S Yellow LD T1 OUT T2 K30 //…	### Part One: Mitsubishi FX3U/FX3UC IL Instruction List Code Below is a complete Instruction List (IL) program for a traffic light control system using a Mitsubishi FX-series PLC. The system alternates the green, yellow, and red lights for North-South (NS) and East-West (EW) directions. The cycle starts with X0 and stops with X1. Comments are provided for each instruction. ```assembly ; Define sy…	Sure, here's a traffic light control program for a crossroad using Mitsubishi FX-series PLC IL instruction list. The system is started by X0 and stopped by X1. Both North-South and East-West directions have green lights (with blinking before end), yellow lights, and red lights, switching alternately in a periodic cycle. ### [Part One] - Mitsubishi FX3U/FX3UC IL Instruction List Code ```plaintext …	[50, 52, 53]	[1.0, 1.0, 1.0]	0.5335	0.5621	0.0024	0.5217	0.1249	0.6933	112.4	117.87
qwen2.5-coder:32b	52	Please write a traffic light control program for a crossroad using Mitsubishi FX-series PLC IL instruction list. The system is started by X0 and stopped by X1. Both North-South and East-West directions have green lights (with blinking before end), yellow lights, and red lights, switching alternately in a periodic cycle.	LD X000 // Start button OR M0 ANI X001 // Stop button OUT M0 // System start flag // Stage 1: N-S Green LD M0 ANI T7 // Ensure final timer not reached OUT T0 K140 // T0 = 14.0 sec (N-S Green) ANI T0 OUT M1 // M1 = N-S Green Phase // N-S Green Blinking Before End LD T0 OUT T1 K20 // T1 = 2 sec (blinking time) ANI T1 OUT M2 // M2 = N-S Green Blinking Phase // Stage 2: N-S Yellow LD T1 OUT T2 K50 //…	### Part One: Mitsubishi FX3U/FX3UC IL Instruction List Code ```plaintext ; Main Program LD X0 ; Load input X0 (Start signal) AND M0 ; AND with M0 (Start flag) OUT Y1 ; Output to Y1 (System Running light) LD X1 ; Load input X1 (Stop signal) OUT M1 ; Output to M1 (Stop flag) LD M1 ; Load M1 (Stop flag) OUT M0 ; Output to M0 (Start flag) AND M2 ; AND with M2 (Cycle flag) OUT M2 ; Reset M2 (Cycle fl…	Sure, let's create a traffic light control program for a crossroad using the Mitsubishi FX-series PLC IL instruction list. The system will be started by X0 and stopped by X1. Both North-South (N-S) and East-West (E-W) directions will have green lights (with blinking before end), yellow lights, and red lights, switching alternately in a periodic cycle. ### Part One: Instruction List Code with Comm…	[50, 51, 53]	[1.0, 1.0, 1.0]	0.5158	0.5107	0.0027	0.396	0.1416	0.6835	114.02	118.31
qwen2.5-coder:32b	53	Please write a traffic light control program for a crossroad using Mitsubishi FX-series PLC IL instruction list. The system is started by X0 and stopped by X1. Both North-South and East-West directions have green lights (with blinking before end), yellow lights, and red lights, switching alternately in a periodic cycle.	LD X000 // Start button OR M0 ANI X001 // Stop button OUT M0 // System start flag // Stage 1: N-S Green LD M0 ANI T7 // Ensure final timer not reached OUT T0 K180 // T0 = 18.0 sec (N-S Green) ANI T0 OUT M1 // M1 = N-S Green Phase // N-S Green Blinking Before End LD T0 OUT T1 K20 // T1 = 2 sec (blinking time) ANI T1 OUT M2 // M2 = N-S Green Blinking Phase // Stage 2: N-S Yellow LD T1 OUT T2 K40 //…	### Part One: Mitsubishi FX3U/FX3UC IL Instruction List Code Below is the Mitsubishi FX-series PLC Instruction List (IL) code for a traffic light control program with detailed line-by-line comments. ```plaintext | N | T | D | K | Comment | |---|---|---|---|-------------------------------------------------------| | 0 | | | | ; Program Start | | 1 | | | | ; Initialization | | 2 | LD | X0| | ; Load …	### Part One - Mitsubishi FX3U/FX3UC IL Instruction List Code ```plaintext LD X000 // Start button OR M0 ANI X001 // Stop button OUT M0 // System start flag // Stage 1: N-S Green LD M0 ANI T7 // Ensure final timer not reached OUT T0 K120 // T0 = 12.0 sec (N-S Green) ANI T0 OUT M1 // M1 = N-S Green Phase // N-S Green Blinking Before End LD T0 OUT T1 K20 // T1 = 2 sec (blinking time) ANI T1 OUT M2 …	[50, 51, 52]	[1.0, 1.0, 1.0]	0.4364	0.8332	0.0013	0.5615	0.1376	0.7182	111.88	118.0
qwen2.5-coder:32b	54	Please write a traffic light control program for a crossroad using Mitsubishi FX-series PLC IL instruction list. The system is started by X0 and stopped by X1. Both North-South and East-West directions have green lights (with blinking before end), yellow lights, and red lights, switching alternately in a periodic cycle.	LD X000 // Start button OR M0 ANI X001 // Stop button OUT M0 // System start flag // Stage 1: N-S Green LD M0 ANI T7 // Ensure final timer not reached OUT T0 K50 // T0 = 5.0 sec (N-S Green) ANI T0 OUT M1 // M1 = N-S Green Phase // N-S Green Blinking Before End LD T0 OUT T1 K20 // T1 = 2 sec (blinking time) ANI T1 OUT M2 // M2 = N-S Green Blinking Phase // Stage 2: N-S Yellow LD T1 OUT T2 K30 // T…	### Part One: Mitsubishi FX3U/FX3UC IL Instruction List Code Below is the Instruction List (IL) code for a traffic light control system at a crossroad using the Mitsubishi FX-series PLC. The program includes comments explaining each line. ```plaintext ; Initialize the system and set the default states LD X0 ; Load the start signal X0 AND M100 ; Check if the system is already started (M100 = 1) AN…	Certainly! Below is the complete IL program for a traffic light control system using Mitsubishi FX-series PLC with detailed line-by-line English comments. ### Part One: Mitsubishi FX3U/FX3UC IL Instruction List Code ```plaintext LD X000 // Start button OR M0 ANI X001 // Stop button OUT M0 // System start flag // Stage 1: N-S Green LD M0 ANI T7 // Ensure final timer not reached OUT T0 K120 // T0 =…	[50, 51, 52]	[1.0, 1.0, 1.0]	0.5364	0.5714	0.0021	0.5611	0.1209	0.726	111.51	105.31
qwen2.5-coder:32b	55	Please write a traffic light control program for a crossroad using Mitsubishi FX-series PLC IL instruction list. The system is started by X0 and stopped by X1. Both North-South and East-West directions have green lights (with blinking before end), yellow lights, and red lights, switching alternately in a periodic cycle.	LD X000 // Start button OR M0 ANI X001 // Stop button OUT M0 // System start flag // Stage 1: N-S Green LD M0 ANI T7 // Ensure final timer not reached OUT T0 K200 // T0 = 20.0 sec (N-S Green) ANI T0 OUT M1 // M1 = N-S Green Phase // N-S Green Blinking Before End LD T0 OUT T1 K20 // T1 = 2 sec (blinking time) ANI T1 OUT M2 // M2 = N-S Green Blinking Phase // Stage 2: N-S Yellow LD T1 OUT T2 K40 //…	### Part One: Mitsubishi FX3U/FX3UC IL Instruction List Code Below is the Instruction List (IL) code for a traffic light control program using Mitsubishi FX-series PLC, specifically for the FX3U/FX3UC series. This program controls traffic lights at a crossroad with alternating green, yellow, and red lights for both North-South and East-West directions. ```plaintext ; Start of Program LD X0 ; Load…	### Part One: Mitsubishi FX3U/FX3UC IL Instruction List Code ```plaintext LD X000 // Start button OR M0 ANI X001 // Stop button OUT M0 // System start flag // Stage 1: N-S Green LD M0 ANI T7 // Ensure final timer not reached OUT T0 K150 // T0 = 15.0 sec (N-S Green) ANI T0 OUT M1 // M1 = N-S Green Phase // N-S Green Blinking Before End LD T0 OUT T1 K20 // T1 = 2 sec (blinking time) ANI T1 OUT M2 /…	[50, 51, 52]	[1.0, 1.0, 1.0]	0.4846	0.8473	0.0038	0.5596	0.159	0.719	100.83	105.52
qwen2.5-coder:32b	56	Please write a traffic light control program for a crossroad using Mitsubishi FX-series PLC IL instruction list. The system is started by X0 and stopped by X1. Both North-South and East-West directions have green lights (with blinking before end), yellow lights, and red lights, switching alternately in a periodic cycle.	LD X000 // Start button OR M0 ANI X001 // Stop button OUT M0 // System start flag // Stage 1: N-S Green LD M0 ANI T7 // Ensure final timer not reached OUT T0 K200 // T0 = 20.0 sec (N-S Green) ANI T0 OUT M1 // M1 = N-S Green Phase // N-S Green Blinking Before End LD T0 OUT T1 K20 // T1 = 2 sec (blinking time) ANI T1 OUT M2 // M2 = N-S Green Blinking Phase // Stage 2: N-S Yellow LD T1 OUT T2 K30 //…	### [Part One] - Mitsubishi FX3U/FX3UC IL Instruction List Code Below is the Instruction List (IL) code for a simple traffic light control program for a crossroad using Mitsubishi FX3U/FX3UC PLC. The program includes comments explaining each instruction. ``` ; Define Constants LD K20 ; Load constant 20 for timing (arbitrary value for demonstration) MOV D100 ; Move value to Data Register 100 (Time…	### Part One: Mitsubishi FX3U/FX3UC IL Instruction List Code ```plaintext LD X000 // Start button OR M0 ANI X001 // Stop button OUT M0 // System start flag // Stage 1: N-S Green LD M0 ANI T7 // Ensure final timer not reached OUT T0 K140 // T0 = 14.0 sec (N-S Green) ANI T0 OUT M1 // M1 = N-S Green Phase // N-S Green Blinking Before End LD T0 OUT T1 K20 // T1 = 2 sec (blinking time) ANI T1 OUT M2 /…	[50, 51, 52]	[1.0, 1.0, 1.0]	0.4642	0.8505	0.0029	0.5697	0.1178	0.7324	99.89	105.6
qwen2.5-coder:32b	57	Please write a traffic light control program for a crossroad using Mitsubishi FX-series PLC IL instruction list. The system is started by X0 and stopped by X1. Both North-South and East-West directions have green lights (with blinking before end), yellow lights, and red lights, switching alternately in a periodic cycle.	LD X000 // Start button OR M0 ANI X001 // Stop button OUT M0 // System start flag // Stage 1: N-S Green LD M0 ANI T7 // Ensure final timer not reached OUT T0 K250 // T0 = 25.0 sec (N-S Green) ANI T0 OUT M1 // M1 = N-S Green Phase // N-S Green Blinking Before End LD T0 OUT T1 K20 // T1 = 2 sec (blinking time) ANI T1 OUT M2 // M2 = N-S Green Blinking Phase // Stage 2: N-S Yellow LD T1 OUT T2 K40 //…	### [Part One] - Mitsubishi FX3U/FX3UC IL Instruction List Code Below is the complete IL program with line-by-line English comments explaining each instruction for a traffic light control system on a crossroad using Mitsubishi FX-series PLC. ```plaintext ; Reset timers and counters on start LD X1 ; Load input X1 (Stop signal) OUT T0 ; Reset Timer T0 OUT T1 ; Reset Timer T1 OUT T2 ; Reset Timer T2…	Sure, let's create a traffic light control program for a crossroad using the Mitsubishi FX-series PLC IL instruction list. The system will start with X0 and stop with X1. Both North-South (N-S) and East-West (E-W) directions will have green lights (with blinking before the end), yellow lights, and red lights, switching alternately in a periodic cycle. ### Part One - Mitsubishi FX3U/FX3UC IL Instr…	[50, 51, 52]	[1.0, 1.0, 1.0]	0.5001	0.5209	0.0059	0.4401	0.1466	0.7061	99.82	105.41
qwen2.5-coder:32b	58	Please write a traffic light control program for a crossroad using Mitsubishi FX-series PLC IL instruction list. The system is started by X0 and stopped by X1. Both North-South and East-West directions have green lights (with blinking before end), yellow lights, and red lights, switching alternately in a periodic cycle.	LD X000 // Start button OR M0 ANI X001 // Stop button OUT M0 // System start flag // Stage 1: N-S Green LD M0 ANI T7 // Ensure final timer not reached OUT T0 K120 // T0 = 12.0 sec (N-S Green) ANI T0 OUT M1 // M1 = N-S Green Phase // N-S Green Blinking Before End LD T0 OUT T1 K20 // T1 = 2 sec (blinking time) ANI T1 OUT M2 // M2 = N-S Green Blinking Phase // Stage 2: N-S Yellow LD T1 OUT T2 K50 //…	### Part One: Mitsubishi FX3U/FX3UC IL Instruction List Code Below is the complete Instruction List (IL) program for a traffic light control system using a Mitsubishi FX3U/FX3UC PLC. The code includes detailed comments explaining each instruction. ```plaintext ; Initialize Outputs LD X0 ; Load input X0 (Start Signal) AND M0 ; AND with M0 (Start Signal Memory) OUT Y0 ; Output to Y0 (North-South Re…	Sure, here is a traffic light control program for a crossroad using Mitsubishi FX-series PLC IL instruction list. The system starts with X0 and stops with X1. Both North-South (N-S) and East-West (E-W) directions have green lights (with blinking before end), yellow lights, and red lights, switching alternately in a periodic cycle. ### [Part One] - Mitsubishi FX3U/FX3UC IL Instruction List Code ``…	[50, 51, 52]	[1.0, 1.0, 1.0]	0.4446	0.5358	0.0033	0.5675	0.1355	0.7231	99.86	105.43
qwen2.5-coder:32b	59	Please write a traffic light control program for a crossroad using Mitsubishi FX-series PLC IL instruction list. The system is started by X0 and stopped by X1. Both North-South and East-West directions have green lights (with blinking before end), yellow lights, and red lights, switching alternately in a periodic cycle.	LD X000 // Start button OR M0 ANI X001 // Stop button OUT M0 // System start flag // Stage 1: N-S Green LD M0 ANI T7 // Ensure final timer not reached OUT T0 K180 // T0 = 18.0 sec (N-S Green) ANI T0 OUT M1 // M1 = N-S Green Phase // N-S Green Blinking Before End LD T0 OUT T1 K20 // T1 = 2 sec (blinking time) ANI T1 OUT M2 // M2 = N-S Green Blinking Phase // Stage 2: N-S Yellow LD T1 OUT T2 K30 //…	### Part One: Mitsubishi FX3U/FX3UC IL Instruction List Code Below is the Mitsubishi FX3U/FX3UC IL Instruction List code for a traffic light control system, with line-by-line English comments explaining each instruction. ``` ; Initialization and State Setting LD X0 ; Load input X0 (Start signal) AND Y0 ; AND with Y0 (Running flag) OUT Y0 ; Output to Y0 (Running flag) LD X1 ; Load input X1 (Stop s…	Sure, let's write a traffic light control program for a crossroad using Mitsubishi FX-series PLC IL instruction list. The system will be started by X0 and stopped by X1. Both North-South (N-S) and East-West (E-W) directions will have green lights (with blinking before end), yellow lights, and red lights, switching alternately in a periodic cycle. ### [Part One] - Mitsubishi FX3U/FX3UC IL Instruct…	[50, 51, 52]	[1.0, 1.0, 1.0]	0.5358	0.5639	0.0027	0.5625	0.121	0.7215	99.91	105.46
qwen2.5-coder:32b	60	How to write a self-holding start-stop program in Mitsubishi FX-series PLC IL instruction list?	Input: X0 (Start), X1 (Stop) Output: Y0 (Motor or Load) Internal Relay: M0 (Self-hold) Instruction List Code: LD X0 ; Press start button OR M0 OUT M0 ; Set M0 (self-hold) LD X1 ; Press stop button RST M0 ; Reset M0 (stop) LD M0 ; If M0 is ON OUT Y0 ; Relay Y0 energized (drives motor or load) END ; End of program	### [Part One] - Mitsubishi FX3U/FX3UC IL Instruction List Code Below is a self-holding start-stop program written in the Instruction List (IL) format for a Mitsubishi FX3U/FX3UC PLC. The program will use the input X0 as the start button and X1 as the stop button. The output Y0 will be the output that self-holds when the start button is pressed and can be stopped by the stop button. ```plaintext …	### [Part One] - Mitsubishi FX3U/FX3UC IL Instruction List Code Write the complete IL program with line-by-line English comments. **Inputs:** - X0 (Start Button) - X1 (Stop Button) **Outputs:** - Y0 (Motor Output) **Internal Relays:** - M0 (Self-Hold Relay) **Instruction List Code:** ```plaintext LD X0 ; Check if Start button is pressed OUT M0 ; Set the self-hold relay M0 LD X1 ; Check if Stop bu…	[63, 66, 61]	[0.7928, 0.7585, 0.7029]	0.6134	0.7631	0.0043	0.0485	0.0988	0.2571	87.49	45.89
qwen2.5-coder:32b	61	How to write a forward-reverse motor control program with interlock protection using Mitsubishi FX-series PLC IL instruction list?	Input: X0 (Forward), X1 (Reverse), X2 (Common Stop) Output: Y0 (Forward), Y1 (Reverse) Internal Relays: M0 (Forward self-hold), M1 (Reverse self-hold) Instruction List Code: LD X0 ; Press forward button ANI Y1 ; Interlocked with reverse output OUT M0 ; Set forward self-hold LD X1 ; Press reverse button ANI Y0 ; Interlocked with forward output OUT M1 ; Set reverse self-hold LD M0 ; If forward self…	### [Part One] - Mitsubishi FX3U/FX3UC IL Instruction List Code Below is the complete Instruction List (IL) program for a forward-reverse motor control with interlock protection using Mitsubishi FX-series PLC. The program assumes that: - `X0` is the input for the forward start button. - `X1` is the input for the reverse start button. - `X2` is the input for the stop button. - `Y0` is the output f…	### Part One: Instruction List Code with Line-by-Line Comments **Inputs:** - X0: Forward Start - X1: Reverse Start - X2: Common Stop **Outputs:** - Y0: Motor Forward - Y1: Motor Reverse **Internal Relays:** - M0: Forward Hold - M1: Reverse Hold **Instruction List Code:** ```plaintext LD X0 ; Load Forward Start input ANI Y1 ; Check if Reverse is not running OUT M0 ; Set Forward Hold (M0) LD X1 ; L…	[65, 60, 31]	[0.8341, 0.7029, 0.6533]	0.7603	0.8458	0.0102	0.0534	0.1735	0.2882	99.74	73.7
qwen2.5-coder:32b	62	How to write an On-Delay program using Mitsubishi FX-series PLC IL instruction list?	Input: X0 (Start) Output: Y0 (Indicator or Load) Timer: T0 = 5 seconds (K50) Instruction List Code: LD X0 ; Press start button OUT T0 K50 ; Start timer T0, 5 seconds LD T0 ; When T0 times out OUT Y0 ; Output Y0 END ; End of program	### Part One: Mitsubishi FX3U/FX3UC IL Instruction List Code Below is the Mitsubishi FX-series IL (Instruction List) code for an On-Delay timer. This example assumes that the timer will be activated by an input signal X0 and the output Y0 will be turned on after a delay of 10 seconds. ```plaintext 0 NORM ; Normal operation mode 1 LD X0 ; Load input X0 into the accumulator 2 TON T0,100 ; Start Tim…	### Part One - Mitsubishi FX3U/FX3UC IL Instruction List Code **Objective:** Implement an On-Delay program where the output turns on with a delay after the input is activated. **Inputs:** - X0 (Start Button) **Outputs:** - Y0 (Light) **Timer:** - T0 = 5 seconds (K50) **Instruction List Code:** ```plaintext LD X0 ; When the start button is pressed OUT T0 K50 ; Start timer T0 for 5 seconds LD T0 ; …	[63, 70, 76]	[0.9763, 0.8223, 0.8457]	0.604	0.7021	0.0119	0.0881	0.0848	0.2533	87.5	47.46
qwen2.5-coder:32b	63	How to write an Off-Delay program using Mitsubishi FX-series PLC IL instruction list?	Input: X0 (Button) Output: Y0 (Indicator) Timer: T0 = 5 seconds (K50) Internal Relay: M0 (Hold the light ON) Instruction List Code: LD X0 ; Button is pressed OUT M0 ; Set M0 LD /X0 ; Button released (X0 negated) OUT T0 K50 ; Start 5-second timer LD T0 ; When timer expires RST M0 ; Turn off holding LD M0 ; As long as M0 is ON OUT Y0 ; Keep light ON END ; End of program	### [Part One] - Mitsubishi FX3U/FX3UC IL Instruction List Code Below is a simple Off-Delay Timer program written in the Instruction List (IL) format for a Mitsubishi FX3U/FX3UC PLC. The program turns an output relay on when an input relay is activated and turns it off after a specified delay when the input relay is deactivated. ```plaintext // Off-Delay Timer Program for Mitsubishi FX-series PLC…	### Part One: Mitsubishi FX3U/FX3UC IL Instruction List Code **Question:** How to write an Off-Delay program using Mitsubishi FX-series PLC IL instruction list? **Inputs:** - X0 (Start/Actuate Button) - X1 (Stop/Deactivate Button) **Outputs:** - Y0 (Indicator or Load) **Timer:** - T0 = 5 seconds (K50) **Internal Relay:** - M0 (Output Hold) **Instruction List Code:** ```plaintext LD X0 ; Press sta…	[62, 60, 71]	[0.9763, 0.7928, 0.8249]	0.6632	0.7284	0.0018	0.053	0.0909	0.244	97.75	76.32
qwen2.5-coder:32b	64	How to write a blinking light control (alternating timer) using Mitsubishi FX-series PLC IL instruction list?	Input: None Output: Y0 (Blinking Light) Timers: T0, T1 (Alternating timing) Internal Relay: M0 (Blink control) Instruction List Code: LD M8000 ; Always ON when PLC powered OUT T0 K50 ; Start T0, 5 seconds LD T0 ; When T0 completes OUT T1 K50 ; Start T1, 5 seconds LD T1 ; When T1 completes RST T0 ; Restart T0 LD T0 ; While T0 is timing OUT M0 ; M0 represents blinking LD M0 ; If M0 is ON OUT Y0 ; L…	Certainly! Below is the solution for creating a blinking light control (alternating timer) using Mitsubishi FX-series PLC IL instruction list, specifically for the FX3U/FX3UC series. ### [Part One] - Mitsubishi FX3U/FX3UC IL Instruction List Code ```plaintext ; Line Instruction Operand Comment 0000 NOP - No Operation - Start of the program 0001 LD X0 Load the input X0 (Start/Stop button) 0002 SET…	Certainly! Below is the complete Instruction List (IL) program with line-by-line English comments for creating a blinking light using two alternating timers on a Mitsubishi FX-series PLC, along with a step-by-step explanation of the program's logic flow. ### [Part One] - Mitsubishi FX3U/FX3UC IL Instruction List Code ```plaintext LD M8000 ; Always ON when PLC is powered OUT T0 K50 ; Start T0, 500…	[72, 62, 71]	[0.9354, 0.7692, 0.8239]	0.6159	0.713	0.0026	0.0847	0.102	0.2113	99.7	84.38
qwen2.5-coder:32b	65	How to write a two-motor interlock control (cannot run simultaneously) using Mitsubishi FX-series PLC IL instruction list?	Input: X0 (Motor 1 Start), X1 (Motor 2 Start), X2 (Common Stop) Output: Y0 (Motor 1), Y1 (Motor 2) Internal Relays: M0 (Motor 1 hold), M1 (Motor 2 hold) Instruction List Code: LD X0 ; Start Motor 1 ANI Y1 ; Motor 2 not running OUT M0 ; Hold Motor 1 LD X1 ; Start Motor 2 ANI Y0 ; Motor 1 not running OUT M1 ; Hold Motor 2 LD M0 ; Motor 1 held OR Y0 ; Or already running ANI X2 ; Stop not pressed OUT…	### Part One: Mitsubishi FX3U/FX3UC IL Instruction List Code Below is the complete IL program for a two-motor interlock control using Mitsubishi FX-series PLC. The program ensures that Motor1 (M1) and Motor2 (M2) cannot run simultaneously. ```plaintext |----[ ]----[ ]----[ ]----[ ]----[ ]----[ ]----[ ]----[ ]----| |----[ ]----[ ]----[ ]----[ ]----[ ]----[ ]----[ ]----[ ]----| |----[ ]----[ ]----[…	### Part One: Mitsubishi FX3U/FX3UC IL Instruction List Code **Inputs:** - X0 (Motor 1 Start) - X1 (Motor 2 Start) - X2 (Common Stop) **Outputs:** - Y0 (Motor 1 Output) - Y1 (Motor 2 Output) **Internal Relays:** - M0 (Motor 1 Self-Hold) - M1 (Motor 2 Self-Hold) **Instruction List Code:** ```plaintext LD X0 ; Press Motor 1 Start button ANI Y1 ; Interlocked with Motor 2 output OUT M0 ; Set Motor 1 …	[61, 72, 69]	[0.8341, 0.6779, 0.7216]	0.6218	0.8591	0.0012	0.0814	0.0851	0.3191	99.7	76.54
qwen2.5-coder:32b	66	How to write an emergency stop (E-Stop) function using Mitsubishi FX-series PLC IL instruction list?	Input: X0 (Normal Start), X1 (Emergency Stop) Output: Y0 (Motor) Internal Relay: M0 (Hold) Instruction List Code: LD X0 ; Normal start SET M0 ; Set hold LD X1 ; Emergency stop RST M0 ; Immediately reset LD M0 ; If M0 is still ON OUT Y0 ; Motor runs END ; End of program	### Part One: Mitsubishi FX3U/FX3UC IL Instruction List Code Below is the complete Instruction List (IL) program for implementing an Emergency Stop (E-Stop) function on a Mitsubishi FX3U/FX3UC PLC. This example assumes that the E-Stop button is connected to input X0, and the output Y0 will be used to control a machine or process. ```plaintext ; Line Number | Instruction | Operands | Comment ; ---…	### Part One: Mitsubishi FX3U/FX3UC IL Instruction List Code Let's assume we have the following inputs and outputs for our emergency stop function: - Input: - X0 (Normal Operation Start Button) - X1 (Emergency Stop Button) - Output: - Y0 (Motor or Load Output) We will use the emergency stop button to immediately stop the output and override any other control. The normal start button can only oper…	[60, 193, 76]	[0.7585, 0.6315, 0.6297]	0.6199	0.6567	0.004	0.0178	0.0785	0.1277	65.04	60.14
qwen2.5-coder:32b	67	How to write a Toggle switch (single-button ON/OFF) using Mitsubishi FX-series PLC IL instruction list?	Input: X0 (Button) Output: Y0 (Light) Internal Relays: M0 (Rising Edge), M1 (State Hold) Instruction List Code: LD X0 ; Monitor X0 PLS M0 ; Rising edge trigger LD M0 ; If rising edge INV M1 ; Invert M1 OUT M1 ; Update state LD M1 ; If M1 is ON OUT Y0 ; Light ON END ; End of program	### [Part One] - Mitsubishi FX3U/FX3UC IL Instruction List Code Below is a complete Instruction List (IL) program for a Toggle switch (single-button ON/OFF) using a Mitsubishi FX-series PLC. The program includes line-by-line English comments explaining each instruction. ```plaintext ; Line 0: Start of the program LD X0 ; Load the state of input X0 (toggle button) ; Line 1: Check if the toggle but…	### Part One - Mitsubishi FX3U/FX3UC IL Instruction List Code **Objective:** Write an IL program to toggle a light (output Y0) using a single button (input X0). The light should turn ON with the first press and turn OFF with the next press. **Instruction List Code:** ``` LD M8000 ; Always ON when PLC powered AND X0 ; Check if the button is pressed OUT M0 ; Set M0 if X0 is pressed LD M0 ; Check if…	[64, 60, 73]	[0.7065, 0.6415, 0.6498]	0.6456	0.6516	0.0037	0.0291	0.0664	0.1325	97.22	70.08
qwen2.5-coder:32b	68	How to write a counter control program to perform an action after counting using Mitsubishi FX-series PLC IL instruction list?	Input: X0 (Product Sensor) Output: Y0 (Output when target count is reached) Counter: C0 (K10) Instruction List Code: LD X0 ; Product detected OUT C0 K10 ; Count up to 10 LD C0 ; When count = 10 OUT Y0 ; Trigger output RST C0 ; Reset counter END ; End of program	### Part One: Mitsubishi FX3U/FX3UC IL Instruction List Code Below is a complete Instruction List (IL) program written for a Mitsubishi FX3U/FX3UC PLC to control a counter and perform an action after reaching a specified count. The program uses a counter to count rising edges of an input signal and then activates an output when the count reaches a specified value (e.g., 10). ```plaintext ; Mitsub…	### [Part One] - Mitsubishi FX3U/FX3UC IL Instruction List Code **Scenario:** Input: X0 = Start Counting Output: Y0 = Action After Counting Counter: C1 Upper limit K10 **Instruction List Code:** ``` LD X0 ; Load input X0 (Start Counting) OUT C1 K10 ; Count up to 10 using counter C1 LD = C1 K10 ; Check if C1 has reached the upper limit of 10 OUT Y0 ; Output Y0 to perform action after counting RST …	[78, 60, 79]	[0.8042, 0.7067, 0.7846]	0.673	0.6227	0.01	0.0386	0.0741	0.1493	94.45	55.05
qwen2.5-coder:32b	69	How to write a 'simple 2-step sequence' control program using Mitsubishi FX-series PLC IL instruction list?	Input: X0 (Start), X1 (Step Toggle) Output: Y0 (Step 1), Y1 (Step 2) Internal Relays: M0 (Step 1), M1 (Step 2) Instruction List Code: LD X0 ; Press start SET M0 ; Enter Step 1 LD M0 ; Step 1 active OUT Y0 ; Output Step 1 LD X1 ; Toggle RST M0 ; Exit Step 1 SET M1 ; Enter Step 2 LD M1 ; Step 2 active OUT Y1 ; Output Step 2 LD X1 ; Toggle again RST M1 ; Exit Step 2 SET M0 ; Return to Step 1 END ; E…	### Part One: Mitsubishi FX3U/FX3UC IL Instruction List Code Below is an example of a simple 2-step sequence control program written in the Instruction List (IL) for a Mitsubishi FX3U/FX3UC PLC. This program will control two output relays, X0 and X1, to turn on in sequence with a delay between them. ```plaintext ; Simple 2-Step Sequence Control Program ; Step 1: Turn on Output X0 for 5 seconds LD…	### [Part One] - Mitsubishi FX3U/FX3UC IL Instruction List Code Let's assume the following conditions for our simple 2-step sequence control program: - **Inputs:** X0 (Start) - **Outputs:** Y0 (Stage 1), Y1 (Stage 2) - **Timers:** T0 (5 seconds, K50), T1 (3 seconds, K30) - **Internal Relays:** M0 (Stage 1), M1 (Stage 2) Here's the complete IL program with line-by-line English comments: ```plainte…	[74, 60, 68]	[0.7899, 0.7862, 0.7446]	0.6235	0.6428	0.0151	0.0651	0.0862	0.241	87.07	66.73
qwen2.5-coder:32b	70	How to use Mitsubishi FX-series PLC IL instruction list to control delayed light startup with a timer (On-Delay)?	Input: X0 = Start Button Output: Y0 = Light Timer: T0 = 5 seconds (K50) Instruction List Code: LD X0 ; When the start button is pressed OUT T0 K50 ; Start timer T0 for 5 seconds LD T0 ; When T0 times out OUT Y0 ; Turn on light END ; End of program	### Part One: Mitsubishi FX3U/FX3UC IL Instruction List Code Below is a complete Instruction List (IL) program for controlling a delayed light startup using an On-Delay Timer. The program assumes that the light is controlled by an output relay Y0 and that the start input is X0. ```plaintext ; Line 00: Reset the On-Delay Timer T0 LDI T0 ; Line 01: Check if the start input X0 is ON LD X0 ; Line 02:…	### Part One: Mitsubishi FX3U/FX3UC IL Instruction List Code with Comments **Program Objective:** Control a light (output Y0) to turn ON after a delay of 5 seconds when a button (input X0) is pressed. **Instruction List Code:** ```plaintext LD X0 ; Load input X0 (Start button pressed) OUT T0 K50 ; Start Timer T0 with a set time of 5 seconds (K50) LD T0 ; Load Timer T0 (check if the timer has elap…	[71, 62, 72]	[0.9581, 0.8223, 0.8093]	0.636	0.7516	0.0048	0.0403	0.0954	0.1611	80.44	57.98
qwen2.5-coder:32b	71	How to use Mitsubishi FX-series PLC IL instruction list to control delayed light off with a timer (Off-Delay)?	Input: X0 = Button Output: Y0 = Light Timer: T0 = 3 seconds (K30) Internal Relay: M0 = Light Hold Instruction List Code: LD X0 ; Press the button OUT M0 ; Set M0 LD /X0 ; Button released (X0 negated) OUT T0 K30 ; Delay 3 seconds LD T0 ; After 3 seconds RST M0 ; Cancel hold LD M0 ; If M0 is still ON OUT Y0 ; Keep light ON END ; End of program	### Part One: Mitsubishi FX3U/FX3UC IL Instruction List Code Below is the Instruction List (IL) code for a simple off-delay timer to control a light. The code assumes the following: - **X0**: Input contact for turning on the light. - **Y0**: Output contact for the light. - **T0**: Off-delay timer. - **D0**: Data register for setting the off-delay time (in seconds). ```plaintext ; IL Code for Off-…	### [Part One] - Mitsubishi FX3U/FX3UC IL Instruction List Code **Objective:** To control a light with a delayed-off function using a timer (Off-Delay). The light will turn off after a delay of 5 seconds when the start button is released. **Inputs:** - X0 = Start Button (when pressed, the light turns on immediately) **Outputs:** - Y0 = Light (turns on when X0 is pressed and turns off with a 5-sec…	[70, 63, 75]	[0.9581, 0.8249, 0.7841]	0.6871	0.7225	0.0057	0.0484	0.0888	0.2122	97.01	48.78
qwen2.5-coder:32b	72	How to use Mitsubishi FX-series PLC IL instruction list to generate a blinking light using two alternating timers?	Input: None Output: Y0 = Blinking Light Timers: T0, T1 (Alternating) Internal Relay: M0 = Blink Control Instruction List Code: LD M8000 ; Always ON when PLC is powered OUT T0 K50 ; Start T0, 5 seconds LD T0 ; When T0 ends OUT T1 K50 ; Start T1, 5 seconds LD T1 ; When T1 ends RST T0 ; Reset T0 LD T0 ; While T0 is active OUT M0 ; Set M0 LD M0 ; If M0 is ON OUT Y0 ; Blink light ON END ; End of progr…	### Part One: Mitsubishi FX3U/FX3UC IL Instruction List Code Below is a Mitsubishi FX3U/FX3UC Instruction List (IL) code to create a blinking light using two alternating timers. The program will alternate between two timers (T0 and T1), turning an output (Y0) on and off to create a blinking effect. ```plaintext | Step | Mnemonic | Operate | Notes | |------|----------|---------|-------------------…	### Part One: Instruction List Code with Line-by-Line English Comments **Objective:** Generate a blinking light using two alternating timers T0 and T1, with a 5-second interval for each timer. **Inputs:** None **Outputs:** Y0 (Blinking Light) **Timers:** T0 (5 seconds), T1 (5 seconds) **Internal Relay:** M0 (Blink Control) **Instruction List Code:** ``` LD M8000 ; Always ON when PLC powered OUT T…	[64, 74, 70]	[0.9354, 0.7471, 0.8093]	0.5861	0.8656	0.0013	0.1097	0.1105	0.2777	99.55	79.62
qwen2.5-coder:32b	73	How to use Mitsubishi FX-series PLC IL instruction list to output a one-shot pulse after detecting a button, with timer delay?	Input: X0 = Button Output: Y0 = One-shot Pulse Timer: T0 = 0.5 seconds (K5) Internal Relay: M0 = Pulse Hold Instruction List Code: LD X0 ; Press button OUT M0 ; Set M0 LD M0 ; If M0 is ON OUT T0 K5 ; Set T0 = 0.5 seconds LD T0 ; When T0 times out RST M0 ; Reset M0 LD M0 ; While M0 is ON OUT Y0 ; Output one-shot END ; End of program	### [Part One] - Mitsubishi FX3U/FX3UC IL Instruction List Code Below is the complete Instruction List (IL) program with line-by-line English comments for generating a one-shot pulse after detecting a button press with a timer delay. ```plaintext ; Line 000: Load the state of button X0 into the accumulator LD X0 ; Line 001: If button X0 is pressed, the program continues to the next instruction AN…	### [Part One] - Mitsubishi FX3U/FX3UC IL Instruction List Code **Objective:** To create a program that outputs a one-shot pulse after detecting a button press, with a timer delay. **Inputs:** - X0: Button **Outputs:** - Y0: One-shot pulse output **Timer:** - T0: 1-second timer (K10) **Internal Relay:** - M0: Used to hold the button press state **Instruction List Code:** ```plaintext LD X0 ; Dete…	[71, 76, 75]	[0.7967, 0.7866, 0.7457]	0.5584	0.772	0.0036	0.0498	0.0839	0.2197	85.13	58.32
qwen2.5-coder:32b	74	How to use Mitsubishi FX-series PLC IL instruction list to perform multi-stage sequence control (e.g., two stages) with timers?	Input: X0 = Start Output: Y0 = Stage 1, Y1 = Stage 2 Timers: T0 = 5 seconds (K50), T1 = 3 seconds (K30) Internal Relays: M0 = Stage 1, M1 = Stage 2 Instruction List Code: LD X0 ; Press start SET M0 ; Enter stage 1 LD M0 ; If in stage 1 OUT Y0 ; Output Y0 OUT T0 K50 ; Set timer 5 seconds LD T0 ; When time up RST M0 ; End stage 1 SET M1 ; Enter stage 2 LD M1 ; If in stage 2 OUT Y1 ; Output Y1 OUT T…	Certainly! Below is a detailed response addressing the question about using Mitsubishi FX-series PLC Instruction List (IL) to perform multi-stage sequence control with timers. ### [Part One] - Mitsubishi FX3U/FX3UC IL Instruction List Code ```plaintext ; Multi-stage sequence control with timers using Mitsubishi FX3U/FX3UC ; Assume we have two stages, Stage 1 and Stage 2, each with a 5-second time…	### Part One - Mitsubishi FX3U/FX3UC IL Instruction List Code **Scenario:** - **Inputs:** X0 (Start), X1 (Step Toggle) - **Outputs:** Y0 (Step 1), Y1 (Step 2) - **Timers:** T0 (5 seconds for Step 1), T1 (10 seconds for Step 2) - **Internal Relays:** M0 (Step 1 Active), M1 (Step 2 Active) **Instruction List Code:** ```plaintext LD X0 ; Press start SET M0 ; Enter Step 1 OUT T0 K50 ; Set timer T0 fo…	[69, 79, 70]	[0.7899, 0.7633, 0.7486]	0.5249	0.7538	0.0163	0.0831	0.1326	0.2481	99.59	76.82
qwen2.5-coder:32b	75	How to use Mitsubishi FX-series PLC IL instruction list to compare Timer value and output when a set time is reached?	Input: X0 = Start Output: Y0 = Output Action Timer: T0 = 10 seconds (K100) Instruction List Code: LD X0 ; Start OUT T0 K100 ; 10-second timer LD T0 ; When 10 seconds passed OUT Y0 ; Output action END ; End of program	### Part One: Mitsubishi FX3U/FX3UC IL Instruction List Code Below is a sample Mitsubishi FX3U/FX3UC Instruction List (IL) program that uses a timer to compare a value and output a signal when a set time is reached. The timer is set to 10 seconds, and once the timer reaches this value, it will output a signal to an output relay. ```plaintext | N | Operation | Operand | Comment | |-------|--------…	### Part One - Instruction List Code Let's assume the following: - **Input:** X0 (Start Timer) - **Output:** Y0 (Indicator Light) - **Timer:** T0 (5 seconds, K50) - **Internal Relay:** M0 (Timer Reached Flag) The program will start the timer when X0 is pressed and turn on the indicator light Y0 when the timer reaches 5 seconds. ```plaintext LD X0 ; When the start button (X0) is pressed OUT T0 K50…	[71, 79, 76]	[0.7841, 0.718, 0.7833]	0.5916	0.6916	0.0013	0.0284	0.0799	0.142	88.04	50.64
qwen2.5-coder:32b	76	How to use Mitsubishi FX-series PLC IL instruction list to delay output after reaching a set count?	Input: X0 = Sensor (counts +1 per detection) Output: Y0 = Delayed output after reaching count Counter: C0 = 5 (K5) Timer: T0 = 2 seconds (K20) Instruction List Code: LD X0 ; Each sensor detection +1 OUT C0 K5 ; Count to 5 LD C0 ; When count = 5 OUT T0 K20 ; Delay 2 seconds LD T0 ; When timer ends OUT Y0 ; Execute action RST C0 ; Reset counter END ; End of program	### Part One: Mitsubishi FX3U/FX3UC IL Instruction List Code Below is a simple example of an Instruction List (IL) program for a Mitsubishi FX3U/FX3UC PLC that delays an output after a specific count is reached. The count is stored in a Data Register (D0), and the output is delayed using a Timer (T0). The program assumes that Input X0 is used to increment the count and Output Y0 is the delayed ou…	### Part One - Mitsubishi FX3U/FX3UC IL Instruction List Code **Scenario:** Input: X0 (Start counting) Output: Y0 (Output after reaching a set count of 5) Counter: C1 (Counting from 0 to 5) **Instruction List Code:** ```plaintext LD X0 ; Load input X0 (Start counting) OUT CU C1 K5 ; Increment counter C1 until it reaches 5 LD = C1 K5 ; Check if counter C1 has reached 5 OUT Y0 ; Output Y0 when coun…	[62, 78, 75]	[0.8457, 0.7374, 0.7833]	0.6703	0.6762	0.0042	0.0273	0.0793	0.1576	99.55	44.8
qwen2.5-coder:32b	77	How to use the Down-Counter in Mitsubishi FX-series PLC IL instruction list to output a warning when count reaches 0?	Input: X0 = Feed-in (each time -1), X1 = Load preset Output: Y0 = Warning or alert Counter: C1 = Down-Counter (K10) Instruction List Code: LD X1 ; When pressed MOV K10 C1 ; Load 10 into C1 LD X0 ; Each material detected CD C1 ; Down-Counter -1 LD = C1 K0 ; If C1 = 0 OUT Y0 ; Output warning END ; End of program	### [Part One] - Mitsubishi FX3U/FX3UC IL Instruction List Code Below is a Mitsubishi FX3U/FX3UC IL (Instruction List) program that uses a down-counter to output a warning when the count reaches zero. The program assumes the following: - **D100**: This is the down-counter (initial value set externally or by another part of the program). - **X0**: This is an input that, when activated, decrements …	### Part One - Mitsubishi FX3U/FX3UC IL Instruction List Code **Program Objective:** To use a down-counter (CD0) to output a warning signal (Y0) when the count reaches 0. **Inputs:** - X0: Start Counting Signal - X1: Reset Counting Signal **Outputs:** - Y0: Warning Signal when Count Reaches 0 **Down-Counter:** - CD0: Set to count down from 10 (K10) **Instruction List Code:** ```plaintext LD X0 ; …	[68, 76, 66]	[0.7482, 0.6819, 0.5901]	0.5668	0.7072	0.0019	0.0268	0.0702	0.1317	76.75	64.88
qwen2.5-coder:32b	78	How to use Mitsubishi FX-series PLC IL instruction list with an Up-Down Counter to handle increment/decrement simultaneously?	Input: X0 = Count Up, X1 = Count Down Output: Y0 = Reached Upper Limit, Y1 = Reached Lower Limit Counter: C2 (Up-Down shared), Upper limit K10 Instruction List Code: LD X0 ; Count up OUT CU C2 K10 ; Up-Counter LD X1 ; Count down OUT CD C2 ; Down-Counter LD = C2 K10 ; If reached 10 OUT Y0 ; Upper limit LD = C2 K0 ; If reached 0 OUT Y1 ; Lower limit END ; End of program	### [Part One] - Mitsubishi FX3U/FX3UC IL Instruction List Code Below is a sample Mitsubishi FX-series FX3U/FX3UC Instruction List (IL) program that uses an Up-Down Counter to handle simultaneous increment and decrement based on input conditions. In this example, let's assume: - **X0**: Input to increment the counter - **X1**: Input to decrement the counter - **D0**: Data register used for the Up…	### Part One: Mitsubishi FX3U/FX3UC IL Instruction List Code **Scenario:** - **Inputs:** X0 (Increment), X1 (Decrement) - **Outputs:** Y0 (Display Counter Value) - **Counter:** C0 (Up-Down Counter) - **Internal Relays:** M0 (Increment Trigger), M1 (Decrement Trigger) **Instruction List Code:** ```plaintext LD X0 ; Check if increment button is pressed SET M0 ; Set increment trigger LD M0 ; Check i…	[68, 74, 76]	[0.8042, 0.7378, 0.7374]	0.7127	0.5858	0.0063	0.0203	0.0957	0.1222	99.51	62.33
qwen2.5-coder:32b	79	How to combine Timer and Counter in Mitsubishi FX-series PLC IL instruction list for mixed control (e.g., flash after counting)?	Input: X0 = Start Button, X1 = Product Sensor Output: Y0 = Blinking Light Counter: C0 = 5 Timers: T0, T1 (2 seconds alternating) Internal Relay: M0 = Blink State Instruction List Code: LD X0 ; Press start OUT M0 ; Set M0 = blinking state LD X1 ; Product detected OUT C0 K5 ; Count to 5 LD C0 ; When reached 5 OUT T0 K20 ; Timer 2 sec LD T0 ; When done OUT T1 K20 ; Another 2 sec LD T1 ; When done RS…	### [Part One] - Mitsubishi FX3U/FX3UC IL Instruction List Code Below is a simple example of an Instruction List (IL) program for a Mitsubishi FX-series PLC (FX3U/FX3UC) that combines a timer and a counter. The program is designed to flash an output (e.g., an LED) after a certain number of counts from the counter. ```plaintext LD X0 ; Load input X0 into the accumulator (Start button) OUT Y0 ; Out…	### [Part One] - Mitsubishi FX3U/FX3UC IL Instruction List Code **Objective:** - **Input:** X0 (Product Sensor) - **Output:** Y0 (Output when target count is reached and timer expires) - **Counter:** C0 (K10) - **Timer:** T0 (K50) (5 seconds) **Program Logic:** 1. Count the number of product detections using a counter. 2. Once the counter reaches the target count (10 in this case), start a timer.…	[68, 72, 74]	[0.7846, 0.7448, 0.7633]	0.4372	0.5943	0.0124	0.0242	0.0795	0.1577	99.55	70.42
qwen2.5-coder:32b	80	How does the LD instruction load an input state?	Example code: ``` LD X0 ``` Explanation: LD reads the ON/OFF status of X0 as the starting condition for subsequent logic.	### Part One: Mitsubishi FX3U/FX3UC IL Instruction List Code Below is a simple example of an Instruction List (IL) program for a Mitsubishi FX3U/FX3UC PLC. This program will turn on an output (Y0) when a specific input (X0) is activated. The program will also include a reset function using another input (X1) to turn off the output. ```plaintext ; Line 1: Load the state of input X0 into the stack …	### Part One: Mitsubishi FX3U/FX3UC IL Instruction List Code with Comments Let's create a simple example of an IL program for a Mitsubishi FX3U/FX3UC PLC. The program will control an output relay based on the state of an input relay, and it will also light up an indicator relay when the input relay changes from OFF to ON (rising edge). ``` LD X0 // Load the current state of input relay X0 LDN Y0 …	[90, 82, 83]	[0.7452, 0.6752, 0.6677]	0.6549	0.6002	0.0012	0.0044	0.0406	0.0562	86.56	58.85
qwen2.5-coder:32b	81	Which elements can the LD instruction be used with?	Example code: ``` LD M100 ``` Explanation: Besides X inputs, LD can load the status of boolean elements such as M, Y, S, etc.	Certainly! Let's break down the request into the two parts you've specified, along with the answer to your question about the `LD` instruction. ### Part One - Mitsubishi FX3U/FX3UC IL Instruction List Code Below is a sample IL (Instruction List) program for a Mitsubishi FX3U/FX3UC PLC. This example will control a simple motor start/stop circuit using a start button (X0) and a stop button (X1). Th…	### [Part One] - Mitsubishi FX3U/FX3UC IL Instruction List Code Let's assume a simple example where we want to control an output (Y0) based on the following conditions: - When Input X0 is ON, Y0 should turn ON. - When Input X1 is ON, Y0 should turn OFF. - We also want to monitor a rising edge of Input X2 and set an output Y1 to ON for one scan when X2 rises. Here's the IL code for this logic: ```…	[95, 88, 83]	[0.7141, 0.548, 0.6338]	0.4033	0.4983	0.0011	0.0021	0.0396	0.0398	66.39	72.3
qwen2.5-coder:32b	82	How do LD and OUT work together to control an output?	Example code: ``` LD X1 OUT Y0 ``` Explanation: When X1 is ON, Y0 is driven ON; when X1 is OFF, Y0 is turned OFF.	### [Part One] - Mitsubishi FX3U/FX3UC IL Instruction List Code Below is a simple example of an Instruction List (IL) program for a Mitsubishi FX3U/FX3UC PLC. This program will control an output based on the state of an input. ```plaintext ; Line 1: Load the state of Input X0 into the accumulator LD X0 ; Line 2: If X0 is ON, output Y0 will be turned ON OUT Y0 ; Line 3: Load the state of Input X1 …	### Part One - Mitsubishi FX3U/FX3UC IL Instruction List Code Let's create a simple program to control an output based on two inputs. The output will turn ON when both inputs (X0 and X1) are ON, and it will turn OFF if either input is OFF. We will also add a third input (X2) that can manually override the output to turn it ON regardless of the other inputs. Here is the complete IL program with li…	[80, 101, 99]	[0.6752, 0.6302, 0.5416]	0.6261	0.6849	0.0043	0.0126	0.0508	0.0984	82.68	52.33
qwen2.5-coder:32b	83	What is the purpose of using LD in the first line of a program?	Example code: ``` LD X10 ``` Explanation: It sets X10’s status as the initial condition for that network’s logic.	### [Part One] - Mitsubishi FX3U/FX3UC IL Instruction List Code Below is a sample Mitsubishi FX3U/FX3UC Instruction List (IL) program with line-by-line English comments explaining each instruction. The example program will perform a simple operation: when input X0 is energized (ON), output Y0 will be turned ON. If X0 is de-energized (OFF), Y0 will be turned OFF. ``` | 0000 | LD X0 | Load the valu…	### Part One - Mitsubishi FX3U/FX3UC IL Instruction List Code Below is a simple example of a Mitsubishi FX-series PLC program written in Instruction List (IL) format. This example demonstrates a basic control logic for a motor start/stop function with an emergency stop button. ``` ; Line 0: Load the Start button input (X0) as the initial condition LD X0 ; Line 1: Perform an AND operation with the…	[101, 80, 85]	[0.6787, 0.6677, 0.6709]	0.4775	0.5072	0.0012	0.0074	0.0383	0.0367	56.29	71.69
qwen2.5-coder:32b	84	Can LD directly detect a specific scan state?	Example code: ``` LD X5 ``` Explanation: LD only reads the current scan’s TRUE/FALSE state. For edge detection, use LDP or LDF.	### Part One: Mitsubishi FX3U/FX3UC IL Instruction List Code Below is the Mitsubishi FX3U/FX3UC Instruction List (IL) program with line-by-line comments explaining each instruction. The example program is designed to toggle an output (Y0) based on the input (X0) and detect if the program is in a specific scan state (e.g., every 10th scan). ```plaintext ; Line 01: Load the value of input X0 into t…	### Part One - Mitsubishi FX3U/FX3UC IL Instruction List Code To answer the question, we need to understand what it means to detect a specific scan state. In Mitsubishi FX-series PLCs, you can use the SCRT (Scan Timer) instruction to detect a specific scan state based on the elapsed time. However, if you are asking for a simple detection of a specific scan state (like the first scan after power-o…	[90, 87, 88]	[0.6032, 0.4732, 0.4556]	0.439	0.444	0.0007	0.0008	0.0289	0.0526	99.57	56.25
qwen2.5-coder:32b	85	What does the LDI instruction do?	Example code: ``` LDI X0 ``` Explanation: LDI loads the inverse of X0. When X0=OFF, the condition is TRUE; when X0=ON, it is FALSE.	### Part One: Mitsubishi FX3U/FX3UC IL Instruction List Code Below is a simple example of an Instruction List (IL) program for a Mitsubishi FX3U/FX3UC PLC. This example demonstrates a basic control logic that turns an output on when an input is active and turns it off when another input is active. ```plaintext // Label: MAIN // Description: A simple control logic that turns an output on when an i…	### Part One - Mitsubishi FX3U/FX3UC IL Instruction List Code Let's write a simple program that turns on a light (Y0) when a switch (X0) is pressed, but only if another switch (X1) is not pressed. We'll use the LDI instruction to understand its function in this context. ```plaintext LD X0 // Load the status of input X0 (switch 1) LDI X1 // Load the inverted status of input X1 (switch 2) AND // Pe…	[90, 106, 83]	[0.799, 0.6701, 0.6709]	0.5861	0.7116	0.0019	0.0019	0.0456	0.0858	99.59	50.87
qwen2.5-coder:32b	86	What is the difference between LDI and LD?	Example code: ``` LD X0 LDI X1 ``` Explanation: LD loads the direct status; LDI loads the inverted status.	### Part One: Mitsubishi FX3U/FX3UC IL Instruction List Code Below is a simple example of an Instruction List (IL) program for a Mitsubishi FX3U/FX3UC PLC. This program will toggle an output based on the state of an input. The input will be X0, and the output will be Y0. ``` ; Line 1: Load the inverted state of input X0 LDI X0 ; Line 2: Perform an OR operation with the current state of Y0 OR Y0 ;…	### [Part One] - Mitsubishi FX3U/FX3UC IL Instruction List Code ```plaintext LD X1 ; Load the status of input X1 LD X2 ; Load the status of input X2 OR ; Perform OR operation between the previous two loads (X1 OR X2) LD X3 ; Load the status of input X3 AND ; Perform AND operation between the result of the previous OR and X3 ((X1 OR X2) AND X3) OUT Y1 ; Output the result to output Y1 ``` ### [Part…	[106, 91, 88]	[0.8364, 0.8098, 0.7637]	0.5487	0.5048	0.0028	0.0008	0.0415	0.0615	71.25	46.59
qwen2.5-coder:32b	87	How to use LDI to trigger only when an input is OFF?	Example code: ``` LDI X1 OUT Y0 ``` Explanation: Y0 turns ON only when X1=OFF, useful for safety door checks.	### Part One: Mitsubishi FX3U/FX3UC IL Instruction List Code Below is a complete Instruction List (IL) program for a Mitsubishi FX3U/FX3UC PLC. This program will use the `LDI` (Load Inverted) instruction to trigger an output only when a specific input is OFF (not activated). ```plaintext ; Line 00: Load the inverted state of input X0 (if X0 is OFF, the result is ON) LDI X0 ; Load the inverted sta…	### Part One - Mitsubishi FX3U/FX3UC IL Instruction List Code ```plaintext LDI X0 ; Load inverted state of input X0 (i.e., check if X0 is OFF) OUT Y0 ; Output the result to Y0, so Y0 is set ON only if X0 is OFF ``` ### Part Two - Program Logic Explanation 1. **LDI X0**: This instruction loads the inverted state of input X0 into the program's logic flow. It checks whether the input X0 is in the OF…	[92, 88, 80]	[0.5577, 0.4945, 0.4846]	0.6331	0.7293	0.0017	0.0078	0.0535	0.113	59.41	22.92
qwen2.5-coder:32b	88	Can LDI be combined with AND, OR, etc.?	Example code: ``` LD X2 ANDI X3 OUT Y1 ``` Explanation: Yes. ANDI applies an inverted check on X3 only if the preceding condition is TRUE.	Certainly! Below is the response in two parts as requested. ### [Part One] - Mitsubishi FX3U/FX3UC IL Instruction List Code Let's create a simple example program that demonstrates the use of `LDI` (Load Inverted), `AND`, `OR`, and `OUT` instructions. This program will control an output based on the combination of two inputs. ```plaintext ; Line Instruction Explanation ; ----- ----------- --------…	### [Part One] - Mitsubishi FX3U/FX3UC IL Instruction List Code Below is a complete Instruction List (IL) program with line-by-line English comments. The program assumes a simple scenario where an output (Y0) turns ON when both inputs (X0 and X1) are ON, and turns OFF when either input is OFF. Additionally, a second output (Y1) turns ON when input X2 is ON and input X3 is OFF. ``` ; Start of the …	[86, 99, 81]	[0.7637, 0.6336, 0.548]	0.6945	0.6018	0.0008	0.002	0.0256	0.0653	99.57	59.33
qwen2.5-coder:32b	89	Can LDI invert special flag bits?	Example code: ``` LDI M8002 ``` Explanation: Yes, any boolean element can be inverted with LDI.	Certainly! Let's address your request by providing a sample Mitsubishi FX3U/FX3UC Instruction List (IL) program and then explaining its logic. Additionally, I'll address whether the `LDI` instruction can invert special flag bits. ### [Part One] - Mitsubishi FX3U/FX3UC IL Instruction List Code Let's assume we have a simple program that: - Reads the status of an input (X0). - Checks if a special fl…	### Part One - Mitsubishi FX3U/FX3UC IL Instruction List Code Below is the complete IL program with line-by-line English comments for the given question. The question asks how to use the LDI instruction to invert special flag bits. Let's assume that the special flag bit we want to invert is M0 (a general-purpose flag bit). ```plaintext LDI M0 ; Load inverted state of flag bit M0 OUT Y0 ; Output t…	[88, 84, 87]	[0.505, 0.4198, 0.3987]	0.595	0.6012	0.0005	0.0018	0.0202	0.0521	83.73	39.62
qwen2.5-coder:32b	90	What does the LDP instruction detect?	Example code: ``` LDP X0 ``` Explanation: It detects the rising edge (OFF→ON) of X0 and generates a single-scan pulse.	Certainly! Let's tackle the problem by breaking it down into two parts as requested. ### [Part One] - Mitsubishi FX3U/FX3UC IL Instruction List Code Below is an example of an Instruction List (IL) program for a Mitsubishi FX3U/FX3UC PLC. I'll include line-by-line comments to explain each instruction. This example program will simulate a simple control logic where an output (Y0) is energized when …	### Part One - Mitsubishi FX3U/FX3UC IL Instruction List Code ```plaintext LD X2 // Load the current state of input X2 LDP X3 // Load the rising edge (OFF→ON) of input X3 ANDP X4 // Perform an AND operation with the rising edge of X4, requiring both X3 and X4 to have rising edges in the same scan OUT Y0 // Output the result to Y0 ``` ### Part Two - Program Logic Explanation 1. **LD X2**: The prog…	[95, 111, 130]	[0.8906, 0.6365, 0.6765]	0.3117	0.5285	0.0028	0.0164	0.08	0.082	99.53	40.1
qwen2.5-coder:32b	91	How does LDP differ from LD?	Example code: ``` LD X1 LDP X1 ``` Explanation: LD continuously reads X1; LDP is TRUE only at the instant X1 transitions from OFF to ON.	### [Part One] - Mitsubishi FX3U/FX3UC IL Instruction List Code Below is an example of a simple Instruction List (IL) program for a Mitsubishi FX3U/FX3UC PLC. This program demonstrates the use of the `LD` (Load) and `LDP` (Load with Push) instructions, along with other basic instructions to control an output based on the state of two inputs. ```plaintext ; IL Program Example for Mitsubishi FX3U/F…	### [Part One] - Mitsubishi FX3U/FX3UC IL Instruction List Code Here's a simple example to illustrate the difference between LDP (Load Rising Edge) and LD (Load): ```plaintext ; Assume X0 is an input signal LD X0 ; Load the current state of X0 ; At this point, if X0 is ON, the output will be TRUE (1); if X0 is OFF, the output will be FALSE (0) LDP X0 ; Load the rising edge of X0 ; At this point, …	[96, 101, 111]	[0.9345, 0.8138, 0.8311]	0.5376	0.6629	0.0012	0.0131	0.0546	0.0828	79.55	43.21
qwen2.5-coder:32b	92	How to use LDP for one-shot button triggering?	Example code: ``` LDP X2 OUT M0 ``` Explanation: M0 is set ON only during the scan when X2 goes from OFF to ON.	### Part One: Mitsubishi FX3U/FX3UC IL Instruction List Code Below is a complete Instruction List (IL) program for using the LDP (Leading Edge Pulse) instruction to create a one-shot trigger from a button press. This program assumes that the input button is connected to Input X0 and the output is connected to Y0. ```plaintext ; Line 1: Reset the accumulator (clear previous values) LDI MVL ; Line …	### Part One: Mitsubishi FX3U/FX3UC IL Instruction List Code Below is the complete IL program with line-by-line English comments for using `LDP` for one-shot button triggering. ``` ; Line 1: Load the normally open contact of input X5 LDP X5 ; Line 2: Output the result to timer T0 with a preset value of 100 OUT T0 K100 ``` ### Part Two: Program Logic Explanation 1. **Line 1: `LDP X5`** - The `LDP`…	[94, 152, 87]	[0.6872, 0.5815, 0.5577]	0.4348	0.438	0.0009	0.0051	0.0439	0.0787	76.93	40.31
qwen2.5-coder:32b	93	How to detect rising edges on two different inputs simultaneously?	Example code: ``` LDP X3 OUT M10 LDP X4 OUT M11 ``` Explanation: Use separate networks for each LDP to detect each input’s rising edge.	### [Part One] - Mitsubishi FX3U/FX3UC IL Instruction List Code Below is a Mitsubishi FX3U/FX3UC Instruction List (IL) program designed to detect rising edges on two different inputs simultaneously. Assume the inputs are I0.0 and I0.1. ```plaintext ; Line Number | Instruction | Comment ; =========== | =========== | ======= ; 0000 | LD I0.0 ; Load the current state of input I0.0 ; 0001 | S ; Skip …	### Part One - Mitsubishi FX3U/FX3UC IL Instruction List Code To detect rising edges on two different inputs simultaneously, you can use the `ORP` (Rising Edge Detection) instruction for both inputs and then combine their results using the `AND` instruction. Here is the complete IL program with line-by-line comments: ```plaintext LD X0 ; Load the current state of input X0 ORP X0 ; Detect rising e…	[107, 133, 155]	[0.4003, 0.3704, 0.3001]	0.506	0.6403	0.0008	0.0007	0.0306	0.0423	99.57	54.39
qwen2.5-coder:32b	94	Can LDP be used with a timer for one-shot start?	Example code: ``` LDP X5 OUT T0 K100 ``` Explanation: Yes. T0 starts on the rising edge of X5, and X5 held ON won’t retrigger.	Certainly! Let's address the question and provide a solution using the Mitsubishi FX3U/FX3UC series PLC in Instruction List (IL) programming. ### Part One: Mitsubishi FX3U/FX3UC IL Instruction List Code Below is a simple example of an IL program that uses the LDP (Load Direct) instruction with a timer for a one-shot start. This example assumes that the start button is connected to input X0, and t…	### Part One - Mitsubishi FX3U/FX3UC IL Instruction List Code ``` LDP X2 // Load the rising edge of input X2 OUT T1 K30 // Start Timer T1 with a one-shot pulse when the rising edge of X2 is detected ``` ### Part Two - Program Logic Explanation 1. **LDP X2**: This instruction checks for the rising edge of input X2. The rising edge occurs when X2 transitions from OFF to ON. The LDP (Load Positive E…	[98, 134, 92]	[0.7562, 0.7324, 0.6872]	0.396	0.6285	0.0009	0.0137	0.0334	0.0843	86.95	32.15
qwen2.5-coder:32b	95	What does the LDF instruction detect?	Example code: ``` LDF X0 ``` Explanation: It detects the falling edge (ON→OFF) of X0 and is TRUE for that single scan.	### [Part One] - Mitsubishi FX3U/FX3UC IL Instruction List Code Below is a sample Mitsubishi FX3U/FX3UC Instruction List (IL) program that uses the LDF instruction. The LDF instruction is used to detect a falling edge (transition from ON to OFF) of an input signal. The program will turn on an output (Y0) when a falling edge is detected on an input (X0). ```plaintext ; Line-by-Line IL Program with…	### Part One - Mitsubishi FX3U/FX3UC IL Instruction List Code ```plaintext LDF X0 OUT Y0 ``` ### Line-by-Line English Comments 1. `LDF X0` - Detects the falling edge (ON→OFF) of X0 and generates a single-scan pulse. 2. `OUT Y0` - Outputs the result to Y0. If the falling edge of X0 is detected, Y0 will be turned ON for one scan. ### Part Two - Program Logic Explanation 1. **Step 1: Detect the Fall…	[90, 116, 115]	[0.8906, 0.632, 0.7091]	0.6822	0.7697	0.0036	0.0384	0.0763	0.1667	52.31	25.25
qwen2.5-coder:32b	96	How does LDF differ from LDP?	Example code: ``` LDP X0 LDF X0 ``` Explanation: LDP detects rising edges; LDF detects falling edges, each generating a single-scan pulse.	Certainly! Let's first address your question about the difference between `LDF` and `LDP` in Mitsubishi FX-series PLCs. ### LDF vs. LDP - **LDP (Load Direct Push)**: This instruction loads the contents of a bit or word into the stack. It is used to push a bit or word value onto the stack for further operations. The stack is used to store intermediate results and operands in the Instruction List (…	### Part One - Mitsubishi FX3U/FX3UC IL Instruction List Code Below is the complete IL (Instruction List) program with line-by-line English comments demonstrating the difference between LDF and LDP. ```plaintext LD X1 ; Load the status of X1. If X1 is ON, the rung is TRUE. LDP X1 ; Load the rising edge of X1. This is TRUE only when X1 changes from OFF to ON. OUT Y1 ; Output Y1 if the previous con…	[91, 116, 99]	[0.9345, 0.7654, 0.7813]	0.4255	0.6065	0.0005	0.0007	0.0264	0.0508	85.75	62.48
qwen2.5-coder:32b	97	How to act at the moment a button is released?	Example code: ``` LDF X1 OUT M20 ``` Explanation: M20 is set when X1 transitions from ON to OFF, detecting a button release.	### Part One: Mitsubishi FX3U/FX3UC IL Instruction List Code Below is a simple Mitsubishi FX3U/FX3UC PLC Instruction List (IL) program that will trigger an output when a button is released. For this example, let's assume: - X0 is the input button. - Y0 is the output that will be turned ON when the button is released. - M0 is a memory bit used to detect the button press. ```plaintext ; Line 0: Loa…	### Part One: Mitsubishi FX3U/FX3UC IL Instruction List Code ```plaintext LD X3 // Load the status of input X3 (button) PLF X3 // Pulse on Falling Edge: Generates a pulse when X3 transitions from ON to OFF OUT Y0 // Output the pulse to output Y0 (actuates at button release) ``` ### Part Two: Program Logic Explanation 1. **LD X3**: The program begins by loading the status of input X3 (which repres…	[157, 221, 92]	[0.5467, 0.3119, 0.3609]	0.5778	0.606	0.0007	0.0183	0.0303	0.0934	98.68	32.91
qwen2.5-coder:32b	98	Can LDF be used with a timer?	Example code: ``` LDF X2 OUT T1 K30 ``` Explanation: Yes. T1 starts on the falling edge of X2 and won’t retrigger if X2 stays OFF.	### Part One: Mitsubishi FX3U/FX3UC IL Instruction List Code Below is a sample Instruction List (IL) program for a Mitsubishi FX3U/FX3UC PLC. This program demonstrates the use of a timer and the `LDF` (Load Data) instruction to set a timer's preset value. The program will start a timer (T0) with a preset value loaded from a data register (D0) when an input (X0) is activated. The timer will count …	### [Part One] - Mitsubishi FX3U/FX3UC IL Instruction List Code To use the `LDF` (Load Falling Edge) instruction with a timer, you need to ensure that the timer is triggered on the falling edge of the input. Here is an example program that demonstrates how to do this: ``` ; This program starts Timer T0 when the input X1 transitions from ON to OFF (falling edge). LDI X1 ; Load inverted X1. If X1 i…	[94, 156, 203]	[0.7562, 0.4509, 0.5162]	0.4544	0.606	0.0009	0.0102	0.0366	0.0529	85.96	53.9
qwen2.5-coder:32b	99	Can the same input use both LDP and LDF?	Example code: ``` LDP X3 OUT M30 LDF X3 OUT M31 ``` Explanation: Yes—one detects OFF→ON, the other ON→OFF, each triggering once.	Certainly! Let's address the question and provide a sample program for clarity. ### Answer to the Question: In Mitsubishi FX-series PLCs, the `LDP` (Load Data Positive) and `LDF` (Load Data Negative) instructions are used to load the value of an input signal into the accumulator based on the signal's state. `LDP` loads a '1' if the input is ON, and `LDF` loads a '1' if the input is OFF. **The sam…	### Part One - Mitsubishi FX3U/FX3UC IL Instruction List Code Below is a sample IL program that demonstrates the use of both `LDP` and `LDF` on the same input `X0`. The program will turn on output `Y0` when there is a rising edge on `X0` and turn on output `Y1` when there is a falling edge on `X0`. ```plaintext // Line-by-line English comments LDI // Load inverted, initial state is FALSE OUT Y0 /…	[96, 88, 101]	[0.7813, 0.6336, 0.6163]	0.6472	0.619	0.0008	0.0007	0.0365	0.0484	99.54	64.12
qwen2.5-coder:32b	100	How does the AND instruction perform logical AND?	Example code: ``` LD X0 AND X1 OUT Y0 ``` Explanation: Loads X0=ON, then ANDs with X1. Y0 turns ON only if both are ON.	### Part One: Mitsubishi FX3U/FX3UC IL Instruction List Code Below is a simple Mitsubishi FX3U/FX3UC Instruction List (IL) program that demonstrates the use of the AND instruction. The program will turn on an output if two input conditions are met simultaneously. ```plaintext ; Line Instruction Operands Comments 0000 LD X0 ; Load the status of input X0 into the accumulator 0001 AND X1 ; Perform a…	### [Part One] - Mitsubishi FX3U/FX3UC IL Instruction List Code ```plaintext LD X0 ; Load the state of X0 into the accumulator AND X1 ; Perform logical AND operation between the accumulator and X1 OUT Y0 ; Output the result of the AND operation to Y0 ``` ### [Part Two] - Program Logic Explanation 1. **Load X0**: The program begins by loading the state of input X0 into the accumulator. The accumul…	[120, 170, 160]	[0.9019, 0.5297, 0.5095]	0.6368	0.6413	0.0016	0.0209	0.0684	0.1772	84.39	29.39
qwen2.5-coder:32b	101	What is the relationship between AND and LD?	Example code: ``` LD X0 AND X1 ``` Explanation: LD loads the first condition; AND adds another condition to be ANDed.	Certainly! Let's address your request with a sample Mitsubishi FX3U/FX3UC Instruction List (IL) program, complete with line-by-line English comments, and then explain the logic flow, including the relationship between the AND and LD instructions. ### [Part One] - Mitsubishi FX3U/FX3UC IL Instruction List Code Here's a simple example program that turns on an output (M100) when both inputs (X0 and …	### Part One - Mitsubishi FX3U/FX3UC IL Instruction List Code Let's consider a simple example to explain the relationship between `LD` (Load) and `AND` (Logical AND). Suppose we want to turn on output `Y0` only when both inputs `X1` and `X2` are ON. Here's how we can write the IL code for this logic: ```plaintext LD X1 // Load the status of X1 into the accumulator AND X2 // Perform a logical AND …	[91, 88, 82]	[0.8138, 0.6339, 0.6302]	0.5872	0.6617	0.0012	0.0016	0.0465	0.0645	94.49	51.38
qwen2.5-coder:32b	102	Can multiple AND conditions be chained?	Example code: ``` LD X0 AND X1 AND X2 OUT Y0 ``` Explanation: Yes—ALL conditions must be ON for the final result to be TRUE.	Certainly! Below is the response structured as requested. ### Part One - Mitsubishi FX3U/FX3UC IL Instruction List Code Let's assume a simple scenario where we want to control an output based on three AND conditions. For instance, let's control an output (Y0) if three inputs (X0, X1, and X2) are all active (ON). Here's the complete IL program with line-by-line comments: ```plaintext LD X0 ; Load …	Certainly! Let's address the question about chaining multiple AND conditions in Mitsubishi FX-series Instruction List (IL) programming. ### [Part One] - Mitsubishi FX3U/FX3UC IL Instruction List Code ```plaintext LD X0 ; Load the state of X0 into the accumulator AND X1 ; Perform a logical AND with X1. The accumulator will be TRUE only if both X0 and X1 are TRUE AND X2 ; Perform a logical AND with…	[113, 127, 122]	[0.6741, 0.5784, 0.3918]	0.5758	0.6506	0.0044	0.0032	0.0713	0.1046	59.72	39.77
qwen2.5-coder:32b	103	Can AND be used with different element types (X, M, S)?	Example code: ``` LD M10 AND X5 AND S20 OUT Y10 ``` Explanation: Yes—any boolean element type can be ANDed.	### Part One: Mitsubishi FX3U/FX3UC IL Instruction List Code Below is a simple example of a Mitsubishi FX3U/FX3UC Instruction List (IL) program that demonstrates the use of AND operations with different element types (X, M, S). The program will check if input X0 is ON, memory bit M100 is ON, and special relay S1 is ON. If all these conditions are met, the output Y0 will be set to ON. ```plaintext…	### Part One - Mitsubishi FX3U/FX3UC IL Instruction List Code ``` LD X0 ; Load the status of input X0 AND X1 ; Perform logical AND with input X1 AND M100 ; Perform logical AND with memory bit M100 SET M200 ; Set memory bit M200 if the previous logic is true LD M200 ; Load the status of memory bit M200 OUT Y0 ; Output the status of M200 to output Y0 LD X2 ; Load the status of input X2 SET M201 ; S…	[208, 81, 164]	[0.3601, 0.3165, 0.2978]	0.4372	0.4615	0.0008	0.001	0.0351	0.0286	99.58	75.35
qwen2.5-coder:32b	104	What if any AND condition is OFF?	Example code: ``` LD X0 AND X1 OUT Y0 ``` Explanation: If either X0 or X1 is OFF, the final result is FALSE and Y0 stays OFF.	Sure, let's create a simple example for a Mitsubishi FX3U/FX3UC PLC using Instruction List (IL) programming. The example will demonstrate a simple AND logic where multiple inputs must be ON for an output to be activated. If any of the AND conditions are OFF, the output will remain OFF. ### Part One: Mitsubishi FX3U/FX3UC IL Instruction List Code ```plaintext | Step No. | Instruction | Address | C…	### [Part One] - Mitsubishi FX3U/FX3UC IL Instruction List Code Let's create an example program where we have two input conditions (X0 and X1), and an output (Y0) that turns ON only when both inputs are ON. If either input is OFF, Y0 should remain OFF. ```plaintext LD X0 ; Load the state of input X0 AND X1 ; Perform an AND operation with X1 OUT Y0 ; If both X0 and X1 are ON, drive Y0 ON ``` ### […	[197, 229, 102]	[0.4853, 0.3778, 0.3877]	0.4677	0.7096	0.0027	0.0168	0.0644	0.1117	92.12	47.14
qwen2.5-coder:32b	105	What does the ANI instruction do?	Example code: ``` LD X0 ANI X1 OUT Y0 ``` Explanation: ANI performs AND with the inverse of X1. The condition remains TRUE only if X1=OFF.	### Part One: Mitsubishi FX3U/FX3UC IL Instruction List Code Below is a sample Instruction List (IL) program for a Mitsubishi FX3U/FX3UC PLC. This program is designed to control a simple conveyor system where a motor starts when an input sensor detects a product, and stops when the product reaches the end of the conveyor. The motor also stops if an emergency stop button is pressed. The program in…	### Part One - Mitsubishi FX3U/FX3UC IL Instruction List Code Let's write a simple example program using the ANI instruction. Suppose we have two inputs, X0 and X1, and we want to output Y0 only when both X0 and X1 are ON. ``` LD X0 ; Load the value of X0 into the accumulator ANI X1 ; Perform an AND operation with X1 and the value in the accumulator OUT Y0 ; Output the result to Y0 ``` ### Part T…	[125, 106, 145]	[0.764, 0.5759, 0.7113]	0.5107	0.7163	0.0019	0.0078	0.087	0.1231	54.63	40.73
qwen2.5-coder:32b	106	What is the difference between ANI and LDI?	Example code: ``` LDI X1 ANI X1 ``` Explanation: LDI inverts at load; ANI inverts only during the AND check.	### [Part One] - Mitsubishi FX3U/FX3UC IL Instruction List Code Below is a sample Mitsubishi FX3U/FX3UC Instruction List (IL) program with line-by-line comments explaining each instruction. For this example, let's assume we have a simple program that turns on an output (M0) when both input X0 and X1 are active (ON). ```plaintext ; Line Instruction Operand Comment 0000 NOP - No Operation - Program…	### [Part One] - Mitsubishi FX3U/FX3UC IL Instruction List Code Here is an example of an IL program with line-by-line English comments: ```plaintext LD X0 ; Load the direct status of input X0 LDI X1 ; Load the inverted status of input X1 OR X2 ; Perform OR with the direct status of input X2 ANI X3 ; Perform AND with the inverse of input X3 OUT Y0 ; Output the result to output Y0 ``` ### [Part Two…	[86, 105, 126]	[0.8364, 0.5759, 0.823]	0.4428	0.5696	0.0012	0.0016	0.0389	0.058	72.01	59.56
qwen2.5-coder:32b	107	How to check X0=ON and X1=OFF together?	Example code: ``` LD X0 ANI X1 OUT Y0 ``` Explanation: Y0 turns ON only if X0=ON AND X1=OFF.	### Part One: Mitsubishi FX3U/FX3UC IL Instruction List Code Below is the Instruction List (IL) code for checking if X0 is ON and X1 is OFF together, along with line-by-line comments explaining each instruction. ```plaintext ; Instruction List (IL) Program for FX3U/FX3UC PLC ; ; Purpose: To check if X0 is ON and X1 is OFF together, and set Y0 to ON if the condition is met. ; Line 1: Load the stat…	### Part One - Mitsubishi FX3U/FX3UC IL Instruction List Code Below is the complete IL program with line-by-line English comments to check if X0=ON and X1=OFF together. ```plaintext LD X0 ; Load the state of input X0 LDN X1 ; Load the negated state of input X1 (i.e., check if X1 is OFF) AND ; Perform logical AND between the states of X0 and the negated state of X1 OUT Y0 ; Output the result to Y0…	[112, 93, 197]	[0.6167, 0.4003, 0.3996]	0.6671	0.6961	0.0026	0.0059	0.0585	0.1032	79.75	40.81
qwen2.5-coder:32b	108	Can multiple ANI instructions be chained?	Example code: ``` LD X0 ANI X1 ANI X2 OUT Y5 ``` Explanation: Yes—X0 must be ON, X1 and X2 both OFF for Y5 to turn ON.	### Part One: Mitsubishi FX3U/FX3UC IL Instruction List Code Below is a simple example of a Mitsubishi FX3U/FX3UC Instruction List (IL) program. The program demonstrates how to use multiple ANI (AND In) instructions to check multiple inputs before setting an output. This example assumes we have three inputs (X0, X1, and X2) and one output (Y0). ```plaintext ; Line 1: Start of the program LD X0 ; …	### Part One: Mitsubishi FX3U/FX3UC IL Instruction List Code Certainly, let's write an example of chaining multiple ANI instructions with line-by-line English comments. ``` LD X0 ; Load the value of X0 into the accumulator ANI X1 ; AND the inverse of X1 with the accumulator ANI X2 ; AND the inverse of X2 with the accumulator ANI X3 ; AND the inverse of X3 with the accumulator OUT Y0 ; Output the …	[113, 105, 147]	[0.6426, 0.6142, 0.4574]	0.6176	0.5653	0.0016	0.0084	0.0612	0.1295	72.53	35.61
qwen2.5-coder:32b	109	How to mix ANI and normal AND?	Example code: ``` LD X0 AND X1 ANI X2 OUT Y0 ``` Explanation: Checks X0=ON AND X1=ON, then X2=OFF before Y0 turns ON.	Sure, I'll provide you with a sample Mitsubishi FX3U/FX3UC Instruction List (IL) program that demonstrates the use of both the ANI (AND Immediate) and normal AND instructions. This program will perform a simple logic operation where two inputs are ANDed together, and then the result is ANDed with an immediate value. ### [Part One] - Mitsubishi FX3U/FX3UC IL Instruction List Code ```plaintext | N …	### Part One - Mitsubishi FX3U/FX3UC IL Instruction List Code Here is the example code that mixes ANI with a normal AND instruction, along with line-by-line comments: ``` LD X0 // Load the value of X0 AND X1 // Perform a logical AND with X1 ANI X2 // Perform a logical AND with the inverted value of X2 OUT Y5 // Output the result to Y5 ``` ### Part Two - Program Logic Explanation Let's break down …	[128, 106, 108]	[0.7556, 0.4339, 0.4218]	0.5365	0.659	0.0005	0.0082	0.0501	0.1293	94.53	37.37
qwen2.5-coder:32b	110	What is the ANDP instruction used for?	Example code: ``` LD X0 ANDP X1 OUT Y0 ``` Explanation: When X0=ON, ANDP detects the rising edge of X1 (OFF→ON) once.	### Part One: Mitsubishi FX3U/FX3UC IL Instruction List Code Below is an example of a simple IL (Instruction List) program written for a Mitsubishi FX3U/FX3UC PLC. The program will turn on an output (Y0) when two inputs (X0 and X1) are both active (ON). The ANDP instruction is included to demonstrate its usage. ```plaintext ; Line Number | Mnemonic | Operand | Comment ;---------------------------…	### Part One - Mitsubishi FX3U/FX3UC IL Instruction List Code ```plaintext LD X0 // Load the current state of input X0 ANDP X1 // ANDP detects the rising edge of X1 (OFF→ON) when X0 is ON OUT Y0 // Output Y0 when the condition of the ANDP instruction is met ``` ### Part Two - Program Logic Explanation 1. **LD X0**: The program starts by loading the current state of input X0. This means that the s…	[130, 114, 118]	[0.7658, 0.6119, 0.6189]	0.5803	0.7571	0.0014	0.0308	0.0625	0.1254	74.77	38.82
qwen2.5-coder:32b	111	How does ANDP differ from LDP?	Example code: ``` LD X2 LDP X3 ANDP X4 ``` Explanation: LDP detects X3’s rising edge independently; ANDP requires the prior condition TRUE then detects X4’s rising edge.	Certainly! Let's start by creating a simple program in Mitsubishi FX3U/FX3UC Instruction List (IL) that uses both ANDP and LDP instructions. We'll also explain the differences between ANDP and LDP. ### Part One: Mitsubishi FX3U/FX3UC IL Instruction List Code Let's assume we have a simple logic where: - `X0` and `X1` are input switches. - `Y0` is an output relay that turns on if both `X0` and `X1`…	### [Part One] - Mitsubishi FX3U/FX3UC IL Instruction List Code Below is the complete IL program with line-by-line English comments for the question "How does ANDP differ from LDP?" ```plaintext LD X0 ; Load the current state of input X0 into the accumulator. LDP X1 ; Load the rising edge of input X1 (OFF→ON) into the accumulator. This is independent of X0. ANDP X2 ; AND the rising edge of X2 (OF…	[131, 110, 116]	[0.9269, 0.6367, 0.6745]	0.5374	0.6688	0.0005	0.0014	0.0272	0.0756	90.55	61.4
qwen2.5-coder:32b	112	Does ANDP keep detecting X1=ON?	Example code: ``` LD M10 ANDP X1 OUT Y0 ``` Explanation: It triggers only once at the moment X1 goes from OFF to ON.	### Part One: Mitsubishi FX3U/FX3UC IL Instruction List Code Below is an example of an Instruction List (IL) program for a Mitsubishi FX3U/FX3UC PLC that continuously checks if X1 is ON using the ANDP (AND Previous) instruction. ```plaintext ; Instruction List (IL) Program ; This program continuously checks if X1 is ON using the ANDP instruction ; Main Loop Start LD X1 ; Load the current status o…	### Part One - Mitsubishi FX3U/FX3UC IL Instruction List Code Let's write a program that uses the `ANDP` instruction to check if X0 is ON and X1 transitions from OFF to ON (rising edge). The output Y0 will turn ON only during the scan where this condition is met. ``` LD X0 ; Load the status of X0 ANDP X1 ; AND with the rising edge of X1 (OFF to ON) OUT Y0 ; Output the result to Y0 ``` ### Part Tw…	[107, 110, 132]	[0.6167, 0.5033, 0.4998]	0.5423	0.5918	0.0028	0.0136	0.0538	0.0993	63.76	38.25
qwen2.5-coder:32b	113	Can multiple ANDP be chained?	Example code: ``` LD X0 ANDP X1 ANDP X2 OUT Y5 ``` Explanation: X0=ON, then rising edges of X1 and X2 each trigger once—possible but complex.	Sure, I can provide a detailed response based on your request. Let's assume we have a simple control application where multiple conditions need to be met for an output to be activated. We will use the Mitsubishi FX3U/FX3UC series PLC and Instruction List (IL) programming language. ### [Part One] - Mitsubishi FX3U/FX3UC IL Instruction List Code Here is a simple example of an IL program with multip…	### [Part One] - Mitsubishi FX3U/FX3UC IL Instruction List Code Certainly! Below is an example of a Mitsubishi FX3U/FX3UC Instruction List (IL) program that demonstrates the chaining of multiple `ANDP` instructions. The program will increment a counter `C0` by 1 each time a sequence of rising edges is detected on inputs `X1`, `X2`, and `X3` while `M10` is ON. ``` LD M10 ; Load the state of M10 (c…	[139, 111, 114]	[0.7455, 0.5183, 0.5173]	0.4408	0.6366	0.0009	0.0018	0.052	0.0606	91.4	81.67
qwen2.5-coder:32b	114	How to use ANDP with a counter?	Example code: ``` LD M20 ANDP X3 OUT C0 K10 ``` Explanation: When M20=ON, each rising edge of X3 increments counter C0 by 1.	### Part One: Mitsubishi FX3U/FX3UC IL Instruction List Code Below is a complete Instruction List (IL) program written for a Mitsubishi FX3U/FX3UC PLC. This program demonstrates how to use the ANDP (AND Previous) instruction with a counter. ```plaintext ; Initialize counter C0 LD C0 ; Load the current value of counter C0 MOV D0 ; Move the value of C0 to D0 for storage ; Increment counter C0 when …	### Part One - Mitsubishi FX3U/FX3UC IL Instruction List Code **Objective:** Use the ANDP instruction with a counter to perform an action after detecting a rising edge of an input and counting a specific number of pulses. **Inputs:** - X0: Start signal (rising edge detection) - X1: Pulse signal (to be counted) **Outputs:** - Y0: Action output when the counter reaches the target count **Counter:**…	[110, 248, 68]	[0.6119, 0.4667, 0.493]	0.5773	0.6541	0.001	0.005	0.0403	0.0698	82.53	61.88
qwen2.5-coder:32b	115	What does the ANDF instruction detect?	Example code: ``` LD X0 ANDF X1 OUT Y0 ``` Explanation: When X0=ON, ANDF detects X1’s falling edge (ON→OFF) once.	### Part One: Mitsubishi FX3U/FX3UC IL Instruction List Code Below is a sample Instruction List (IL) program for a Mitsubishi FX3U/FX3UC PLC. The program is designed to turn on an output if two inputs are both active and another input is inactive. The program also uses an ANDF instruction to detect the condition. ```plaintext ; Line 1: Load the first input (X0) into the accumulator LD X0 ; Line 2…	### [Part One] - Mitsubishi FX3U/FX3UC IL Instruction List Code ```plaintext LD X0 ; Load the state of input X0 ANDF X1 ; Detect the falling edge of input X1 (ON→OFF) OUT Y0 ; Output the result to output Y0 ``` ### [Part Two] - Program Logic Explanation 1. **Load X0 (LD X0):** The program starts by loading the state of input X0. If X0 is ON, the next instruction will be evaluated based on this co…	[130, 95, 155]	[0.7836, 0.7091, 0.6717]	0.5535	0.7685	0.0022	0.008	0.047	0.1416	79.26	29.4
qwen2.5-coder:32b	116	How does ANDF differ from LDF?	Example code: ``` LD X2 LDF X3 ANDF X4 ``` Explanation: LDF independently detects X3’s falling edge; ANDF requires the prior condition TRUE then detects X4’s falling edge.	Sure, I'll provide you with a sample Mitsubishi FX3U/FX3UC Instruction List (IL) program along with the necessary explanations and a step-by-step logic flow description. Additionally, I'll explain the difference between the ANDF and LDF instructions. --- ### [Part One] - Mitsubishi FX3U/FX3UC IL Instruction List Code Let's create a simple example program where we want to control an output Y0 base…	### [Part One] - Mitsubishi FX3U/FX3UC IL Instruction List Code Below is a simple example illustrating the use of `ANDF` and `LDF` in a Mitsubishi FX-series Instruction List (IL) program. The program will monitor two inputs, X0 and X1, and output Y0 only if both inputs experience a falling edge in sequence. ```plaintext LD X0 ; Load the current state of X0 LDF X1 ; Detect falling edge of X1 ANDF …	[136, 111, 101]	[0.9255, 0.6745, 0.663]	0.5932	0.7307	0.0004	0.0038	0.0252	0.0899	99.54	49.9
qwen2.5-coder:32b	117	Can ANDF chain multiple inputs?	Example code: ``` LD X0 ANDF X1 ANDF X2 OUT Y5 ``` Explanation: X0=ON, then both X1 and X2 must each go ON→OFF to trigger Y5.	Certainly! Let's address your question and provide a sample Mitsubishi FX3U/FX3UC IL (Instruction List) program along with its explanation. ### [Part One] - Mitsubishi FX3U/FX3UC IL Instruction List Code ```plaintext ; Label the start of the program LD X0 ; Load the first input X0 ANDF X1 ; Perform an AND operation with the second input X1 ANDF X2 ; Perform an AND operation with the third input X…	### Part One: Mitsubishi FX3U/FX3UC IL Instruction List Code Sure, here is a complete IL program that chains multiple ANDF instructions. The program will turn output Y0 ON only when all of the inputs X0, X1, and X2 are ON and then transition OFF. ```plaintext LD X0 ; Load the state of input X0 ANDF X1 ; Logical AND with X1; output is true only if both X0 and X1 are ON ANDF X2 ; Logical AND with X…	[139, 159, 119]	[0.7633, 0.441, 0.4799]	0.5709	0.6474	0.003	0.0034	0.0502	0.057	87.81	85.58
qwen2.5-coder:32b	118	What is the difference between ANDF and ANDP?	Example code: ``` LD X0 ANDP X1 ANDF X2 ``` Explanation: ANDP detects rising edges; ANDF detects falling edges, both requiring the prior condition TRUE.	### Part One: Mitsubishi FX3U/FX3UC IL Instruction List Code Below is a simple example of an Instruction List (IL) program for a Mitsubishi FX3U/FX3UC PLC. The program will turn on an output (Y0) if two inputs (X0 and X1) are both high. Additionally, I will use the ANDF and ANDP instructions to demonstrate their differences. ```plaintext ; Line 0: Load the status of input X0 into the accumulator …	### Part One - Mitsubishi FX3U/FX3UC IL Instruction List Code Let's write a simple example to demonstrate the differences between `ANDF` and `ANDP` with line-by-line English comments. ```plaintext LD X0 // Load the status of input X0 ANDP X1 // Detect the rising edge of X1 when X0 is ON OUT Y0 // Output Y0 when the condition of ANDP is met LD X2 // Load the status of input X2 ANDF X3 // Detect th…	[116, 110, 148]	[0.6574, 0.6189, 0.4777]	0.5	0.6503	0.001	0.0029	0.034	0.0705	99.54	69.06
qwen2.5-coder:32b	119	Can ANDF be combined with pulse M8013?	Example code: ``` LD M8013 ANDF X10 OUT M60 ``` Explanation: Yes—but only when M8013=ON and X10 transitions ON→OFF in that scan will M60 trigger.	Certainly! Let's address the question and then provide the requested response. ### Question: Can ANDF be combined with pulse M8013? **Answer:** In Mitsubishi FX-series PLCs, the **ANDF** instruction is used to reset a bit when all specified input conditions are true. The **M8013** bit is a special-purpose bit that provides a pulse of one scan cycle duration every second. While you can use **M8013…	### Part One: Mitsubishi FX3U/FX3UC IL Instruction List Code Below is the complete IL program with line-by-line English comments. ```plaintext LD M8013 // Load the 1-second pulse signal from M8013 ANDF X0 // AND the pulse signal with input X0 OUT Y0 // Output the result to Y0 ``` ### Part Two: Program Logic Explanation 1. **Load the 1-second pulse signal from M8013:** - The `LD M8013` instruction…	[253, 117, 245]	[0.606, 0.4799, 0.526]	0.5745	0.4861	0.0009	0.0027	0.0245	0.0915	99.54	41.55
qwen2.5-coder:32b	120	How does the OR instruction perform logical OR?	Example code: ``` LD X0 OR X1 OUT Y0 ``` Explanation: Y0 turns ON if either X0 or X1 is ON.	### Part One: Mitsubishi FX3U/FX3UC IL Instruction List Code Below is an example of an Instruction List (IL) program for a Mitsubishi FX3U/FX3UC PLC that demonstrates the use of the OR instruction. The program will perform a logical OR operation between two inputs and store the result in an output relay. ```plaintext ; Example PLC Program using OR Instruction in IL for FX3U/FX3UC ; Line 000 - Loa…	### Part One - Mitsubishi FX3U/FX3UC IL Instruction List Code Below is the complete Instruction List (IL) program for performing a logical OR operation between two inputs, X0 and X1, and outputting the result to Y0. Each line includes an English comment explaining the function of the instruction. ```plaintext LD X0 ; Load the status of input X0 into the accumulator OR X1 ; Perform a logical OR op…	[100, 123, 130]	[0.9019, 0.6541, 0.6223]	0.5727	0.661	0.0032	0.0215	0.0631	0.1015	72.9	44.15
qwen2.5-coder:32b	121	Can OR be used repeatedly?	Example code: ``` LD X0 OR X1 OR X2 OUT Y0 ``` Explanation: Yes—Y0 turns ON if any of X0, X1, or X2 is ON.	### [Part One] - Mitsubishi FX3U/FX3UC IL Instruction List Code Below is an example of a simple Mitsubishi FX3U/FX3UC IL (Instruction List) program that uses repeated OR operations. This program will turn on an output (Y0) if any of the three inputs (X0, X1, X2) are active (ON). ```plaintext ; Mitsubishi FX3U/FX3UC IL Program Example ; Line 0: LD X0 ; Load the status of input X0 LD X0 ; Line 1: O…	### Part One: Mitsubishi FX3U/FX3UC IL Instruction List Code Sure, let's create a simple example program that demonstrates the use of the `OR` instruction multiple times in a row. This program will turn on output Y10 if any one of the inputs X0, X1, X2, or X3 is ON. ``` LD X0 // Load the value of X0 OR X1 // OR with X1 OR X2 // OR with X2 OR X3 // OR with X3 OUT Y10 // Output the result to Y10 ``…	[172, 143, 127]	[0.5074, 0.4005, 0.4365]	0.6682	0.6374	0.0147	0.0281	0.078	0.09	79.13	56.5
qwen2.5-coder:32b	122	How to mix OR and AND?	Example code: ``` LD X0 AND X1 OR X2 OUT Y0 ``` Explanation: (X0 AND X1) OR X2; Y0 turns ON if X0&X1 are both ON or X2=ON.	Certainly! Let's create a simple example program in Mitsubishi FX-series Instruction List (IL) that demonstrates how to mix OR and AND operations. We'll assume we have two inputs, X0 and X1, and two outputs, Y0 and Y1. The logic will be such that: - Y0 turns ON when either X0 or X1 is ON (OR operation). - Y1 turns ON when both X0 and X1 are ON (AND operation). ### [Part One] - Mitsubishi FX3U/FX3…	### [Part One] - Mitsubishi FX3U/FX3UC IL Instruction List Code Let's consider a scenario where we need to control an output Y0 based on the following conditions: - Y0 should turn ON if: - (X0 AND X1) is ON, or - (X2 OR X3) is ON The IL program for this logic can be written as follows: ``` LD X0 ; Load the status of X0 AND X1 ; Perform AND with X1 ORI X2 ; Perform OR with the inverse of X2 OR X3 …	[128, 100, 179]	[0.6483, 0.5233, 0.5689]	0.646	0.6949	0.0034	0.008	0.083	0.1453	74.35	47.77
qwen2.5-coder:32b	123	What is the execution order of OR?	Example code: ``` LD X0 OR X1 AND X2 ``` Explanation: First (X0 OR X1), then AND X2—executed line by line.	### Part One: Mitsubishi FX3U/FX3UC IL Instruction List Code Below is an example of a simple Mitsubishi FX3U/FX3UC IL (Instruction List) program with line-by-line comments. The program demonstrates a basic logic control sequence where multiple inputs are ORed together to activate an output. ```plaintext ; Line 0: Reset the accumulator RST ; Line 1: Load the state of Input X0 to the accumulator LD…	### Part One - Mitsubishi FX3U/FX3UC IL Instruction List Code Here is a simple example of a PLC program using the Mitsubishi FX-series Instruction List (IL) language. The program will turn on an output (Y0) if either input (X0) or input (X1) is ON, and also turn on output (Y1) if input (X2) is ON and input (X3) is OFF. ```plaintext LD X0 // Load the status of X0 OR X1 // Perform logical OR with X…	[120, 127, 179]	[0.6541, 0.4024, 0.4126]	0.6706	0.6311	0.001	0.0038	0.0447	0.0741	87.38	47.67
qwen2.5-coder:32b	124	How does OR differ from OUT?	Example code: ``` LD X3 OR X4 OUT Y1 ``` Explanation: OR is a logical instruction; OUT is the final output instruction that drives the element.	Sure, I'll provide a detailed response for both parts of your request, starting with the Mitsubishi FX3U/FX3UC Instruction List (IL) code example, followed by an explanation of the program's logic flow. Additionally, I'll explain the difference between the OR and OUT instructions in the context of PLC programming. ### [Part One] - Mitsubishi FX3U/FX3UC IL Instruction List Code Let's assume we hav…	### Part One: Mitsubishi FX3U/FX3UC IL Instruction List Code Below is a simple example illustrating the difference between `OR` and `OUT` instructions. The program will turn `Y0` ON if either `X0` or `X1` is ON, and directly reflect the state of `X2` on `Y1`. ```plaintext ; Line-by-Line IL Program with Comments LD X0 ; Load the state of X0 OR X1 ; Perform a logical OR with X1 OUT Y0 ; Output the …	[161, 120, 148]	[0.6319, 0.5156, 0.3962]	0.539	0.6646	0.0021	0.0027	0.052	0.0872	85.26	59.29
qwen2.5-coder:32b	125	What does the ORI instruction do?	Example code: ``` LD X0 ORI X1 OUT Y0 ``` Explanation: ORI ORs the inverse of X1 (X1=OFF) with the preceding condition.	### [Part One] - Mitsubishi FX3U/FX3UC IL Instruction List Code Below is a simple example of an Instruction List (IL) program for a Mitsubishi FX3U/FX3UC PLC. This example assumes a basic control scenario where two input signals (X0 and X1) are OR'ed together, and the result is used to control an output (Y0). ```plaintext |----[ IL Program ]--------------------------------------------------------…	### Part One - Mitsubishi FX3U/FX3UC IL Instruction List Code ```plaintext LD M0 // Load the current state of M0 into the accumulator ORI X6 // Perform an OR operation with the inverse of X6. The result will be TRUE if M0=ON or X6=OFF OUT Y1 // Output the result to Y1 ``` ### Part Two - Program Logic Explanation 1. **Load M0**: The program begins by loading the current state of the memory bit M0 …	[130, 105, 129]	[0.7951, 0.764, 0.7425]	0.4659	0.6258	0.0012	0.0046	0.0518	0.0789	85.01	38.46
qwen2.5-coder:32b	126	What is the difference between ORI and LDI?	Example code: ``` LDI X2 ORI X3 ``` Explanation: LDI inverts at load; ORI inverts only for the OR comparison.	### Part One: Mitsubishi FX3U/FX3UC IL Instruction List Code Below is a simple example of an Instruction List (IL) program written for a Mitsubishi FX3U/FX3UC PLC. This program demonstrates the use of the `ORI` and `LDI` instructions. The program is designed to control an output based on two input conditions. ```plaintext ; This program turns on Y0 if either X0 or X1 is pressed. ; If both X0 and …	### [Part One] - Mitsubishi FX3U/FX3UC IL Instruction List Code Let's write a simple example program that demonstrates the difference between `ORI` and `LDI`. We'll create a program where an output (Y0) is set to ON if either input (X0) is ON or input (X1) is OFF. ```plaintext ; Start of Program LDI X1 ; Load inverted state of X1 (if X1 is OFF, the result is ON) OR X0 ; OR the result with X0 (if …	[106, 129, 131]	[0.823, 0.659, 0.6766]	0.5594	0.6556	0.0008	0.0011	0.0307	0.0434	97.41	57.1
qwen2.5-coder:32b	127	Can ORI handle multiple conditions?	Example code: ``` LD X0 ORI X1 ORI X2 OUT Y10 ``` Explanation: Y10 turns ON if X0=ON or X1=OFF or X2=OFF.	Certainly! Let's address your question and then provide the requested documentation. ### Answer to the Question: **Can ORI handle multiple conditions?** Yes, the ORI (Output Immediate) instruction in Mitsubishi FX-series PLCs can handle multiple conditions. The ORI instruction is used to set a bit in the output relay if any of the specified conditions are true. It can be used multiple times in a …	### Part One - Mitsubishi FX3U/FX3UC IL Instruction List Code Certainly! Below is an example of an IL program that demonstrates the use of multiple `ORI` instructions. Each line is followed by an English comment explaining the function. ```plaintext LD X0 ; Load the value of X0 ORI X1 ; OR with the inverted value of X1 ORI X2 ; OR with the inverted value of X2 OR X3 ; OR with the value of X3 OUT …	[139, 129, 128]	[0.6452, 0.6407, 0.5994]	0.4729	0.6985	0.0008	0.0049	0.0947	0.1026	99.52	60.11
qwen2.5-coder:32b	128	How to mix ORI with normal OR?	Example code: ``` LD X3 ORI X4 OR X5 OUT Y20 ``` Explanation: Equivalent to (X3 OR (NOT X4)) OR X5.	Sure, let's create a simple example to illustrate how to mix the ORI (Output Retain) instruction with the normal OR instruction in Mitsubishi FX-series Instruction List (IL) programming. This example will demonstrate a basic control scenario where we use both OR and ORI instructions to manage outputs based on different conditions. ### Part One: Mitsubishi FX3U/FX3UC IL Instruction List Code Let's…	### [Part One] - Mitsubishi FX3U/FX3UC IL Instruction List Code Here is the complete IL program with line-by-line English comments to mix `ORI` with normal `OR`: ```plaintext LD X0 ; Load the status of input X0 OR X1 ; Perform a logical OR with X1 ORI X2 ; Perform a logical OR with the inverse of X2 (X2=OFF) OUT Y0 ; Output the result to Y0 ``` ### [Part Two] - Program Logic Explanation 1. **Load…	[109, 129, 179]	[0.7556, 0.6114, 0.4749]	0.5367	0.5997	0.0005	0.0009	0.035	0.057	76.65	52.27
qwen2.5-coder:32b	129	When is ORI typically used?	Example code: ``` LD M0 ORI X6 OUT Y1 ``` Explanation: Used for safety conditions—Y1 ON if M0=ON or X6=OFF.	### Part One: Mitsubishi FX3U/FX3UC IL Instruction List Code Below is a simple example of an Instruction List (IL) program for a Mitsubishi FX3U/FX3UC PLC. The program will turn on an output (Y0) if any of the two inputs (X0 or X1) are active. ```plaintext ; Line 1: Start of the program ; Line 2: Load the state of input X0 into the accumulator LD X0 ; Load X0 into the accumulator ; Line 3: Perfor…	### Part One - Mitsubishi FX3U/FX3UC IL Instruction List Code Let's create an example program to illustrate the use of `ORI` along with other instructions. Suppose we want to implement a simple logic where output `Y0` is ON if either input `X0` is ON, or `X1` is OFF (not X1). **Complete IL Program with Comments:** ``` LD X0 ; Load the status of X0 into the accumulator ORI X1 ; Perform OR operatio…	[125, 128, 126]	[0.7425, 0.6114, 0.659]	0.5981	0.6492	0.0006	0.0017	0.0454	0.0532	62.22	56.72
qwen2.5-coder:32b	130	What does the ORP instruction detect?	Example code: ``` LD X0 ORP X1 OUT Y0 ``` Explanation: When X0=ON, ORP detects the rising edge of X1 (OFF→ON) in that scan.	Certainly! However, it appears there is a small misunderstanding in the question. The ORP instruction is not a standard PLC instruction in the Mitsubishi FX series. Instead, ORP typically stands for Oxidation-Reduction Potential, which is a measurement used in chemical and water treatment processes, and it would be detected by a specific sensor, not a PLC instruction. For the purpose of this exer…	### Part One - Mitsubishi FX3U/FX3UC IL Instruction List Code Let's provide an example program that includes the use of the `ORP` instruction. Here is a simple program that uses `ORP` to turn on an output when a specific input rises from OFF to ON. ```plaintext ; Example Program: Turn ON Y0 when X0 rises from OFF to ON ; ; Line-by-Line English Comments LD X0 ; Load the current status of X0 ORP X1…	[125, 90, 132]	[0.7951, 0.6765, 0.5674]	0.3814	0.6827	0.0013	0.021	0.0504	0.1193	69.95	47.86
qwen2.5-coder:32b	131	How does ORP differ from LDP?	Example code: ``` LD X2 LDP X3 ORP X4 ``` Explanation: LDP detects X3’s rising edge independently; ORP requires the prior condition TRUE then detects X4’s rising edge.	It seems like there is a bit of confusion in your request. The question "How does ORP differ from LDP?" is unrelated to the request for a Mitsubishi FX-series IL program. However, I can provide the requested PLC program and then address the question separately. ### [Part One] - Mitsubishi FX3U/FX3UC IL Instruction List Code Below is a simple example of an Instruction List (IL) program for a Mitsu…	### [Part One] - Mitsubishi FX3U/FX3UC IL Instruction List Code Let's write an example program that demonstrates the difference between `ORP` and `LDP`. The program will use two input signals, `X0` and `X1`, and one output `Y0`. The program will turn `Y0` ON if either `X0` is ON or if `X1` transitions from OFF to ON (rising edge). ```plaintext ; Line-by-Line IL Program with Comments LD X0 ; Load …	[111, 130, 136]	[0.9269, 0.6281, 0.7167]	0.6025	0.6447	0.001	0.0017	0.0407	0.0756	80.9	69.48
qwen2.5-coder:32b	132	Does ORP stay ON continuously?	Example code: ``` LD M10 ORP X1 OUT Y5 ``` Explanation: No—it’s TRUE only on the scan when X1 goes from OFF to ON.	Certainly! Let's create a simple Mitsubishi FX3U/FX3UC PLC program using the Instruction List (IL) to check if an Output Relay (ORP) stays ON continuously. For this example, let's assume that ORP is represented by an output relay, say Y0, and we will use an internal relay, M0, to track if Y0 stays ON continuously. We will assume that the program will set M0 if Y0 remains ON for a specific duratio…	### Part One - Mitsubishi FX3U/FX3UC IL Instruction List Code Here's the complete IL program with line-by-line English comments based on the question "Does ORP stay ON continuously?" ``` LD X1 // Load the state of input X1 into the accumulator ORP X2 // Detect a rising edge on X2, but only if X1 is currently TRUE OUT M1 // Output the result to memory bit M1 ``` ### Part Two - Program Logic Explan…	[134, 158, 131]	[0.604, 0.5602, 0.5352]	0.3405	0.6151	0.0006	0.0029	0.0426	0.0915	81.61	41.63
qwen2.5-coder:32b	133	Can ORP be used on two different inputs simultaneously?	Example code: ``` LD X0 ORP X1 ORP X2 OUT Y6 ``` Explanation: Yes—while X0=ON, rising edges of X1 or X2 each trigger once.	Sure, I'll provide a sample Mitsubishi FX3U/FX3UC Instruction List (IL) program that uses the ORP (Output Relay Pulse) instruction to operate on two different inputs simultaneously. This example will demonstrate a simple program where the output relay turns on when either of two input buttons is pressed. ### Part One: Mitsubishi FX3U/FX3UC IL Instruction List Code ```plaintext ; Line 0: Start of …	### [Part One] - Mitsubishi FX3U/FX3UC IL Instruction List Code Below is the complete IL (Instruction List) program with line-by-line English comments based on your question. ``` LD X0 ; Load the state of input X0 ORP X1 ; Output a pulse on rising edge of X1 if X0 is ON ORP X2 ; Output a pulse on rising edge of X2 if X0 is ON OUT Y0 ; Output the result to Y0 ``` ### [Part Two] - Program Logic Exp…	[113, 134, 128]	[0.6769, 0.549, 0.4958]	0.5472	0.6321	0.0012	0.0057	0.0505	0.0876	72.34	55.28
qwen2.5-coder:32b	134	Can ORP start a one-shot timer?	Example code: ``` LD M20 ORP X3 OUT T0 K50 ``` Explanation: When M20=ON, a rising edge on X3 starts T0 for one pulse.	Certainly! Let's design a simple program where an Over-Range Protection (ORP) signal starts a one-shot timer. In this example, the ORP signal will be represented by an input (e.g., X0), and the one-shot timer will be output (e.g., T0). The timer will start when the ORP signal is active and will stay active for a predefined duration (e.g., 5 seconds) and then reset. ### [Part One] - Mitsubishi FX3…	### [Part One] - Mitsubishi FX3U/FX3UC IL Instruction List Code Below is the complete IL program with line-by-line English comments to answer the question: "Can ORP start a one-shot timer?" ```plaintext LD M10 // Load the state of M10 ORP X1 // Logical OR with Positive Edge Detection of X1 OUT T0 K100 // Output the result to Timer T0 with a preset value of 100 ``` ### [Part Two] - Program Logic E…	[94, 127, 132]	[0.7324, 0.4541, 0.604]	0.3301	0.5912	0.0012	0.0038	0.049	0.0779	69.73	48.94
qwen2.5-coder:32b	135	When is the ORF instruction used?	Example code: ``` LD M0 ORF X0 OUT Y0 ``` Explanation: While M0=ON, ORF detects X0’s falling edge (ON→OFF) once.	Certainly! Let's create a sample Mitsubishi FX3U/FX3UC Instruction List (IL) program that includes the use of the ORF instruction. The program will be a simple example where we monitor two input switches and control an output relay. The output relay will be energized if either of the two input switches is pressed. ### [Part One] - Mitsubishi FX3U/FX3UC IL Instruction List Code ```plaintext ; FX3U…	### Part One - Mitsubishi FX3U/FX3UC IL Instruction List Code Let's create a simple example program using the `ORF` instruction. We'll assume a scenario where we want to turn on an output `Y0` when an input `X0` is ON, and then `Y0` should turn off when `X1` has a falling edge (i.e., `X1` changes from ON to OFF). Here's the IL code with line-by-line comments: ```assembly LD X0 ; Load the status o…	[125, 136, 115]	[0.777, 0.6197, 0.7425]	0.4108	0.7461	0.0005	0.0023	0.0409	0.0906	82.95	48.56
qwen2.5-coder:32b	136	How does ORF differ from LDF?	Example code: ``` LDF X1 ORF X2 ``` Explanation: LDF independently detects X1’s falling edge; ORF requires the prior condition TRUE then detects X2’s falling edge.	Certainly! Let's tackle both parts of your request. However, before we dive into the specific code and logic, let's address the question about the difference between ORF and LDF in Mitsubishi FX-series PLCs: ### ORF vs. LDF Instructions - **ORF (Or Flag)**: This instruction is used to perform a logical OR operation between the current result and the specified bit. The result of this operation is …	### Part One: Mitsubishi FX3U/FX3UC IL Instruction List Code Here is the code with line-by-line English comments: ```plaintext LD X0 ; Load the current state of X0 LDF X1 ; Detect the falling edge of X1 independently ORF X2 ; Detect the falling edge of X2, but only if the previous condition (X0) is TRUE OUT Y0 ; Output Y0 based on the result of the previous logic ``` ### Part Two: Program Logic E…	[116, 135, 131]	[0.9255, 0.6197, 0.7167]	0.5575	0.6595	0.0012	0.0022	0.0391	0.0987	60.33	49.98
qwen2.5-coder:32b	137	Can ORF be used for a button release action?	Example code: ``` LD X3 ORF X4 OUT M10 ``` Explanation: If X3=ON, when X4 goes ON→OFF, M10 triggers once.	### Part One: Mitsubishi FX3U/FX3UC IL Instruction List Code Below is a simple example of a Mitsubishi FX3U/FX3UC Instruction List (IL) program that uses the ORF instruction to detect a button release action. Let's assume we have a button connected to input X0, and we want to trigger an output Y0 when the button is released. ```plaintext | 0000 | NOP | // No operation, program start marker | | 00…	### [Part One] - Mitsubishi FX3U/FX3UC IL Instruction List Code Here is the complete IL program with line-by-line English comments: ```plaintext LD X3 // Load the status of input X3 ORF X3 // Set the output if X3 goes from ON to OFF (button release) OUT Y5 // Output the result to output Y5 ``` ### [Part Two] - Program Logic Explanation 1. **LD X3**: This instruction loads the current status of in…	[157, 139, 134]	[0.6691, 0.5078, 0.4719]	0.6479	0.6192	0.0005	0.0034	0.0319	0.0976	70.47	25.46
qwen2.5-coder:32b	138	Does ORF hold the output ON?	Example code: ``` LD M20 ORF X5 OUT Y10 ``` Explanation: No—it’s TRUE only on the scan when X5 falls.	Certainly! To provide a meaningful response, I'll create a simple Mitsubishi FX-series PLC program that checks if ORF (an input relay) is on and sets an output relay (Q0) accordingly. This is a straightforward example to illustrate the concept of using ORF to control an output. ### [Part One] - Mitsubishi FX3U/FX3UC IL Instruction List Code ```plaintext ; Line 1: Start of the program LD X0 ; Load…	### Part One - Mitsubishi FX3U/FX3UC IL Instruction List Code Below is the example code with line-by-line English comments: ```plaintext LD M0 // Load the current state of M0 ORF X0 // Detect the falling edge of X0 when M0 is ON OUT Y0 // Output Y0 when the falling edge of X0 is detected and M0 is ON ``` ### Part Two - Program Logic Explanation #### Step-by-Step Description of the Program's Logic…	[135, 153, 139]	[0.599, 0.496, 0.5792]	0.3105	0.4828	0.0009	0.0017	0.0314	0.0667	76.22	43.66
qwen2.5-coder:32b	139	Can multiple ORF be chained?	Example code: ``` LD X0 ORF X1 ORF X2 OUT Y5 ``` Explanation: Yes—each falling edge on X1 or X2 triggers Y5 if X0=ON.	### [Part One] - Mitsubishi FX3U/FX3UC IL Instruction List Code Let's consider a simple example where we need to implement a control logic for a machine that requires multiple conditions to be satisfied before starting. We'll use multiple ORF instructions to chain conditions. The example assumes that the machine will start if either of the two sets of conditions is met. The conditions are as foll…	### Part One - Mitsubishi FX3U/FX3UC IL Instruction List Code Certainly, let's create an example where multiple `ORF` (OR Falling Edge) instructions are chained together. We'll write a program that turns output `Y0` ON when any of the inputs `X0`, `X1`, or `X2` experience a falling edge. ```plaintext ; Example Program: Chaining Multiple ORF Instructions ; Load the falling edge of X0 LDF X0 ; OR t…	[117, 136, 127]	[0.7633, 0.5448, 0.6452]	0.4465	0.7538	0.0009	0.0041	0.0498	0.0844	91.71	60.31
qwen2.5-coder:32b	140	When is the ORB instruction needed instead of a simple OR?	Example: When two series groups need to be ORed. Explanation: For (X0 & X2) OR (X1 & X3), use ORB after each series block.	Certainly! Let's tackle the two parts of your request with an example program and an explanation of the logic flow. I'll also address the question about when to use the ORB instruction instead of a simple OR. ### [Part One] - Mitsubishi FX3U/FX3UC IL Instruction List Code Let's assume we have a simple PLC program that controls a conveyor belt. The conveyor should start if either of two buttons (M…	### Part One: Mitsubishi FX3U/FX3UC IL Instruction List Code Let's consider a scenario where we need to implement a simple control logic using ORB (OR Block) in Mitsubishi FX-series PLC. Suppose we need to turn on output Y0 when either input X0 or X1 is ON, and we want to maintain Y0 ON until both X0 and X1 are OFF. Here is the complete IL program with line-by-line English comments: ```plaintext …	[144, 135, 143]	[0.653, 0.4443, 0.6007]	0.3535	0.3765	0.0008	0.001	0.0305	0.0364	99.55	71.55
qwen2.5-coder:32b	141	How to use ORB for two series groups in parallel?	Example code: ``` LD X0 AND X2 LD X1 AND X3 ORB OR X4 OUT Y0 ``` Explanation: Series (X0&X2) and (X1&X3) are ORed by ORB, then OR X4.	### Part One: Mitsubishi FX3U/FX3UC IL Instruction List Code Below is an example of a simple Instruction List (IL) program using the ORB (OR Bit) instruction for two series groups in parallel. The program will turn on output Y0 if either of the two series groups (X0 and X1) or (X2 and X3) are both on. ```plaintext ; Mitsubishi FX3U/FX3UC Instruction List Program ; ; Objective: Turn on output Y0 i…	Sure, let's address the given question and then move on to creating a new example for both parts. ### Question: How to use ORB for two series groups in parallel? #### Example Code: ```plaintext LD X0 AND X1 ORB LD X2 AND X3 ORB OUT Y0 ``` #### Explanation: - `LD X0`: Load the condition of X0. - `AND X1`: AND with X1, creating a series contact X0-X1. - `ORB`: Store the result in the ORB buffer. - …	[146, 144, 222]	[0.5749, 0.3723, 0.282]	0.5883	0.6102	0.0014	0.005	0.0655	0.0837	83.45	74.72
qwen2.5-coder:32b	142	How to OR more than two series groups?	Example: Use ORB after each group. Explanation: You can chain ORB multiple times, but Mitsubishi often limits to 8.	### Part One: Mitsubishi FX3U/FX3UC IL Instruction List Code Below is a sample Mitsubishi FX3U/FX3UC Instruction List (IL) program that demonstrates how to OR more than two series groups. In this example, we will OR three series groups (Series1, Series2, and Series3) and output the result to a coil Y0. ```plaintext ; Mitsubishi FX3U/FX3UC IL Program ; Example of ORing more than two series groups …	### Part One - Mitsubishi FX3U/FX3UC IL Instruction List Code Let's assume you want to OR three series groups to control an output Y0. The three series groups are: 1. (X0 AND X1 AND X2) 2. (X3 AND X4 AND X5) 3. (X6 AND X7 AND X8) Here is the complete IL program with line-by-line English comments: ```plaintext LD X0 ; Load X0 into the accumulator AND X1 ; AND the accumulator with X1 AND X2 ; AND t…	[146, 122, 141]	[0.6032, 0.2992, 0.5415]	0.3603	0.4167	0.0004	0.0004	0.0192	0.0171	89.02	84.51
qwen2.5-coder:32b	143	Why can’t ORB be used indefinitely?	Example: 10 ORBs in a row. Explanation: Most Mitsubishi PLCs limit ORB to 8; beyond that causes errors.	### Part One: Mitsubishi FX3U/FX3UC IL Instruction List Code Below is a sample Mitsubishi FX3U/FX3UC Instruction List (IL) program with line-by-line English comments explaining each instruction. The program is designed to control a simple machine that has a start button (X0), a stop button (X1), and an output relay (Y0) that turns on when the machine starts and off when it stops. ``` ; Line 01 - …	### Part One: Mitsubishi FX3U/FX3UC IL Instruction List Code Let's create a simple example to illustrate the use of `ORB` instruction and explain its necessity. Consider a scenario where we want to control output Y0 based on the following logic: **Logic:** - Y0 turns ON if: - (X0 AND X2) OR (X1 AND X3) OR X4 **Instruction List Code:** ```plaintext 0 LD X0 ; Load the status of X0 1 AND X2 ; Perfor…	[140, 121, 141]	[0.6007, 0.4005, 0.3694]	0.3124	0.3066	0.0007	0.001	0.0216	0.0248	99.53	70.21
qwen2.5-coder:32b	144	Do you need ORB for a simple X0 OR X1?	Example code: ``` LD X0 OR X1 OUT Y0 ``` Explanation: No—simple parallel contacts use OR. ORB is for parallel blocks.	### [Part One] - Mitsubishi FX3U/FX3UC IL Instruction List Code Below is a simple Mitsubishi FX3U/FX3UC Instruction List (IL) program that performs the logical OR operation between two input bits X0 and X1, storing the result in output bit Y0. Each instruction is followed by an English comment explaining the operation. ```plaintext ; IL Program for OR operation between X0 and X1 with result in Y0…	### [Part One] - Mitsubishi FX3U/FX3UC IL Instruction List Code **Question:** Do you need ORB for a simple X0 OR X1? **Answer:** No, for a simple X0 OR X1, you do not need the ORB instruction. You can use the simple OR instruction directly. **Program:** ``` LD X0 ; Load input X0 OR X1 ; OR with input X1 OUT Y0 ; Output the result to Y0 ``` ### [Part Two] - Program Logic Explanation **Step-by-Step…	[140, 149, 141]	[0.653, 0.5896, 0.3723]	0.3325	0.5018	0.0028	0.0096	0.0512	0.0956	74.79	32.75
qwen2.5-coder:32b	145	What is the primary use of the ANB instruction?	Example: After parallel groups, then series. Explanation: ANB combines a completed parallel block with additional series conditions.	### Part One: Mitsubishi FX3U/FX3UC IL Instruction List Code Below is a simple example of an Instruction List (IL) program for a Mitsubishi FX3U/FX3UC PLC. The program will turn on an output (Y0) when two inputs (X0 and X1) are both on. The program will also include comments explaining each line. ``` ; Line 0: Network Start (N0) LDI X0 ; Load the negation of X0 into the accumulator. If X0 is off,…	### Part One: Mitsubishi FX3U/FX3UC IL Instruction List Code Let's create a simple example program using the ANB instruction in a Mitsubishi FX-series PLC. The program will control an output based on the logic that a motor (Y0) will run if switch X0 is ON and either switch X1 or switch X2 is OFF. Here's how the code would look: ```plaintext LD X0 ; Load the state of input X0 ANB ; Begin an AND bl…	[105, 148, 135]	[0.7113, 0.6462, 0.5887]	0.2067	0.2946	0.0004	0.0006	0.0225	0.0351	70.87	67.3
qwen2.5-coder:32b	146	How to use ANB for a parallel group then series?	Example code: ``` LD X0 OR X1 AND X2 LDI X3 OR X4 ORI X5 ANB OUT Y0 ``` Explanation: After OR/parallel block, ANB ANDs with remaining conditions.	### [Part One] - Mitsubishi FX3U/FX3UC IL Instruction List Code Below is an example of a Mitsubishi FX3U/FX3UC Instruction List (IL) program that demonstrates the use of the ANB (AND Block) instruction for creating a parallel group followed by a series connection. ```plaintext ; Instruction List (IL) Code for Mitsubishi FX3U/FX3UC ; This program demonstrates the use of ANB to create a parallel gr…	### [Part One] - Mitsubishi FX3U/FX3UC IL Instruction List Code Below is an example of a complete IL (Instruction List) program that demonstrates the use of ANB for a parallel group followed by a series connection. This example assumes we have three inputs (X0, X1, X2) and two outputs (Y0, Y1). ```plaintext LD X0 // Load input X0 ANB X1 // AND with input X1 (parallel group) ANB X2 // AND with inp…	[147, 141, 142]	[0.6976, 0.5749, 0.6032]	0.5469	0.6406	0.0009	0.0014	0.0459	0.0642	85.0	79.8
qwen2.5-coder:32b	147	How to chain multiple ANB groups?	Example: Use ANB repeatedly. Explanation: You can chain ANB for complex block ANDing, but there’s a limit.	### [Part One] - Mitsubishi FX3U/FX3UC IL Instruction List Code Below is an example of an Instruction List (IL) program for a Mitsubishi FX3U/FX3UC PLC. The program demonstrates how to chain multiple ANB (AND Block) groups. Let's assume we want to perform a logic operation where we need to chain two ANB groups to control an output based on multiple input conditions. ```plaintext ; This program de…	### Part One: Mitsubishi FX3U/FX3UC IL Instruction List Code with Comments Let's create a program that demonstrates chaining multiple ANB (AND Block) groups. The goal will be to activate an output (Y0) if either of two parallel groups of inputs are all ON. **Example Code:** ```plaintext LD X0 // Load the state of input X0 OR X1 // OR with input X1 (parallel group 1) OR X2 // OR with input X2 (par…	[146, 113, 148]	[0.6976, 0.3993, 0.4615]	0.4157	0.3915	0.0005	0.0005	0.0316	0.0296	81.1	78.28
qwen2.5-coder:32b	148	How does ANB differ from AND?	Example code: ``` LD X0 AND X1 OUT Y0 ``` Explanation: AND is for simple series; ANB is for ANDing a parallel block.	### Part One: Mitsubishi FX3U/FX3UC IL Instruction List Code Below is a sample Instruction List (IL) program for a Mitsubishi FX3U/FX3UC PLC. This program demonstrates the use of both `ANB` (AND Bit) and `AND` (AND Word) instructions to illustrate their differences. ```plaintext ; Line 00: Network 1 - Demonstrating AND Bit (ANB) LD X0 ; Load the value of X0 (input 0) into the accumulator ANB X1 ;…	### Part One - Mitsubishi FX3U/FX3UC IL Instruction List Code Let's create a simple example program that turns on an output `Y0` when two inputs `X0` and `X1` are both ON, and an additional condition `X2` is OFF. This will demonstrate the use of the `LD`, `AND`, `ANB`, and `OUT` instructions. ``` 0000 LD X0 ; Load the status of input X0 0001 AND X1 ; AND the status of input X1 with the previously…	[145, 101, 147]	[0.6462, 0.3967, 0.4615]	0.5573	0.5898	0.001	0.0022	0.0434	0.0759	99.54	60.07
qwen2.5-coder:32b	149	Do you need ANB for X0 OR X1 then AND X2?	Example code: ``` LD X0 OR X1 AND X2 OUT Y0 ``` Explanation: No—simple OR then AND doesn’t require ANB.	Certainly! To address your question and provide the requested parts, let's consider a simple logic scenario where we need to achieve the following: **Logic Requirement:** - **Condition:** Output Y0 should be ON if either X0 or X1 is ON and X2 is also ON. To implement this logic using Mitsubishi FX3U/FX3UC Instruction List (IL), we need to use the correct instructions. In this case, the **ANB** (A…	### [Part One] - Mitsubishi FX3U/FX3UC IL Instruction List Code Let's write the IL code for the given scenario: "X0 OR X1 then AND X2." Here is the complete IL program with line-by-line English comments: ``` LD X0 ; Load the state of input X0 OR X1 ; Logically OR the state of X1 with the loaded value AND X2 ; Logically AND the result with the state of X2 OUT Y0 ; Output the result to Y0 ``` ### […	[144, 148, 107]	[0.5896, 0.4876, 0.5537]	0.5868	0.5345	0.0021	0.0163	0.0397	0.0779	96.81	51.75
qwen2.5-coder:32b	150	What is the purpose of the PLS instruction?	Example code: ``` PLS X0 OUT M0 ``` Explanation: Detects X0’s rising edge (OFF→ON) and generates a one-scan pulse for M0.	### Part One: Mitsubishi FX3U/FX3UC IL Instruction List Code Below is a simple example of a Mitsubishi FX3U/FX3UC Instruction List (IL) program that utilizes the PLS (Positive Logic Set) instruction. The program is designed to set an output when an input is activated and reset it when another input is activated. ```plaintext ; Line 01: LD X0 ; Load the value of input X0 (Start Button) ; ; Line 02…	### Part One: Mitsubishi FX3U/FX3UC IL Instruction List Code The `PLS` instruction in Mitsubishi PLCs detects the rising edge of an input signal. When the specified input changes from OFF to ON, `PLS` generates a one-scan pulse, which is useful for triggering actions based on the leading edge of a signal. Below is an example of an IL program using the `PLS` instruction, with line-by-line comments…	[180, 154, 155]	[0.5874, 0.5516, 0.5467]	0.5042	0.7249	0.0011	0.0118	0.037	0.1061	69.4	46.48
qwen2.5-coder:32b	151	How does PLS differ from LDP?	Example code: ``` PLS X1 LDP X1 ``` Explanation: Both detect rising edges; syntax differs by PLC model support.	Certainly! Below is the requested content, including a sample Mitsubishi FX3U/FX3UC IL Instruction List code with comments, and a step-by-step explanation of the program logic. Additionally, I'll address the difference between PLS (Programmable Logic Sequence) and LDP (Ladder Diagram Programming). ### [Part One] - Mitsubishi FX3U/FX3UC IL Instruction List Code Below is a simple example of an Inst…	### Part One - Mitsubishi FX3U/FX3UC IL Instruction List Code Below is a simple example to demonstrate the difference between `PLS` and `LDP` with line-by-line English comments: ```plaintext // Assume we have two input signals X0 and X1, and an output Y0. // X0 is used to trigger a rising edge detection. // X1 is used to trigger a pulse output. // Y0 will be set to ON for one scan cycle when X0 h…	[91, 156, 131]	[0.7772, 0.7077, 0.7663]	0.426	0.6286	0.0004	0.0007	0.0224	0.0411	98.26	58.64
qwen2.5-coder:32b	152	Can PLS be used for one-shot button triggers?	Example code: ``` PLS X2 OUT T0 K100 ``` Explanation: Yes—when X2 goes OFF→ON, T0 is triggered once.	Certainly! Let's first address the question: **Can PLS be used for one-shot button triggers?** **Answer:** The PLS (Positive Edge Detection) instruction in Mitsubishi FX-series PLCs is indeed used for one-shot button triggers. When the input condition changes from OFF to ON (positive edge), the PLS instruction generates a one-cycle pulse output. This is useful for applications where an action nee…	### Part One - Mitsubishi FX3U/FX3UC IL Instruction List Code Sure, here's a complete IL program with line-by-line English comments demonstrating the use of PLS for a one-shot button trigger: ```plaintext // Assume X1 is the input button // Assume M10 is the output that we want to trigger for one scan PLS X1 // Detect the rising edge of input X1 OUT M10 // Set M10 for one scan when X1 goes from O…	[154, 92, 157]	[0.608, 0.5815, 0.4982]	0.5173	0.5778	0.0005	0.0011	0.0297	0.0695	70.27	32.99
qwen2.5-coder:32b	153	Does PLS output continuously?	Example code: ``` PLS X3 OUT Y0 ``` Explanation: No—only ON during the scan of X3’s rising edge.	Certainly! To address your request, I'll provide a simple Mitsubishi FX3U/FX3UC Instruction List (IL) program that uses a PLS (Pulse Latch Set) instruction. This program will demonstrate how the PLS instruction works and whether it outputs continuously or not. ### [Part One] - Mitsubishi FX3U/FX3UC IL Instruction List Code ```plaintext ; Line 1: Label for the beginning of the program LD X0 ; Load…	### Part One: Mitsubishi FX3U/FX3UC IL Instruction List Code ```plaintext PLS X0 ; Detect rising edge of input X0 OUT Y0 ; Output pulse to Y0 for one scan LD Y0 ; Load the value of Y0 ORP X1 ; Detect rising edge of input X1 and perform logical OR with Y0 OUT Y1 ; Output result to Y1 for one scan LD Y1 ; Load the value of Y1 AND X2 ; Perform logical AND with input X2 OUT Y2 ; Output result to Y2 c…	[159, 132, 150]	[0.5879, 0.5275, 0.5311]	0.5117	0.6188	0.0055	0.0017	0.0429	0.0506	72.7	61.65
qwen2.5-coder:32b	154	Can multiple PLS be used at once?	Example code: ``` PLS X4 OUT M10 PLS X5 OUT M11 ``` Explanation: Yes—each PLS detects its own input’s rising edge.	Certainly! Below is a simple example of an Instruction List (IL) program for a Mitsubishi FX3U/FX3UC PLC that demonstrates the use of multiple PLS (Pulse Latch Set) instructions. This example will illustrate a basic scenario where two inputs trigger two separate pulse latches. ### [Part One] - Mitsubishi FX3U/FX3UC IL Instruction List Code ```plaintext // Line 00: Set the output Y0 when input X0 …	### Part One - Mitsubishi FX3U/FX3UC IL Instruction List Code Let's create a simple example that uses multiple PLS instructions to trigger different outputs based on the rising edge of different inputs. Assume we have two inputs, X1 and X2, and we want to trigger outputs Y1 and Y2 respectively when their rising edges are detected. ```plaintext ; Line-by-Line IL Code with Comments LD X1 ; Load the…	[159, 172, 152]	[0.6141, 0.5207, 0.608]	0.4326	0.5947	0.0005	0.0007	0.0401	0.0524	83.04	60.32
qwen2.5-coder:32b	155	What edge does the PLF instruction detect?	Example code: ``` PLF X0 OUT M0 ``` Explanation: Detects X0’s falling edge (ON→OFF) and generates a one-scan pulse.	### Part One: Mitsubishi FX3U/FX3UC IL Instruction List Code ```plaintext ; Instruction List (IL) Program for Mitsubishi FX3U/FX3UC PLC ; ; This program demonstrates the use of the PLF (Positive Logic Flip-Flop) instruction ; to detect the rising edge of an input signal X0. ; Line 0: LD X0 ; Load the status of input X0 into the accumulator. LD X0 ; Line 1: PLF Y0 ; Positive Logic Flip-Flop instru…	### Part One - Mitsubishi FX3U/FX3UC IL Instruction List Code Here is the complete IL program with line-by-line English comments for detecting the falling edge of an input signal using the PLF instruction: ```plaintext LD X0 ; Load the current status of input X0 PLF X0 ; Detect the falling edge (ON→OFF) of X0 OUT Y0 ; Output the result to Y0 ``` ### Part Two - Program Logic Explanation Here is a …	[115, 159, 150]	[0.6717, 0.5495, 0.5467]	0.6636	0.615	0.0006	0.0051	0.0528	0.1034	65.5	37.76
qwen2.5-coder:32b	156	Is PLF similar to LDF?	Example code: ``` PLF X1 LDF X2 ``` Explanation: Both detect falling edges; syntax and naming vary.	### Part One: Mitsubishi FX3U/FX3UC IL Instruction List Code Below is a simple example of an Instruction List (IL) program written for Mitsubishi FX3U/FX3UC PLC. This example will demonstrate the use of the PLF (Positive Edge Detection) and LDF (Negative Edge Detection) instructions. The program will control an output based on the rising and falling edges of an input signal. ```plaintext ; Line 1…	### [Part One] - Mitsubishi FX3U/FX3UC IL Instruction List Code ```plaintext LDF X1 ; Detect the falling edge of input X1 ORF X2 ; Detect the falling edge of X2, but only if the previous condition (X1's falling edge) was TRUE OUT M10 ; Output M10 if the condition in the previous step is TRUE PLF X3 ; Detect the falling edge of input X3 OUT M11 ; Output M10 if X3's falling edge is detected ``` ###…	[136, 159, 151]	[0.7703, 0.52, 0.7077]	0.6465	0.7112	0.0005	0.001	0.0285	0.059	74.2	42.73
qwen2.5-coder:32b	157	When to use PLF for button release?	Example code: ``` PLF X3 OUT T1 K30 ``` Explanation: X3 ON→OFF triggers T1 for one scan.	### Part One: Mitsubishi FX3U/FX3UC IL Instruction List Code Below is a simple example of an Instruction List (IL) program for a Mitsubishi FX3U/FX3UC PLC that demonstrates the use of the PLF (Positive Logic Flip-Flop) instruction to detect a button release. In this example, we assume a button input is connected to X0 and an output Y0 is to be energized when the button is released. ```plaintext ;…	### Part One: Mitsubishi FX3U/FX3UC IL Instruction List Code Let's create a simple program that turns on an output (M1) when a button (X0) is pressed and turns it off when another button (X1) is released. We will use the PLF (Positive Logic Falling Edge) instruction to detect the button release action. ```assembly LD X0 ; Load the state of input X0 OUT M1 ; Output the state of X0 to M1 (M1 turns …	[137, 150, 158]	[0.6691, 0.4517, 0.5549]	0.5833	0.5694	0.0006	0.0007	0.0286	0.0393	54.85	50.35
qwen2.5-coder:32b	158	Does PLF stay ON?	Example code: ``` PLF X4 OUT M1 ``` Explanation: No—only ON during the scan of X4’s falling edge.	Certainly! Let's create a simple program for the Mitsubishi FX3U/FX3UC PLC to answer the question "Does PLF stay ON?" The PLF (Power Loss Flag) is a special relay that turns ON when the PLC loses power and turns OFF when the PLC is restarted after power is restored. In this program, we'll use the PLF to control an output to show whether it stays ON or not. ### [Part One] - Mitsubishi FX3U/FX3UC I…	### Part One: Mitsubishi FX3U/FX3UC IL Instruction List Code Write the complete IL program with line-by-line English comments. **Question: Does PLF stay ON?** The `PLF` (Positive Level Flip-Flop) instruction is designed to output a pulse (ON for one scan) when the input changes from ON to OFF. It does not stay ON continuously. Here's an example to illustrate this: ```plaintext PLF X3 // Detects t…	[153, 157, 283]	[0.5844, 0.5549, 0.3815]	0.2735	0.6132	0.0024	0.0014	0.0302	0.0759	65.04	31.11
qwen2.5-coder:32b	159	Can PLF and PLS detect the same input?	Example code: ``` PLS X5 OUT M10 PLF X5 OUT M11 ``` Explanation: Yes—one for rising edge, one for falling edge.	Certainly! Let's first address the question: **Can PLF and PLS detect the same input?** ### Answer: **No**, the `PLF` (Positive Leading Edge) and `PLS` (Positive Leading Side) instructions in Mitsubishi FX-series PLCs do not detect the same input, but they do detect edges of the input signal, which can be a source of confusion. - **PLF (Positive Leading Edge)**: This instruction detects the risin…	### [Part One] - Mitsubishi FX3U/FX3UC IL Instruction List Code Certainly! Below is an example Mitsubishi FX3U/FX3UC IL Instruction List code with line-by-line English comments. For the sake of clarity, let's create a simple program that detects the rising edge of input X0 to turn on an output M0, and detects the falling edge of input X1 to turn on an output M1. ``` // Detect rising edge of X0 an…	[154, 155, 156]	[0.6141, 0.5495, 0.52]	0.4697	0.6033	0.0006	0.0007	0.0376	0.0568	99.55	70.53
qwen2.5-coder:32b	160	How does the SET instruction latch a bit?	Example code: ``` LD X0 SET M100 ``` Explanation: When X0=ON, M100 is set and remains ON until reset.	### Part One: Mitsubishi FX3U/FX3UC IL Instruction List Code Below is a sample Mitsubishi FX3U/FX3UC IL (Instruction List) program that demonstrates the use of the SET instruction to latch a bit. The program will set a specific bit (e.g., D0.0) when a certain input (e.g., X0) is activated, and it will remain set until another input (e.g., X1) is activated to reset it. ```plaintext | Step | Mnemon…	### [Part One] - Mitsubishi FX3U/FX3UC IL Instruction List Code Let's create a simple program that uses the SET instruction to latch a bit. The program will turn ON an output (Y0) when an input (X0) is activated, and the output will remain ON even after the input is deactivated until another input (X1) is activated to reset it. ```plaintext LD X0 // Load the state of input X0 SET Y0 // Set output…	[163, 223, 100]	[0.5322, 0.4895, 0.5095]	0.592	0.6597	0.001	0.0044	0.0518	0.079	85.96	44.07
qwen2.5-coder:32b	161	What is the difference between SET and OUT?	Example code: ``` LD X1 SET Y0 ``` Explanation: OUT follows input state; SET latches ON until an RST clears it.	### Part One: Mitsubishi FX3U/FX3UC IL Instruction List Code Below is an example of a simple Mitsubishi FX3U/FX3UC Instruction List (IL) program. This program will turn on an output (M0) when an input (X0) is energized and will keep M0 on even if X0 is de-energized until a reset input (X1) is energized. This is a basic latching circuit. ```plaintext // Line 00: Comment - Start of the program NOP …	### Part One: Mitsubishi FX3U/FX3UC IL Instruction List Code Let's create a simple example program where we have a motor start/stop control. The motor will start when a start button (X0) is pressed and will stop when a stop button (X1) is pressed. Additionally, we will use a relay (Y0) to control the motor and an indicator light (Y1) to show that the motor is running. Here is the complete IL prog…	[124, 162, 262]	[0.6319, 0.3581, 0.2711]	0.5969	0.4537	0.0009	0.0025	0.0351	0.0377	88.43	65.44
qwen2.5-coder:32b	162	How to use SET for motor start hold?	Example code: ``` LD X2 SET Y5 ``` Explanation: Pressing X2 sets Y5 ON and holds it.	### Part One: Mitsubishi FX3U/FX3UC IL Instruction List Code Below is a sample Instruction List (IL) program for a Mitsubishi FX3U/FX3UC PLC that demonstrates how to use the SET instruction to start and hold a motor. This example assumes that the start button is connected to input X0 and the motor output is connected to output Y0. ```plaintext ; Line 0: Label the start of the program L 0 ; Load t…	### Part One - Mitsubishi FX3U/FX3UC IL Instruction List Code **Objective:** Write an Instruction List (IL) program for a motor start-hold circuit using the SET instruction for self-holding the motor start signal. **Inputs:** - X0 (Start Button) **Outputs:** - Y0 (Motor Relay) **Internal Relay:** - M0 (Self-holding relay for motor start) **Instruction List Code:** ```plaintext LD X0 ; Load the st…	[60, 164, 261]	[0.5299, 0.3882, 0.4056]	0.4313	0.4818	0.0005	0.0006	0.0317	0.0403	67.84	69.39
qwen2.5-coder:32b	163	How to reset a SET bit?	Example code: ``` LD X3 RST Y5 ``` Explanation: When X3=ON, Y5 is reset OFF.	### [Part One] - Mitsubishi FX3U/FX3UC IL Instruction List Code Below is a simple Mitsubishi FX3U/FX3UC Instruction List (IL) program that demonstrates how to reset a SET bit. The program will set a bit when a start button is pressed and reset it when a stop button is pressed. ```plaintext ; Line 1: Load the input from the start button (X0) into the accumulator LD X0 ; Load the input X0 into the …	### Part One - Mitsubishi FX3U/FX3UC IL Instruction List Code Let's create an example program that sets a bit `M100` when input `X0` is ON, and resets `M100` when input `X1` is ON. We'll also add a comment for each line of the code. ```plaintext LD X0 ; Load the state of input X0 SET M100 ; If X0 is ON, set M100 to ON LDN X1 ; Load the inverse state of input X1 SET M101 ; If X1 is OFF, set M101 t…	[164, 221, 165]	[0.7067, 0.3926, 0.3648]	0.5875	0.6218	0.0009	0.0011	0.0324	0.0451	78.91	80.76
qwen2.5-coder:32b	164	Can SET set multiple bits at once?	Example code: ``` LD X4 SET M10 M11 ``` Explanation: Some models allow multiple bits in one SET; often split into lines.	Sure, I'll address your question and provide the requested content. ### Question Answer: No, the `SET` instruction in the Mitsubishi FX-series PLC Instruction List (IL) programming does not set multiple bits at once. The `SET` instruction is used to set a single specified bit to `1`. If you need to set multiple bits, you will need to use multiple `SET` instructions, one for each bit. ### Part One…	### Part One - Mitsubishi FX3U/FX3UC IL Instruction List Code ```plaintext LD X3 ; Load the input X3 SET Y5 ; Set the output Y5 to ON when X3 is ON LD X4 ; Load the input X4 SET Y6 ; Set the output Y6 to ON when X4 is ON PLS X5 ; Detect the rising edge of input X5 SET Y7 ; Set the output Y7 to ON when X5 has a rising edge OUT M10 ; Output the result to M10 (Y7 will be ON momentarily) ``` ### Part…	[163, 154, 264]	[0.7067, 0.3556, 0.4307]	0.5368	0.413	0.0008	0.0016	0.025	0.0484	95.63	50.25
qwen2.5-coder:32b	165	How does the RST instruction clear a bit?	Example code: ``` LD X0 RST M100 ``` Explanation: When X0=ON, M100 is forced OFF.	### Part One: Mitsubishi FX3U/FX3UC IL Instruction List Code Here is a simple example of an Instruction List (IL) program for a Mitsubishi FX3U/FX3UC PLC. This program will demonstrate the use of the RST (Reset) instruction to clear a bit. Let's assume we have an input X0 and an output Y0. We will set Y0 when X0 is on and reset Y0 when X0 is off. ``` ; Program to set Y0 when X0 is on and reset Y0…	### Part One - Mitsubishi FX3U/FX3UC IL Instruction List Code Let's create a simple program where: - **X0** is an input switch. - **M0** is an internal relay that gets set when **X0** is ON. - **M1** is another internal relay that gets reset when **X0** is OFF. - **Y0** is an output that mirrors the state of **M0**. Here is the complete IL program with line-by-line English comments: ``` // Start …	[168, 150, 169]	[0.6832, 0.4475, 0.6303]	0.6131	0.5409	0.0011	0.0011	0.031	0.0365	80.69	67.61
qwen2.5-coder:32b	166	How to pair RST with SET?	Example code: ``` LD X1 SET M50 LD X2 RST M50 ``` Explanation: X1=ON sets M50; X2=ON resets M50.	### Part One: Mitsubishi FX3U/FX3UC IL Instruction List Code Below is an example of an Instruction List (IL) program for a Mitsubishi FX3U/FX3UC PLC that demonstrates the pairing of the `SET` and `RST` (Reset) instructions. This example assumes a simple scenario where pressing an input button (e.g., X0) sets an output (e.g., Y0) and releasing the button resets the output. ```plaintext ; Line 1: L…	### [Part One] - Mitsubishi FX3U/FX3UC IL Instruction List Code Below is a complete IL program that pairs `RST` with `SET` with line-by-line English comments. ``` // Line 1: Load input X1 (start signal) LD X1 // Line 2: Set output Y1 (motor start signal) when X1 is ON SET Y1 // Line 3: Load input X2 (stop signal) LD X2 // Line 4: Reset output Y1 (motor start signal) when X2 is ON RST Y1 ``` ### […	[167, 162, 179]	[0.5, 0.3437, 0.2844]	0.5976	0.5809	0.0006	0.0021	0.0375	0.0838	74.21	46.66
qwen2.5-coder:32b	167	Does RST follow input OFF?	Example code: ``` LD X3 RST Y0 ``` Explanation: No—when X3=ON, Y0 is cleared immediately.	Certainly! Let's create a simple example of a Mitsubishi FX3U/FX3UC PLC program in Instruction List (IL) format to answer the question "Does RST follow input OFF?" ### [Part One] - Mitsubishi FX3U/FX3UC IL Instruction List Code ```plaintext ; Label: Start of the program LD X0 ; Load the current state of input X0 AND X1 ; Perform logical AND operation with input X1 AND X2 ; Perform logical AND ope…	### Part One: Mitsubishi FX3U/FX3UC IL Instruction List Code ```plaintext LD X5 ; Load the state of input X5 OUT Y1 ; Output Y1 based on the state of X5 RST Y1 ; Reset Y1 regardless of the state of X5 ``` ### Part Two: Program Logic Explanation 1. **Load the state of input X5 (LD X5):** - The instruction `LD X5` loads the current state of the input relay X5 into the system's ladder logic memory. …	[169, 159, 274]	[0.7125, 0.3952, 0.4651]	0.5737	0.572	0.0004	0.0008	0.0313	0.0437	99.55	43.88
qwen2.5-coder:32b	168	Can RST clear multiple bits at once?	Example code: ``` LD X4 RST M10 M11 M12 ``` Explanation: If supported, resets multiple bits in one line.	Sure, I'll provide you with a Mitsubishi FX3U/FX3UC IL (Instruction List) program example and explain the logic. However, first, let's address your specific question: **Answer to the Question:** No, the RST (Reset) instruction in Mitsubishi FX-series PLCs does not clear multiple bits at once. The RST instruction can only reset a single bit (output) at a time. If you need to clear multiple bits, y…	### [Part One] - Mitsubishi FX3U/FX3UC IL Instruction List Code ```plaintext LD X0 ; Load the state of input X0 RST M100 ; Reset (clear) bit M100 if X0 is ON LD X1 ; Load the state of input X1 RST M101 ; Reset (clear) bit M101 if X1 is ON LD X2 ; Load the state of input X2 RST M102 ; Reset (clear) bit M102 if X2 is ON LD X3 ; Load the state of input X3 RST M103 ; Reset (clear) bit M103 if X3 is O…	[165, 164, 274]	[0.6832, 0.5967, 0.3728]	0.5882	0.543	0.0008	0.0006	0.0247	0.0346	99.54	75.33
qwen2.5-coder:32b	169	How does RST differ from OUT?	Example code: ``` LD X5 OUT Y1 RST Y1 ``` Explanation: OUT drives according to conditions; RST forcibly clears regardless.	### Part One - Mitsubishi FX3U/FX3UC IL Instruction List Code Let's create a simple example program that demonstrates the use of `RST` and `OUT` instructions in Mitsubishi FX3U/FX3UC series PLC. This example will simulate a simple light control system where an output is turned on when an input is detected, and then reset after a timer expires. ```plaintext ; Line 1: Start of the program LD I000 ;…	### Part One - Mitsubishi FX3U/FX3UC IL Instruction List Code Below is the complete IL program with line-by-line English comments that demonstrates the difference between `RST` and `OUT`. ```plaintext ; Assume we have an input X1 that will be used to trigger actions on outputs Y1 and Y2 ; Y1 will be reset using RST ; Y2 will be set using OUT LD X1 ; Load the status of input X1 into the stack RST …	[167, 124, 176]	[0.7125, 0.4834, 0.3216]	0.3581	0.5246	0.0005	0.0013	0.0312	0.0476	83.84	55.97
qwen2.5-coder:32b	170	What is the function of the MPS instruction?	Example code: ``` LD X0 MPS ``` Explanation: Pushes the current logic result (X0 state) onto the stack for MRD/MPP use.	### [Part One] - Mitsubishi FX3U/FX3UC IL Instruction List Code Below is a simple example of an Instruction List (IL) program written for the Mitsubishi FX3U/FX3UC PLC. The program demonstrates the use of the MPS (Multiple Set) instruction. This example will create a simple timer-controlled output that turns on when a start button is pressed and turns off when a stop button is pressed. ```plainte…	### Answer: Function of the MPS Instruction #### Part One: Mitsubishi FX3U/FX3UC IL Instruction List Code ```plaintext LD X0 ; Load the value of input X0 onto the stack. MPS ; Push the current top of the stack onto the stack, duplicating the value. LD X1 ; Load the value of input X1 onto the stack. AND ; Perform an AND operation between the top two stack elements (X0 AND X1). MPP ; Pop the top of…	[180, 174, 185]	[0.8289, 0.7111, 0.5885]	0.3883	0.6987	0.0005	0.0023	0.0333	0.0789	90.37	48.1
qwen2.5-coder:32b	171	What is the relationship between MPS, MRD, and MPP?	Example code: ``` LD X1 MPS MRD MPP ``` Explanation: MPS pushes, MRD reads top without popping, MPP reads and pops the top—stack mechanism.	Sure, let's break down the request into two parts as requested. ### [Part One] - Mitsubishi FX3U/FX3UC IL Instruction List Code Below is a simple example of an Instruction List (IL) program for a Mitsubishi FX3U/FX3UC PLC. This program will implement a basic logic where two input signals (X0 and X1) are used to control an output (Y0) with a simple logical OR operation. We'll use the MPS, MRD, and…	### Part One: Mitsubishi FX3U/FX3UC IL Instruction List Code Let's write an example program using MPS, MRD, and MPP instructions to demonstrate their relationship. The program will control a simple conveyor system with two sensors and one motor. The conveyor motor should run if either of the two sensors is activated. Here's how we can write the program: ```plaintext ; Initialize the program LD X0…	[176, 174, 184]	[0.8995, 0.6911, 0.7218]	0.3895	0.4696	0.0009	0.0009	0.0394	0.0488	99.53	91.15
qwen2.5-coder:32b	172	Can MPS be used multiple times in a row?	Example code: ``` LD X2 MPS LD X3 MPS ``` Explanation: Yes—pushes multiple levels; MPP pops each in turn.	Certainly! Let's start by addressing the question about the MPS (Multi Push) instruction and then proceed to the requested parts. **Answer to Question:** Yes, MPS (Multi Push) can be used multiple times in a row. MPS is used to push multiple bits onto the stack. Each MPS instruction pushes a bit onto the stack, and subsequent MPS instructions will continue to push additional bits, stacking them i…	### Part One: Mitsubishi FX3U/FX3UC IL Instruction List Code ```plaintext // Assume a scenario where we need to light up Y0 if either X0 and X1 are both ON, // or if X2 and X3 are both ON. Additionally, Y1 should be ON if X4 is ON, // and Y2 should be ON if either X5 or X6 is ON. LD X0 // Load X0 into the stack AND X1 // Perform AND with X1, stack now holds X0 AND X1 MPS // Store the result on th…	[174, 121, 177]	[0.5818, 0.5074, 0.5438]	0.5794	0.5295	0.0004	0.0011	0.0214	0.0414	99.57	77.34
qwen2.5-coder:32b	173	What if MRD/MPP are not used after MPS?	Example code: ``` LD X4 MPS LD X5 OUT Y0 ``` Explanation: Logic still works, but leftover stack entries may consume resources.	Certainly! Let's address the question first and then provide the requested parts of the response. ### Answer to the Question: When using the **MPS** (Multiple Set) instruction in Mitsubishi FX-series PLCs, it's essential to properly close the MPS block with either an **MRD** (Multiple Reset) or **MPP** (Multiple Set Pulse) instruction. If neither **MRD** nor **MPP** is used after an **MPS**, the …	### Part One - Mitsubishi FX3U/FX3UC IL Instruction List Code Let's assume we need to create a simple program where: - Input X0 is a start button. - Input X1 is a stop button. - Output Y0 is a motor control output. - When X0 is pressed, Y0 turns on. - When X1 is pressed, Y0 turns off. Below is the IL code with line-by-line comments: ```plaintext LD X0 ; Load the status of input X0 (Start Button) …	[171, 182, 172]	[0.8654, 0.6671, 0.5662]	0.349	0.4138	0.0004	0.0011	0.0215	0.0308	88.1	63.82
qwen2.5-coder:32b	174	When is MPS useful?	Example: Complex multi-stage logic. Explanation: Stores intermediate conditions for later retrieval, reducing redundant checks.	### Part One - Mitsubishi FX3U/FX3UC IL Instruction List Code Below is a simple example of a Mitsubishi FX3U/FX3UC Instruction List (IL) program that demonstrates the use of the MPS (Multiple Point Set) instruction. This program is a basic example of a priority selector for three inputs, where the output turns on based on the priority of the input signals. ```plaintext ; Program: Priority Selecto…	### Part One - Mitsubishi FX3U/FX3UC IL Instruction List Code Let's assume we need to create a simple program that turns on an output (Y0) if two inputs (X0 and X1) are both ON. Additionally, if an error input (X2) is ON, the output (Y0) should be turned off regardless of the state of X0 and X1. **Instruction List Program:** ``` LD X0 ; Load the state of input X0 MPS ; Push the state of X0 onto t…	[173, 170, 172]	[0.712, 0.7111, 0.5818]	0.2495	0.3024	0.0004	0	0.0204	0.0083	90.42	66.54
qwen2.5-coder:32b	175	How does the MRD instruction work?	Example code: ``` LD X0 MPS MRD OUT Y0 ``` Explanation: MRD reads the top of stack and combines it with current logic without popping.	Certainly! Let's address the request by first providing a sample Mitsubishi FX3U/FX3UC Instruction List (IL) program with line-by-line comments, and then explaining the program logic. Finally, I'll provide an explanation of how the MRD (Memory Read) instruction works. ### [Part One] - Mitsubishi FX3U/FX3UC IL Instruction List Code Below is a simple example of an Instruction List (IL) program for …	### Part One - Mitsubishi FX3U/FX3UC IL Instruction List Code Let's create a simple PLC program using Mitsubishi FX-series Instruction List (IL) programming. The program will control a light (output Y0) based on the state of two inputs (X0 and X1). The light will turn on if both inputs are active (HIGH), and turn off otherwise. Here is the complete IL code with line-by-line English comments: ```p…	[170, 179, 178]	[0.6132, 0.5544, 0.5597]	0.4749	0.5396	0.0022	0.0052	0.0459	0.0892	99.5	54.96
qwen2.5-coder:32b	176	What is the difference between MRD and MPP?	Example code: ``` MRD MPP ``` Explanation: MRD reads without removing; MPP reads and pops the top.	Certainly! Let's break down your request into two parts: the Mitsubishi FX3U/FX3UC Instruction List (IL) code with comments, and a step-by-step explanation of the logic flow. Additionally, I'll address the difference between the `MRD` and `MPP` instructions. --- ### [Part One] - Mitsubishi FX3U/FX3UC IL Instruction List Code Let's assume we have a simple control logic where: - **X0**: Start butto…	### [Part One] - Mitsubishi FX3U/FX3UC IL Instruction List Code Let's write a simple example IL program to demonstrate the difference between `MRD` and `MPP`. We will use two inputs, `X1` and `X2`, and one output `Y0`. The logic will be such that `Y0` turns on if `X1` is high and `X2` is also high, demonstrating the use of `MRD` and `MPP`. ``` LD X1 ; Load X1 into the stack MPS ; Push X1 onto the…	[181, 179, 175]	[0.9809, 0.5035, 0.6084]	0.3568	0.4929	0.0005	0.0013	0.0246	0.0628	87.71	60.03
qwen2.5-coder:32b	177	Can you use MRD multiple times on the same top stack?	Example code: ``` // After MPS LD X1 MPS // Consecutive MRD MRD OUT Y10 MRD OUT Y11 ``` Explanation: Yes—MRD can read the same top until MPP pops it.	Certainly! Let's address your question and then provide the requested parts of the response. ### Answer to Your Question: **Can you use MRD multiple times on the same top stack?** In Mitsubishi PLC FX-series Instruction List (IL) programming, the `MRD` (Multiple Read) instruction is used to read multiple bits or words from the PLC memory and push them onto the stack. The `MRD` instruction can ind…	### [Part One] - Mitsubishi FX3U/FX3UC IL Instruction List Code Let's create a simple example of using `MRD` multiple times on the same top stack. We'll assume a scenario where we want to use the value on the top of the stack multiple times for different operations. #### Example Code: ```plaintext LD X0 ; Load the value of X0 onto the stack MPS ; Push the value of X0 onto the stack MRD ; Read the…	[178, 154, 179]	[0.7339, 0.5519, 0.4856]	0.5725	0.5826	0.0019	0.0039	0.0289	0.0702	99.53	60.3
qwen2.5-coder:32b	178	Can MRD only read the top stack entry?	Explanation: Yes—only the top can be read; pop it first to access deeper levels.	Certainly! Let's address the question first and then proceed with the requested parts. ### Answer to the Question: **No, MRD (Memory Read) in Mitsubishi FX-series PLCs does not only read the top stack entry. Instead, it reads the value from a specified memory address and pushes it onto the stack. The value from the memory address specified in the instruction becomes the new top stack entry.** ---…	### [Part One] - Mitsubishi FX3U/FX3UC IL Instruction List Code Here is a simple example of an IL program that demonstrates the use of `MRD` to read the top of the stack multiple times. The program is designed to turn on output `Y1` when input `X1` is ON and also turn on output `Y2` when input `X2` is ON, but only if `X1` is also ON. ```plaintext // Load the status of input X1 onto the stack LD X…	[177, 175, 274]	[0.7339, 0.5597, 0.3468]	0.253	0.2396	0.0008	0.001	0.0211	0.0271	90.24	73.28
qwen2.5-coder:32b	179	How to combine MRD with AND/OR?	Example code: ``` LD M10 MPS LD X5 MRD AND X6 OUT Y0 ``` Explanation: Push M10, then MRD reads it and ANDs with X6.	Sure, I'll provide a detailed example of how to use the MRD (Memory Read) instruction in combination with AND/OR instructions in the Mitsubishi FX3U/FX3UC PLC using Instruction List (IL) programming. ### Part One: Mitsubishi FX3U/FX3UC IL Instruction List Code Let's assume we have a simple control scenario where we want to turn on an output based on the following logic: - Output Y0 should turn ON…	### Part One: Mitsubishi FX3U/FX3UC IL Instruction List Code Let's create a simple example where we use `MRD` in combination with `AND` and `OR` to control the output `Y0`. The logic is that `Y0` should turn ON if either (`X0` AND `X1`) or `X2` is true. Here is the complete IL program with line-by-line English comments: ``` // Start of the program MPS // Push the stack to start storing logical co…	[122, 176, 177]	[0.5689, 0.5035, 0.4856]	0.5206	0.6638	0.0013	0.0013	0.0486	0.0667	74.25	67.56
qwen2.5-coder:32b	180	What is the function of the MPP instruction?	Example code: ``` LD X0 MPS MPP ``` Explanation: MPP reads and pops the top of the stack, removing it afterward.	### [Part One] - Mitsubishi FX3U/FX3UC IL Instruction List Code Below is a sample Mitsubishi FX3U/FX3UC Instruction List (IL) program that utilizes the MPP instruction. This example program will demonstrate a simple motor start-stop sequence with a momentary push-button start (X0) and a stop (X1) switch, and an output relay (Y0) to control the motor. The MPP instruction is used to ensure the moto…	### Part One - Mitsubishi FX3U/FX3UC IL Instruction List Code ```plaintext LD X2 // Load the state of input X2 MPS // Push the current logic result (X2 state) onto the stack LD X3 // Load the state of input X3 MPP // Pop the previous logic result (X2 state) from the stack and perform an AND operation with the current logic result (X3 state) AND // Perform an AND operation between X2 and X3 LD Y0 …	[170, 182, 90]	[0.8289, 0.6179, 0.5713]	0.3651	0.4898	0.0011	0.0015	0.0395	0.0519	78.97	63.08
qwen2.5-coder:32b	181	How does MPP differ from MRD?	Example code: ``` LD X1 MPS MRD MPP ``` Explanation: MRD reads without popping; MPP reads and pops.	Sure, I'll address the PLC programming part first and then explain the difference between MPP (Programmable Power Supply) and MRD (Memory Read) in the context of Mitsubishi PLCs. ### [Part One] - Mitsubishi FX3U/FX3UC IL Instruction List Code Let's assume we have a simple program where we want to turn on an output (Y0) when an input (X0) is active, and turn it off when an input (X1) is active. Th…	### [Part One] - Mitsubishi FX3U/FX3UC IL Instruction List Code Let's write a simple example program in Instruction List (IL) for a Mitsubishi FX3U/FX3UC PLC. The program will toggle an output Y0 when an input X0 is pressed and released. ```plaintext LD X0 ; Load the state of input X0 MPS ; Push the result onto the stack LDN X0 ; Load the negated state of input X0 OR ; Perform OR operation with t…	[176, 183, 182]	[0.9809, 0.5418, 0.6746]	0.5056	0.4579	0.0004	0.0004	0.0245	0.0223	97.37	99.88
qwen2.5-coder:32b	182	When should MPP be used?	Example code: ``` LD X2 MPS LD X3 MPP ``` Explanation: After multiple pushes, use MPP to restore or free the stack.	Certainly! Let's break down the task into two parts as requested. ### Part One: Mitsubishi FX3U/FX3UC IL Instruction List Code Below is a simple example of an Instruction List (IL) program for a Mitsubishi FX3U/FX3UC PLC. This example will demonstrate a basic control logic for a motor start/stop with an emergency stop function. We'll use the following inputs and outputs: - **Inputs:** - X0: Motor…	### Part One: Mitsubishi FX3U/FX3UC IL Instruction List Code Below is a simple example of an Instruction List (IL) program for a Mitsubishi FX3U/FX3UC PLC. This program will control a motor based on two input conditions and will include a reset condition. We'll use MPP to manage the stack efficiently. **Example Scenario:** - **X0**: Start button - **X1**: Stop button - **Y0**: Motor output - **M1…	[181, 174, 183]	[0.6746, 0.623, 0.539]	0.1888	0.52	0.0011	0.0021	0.038	0.0371	68.26	99.88
qwen2.5-coder:32b	183	Does MPP affect the next stack entry?	Example code: ``` LD X4 MPS LD X5 MPS MPP ``` Explanation: Popping the top makes the next entry the new top.	Certainly! Let's assume we're writing a simple program for a Mitsubishi FX3U/FX3UC PLC that performs a basic operation such as turning on an output (M100) when an input (X0) is active and turning it off when another input (X1) is active. The program will also include the use of the MPP instruction to push a value onto the stack and demonstrate how MPP affects the next stack entry. ### [Part One] …	### Part One: Mitsubishi FX3U/FX3UC IL Instruction List Code Below is an example of an Instruction List (IL) program for a Mitsubishi FX3U/FX3UC PLC. The program will monitor two input switches (X0 and X1) and control two output relays (Y0 and Y1). Y0 will be activated if either X0 or X1 is on, and Y1 will be activated if both X0 and X1 are on. ```plaintext ; Line-by-Line Mitsubishi FX3U/FX3UC IL…	[173, 178, 180]	[0.5704, 0.5005, 0.5608]	0.3258	0.2538	0.0017	0.0015	0.033	0.0465	99.57	73.8
qwen2.5-coder:32b	184	What if not all MPS have matching MPP?	Explanation: Leftover stack entries may exhaust stack space, though logic still runs.	### [Part One] - Mitsubishi FX3U/FX3UC IL Instruction List Code Below is a simple example of a Mitsubishi FX3U/FX3UC Instruction List (IL) program with line-by-line comments. This example includes a basic logic that uses multiple MPS (Multi-Purpose Set) and MPP (Multi-Purpose Reset) instructions, and it demonstrates a scenario where not all MPS have matching MPP. ```plaintext ; Initialize the pro…	### Part One: Mitsubishi FX3U/FX3UC IL Instruction List Code Let's assume we have a simple control logic where we want to turn on an output `Y0` if input `X0` and input `X1` are both ON, and also if `X2` is ON (independent of `X0` and `X1`). Here is the complete IL program with line-by-line English comments: ```plaintext LD X0 ; Load the state of input X0 onto the stack AND X1 ; Perform a logical…	[173, 172, 183]	[0.7786, 0.5766, 0.5491]	0.2912	0.4174	0.0003	0.001	0.0074	0.0244	99.55	68.48
qwen2.5-coder:32b	185	What does the END instruction signify in a PLC program?	Example code: ``` END ``` Explanation: Marks the end of the main program; PLC returns to the scan start.	Certainly! Below is the response structured as per your request: ### [Part One] - Mitsubishi FX3U/FX3UC IL Instruction List Code Below is an example of a simple Mitsubishi FX3U/FX3UC PLC program written in Instruction List (IL) format with line-by-line comments explaining each instruction. This example demonstrates a basic control sequence where an output is activated when an input is energized a…	### [Part One] - Mitsubishi FX3U/FX3UC IL Instruction List Code Let's write a simple example program in Mitsubishi FX-series IL (Instruction List) that turns on an output `Y0` when an input `X0` is activated, and turns `Y0` off when an input `X1` is activated. We'll include comments for each line. ```plaintext ; Example PLC Program for Mitsubishi FX3U/FX3UC ; ; Logic: Turn on Y0 when X0 is ON, an…	[188, 195, 170]	[0.6209, 0.5567, 0.5885]	0.3912	0.3872	0.0064	0.011	0.0397	0.0508	99.15	54.2
qwen2.5-coder:32b	186	What happens if END appears mid-program?	Example code: ``` LD X0 OUT Y0 END LD X1 OUT Y1 ``` Explanation: Code after END is not executed; END should be at the very end.	### Part One: Mitsubishi FX3U/FX3UC IL Instruction List Code Below is a sample Mitsubishi FX3U/FX3UC Instruction List program with line-by-line English comments explaining each instruction. This example assumes a simple control logic where an output is turned on by a start button and turned off by a stop button. ``` ; Line 000: Start of program LD X0 ; Load the status of input X0 (Start Button) A…	### [Part One] - Mitsubishi FX3U/FX3UC IL Instruction List Code Let's assume we have a simple program where: - `X0` is an input switch. - `Y0` is an output relay that lights an LED. - `Y1` is another output relay that triggers a buzzer. - The program should light the LED when the switch is pressed and turn it off when the switch is released. - Additionally, the buzzer should sound for a single pu…	[188, 187, 153]	[0.6798, 0.466, 0.3593]	0.4438	0.4056	0.002	0.0037	0.0681	0.0609	61.23	68.99
qwen2.5-coder:32b	187	What is the difference between FEND and END?	Example code: ``` FEND END ``` Explanation: FEND separates main and sub/interrupt routines; END ends the entire program.	Certainly! Let's start by addressing the difference between `FEND` and `END` in the context of Mitsubishi FX-series PLCs. ### Difference between FEND and END - **FEND (Function End)**: This instruction is used to mark the end of a function block. It indicates that the execution of the current function block has completed. It is essential when using function blocks in structured programming to pro…	### [Part One] - Mitsubishi FX3U/FX3UC IL Instruction List Code Let's write a simple example program that demonstrates the use of FEND versus END. The program will turn on `Y0` when `X0` is pressed and will keep `Y0` on until `X1` is pressed. After `X1` is pressed, the program will continue to execute and turn on `Y1` when `X2` is pressed. #### Code: ``` LD X0 // Load X0 (Start condition) SET Y0 …	[186, 176, 161]	[0.466, 0.2764, 0.269]	0.5794	0.4755	0.0004	0.0008	0.0282	0.0584	96.43	63.99
qwen2.5-coder:32b	188	What if there is no END instruction?	Explanation: Compilation may fail or the system may auto-insert END; it’s best to explicitly include it.	### [Part One] - Mitsubishi FX3U/FX3UC IL Instruction List Code Below is a simple example of a Mitsubishi FX3U/FX3UC PLC program written in Instruction List (IL). This example program will toggle an output (Y0) when an input (X0) is pressed. The program will also use a memory bit (M0) to keep track of the toggle state. ```plaintext | N | Mnemonic | Label | Operand | Comment | |-----|----------|--…	### Part One - Mitsubishi FX3U/FX3UC IL Instruction List Code Let's write a simple self-holding start-stop program with line-by-line English comments. We'll assume the same inputs and outputs as the reference example: ```plaintext LD X0 ; Load input X0 (Start button) OR M0 ; OR with internal relay M0 (Self-hold) OUT M0 ; Output to internal relay M0 (Self-hold) LD X1 ; Load input X1 (Stop button) …	[186, 140, 60]	[0.6798, 0.4276, 0.4787]	0.1165	0.2666	0.0004	0.0006	0.0223	0.035	82.63	60.27
qwen2.5-coder:32b	189	Do subroutines or interrupts need END?	Example code: ``` SUBROUTINE ...program... END ``` Explanation: Yes—each subroutine or interrupt also needs END.	Certainly, I'll provide the requested response in two parts: the Mitsubishi FX3U/FX3UC IL Instruction List code with comments and a step-by-step explanation of the program's logic flow. Additionally, I'll address your question regarding the use of `END` in subroutines or interrupts. ### Part One: Mitsubishi FX3U/FX3UC IL Instruction List Code Let's assume we have a simple program that turns on an…	### Part One - Mitsubishi FX3U/FX3UC IL Instruction List Code Let's create a simple example of a PLC program that controls a motor based on a start button and an emergency stop button. The motor will run as long as the start button is pressed and the emergency stop button is not pressed. Here's the complete IL program with line-by-line comments: ```plaintext LD M8000 // Load the PLC run status (M…	[186, 193, 187]	[0.6552, 0.3648, 0.419]	0.5988	0.3851	0.0004	0.0005	0.0312	0.0346	99.54	77.79
qwen2.5-coder:32b	190	What is the state of M8000 when the PLC enters RUN mode?	Example code: ``` LD M8000 OUT Y0 ``` Explanation: When the PLC is in RUN mode, M8000 remains ON, causing Y0 to be energized.	Certainly! Let's break this down into the two parts as requested. ### [Part One] - Mitsubishi FX3U/FX3UC IL Instruction List Code ```plaintext // Mitsubishi FX3U/FX3UC Instruction List Program // Line 0: NOP (No Operation) // This is a placeholder or a start line in the program 0 NOP // Line 1: SET M8000 // Sets the internal relay M8000 to ON when the PLC enters RUN mode 1 SET M8000 // Line 2: EN…	### [Part One] - Mitsubishi FX3U/FX3UC IL Instruction List Code ```plaintext LD M8000 ; Load the state of M8000 OUT Y0 ; Output the state of M8000 to Y0 ``` ### [Part Two] - Program Logic Explanation 1. **LD M8000**: This instruction loads the state of the special auxiliary relay M8000 into the internal work register. M8000 is an internal relay that is turned ON when the PLC is in RUN mode. 2. **…	[195, 275, 194]	[0.9639, 0.6344, 0.7839]	0.5871	0.6958	0.0127	0.0397	0.0795	0.1921	43.11	24.96
qwen2.5-coder:32b	191	How to use M8000 to determine if the program is running?	Example code: ``` LD M8000 AND X0 OUT M10 ``` Explanation: M10 is activated only when the PLC is in RUN (M8000=ON) and X0=ON.	### Part One: Mitsubishi FX3U/FX3UC IL Instruction List Code ```plaintext ; Line-by-Line Mitsubishi FX3U/FX3UC IL Instruction List Code with Comments ; Line 0000: Start of the program LD M8000 ; Load the system flag M8000 which is ON when the CPU is running ; Line 0001: Output the result to a specific coil OUT Y0 ; Output the result of the previous instruction to coil Y0, which will turn ON if M8…	### Part One - Mitsubishi FX3U/FX3UC IL Instruction List Code Below is the complete IL program with line-by-line English comments to determine if the program is running using M8000. ``` LD M8000 ; Load the internal bit M8000, which is always ON when the PLC is in RUN mode. OUT Y0 ; Output the result to Y0, which will be ON if the PLC is in RUN mode. ``` ### Part Two - Program Logic Explanation 1.…	[190, 236, 209]	[0.6125, 0.5438, 0.584]	0.5514	0.7435	0.0029	0.0303	0.0629	0.1448	64.93	28.15
qwen2.5-coder:32b	192	Can M8000 be used as a global start condition?	Example code: ``` LD M8000 OUT Y5 ``` Explanation: Yes. In the main program, M8000 indicates the PLC is running, and Y5 can be used to signal the device is powered on.	### Part One: Mitsubishi FX3U/FX3UC IL Instruction List Code Below is a simple example of an Instruction List (IL) program for a Mitsubishi FX3U/FX3UC PLC. This program assumes we have a simple control system where an input (X0) starts a motor (M0) and another input (X1) stops the motor. The program also includes the use of M8000 as a global start condition. ```plaintext ; Line 1: LD M8000 ; Load…	### Part One - Mitsubishi FX3U/FX3UC IL Instruction List Code ``` LD M8000 ; Load the special bit M8000, which is ON when the PLC is in RUN mode. AND X0 ; Perform a logical AND with input X0. This means the next instruction will only execute if both M8000 and X0 are ON. OUT Y0 ; Output the result to Y0. Y0 will be ON only if both M8000 and X0 are ON. ``` ### Part Two - Program Logic Explanation 1…	[213, 190, 199]	[0.6444, 0.6153, 0.6191]	0.4545	0.6028	0.0036	0.0161	0.0649	0.1129	88.31	39.32
qwen2.5-coder:32b	193	How to combine M8000 with the emergency stop function?	Example code: ``` LD M8000 AND X1 // X1 is the emergency stop button OUT Y10 ``` Explanation: Y10 is activated only when the PLC is in RUN and the emergency stop button is not pressed.	Sure, I'll provide you with an example of how to incorporate the emergency stop function (M8000) into a PLC program using the Mitsubishi FX3U/FX3UC Instruction List (IL) programming language. The emergency stop function typically halts the PLC program execution when an emergency condition is detected, such as pressing an emergency stop button. ### [Part One] - Mitsubishi FX3U/FX3UC IL Instruction…	### Part One: Mitsubishi FX3U/FX3UC IL Instruction List Code **Objective:** Combine the power-on condition (M8000) with the emergency stop function to control a motor (Y0). **Inputs:** - X0: Normal Start - X1: Emergency Stop **Outputs:** - Y0: Motor **Internal Relay:** - M0: Hold **Instruction List Code:** ```plaintext LD M8000 ; Load M8000 (Power-On) AND X0 ; AND with Normal Start SET M0 ; Set H…	[213, 201, 66]	[0.8608, 0.613, 0.6315]	0.7583	0.685	0.0126	0.0188	0.0734	0.1192	88.42	53.11
qwen2.5-coder:32b	194	What happens to M8000 when the PLC switches to STOP mode?	Example code: ``` LD M8000 OUT Y0 ``` Explanation: When the PLC leaves RUN mode, M8000 turns OFF, and Y0 turns OFF accordingly.	Certainly! Below is the response divided into two parts as requested. ### [Part One] - Mitsubishi FX3U/FX3UC IL Instruction List Code ```plaintext // Line 1: Label for the start of the program L Start // Label for reference point in the program // Line 2: Check if the PLC is in STOP mode LD M8001 // Load M8001 (Special Retain Bit, indicates STOP mode) // Line 3: Evaluate if M8001 is true (PLC is …	### [Part One] - Mitsubishi FX3U/FX3UC IL Instruction List Code ```plaintext LD M8000 // Load the state of M8000 (RUN mode indicator) OUT Y0 // Output the state of M8000 to Y0 LDN M8000 // Load the negated state of M8000 OUT Y1 // Output the negated state of M8000 to Y1 ``` ### [Part Two] - Program Logic Explanation 1. **Line 1: `LD M8000`** - **Action:** Loads the current state of M8000 into the…	[217, 198, 190]	[0.8567, 0.7349, 0.7839]	0.6347	0.7078	0.0028	0.0055	0.0512	0.1036	72.54	55.07
qwen2.5-coder:32b	195	What is the state of M8001 under PLC RUN mode?	Example code: ``` LD M8001 OUT Y0 ``` Explanation: M8001 is the b-contact for RUN monitoring; when PLC is in RUN, M8001=OFF, so Y0 remains OFF.	### Part One: Mitsubishi FX3U/FX3UC IL Instruction List Code Below is a simple example of an Instruction List (IL) program for a Mitsubishi FX3U/FX3UC PLC. The program includes basic instructions to demonstrate the use of the RUN signal (M8001) in the program. This example will be a simple toggle switch program that turns an output on and off using an input switch. ```plaintext | Step | Instructi…	### Part One - Mitsubishi FX3U/FX3UC IL Instruction List Code ```plaintext LD M8001 ; Load the state of M8001 OUT Y0 ; Output the state of M8001 to Y0 ``` ### Part Two - Program Logic Explanation 1. **Load M8001**: The `LD` (Load) instruction is used to load the state of the internal relay M8001. M8001 is a special internal relay that is ON when the PLC is in RUN mode and OFF when the PLC is in S…	[190, 206, 217]	[0.9639, 0.676, 0.7385]	0.5309	0.6661	0.0026	0.0117	0.0511	0.1845	90.3	28.2
qwen2.5-coder:32b	196	What is the difference between M8000 and M8001?	Example code: ``` LD M8000 OUT Y1 LD M8001 OUT Y2 ``` Explanation: M8000 (a-contact) is ON in RUN; M8001 (b-contact) is OFF in RUN. They are complementary.	### Part One: Mitsubishi FX3U/FX3UC IL Instruction List Code Below is a simple example of an Instruction List (IL) program for a Mitsubishi FX3U/FX3UC PLC. The program toggles an output (Y0) when an input (X0) is pressed and released. The program also includes comments explaining each instruction. ``` ; Line 0: Start of the program LD X0 ; Load the status of input X0 into the accumulator AND M0 ;…	### [Part One] - Mitsubishi FX3U/FX3UC IL Instruction List Code ```plaintext LD M8000 ; Load the state of M8000 (Initial Run Bit) OUT M10 ; Output the state of M8000 to M10 LD M8001 ; Load the state of M8001 (Program Running Bit) OUT M11 ; Output the state of M8001 to M11 ``` ### [Part Two] - Program Logic Explanation 1. **LD M8000**: This instruction loads the state of M8000, which is the "Initi…	[237, 208, 205]	[0.8947, 0.7312, 0.8516]	0.5225	0.6068	0.0009	0.0022	0.0472	0.0845	96.52	48.37
qwen2.5-coder:32b	197	How to use M8001 to create a condition that never becomes true?	Example code: ``` LD M8001 OUT M10 ``` Explanation: In RUN mode M8001=OFF, so M10 is never driven. Useful to temporarily disable a program section.	### [Part One] - Mitsubishi FX3U/FX3UC IL Instruction List Code ```plaintext ; Line Instruction Operands Comments 0000 LD M8001 ; Load the special auxiliary relay M8001 (always ON) 0001 INV ; Invert the logic of M8001 (ON becomes OFF) 0002 OR M8001 ; OR the inverted M8001 with the original M8001 0003 INV ; Invert the result (OFF becomes ON, but since we ORed with M8001 which is always ON, this re…	### [Part One] - Mitsubishi FX3U/FX3UC IL Instruction List Code Here's the complete IL program with line-by-line English comments: ``` LD M8001 ; Load the M8001 special auxiliary relay, which is always OFF AND X0 ; Logical AND operation with input X0 (this line will always evaluate to OFF) OUT Y0 ; Output the result to Y0 (Y0 will always be OFF) ``` ### [Part Two] - Program Logic Explanation ####…	[192, 104, 271]	[0.5652, 0.4853, 0.5083]	0.4603	0.4678	0.0012	0.0048	0.0517	0.0818	71.06	36.32
qwen2.5-coder:32b	198	Does M8001 change state in STOP mode?	Example code: ``` LD M8001 ``` Explanation: Usually M8001 remains OFF in STOP mode; some models may differ, refer to the manual.	### [Part One] - Mitsubishi FX3U/FX3UC IL Instruction List Code Below is the Mitsubishi FX3U/FX3UC Instruction List (IL) program with line-by-line English comments. This program is designed to monitor the state of M8001 in both RUN and STOP modes. ```plaintext ; Line 1: Start of the program LD X0 ; Load the state of input X0 AND M8001 ; Logical AND with system bit M8001 (RUN Mode bit) OUT Y0 ; Ou…	### Part One - Mitsubishi FX3U/FX3UC IL Instruction List Code Let's write an example program that checks the state of M8001 in STOP mode and sets Y0 to ON when the PLC is in STOP mode. M8001 is an internal flag that turns ON when the PLC is in STOP mode and OFF when the PLC is in RUN mode. ``` LD M8001 ; Load the state of M8001 into the accumulator OUT Y0 ; Output the state of the accumulator to …	[194, 206, 272]	[0.7349, 0.659, 0.6603]	0.533	0.5082	0.0011	0.0057	0.0308	0.0843	99.52	35.75
qwen2.5-coder:32b	199	Can M8001 be used instead of a NOP instruction?	Example code: ``` LD M8001 OUT Y5 ``` Explanation: Yes. Using M8001 creates a network that never executes, similar to NOP.	### Part One: Mitsubishi FX3U/FX3UC IL Instruction List Code Below is a simple example of an Instruction List (IL) program written for the Mitsubishi FX3U/FX3UC PLC. This program will turn on an output (Y0) when an input (X0) is activated, and it will turn off Y0 when another input (X1) is activated. ```plaintext LD X0 // Load the value of input X0 AND X1 // Perform a logical AND operation betwee…	### Part One: Mitsubishi FX3U/FX3UC IL Instruction List Code ```plaintext LD M8001 OUT Y6 ``` ### Line-by-Line English Comments 1. `LD M8001` - Load the special internal relay M8001. M8001 is always ON when the PLC is in RUN mode and the program is executing normally. 2. `OUT Y6` - Output the result of the previous instruction to the output relay Y6. Since M8001 is always ON in normal operation, …	[192, 237, 264]	[0.6191, 0.5787, 0.6023]	0.3371	0.4673	0.0009	0.0034	0.0333	0.0692	84.69	45.82
qwen2.5-coder:32b	200	When is M8002 briefly ON?	Example code: ``` LD M8002 OUT M0 ``` Explanation: M8002 is ON only during the first scan after PLC enters RUN, then automatically turns OFF.	Certainly! To provide a complete Instruction List (IL) program for a Mitsubishi FX-series PLC, let's create a simple program where M8002 is briefly turned ON. M8002 is a special auxiliary relay in Mitsubishi PLCs that is turned ON when the PLC is in STOP mode. However, for the sake of this example, we will create a custom condition to turn M8002 ON briefly under a specific input condition. ### Pa…	### [Part One] - Mitsubishi FX3U/FX3UC IL Instruction List Code Below is the complete IL program to detect when M8002 is briefly ON, with line-by-line English comments. ```plaintext ; Initialize the program LD M8002 ; Load the state of M8002 (ON when the PLC is in RUN mode) AND M8002 ; AND operation with M8002 to ensure we are checking the current state OUT M10 ; Output the result to M10, which w…	[224, 206, 235]	[0.8173, 0.7531, 0.7902]	0.4748	0.6624	0.0013	0.002	0.0503	0.0644	83.04	62.84
qwen2.5-coder:32b	201	How to use M8002 for initial data reset?	Example code: ``` LD M8002 MOV K0 D0 MOV K0 D1 ``` Explanation: On the first RUN scan, D0 and D1 are reset to zero.	### Part One: Mitsubishi FX3U/FX3UC IL Instruction List Code ```plaintext | IL Code | Explanation | |--------------------|-----------------------------------------------------------| | LD M8002 | Load the internal relay M8002 (Power-on pulse). | | AND D100 | Logically AND the result with the data register D100. | | OUT D100 | Output the result to data register D100. | | LD M8002 | Load the intern…	### Part One - Mitsubishi FX3U/FX3UC IL Instruction List Code ```plaintext LD M8002 // Load the special auxiliary relay M8002 which is ON during the first scan after power-on or reset RST D0 D9 // Reset the data registers D0 to D9 to 0 RST D10 D19 // Reset the data registers D10 to D19 to 0 RST D20 D29 // Reset the data registers D20 to D29 to 0 ``` ### Part Two - Program Logic Explanation 1. **L…	[202, 231, 193]	[0.7818, 0.643, 0.613]	0.3737	0.5689	0.0033	0.0051	0.064	0.0935	63.55	45.54
qwen2.5-coder:32b	202	How to reset outputs at startup using M8002?	Example code: ``` LD M8002 RST Y10 Y11 ``` Explanation: On the first scan, Y10 and Y11 are reset to OFF for a safe startup state.	### Part One: Mitsubishi FX3U/FX3UC IL Instruction List Code ```plaintext ; Line-by-Line IL Program with Comments LD M8002 ; Load the special auxiliary relay M8002 which is ON at PLC startup OUT Y0 ; Output relay Y0 is set to ON when M8002 is ON (startup) LDN M8002 ; Load the negation of M8002, which will be ON after the initial startup pulse OUT Y0 ; Output relay Y0 is set to OFF after the initi…	### Part One: Mitsubishi FX3U/FX3UC IL Instruction List Code ```plaintext LD M8002 // Load M8002 which is ON only during the first scan after power-on or reset OUT Y0 // Reset Y0 to OFF on the first scan OUT Y1 // Reset Y1 to OFF on the first scan OUT Y2 // Reset Y2 to OFF on the first scan OUT Y3 // Reset Y3 to OFF on the first scan OUT Y4 // Reset Y4 to OFF on the first scan OUT Y5 // Reset Y5 …	[201, 249, 207]	[0.7818, 0.5807, 0.5885]	0.519	0.7784	0.0018	0.0019	0.0552	0.0605	66.11	65.6
qwen2.5-coder:32b	203	Can M8002 be used with a timer?	Example code: ``` LD M8002 OUT T0 K100 ``` Explanation: Triggers T0 timing when entering RUN, useful for startup delay sequences.	Certainly! Let's address your request step by step. ### [Part One] - Mitsubishi FX3U/FX3UC IL Instruction List Code Below is a simple example of an Instruction List (IL) program using the Mitsubishi FX3U/FX3UC PLC. The program will use M8002 to trigger a timer (T0) to start counting when the program starts. ```plaintext ; Line 1: LD M8002 ; Load the system bit M8002 (which is ON when the PLC is r…	### [Part One] - Mitsubishi FX3U/FX3UC IL Instruction List Code ```plaintext LD M8002 ; On the first scan, M8002 will be ON and M8003 will be OFF. OUT T0 ; This will start Timer T0 on the first scan. LD M8003 ; On the second scan, M8003 will be ON and M8002 will be OFF. OUT T0 ; This will stop Timer T0 on the second scan. LD T0K ; Load the Timer T0's completion status (ON when Timer T0 is done). …	[262, 208, 252]	[0.7272, 0.6211, 0.6761]	0.4504	0.6074	0.0012	0.0022	0.0462	0.0707	67.78	46.3
qwen2.5-coder:32b	204	Does M8002 remain ON after multiple scans?	Example code: ``` LD M8002 OUT Y0 ``` Explanation: No. It’s only ON during the first RUN scan and OFF thereafter.	Sure, let's address your question with a simple Mitsubishi FX3U/FX3UC Instruction List (IL) program that demonstrates the behavior of M8002, which is the PLC's run bit that remains ON during the PLC's run mode. ### [Part One] - Mitsubishi FX3U/FX3UC IL Instruction List Code ```plaintext ; Line-by-Line English Comments LD M8002 ; Load the status of M8002 (RUN bit) AND D0 ; Logical AND with D0 (if …	### [Part One] - Mitsubishi FX3U/FX3UC IL Instruction List Code ```plaintext LD M8002 ``` **Line-by-Line English Comments:** 1. `LD M8002` - Load the status of M8002. M8002 is a special system relay that remains ON after a power failure and only resets when the PLC is restarted. ### [Part Two] - Program Logic Explanation **Step-by-Step Description of the Program's Logic Flow:** 1. **Initializatio…	[222, 233, 272]	[0.6589, 0.6219, 0.6079]	0.5183	0.5146	0.0023	0.0024	0.0358	0.075	88.79	32.71
qwen2.5-coder:32b	205	What is the relationship between M8003 and M8002?	Example code: ``` LD M8003 OUT M10 ``` Explanation: M8002 (a-contact) is ON on the first scan; M8003 (b-contact) is OFF on the first scan. They complement each other.	### Part One: Mitsubishi FX3U/FX3UC IL Instruction List Code Below is a simple example of an Instruction List (IL) program for a Mitsubishi FX3U/FX3UC PLC. The program will turn on an output when an input is activated and will also consider the state of M8002 and M8003 for additional control logic. ```plaintext ; Instruction List Program for Mitsubishi FX3U/FX3UC ; Turn on Y0 when X0 is pressed, …	### Part One - Mitsubishi FX3U/FX3UC IL Instruction List Code Let's create an example program that demonstrates the relationship between M8002 and M8003. M8002 is ON for the first scan after the PLC is powered up or reset, and then turns OFF. M8003 is the inverse of M8002, meaning it is OFF during the first scan and then turns ON after the first scan. We'll use these special auxiliary relays to t…	[196, 206, 208]	[0.8516, 0.7694, 0.8303]	0.4834	0.6023	0.0009	0.0055	0.056	0.0986	99.52	62.16
qwen2.5-coder:32b	206	When M8002=ON, what is the state of M8003?	Example code: ``` LD M8002 OUT M1 LD M8003 OUT M2 ``` Explanation: On the initial scan M8002=ON and M8003=OFF, so M1=ON and M2=OFF.	### Part One: Mitsubishi FX3U/FX3UC IL Instruction List Code Below is the complete Instruction List (IL) program for the Mitsubishi FX3U/FX3UC PLC with line-by-line English comments explaining each instruction. This program will ensure that when M8002 is ON, M8003 will be turned ON. ```plaintext ; Instruction List (IL) Program for Mitsubishi FX3U/FX3UC ; When M8002=ON, M8003 should be turned ON. …	### Part One - Mitsubishi FX3U/FX3UC IL Instruction List Code Below is the complete IL program with line-by-line English comments for the provided scenario where M8002 is ON, and we need to determine the state of M8003. ```plaintext LD M8002 // Load the state of M8002 (a-contact) LDN M8003 // Load the negated state of M8003 (b-contact) AND // Perform an AND operation between M8002 and the negated…	[205, 275, 209]	[0.7694, 0.6899, 0.7264]	0.5465	0.6654	0.0015	0.0024	0.0816	0.1075	57.84	49.23
qwen2.5-coder:32b	207	How to use M8003 to block startup actions?	Example code: ``` LD M8003 AND X0 OUT Y10 ``` Explanation: On the first scan M8003=OFF, preventing Y10 from driving. Later M8003=ON allows X0 to drive Y10.	### Part One: Mitsubishi FX3U/FX3UC IL Instruction List Code ```plaintext ; Line-by-Line IL Program with Comments ; 0000 NOP ; No Operation - Program start marker ; 0001 LD M8003 ; Load the system clock pulse (10ms) into the stack ; 0002 OUT D0 ; Output the loaded value to D0 to monitor the pulse ; 0003 LD M8003 ; Load the system clock pulse (10ms) into the stack ; 0004 OUT D1 ; Output the loaded…	### Part One: Mitsubishi FX3U/FX3UC IL Instruction List Code **Objective:** Use M8003 to block startup actions, ensuring no outputs are activated on the initial scan of the PLC. **Code:** ``` LD M8003 OUT M20 ; Set M20 when PLC starts LD M8002 AND M20 ; Check if it's the first scan and M20 is set RST Y10 Y11 ; Reset Y10 and Y11 to OFF on the first scan LD M8002 AND M20 ; Check again if it's the f…	[192, 249, 202]	[0.6024, 0.5418, 0.5885]	0.4089	0.6142	0.0008	0.0039	0.0379	0.0607	99.55	80.04
qwen2.5-coder:32b	208	Can M8002 and M8003 be used together?	Example code: ``` LD M8002 OUT M20 LD M8003 OUT M21 ``` Explanation: Yes. On the first scan M8002=ON, M8003=OFF; on the second scan M8002=OFF, M8003=ON.	### Part One - Mitsubishi FX3U/FX3UC IL Instruction List Code Below is an example of a simple Instruction List (IL) program for the Mitsubishi FX3U/FX3UC PLC. The program demonstrates how to use M8002 and M8003 special system bits, which represent the rising edge (ON) and falling edge (OFF) of the PLC power supply, respectively. The program will turn on an output when the PLC powers up and turn i…	### Part One - Mitsubishi FX3U/FX3UC IL Instruction List Code ```plaintext LD M8002 ; Load M8002 (a-contact) - ON on the first scan OUT M10 ; Output M10 when M8002 is ON LD M8003 ; Load M8003 (b-contact) - OFF on the first scan OUT M11 ; Output M11 when M8003 is ON ``` ### Part Two - Program Logic Explanation 1. **Load M8002 (LD M8002)**: - The instruction `LD M8002` loads the a-contact of M8002 …	[253, 205, 222]	[0.8792, 0.8303, 0.7338]	0.5035	0.6482	0.0017	0.0047	0.0712	0.1173	76.73	53.48
qwen2.5-coder:32b	209	What if M8003 is not used?	Example code: ``` LD M8003 ``` Explanation: None. M8003 simply provides a b-contact for the initial scan; use as needed.	### Part One: Mitsubishi FX3U/FX3UC IL Instruction List Code Below is an example of a simple Instruction List (IL) program for a Mitsubishi FX3U/FX3UC PLC. This program toggles an output (Y0) each time an input (X0) is activated. Note that M8003, which is the run bit, is not used in this example. ```plaintext 0000 NOP ; No Operation - placeholder instruction 0001 LD X0 ; Load the status of input …	### Part One - Mitsubishi FX3U/FX3UC IL Instruction List Code Let's create a simple program where we will use M8002 and M8003 to control two outputs Y0 and Y1. The program will ensure that Y0 is ON when M8002 is ON, and Y1 is ON when M8003 is ON. M8002 and M8003 are special system bits that alternate states on each scan, which makes them useful for testing or synchronization purposes. ```plaintex…	[208, 260, 206]	[0.7705, 0.6911, 0.7264]	0.3821	0.5371	0.0005	0.0017	0.0218	0.0412	98.46	65.59
qwen2.5-coder:32b	210	When does M8004 turn ON?	Example code: ``` LD M8004 OUT Y0 ``` Explanation: M8004 turns ON when the PLC detects an error, such as program or runtime faults.	### [Part One] - Mitsubishi FX3U/FX3UC IL Instruction List Code Below is an example of an Instruction List (IL) program for a Mitsubishi FX3U/FX3UC PLC. This example assumes a simple logic where M8004 (a special bit used in Mitsubishi PLCs that turns ON when the PLC is in run mode) is used in conjunction with some other inputs and outputs for demonstration purposes. However, M8004 itself turns ON…	### [Part One] - Mitsubishi FX3U/FX3UC IL Instruction List Code ```plaintext LD M8004 ; Load the status of M8004 (Error Flag) OUT Y0 ; Output the status of M8004 to Y0 ``` ### [Part Two] - Program Logic Explanation 1. **Load the status of M8004**: The `LD` (Load) instruction loads the status of M8004 into the internal relay. M8004 is a special relay in Mitsubishi PLCs that turns ON whenever an er…	[215, 265, 212]	[0.9634, 0.9549, 0.8832]	0.6429	0.6978	0.0076	0.0048	0.0339	0.134	94.17	30.28
qwen2.5-coder:32b	211	How to trigger an alarm using M8004?	Example code: ``` LD M8004 OUT Y10 // Warning lamp OUT BZ // Buzzer (assumed flag) ``` Explanation: On error detection, the lamp and buzzer activate to alert maintenance.	### Part One: Mitsubishi FX3U/FX3UC IL Instruction List Code Below is a simple Mitsubishi FX3U/FX3UC Instruction List (IL) program that triggers an alarm output when M8004 (Program Run) is active. ```plaintext ; Line 1: Start of the program LD M8004 ; Load the status of M8004 (Program Run) AND X0 ; Perform a logical AND operation with X0 (input) OUT Y0 ; Output the result to Y0 (alarm output) ; L…	### [Part One] - Mitsubishi FX3U/FX3UC IL Instruction List Code ```plaintext LD M8004 // Load the special auxiliary relay M8004 (which turns ON when an error is detected) OUT Y0 // Output the result to relay Y0, turning it ON when M8004 is ON ``` ### [Part Two] - Program Logic Explanation 1. **Load M8004**: - The `LD` (Load) instruction is used to read the status of the special auxiliary relay M8…	[210, 271, 193]	[0.6039, 0.5673, 0.5935]	0.4248	0.5067	0.001	0.0035	0.0414	0.1099	71.65	25.04
qwen2.5-coder:32b	212	When does M8004 automatically turn OFF?	Example code: ``` LD M8004 ``` Explanation: M8004 resets to OFF only after the error is cleared and the PLC returns to normal.	Sure, let's tackle the problem step-by-step. ### [Part One] - Mitsubishi FX3U/FX3UC IL Instruction List Code Below is a simple example of an Instruction List (IL) program for a Mitsubishi FX3U/FX3UC PLC. This example will demonstrate a basic program where M8004 (which is the PLC's battery voltage monitor) is monitored. For the sake of this example, let's assume we want to turn off an output (M100…	### Part One: Mitsubishi FX3U/FX3UC IL Instruction List Code To address the question "When does M8004 automatically turn OFF?" we first need to understand that M8004 is a special internal relay in the Mitsubishi FX-series PLCs that turns ON when an error is detected (e.g., program or runtime faults). Typically, M8004 does not automatically turn OFF; it remains ON until the error is cleared or the…	[210, 229, 224]	[0.8832, 0.7952, 0.8225]	0.4873	0.586	0.0028	0.0092	0.0474	0.064	81.2	60.37
qwen2.5-coder:32b	213	Can M8004 be combined with emergency stop?	Example code: ``` LD M8004 OR X1 OUT M100 ``` Explanation: M100 activates on error or emergency stop to shut down system power.	Certainly! To address the question of combining `M8004` with an emergency stop in a Mitsubishi FX3U/FX3UC PLC using Instruction List (IL) programming, I'll create a simple example program. This example will demonstrate how to handle an emergency stop condition while also considering the power-on reset condition indicated by `M8004`. ### Part One: Mitsubishi FX3U/FX3UC IL Instruction List Code ```…	### [Part One] - Mitsubishi FX3U/FX3UC IL Instruction List Code Let's create an example where M8004 (Program Start) is combined with an emergency stop function. The program will ensure that an output (Y10) is activated only when the PLC is in the Program Start condition and the emergency stop button (X1) is not pressed. ``` LD M8004 // Load the Program Start condition (M8004) AND X1 // AND the em…	[193, 238, 222]	[0.8608, 0.725, 0.6204]	0.5716	0.6018	0.0011	0.004	0.0475	0.0655	93.58	43.88
qwen2.5-coder:32b	214	If noise causes false errors, will M8004 flicker?	Example code: ``` LD M8004 OUT Y15 ``` Explanation: If error is cleared quickly, M8004 may flicker; true errors keep it ON.	Certainly, let's tackle this question and provide a sample Mitsubishi FX3U/FX3UC IL (Instruction List) program with comments. However, first, let's address the question regarding M8004 and noise: **Answer to Question: If noise causes false errors, will M8004 flicker?** M8004 is a special auxiliary relay in Mitsubishi PLCs that is always ON when the PLC is running in the RUN mode. It will not flic…	### Part One - Mitsubishi FX3U/FX3UC IL Instruction List Code To answer the question about whether M8004 will flicker due to noise causing false errors, let's first understand M8004. M8004 is an internal relay that is normally OFF and turns ON only when the CPU detects a power failure or a sudden power drop. It is not directly affected by noise in the same way that input signals might be. However…	[249, 258, 232]	[0.5124, 0.4417, 0.474]	0.561	0.5481	0.0005	0.001	0.0284	0.0367	86.06	88.34
qwen2.5-coder:32b	215	When does M8005 turn ON?	Example code: ``` LD M8005 OUT Y0 ``` Explanation: M8005 turns ON when the PLC detects battery voltage below the normal range.	Sure, I will provide the solution in two parts as requested. Let's assume a simple scenario where M8005 (which is a special bit in Mitsubishi PLCs indicating that the PLC is in RUN mode) turns ON when Input X0 is activated (i.e., X0 is TRUE). Note that M8005 is actually always TRUE when the PLC is in RUN mode, and it's not something we can directly control through a program. However, I will creat…	### [Part One] - Mitsubishi FX3U/FX3UC IL Instruction List Code Below is the complete IL program with line-by-line English comments for when M8005 turns ON. ```plaintext LD M8005 ; Load the special auxiliary relay M8005 OUT Y0 ; Output the result to output relay Y0 ``` ### [Part Two] - Program Logic Explanation 1. **Load M8005 (LD M8005)**: The first instruction in the program is to load the spec…	[210, 275, 225]	[0.9634, 0.9485, 0.9602]	0.4364	0.5552	0.0041	0.0112	0.0427	0.1194	64.28	26.61
qwen2.5-coder:32b	216	What to do if battery voltage is low?	Example code: ``` LD M8005 OUT M10 ``` Explanation: Use M10 to drive a warning or log, reminding to replace the battery to avoid data loss.	Certainly! Let's assume we have a simple system where we need to monitor a battery voltage and take action (e.g., turn on an alarm or a warning light) if the battery voltage is low. For this example, we'll assume that the low battery condition is detected by an input signal (e.g., X0), and we'll use an output signal (e.g., Y0) to indicate the low battery condition by turning on a warning light. #…	Sure, let's create an example Mitsubishi FX3U/FX3UC Instruction List (IL) program to handle low battery voltage. We will assume that a low battery voltage is detected by an input (e.g., X0). When the battery voltage is low, we want to turn on an alarm output (e.g., Y0) and turn off a critical output (e.g., Y1). ### [Part One] - Mitsubishi FX3U/FX3UC IL Instruction List Code ```plaintext ; Check i…	[219]	[0.5977]	0.3499	0.3907	0.0014	0.0011	0.0422	0.0424	68.17	73.56
qwen2.5-coder:32b	217	What happens to M8005 after PLC power-off?	Example code: ``` LD M8005 ``` Explanation: M8005 state follows hardware detection; if voltage remains low, it stays ON.	### Part One: Mitsubishi FX3U/FX3UC IL Instruction List Code Below is a simple IL program that demonstrates the behavior of M8005 after a PLC power-off. M8005 is a special auxiliary relay in Mitsubishi PLCs that is set to ON when the PLC is powered on and reset to OFF when the PLC is powered off. In this example, the program will set M8002 to ON if M8005 is ON, indicating that the PLC has just be…	### [Part One] - Mitsubishi FX3U/FX3UC IL Instruction List Code ```plaintext LD M8005 OUT Y0 ``` ### Line-by-Line English Comments 1. **LD M8005** - Load the status of special auxiliary relay M8005. M8005 is ON when the PLC is powered off. 2. **OUT Y0** - Output the status of M8005 to output relay Y0. When M8005 is ON (indicating the PLC was powered off), Y0 will also be ON. ### [Part Two] - Prog…	[194, 229, 224]	[0.8567, 0.7118, 0.699]	0.5638	0.57	0.001	0.0024	0.0296	0.0633	80.11	31.74
qwen2.5-coder:32b	218	Can M8005 be reset by program?	Example code: ``` LD M8005 RST M8005 ``` Explanation: No. It’s hardware-controlled and cannot be reset by RST.	### [Part One] - Mitsubishi FX3U/FX3UC IL Instruction List Code Below is a complete Mitsubishi FX3U/FX3UC Instruction List (IL) program with line-by-line English comments explaining each instruction. This program aims to demonstrate how to reset the internal relay M8005, which is not directly controllable by the user program. However, it's important to note that M8005 is a special relay that is a…	### [Part One] - Mitsubishi FX3U/FX3UC IL Instruction List Code ```plaintext // Check if M8005 is ON LD M8005 // Load the status of M8005 // If M8005 is ON, reset it to OFF OUT M8005 // Output the result to M8005, effectively resetting it to OFF ``` ### [Part Two] - Program Logic Explanation 1. **Load the status of M8005**: The `LD M8005` instruction checks the current state of the special auxili…	[283, 199, 201]	[0.7392, 0.584, 0.7217]	0.5011	0.4305	0.0011	0.0033	0.0394	0.0887	72.98	30.12
qwen2.5-coder:32b	219	What is the risk of not addressing low battery?	Example code: ``` LD M8005 ``` Explanation: Continued depletion may cause loss of register or clock data after power-off.	Certainly! Let's address both parts of your request: ### [Part One] - Mitsubishi FX3U/FX3UC IL Instruction List Code Below is an example of a simple Mitsubishi FX3U/FX3UC Instruction List (IL) program that monitors a battery voltage and triggers an alarm if the voltage drops below a certain threshold. For this example, we assume: - D0 is used to store the battery voltage value. - D1 is used to st…	### Part One - Mitsubishi FX3U/FX3UC IL Instruction List Code Let's create a simple program to monitor a low battery condition and trigger an alarm if the battery voltage is detected to be low. Assume that the low battery condition is detected by an input X0 and the alarm output is Y0. ```plaintext LD X0 // Load the status of input X0 (low battery condition) OUT Y0 // Output the result to Y0 (ala…	[216, 269, 104]	[0.5977, 0.2819, 0.2809]	0.2126	0.3428	0.0004	0.0011	0.0164	0.0435	99.55	29.05
qwen2.5-coder:32b	220	What is the difference between M8006 and M8005?	Example code: ``` LD M8006 OUT Y0 ``` Explanation: M8006 latches the low-voltage event, staying ON until manually or specifically cleared.	### Part One: Mitsubishi FX3U/FX3UC IL Instruction List Code Below is a simple example of an Instruction List (IL) program for a Mitsubishi FX3U/FX3UC PLC. This program will control a light based on a button press. The light will turn on when the button is pressed and will turn off when the button is released. ```plaintext ; Line 0: Start of the program LD X0 ; Load the state of input X0 (Button …	### Part One - Mitsubishi FX3U/FX3UC IL Instruction List Code Here is a sample IL program that demonstrates the difference between M8006 and M8005, with line-by-line comments: ```plaintext LD M8005 ; Load M8005 (10ms pulse output) OUT Y0 ; Output the result to Y0 LD M8006 ; Load M8006 (100ms pulse output) OUT Y1 ; Output the result to Y1 ``` ### Part Two - Program Logic Explanation 1. **Load M800…	[237, 247, 260]	[0.8904, 0.8066, 0.6769]	0.3834	0.4177	0.0009	0.0022	0.0261	0.0554	77.6	48.99
qwen2.5-coder:32b	221	How to clear the latch of M8006?	Example code: ``` LD X0 RST M8006 ``` Explanation: Some models allow RST to clear; otherwise power cycle or battery replacement is required.	### Part One: Mitsubishi FX3U/FX3UC IL Instruction List Code Below is the complete Instruction List (IL) program with line-by-line English comments to clear the latch of M8006. ```plaintext ; Instruction List Program to Clear the Latch of M8006 0000 NOP ; No Operation - Program Start Marker 0001 LD K1 ; Load the constant value 1 into the accumulator (to ensure the next operation is executed) 0002…	### Part One - Mitsubishi FX3U/FX3UC IL Instruction List Code ```plaintext LD M8006 // Load the current state of M8006 into the accumulator RST M8006 // Reset M8006 to OFF ``` ### Part Two - Program Logic Explanation 1. **Load M8006**: The program begins by loading the current state of M8006 into the accumulator. M8006 is a special system relay in Mitsubishi PLCs that is latched ON when the PLC r…	[267, 202, 211]	[0.6795, 0.5276, 0.4668]	0.4075	0.4972	0.0007	0.0073	0.0357	0.1152	64.72	25.71
qwen2.5-coder:32b	222	Will M8005 ON and M8006 ON occur simultaneously?	Example code: ``` LD M8005 LD M8006 ``` Explanation: Both can be ON on voltage drop; M8005 is real-time, M8006 is latched.	Certainly! Let's assume we have a simple program where we need to understand the behavior of M8005 and M8006 in a Mitsubishi FX3U/FX3UC PLC. M8005 is the PLC's periodic pulse output, which is ON for half of the scan cycle, and M8006 is a 1-second pulse output. The goal is to determine if M8005 and M8006 can be ON simultaneously. ### Part One: Mitsubishi FX3U/FX3UC IL Instruction List Code Here's …	### [Part One] - Mitsubishi FX3U/FX3UC IL Instruction List Code Let's write a simple program to check if `M8005` and `M8006` can be ON simultaneously. According to the nature of these special bits, `M8005` is ON when the PLC is in STOP mode, and `M8006` is ON when the PLC is in RUN mode. Therefore, they should never be ON at the same time. ```plaintext // Line 1: Load the status of M8005 (ON in S…	[208, 204, 200]	[0.7338, 0.6589, 0.6382]	0.3844	0.5874	0.0029	0.0041	0.0497	0.0625	76.42	67.59
qwen2.5-coder:32b	223	Why is latch function needed for M8006?	Example code: ``` LD M8006 OUT M20 ``` Explanation: Maintains warning even if voltage recovers, indicating a past event.	### Part One: Mitsubishi FX3U/FX3UC IL Instruction List Code Below is a simple example of an Instruction List (IL) program for a Mitsubishi FX3U/FX3UC PLC. This example will demonstrate the use of a latch function for M8006, which is the run bit. The program will turn on an output (M0) when an input (X0) is activated and will hold the output on even if the input is deactivated, using a latch func…	### Part One - Mitsubishi FX3U/FX3UC IL Instruction List Code Let's create a simple PLC program that uses the latch function of M8006 to monitor a low-voltage event and indicate it on an output. We'll also include a reset input to clear the latch when needed. ```plaintext ; Check if low voltage event has occurred LD M8006 ; Load the low voltage event status (latches when low voltage is detected) …	[267, 220, 221]	[0.695, 0.5141, 0.6282]	0.3233	0.4976	0.0009	0.0014	0.0241	0.058	99.57	53.91
qwen2.5-coder:32b	224	When does M8006 return OFF?	Example code: ``` LD M8006 OUT Y5 ``` Explanation: After hardware or program clears the latch, or power cycle then RST.	### Part One: Mitsubishi FX3U/FX3UC IL Instruction List Code Below is the Mitsubishi FX3U/FX3UC Instruction List (IL) code with line-by-line English comments explaining each instruction. For this example, I'll create a simple program that turns on an output (M100) when an input (X0) is activated, and turns it off when a reset button (X1) is pressed. The program will use M8006 as part of the reset…	### [Part One] - Mitsubishi FX3U/FX3UC IL Instruction List Code ```plaintext LD M8006 // Load the status of M8006 OUT Y0 // Output the status of M8006 to Y0 (or any other output) ``` ### [Part Two] - Program Logic Explanation **Step-by-Step Description of the Program's Logic Flow:** 1. **LD M8006:** - The `LD` (Load) instruction is used to read the status of the special internal relay M8006. - M8…	[212, 200, 280]	[0.8225, 0.8173, 0.7642]	0.4906	0.5064	0.0005	0.0024	0.0281	0.056	91.33	36.29
qwen2.5-coder:32b	225	When does M8007 turn ON?	Example code: ``` LD M8007 OUT Y0 ``` Explanation: M8007 is ON when a power interruption is detected, indicating a voltage drop risk.	Sure, let's create a simple Mitsubishi FX3U/FX3UC PLC program in Instruction List (IL) format. We'll design a program that turns M8007 ON under specific conditions. For the sake of explanation, let's assume that M8007 should turn ON when both inputs X0 and X1 are ON. ### [Part One] - Mitsubishi FX3U/FX3UC IL Instruction List Code ```assembly ; Instruction List (IL) Program for Mitsubishi FX3U/FX3…	### Part One - Mitsubishi FX3U/FX3UC IL Instruction List Code Below is the complete IL program with line-by-line English comments for determining when M8007 turns ON: ```plaintext LD M8007 ; Load the status of M8007 (which indicates a watchdog timer timeout) OUT Y0 ; Output the status of M8007 to Y0 (Y0 will turn ON if M8007 is ON) ``` ### Part Two - Program Logic Explanation 1. **LD M8007**: Thi…	[235, 265, 212]	[0.9628, 0.9356, 0.8544]	0.3358	0.5827	0.0012	0.0043	0.0454	0.1395	67.92	28.81
qwen2.5-coder:32b	226	What countermeasures can be taken using M8007?	Example code: ``` LD M8007 OUT M10 ``` Explanation: On interruption, save critical data or stop operations to protect equipment.	### Part One: Mitsubishi FX3U/FX3UC IL Instruction List Code Below is a simple example of an Instruction List (IL) program for a Mitsubishi FX3U/FX3UC PLC. This program uses the special auxiliary relay M8007, which is a rising edge detection relay for the run command (M8002). The program will increment a counter (C0) every time the PLC enters the run mode. ```plaintext ; Line-by-Line Explanation …	### Part One - Mitsubishi FX3U/FX3UC IL Instruction List Code **Program to Use M8007 for Countermeasures** ```plaintext LD M8007 ; Load M8007 which is ON during power-on reset (POR) condition. OUT Y0 ; Turn ON output Y0 during POR. This can be used to initialize outputs. LDN M8007 ; Load NOT M8007 which is ON after POR condition is released. AND X0 ; Logical AND with X0. This ensures that the fol…	[209, 277, 231]	[0.6614, 0.5504, 0.5504]	0.4082	0.5029	0.001	0.0016	0.0377	0.0498	66.68	46.09
qwen2.5-coder:32b	227	How does M8007 differ from general power-off detection?	Example code: ``` LD M8007 ``` Explanation: M8007 detects brief interruptions; longer outages use M8008.	Sure, let's tackle your request in two parts. However, before we start, I need to clarify that the Mitsubishi FX3U/FX3UC series PLCs do not have a direct instruction or built-in function called "M8007" for power-off detection. M8007 is actually a special auxiliary relay in Mitsubishi PLCs that is energized when the power is on. It's often used to ensure that a certain part of the program runs onl…	### Part One - Mitsubishi FX3U/FX3UC IL Instruction List Code ```plaintext LD M8007 // Load the status of M8007 (Power-on delay output) LDN M8005 // Load the negated status of M8005 (Power failure detection) AND // Perform logical AND between M8007 and NOT M8005 OUT Y0 // Output the result to Y0 ``` ### Part Two - Program Logic Explanation 1. **Load M8007**: The instruction `LD M8007` loads the s…	[229, 237, 217]	[0.7422, 0.6622, 0.6343]	0.477	0.5627	0.0004	0.0013	0.0151	0.035	99.53	50.29
qwen2.5-coder:32b	228	Is M8007 latched ON?	Example code: ``` LD M8007 OUT Y0 ``` Explanation: Typically ON only during the interruption or briefly latched for one scan, depending on model.	Certainly! Let's break down the question and provide a solution using the Mitsubishi FX3U/FX3UC series PLC with Instruction List (IL) programming. ### [Part One] - Mitsubishi FX3U/FX3UC IL Instruction List Code Below is the complete IL program with line-by-line English comments explaining each instruction: ```plaintext ; Check if M8007 is ON LD M8007 ; Load the status of M8007 into the accumulato…	### Part One - Mitsubishi FX3U/FX3UC IL Instruction List Code To determine if `M8007` is latched ON, we need to understand that `M8007` is a special bit that turns ON when a power interruption is detected. However, `M8007` does not latch; it resets once the power is restored. Therefore, if we want to latch the state of `M8007` ON into another bit (let's say `M30`), we can use the following code: …	[267, 225, 221]	[0.9026, 0.6301, 0.6734]	0.3348	0.5631	0.0013	0.0112	0.0428	0.0741	61.79	46.98
qwen2.5-coder:32b	229	Does M8007 turn OFF after power recovers?	Example code: ``` LD M8007 ``` Explanation: Yes, it usually resets OFF once power is stable.	### [Part One] - Mitsubishi FX3U/FX3UC IL Instruction List Code Below is the Mitsubishi FX3U/FX3UC Instruction List (IL) code with line-by-line English comments explaining each instruction. This example program demonstrates how to handle the state of M8007 (Power Fail) after power recovery. ```plaintext ; Line 00: Start of the main program LD M8007 ; Load the Power Fail bit (M8007). This bit is O…	### Part One - Mitsubishi FX3U/FX3UC IL Instruction List Code ```plaintext LD M8007 OUT Y0 LDN M8007 OUT Y1 ``` **Line-by-Line English Comments:** 1. `LD M8007` - Load the status of M8007 (Power interruption detected). 2. `OUT Y0` - If M8007 is ON (power interruption detected), turn ON Y0. 3. `LDN M8007` - Load the negated status of M8007 (Power interruption not detected). 4. `OUT Y1` - If M8007 …	[233, 227, 225]	[0.8255, 0.7422, 0.7508]	0.5922	0.5647	0.001	0.0024	0.0251	0.0639	99.55	35.03
qwen2.5-coder:32b	230	How does M8008 differ from M8007?	Example code: ``` LD M8008 OUT M10 ``` Explanation: M8008 detects longer power-off, while M8007 detects brief interruptions.	Sure, let's break down your request into two parts. ### Part One: Mitsubishi FX3U/FX3UC IL Instruction List Code Below is a simple example of an Instruction List (IL) program for a Mitsubishi FX3U/FX3UC PLC. The program will toggle an output (Y0) every time an input (X0) is activated and then deactivated. ```plaintext ; Line-by-Line IL Code with Comments LD X0 ; Load the status of input X0 into t…	### [Part One] - Mitsubishi FX3U/FX3UC IL Instruction List Code ``` LD M8008 ; Load the AC main power status (ON when AC power is present) LD M8007 ; Load the battery power status (ON when battery power is present) ``` ### [Part Two] - Program Logic Explanation 1. **Load AC Main Power Status (M8008)**: - The program starts by loading the status of the AC main power using the `LD` (Load) instructi…	[237, 270, 247]	[0.9656, 0.7091, 0.8045]	0.4085	0.5832	0.0005	0.0037	0.0307	0.0632	83.73	38.33
qwen2.5-coder:32b	231	How to use M8008 for safe data storage?	Example code: ``` LD M8008 MOV D0 D100 ``` Explanation: When M8008=ON, immediately back up D0 to D100.	### Part One: Mitsubishi FX3U/FX3UC IL Instruction List Code Below is a simple example of an Instruction List (IL) program that uses M8008 for safe data storage. The program will store data in a D-word register when M8008 (Run) is active, ensuring that the data is stored safely during the PLC's run cycle. ```plaintext ; Line-by-Line IL Code with Comments ; Initialize the D0 register to a known va…	### Part One: Mitsubishi FX3U/FX3UC IL Instruction List Code **Objective:** Use `M8008` to ensure data is stored safely when the AC main power is available. **Code:** ``` LD M8008 ; Load the state of AC main power detection AND D0 ; Perform a logical AND with the data register D0 MOV D0 D1 ; Move the result to D1, ensuring data is stored safely when AC power is available ``` **Line-by-Line Commen…	[201, 277, 237]	[0.643, 0.5097, 0.4854]	0.5377	0.5786	0.001	0.0032	0.0321	0.0547	99.54	60.06
qwen2.5-coder:32b	232	Does M8008 remain ON during sustained outage?	Example code: ``` LD M8008 ``` Explanation: Yes, if PLC remains powered (e.g., via UPS), M8008 stays ON.	### Part One: Mitsubishi FX3U/FX3UC IL Instruction List Code Let's assume we are designing a simple program to monitor the power supply status of the PLC. We'll use M8008 (which is an internal relay that turns ON during a power failure) and we will create a program that lights an indicator (Y0) if there is a power failure and keeps it on even if the power comes back until the program is reset (us…	### Part One - Mitsubishi FX3U/FX3UC IL Instruction List Code ```plaintext LD M8008 ; Load the state of M8008 into the accumulator OUT Y6 ; Output the state of the accumulator to relay Y6 ``` ### Part Two - Program Logic Explanation 1. **LD M8008**: The `LD` (Load) instruction loads the state of the special auxiliary relay M8008 into the accumulator. M8008 is a special auxiliary relay that turns …	[224, 233, 217]	[0.7608, 0.7233, 0.6851]	0.5335	0.6669	0.0009	0.0025	0.0311	0.0866	96.32	32.33
qwen2.5-coder:32b	233	Does M8008 reset OFF after power restores?	Example code: ``` LD M8008 ``` Explanation: Yes, it resets OFF once power is stable; remains ON if faults persist.	Certainly! To address the question regarding whether M8008 resets to OFF after a power restoration, we need to first understand what M8008 signifies in the Mitsubishi FX-series PLC. **M8008** is a special auxiliary relay in the FX-series PLCs that is **ON** during the initial power-on cycle (for about 1 second) and **OFF** during normal operation. It is commonly used to perform initialization tas…	### Part One - Mitsubishi FX3U/FX3UC IL Instruction List Code ```plaintext LD M8008 // Load the status of special auxiliary relay M8008 ``` ### Part Two - Program Logic Explanation 1. **Load the Status of M8008**: - The `LD` (Load) instruction is used to load the status of the special auxiliary relay M8008 into the internal relay bus. M8008 is a special auxiliary relay that turns ON when the PLC …	[229, 218, 283]	[0.8255, 0.6903, 0.8183]	0.6137	0.6068	0.0013	0.0038	0.0364	0.1086	63.36	31.24
qwen2.5-coder:32b	234	Can M8008 work without backup power?	Example code: ``` LD M8008 ``` Explanation: No, requires UPS or internal protection to detect power-off and handle logic.	### Part One: Mitsubishi FX3U/FX3UC IL Instruction List Code Below is a simple example of an Instruction List (IL) program for a Mitsubishi FX3U/FX3UC PLC. The program will turn on an output (Y0) when an input (X0) is activated, and it will turn off the output when another input (X1) is activated. This example does not directly relate to M8008 or backup power, but it demonstrates the structure of…	### [Part One] - Mitsubishi FX3U/FX3UC IL Instruction List Code Here is the complete IL program with line-by-line English comments for monitoring the condition of M8008 without backup power: ``` LD M8008 // Load the status of M8008 (main power stable) OUT M20 // Output the status to M20 ``` ### [Part Two] - Program Logic Explanation #### Step-by-Step Description of the Program's Logic Flow 1. **L…	[233, 236, 238]	[0.6951, 0.5717, 0.5563]	0.4181	0.5065	0.0005	0.0039	0.0245	0.0541	81.77	42.01
qwen2.5-coder:32b	235	When does M8009 turn ON?	Example code: ``` LD M8009 OUT Y0 ``` Explanation: M8009 is ON when external 24V supply is cut off, indicating voltage insufficient.	### Part One: Mitsubishi FX3U/FX3UC IL Instruction List Code Below is a complete Instruction List (IL) program for a Mitsubishi FX3U/FX3UC PLC. This example assumes a simple control scenario where M8009 turns ON when both inputs X0 and X1 are ON. ```plaintext ; Instruction List (IL) Program for Mitsubishi FX3U/FX3UC ; Line 0: Load the value of X0 into the accumulator LD X0 ; Load the value of inp…	### Part One: Mitsubishi FX3U/FX3UC IL Instruction List Code ```plaintext LD M8009 ; Load the status of special system bit M8009 OUT Y0 ; Output the status of M8009 to output relay Y0 ``` ### Part Two: Program Logic Explanation 1. **Load M8009 (LD M8009)**: - The first instruction in the program is to load the status of the special system bit M8009. M8009 is a built-in special system bit in the M…	[225, 280, 200]	[0.9628, 0.9396, 0.7902]	0.3042	0.5701	0.0016	0.0099	0.051	0.1364	61.04	30.77
qwen2.5-coder:32b	236	How to monitor external power using M8009?	Example code: ``` LD M8009 OUT M20 ``` Explanation: If 24V is lost, M20=ON, triggering equipment shutdown or lockout.	### Part One: Mitsubishi FX3U/FX3UC IL Instruction List Code Below is the complete Instruction List (IL) program for monitoring external power using M8009, with line-by-line English comments explaining each instruction. ``` ; Program to monitor external power using M8009 ; M8009: External power supply monitor (1 when power is stable, 0 when power is unstable) ; LD M8009 ; Load the status of exter…	### [Part One] - Mitsubishi FX3U/FX3UC IL Instruction List Code Below is the complete IL (Instruction List) program with line-by-line English comments to monitor external power using M8009. ```plaintext LD M8009 // Load the status of M8009, which is set when the PLC detects an external power supply. OUT Y0 // Output the status of M8009 to Y0, turning it ON if external power is detected. ``` ### […	[239, 191, 234]	[0.6007, 0.5438, 0.5717]	0.5008	0.526	0.0013	0.0022	0.0396	0.0787	56.66	34.07
qwen2.5-coder:32b	237	How does M8009 differ from M8008?	Example code: ``` LD M8008 LD M8009 ``` Explanation: M8008 detects AC main power; M8009 detects DC 24V loss.	Sure, let's address the request for the Mitsubishi FX3U/FX3UC Instruction List (IL) code and its logic explanation. However, before we get into the code, let's clarify the difference between M8008 and M8009. ### M8009 vs M8008 - **M8008**: This is the run status flag. It turns ON when the PLC is in the RUN mode. This flag is commonly used to ensure that certain outputs or processes only activate …	### Part One - Mitsubishi FX3U/FX3UC IL Instruction List Code Let's create a simple example that uses M8008 and M8009 to illustrate the difference between these two special auxiliary relays. The program will light an output (Y0) when there is a brief power interruption (detected by M8009) and will light a different output (Y1) when there is a longer power-off (detected by M8008). ``` ; Line-by-li…	[230, 281, 243]	[0.9656, 0.8166, 0.851]	0.3981	0.5279	0.001	0.0022	0.0369	0.0508	75.47	47.81
qwen2.5-coder:32b	238	Can M8009 be used for emergency response in small systems?	Example code: ``` LD M8009 OUT Y10 ``` Explanation: Yes, 24V loss triggers Y10 for safety handling.	Certainly! Let's start by addressing the question first and then proceed to the provided request. **Question: Can M8009 be used for emergency response in small systems?** **Answer:** M8009 is a special auxiliary relay in Mitsubishi PLCs that is turned ON when the PLC is powered ON and remains ON as long as the PLC is in RUN mode. It is not specifically designed for emergency response functions. H…	### Part One - Mitsubishi FX3U/FX3UC IL Instruction List Code ```plaintext LD M8009 ; Load special auxiliary relay M8009 which is ON when an emergency stop condition occurs OR X2 ; Logical OR with external input X2 which can be another emergency stop signal OUT M100 ; Output to M100, which can be used to trigger an emergency response (e.g., shutting down machinery) ``` ### Part Two - Program Logi…	[213, 270, 232]	[0.725, 0.5706, 0.5617]	0.2824	0.3587	0.0004	0.0017	0.0161	0.047	87.55	38.83
qwen2.5-coder:32b	239	Does M8009 detect isolated supplies?	Example code: ``` LD M8009 ``` Explanation: Ensure signal source syncs with 24V; isolated circuits may need additional detection.	Certainly! Let's break down the task into two parts as requested. Since the question "Does M8009 detect isolated supplies?" is specific to the Mitsubishi PLC system, it's important to clarify that M8009 is a special relay in Mitsubishi PLCs that turns ON when the PLC is in remote mode (RUN). It does not specifically detect isolated supplies. However, I will create a simple program that uses M8009…	### [Part One] - Mitsubishi FX3U/FX3UC IL Instruction List Code To answer the question regarding whether M8009 can detect isolated supplies, we need to understand that M8009 specifically detects a loss of 24V power supply in the PLC. For isolated supplies, M8009 might not be directly applicable since it is designed for the PLC's own power supply. However, if we assume that the question is asking …	[236, 222, 238]	[0.6007, 0.5307, 0.5346]	0.3904	0.4846	0.0005	0.0013	0.0233	0.036	69.9	50.92
qwen2.5-coder:32b	240	What is special about M8011?	Example code: ``` LD M8011 OUT Y0 ``` Explanation: M8011 toggles ON/OFF at ~10ms intervals for high-frequency pulses.	### Part One: Mitsubishi FX3U/FX3UC IL Instruction List Code Below is a simple example of an Instruction List (IL) program for a Mitsubishi FX3U/FX3UC PLC. This example program will turn on an output (Y0) when an input (X0) is activated and will keep Y0 on until another input (X1) is activated, at which point Y0 will turn off. Additionally, the program will monitor the special M8011 bit to ensure…	### Part One - Mitsubishi FX3U/FX3UC IL Instruction List Code **Program:** ```plaintext LD M8011 ; Load the internal clock signal that is ON every 10ms AND X0 ; Logical AND with input X0 to check if it's ON OUT Y0 ; If X0 is ON, turn output Y0 ON LD M8011 ; Load the internal clock signal again AND X1 ; Logical AND with input X1 to check if it's ON OUT Y1 ; If X1 is ON, turn output Y1 ON LD M8012 …	[243, 270, 205]	[0.8489, 0.7723, 0.7388]	0.4815	0.508	0.001	0.0011	0.0325	0.0339	84.21	92.15
qwen2.5-coder:32b	241	How to generate fast blinking with M8011?	Example code: ``` LD M8011 OUT Y10 ``` Explanation: Y10 blinks at 10ms intervals, too fast to see, used for testing or high-speed counting.	Sure, I'll provide you with a Mitsubishi FX3U/FX3UC Instruction List (IL) program that uses M8011 to generate a fast blinking output. M8011 is a high-speed clock pulse with a frequency of approximately 32 kHz, which can be used to create fast blinking outputs by toggling a bit at a high frequency. ### [Part One] - Mitsubishi FX3U/FX3UC IL Instruction List Code ```plaintext 0000 NOP ; No Operation…	### [Part One] - Mitsubishi FX3U/FX3UC IL Instruction List Code To generate fast blinking with M8011, we can use M8011 to increment a counter and then use that counter to toggle an output at a high frequency. Since M8011 is a built-in output that increments at every PLC scan, we can use it to control a counter and then use the counter's output to toggle an output relay. Example code: ``` LD M8011…	[249, 242, 211]	[0.8, 0.5633, 0.5465]	0.5684	0.5517	0.0011	0.0086	0.0462	0.0366	78.06	72.77
qwen2.5-coder:32b	242	Is M8011 suitable for precise timing?	Example code: ``` LD M8011 OUT C0 ``` Explanation: Counting may be affected by scan time; use hardware timers for high accuracy.	### Part One: Mitsubishi FX3U/FX3UC IL Instruction List Code Below is an example of an Instruction List (IL) program written for a Mitsubishi FX3U/FX3UC PLC. The program toggles an output (Y0) every 2 seconds using M8011 for timing. Each line is followed by an English comment explaining the instruction. ``` LD X0 // Load the state of input X0 into the accumulator AND M8011 // Perform an AND opera…	### Part One - Mitsubishi FX3U/FX3UC IL Instruction List Code ```plaintext LD M8011 ; Load the special auxiliary relay M8011 which toggles ON/OFF at approximately 10ms intervals OUT Y0 ; Output the signal to Y0, causing Y0 to toggle at approximately 10ms intervals ``` ### Part Two - Program Logic Explanation 1. **Load M8011**: The `LD M8011` instruction loads the special auxiliary relay M8011 int…	[252, 240, 258]	[0.9342, 0.5845, 0.8028]	0.4861	0.4439	0.0011	0.0026	0.042	0.0811	74.38	31.55
qwen2.5-coder:32b	243	What is the difference between M8011 and M8012?	Example code: ``` LD M8011 LD M8012 ``` Explanation: M8011 ~10ms cycle, M8012 ~100ms cycle.	### Part One: Mitsubishi FX3U/FX3UC IL Instruction List Code Below is an example of a simple Mitsubishi FX3U/FX3UC Instruction List (IL) program with line-by-line comments explaining each instruction. This program will turn on an output (Y0) when input (X0) is pressed and will keep Y0 on even after X0 is released until another input (X1) is pressed. ```plaintext ; Line 1: Start of the program LD …	### Part One: Mitsubishi FX3U/FX3UC IL Instruction List Code ```plaintext LD M8011 // Load the value of M8011, which toggles ON/OFF at ~10ms intervals LD M8012 // Load the value of M8012, which toggles ON/OFF at 100ms intervals ``` ### Part Two: Program Logic Explanation The program logic involves two special system flags, M8011 and M8012, provided by the Mitsubishi PLC system. 1. **Load M8011 (L…	[247, 240, 237]	[0.8849, 0.8489, 0.851]	0.4894	0.6496	0.0005	0.0023	0.0241	0.0692	80.82	46.66
qwen2.5-coder:32b	244	What if scan time exceeds 10ms?	Example code: ``` LD M8011 ``` Explanation: The bit may toggle multiple times per scan, but only the current state is read, leading to instability.	Certainly! Below is a Mitsubishi FX3U/FX3UC Instruction List (IL) program that includes a mechanism to monitor if the scan time exceeds 10 ms. If it does, an output is activated to indicate an issue. ### [Part One] - Mitsubishi FX3U/FX3UC IL Instruction List Code ```plaintext ; Initialize Timer T0 to monitor scan time LD T0 ; Load the current value of Timer T0 CLR T0 ; Clear Timer T0 to start a n…	### Part One - Mitsubishi FX3U/FX3UC IL Instruction List Code Let's create a simple program that turns on output Y0 when input X0 is activated and turns it off when input X1 is activated. Additionally, we will ensure that Y0 remains off if the scan time exceeds 10ms. ```plaintext // Line-by-line English comments LD X0 // Load the state of input X0 OR X1 // Perform OR operation with X1 OUT Y0 // O…	[204, 268, 252]	[0.4781, 0.3193, 0.3397]	0.3349	0.5515	0.001	0.0006	0.0392	0.0404	76.04	78.75
qwen2.5-coder:32b	245	What pulse cycle does M8012 produce?	Example code: ``` LD M8012 OUT Y0 ``` Explanation: Toggles ON/OFF every ~100ms, used for slower blinking or pulses.	### Part One: Mitsubishi FX3U/FX3UC IL Instruction List Code Below is a simple example of an Instruction List (IL) program for a Mitsubishi FX3U/FX3UC PLC. This program will use M8012 to generate a pulse cycle, which is a 1-second pulse every 10 seconds. ```plaintext ; Line Instruction Operands Comments 0000 LD I0.0 ; Load the state of input I0.0 0010 AND M0 ; Logical AND with M0 (memory bit) 002…	### Part One - Mitsubishi FX3U/FX3UC IL Instruction List Code Below is the complete IL program with line-by-line English comments to demonstrate the pulse cycle produced by M8012. ```plaintext LD M8012 ; Load M8012 which produces a 100ms ON/100ms OFF pulse OUT Y0 ; Output the pulse to Y0 ``` ### Part Two - Program Logic Explanation #### Step-by-Step Description of the Program's Logic Flow 1. **Lo…	[250, 119, 262]	[0.6577, 0.526, 0.5671]	0.522	0.5393	0.0005	0.0028	0.0338	0.0993	99.56	43.29
qwen2.5-coder:32b	246	Can M8012 drive a test lamp?	Example code: ``` LD M8012 OUT Y5 ``` Explanation: Y5 blinks at 0.1s intervals, visible to the eye.	### Part One: Mitsubishi FX3U/FX3UC IL Instruction List Code Below is a simple Instruction List (IL) program written for a Mitsubishi FX3U/FX3UC PLC. The goal is to drive a test lamp (output) using the special auxiliary relay M8012, which is ON when the PLC is in RUN mode. The program assumes that the test lamp is connected to output Y0. ```plaintext ; Line 0: Start of the program LD M8012 ; Load…	### Part One - Mitsubishi FX3U/FX3UC IL Instruction List Code ``` LD M8012 OUT Y10 ``` **Line-by-Line English Comments:** 1. `LD M8012` - Load the internal relay M8012, which provides a 100ms pulse signal. 2. `OUT Y10` - Output the signal to Y10, turning the test lamp on and off every 100ms. ### Part Two - Program Logic Explanation 1. **Loading M8012 (Step 1):** The program starts by loading the …	[251, 247, 259]	[0.7073, 0.4729, 0.4428]	0.4127	0.5268	0.0014	0.012	0.0382	0.0717	59.97	35.66
qwen2.5-coder:32b	247	Compare M8012 with M8004 and M8013?	Example code: ``` LD M8004 LD M8012 LD M8013 ``` Explanation: M8004(1s) and M8013(1s) have longer cycles; M8012(100ms) is faster.	Certainly! Let's address the question by first writing the Mitsubishi FX3U/FX3UC Instruction List (IL) code and then providing a step-by-step logic explanation. ### Part One: Mitsubishi FX3U/FX3UC IL Instruction List Code Below is the IL code to compare the special system bits M8012, M8004, and M8013, with line-by-line English comments. ``` ; Instruction List Program to Compare M8012 with M8004 a…	### Part One - Mitsubishi FX3U/FX3UC IL Instruction List Code Below is the complete IL program comparing M8012 with M8004 and M8013, along with line-by-line English comments: ```plaintext LD M8012 // Load M8012 (100 ms pulse) OUT Y1 // Output Y1 when M8012 is ON (100 ms pulse) LD M8004 // Load M8004 (50 ms pulse) OUT Y2 // Output Y2 when M8004 is ON (50 ms pulse) LD M8013 // Load M8013 (1 second …	[243, 253, 205]	[0.8849, 0.8095, 0.7655]	0.4289	0.5152	0.0009	0.0019	0.0429	0.0526	99.56	65.01
qwen2.5-coder:32b	248	How to implement a 0.1s counter with M8012?	Example code: ``` LD M8012 OUT C10 ``` Explanation: C10 increments every 0.1s; 10 counts ≈1s. Accuracy depends on scan time.	Certainly! Below is the complete solution for implementing a 0.1-second counter using the Mitsubishi FX3U/FX3UC series PLC with Instruction List (IL) programming, including line-by-line comments and a step-by-step explanation of the program's logic. ### [Part One] - Mitsubishi FX3U/FX3UC IL Instruction List Code ```plaintext ; Line-by-Line IL Program with Comments ; 0. Initialize the Counter at t…	### [Part One] - Mitsubishi FX3U/FX3UC IL Instruction List Code Below is the complete IL (Instruction List) program with line-by-line English comments to implement a 0.1-second counter using M8012. ``` LD M8012 ; Load the special auxiliary relay M8012 which toggles every 0.1 seconds OUT C0 ; Output the loaded value to the counter C0 ``` ### [Part Two] - Program Logic Explanation 1. **Load M8012:*…	[256, 199, 226]	[0.6117, 0.4738, 0.4871]	0.3926	0.4177	0.0008	0.0042	0.0309	0.0704	99.54	40.67
qwen2.5-coder:32b	249	How to stop M8012 blinking?	Example code: ``` LD M8012 OUT M20 ``` Explanation: M8012 is built-in and cannot be stopped by program; only PLC stop or power-off stops it.	### Part One: Mitsubishi FX3U/FX3UC IL Instruction List Code Below is the Instruction List (IL) code for stopping the blinking of M8012, which is a special auxiliary relay in Mitsubishi PLCs that is typically used to generate a 1-second pulse. The program will disable the blinking by ensuring M8012 does not receive any pulse. ```plaintext | Step | Mnemonic | Operand | Comment | |------|----------…	### Part One: Mitsubishi FX3U/FX3UC IL Instruction List Code ```plaintext LD M8012 AND M8002 OUT Y10 ``` ### Line-by-Line English Comments: 1. **LD M8012**: Load the status of M8012, which blinks at a 1-second interval. 2. **AND M8002**: Perform an AND operation with M8002, which is ON only on the first scan after power-up. This ensures that the subsequent instructions are executed only once at t…	[241, 261, 202]	[0.8, 0.6042, 0.5807]	0.5784	0.5346	0.0009	0.0027	0.0464	0.1034	99.05	41.74
qwen2.5-coder:32b	250	What is the default cycle of M8013 in most models?	Example code: ``` LD M8013 OUT Y0 ``` Explanation: Typically a 1s ON / 1s OFF pulse for periodic blinking.	Sure, let's address your request for an Instruction List (IL) program for a Mitsubishi FX3U/FX3UC PLC, and then explain the logic flow. However, since no specific control task or logic has been provided, I'll create a simple example program that turns on an output (Y0) when an input (X0) is activated and turns it off when another input (X1) is activated. ### [Part One] - Mitsubishi FX3U/FX3UC IL …	### Part One - Mitsubishi FX3U/FX3UC IL Instruction List Code Let's create a simple program that turns on an output Y0 when an input X0 is activated, and turns off Y0 when an input X1 is activated. Additionally, it will toggle an output Y1 every 100 milliseconds (using M8012). ```plaintext LD X0 ; Load the state of input X0 OUT Y0 ; Output the state of X0 to Y0 LDN X1 ; Load the negated state of …	[245, 280, 247]	[0.6577, 0.5959, 0.5622]	0.2368	0.5664	0.0009	0.0011	0.0289	0.0406	99.56	73.51
qwen2.5-coder:32b	251	How to drive a warning lamp with M8013?	Example code: ``` LD M8013 OUT Y10 ``` Explanation: Y10 blinks at 1s intervals to alert personnel.	### Part One: Mitsubishi FX3U/FX3UC IL Instruction List Code ```plaintext ; Line 1: Start of the program LD X0 ; Load the value of input X0 AND M8013 ; Perform a logical AND operation with M8013 (Program Run Monitor) OUT Y0 ; Output the result to Y0 (Warning Lamp) ; Line 4: End of the program ``` ### Part Two: Program Logic Explanation #### **Title: Program Logic Explanation for Driving a Warning…	### [Part One] - Mitsubishi FX3U/FX3UC IL Instruction List Code ```plaintext LD M8013 ; Load the built-in special relay M8013 which is ON for 1 second every 10 seconds OUT Y0 ; Output the result to Y0, turning the warning lamp ON for 1 second every 10 seconds ``` ### [Part Two] - Program Logic Explanation 1. **Load M8013 (LD M8013):** - The `LD` (Load) instruction is used to bring the state of th…	[246, 249, 231]	[0.7073, 0.4372, 0.4403]	0.4655	0.6305	0.0006	0.0025	0.0294	0.0845	70.09	31.17
qwen2.5-coder:32b	252	Can M8013 be used for precise timing?	Example code: ``` LD M8013 OUT C0 ``` Explanation: Approximate timing; use RTC or timer for higher precision.	### [Part One] - Mitsubishi FX3U/FX3UC IL Instruction List Code Below is a sample Mitsubishi FX3U/FX3UC IL (Instruction List) program that demonstrates the use of M8013 (1-second pulse) to toggle an output every 2 seconds. Each line is followed by an English comment explaining the instruction. ```assembly ; Line 00: Start of the program LD X0 ; Load the state of input X0 AND Y0 ; Perform a logica…	### [Part One] - Mitsubishi FX3U/FX3UC IL Instruction List Code ```plaintext LD M8013 OUT C0 ``` ### Line-by-Line English Comments 1. `LD M8013` - Load the special auxiliary relay M8013, which provides a pulse every second. 2. `OUT C0` - Output the loaded value to counter C0, incrementing C0 by one every second. ### [Part Two] - Program Logic Explanation 1. **Load M8013**: The instruction `LD M80…	[242, 253, 273]	[0.9342, 0.6366, 0.6701]	0.6202	0.5619	0.0008	0.0165	0.0286	0.0992	99.57	34.15
qwen2.5-coder:32b	253	Can M8012 and M8013 be used together?	Example code: ``` LD M8012 OUT Y1 LD M8013 OUT Y2 ``` Explanation: Yes. Y1 blinks at 0.1s, Y2 at 1s, no conflict.	Certainly! Let's start with a simple example of an Instruction List (IL) program for a Mitsubishi FX3U/FX3UC PLC. This program will demonstrate how to use a few basic instructions, and I will incorporate the use of M8012 and M8013 for clarity. ### [Part One] - Mitsubishi FX3U/FX3UC IL Instruction List Code ```plaintext ; Line 1 - LD I000 ; Load the current state of input I000 LD I000 ; Line 2 - A…	### [Part One] - Mitsubishi FX3U/FX3UC IL Instruction List Code ```plaintext LD M8012 ; Load the special auxiliary relay M8012 (100ms pulse) OUT M20 ; Output the content of the accumulator to M20 LD M8013 ; Load the special auxiliary relay M8013 (1 second pulse) OUT M21 ; Output the content of the accumulator to M21 ``` ### [Part Two] - Program Logic Explanation 1. **Load M8012 (100ms pulse):** -…	[208, 243, 264]	[0.8792, 0.7583, 0.6861]	0.4312	0.424	0.001	0.0023	0.037	0.0584	99.56	43.44
qwen2.5-coder:32b	254	Can you change M8013’s period via program?	Example code: ``` LD M8013 ``` Explanation: No; period is fixed by internal clock and cannot be modified.	### Part One: Mitsubishi FX3U/FX3UC IL Instruction List Code ```plaintext ; Line 0: Start of the program LD X0 ; Load the value of input X0 (ON/OFF control signal) AND X1 ; Perform logical AND with X1 (another control signal) OUT Y0 ; Output the result to Y0 (actuator or indicator) SET M0 ; Set internal relay M0 when condition is met ; Line 4: Check if M0 is set LD M0 ; Load the value of internal…	### Part One - Mitsubishi FX3U/FX3UC IL Instruction List Code ```plaintext ; Load M8013 (1s ON/1s OFF internal clock signal) LD M8013 ; Output the signal to C0 (Counter C0) OUT C0 ; Load the current value of Counter C0 LD C0 ; Compare the value in C0 to 10 (i.e., 10 seconds) CMP C0 K10 ; If the value is equal to 10, skip the next instruction (JNZ) JNZ Label1 ; Reset Counter C0 (start counting fro…	[256, 218, 250]	[0.5645, 0.5384, 0.5049]	0.3125	0.4552	0.0004	0.0013	0.0289	0.0308	98.94	74.92
qwen2.5-coder:32b	255	What is the oscillation period of M8014?	Example code: ``` LD M8014 OUT Y0 ``` Explanation: Approximately 1-minute ON/OFF cycle, used for long-period indication.	Certainly! Let's address the query and provide the requested documentation for a simple Mitsubishi FX3U/FX3UC PLC program. The query about the oscillation period of M8014 is a separate topic, and I will explain that first. ### Answer to the Query about M8014: M8014 is a special auxiliary relay in Mitsubishi PLCs that oscillates between ON and OFF states. The oscillation period of M8014 is 100 mil…	### Part One - Mitsubishi FX3U/FX3UC IL Instruction List Code ```plaintext LD M8014 OUT Y0 ``` **Line-by-Line English Comments:** 1. `LD M8014` - Load the special auxiliary relay M8014, which provides a 1-second ON pulse followed by a 0.5-second OFF pulse. 2. `OUT Y0` - Output the result to output relay Y0, causing Y0 to be energized during the 1-second pulse and de-energized during the 0.5-secon…	[250, 262, 254]	[0.6314, 0.5838, 0.5552]	0.5274	0.5968	0.0008	0.019	0.0287	0.1137	97.87	30.78
qwen2.5-coder:32b	256	How to use M8014 for minute counting?	Example code: ``` LD M8014 OUT C0 ``` Explanation: Toggles every minute, used for long-duration accumulation.	### Part One: Mitsubishi FX3U/FX3UC IL Instruction List Code Below is an example of a Mitsubishi FX3U/FX3UC Instruction List (IL) program to count minutes using the special auxiliary relay M8014, which is a 1-minute pulse relay. Each line includes an English comment explaining the instruction. ``` |----[ Label ]----|----[ Instruction ]----|----[ Operand ]----|----[ Comments ]---------------------…	### [Part One] - Mitsubishi FX3U/FX3UC IL Instruction List Code ```plaintext LD M8014 ; Load M8014, which is ON for 1 minute intervals OUT C10 ; Output the load result to Counter C10, which increments every minute ``` ### [Part Two] - Program Logic Explanation 1. **LD M8014**: This instruction loads the status of special auxiliary relay M8014. M8014 is a special relay that turns ON for a 1-minute…	[266, 248, 262]	[0.6297, 0.6117, 0.5886]	0.4978	0.6052	0.0008	0.0029	0.0274	0.0938	85.77	27.19
qwen2.5-coder:32b	257	Can M8014 replace the RTC?	Example code: ``` LD M8014 ``` Explanation: Only minute-level toggling, no date/time details; cannot fully replace RTC.	Certainly! However, it's important to note that M8014 is a special internal relay in Mitsubishi PLCs that indicates the first scan of the PLC program after power-on or reset. It's not a real-time clock (RTC) and cannot replace an RTC function. The RTC in Mitsubishi PLCs is a specific module (like the FX3UC-RTC) that keeps track of time and date even when the power is off. For the sake of this exe…	### Part One - Mitsubishi FX3U/FX3UC IL Instruction List Code The question asks if M8014 can replace the RTC (Real-Time Clock). M8014 is a special auxiliary relay that turns ON at 1-second intervals. However, M8014 does not provide the same functionality as the RTC, which includes keeping track of the current date and time continuously. M8014 is more suitable for timing purposes rather than date …	[269, 253, 274]	[0.7663, 0.6471, 0.6128]	0.4986	0.6054	0.001	0.0012	0.0385	0.0521	69.62	60.17
qwen2.5-coder:32b	258	Is M8014 suitable for higher frequency timing?	Example code: ``` LD M8014 ``` Explanation: No; use M8012 or M8013 for faster requirements.	### Part One: Mitsubishi FX3U/FX3UC IL Instruction List Code Below is an example of a simple Mitsubishi FX3U/FX3UC Instruction List (IL) program. This program will use M8014 (100ms clock pulse) to toggle an output every 5 seconds. ``` ; IL Program for Mitsubishi FX3U/FX3UC ; This program toggles Y0 every 5 seconds using M8014 (100ms clock pulse) LD M8014 ; Load M8014 (100ms clock pulse) CNTU D0, …	### [Part One] - Mitsubishi FX3U/FX3UC IL Instruction List Code Let's assume we want to use M8014 for higher frequency timing. The M8014 special auxiliary relay outputs a pulse with a cycle of approximately 3.3 ms. If we need a high-frequency pulse, we can use M8014 to trigger a counter or an output relay. Below is an example program that uses M8014 to increment a counter every 3.3 ms and turns o…	[242, 259, 262]	[0.8028, 0.5773, 0.591]	0.3711	0.4267	0.0012	0.0011	0.036	0.0255	82.38	69.06
qwen2.5-coder:32b	259	M8014 may not be implemented on some models?	Example code: ``` LD M8014 ``` Explanation: Yes; check the model manual.	Certainly! Let's address the request for a Mitsubishi FX3U/FX3UC Instruction List (IL) program, followed by an explanation of the logic flow. For the sake of this example, let's assume we're creating a simple control program that toggles an output (M100) when an input (X0) is pressed and released. This example will help illustrate the use of some basic instructions. ### [Part One] - Mitsubishi FX…	### [Part One] - Mitsubishi FX3U/FX3UC IL Instruction List Code **Program:** ``` LD M8014 OUT Y0 ``` **Line-by-Line English Comments:** 1. `LD M8014` - Load the status of M8014 into the accumulator. M8014 is a special relay that is typically used to indicate whether the current scan is the first scan after the PLC is powered on or reset. 2. `OUT Y0` - Output the value in the accumulator to Y0. Th…	[260, 253, 200]	[0.7045, 0.638, 0.6051]	0.3537	0.4477	0.0004	0.0033	0.0251	0.0333	91.54	44.76
qwen2.5-coder:32b	260	What function does M8015 have on some models?	Example code: ``` LD M8015 OUT Y0 ``` Explanation: Used to disable or preset timers, or as an internal mode flag, depending on the manual.	Certainly! Let's start with the Mitsubishi FX3U/FX3UC IL Instruction List code and then provide a step-by-step explanation of the program's logic. ### Part One: Mitsubishi FX3U/FX3UC IL Instruction List Code Let's assume we are writing a simple program that turns on an output (Y0) when an input (X0) is activated, and the program also includes a timer (T0) that turns off Y0 after 5 seconds once X0…	### Part One - Mitsubishi FX3U/FX3UC IL Instruction List Code Let's assume we have a simple program that turns on output Y0 when input X0 is pressed and keeps it on until input X1 is pressed. This is a basic toggle switch function. Here is the complete IL program with line-by-line English comments: ``` LD X0 // Load input X0 (start condition) AND M10 // AND with memory M10 (toggle state) OUT Y0 /…	[270, 259, 205]	[0.7896, 0.7045, 0.6991]	0.4116	0.416	0.0009	0.0013	0.0256	0.0357	99.54	70.66
qwen2.5-coder:32b	261	How to pause timers using M8015?	Example code: ``` LD M8015 AND T0 OUT Y10 ``` Explanation: When M8015=ON, timers are paused; actual behavior depends on the model.	### Part One: Mitsubishi FX3U/FX3UC IL Instruction List Code Below is the complete Instruction List (IL) program with line-by-line English comments explaining each instruction. This example demonstrates how to pause timers using M8015. ```plaintext ; Start of the program LD X0 ; Load the status of input X0 (start/stop button) AND M8015 ; Logical AND with M8015 (high-speed pulse input, 1ms period)…	### [Part One] - Mitsubishi FX3U/FX3UC IL Instruction List Code Below is the complete IL (Instruction List) program with line-by-line English comments to pause timers using M8015. ```plaintext LD M8015 // Load the built-in special relay M8015, which is ON when the PLC is in pause mode OUT T0 // Output to timer T0 to stop it when M8015 is ON LD M8015 // Load the built-in special relay M8015 again …	[203, 249, 193]	[0.6721, 0.6042, 0.5567]	0.6506	0.6413	0.001	0.0016	0.0379	0.0615	92.39	61.18
qwen2.5-coder:32b	262	What is M8015’s relation to actual timers?	Example code: ``` LD M8015 ``` Explanation: Can force timers to pause or reset; refer to model documentation.	### [Part One] - Mitsubishi FX3U/FX3UC IL Instruction List Code Below is a sample Instruction List (IL) program written for a Mitsubishi FX3U/FX3UC PLC. This program will activate an output (Y0) when a timer (T0) reaches its set time of 5 seconds, and the timer will start counting when an input (X0) is activated. Additionally, the program will reset the timer and turn off the output when another …	### Part One: Mitsubishi FX3U/FX3UC IL Instruction List Code Let's create a simple PLC program that turns on an output (Y0) when an input (X0) is active, and it turns on a timer (T0) with a preset value (K100) when the output Y0 is active. The timer will then turn on another output (Y1) after the preset time has elapsed. This example will include line-by-line comments. ```plaintext LD X0 // Load …	[203, 281, 263]	[0.7272, 0.6842, 0.6612]	0.4705	0.4344	0.0008	0.0006	0.025	0.0226	92.81	49.62
qwen2.5-coder:32b	263	If RST M8015 is used, will timers resume?	Example code: ``` LD X0 RST M8015 ``` Explanation: May not work if reserved by system; some models allow manual clear.	Certainly! Let's break this into two parts as requested. ### Part One: Mitsubishi FX3U/FX3UC IL Instruction List Code Below is a sample Instruction List (IL) program for a Mitsubishi FX3U/FX3UC PLC. This example will demonstrate the use of timers and the effect of the RST M8015 instruction. ```plaintext // Line 0: Initialize Timer T0 with a preset value (10 seconds in this case) LD K10000 // Load…	### [Part One] - Mitsubishi FX3U/FX3UC IL Instruction List Code Let's assume we have a simple control system where a motor (Y0) should start when a start button (X0) is pressed, and stop when a stop button (X1) is pressed. Additionally, we want to ensure the motor does not start again until the stop button is released (debounce logic). ```plaintext LD X0 // Load the start button (X0) condition AN…	[203, 233, 261]	[0.664, 0.5288, 0.6557]	0.3306	0.3826	0.0011	0.001	0.0258	0.0282	95.65	69.6
qwen2.5-coder:32b	264	Can M8015 be used as a general bit?	Example code: ``` LD M8015 OUT M10 ``` Explanation: Not recommended; system-reserved function may cause interference.	### [Part One] - Mitsubishi FX3U/FX3UC IL Instruction List Code ```plaintext ; Line 1: Set M8015 (This line is commented out to prevent misuse of M8015 as a general bit) ; OUT M8015 ; Line 2: Initialize X0 to OFF (Clear X0) RES X0 ; Line 3: Check if I0 is ON LD I0 ; Line 4: If I0 is ON, then set X0 AND X0 OUT X0 ; Line 5: Check if I1 is ON LD I1 ; Line 6: If I1 is ON, then reset X0 ANDN X0 OUT X0…	### Part One - Mitsubishi FX3U/FX3UC IL Instruction List Code ```plaintext LD M8015 OUT Y0 ``` **Line-by-Line English Comments:** 1. `LD M8015` - Load the special system bit M8015. This bit is always ON (1) after the PLC has finished its initial program execution and is ready for normal operation. 2. `OUT Y0` - Output the result of the previous load operation to output relay Y0. Since M8015 is al…	[253, 242, 199]	[0.6861, 0.6287, 0.6023]	0.4751	0.4668	0.0004	0.0039	0.0163	0.0456	91.64	35.34
qwen2.5-coder:32b	265	When does M8016 turn ON?	Example code: ``` LD M8016 OUT Y0 ``` Explanation: ON while the PLC reads or displays the RTC, pausing updates.	### Part One: Mitsubishi FX3U/FX3UC IL Instruction List Code Below is the Mitsubishi FX3U/FX3UC Instruction List (IL) code with line-by-line English comments explaining each instruction. The program is designed to turn on M8016 under specific conditions. For this example, let's assume M8016 should turn ON when X0 is pressed and X1 is not pressed. ``` // Instruction List (IL) for Mitsubishi FX3U/F…	### Part One - Mitsubishi FX3U/FX3UC IL Instruction List Code ```plaintext LD M8016 OUT Y0 ``` **Line-by-Line English Comments:** 1. `LD M8016` - Load the status of system special auxiliary relay M8016 into the accumulator. M8016 turns ON when the FX-series PLC is in program mode (programming mode). 2. `OUT Y0` - Output the value in the accumulator to output relay Y0. If M8016 is ON (PLC in progr…	[210, 280, 275]	[0.9549, 0.9418, 0.9515]	0.425	0.5014	0.0006	0.0159	0.0268	0.0725	86.26	37.47
qwen2.5-coder:32b	266	How to use M8016 with screen time display?	Example code: ``` LD M8016 AND M10 OUT M20 ``` Explanation: M10 may request display; M8016=ON indicates RTC read, pausing screen update.	Sure, I'll provide you with a Mitsubishi FX3U/FX3UC Instruction List (IL) program that uses M8016 to display screen time. M8016 is a special bit that turns ON once a minute, which can be used for timing or updating a display every minute. ### [Part One] - Mitsubishi FX3U/FX3UC IL Instruction List Code ```plaintext ; IL Program to Display Screen Time Using M8016 ; ; Assume we are using a PLC with …	### [Part One] - Mitsubishi FX3U/FX3UC IL Instruction List Code Here is the IL code to use M8016 with a screen time display, along with line-by-line English comments. ```plaintext LD M8016 // Load the internal relay M8016 which is ON during RTC read or display OUT Y0 // Output the state of M8016 to Y0, which can be used to drive a light or signal LD M8013 // Load the internal relay M8013 which is…	[256, 265, 241]	[0.6297, 0.5428, 0.5091]	0.4353	0.5568	0.0007	0.0011	0.0256	0.0457	99.54	66.25
qwen2.5-coder:32b	267	Is M8016 latched?	Example code: ``` LD M8016 OUT M30 ``` Explanation: Usually a transient state ON during RTC read, then OFF.	Certainly! Below is the response in two parts as requested. ### Part One: Mitsubishi FX3U/FX3UC IL Instruction List Code Here is the Instruction List (IL) code to check if M8016 is latched. M8016 is a special bit that is set when the PLC is in STOP mode. The program will use a simple logic to set an output bit (e.g., Y0) if M8016 is latched. ```plaintext ; Line 0: Start of the program LD M8016 ; …	### Part One - Mitsubishi FX3U/FX3UC IL Instruction List Code ```plaintext LD M8016 // Load the status of M8016 into the accumulator OUT Y0 // Output the value in the accumulator to Y0 ``` ### Part Two - Program Logic Explanation 1. **Load M8016**: The program starts by loading the status of the special bit M8016 into the accumulator. M8016 is a special bit in Mitsubishi PLCs that is set to ON wh…	[228, 281, 160]	[0.9026, 0.472, 0.4734]	0.4478	0.5085	0.001	0.0023	0.0361	0.0744	81.47	30.66
qwen2.5-coder:32b	268	How to detect when RTC read is complete?	Example code: ``` LDN M8016 OUT Y5 ``` Explanation: M8016=OFF indicates read complete, resume display or operation.	### Part One: Mitsubishi FX3U/FX3UC IL Instruction List Code Below is the Instruction List (IL) code for detecting when an RTC (Real Time Clock) read operation is complete. This example assumes that the RTC read instruction is `RTCRD` and that the completion status is stored in a specific bit, say `D0.0`. ```plaintext ; Mitsubishi FX3U/FX3UC IL Instruction List Code for RTC Read Completion Detect…	### Part One - Mitsubishi FX3U/FX3UC IL Instruction List Code To detect when an RTC read is complete, we need to use the special memory that indicates the completion of the RTC read operation. In Mitsubishi PLCs, the special memory M8147 is used for this purpose. Here is the complete IL code with line-by-line comments: ```plaintext LD M8147 // Load the status of the RTC read operation AND D100 //…	[284, 84, 167]	[0.6441, 0.3547, 0.3624]	0.4606	0.5671	0.0007	0.0008	0.0385	0.0422	59.79	49.49
qwen2.5-coder:32b	269	If RTC is unused, does M8016 affect?	Example code: ``` LD M8016 ``` Explanation: No; if RTC is not used, M8016 remains OFF.	Certainly! Let's address the two parts of your request, but first, let's clarify the question about M8016. **Question Clarification:** M8016 is a special internal relay in Mitsubishi PLCs that is set to ON (1) when the PLC is in RUN mode and OFF (0) when in STOP mode. If the Real-Time Clock (RTC) is unused, M8016 still functions as it normally would. It is not affected by whether the RTC is used …	### [Part One] - Mitsubishi FX3U/FX3UC IL Instruction List Code ```plaintext ; Check if the RTC module is not present or not functioning LD M8018 ; If M8018 is ON, it means there's no RTC module or a connection error ; We then set M100 to indicate an error condition OUT M100 ; If M8018 is OFF, we check if M8016 is ON LDN M8018 LD M8016 ; If M8016 is ON, it means the RTC is not being used ; We the…	[257, 232, 276]	[0.7663, 0.5393, 0.6925]	0.548	0.6743	0.0016	0.003	0.0354	0.0549	70.5	72.1
qwen2.5-coder:32b	270	What is M8017 used for?	Example code: ``` LD M8017 OUT Y0 ``` Explanation: Adjusts internal RTC by ±30 seconds to correct time drift.	### [Part One] - Mitsubishi FX3U/FX3UC IL Instruction List Code Below is a simple example of an Instruction List (IL) program for a Mitsubishi FX3U/FX3UC PLC. The program toggles an output based on a button press and ensures that the output remains toggled until another button press is detected. Line-by-line comments are provided to explain each instruction. ```plaintext ; Line-by-Line IL Program…	### Part One - Mitsubishi FX3U/FX3UC IL Instruction List Code ```plaintext LD M8017 // Load M8017, which is a special auxiliary relay that turns ON when the program starts and remains ON until the reset. OUT Y0 // Output the result of the previous instruction to Y0, turning Y0 ON when the program starts and keeping it ON until a reset occurs. ``` ### Part Two - Program Logic Explanation 1. **LD M…	[260, 240, 209]	[0.7896, 0.7723, 0.6806]	0.2893	0.4129	0.0008	0.0025	0.0226	0.0558	91.86	31.84
qwen2.5-coder:32b	271	How to trigger M8017 for correction?	Example code: ``` LD X0 SET M8017 ``` Explanation: When X0=ON, M8017=ON, shifting time ±30s as per model.	Certainly! Below is the solution divided into two parts as requested: ### [Part One] - Mitsubishi FX3U/FX3UC IL Instruction List Code Let's assume the task is to trigger M8017 (which is an internal relay indicating a PLC scan cycle) using a specific condition, such as when input X0 is activated. Note that in real-world applications, M8017 is automatically set by the PLC at the start of each scan …	### Part One - Mitsubishi FX3U/FX3UC IL Instruction List Code ```plaintext // Trigger M8017 for correction LD M8001 // Load the special relay M8001 which is always OFF in RUN mode AND M8018 // AND it with M8018 which is always ON in RUN mode OUT M8017 // Output the result to M8017, setting M8017 to ON ``` ### Part Two - Program Logic Explanation 1. **Load M8001 (LD M8001):** - M8001 is a special …	[272, 211, 197]	[0.6812, 0.5673, 0.5083]	0.3868	0.461	0.0013	0.0014	0.0464	0.0562	53.29	55.47
qwen2.5-coder:32b	272	Does M8017 turn OFF after correction?	Example code: ``` LD M8017 ``` Explanation: Most models auto-reset M8017 to OFF after correction.	Certainly! Let's assume we have a simple Mitsubishi FX3U/FX3UC PLC program that involves the use of M8017 (which is a special bit that turns ON when the PLC is in RUN mode and turns OFF when the PLC is in STOP mode). We'll create a program that monitors an input and turns an output ON if the input is ON and the PLC is in RUN mode. If the input turns OFF, the output will turn OFF as well. We'll th…	### [Part One] - Mitsubishi FX3U/FX3UC IL Instruction List Code To determine whether M8017 turns OFF after correction, we can use the following IL program. This program will check the status of M8017 and reset it if it is ON, simulating the condition after correction. ```plaintext LD M8017 ; Load the status of M8017 OUT M8017 ; Output the status of M8017 to itself, this will reset M8017 if it is …	[229, 271, 198]	[0.7389, 0.6812, 0.6603]	0.366	0.6502	0.0011	0.0035	0.0326	0.0913	85.68	35.14
qwen2.5-coder:32b	273	Can M8017 adjust by one minute instead of 30s?	Example code: ``` LD M8017 ``` Explanation: No; use RTC write instructions for larger adjustments.	Certainly! To address your question, the built-in timer M8017 in Mitsubishi PLCs operates at a 30-second cycle. To adjust it to a one-minute cycle, you would need to use a different approach, such as setting up a timer with a one-minute preset or using a counter to extend the timing. Let's assume we want to create a one-minute timer using an external timer (T0). Here's how we can achieve that. ##…	### Part One: Mitsubishi FX3U/FX3UC IL Instruction List Code ```plaintext LD M8017 ; Load the value of M8017 into the accumulator OUT C0 ; Output the value of the accumulator to Counter C0 ``` ### Part Two: Program Logic Explanation #### Step-by-Step Description of the Program's Logic Flow 1. **Load the value of M8017 (LD M8017):** - The instruction `LD M8017` loads the current state of the speci…	[252, 272, 261]	[0.6701, 0.5654, 0.5861]	0.2655	0.4938	0.0005	0.0016	0.0195	0.0557	74.09	45.51
qwen2.5-coder:32b	274	Can RTC read and M8017 correction occur simultaneously?	Example code: ``` LD M8016 AND M8017 ``` Explanation: Not recommended; pause display (M8016=ON) before correction (M8017).	Certainly! To address your question, let's first design a simple Mitsubishi FX3U/FX3UC PLC program that uses the Real-Time Clock (RTC) and the M8017 flag for time synchronization. The program will demonstrate how to read the RTC and perform any necessary corrections using M8017, ensuring that these operations do not interfere with each other. For this example, we'll assume a simple scenario where…	### [Part One] - Mitsubishi FX3U/FX3UC IL Instruction List Code Let's write an IL program that reads the RTC (Real Time Clock) and triggers M8017 for correction simultaneously if a certain input condition is met. We will assume that the condition is that input X0 must be ON for both actions to occur. ```plaintext // Line-by-line IL program with comments LD X0 // Load X0 (Input condition for RTC r…	[269, 271, 268]	[0.618, 0.5903, 0.5536]	0.374	0.5893	0.0004	0.0008	0.0226	0.0557	99.54	54.57
qwen2.5-coder:32b	275	When does M8018 turn ON?	Example code: ``` LD M8018 OUT Y0 ``` Explanation: ON when the RTC module or card is detected as inserted.	Certainly! To provide a meaningful and relevant example, let's assume that M8018 is turned ON when a specific input condition is met, such as an input signal on X0 being pressed, and it remains ON until another input signal on X1 is pressed (acting as a reset). ### Part One - Mitsubishi FX3U/FX3UC IL Instruction List Code ```plaintext ; Line 1: Start of the program LD X0 ; Load the value of input…	### [Part One] - Mitsubishi FX3U/FX3UC IL Instruction List Code Here is the complete IL program with line-by-line English comments: ```plaintext LD M8018 // Load the special bit M8018 OUT Y0 // Output the result to Y0 ``` ### [Part Two] - Program Logic Explanation #### Step-by-Step Description of the Program's Logic Flow 1. **Load the Special Bit M8018:** - The `LD` (Load) instruction is used to …	[280, 215, 265]	[0.9587, 0.9485, 0.9515]	0.3208	0.5343	0.0013	0.0105	0.0529	0.1128	66.0	26.48
qwen2.5-coder:32b	276	If no RTC card is inserted, what is M8018?	Example code: ``` LD M8018 ``` Explanation: M8018=OFF, indicating no RTC module or connection error.	Sure, I'll provide a sample Mitsubishi FX3U/FX3UC Instruction List (IL) program that checks whether an RTC card is inserted and sets an output bit based on this condition. We'll also address the question about the status of M8018 when no RTC card is inserted. ### [Part One] - Mitsubishi FX3U/FX3UC IL Instruction List Code ```plaintext ; Line Instruction Comment ;----------------------------------…	### Part One - Mitsubishi FX3U/FX3UC IL Instruction List Code ```plaintext LD M8018 // Load the status of M8018 into the accumulator OUT Y0 // Output the status of M8018 to output relay Y0 ``` ### Part Two - Program Logic Explanation 1. **Load M8018**: The program starts by loading the status of M8018 into the accumulator. M8018 is a special auxiliary relay in Mitsubishi PLCs that is used to indi…	[269, 279, 270]	[0.6925, 0.6261, 0.5957]	0.4849	0.512	0.0012	0.0029	0.0381	0.0792	64.35	29.98
qwen2.5-coder:32b	277	How to protect RTC operations using M8018?	Example code: ``` LD M8018 AND X0 OUT M10 ``` Explanation: Only when RTC module is present (M8018=ON) and X0=ON does RTC read/write occur.	### Part One: Mitsubishi FX3U/FX3UC IL Instruction List Code Below is the Instruction List (IL) code for protecting RTC (Real-Time Clock) operations using M8018. The program ensures that the RTC is updated only when the PLC is in run mode (indicated by M8018). ```plaintext ; Line-by-Line IL Code with English Comments ; 0000 NOP ; No Operation - Placeholder instruction LD M8018 ; Load the status o…	### [Part One] - Mitsubishi FX3U/FX3UC IL Instruction List Code ```plaintext LD M8018 ; Load the special auxiliary relay M8018 which is ON during RTC operations. AND X0 ; Logical AND with input X0. This will only allow the next instruction if both M8018 and X0 are ON. OUT Y0 ; Output relay Y0 if the result of the AND operation is ON. This ensures Y0 is only driven when the RTC is active and X0 is…	[269, 207, 284]	[0.5956, 0.502, 0.5164]	0.5882	0.5999	0.0009	0.0022	0.0372	0.1084	93.21	42.61
qwen2.5-coder:32b	278	Can M8018 signal card removal?	Example code: ``` LDN M8018 OUT Y5 ``` Explanation: M8018=OFF triggers Y5 warning for card absence.	Certainly! Let's create a simple Mitsubishi FX3U/FX3UC PLC Instruction List (IL) program that will check if the M8018 signal, which indicates a card removal, is active. ### Part One: Mitsubishi FX3U/FX3UC IL Instruction List Code with Comments ```plaintext ; Line 1: Start of the program LD X0 ; Load the state of input X0 (assuming X0 is used to trigger the check) AND M8018 ; Logical AND with M801…	### [Part One] - Mitsubishi FX3U/FX3UC IL Instruction List Code Here is the complete IL program with line-by-line English comments: ``` LD M8018 ; Load the status of M8018, which is set when a card is removed or inserted AND M8018 ; AND operation with M8018 to ensure the signal is stable OT Y0 ; Output the result to Y0, which will turn ON if a card is removed or inserted ``` ### [Part Two] - Prog…	[279, 257, 218]	[0.6097, 0.5192, 0.5381]	0.525	0.5759	0.0005	0.001	0.0301	0.0379	77.31	37.63
qwen2.5-coder:32b	279	Does M8018 update immediately on card change?	Example code: ``` LD M8018 ``` Explanation: Yes; hardware detection updates M8018 on insertion/removal.	### Part One: Mitsubishi FX3U/FX3UC IL Instruction List Code Below is an example of an Instruction List (IL) program written for a Mitsubishi FX3U/FX3UC PLC. This example assumes a simple scenario where we want to monitor a card change input (e.g., X0) and use it to trigger some action (e.g., setting M100). The program also includes the check for M8018 to ensure the program runs only when the PLC…	### Part One - Mitsubishi FX3U/FX3UC IL Instruction List Code ```plaintext // Check if an RTC card is inserted or not LD M8018 // Load the status of M8018 OUT Y0 // Output the status to Y0 (ON if no RTC card, OFF if RTC card is inserted) ``` ### Part Two - Program Logic Explanation 1. **LD M8018**: The program starts by loading the status of special auxiliary relay M8018. M8018 is a special relay…	[276, 272, 200]	[0.6261, 0.5534, 0.6069]	0.5591	0.5104	0.0005	0.0017	0.029	0.0634	77.67	39.39
qwen2.5-coder:32b	280	When does M8019 turn ON?	Example code: ``` LD M8019 OUT Y0 ``` Explanation: ON when the RTC experiences errors or read/write failures.	### Part One: Mitsubishi FX3U/FX3UC IL Instruction List Code Below is an example of a simple PLC program written in Instruction List (IL) format for the Mitsubishi FX3U/FX3UC series. This program will turn ON the special auxiliary relay M8019 under certain conditions. Please note that M8019 is a system relay that turns ON when the PLC is in a RUN mode. However, for the sake of this example, let's…	### Part One - Mitsubishi FX3U/FX3UC IL Instruction List Code ```plaintext LD M8019 ; Load the status of M8019 OUT Y0 ; Output the status of M8019 to Y0 ``` ### Part Two - Program Logic Explanation 1. **LD M8019**: This instruction loads the value of the special system bit M8019 into the accumulator. M8019 is a built-in system bit in Mitsubishi PLCs that turns ON when the PLC is in the RUN mode. …	[275, 235, 265]	[0.9587, 0.9396, 0.9418]	0.3494	0.4804	0.0017	0.0104	0.0242	0.0989	95.12	25.44
qwen2.5-coder:32b	281	What is the relationship between M8019 and M8018?	Example code: ``` LD M8018 LD M8019 ``` Explanation: M8018 indicates module presence; M8019 indicates RTC errors. They operate independently.	Sure, let's break down the task into two parts: ### [Part One] - Mitsubishi FX3U/FX3UC IL Instruction List Code Below is a simple example of an Instruction List (IL) program for the Mitsubishi FX3U/FX3UC PLC. This program will demonstrate how to use some common instructions and will include line-by-line comments. The example will be a basic toggle switch mechanism using a master control relay (MC…	### Part One - Mitsubishi FX3U/FX3UC IL Instruction List Code Let's write an example Instruction List (IL) program that demonstrates the relationship between M8019 and M8018. M8018 is a normally open contact that becomes active during the first scan (initialization), and M8019 is a normally closed contact that becomes inactive during the first scan. Here is the example code: ```plaintext LD M8018…	[205, 243, 237]	[0.827, 0.7918, 0.8166]	0.2567	0.5225	0.0005	0.0019	0.0196	0.055	81.59	53.99
qwen2.5-coder:32b	282	What actions on RTC error?	Example code: ``` LD M8019 OUT Y10 // Warning lamp MOV K0 D500 // Reset time registers ``` Explanation: Alert operator and attempt reinitialization.	Sure, let's address the question by creating a simple PLC program for the Mitsubishi FX3U/FX3UC series that handles an RTC (Real-Time Clock) error. This program will monitor the RTC status and perform an action (e.g., turning on an alarm output) if an error is detected. ### Part One: Mitsubishi FX3U/FX3UC IL Instruction List Code ```plaintext ; Program to monitor RTC error and turn on an alarm ou…	### Part One - Mitsubishi FX3U/FX3UC IL Instruction List Code Below is a sample Instruction List (IL) program for handling RTC errors in a Mitsubishi FX3U/FX3UC PLC. The program will detect RTC errors and set an output to indicate the error condition. ```plaintext LD M8019 ; Load M8019 (RTC error flag) OUT Y0 ; Output to Y0 if RTC error is detected (Y0 = ON) LDN M8019 ; Load NOT M8019 (RTC error …	[284, 276, 268]	[0.7754, 0.3646, 0.5818]	0.3943	0.4999	0.0004	0.0012	0.0242	0.0312	86.58	59.99
qwen2.5-coder:32b	283	Does M8019 reset OFF automatically?	Example code: ``` LD M8019 ``` Explanation: Resets OFF after error is cleared and RTC reinitialized.	Sure, I'll provide a sample Mitsubishi FX3U/FX3UC Instruction List (IL) program and explain its logic. For the sake of this example, I'll create a simple program that toggles an output (Y0) each time an input (X0) is pressed. This will help illustrate how to use the FX series IL instructions. ### [Part One] - Mitsubishi FX3U/FX3UC IL Instruction List Code ```plaintext ; This is a sample Mitsubish…	### Part One - Mitsubishi FX3U/FX3UC IL Instruction List Code ```plaintext LD M8019 ; Load the status of M8019 OUT Y0 ; Output the status of M8019 to Y0 ``` ### Part Two - Program Logic Explanation 1. **Load the Status of M8019**: - The `LD M8019` instruction is used to load the current status of the special auxiliary relay M8019 into the accumulator. M8019 is an internal relay that turns ON when…	[233, 280, 272]	[0.8183, 0.7469, 0.7323]	0.2094	0.6029	0.0004	0.0035	0.0325	0.1021	95.94	34.43
qwen2.5-coder:32b	284	How to prevent frequent RTC errors?	Example code: ``` LD M8019 ``` Explanation: Ensure stable battery voltage, proper module connection, and correct RTC handling.	### Part One: Mitsubishi FX3U/FX3UC IL Instruction List Code Below is an example of an Instruction List (IL) program designed to prevent frequent Real-Time Clock (RTC) errors in a Mitsubishi FX3U/FX3UC PLC. The program includes a simple mechanism to reset the RTC if it detects a fault. The RTC is assumed to have a status flag that indicates an error. ```plaintext ; IL Program to Prevent Frequent …	### [Part One] - Mitsubishi FX3U/FX3UC IL Instruction List Code ```plaintext LD M8019 // Load the special bit M8019, which indicates RTC error OUT Y10 // Output to Y10, turning on a warning lamp MOV K0 D500 // Move 0 to data register D500 to reset time-related operations LD M8018 // Load the special bit M8018, which indicates RTC module present AND X0 // AND with X0 (external input for RTC operat…	[282, 197, 277]	[0.7754, 0.2786, 0.5164]	0.3863	0.5194	0.0004	0.0015	0.018	0.0465	98.77	49.13
