# Supplementary material for: Multi-Hardware Benchmarking of Open-Source Large Language Models with Retrieval-Augmented Generation for Mitsubishi FX-Series PLC Instruction List Code Generation
Source: Sensors (Basel). 2026 Jun 5;26(11):3602. doi: 10.3390/s26113602 (PMC13259087; doi:10.3390/s26113602)
Supplement: Supplementary file 1 [file sensors-26-03602-s001.zip › data/csv/minilm_qwen2.5-coder_7b_20260312_134629.csv]

model	idx	question	gt	llm_answer	rag_answer	retrieved_ids	retrieved_sims	llm_sim	rag_sim	llm_bleu	rag_bleu	llm_rouge	rag_rouge	llm_time	rag_time
qwen2.5-coder:7b	0	Please use the FX-series PLC instruction list to design traffic light control logic for a one-way road. The red, green, and yellow lights switch in sequence. Assume that pressing X0 starts the system and there is a stop button X1. The timing parameters are: green light 10.0 seconds, green light blinking 2 seconds, yellow light 4.0 seconds, red light 24.0 seconds, and the cycle repeats.	LD X000 // Start button OR M0 ANI X001 // Stop button OUT M0 // System start flag LD M0 ANI T3 // Ensure the next timer has not reached OUT T0 K100 // T0 = 10.0 seconds (K100 means 10.0 x 100ms) ANI T0 OUT M1 // M1 = Green light phase LD T0 OUT T1 K20 // T1 = 2 seconds (20 x 100ms) ANI T1 OUT M2 // M2 = Green light blinking phase LD T1 OUT T2 K40 // T2 = 4.0 seconds (40 x 100ms) ANI T2 OUT M3 // …	### Part One: Mitsubishi FX3U/FX3UC IL Instruction List Code ```il LD X0 ; Load the status of the start button X0 into the accumulator. OUT Y0 ; If X0 is ON, turn on the start light Y0. LD X1 ; Load the status of the stop button X1 into the accumulator. OUT Y1 ; If X1 is ON, turn on the stop light Y1. LD T20 ; Load the timer T20 into the accumulator. OUT Y2 ; Turn on the red light Y2. LD T21 ; Lo…	LD X000 // Start button OR M0 ANI X001 // Stop button OUT M0 // System start flag LD M0 ANI T3 // Ensure the next timer has not reached OUT T0 K100 // T0 = 10.0 seconds (K100 means 10.0 x 100ms) ANI T0 OUT M1 // M1 = Green light phase LD T0 OUT T1 K20 // T1 = 2 seconds (20 x 100ms) ANI T1 OUT M2 // M2 = Green light blinking phase LD T1 OUT T2 K40 // T2 = 4.0 seconds (40 x 100ms) ANI T2 OUT M3 // …	[8, 3, 2]	[0.9994, 0.9986, 0.9986]	0.5665	1.0	0.004	1.0	0.1079	1.0	8.55	4.82
qwen2.5-coder:7b	1	Please use the FX-series PLC instruction list to design traffic light control logic for a one-way road. The red, green, and yellow lights switch in sequence. Assume that pressing X0 starts the system and there is a stop button X1. The timing parameters are: green light 19.0 seconds, green light blinking 2 seconds, yellow light 3.0 seconds, red light 14.0 seconds, and the cycle repeats.	LD X000 // Start button OR M0 ANI X001 // Stop button OUT M0 // System start flag LD M0 ANI T3 // Ensure the next timer has not reached OUT T0 K190 // T0 = 19.0 seconds (K190 means 19.0 x 100ms) ANI T0 OUT M1 // M1 = Green light phase LD T0 OUT T1 K20 // T1 = 2 seconds (20 x 100ms) ANI T1 OUT M2 // M2 = Green light blinking phase LD T1 OUT T2 K30 // T2 = 3.0 seconds (30 x 100ms) ANI T2 OUT M3 // …	### Part One: Mitsubishi FX3U/FX3UC IL Instruction List Code ```il LD X0 ; Load input X0 (Start button) AND R0 ; AND with R0 (Run flag) MOV R0, 1 ; Move 1 to R0 (Set run flag) OUT Y0 ; Output to Y0 (Red light on) OUT Y1 ; Output to Y1 (Green light off) OUT Y2 ; Output to Y2 (Yellow light off) OUT Y3 ; Output to Y3 (Green blinking light off) LD X1 ; Load input X1 (Stop button) AND R0 ; AND with R0…	Here is the complete IL program with line-by-line English comments: ```plaintext LD X000 // Load input X000 (Start button) OR M0 // OR with M0 to set M0 if X000 is ON ANI X001 // AND with input X001 (Stop button) OUT M0 // Output M0 to set system start flag LD M0 ANI T3 // AND with T3 to ensure the next timer has not reached OUT T0 K190 // Set timer T0 to 19.0 seconds (K190 means 19.0 x 100ms) AN…	[4, 5, 9]	[0.9996, 0.9985, 0.9993]	0.6197	0.7882	0.0007	0.1742	0.1058	0.4094	9.69	11.35
qwen2.5-coder:7b	2	Please use the FX-series PLC instruction list to design traffic light control logic for a one-way road. The red, green, and yellow lights switch in sequence. Assume that pressing X0 starts the system and there is a stop button X1. The timing parameters are: green light 16.0 seconds, green light blinking 2 seconds, yellow light 4.0 seconds, red light 24.0 seconds, and the cycle repeats.	LD X000 // Start button OR M0 ANI X001 // Stop button OUT M0 // System start flag LD M0 ANI T3 // Ensure the next timer has not reached OUT T0 K160 // T0 = 16.0 seconds (K160 means 16.0 x 100ms) ANI T0 OUT M1 // M1 = Green light phase LD T0 OUT T1 K20 // T1 = 2 seconds (20 x 100ms) ANI T1 OUT M2 // M2 = Green light blinking phase LD T1 OUT T2 K40 // T2 = 4.0 seconds (40 x 100ms) ANI T2 OUT M3 // …	[Part One] - Mitsubishi FX3U/FX3UC IL Instruction List Code 1. LD X0 ; Load the status of start button X0 into the accumulator. 2. JUMPN A, Start ; If X0 is not pressed (No), jump to the "Start" label. 3. END ; If X0 is not pressed, end the program. 4. LD X1 ; Load the status of stop button X1 into the accumulator. 5. JUMPP A, Stop ; If X1 is pressed (Yes), jump to the "Stop" label. 6. JUMP Main …	```plaintext LD X000 // Start button OR M0 ANI X001 // Stop button OUT M0 // System start flag LD M0 ANI T3 // Ensure the next timer has not reached OUT T0 K160 // T0 = 16.0 seconds (K160 means 16.0 x 100ms) ANI T0 OUT M1 // M1 = Green light phase LD T0 OUT T1 K20 // T1 = 2 seconds (20 x 100ms) ANI T1 OUT M2 // M2 = Green light blinking phase LD T1 OUT T2 K40 // T2 = 4.0 seconds (40 x 100ms) ANI …	[8, 5, 6]	[0.9989, 0.9987, 0.9975]	0.5674	0.9861	0.0036	0.313	0.1072	0.4417	9.74	9.83
qwen2.5-coder:7b	3	Please use the FX-series PLC instruction list to design traffic light control logic for a one-way road. The red, green, and yellow lights switch in sequence. Assume that pressing X0 starts the system and there is a stop button X1. The timing parameters are: green light 8.0 seconds, green light blinking 2 seconds, yellow light 3.0 seconds, red light 23.0 seconds, and the cycle repeats.	LD X000 // Start button OR M0 ANI X001 // Stop button OUT M0 // System start flag LD M0 ANI T3 // Ensure the next timer has not reached OUT T0 K80 // T0 = 8.0 seconds (K80 means 8.0 x 100ms) ANI T0 OUT M1 // M1 = Green light phase LD T0 OUT T1 K20 // T1 = 2 seconds (20 x 100ms) ANI T1 OUT M2 // M2 = Green light blinking phase LD T1 OUT T2 K30 // T2 = 3.0 seconds (30 x 100ms) ANI T2 OUT M3 // M3 =…	[Part One] - Mitsubishi FX3U/FX3UC IL Instruction List Code ```il LD X0 ; Load the start button status into the accumulator OR X1 ; OR the stop button status into the accumulator (if either button is pressed, the accumulator will be set to 1) OUT Y0 ; Output the result to the stop flag (Y0), if either button is pressed, Y0 will be set to 1, otherwise, it will be 0 AND NOT Y0 ; AND the result with…	```plaintext LD X000 // Load the start button (X000) into the accumulator OR M0 // Perform an OR operation with the status register M0 to set the start flag if X000 is pressed ANI X001 // Perform an AND operation with the stop button (X001) to check if the stop button is pressed OUT M0 // Output the result to the status register M0, setting the system start flag LD M0 ANI T3 // Ensure the next ti…	[4, 5, 0]	[0.9987, 0.9979, 0.9986]	0.5389	0.8048	0.0018	0.356	0.1181	0.69	6.71	8.41
qwen2.5-coder:7b	4	Please use the FX-series PLC instruction list to design traffic light control logic for a one-way road. The red, green, and yellow lights switch in sequence. Assume that pressing X0 starts the system and there is a stop button X1. The timing parameters are: green light 20.0 seconds, green light blinking 2 seconds, yellow light 3.0 seconds, red light 14.0 seconds, and the cycle repeats.	LD X000 // Start button OR M0 ANI X001 // Stop button OUT M0 // System start flag LD M0 ANI T3 // Ensure the next timer has not reached OUT T0 K200 // T0 = 20.0 seconds (K200 means 20.0 x 100ms) ANI T0 OUT M1 // M1 = Green light phase LD T0 OUT T1 K20 // T1 = 2 seconds (20 x 100ms) ANI T1 OUT M2 // M2 = Green light blinking phase LD T1 OUT T2 K30 // T2 = 3.0 seconds (30 x 100ms) ANI T2 OUT M3 // …	[Part One] - Mitsubishi FX3U/FX3UC IL Instruction List Code ```IL LD X0 ; Load X0 to M0 (Start button pressed) OR X1 ; OR X1 to M0 (Stop button pressed) LD M0 ; Load M0 to M1 (Start condition) LD I0 ; Load I0 to M2 (Green light control signal) LD I1 ; Load I1 to M3 (Green light blinking control signal) LD I2 ; Load I2 to M4 (Yellow light control signal) LD I3 ; Load I3 to M5 (Red light control si…	```plaintext LD X000 // Start button OR M0 ANI X001 // Stop button OUT M0 // System start flag LD M0 ANI T3 // Ensure the next timer has not reached OUT T0 K200 // T0 = 20.0 seconds (K200 means 20.0 x 100ms) ANI T0 OUT M1 // M1 = Green light phase LD T0 OUT T1 K20 // T1 = 2 seconds (20 x 100ms) ANI T1 OUT M2 // M2 = Green light blinking phase LD T1 OUT T2 K30 // T2 = 3.0 seconds (30 x 100ms) ANI …	[8, 6, 1]	[0.9996, 0.9983, 0.9996]	0.7056	0.9863	0.0076	0.3248	0.1626	0.4691	5.82	11.09
qwen2.5-coder:7b	5	Please use the FX-series PLC instruction list to design traffic light control logic for a one-way road. The red, green, and yellow lights switch in sequence. Assume that pressing X0 starts the system and there is a stop button X1. The timing parameters are: green light 17.0 seconds, green light blinking 2 seconds, yellow light 4.0 seconds, red light 11.0 seconds, and the cycle repeats.	LD X000 // Start button OR M0 ANI X001 // Stop button OUT M0 // System start flag LD M0 ANI T3 // Ensure the next timer has not reached OUT T0 K170 // T0 = 17.0 seconds (K170 means 17.0 x 100ms) ANI T0 OUT M1 // M1 = Green light phase LD T0 OUT T1 K20 // T1 = 2 seconds (20 x 100ms) ANI T1 OUT M2 // M2 = Green light blinking phase LD T1 OUT T2 K40 // T2 = 4.0 seconds (40 x 100ms) ANI T2 OUT M3 // …	### Part One: Mitsubishi FX3U/FX3UC IL Instruction List Code ```plaintext ; Mitsubishi FX3U/FX3UC IL Instruction List Code for Traffic Light Control ; Initialize Variables LD T0.00, 0 ; Initialize timer T0.00 to 0 LD M0.00, 0 ; Initialize output M0.00 to 0 (Red Light) LD M0.01, 0 ; Initialize output M0.01 to 0 (Yellow Light) LD M0.02, 0 ; Initialize output M0.02 to 0 (Green Light) ; Main Control …	```plaintext LD X000 // Start button OR M0 ANI X001 // Stop button OUT M0 // System start flag LD M0 ANI T3 // Ensure the next timer has not reached OUT T0 K170 // T0 = 17.0 seconds (K170 means 17.0 x 100ms) ANI T0 OUT M1 // M1 = Green light phase LD T0 OUT T1 K20 // T1 = 2 seconds (20 x 100ms) ANI T1 OUT M2 // M2 = Green light blinking phase LD T1 OUT T2 K40 // T2 = 4.0 seconds (40 x 100ms) ANI …	[9, 2, 3]	[0.9992, 0.9987, 0.9979]	0.5896	0.9856	0.0009	0.3038	0.1056	0.4564	9.61	10.49
qwen2.5-coder:7b	6	Please use the FX-series PLC instruction list to design traffic light control logic for a one-way road. The red, green, and yellow lights switch in sequence. Assume that pressing X0 starts the system and there is a stop button X1. The timing parameters are: green light 15.0 seconds, green light blinking 2 seconds, yellow light 5.0 seconds, red light 28.0 seconds, and the cycle repeats.	LD X000 // Start button OR M0 ANI X001 // Stop button OUT M0 // System start flag LD M0 ANI T3 // Ensure the next timer has not reached OUT T0 K150 // T0 = 15.0 seconds (K150 means 15.0 x 100ms) ANI T0 OUT M1 // M1 = Green light phase LD T0 OUT T1 K20 // T1 = 2 seconds (20 x 100ms) ANI T1 OUT M2 // M2 = Green light blinking phase LD T1 OUT T2 K50 // T2 = 5.0 seconds (50 x 100ms) ANI T2 OUT M3 // …	[Part One] - Mitsubishi FX3U/FX3UC IL Instruction List Code ``` LD X0 ; Load the status of the start button X0 into the accumulator AND 1 ; AND the accumulator with 1 to check if the start button is pressed BRN START ; If the accumulator is zero (start button not pressed), branch to the END label ; Start of the main program START: ; Set the timer for the green light (15.0 seconds) LD T2 LD 15 TMR…	```plaintext LD X000 // Start button OR M0 ANI X001 // Stop button OUT M0 // System start flag LD M0 ANI T3 // Ensure the next timer has not reached OUT T0 K150 // T0 = 15.0 seconds (K150 means 15.0 x 100ms) ANI T0 OUT M1 // M1 = Green light phase LD T0 OUT T1 K20 // T1 = 2 seconds (20 x 100ms) ANI T1 OUT M2 // M2 = Green light blinking phase LD T1 OUT T2 K50 // T2 = 5.0 seconds (50 x 100ms) ANI …	[4, 7, 5]	[0.9983, 0.9982, 0.9975]	0.641	0.9857	0.0021	0.3078	0.1532	0.4571	7.65	11.35
qwen2.5-coder:7b	7	Please use the FX-series PLC instruction list to design traffic light control logic for a one-way road. The red, green, and yellow lights switch in sequence. Assume that pressing X0 starts the system and there is a stop button X1. The timing parameters are: green light 25.0 seconds, green light blinking 2 seconds, yellow light 5.0 seconds, red light 28.0 seconds, and the cycle repeats.	LD X000 // Start button OR M0 ANI X001 // Stop button OUT M0 // System start flag LD M0 ANI T3 // Ensure the next timer has not reached OUT T0 K250 // T0 = 25.0 seconds (K250 means 25.0 x 100ms) ANI T0 OUT M1 // M1 = Green light phase LD T0 OUT T1 K20 // T1 = 2 seconds (20 x 100ms) ANI T1 OUT M2 // M2 = Green light blinking phase LD T1 OUT T2 K50 // T2 = 5.0 seconds (50 x 100ms) ANI T2 OUT M3 // …	### Part One: Mitsubishi FX3U/FX3UC IL Instruction List Code ```plaintext LD X0 ; Load the status of start button X0 OR X1 ; OR it with the status of the stop button X1 LD M200 ; Load the status of a special flag M200 (assume it's initially set to 0) OR M200 ; OR it with the flag M200 to check if the system is running NOP ; No operation, just to ensure there's no unintended behavior LD M201 ; Loa…	LD X000 // Start button OR M0 ANI X001 // Stop button OUT M0 // System start flag LD M0 ANI T3 // Ensure the next timer has not reached OUT T0 K250 // T0 = 25.0 seconds (K250 means 25.0 x 100ms) ANI T0 OUT M1 // M1 = Green light phase LD T0 OUT T1 K20 // T1 = 2 seconds (20 x 100ms) ANI T1 OUT M2 // M2 = Green light blinking phase LD T1 OUT T2 K50 // T2 = 5.0 seconds (50 x 100ms) ANI T2 OUT M3 // …	[9, 6, 3]	[0.9986, 0.9982, 0.9976]	0.5956	1.0	0.0016	1.0	0.1205	1.0	9.61	7.5
qwen2.5-coder:7b	8	Please use the FX-series PLC instruction list to design traffic light control logic for a one-way road. The red, green, and yellow lights switch in sequence. Assume that pressing X0 starts the system and there is a stop button X1. The timing parameters are: green light 21.0 seconds, green light blinking 2 seconds, yellow light 4.0 seconds, red light 10.0 seconds, and the cycle repeats.	LD X000 // Start button OR M0 ANI X001 // Stop button OUT M0 // System start flag LD M0 ANI T3 // Ensure the next timer has not reached OUT T0 K210 // T0 = 21.0 seconds (K210 means 21.0 x 100ms) ANI T0 OUT M1 // M1 = Green light phase LD T0 OUT T1 K20 // T1 = 2 seconds (20 x 100ms) ANI T1 OUT M2 // M2 = Green light blinking phase LD T1 OUT T2 K40 // T2 = 4.0 seconds (40 x 100ms) ANI T2 OUT M3 // …	### Part One - Mitsubishi FX3U/FX3UC IL Instruction List Code ```plaintext LD X0 ; Load the status of input X0 into accumulator A (start button pressed) OR X1 ; OR the status of input X1 into accumulator A (stop button pressed) LD A ; Load the value of accumulator A into the output Y0 (red light) OUT Y0 ; Output the value of Y0 (red light) LD A ; Load the value of accumulator A into the output Y1…	```plaintext LD X000 // Start button OR M0 ANI X001 // Stop button OUT M0 // System start flag LD M0 ANI T3 // Ensure the next timer has not reached OUT T0 K210 // T0 = 21.0 seconds (K210 means 21.0 x 100ms) ANI T0 OUT M1 // M1 = Green light phase LD T0 OUT T1 K20 // T1 = 2 seconds (20 x 100ms) ANI T1 OUT M2 // M2 = Green light blinking phase LD T1 OUT T2 K40 // T2 = 4.0 seconds (40 x 100ms) ANI …	[4, 5, 0]	[0.9996, 0.9986, 0.9994]	0.6057	0.9864	0.0012	0.294	0.1258	0.439	9.63	13.14
qwen2.5-coder:7b	9	Please use the FX-series PLC instruction list to design traffic light control logic for a one-way road. The red, green, and yellow lights switch in sequence. Assume that pressing X0 starts the system and there is a stop button X1. The timing parameters are: green light 19.0 seconds, green light blinking 2 seconds, yellow light 5.0 seconds, red light 17.0 seconds, and the cycle repeats.	LD X000 // Start button OR M0 ANI X001 // Stop button OUT M0 // System start flag LD M0 ANI T3 // Ensure the next timer has not reached OUT T0 K190 // T0 = 19.0 seconds (K190 means 19.0 x 100ms) ANI T0 OUT M1 // M1 = Green light phase LD T0 OUT T1 K20 // T1 = 2 seconds (20 x 100ms) ANI T1 OUT M2 // M2 = Green light blinking phase LD T1 OUT T2 K50 // T2 = 5.0 seconds (50 x 100ms) ANI T2 OUT M3 // …	[Part One] - Mitsubishi FX3U/FX3UC IL Instruction List Code ```IL // Define the start and stop conditions LD X0 // Load the start button state (X0) into the accumulator LD NOT X1 // Load the inverse state of the stop button (X1) into the accumulator AND // Perform a logical AND operation on the accumulator and the result of LD NOT X1 OUT M8000 // Output the result to M8000 (Program Start Control)…	LD X000 // Start button OR M0 ANI X001 // Stop button OUT M0 // System start flag LD M0 ANI T3 // Ensure the next timer has not reached OUT T0 K190 // T0 = 19.0 seconds (K190 means 19.0 x 100ms) ANI T0 OUT M1 // M1 = Green light phase LD T0 OUT T1 K20 // T1 = 2 seconds (20 x 100ms) ANI T1 OUT M2 // M2 = Green light blinking phase LD T1 OUT T2 K50 // T2 = 5.0 seconds (50 x 100ms) ANI T2 OUT M3 // …	[8, 5, 6]	[0.9993, 0.9992, 0.9981]	0.6258	1.0	0.0007	1.0	0.1217	1.0	9.84	4.83
qwen2.5-coder:7b	10	How to design a one-way traffic light system using Mitsubishi FX-series PLC (IL instruction list mode)? The system is started by button X0 and stopped by X1, with the sequence: green light for 25.0 seconds, green light blinking for 2 seconds, yellow light for 11.0 seconds, red light for 9.0 seconds, and then cycles again.	LD X000 // Start button OR M0 ANI X001 // Stop button OUT M0 // System start flag LD M0 ANI T3 // Ensure the next timer has not reached OUT T0 K250 // T0 = 25.0 seconds (K250 means 250 x 100ms) ANI T0 OUT M1 // M1 = Green light phase LD T0 OUT T1 K20 // T1 = 2 seconds (20 x 100ms) ANI T1 OUT M2 // M2 = Green light blinking phase LD T1 OUT T2 K110 // T2 = 11.0 seconds (110 x 100ms) ANI T2 OUT M3 /…	### Part One: Mitsubishi FX3U/FX3UC IL Instruction List Code ```il // Define the initial state of the traffic light LD X0 // Load the status of button X0 into M0 AND M0 // If X0 is ON (1), proceed to the next step; otherwise, halt // If X0 is OFF (0), the program will halt here. // Green Light for 25 seconds LD X0 // Load the status of button X0 into M0 AND M0 // If X0 is ON (1), proceed to the n…	```il LD X000 // Start button OR M0 ANI X001 // Stop button OUT M0 // System start flag LD M0 ANI T3 // Ensure the next timer has not reached OUT T0 K250 // T0 = 25.0 seconds (K250 means 250 x 100ms) ANI T0 OUT M1 // M1 = Green light phase LD T0 OUT T1 K20 // T1 = 2 seconds (20 x 100ms) ANI T1 OUT M2 // M2 = Green light blinking phase LD T1 OUT T2 K110 // T2 = 11.0 seconds (110 x 100ms) ANI T2 OU…	[17, 18, 15]	[0.9989, 0.9972, 0.9967]	0.5971	0.9909	0.0022	0.988	0.1135	0.9965	9.82	8.03
qwen2.5-coder:7b	11	How to design a one-way traffic light system using Mitsubishi FX-series PLC (IL instruction list mode)? The system is started by button X0 and stopped by X1, with the sequence: green light for 22.0 seconds, green light blinking for 2 seconds, yellow light for 11.0 seconds, red light for 6.0 seconds, and then cycles again.	LD X000 // Start button OR M0 ANI X001 // Stop button OUT M0 // System start flag LD M0 ANI T3 // Ensure the next timer has not reached OUT T0 K220 // T0 = 22.0 seconds (K220 means 220 x 100ms) ANI T0 OUT M1 // M1 = Green light phase LD T0 OUT T1 K20 // T1 = 2 seconds (20 x 100ms) ANI T1 OUT M2 // M2 = Green light blinking phase LD T1 OUT T2 K110 // T2 = 11.0 seconds (110 x 100ms) ANI T2 OUT M3 /…	### [Part One] - Mitsubishi FX3U/FX3UC IL Instruction List Code ```il LD X0 ; Load the status of input X0 (Start Button) OR X1 ; OR with the status of input X1 (Stop Button) LD 0 ; Load 0 (False) RAN 1 ; Random function to ensure the system starts with a green light CMP 0 ; Compare the result of the random function with 0 JMPIF 0, START_GREEN ; If the result is 0, jump to START_GREEN JMPIF 1, STA…	Certainly! Below is the complete IL program for a one-way traffic light system using Mitsubishi FX-series PLC (IL instruction list mode), with the specified sequence and comments: ### Part One: Mitsubishi FX3U/FX3UC IL Instruction List Code ```il LD X000 // Start button OR M0 ANI X001 // Stop button OUT M0 // System start flag LD M0 ANI T3 // Ensure the next timer has not reached OUT T0 K220 // T…	[14, 18, 12]	[1.0, 0.9989, 0.9973]	0.5968	0.572	0.0007	0.3154	0.1406	0.4504	9.62	14.21
qwen2.5-coder:7b	12	How to design a one-way traffic light system using Mitsubishi FX-series PLC (IL instruction list mode)? The system is started by button X0 and stopped by X1, with the sequence: green light for 25.0 seconds, green light blinking for 2 seconds, yellow light for 13.0 seconds, red light for 5.0 seconds, and then cycles again.	LD X000 // Start button OR M0 ANI X001 // Stop button OUT M0 // System start flag LD M0 ANI T3 // Ensure the next timer has not reached OUT T0 K250 // T0 = 25.0 seconds (K250 means 250 x 100ms) ANI T0 OUT M1 // M1 = Green light phase LD T0 OUT T1 K20 // T1 = 2 seconds (20 x 100ms) ANI T1 OUT M2 // M2 = Green light blinking phase LD T1 OUT T2 K130 // T2 = 13.0 seconds (130 x 100ms) ANI T2 OUT M3 /…	[Part One] - Mitsubishi FX3U/FX3UC IL Instruction List Code ```IL LD X0 ; Load the status of input X0 (start button) OR X1 ; OR with the status of input X1 (stop button) LD A ; Load the accumulator with the result of the OR operation AND #0x01 ; AND with 0x01 to isolate the status of the start button BRNE START ; Branch to START if the start button is pressed and stop button is not pressed ; STOP…	Certainly! Below is the complete IL program for the traffic light system with the specified timing: ```il LD X000 // Start button OR M0 ANI X001 // Stop button OUT M0 // System start flag LD M0 ANI T3 // Ensure the next timer has not reached OUT T0 K250 // T0 = 25.0 seconds (K250 means 250 x 100ms) ANI T0 OUT M1 // M1 = Green light phase LD T0 OUT T1 K20 // T1 = 2 seconds (20 x 100ms) ANI T1 OUT …	[17, 13, 15]	[0.999, 0.9975, 0.9965]	0.6437	0.8497	0.0037	0.2819	0.1283	0.4225	9.66	11.67
qwen2.5-coder:7b	13	How to design a one-way traffic light system using Mitsubishi FX-series PLC (IL instruction list mode)? The system is started by button X0 and stopped by X1, with the sequence: green light for 19.0 seconds, green light blinking for 2 seconds, yellow light for 12.0 seconds, red light for 7.0 seconds, and then cycles again.	LD X000 // Start button OR M0 ANI X001 // Stop button OUT M0 // System start flag LD M0 ANI T3 // Ensure the next timer has not reached OUT T0 K190 // T0 = 19.0 seconds (K190 means 190 x 100ms) ANI T0 OUT M1 // M1 = Green light phase LD T0 OUT T1 K20 // T1 = 2 seconds (20 x 100ms) ANI T1 OUT M2 // M2 = Green light blinking phase LD T1 OUT T2 K120 // T2 = 12.0 seconds (120 x 100ms) ANI T2 OUT M3 /…	[Part One] - Mitsubishi FX3U/FX3UC IL Instruction List Code ```il LD X0; ; Load the state of input X0 (start button) OR X1; ; OR with the state of input X1 (stop button) LD M2; ; Load the current mode (0 for STOP, 1 for RUN) OR M3; ; OR with the current sequence step JMP Q1; ; Jump to Q1 if any of the above conditions are true LD M2; ; Load the current mode AND #0x01; ; AND with 0x01 to check if …	```plaintext LD X000 // Start button OR M0 ANI X001 // Stop button OUT M0 // System start flag LD M0 ANI T3 // Ensure the next timer has not reached OUT T0 K190 // T0 = 19.0 seconds (K190 means 190 x 100ms) ANI T0 OUT M1 // M1 = Green light phase LD T0 OUT T1 K20 // T1 = 2 seconds (20 x 100ms) ANI T1 OUT M2 // M2 = Green light blinking phase LD T1 OUT T2 K120 // T2 = 12.0 seconds (120 x 100ms) AN…	[16, 12, 11]	[0.9986, 0.9975, 0.9984]	0.6489	0.9848	0.0021	0.2977	0.1504	0.442	9.74	13.5
qwen2.5-coder:7b	14	How to design a one-way traffic light system using Mitsubishi FX-series PLC (IL instruction list mode)? The system is started by button X0 and stopped by X1, with the sequence: green light for 22.0 seconds, green light blinking for 2 seconds, yellow light for 11.0 seconds, red light for 6.0 seconds, and then cycles again.	LD X000 // Start button OR M0 ANI X001 // Stop button OUT M0 // System start flag LD M0 ANI T3 // Ensure the next timer has not reached OUT T0 K220 // T0 = 22.0 seconds (K220 means 220 x 100ms) ANI T0 OUT M1 // M1 = Green light phase LD T0 OUT T1 K20 // T1 = 2 seconds (20 x 100ms) ANI T1 OUT M2 // M2 = Green light blinking phase LD T1 OUT T2 K110 // T2 = 11.0 seconds (110 x 100ms) ANI T2 OUT M3 /…	[Part One] - Mitsubishi FX3U/FX3UC IL Instruction List Code ```IL LD X0 OR X1 OUT Y0 LD X1 OUT Y1 LD X0 AND Y0 OUT Y2 LD X1 AND Y1 OUT Y3 LD T22 OUT Y4 LD T2 OUT Y5 LD T11 OUT Y6 LD T6 OUT Y7 LD X0 AND Y0 OUT Y8 LD X1 AND Y1 OUT Y9 LD X0 AND Y0 OUT Y10 LD X1 AND Y1 OUT Y11 LD X0 AND Y0 OUT Y12 LD X1 AND Y1 OUT Y13 LD X0 AND Y0 OUT Y14 LD X1 AND Y1 OUT Y15 LD X0 AND Y0 OUT Y16 LD X1 AND Y1 OUT Y17…	[Part One] - Mitsubishi FX3U/FX3UC IL Instruction List Code ```il LD X000 // Load button X000 (Start button) OR M0 // OR with flag M0 to set system start flag ANI X001 // AND with button X001 (Stop button) OUT M0 // Output to M0 to set system start flag LD M0 // Load system start flag ANI T3 // AND with timer T3 to ensure the next timer has not reached OUT T0 K220 // Set timer T0 to 22.0 seconds …	[11, 18, 12]	[1.0, 0.9989, 0.9973]	0.4361	0.7098	0.0031	0.1257	0.0743	0.3644	9.93	11.01
qwen2.5-coder:7b	15	How to design a one-way traffic light system using Mitsubishi FX-series PLC (IL instruction list mode)? The system is started by button X0 and stopped by X1, with the sequence: green light for 15.0 seconds, green light blinking for 2 seconds, yellow light for 11.0 seconds, red light for 8.0 seconds, and then cycles again.	LD X000 // Start button OR M0 ANI X001 // Stop button OUT M0 // System start flag LD M0 ANI T3 // Ensure the next timer has not reached OUT T0 K150 // T0 = 15.0 seconds (K150 means 150 x 100ms) ANI T0 OUT M1 // M1 = Green light phase LD T0 OUT T1 K20 // T1 = 2 seconds (20 x 100ms) ANI T1 OUT M2 // M2 = Green light blinking phase LD T1 OUT T2 K110 // T2 = 11.0 seconds (110 x 100ms) ANI T2 OUT M3 /…	[Part One] - Mitsubishi FX3U/FX3UC IL Instruction List Code ```il LD X0 ; Load the status of input X0 (Start button) AND T0 ; AND with timer T0 (start timer if start button is pressed) OR Y0 ; OR with output Y0 (Green light) OUT Y0 ; Output to Y0 (Green light on) LD T0 ; Load the value of timer T0 ADD T0, #15000 ; Add 15 seconds (15000 milliseconds) to the timer value OUT Y0 ; Output to Y0 (Green…	```plaintext LD X000 // Start button OR M0 ANI X001 // Stop button OUT M0 // System start flag LD M0 ANI T3 // Ensure the next timer has not reached OUT T0 K150 // T0 = 15.0 seconds (K150 means 150 x 100ms) ANI T0 OUT M1 // M1 = Green light phase LD T0 OUT T1 K20 // T1 = 2 seconds (20 x 100ms) ANI T1 OUT M2 // M2 = Green light blinking phase LD T1 OUT T2 K110 // T2 = 11.0 seconds (110 x 100ms) AN…	[18, 12, 10]	[0.9971, 0.9965, 0.9967]	0.6718	0.9849	0.0019	0.4614	0.1344	0.5958	9.28	10.89
qwen2.5-coder:7b	16	How to design a one-way traffic light system using Mitsubishi FX-series PLC (IL instruction list mode)? The system is started by button X0 and stopped by X1, with the sequence: green light for 22.0 seconds, green light blinking for 2 seconds, yellow light for 11.0 seconds, red light for 7.0 seconds, and then cycles again.	LD X000 // Start button OR M0 ANI X001 // Stop button OUT M0 // System start flag LD M0 ANI T3 // Ensure the next timer has not reached OUT T0 K220 // T0 = 22.0 seconds (K220 means 220 x 100ms) ANI T0 OUT M1 // M1 = Green light phase LD T0 OUT T1 K20 // T1 = 2 seconds (20 x 100ms) ANI T1 OUT M2 // M2 = Green light blinking phase LD T1 OUT T2 K110 // T2 = 11.0 seconds (110 x 100ms) ANI T2 OUT M3 /…	### Part One: Mitsubishi FX3U/FX3UC IL Instruction List Code ```il // Initialize variables LD 0 // Load 0 into Accumulator A MOV A, T0.0 // Move Accumulator A to Timer T0.0 MOV A, T1.0 // Move Accumulator A to Timer T1.0 MOV A, T2.0 // Move Accumulator A to Timer T2.0 MOV A, T3.0 // Move Accumulator A to Timer T3.0 MOV A, T4.0 // Move Accumulator A to Timer T4.0 // Main Loop LD X0 // Load the sta…	LD X000 // Start button OR M0 ANI X001 // Stop button OUT M0 // System start flag LD M0 ANI T3 // Ensure the next timer has not reached OUT T0 K220 // T0 = 22.0 seconds (K220 means 220 x 100ms) ANI T0 OUT M1 // M1 = Green light phase LD T0 OUT T1 K20 // T1 = 2 seconds (20 x 100ms) ANI T1 OUT M2 // M2 = Green light blinking phase LD T1 OUT T2 K110 // T2 = 11.0 seconds (110 x 100ms) ANI T2 OUT M3 /…	[11, 13, 15]	[0.9989, 0.9986, 0.9966]	0.5449	1.0	0.0021	1.0	0.1203	1.0	9.78	5.82
qwen2.5-coder:7b	17	How to design a one-way traffic light system using Mitsubishi FX-series PLC (IL instruction list mode)? The system is started by button X0 and stopped by X1, with the sequence: green light for 25.0 seconds, green light blinking for 2 seconds, yellow light for 11.0 seconds, red light for 5.0 seconds, and then cycles again.	LD X000 // Start button OR M0 ANI X001 // Stop button OUT M0 // System start flag LD M0 ANI T3 // Ensure the next timer has not reached OUT T0 K250 // T0 = 25.0 seconds (K250 means 250 x 100ms) ANI T0 OUT M1 // M1 = Green light phase LD T0 OUT T1 K20 // T1 = 2 seconds (20 x 100ms) ANI T1 OUT M2 // M2 = Green light blinking phase LD T1 OUT T2 K110 // T2 = 11.0 seconds (110 x 100ms) ANI T2 OUT M3 /…	### Part One: Mitsubishi FX3U/FX3UC IL Instruction List Code ```il LD X0 ; Load the status of switch X0 (Start Button) into the accumulator OUT Y0 ; If X0 is ON, turn on Y0 (Green Light) AND T0 ; Perform AND operation with T0 (Green Light Timer) OUT Y1 ; If T0 is ON, turn on Y1 (Green Light Blinking) AND T1 ; Perform AND operation with T1 (Green Light Blinking Timer) OUT Y2 ; If T1 is ON, turn on…	```il LD X000 // Load the status of start button X0 into the stack OR M0 // OR with the system start flag M0, setting M0 if X0 is active ANI X001 // AND with the status of stop button X1, clearing M0 if X1 is active OUT M0 // Output the system start flag M0 to control the system's operation LD M0 // Load the system start flag M0 into the stack ANI T3 // AND with the status of timer T3, ensuring t…	[12, 10, 15]	[0.999, 0.9989, 0.9959]	0.6208	0.8034	0.0026	0.1894	0.1298	0.5357	7.24	8.31
qwen2.5-coder:7b	18	How to design a one-way traffic light system using Mitsubishi FX-series PLC (IL instruction list mode)? The system is started by button X0 and stopped by X1, with the sequence: green light for 22.0 seconds, green light blinking for 2 seconds, yellow light for 10.0 seconds, red light for 8.0 seconds, and then cycles again.	LD X000 // Start button OR M0 ANI X001 // Stop button OUT M0 // System start flag LD M0 ANI T3 // Ensure the next timer has not reached OUT T0 K220 // T0 = 22.0 seconds (K220 means 220 x 100ms) ANI T0 OUT M1 // M1 = Green light phase LD T0 OUT T1 K20 // T1 = 2 seconds (20 x 100ms) ANI T1 OUT M2 // M2 = Green light blinking phase LD T1 OUT T2 K100 // T2 = 10.0 seconds (100 x 100ms) ANI T2 OUT M3 /…	[Part One] - Mitsubishi FX3U/FX3UC IL Instruction List Code ```il LD X0 ; Load the status of input X0 (Start button) AND T0 ; Logical AND with a timer flag T0 JZ END ; Jump to END if T0 is not set (button not pressed) LD X1 ; Load the status of input X1 (Stop button) AND T1 ; Logical AND with a timer flag T1 JZ START ; Jump to START if T1 is not set (button not pressed) LD T0 ; Load the status of…	```IL LD X000 // Load the state of button X000 (Start button) OR M0 // Perform OR operation with the current state of M0 (System start flag) ANI X001 // AND the result with the state of button X001 (Stop button) OUT M0 // Output the result to M0, setting it as the system start flag LD M0 // Load the state of M0 ANI T3 // AND with the current state of T3 to ensure the next timer has not reached OU…	[11, 15, 19]	[0.9989, 0.9971, 0.9989]	0.6476	0.786	0.0023	0.2316	0.1321	0.5708	10.08	7.19
qwen2.5-coder:7b	19	How to design a one-way traffic light system using Mitsubishi FX-series PLC (IL instruction list mode)? The system is started by button X0 and stopped by X1, with the sequence: green light for 22.0 seconds, green light blinking for 2 seconds, yellow light for 11.0 seconds, red light for 4.0 seconds, and then cycles again.	LD X000 // Start button OR M0 ANI X001 // Stop button OUT M0 // System start flag LD M0 ANI T3 // Ensure the next timer has not reached OUT T0 K220 // T0 = 22.0 seconds (K220 means 220 x 100ms) ANI T0 OUT M1 // M1 = Green light phase LD T0 OUT T1 K20 // T1 = 2 seconds (20 x 100ms) ANI T1 OUT M2 // M2 = Green light blinking phase LD T1 OUT T2 K110 // T2 = 11.0 seconds (110 x 100ms) ANI T2 OUT M3 /…	### Part One: Mitsubishi FX3U/FX3UC IL Instruction List Code ```il LD X0 ; Load the status of button X0 into M8000 AND M8000 ; AND with M8000 to ensure X0 is pressed OUT Y0 ; Turn on the green light OUT Y1 ; Turn off the yellow and red lights OUT Y2 ; Turn off the yellow and red lights OUT Y3 ; Turn off the yellow and red lights OUT Y4 ; Turn off the yellow and red lights LD T2200 ; Load the time…	[Part One] - Mitsubishi FX3U/FX3UC IL Instruction List Code ```IL LD X000 // Start button OR M0 ANI X001 // Stop button OUT M0 // System start flag LD M0 ANI T3 // Ensure the next timer has not reached OUT T0 K220 // T0 = 22.0 seconds (K220 means 220 x 100ms) ANI T0 OUT M1 // M1 = Green light phase LD T0 OUT T1 K20 // T1 = 2 seconds (20 x 100ms) ANI T1 OUT M2 // M2 = Green light blinking phase LD…	[11, 15, 18]	[0.999, 0.9969, 0.9989]	0.6575	0.9165	0.0042	0.4464	0.1201	0.5825	9.65	7.84
qwen2.5-coder:7b	20	How to use Mitsubishi FX-series PLC IL instruction list, through MOV / DECP and other instructions, to implement red, yellow, and green lights switching sequentially on a one-way road? Assume one full cycle is 45 seconds, and define conditions for red, yellow, and green phases. Use D0 for countdown control.	LD M8000 // Power ON detection bit (Always ON) MPS // Push current logic state to stack AND M8013 // 1s pulse, used as timing trigger DECP D0 // Countdown (decrease D0 by 1 per scan) MPP // Pop stack AND< D0 K0 // If D0 < 0, countdown is finished MOV K45 D0 // Reload 45 seconds LD M8000 MPS AND> D0 K18 // If D0 > 18, it's green phase OUT Y0 // Green light ON MRD // Read top of stack (without popp…	[Part One] - Mitsubishi FX3U/FX3UC IL Instruction List Code ```il LD D0 ; Load the value of D0 into the accumulator SUB 45 ; Subtract 45 from the accumulator (D0 = D0 - 45) BRN T1 ; Branch to label T1 if the accumulator is negative or zero MOV T0, 1 ; Move 1 to T0, indicating the green light is on BRN T2 ; Branch to label T2 MOV T1, 1 ; Move 1 to T1, indicating the yellow light is on BRN T3 ; Bra…	Certainly! Below is the complete IL program with line-by-line English comments for a Mitsubishi FX-series PLC using the FX3U or FX3UC series, where the traffic lights switch sequentially (red, yellow, green) with a full cycle of 45 seconds. ```il LD M8000 // Power ON detection bit (Always ON) MPS // Push current logic state to stack AND M8013 // 1s pulse, used as timing trigger DECP D0 // Countdo…	[22, 29, 23]	[1.0, 0.9997, 0.9996]	0.4919	0.6812	0.0052	0.2165	0.1258	0.3535	6.27	10.38
qwen2.5-coder:7b	21	How to use Mitsubishi FX-series PLC IL instruction list, through MOV / DECP and other instructions, to implement red, yellow, and green lights switching sequentially on a one-way road? Assume one full cycle is 48 seconds, and define conditions for red, yellow, and green phases. Use D0 for countdown control.	LD M8000 // Power ON detection bit (Always ON) MPS // Push current logic state to stack AND M8013 // 1s pulse, used as timing trigger DECP D0 // Countdown (decrease D0 by 1 per scan) MPP // Pop stack AND< D0 K0 // If D0 < 0, countdown is finished MOV K48 D0 // Reload 48 seconds LD M8000 MPS AND> D0 K16 // If D0 > 16, it's green phase OUT Y0 // Green light ON MRD // Read top of stack (without popp…	### Part One: Mitsubishi FX3U/FX3UC IL Instruction List Code ```plaintext LD D0 ; Load the value in D0 into M0 (Start Countdown) MOV D0, M0 ; Move the value in M0 to M1 (Copy Countdown) LD M0 ; Load the value in M0 (Countdown value) DECP ; Decrement M0 by 1 MOV M0, M1 ; Move the decremented value in M0 to M1 (Update Countdown) LD M1 ; Load the value in M1 (Countdown value) BZ T1 ; If M1 is zero, …	Sure, here is the complete IL program with line-by-line English comments for a Mitsubishi FX-series PLC: ```IL LD M8000 // Power ON detection bit (Always ON) MPS // Push current logic state to stack AND M8013 // 1s pulse, used as timing trigger DECP D0 // Countdown (decrease D0 by 1 per scan) MPP // Pop stack AND< D0 K0 // If D0 < 0, countdown is finished MOV K48 D0 // Reload 48 seconds LD M8000 …	[29, 23, 27]	[0.9998, 0.9995, 0.9996]	0.427	0.7966	0.0025	0.2314	0.0928	0.3744	6.48	10.21
qwen2.5-coder:7b	22	How to use Mitsubishi FX-series PLC IL instruction list, through MOV / DECP and other instructions, to implement red, yellow, and green lights switching sequentially on a one-way road? Assume one full cycle is 45 seconds, and define conditions for red, yellow, and green phases. Use D0 for countdown control.	LD M8000 // Power ON detection bit (Always ON) MPS // Push current logic state to stack AND M8013 // 1s pulse, used as timing trigger DECP D0 // Countdown (decrease D0 by 1 per scan) MPP // Pop stack AND< D0 K0 // If D0 < 0, countdown is finished MOV K45 D0 // Reload 45 seconds LD M8000 MPS AND> D0 K17 // If D0 > 17, it's green phase OUT Y0 // Green light ON MRD // Read top of stack (without popp…	[Part One] - Mitsubishi FX3U/FX3UC IL Instruction List Code ```il LD D0 ; Load the value of D0 into the accumulator. SUB 45 ; Subtract 1 from the value in the accumulator (countdown). BRN T1 ; If the result is negative, jump to T1 (end of countdown). OUT Y0 ; Output to the red light (Y0). DECP T2 ; Decrement T2 (yellow light timer). BRN T3 ; If T2 is zero, jump to T3 (end of yellow light). OUT Y1…	```plaintext LD M8000 // Power ON detection bit (Always ON) MPS // Push current logic state to stack AND M8013 // 1s pulse, used as timing trigger DECP D0 // Countdown (decrease D0 by 1 per scan) MPP // Pop stack AND< D0 K0 // If D0 < 0, countdown is finished MOV K45 D0 // Reload 45 seconds LD M8000 MPS AND> D0 K20 // If D0 > 20, it's green phase OUT Y0 // Green light ON MRD // Read top of stack …	[20, 29, 23]	[1.0, 0.9997, 0.9996]	0.4786	0.9629	0.0025	0.2928	0.1042	0.4615	7.54	10.65
qwen2.5-coder:7b	23	How to use Mitsubishi FX-series PLC IL instruction list, through MOV / DECP and other instructions, to implement red, yellow, and green lights switching sequentially on a one-way road? Assume one full cycle is 50 seconds, and define conditions for red, yellow, and green phases. Use D0 for countdown control.	LD M8000 // Power ON detection bit (Always ON) MPS // Push current logic state to stack AND M8013 // 1s pulse, used as timing trigger DECP D0 // Countdown (decrease D0 by 1 per scan) MPP // Pop stack AND< D0 K0 // If D0 < 0, countdown is finished MOV K50 D0 // Reload 50 seconds LD M8000 MPS AND> D0 K16 // If D0 > 16, it's green phase OUT Y0 // Green light ON MRD // Read top of stack (without popp…	[Part One] - Mitsubishi FX3U/FX3UC IL Instruction List Code ```il // Initialize the program LD 0 ; Load the value 0 into the data register D0 (D0 = 0) MOV D0, D10 ; Initialize D10 (Countdown timer) to 50 seconds MOV D10, D20 ; Initialize D20 (Initial countdown value) to 50 seconds // Main loop LAD 1 ; Start the main loop condition AND 1 ; Loop until the condition is met MOV D0, D30 ; Move countdo…	```il LD M8000 // Power ON detection bit (Always ON) MPS // Push current logic state to stack AND M8013 // 1s pulse, used as timing trigger DECP D0 // Countdown (decrease D0 by 1 per scan) MPP // Pop stack AND< D0 K0 // If D0 < 0, countdown is finished MOV K50 D0 // Reload 50 seconds LD M8000 MPS AND> D0 K25 // If D0 > 25, it's green phase OUT Y0 // Green light ON MRD // Read top of stack (withou…	[28, 24, 27]	[1.0, 0.9993, 0.9996]	0.4999	0.9709	0.0033	0.2826	0.0583	0.4419	9.64	10.33
qwen2.5-coder:7b	24	How to use Mitsubishi FX-series PLC IL instruction list, through MOV / DECP and other instructions, to implement red, yellow, and green lights switching sequentially on a one-way road? Assume one full cycle is 35 seconds, and define conditions for red, yellow, and green phases. Use D0 for countdown control.	LD M8000 // Power ON detection bit (Always ON) MPS // Push current logic state to stack AND M8013 // 1s pulse, used as timing trigger DECP D0 // Countdown (decrease D0 by 1 per scan) MPP // Pop stack AND< D0 K0 // If D0 < 0, countdown is finished MOV K35 D0 // Reload 35 seconds LD M8000 MPS AND> D0 K17 // If D0 > 17, it's green phase OUT Y0 // Green light ON MRD // Read top of stack (without popp…	### Part One: Mitsubishi FX3U/FX3UC IL Instruction List Code Below is a sample IL program for a Mitsubishi FX3U/FX3UC PLC that controls traffic lights (red, yellow, green) sequentially. This program assumes the following: - Red light is on for 20 seconds. - Yellow light is on for 5 seconds. - Green light is on for 10 seconds. - One full cycle is 35 seconds. ```il LD D0 DEC JG RED_LIGHT JL YELLOW_…	``` LD M8000 // Power ON detection bit (Always ON) MPS // Push current logic state to stack AND M8013 // 1s pulse, used as timing trigger DECP D0 // Countdown (decrease D0 by 1 per scan) MPP // Pop stack AND< D0 K0 // If D0 < 0, countdown is finished MOV K35 D0 // Reload 35 seconds LD M8000 MPS AND> D0 K17 // If D0 > 17, it's green phase OUT Y0 // Green light ON MRD // Read top of stack (without …	[25, 23, 20]	[0.9997, 0.9993, 0.9996]	0.4537	0.9662	0.0015	0.3987	0.0461	0.5476	9.85	9.53
qwen2.5-coder:7b	25	How to use Mitsubishi FX-series PLC IL instruction list, through MOV / DECP and other instructions, to implement red, yellow, and green lights switching sequentially on a one-way road? Assume one full cycle is 39 seconds, and define conditions for red, yellow, and green phases. Use D0 for countdown control.	LD M8000 // Power ON detection bit (Always ON) MPS // Push current logic state to stack AND M8013 // 1s pulse, used as timing trigger DECP D0 // Countdown (decrease D0 by 1 per scan) MPP // Pop stack AND< D0 K0 // If D0 < 0, countdown is finished MOV K39 D0 // Reload 39 seconds LD M8000 MPS AND> D0 K18 // If D0 > 18, it's green phase OUT Y0 // Green light ON MRD // Read top of stack (without popp…	### Part One: Mitsubishi FX3U/FX3UC IL Instruction List Code ```il LD D0 ; Load the value from D0 into the accumulator DECP ; Decrement the accumulator (D0 value) BRN END ; If the accumulator is not zero, branch to END MOV R0, #39 ; Move the value 39 into R0 (initialize countdown for red light) OUT Y0 ; Turn on the red light (output to Y0) DECP ; Decrement the accumulator (R0 value) BRN END ; If …	```plaintext LD M8000 // Power ON detection bit (Always ON) MPS // Push current logic state to stack AND M8013 // 1s pulse, used as timing trigger DECP D0 // Countdown (decrease D0 by 1 per scan) MPP // Pop stack AND< D0 K0 // If D0 < 0, countdown is finished MOV K39 D0 // Reload 39 seconds LD M8000 MPS AND> D0 K19 // If D0 > 19, it's green phase OUT Y0 // Green light ON MRD // Read top of stack …	[29, 24, 27]	[0.9998, 0.9997, 0.9995]	0.4481	0.966	0.0036	0.2921	0.1006	0.456	8.03	10.47
qwen2.5-coder:7b	26	How to use Mitsubishi FX-series PLC IL instruction list, through MOV / DECP and other instructions, to implement red, yellow, and green lights switching sequentially on a one-way road? Assume one full cycle is 45 seconds, and define conditions for red, yellow, and green phases. Use D0 for countdown control.	LD M8000 // Power ON detection bit (Always ON) MPS // Push current logic state to stack AND M8013 // 1s pulse, used as timing trigger DECP D0 // Countdown (decrease D0 by 1 per scan) MPP // Pop stack AND< D0 K0 // If D0 < 0, countdown is finished MOV K45 D0 // Reload 45 seconds LD M8000 MPS AND> D0 K15 // If D0 > 15, it's green phase OUT Y0 // Green light ON MRD // Read top of stack (without popp…	[Part One] - Mitsubishi FX3U/FX3UC IL Instruction List Code ```il LD D0 ; Load the value from D0 into the accumulator CMP 45 ; Compare the value in the accumulator with 45 BRN NOT_RED ; If the value is not less than 45, branch to NOT_RED ; RED PHASE MOV 1, Y0 ; Turn on red light (Y0) MOV 0, Y1 ; Turn off yellow light (Y1) MOV 0, Y2 ; Turn off green light (Y2) DECP D0 ; Decrement D0 by 1 BR RED_PH…	```plaintext LD M8000 // Power ON detection bit (Always ON) MPS // Push current logic state to stack AND M8013 // 1s pulse, used as timing trigger DECP D0 // Countdown (decrease D0 by 1 per scan) MPP // Pop stack AND< D0 K0 // If D0 < 0, countdown is finished MOV K45 D0 // Reload 45 seconds LD M8000 MPS AND> D0 K20 // If D0 > 20, it's green phase OUT Y0 // Green light ON MRD // Read top of stack …	[20, 29, 23]	[1.0, 0.9997, 0.9996]	0.4874	0.9608	0.0034	0.3108	0.119	0.475	8.34	10.81
qwen2.5-coder:7b	27	How to use Mitsubishi FX-series PLC IL instruction list, through MOV / DECP and other instructions, to implement red, yellow, and green lights switching sequentially on a one-way road? Assume one full cycle is 40 seconds, and define conditions for red, yellow, and green phases. Use D0 for countdown control.	LD M8000 // Power ON detection bit (Always ON) MPS // Push current logic state to stack AND M8013 // 1s pulse, used as timing trigger DECP D0 // Countdown (decrease D0 by 1 per scan) MPP // Pop stack AND< D0 K0 // If D0 < 0, countdown is finished MOV K40 D0 // Reload 40 seconds LD M8000 MPS AND> D0 K18 // If D0 > 18, it's green phase OUT Y0 // Green light ON MRD // Read top of stack (without popp…	### Part One - Mitsubishi FX3U/FX3UC IL Instruction List Code ```il LD D0 ; Load the value in D0 into the accumulator CMP 40 ; Compare the value in the accumulator with 40 JG GreenLight ; If the accumulator is greater than 40, jump to GreenLight LD D0 ; Load the value in D0 into the accumulator CMP 30 ; Compare the value in the accumulator with 30 JG YellowLight ; If the accumulator is greater th…	```plaintext LD M8000 // Power ON detection bit (Always ON) MPS // Push current logic state to stack AND M8013 // 1s pulse, used as timing trigger DECP D0 // Countdown (decrease D0 by 1 per scan) MPP // Pop stack AND< D0 K0 // If D0 < 0, countdown is finished MOV K40 D0 // Reload 40 seconds LD M8000 MPS AND> D0 K16 // If D0 > 16, it's green phase OUT Y0 // Green light ON MRD // Read top of stack …	[20, 23, 25]	[0.9997, 0.9996, 0.9995]	0.4014	0.9827	0.0027	0.8457	0.0969	0.9306	9.79	7.34
qwen2.5-coder:7b	28	How to use Mitsubishi FX-series PLC IL instruction list, through MOV / DECP and other instructions, to implement red, yellow, and green lights switching sequentially on a one-way road? Assume one full cycle is 50 seconds, and define conditions for red, yellow, and green phases. Use D0 for countdown control.	LD M8000 // Power ON detection bit (Always ON) MPS // Push current logic state to stack AND M8013 // 1s pulse, used as timing trigger DECP D0 // Countdown (decrease D0 by 1 per scan) MPP // Pop stack AND< D0 K0 // If D0 < 0, countdown is finished MOV K50 D0 // Reload 50 seconds LD M8000 MPS AND> D0 K17 // If D0 > 17, it's green phase OUT Y0 // Green light ON MRD // Read top of stack (without popp…	[Part One] - Mitsubishi FX3U/FX3UC IL Instruction List Code ```il LD D0 ; Load the value from D0 into the accumulator SUB #50 ; Subtract 50 from the value in the accumulator OUT Y0 ; Output the result to Y0 (Red light) OUT Y1 ; Output the result to Y1 (Yellow light) OUT Y2 ; Output the result to Y2 (Green light) LD D0 ; Load the value from D0 into the accumulator SUB #50 ; Subtract 50 from the va…	[Part One] - Mitsubishi FX3U/FX3UC IL Instruction List Code ```IL LD M8000 // Power ON detection bit (Always ON) MPS // Push current logic state to stack AND M8013 // 1s pulse, used as timing trigger DECP D0 // Countdown (decrease D0 by 1 per scan) MPP // Pop stack AND< D0 K0 // If D0 < 0, countdown is finished MOV K50 D0 // Reload 50 seconds LD M8000 MPS AND> D0 K17 // If D0 > 17, it's green pha…	[23, 24, 27]	[1.0, 0.9993, 0.9996]	0.3248	0.9101	0.0022	0.2962	0.1069	0.447	7.72	11.4
qwen2.5-coder:7b	29	How to use Mitsubishi FX-series PLC IL instruction list, through MOV / DECP and other instructions, to implement red, yellow, and green lights switching sequentially on a one-way road? Assume one full cycle is 38 seconds, and define conditions for red, yellow, and green phases. Use D0 for countdown control.	LD M8000 // Power ON detection bit (Always ON) MPS // Push current logic state to stack AND M8013 // 1s pulse, used as timing trigger DECP D0 // Countdown (decrease D0 by 1 per scan) MPP // Pop stack AND< D0 K0 // If D0 < 0, countdown is finished MOV K38 D0 // Reload 38 seconds LD M8000 MPS AND> D0 K20 // If D0 > 20, it's green phase OUT Y0 // Green light ON MRD // Read top of stack (without popp…	[Part One] - Mitsubishi FX3U/FX3UC IL Instruction List Code ``` ; Mitsubishi FX3U/FX3UC IL Instruction List Code for Sequential Traffic Light Control ; Initialize D0 with the countdown value for a full cycle (38 seconds) LD D0, 38 MOV D0, D1 ; Copy the countdown value to D1 for control ; Label for the start of the cycle CYCLE_START: ; Red light phase (5 seconds) LD D0, 5 MOV D0, D1 ; Reset D1 cou…	```IL LD M8000 // Power ON detection bit (Always ON) MPS // Push current logic state to stack AND M8013 // 1s pulse, used as timing trigger DECP D0 // Countdown (decrease D0 by 1 per scan) MPP // Pop stack AND< D0 K0 // If D0 < 0, countdown is finished MOV K38 D0 // Reload 38 seconds LD M8000 MPS AND> D0 K18 // If D0 > 18, it's green phase OUT Y0 // Green light ON MRD // Read top of stack (withou…	[21, 25, 20]	[0.9998, 0.9998, 0.9997]	0.5122	0.9671	0.0018	0.349	0.1044	0.4958	9.58	9.59
qwen2.5-coder:7b	30	How to use Mitsubishi FX-series PLC IL instruction list and the DECO instruction to control a bidirectional red-yellow-green light cycle? Assume input X000, outputs Y000~Y005, and use M1~M16, M100, M101, T1~T6, and D1 to implement phase switching.	LD M8000 ; PLC startup pulse DECO D1 M10 K6 ; Decode D1 to control a 7-state cycle (M10~M16 ON) LD X000 ; When emergency stop input X000 is activated RST D1 ; Reset data register D1 ZRST M10 M16 ; Reset state relays M10~M16 ZRST M100 M101 ; Reset red light control relays M100~M101 LD M10 ; Start green light timing relay M10 AND M1 ; When M1 condition is true MOV K1 D1 ; Write K1 to D1 to switch t…	[Part One] - Mitsubishi FX3U/FX3UC IL Instruction List Code ```il LD M100 ; Load the value of M100 into the accumulator OUT Y000 ; Output the value of the accumulator to Y000 (Red light) OUT Y001 ; Output the value of the accumulator to Y001 (Red light) OUT Y002 ; Output the value of the accumulator to Y002 (Red light) OUT Y003 ; Output the value of the accumulator to Y003 (Red light) OUT Y004 ; …	```plaintext LD M8000 ; PLC startup pulse DECO D1 M10 K6 ; Decode D1 to control a 7-state cycle (M10~M16 ON) LD X000 ; When emergency stop input X000 is activated RST D1 ; Reset data register D1 ZRST M10 M16 ; Reset state relays M10~M16 ZRST M100 M101 ; Reset red light control relays M100~M101 LD M10 ; Start green light timing relay M10 AND M1 ; When M1 condition is true MOV K1 D1 ; Write K1 to D…	[31, 32, 33]	[1.0, 1.0, 1.0]	0.5747	0.9865	0.0114	0.7645	0.1204	0.8735	6.04	14.79
qwen2.5-coder:7b	31	How to use Mitsubishi FX-series PLC IL instruction list and the DECO instruction to control a bidirectional red-yellow-green light cycle? Assume input X000, outputs Y000~Y005, and use M1~M16, M100, M101, T1~T6, and D1 to implement phase switching.	LD M8000 ; PLC startup pulse DECO D1 M10 K6 ; Decode D1 to control a 7-state cycle (M10~M16 ON) LD X000 ; When emergency stop input X000 is activated RST D1 ; Reset data register D1 ZRST M10 M16 ; Reset state relays M10~M16 ZRST M100 M101 ; Reset red light control relays M100~M101 LD M10 ; Start green light timing relay M10 AND M1 ; When M1 condition is true MOV K1 D1 ; Write K1 to D1 to switch t…	### Part One: Mitsubishi FX3U/FX3UC IL Instruction List Code ```il ; Mitsubishi FX3U/FX3UC IL Instruction List Code for Controlling a Bidirectional Red-Yellow-Green Light Cycle LD X000 ; Load the value from input X000 into the accumulator (Acc) OUT Y000 ; Set output Y000 high if Acc is high OUT Y001 ; Set output Y001 high if Acc is high OUT Y002 ; Set output Y002 high if Acc is high OUT Y003 ; Se…	LD M8000 ; PLC startup pulse DECO D1 M10 K6 ; Decode D1 to control a 7-state cycle (M10~M16 ON) LD X000 ; When emergency stop input X000 is activated RST D1 ; Reset data register D1 ZRST M10 M16 ; Reset state relays M10~M16 ZRST M100 M101 ; Reset red light control relays M100~M101 LD M10 ; Start green light timing relay M10 AND M1 ; When M1 condition is true MOV K1 D1 ; Write K1 to D1 to switch t…	[30, 32, 33]	[1.0, 1.0, 1.0]	0.5432	0.9994	0.0089	0.9562	0.1012	0.9821	9.79	10.64
qwen2.5-coder:7b	32	How to use Mitsubishi FX-series PLC IL instruction list and the DECO instruction to control a bidirectional red-yellow-green light cycle? Assume input X000, outputs Y000~Y005, and use M1~M16, M100, M101, T1~T6, and D1 to implement phase switching.	LD M8000 ; PLC startup pulse DECO D1 M10 K6 ; Decode D1 to control a 7-state cycle (M10~M16 ON) LD X000 ; When emergency stop input X000 is activated RST D1 ; Reset data register D1 ZRST M10 M16 ; Reset state relays M10~M16 ZRST M100 M101 ; Reset red light control relays M100~M101 LD M10 ; Start green light timing relay M10 AND M1 ; When M1 condition is true MOV K1 D1 ; Write K1 to D1 to switch t…	### Part One - Mitsubishi FX3U/FX3UC IL Instruction List Code ```il // Initialize variables LD 0, D1 // Set initial phase to 0 OUT Y000 // Initialize output to red light (Y000) // Main loop MAIN: LD D1 // Load current phase AND 0, D1 // Check if phase is 0 (Red) OUT Y000 // Red light on OUT Y001 // Yellow light off OUT Y002 // Green light off OUT Y003 // Bidirectional light off DECO 0, T1 // Set …	```plaintext LD M8000 ; PLC startup pulse DECO D1 M10 K6 ; Decode D1 to control a 7-state cycle (M10~M16 ON) LD X000 ; When emergency stop input X000 is activated RST D1 ; Reset data register D1 ZRST M10 M16 ; Reset state relays M10~M16 ZRST M100 M101 ; Reset red light control relays M100~M101 LD M10 ; Start green light timing relay M10 AND M1 ; When M1 condition is true MOV K1 D1 ; Write K1 to D…	[30, 31, 33]	[1.0, 1.0, 1.0]	0.6429	0.9874	0.008	0.8175	0.1914	0.9098	9.59	12.63
qwen2.5-coder:7b	33	How to use Mitsubishi FX-series PLC IL instruction list and the DECO instruction to control a bidirectional red-yellow-green light cycle? Assume input X000, outputs Y000~Y005, and use M1~M16, M100, M101, T1~T6, and D1 to implement phase switching.	LD M8000 ; PLC startup pulse DECO D1 M10 K6 ; Decode D1 to control a 7-state cycle (M10~M16 ON) LD X000 ; When emergency stop input X000 is activated RST D1 ; Reset data register D1 ZRST M10 M16 ; Reset state relays M10~M16 ZRST M100 M101 ; Reset red light control relays M100~M101 LD M10 ; Start green light timing relay M10 AND M1 ; When M1 condition is true MOV K1 D1 ; Write K1 to D1 to switch t…	### Part One: Mitsubishi FX3U/FX3UC IL Instruction List Code Below is an example of an IL (Instruction List) program for controlling a bidirectional red-yellow-green light cycle using a Mitsubishi FX3U/FX3UC PLC. The program will control outputs Y000 to Y005 based on inputs X000 and switch between phases using timers and counters. ```il ; Initialize counters and timers LD M100; ; Set M100 to 1 (i…	LD M8000 ; PLC startup pulse DECO D1 M10 K6 ; Decode D1 to control a 7-state cycle (M10~M16 ON) LD X000 ; When emergency stop input X000 is activated RST D1 ; Reset data register D1 ZRST M10 M16 ; Reset state relays M10~M16 ZRST M100 M101 ; Reset red light control relays M100~M101 LD M10 ; Start green light timing relay M10 AND M1 ; When M1 condition is true MOV K1 D1 ; Write K1 to D1 to switch t…	[30, 31, 32]	[1.0, 1.0, 1.0]	0.6064	0.9986	0.0122	0.9342	0.1511	0.9732	9.81	14.63
qwen2.5-coder:7b	34	How to use Mitsubishi FX-series PLC IL instruction list and the DECO instruction to control a bidirectional red-yellow-green light cycle? Assume input X000, outputs Y000~Y005, and use M1~M16, M100, M101, T1~T6, and D1 to implement phase switching.	LD M8000 ; PLC startup pulse DECO D1 M10 K6 ; Decode D1 to control a 7-state cycle (M10~M16 ON) LD X000 ; When emergency stop input X000 is activated RST D1 ; Reset data register D1 ZRST M10 M16 ; Reset state relays M10~M16 ZRST M100 M101 ; Reset red light control relays M100~M101 LD M10 ; Start green light timing relay M10 AND M1 ; When M1 condition is true MOV K1 D1 ; Write K1 to D1 to switch t…	### Part One: Mitsubishi FX3U/FX3UC IL Instruction List Code ```IL LD X000 ; Load the value of X000 into the accumulator AND X000 ; Perform AND operation with itself (no change in the accumulator) OUT Y000 ; Output the value of the accumulator to Y000 (initially, Y000 should be off) LD X000 ; Load the value of X000 into the accumulator AND X000 ; Perform AND operation with itself (no change in th…	### Part One: Mitsubishi FX3U/FX3UC IL Instruction List Code ```il LD M8000 ; PLC startup pulse DECO D1 M10 K6 ; Decode D1 to control a 7-state cycle (M10~M16 ON) LD X000 ; When emergency stop input X000 is activated RST D1 ; Reset data register D1 ZRST M10 M16 ; Reset state relays M10~M16 ZRST M100 M101 ; Reset red light control relays M100~M101 LD M10 ; Start green light timing relay M10 AND M1…	[30, 31, 32]	[1.0, 1.0, 1.0]	0.424	0.9263	0.0123	0.804	0.0918	0.9005	9.63	10.91
qwen2.5-coder:7b	35	How to use Mitsubishi FX-series PLC IL instruction list and the DECO instruction to control a bidirectional red-yellow-green light cycle? Assume input X000, outputs Y000~Y005, and use M1~M16, M100, M101, T1~T6, and D1 to implement phase switching.	LD M8000 ; PLC startup pulse DECO D1 M10 K6 ; Decode D1 to control a 7-state cycle (M10~M16 ON) LD X000 ; When emergency stop input X000 is activated RST D1 ; Reset data register D1 ZRST M10 M16 ; Reset state relays M10~M16 ZRST M100 M101 ; Reset red light control relays M100~M101 LD M10 ; Start green light timing relay M10 AND M1 ; When M1 condition is true MOV K1 D1 ; Write K1 to D1 to switch t…	### [Part One] - Mitsubishi FX3U/FX3UC IL Instruction List Code ```plaintext LD X000 ; Load input X000 into the accumulator (Acc). OUT Y000 ; Set output Y000 to ON (assuming X000 is the start button). OUT Y001 ; Set output Y001 to ON (initial green light). OUT Y002 ; Set output Y002 to OFF (initial yellow light). OUT Y003 ; Set output Y003 to OFF (initial red light). OUT Y004 ; Set output Y004 to…	```plaintext LD M8000 ; PLC startup pulse DECO D1 M10 K6 ; Decode D1 to control a 7-state cycle (M10~M16 ON) LD X000 ; When emergency stop input X000 is activated RST D1 ; Reset data register D1 ZRST M10 M16 ; Reset state relays M10~M16 ZRST M100 M101 ; Reset red light control relays M100~M101 LD M10 ; Start green light timing relay M10 AND M1 ; When M1 condition is true MOV K1 D1 ; Write K1 to D…	[30, 31, 32]	[1.0, 1.0, 1.0]	0.5433	0.9847	0.0112	0.9521	0.1649	0.981	9.64	9.41
qwen2.5-coder:7b	36	How to use Mitsubishi FX-series PLC IL instruction list and the DECO instruction to control a bidirectional red-yellow-green light cycle? Assume input X000, outputs Y000~Y005, and use M1~M16, M100, M101, T1~T6, and D1 to implement phase switching.	LD M8000 ; PLC startup pulse DECO D1 M10 K6 ; Decode D1 to control a 7-state cycle (M10~M16 ON) LD X000 ; When emergency stop input X000 is activated RST D1 ; Reset data register D1 ZRST M10 M16 ; Reset state relays M10~M16 ZRST M100 M101 ; Reset red light control relays M100~M101 LD M10 ; Start green light timing relay M10 AND M1 ; When M1 condition is true MOV K1 D1 ; Write K1 to D1 to switch t…	### Part One: Mitsubishi FX3U/FX3UC IL Instruction List Code Below is a complete IL program for controlling a bidirectional red-yellow-green light cycle using a Mitsubishi FX3U/FX3UC PLC. The program uses the DECO instruction to manage the timing and phase switching. ```il ; Initialize variables and constants LD M100 ; M100 - Enable Flag LD M101 ; M101 - Direction Flag (0 for forward, 1 for rever…	```plaintext LD M8000 ; PLC startup pulse DECO D1 M10 K6 ; Decode D1 to control a 7-state cycle (M10~M16 ON) LD X000 ; When emergency stop input X000 is activated RST D1 ; Reset data register D1 ZRST M10 M16 ; Reset state relays M10~M16 ZRST M100 M101 ; Reset red light control relays M100~M101 LD M10 ; Start green light timing relay M10 AND M1 ; When M1 condition is true MOV K1 D1 ; Write K1 to D…	[30, 31, 32]	[1.0, 1.0, 1.0]	0.7025	0.9821	0.0148	0.7971	0.2023	0.9006	9.77	10.74
qwen2.5-coder:7b	37	How to use Mitsubishi FX-series PLC IL instruction list and the DECO instruction to control a bidirectional red-yellow-green light cycle? Assume input X000, outputs Y000~Y005, and use M1~M16, M100, M101, T1~T6, and D1 to implement phase switching.	LD M8000 ; PLC startup pulse DECO D1 M10 K6 ; Decode D1 to control a 7-state cycle (M10~M16 ON) LD X000 ; When emergency stop input X000 is activated RST D1 ; Reset data register D1 ZRST M10 M16 ; Reset state relays M10~M16 ZRST M100 M101 ; Reset red light control relays M100~M101 LD M10 ; Start green light timing relay M10 AND M1 ; When M1 condition is true MOV K1 D1 ; Write K1 to D1 to switch t…	### Part One - Mitsubishi FX3U/FX3UC IL Instruction List Code ```il ; Initialize the program LD M100 ; Load M100 into accumulator A OUT Y000 ; Turn on red light Y000 OUT Y001 ; Turn off yellow light Y001 OUT Y002 ; Turn off green light Y002 OUT Y003 ; Turn off additional light Y003 OUT Y004 ; Turn off additional light Y004 OUT Y005 ; Turn off additional light Y005 MOV M101, M1 ; Move the value fr…	```plaintext LD M8000 ; PLC startup pulse DECO D1 M10 K6 ; Decode D1 to control a 7-state cycle (M10~M16 ON) LD X000 ; When emergency stop input X000 is activated RST D1 ; Reset data register D1 ZRST M10 M16 ; Reset state relays M10~M16 ZRST M100 M101 ; Reset red light control relays M100~M101 LD M10 ; Start green light timing relay M10 AND M1 ; When M1 condition is true MOV K1 D1 ; Write K1 to D…	[30, 31, 32]	[1.0, 1.0, 1.0]	0.5436	0.9857	0.0167	0.8096	0.1171	0.9066	9.79	11.72
qwen2.5-coder:7b	38	How to use Mitsubishi FX-series PLC IL instruction list and the DECO instruction to control a bidirectional red-yellow-green light cycle? Assume input X000, outputs Y000~Y005, and use M1~M16, M100, M101, T1~T6, and D1 to implement phase switching.	LD M8000 ; PLC startup pulse DECO D1 M10 K6 ; Decode D1 to control a 7-state cycle (M10~M16 ON) LD X000 ; When emergency stop input X000 is activated RST D1 ; Reset data register D1 ZRST M10 M16 ; Reset state relays M10~M16 ZRST M100 M101 ; Reset red light control relays M100~M101 LD M10 ; Start green light timing relay M10 AND M1 ; When M1 condition is true MOV K1 D1 ; Write K1 to D1 to switch t…	### Part One - Mitsubishi FX3U/FX3UC IL Instruction List Code ```il ; Mitsubishi FX3U/FX3UC IL Instruction List Code for Red-Yellow-Green Light Cycle ; Inputs: X000 (Start Button) ; Outputs: Y000 (Red), Y001 (Yellow), Y002 (Green), Y003 (Red), Y004 (Yellow), Y005 (Green) ; Memory Variables: M1~M16, M100, M101, T1~T6, D1 ; Initialize all outputs to OFF LD M100 ; Load M100 to set all outputs to OFF…	Certainly! Below is the complete IL program for controlling a bidirectional red-yellow-green light cycle using a Mitsubishi FX-series PLC. The program includes line-by-line English comments to explain each step. ```plaintext LD M8000 ; PLC startup pulse DECO D1 M10 K6 ; Decode D1 to control a 7-state cycle (M10~M16 ON) LD X000 ; When emergency stop input X000 is activated RST D1 ; Reset data regi…	[30, 31, 32]	[1.0, 1.0, 1.0]	0.6042	0.7216	0.0147	0.7791	0.1537	0.881	9.84	11.93
qwen2.5-coder:7b	39	How to use Mitsubishi FX-series PLC IL instruction list and the DECO instruction to control a bidirectional red-yellow-green light cycle? Assume input X000, outputs Y000~Y005, and use M1~M16, M100, M101, T1~T6, and D1 to implement phase switching.	LD M8000 ; PLC startup pulse DECO D1 M10 K6 ; Decode D1 to control a 7-state cycle (M10~M16 ON) LD X000 ; When emergency stop input X000 is activated RST D1 ; Reset data register D1 ZRST M10 M16 ; Reset state relays M10~M16 ZRST M100 M101 ; Reset red light control relays M100~M101 LD M10 ; Start green light timing relay M10 AND M1 ; When M1 condition is true MOV K1 D1 ; Write K1 to D1 to switch t…	[Part One] - Mitsubishi FX3U/FX3UC IL Instruction List Code ```il ; Declare variables and constants LD M100 ; Load M100 into accumulator OUT M100 ; Output the value of accumulator to M100 LD M101 ; Load M101 into accumulator OUT M101 ; Output the value of accumulator to M101 LD M1 ; Load M1 into accumulator OUT M1 ; Output the value of accumulator to M1 LD M2 ; Load M2 into accumulator OUT M2 ; O…	LD M8000 ; PLC startup pulse DECO D1 M10 K6 ; Decode D1 to control a 7-state cycle (M10~M16 ON) LD X000 ; When emergency stop input X000 is activated RST D1 ; Reset data register D1 ZRST M10 M16 ; Reset state relays M10~M16 ZRST M100 M101 ; Reset red light control relays M100~M101 LD M10 ; Start green light timing relay M10 AND M1 ; When M1 condition is true MOV K1 D1 ; Write K1 to D1 to switch t…	[30, 31, 32]	[1.0, 1.0, 1.0]	0.2981	0.9964	0.0162	0.9342	0.1306	0.9732	9.79	12.26
qwen2.5-coder:7b	40	How to use Mitsubishi FX-series PLC IL instruction list to design a bidirectional traffic light control logic? Assume both North-South and East-West directions have green, yellow, and red light cycles, and there is a 2-second blinking warning before the green light ends.	LD X000 // Start button OR M0 ANI X001 // Stop button OUT M0 // System start flag LD M0 ANI T7 // Ensure not yet reached final timer OUT T0 K150 // T0 = 15.0 sec ANI T0 OUT M1 // M1 = North-South green phase LD T0 OUT T1 K20 // T1 = 2 sec ANI T1 OUT M2 // M2 = North-South green blinking phase LD T1 OUT T2 K40 // T2 = 4.0 sec ANI T2 OUT M3 // M3 = North-South yellow phase LD T2 OUT T3 K40 // T3 = …	### Part One: Mitsubishi FX3U/FX3UC IL Instruction List Code Below is a sample IL program designed to control a bidirectional traffic light system with the specified requirements. Each line is accompanied by a comment explaining its function. ```il LD R0 ; Load the current time into register R0 AND T100 ; AND with the 100ms timer (T100) to get the 100ms pulse OUT Y0 ; Output the green light for N…	```il LD X000 // Load Start button (Input X000) OR M0 // OR with M0 to set M0 if Start button is pressed ANI X001 // AND with Stop button (Input X001) OUT M0 // Output M0, which is the System start flag LD M0 ANI T7 // Ensure the system has not yet reached the final timer OUT T0 K180 // Set timer T0 to 180 seconds (3 minutes) ANI T0 OUT M1 // M1 = North-South green phase LD T0 OUT T1 K20 // Set t…	[41, 42, 43]	[1.0, 1.0, 1.0]	0.5387	0.8546	0.0025	0.3608	0.1853	0.5661	9.63	11.74
qwen2.5-coder:7b	41	How to use Mitsubishi FX-series PLC IL instruction list to design a bidirectional traffic light control logic? Assume both North-South and East-West directions have green, yellow, and red light cycles, and there is a 2-second blinking warning before the green light ends.	LD X000 // Start button OR M0 ANI X001 // Stop button OUT M0 // System start flag LD M0 ANI T7 // Ensure not yet reached final timer OUT T0 K90 // T0 = 9.0 sec ANI T0 OUT M1 // M1 = North-South green phase LD T0 OUT T1 K20 // T1 = 2 sec ANI T1 OUT M2 // M2 = North-South green blinking phase LD T1 OUT T2 K50 // T2 = 5.0 sec ANI T2 OUT M3 // M3 = North-South yellow phase LD T2 OUT T3 K30 // T3 = 3.…	### Part One: Mitsubishi FX3U/FX3UC IL Instruction List Code ```IL ; Mitsubishi FX3U/FX3UC IL Instruction List Code for a Bidirectional Traffic Light Control System LD I0.0 ; Load the input from I0.0 to M0.0 (North-South direction red light) AND M0.0 ; AND operation to check if North-South red light is on JUMP NOT NS_RED_OFF ; Jump to NS_RED_OFF if North-South red light is on LD I0.1 ; Load the i…	```il LD X000 // Load the state of start button (X000) into accumulator OR M0 // OR the accumulator with the system start flag (M0) ANI X001 // AND the accumulator with the stop button (X001) OUT M0 // Output the result to the system start flag (M0) LD M0 ANI T7 // Ensure not yet reached final timer OUT T0 K150 // T0 = 15.0 sec ANI T0 OUT M1 // M1 = North-South green phase LD T0 OUT T1 K20 // T1 …	[40, 42, 43]	[1.0, 1.0, 1.0]	0.4859	0.8835	0.0088	0.422	0.1567	0.6223	9.71	13.04
qwen2.5-coder:7b	42	How to use Mitsubishi FX-series PLC IL instruction list to design a bidirectional traffic light control logic? Assume both North-South and East-West directions have green, yellow, and red light cycles, and there is a 2-second blinking warning before the green light ends.	LD X000 // Start button OR M0 ANI X001 // Stop button OUT M0 // System start flag LD M0 ANI T7 // Ensure not yet reached final timer OUT T0 K170 // T0 = 17.0 sec ANI T0 OUT M1 // M1 = North-South green phase LD T0 OUT T1 K20 // T1 = 2 sec ANI T1 OUT M2 // M2 = North-South green blinking phase LD T1 OUT T2 K40 // T2 = 4.0 sec ANI T2 OUT M3 // M3 = North-South yellow phase LD T2 OUT T3 K10 // T3 = …	### Part One: Mitsubishi FX3U/FX3UC IL Instruction List Code ```il ; MELDUNG: 11-001 ; DATE: 2023-04-01 ; AUTHOR: Qwen ; DESCRIPTION: Bidirectional Traffic Light Control Logic using Mitsubishi FX3U/FX3UC IL ; Define constants LDI 0 MOV T0 ; T0 = 0 (Green time) LDI 1 MOV T1 ; T1 = 1 (Yellow time) LDI 2 MOV T2 ; T2 = 2 (Red time) ; Initialize timer states LDI 0 MOV T3 ; T3 = 0 (North-South Green) M…	**Part One - Mitsubishi FX3U/FX3UC IL Instruction List Code** ```il LD X000 // Start button OR M0 ANI X001 // Stop button OUT M0 // System start flag LD M0 ANI T7 // Ensure not yet reached final timer OUT T0 K150 // T0 = 15.0 sec ANI T0 OUT M1 // M1 = North-South green phase LD T0 OUT T1 K20 // T1 = 2 sec ANI T1 OUT M2 // M2 = North-South green blinking phase LD T1 OUT T2 K40 // T2 = 4.0 sec ANI …	[40, 41, 43]	[1.0, 1.0, 1.0]	0.5186	0.8413	0.0036	0.4759	0.1358	0.6517	9.59	12.26
qwen2.5-coder:7b	43	How to use Mitsubishi FX-series PLC IL instruction list to design a bidirectional traffic light control logic? Assume both North-South and East-West directions have green, yellow, and red light cycles, and there is a 2-second blinking warning before the green light ends.	LD X000 // Start button OR M0 ANI X001 // Stop button OUT M0 // System start flag LD M0 ANI T7 // Ensure not yet reached final timer OUT T0 K140 // T0 = 14.0 sec ANI T0 OUT M1 // M1 = North-South green phase LD T0 OUT T1 K20 // T1 = 2 sec ANI T1 OUT M2 // M2 = North-South green blinking phase LD T1 OUT T2 K30 // T2 = 3.0 sec ANI T2 OUT M3 // M3 = North-South yellow phase LD T2 OUT T3 K10 // T3 = …	**Part One: Mitsubishi FX3U/FX3UC IL Instruction List Code** ```il LD R0 ; Load R0 with the value of the current time (0-59 seconds) SUB T0 ; Subtract T0 (50 seconds) from R0 BRN T0 ; Branch to the label "YELLOW" if R0 is less than 50 seconds BRN T1 ; Branch to the label "RED" if R0 is less than 50 seconds (this is a redundant branch) JMP "GREEN" ; Jump to the label "GREEN" if R0 is not less than…	```plaintext LD X000 // Start button OR M0 ANI X001 // Stop button OUT M0 // System start flag LD M0 ANI T7 // Ensure not yet reached final timer OUT T0 K150 // T0 = 15.0 sec ANI T0 OUT M1 // M1 = North-South green phase LD T0 OUT T1 K20 // T1 = 2 sec ANI T1 OUT M2 // M2 = North-South green blinking phase LD T1 OUT T2 K40 // T2 = 4.0 sec ANI T2 OUT M3 // M3 = North-South yellow phase LD T2 OUT T3…	[40, 41, 42]	[1.0, 1.0, 1.0]	0.5075	0.9815	0.0022	0.4236	0.1016	0.603	8.55	11.29
qwen2.5-coder:7b	44	How to use Mitsubishi FX-series PLC IL instruction list to design a bidirectional traffic light control logic? Assume both North-South and East-West directions have green, yellow, and red light cycles, and there is a 2-second blinking warning before the green light ends.	LD X000 // Start button OR M0 ANI X001 // Stop button OUT M0 // System start flag LD M0 ANI T7 // Ensure not yet reached final timer OUT T0 K200 // T0 = 20.0 sec ANI T0 OUT M1 // M1 = North-South green phase LD T0 OUT T1 K20 // T1 = 2 sec ANI T1 OUT M2 // M2 = North-South green blinking phase LD T1 OUT T2 K40 // T2 = 4.0 sec ANI T2 OUT M3 // M3 = North-South yellow phase LD T2 OUT T3 K20 // T3 = …	[Part One] - Mitsubishi FX3U/FX3UC IL Instruction List Code ```IL // Initialize the program LD M8500 // Set M8500 to 0 (Reset the control flags) LD M8501 LD M8502 LD M8503 LD M8504 LD M8505 LD M8506 LD M8507 LD M8508 LD M8509 LD M8510 LD M8511 LD M8512 LD M8513 LD M8514 LD M8515 LD M8516 LD M8517 LD M8518 LD M8519 LD M8520 LD M8521 LD M8522 LD M8523 LD M8524 LD M8525 LD M8526 LD M8527 LD M8528 LD…	**Part One: Mitsubishi FX3U/FX3UC IL Instruction List Code** ```il LD X000 // Start button OR M0 ANI X001 // Stop button OUT M0 // System start flag LD M0 ANI T7 // Ensure not yet reached final timer OUT T0 K100 // T0 = 10.0 sec ANI T0 OUT M1 // M1 = North-South green phase LD T0 OUT T1 K20 // T1 = 2 sec ANI T1 OUT M2 // M2 = North-South green blinking phase LD T1 OUT T2 K40 // T2 = 4.0 sec ANI T…	[40, 41, 42]	[1.0, 1.0, 1.0]	0.4946	0.8557	0.0013	0.4653	0.0681	0.6322	9.79	14.21
qwen2.5-coder:7b	45	How to use Mitsubishi FX-series PLC IL instruction list to design a bidirectional traffic light control logic? Assume both North-South and East-West directions have green, yellow, and red light cycles, and there is a 2-second blinking warning before the green light ends.	LD X000 // Start button OR M0 ANI X001 // Stop button OUT M0 // System start flag LD M0 ANI T7 // Ensure not yet reached final timer OUT T0 K170 // T0 = 17.0 sec ANI T0 OUT M1 // M1 = North-South green phase LD T0 OUT T1 K20 // T1 = 2 sec ANI T1 OUT M2 // M2 = North-South green blinking phase LD T1 OUT T2 K50 // T2 = 5.0 sec ANI T2 OUT M3 // M3 = North-South yellow phase LD T2 OUT T3 K40 // T3 = …	[Part One] - Mitsubishi FX3U/FX3UC IL Instruction List Code ```il LD I0.0 ; Load the start signal from input I0.0 (e.g., a start button) OR I0.1 ; OR with I0.1 (another start signal or an alternate trigger) NOP ; No operation (dummy instruction for timing or sequencing) NOP ; No operation NOP ; No operation NOP ; No operation LD I0.2 ; Load the stop signal from input I0.2 (e.g., a stop button) OR…	Certainly! Below is the complete IL program for a bidirectional traffic light control logic using Mitsubishi FX-series PLCs with Instruction List programming. The program includes a 2-second blinking warning before the green light ends. ```plaintext LD X000 // Start button OR M0 ANI X001 // Stop button OUT M0 // System start flag LD M0 ANI T7 // Ensure not yet reached final timer OUT T0 K150 // T…	[40, 41, 42]	[1.0, 1.0, 1.0]	0.6337	0.56	0.0008	0.4576	0.1166	0.6374	9.57	12.59
qwen2.5-coder:7b	46	How to use Mitsubishi FX-series PLC IL instruction list to design a bidirectional traffic light control logic? Assume both North-South and East-West directions have green, yellow, and red light cycles, and there is a 2-second blinking warning before the green light ends.	LD X000 // Start button OR M0 ANI X001 // Stop button OUT M0 // System start flag LD M0 ANI T7 // Ensure not yet reached final timer OUT T0 K240 // T0 = 24.0 sec ANI T0 OUT M1 // M1 = North-South green phase LD T0 OUT T1 K20 // T1 = 2 sec ANI T1 OUT M2 // M2 = North-South green blinking phase LD T1 OUT T2 K40 // T2 = 4.0 sec ANI T2 OUT M3 // M3 = North-South yellow phase LD T2 OUT T3 K20 // T3 = …	### Part One: Mitsubishi FX3U/FX3UC IL Instruction List Code ```plaintext // Define the input/output addresses LD X0 // Load input 0 (North-South button press) AND Y0 // AND with output 0 (North-South green light) OUT Y0 // Output the result to North-South green light ``` ```plaintext // Define the input/output addresses LD X1 // Load input 1 (East-West button press) AND Y1 // AND with output 1 (…	```plaintext LD X000 // Start button OR M0 ANI X001 // Stop button OUT M0 // System start flag LD M0 ANI T7 // Ensure not yet reached final timer OUT T0 K120 // T0 = 12.0 sec ANI T0 OUT M1 // M1 = North-South green phase LD T0 OUT T1 K20 // T1 = 2 sec ANI T1 OUT M2 // M2 = North-South green blinking phase LD T1 OUT T2 K30 // T2 = 3.0 sec ANI T2 OUT M3 // M3 = North-South yellow phase LD T2 OUT T3…	[40, 41, 42]	[1.0, 1.0, 1.0]	0.4714	0.979	0.0078	0.4424	0.1395	0.6263	9.72	15.61
qwen2.5-coder:7b	47	How to use Mitsubishi FX-series PLC IL instruction list to design a bidirectional traffic light control logic? Assume both North-South and East-West directions have green, yellow, and red light cycles, and there is a 2-second blinking warning before the green light ends.	LD X000 // Start button OR M0 ANI X001 // Stop button OUT M0 // System start flag LD M0 ANI T7 // Ensure not yet reached final timer OUT T0 K180 // T0 = 18.0 sec ANI T0 OUT M1 // M1 = North-South green phase LD T0 OUT T1 K20 // T1 = 2 sec ANI T1 OUT M2 // M2 = North-South green blinking phase LD T1 OUT T2 K40 // T2 = 4.0 sec ANI T2 OUT M3 // M3 = North-South yellow phase LD T2 OUT T3 K30 // T3 = …	[Part One] - Mitsubishi FX3U/FX3UC IL Instruction List Code ```il ; Program Name: Bidirectional Traffic Light Control ; Variable Declarations VAR NS_Green : BOOL; ; North-South Green Light NS_Yellow : BOOL; ; North-South Yellow Light NS_Red : BOOL; ; North-South Red Light EW_Green : BOOL; ; East-West Green Light EW_Yellow : BOOL; ; East-West Yellow Light EW_Red : BOOL; ; East-West Red Light Warni…	Certainly! Below is the complete IL program for a bidirectional traffic light control logic using Mitsubishi FX-series PLCs. This program includes timers for each phase of the traffic light cycle and outputs the corresponding light signals. ### Part One: Mitsubishi FX3U/FX3UC IL Instruction List Code ```il // Start button LD X000 // Load start button status OR M0 // OR with system start flag ANI …	[40, 41, 42]	[1.0, 1.0, 1.0]	0.4002	0.5322	0.002	0.4178	0.1338	0.6114	9.6	15.03
qwen2.5-coder:7b	48	How to use Mitsubishi FX-series PLC IL instruction list to design a bidirectional traffic light control logic? Assume both North-South and East-West directions have green, yellow, and red light cycles, and there is a 2-second blinking warning before the green light ends.	LD X000 // Start button OR M0 ANI X001 // Stop button OUT M0 // System start flag LD M0 ANI T7 // Ensure not yet reached final timer OUT T0 K60 // T0 = 6.0 sec ANI T0 OUT M1 // M1 = North-South green phase LD T0 OUT T1 K20 // T1 = 2 sec ANI T1 OUT M2 // M2 = North-South green blinking phase LD T1 OUT T2 K50 // T2 = 5.0 sec ANI T2 OUT M3 // M3 = North-South yellow phase LD T2 OUT T3 K40 // T3 = 4.…	[Part One] - Mitsubishi FX3U/FX3UC IL Instruction List Code ```il // IL Program for Bidirectional Traffic Light Control // This program controls a traffic light for two directions (North-South and East-West) // with each direction having green, yellow, and red light cycles. // There is a 2-second blinking warning before the green light ends. LD R0 OUT Y0 // Output to North-South Green Light LD R1…	```plaintext LD X000 // Start button OR M0 ANI X001 // Stop button OUT M0 // System start flag LD M0 ANI T7 // Ensure not yet reached final timer OUT T0 K180 // T0 = 18.0 sec ANI T0 OUT M1 // M1 = North-South green phase LD T0 OUT T1 K20 // T1 = 2 sec ANI T1 OUT M2 // M2 = North-South green blinking phase LD T1 OUT T2 K40 // T2 = 4.0 sec ANI T2 OUT M3 // M3 = North-South yellow phase LD T2 OUT T3…	[40, 41, 42]	[1.0, 1.0, 1.0]	0.5697	0.9766	0.0033	0.4506	0.2073	0.6207	9.6	10.87
qwen2.5-coder:7b	49	How to use Mitsubishi FX-series PLC IL instruction list to design a bidirectional traffic light control logic? Assume both North-South and East-West directions have green, yellow, and red light cycles, and there is a 2-second blinking warning before the green light ends.	LD X000 // Start button OR M0 ANI X001 // Stop button OUT M0 // System start flag LD M0 ANI T7 // Ensure not yet reached final timer OUT T0 K130 // T0 = 13.0 sec ANI T0 OUT M1 // M1 = North-South green phase LD T0 OUT T1 K20 // T1 = 2 sec ANI T1 OUT M2 // M2 = North-South green blinking phase LD T1 OUT T2 K40 // T2 = 4.0 sec ANI T2 OUT M3 // M3 = North-South yellow phase LD T2 OUT T3 K50 // T3 = …	[Part One] - Mitsubishi FX3U/FX3UC IL Instruction List Code ```plaintext LD T0 ; Load the value of timer T0 into the accumulator AND M0 ; AND the accumulator with bit M0 (Green light sensor) LD T1 ; Load the value of timer T1 into the accumulator AND M1 ; AND the accumulator with bit M1 (Yellow light sensor) LD T2 ; Load the value of timer T2 into the accumulator AND M2 ; AND the accumulator with…	```il LD X000 // Start button OR M0 ANI X001 // Stop button OUT M0 // System start flag LD M0 ANI T7 // Ensure not yet reached final timer OUT T0 K120 // T0 = 12.0 sec ANI T0 OUT M1 // M1 = North-South green phase LD T0 OUT T1 K20 // T1 = 2 sec ANI T1 OUT M2 // M2 = North-South green blinking phase LD T1 OUT T2 K60 // T2 = 6.0 sec ANI T2 OUT M3 // M3 = North-South yellow phase LD T2 OUT T3 K20 //…	[40, 41, 42]	[1.0, 1.0, 1.0]	0.4893	0.9851	0.0033	0.4517	0.1401	0.6271	5.82	12.05
qwen2.5-coder:7b	50	Please write a traffic light control program for a crossroad using Mitsubishi FX-series PLC IL instruction list. The system is started by X0 and stopped by X1. Both North-South and East-West directions have green lights (with blinking before end), yellow lights, and red lights, switching alternately in a periodic cycle.	LD X000 // Start button OR M0 ANI X001 // Stop button OUT M0 // System start flag // Stage 1: N-S Green LD M0 ANI T7 // Ensure final timer not reached OUT T0 K120 // T0 = 12.0 sec (N-S Green) ANI T0 OUT M1 // M1 = N-S Green Phase // N-S Green Blinking Before End LD T0 OUT T1 K20 // T1 = 2 sec (blinking time) ANI T1 OUT M2 // M2 = N-S Green Blinking Phase // Stage 2: N-S Yellow LD T1 OUT T2 K50 //…	Part One: Mitsubishi FX3U/FX3UC IL Instruction List Code ``` // Define the program start and main loop LD X0 // Load input X0 into accumulator A AND #01 // AND with 01 to check if X0 is on (start signal) BRN START // If A is 0 (X0 is off), branch to STOP // Otherwise, continue to START START: // Program start LD #00 // Load 00 into accumulator A (initial state) OUT Y0 // Output to Y0 (North-South…	```plaintext LD X000 // Start button OR M0 ANI X001 // Stop button OUT M0 // System start flag // Stage 1: N-S Green LD M0 ANI T7 // Ensure final timer not reached OUT T0 K150 // T0 = 15.0 sec (N-S Green) ANI T0 OUT M1 // M1 = N-S Green Phase // N-S Green Blinking Before End LD T0 OUT T1 K20 // T1 = 2 sec (blinking time) ANI T1 OUT M2 // M2 = N-S Green Blinking Phase // Stage 2: N-S Yellow LD T1 …	[51, 52, 53]	[1.0, 1.0, 1.0]	0.52	0.9799	0.0049	0.5614	0.1393	0.735	9.79	12.47
qwen2.5-coder:7b	51	Please write a traffic light control program for a crossroad using Mitsubishi FX-series PLC IL instruction list. The system is started by X0 and stopped by X1. Both North-South and East-West directions have green lights (with blinking before end), yellow lights, and red lights, switching alternately in a periodic cycle.	LD X000 // Start button OR M0 ANI X001 // Stop button OUT M0 // System start flag // Stage 1: N-S Green LD M0 ANI T7 // Ensure final timer not reached OUT T0 K210 // T0 = 21.0 sec (N-S Green) ANI T0 OUT M1 // M1 = N-S Green Phase // N-S Green Blinking Before End LD T0 OUT T1 K20 // T1 = 2 sec (blinking time) ANI T1 OUT M2 // M2 = N-S Green Blinking Phase // Stage 2: N-S Yellow LD T1 OUT T2 K30 //…	### Part One - Mitsubishi FX3U/FX3UC IL Instruction List Code ```il // Initialize the PLC program LD 0 // Clear all outputs (initial state) OUT Y0 // North-South Green OUT Y2 // East-West Green OUT Y1 // North-South Yellow OUT Y3 // East-West Yellow OUT Y4 // North-South Red OUT Y5 // East-West Red // Main loop M100 // Main loop start LD X0 // Load X0 into accumulator JU Main // If X0 is on, jump…	```il LD X000 // Start button OR M0 ANI X001 // Stop button OUT M0 // System start flag // Stage 1: N-S Green LD M0 ANI T7 // Ensure final timer not reached OUT T0 K200 // T0 = 20.0 sec (N-S Green) ANI T0 OUT M1 // M1 = N-S Green Phase // N-S Green Blinking Before End LD T0 OUT T1 K20 // T1 = 2 sec (blinking time) ANI T1 OUT M2 // M2 = N-S Green Blinking Phase // Stage 2: N-S Yellow LD T1 OUT T2 …	[50, 52, 53]	[1.0, 1.0, 1.0]	0.4785	0.9802	0.0028	0.5717	0.1244	0.7393	9.59	13.52
qwen2.5-coder:7b	52	Please write a traffic light control program for a crossroad using Mitsubishi FX-series PLC IL instruction list. The system is started by X0 and stopped by X1. Both North-South and East-West directions have green lights (with blinking before end), yellow lights, and red lights, switching alternately in a periodic cycle.	LD X000 // Start button OR M0 ANI X001 // Stop button OUT M0 // System start flag // Stage 1: N-S Green LD M0 ANI T7 // Ensure final timer not reached OUT T0 K140 // T0 = 14.0 sec (N-S Green) ANI T0 OUT M1 // M1 = N-S Green Phase // N-S Green Blinking Before End LD T0 OUT T1 K20 // T1 = 2 sec (blinking time) ANI T1 OUT M2 // M2 = N-S Green Blinking Phase // Stage 2: N-S Yellow LD T1 OUT T2 K50 //…	[Part One] - Mitsubishi FX3U/FX3UC IL Instruction List Code ``` LD X0 ; Load input X0 into accumulator OUT Y0 ; Set output Y0 (Start Button) LD X1 ; Load input X1 into accumulator OUT Y1 ; Set output Y1 (Stop Button) LD Y0 ; Load output Y0 (Start Button) into accumulator AND Y1 ; AND accumulator with Y1 (Stop Button) LD 0 ; Load 0 into accumulator OR A ; OR accumulator with A (0) OUT Y1 ; Set out…	### Part One - Mitsubishi FX3U/FX3UC IL Instruction List Code ```il LD X000 // Start button OR M0 ANI X001 // Stop button OUT M0 // System start flag // Stage 1: N-S Green LD M0 ANI T7 // Ensure final timer not reached OUT T0 K300 // T0 = 30.0 sec (N-S Green) ANI T0 OUT M1 // M1 = N-S Green Phase // N-S Green Blinking Before End LD T0 OUT T1 K20 // T1 = 2 sec (blinking time) ANI T1 OUT M2 // M2 =…	[50, 51, 53]	[1.0, 1.0, 1.0]	0.529	0.8357	0.0022	0.5665	0.0958	0.7273	9.77	13.75
qwen2.5-coder:7b	53	Please write a traffic light control program for a crossroad using Mitsubishi FX-series PLC IL instruction list. The system is started by X0 and stopped by X1. Both North-South and East-West directions have green lights (with blinking before end), yellow lights, and red lights, switching alternately in a periodic cycle.	LD X000 // Start button OR M0 ANI X001 // Stop button OUT M0 // System start flag // Stage 1: N-S Green LD M0 ANI T7 // Ensure final timer not reached OUT T0 K180 // T0 = 18.0 sec (N-S Green) ANI T0 OUT M1 // M1 = N-S Green Phase // N-S Green Blinking Before End LD T0 OUT T1 K20 // T1 = 2 sec (blinking time) ANI T1 OUT M2 // M2 = N-S Green Blinking Phase // Stage 2: N-S Yellow LD T1 OUT T2 K40 //…	### Part One: Mitsubishi FX3U/FX3UC IL Instruction List Code ```il ; Initialize all outputs to OFF LD 0 OUT Y0 ; North-South Green OUT Y1 ; North-South Yellow OUT Y2 ; North-South Red OUT Y3 ; East-West Green OUT Y4 ; East-West Yellow OUT Y5 ; East-West Red ; Variable initialization LD 1 OUT M0 ; Set M0 to 1 (indicating North-South is green) ; Main program loop LOOP: ; Check if X0 (Start) is pres…	``` LD X000 // Start button OR M0 ANI X001 // Stop button OUT M0 // System start flag // Stage 1: N-S Green LD M0 ANI T7 // Ensure final timer not reached OUT T0 K180 // T0 = 18.0 sec (N-S Green) ANI T0 OUT M1 // M1 = N-S Green Phase // N-S Green Blinking Before End LD T0 OUT T1 K20 // T1 = 2 sec (blinking time) ANI T1 OUT M2 // M2 = N-S Green Blinking Phase // Stage 2: N-S Yellow LD T1 OUT T2 K5…	[50, 51, 52]	[1.0, 1.0, 1.0]	0.4843	0.9953	0.0028	0.5727	0.1273	0.7215	9.8	13.26
qwen2.5-coder:7b	54	Please write a traffic light control program for a crossroad using Mitsubishi FX-series PLC IL instruction list. The system is started by X0 and stopped by X1. Both North-South and East-West directions have green lights (with blinking before end), yellow lights, and red lights, switching alternately in a periodic cycle.	LD X000 // Start button OR M0 ANI X001 // Stop button OUT M0 // System start flag // Stage 1: N-S Green LD M0 ANI T7 // Ensure final timer not reached OUT T0 K50 // T0 = 5.0 sec (N-S Green) ANI T0 OUT M1 // M1 = N-S Green Phase // N-S Green Blinking Before End LD T0 OUT T1 K20 // T1 = 2 sec (blinking time) ANI T1 OUT M2 // M2 = N-S Green Blinking Phase // Stage 2: N-S Yellow LD T1 OUT T2 K30 // T…	### Part One: Mitsubishi FX3U/FX3UC IL Instruction List Code ```il LD X0 ; Load the value of X0 into the accumulator OUT Y0 ; Set Y0 to 1 (Start the traffic light system) LD X1 ; Load the value of X1 into the accumulator OUT Y1 ; Set Y1 to 0 (Stop the traffic light system) ; Initialize variables for timing LD I0 ; Load the value of I0 into the accumulator (I0 is a timer for the green light durati…	```plaintext LD X000 // Start button OR M0 ANI X001 // Stop button OUT M0 // System start flag // Stage 1: N-S Green LD M0 ANI T7 // Ensure final timer not reached OUT T0 K200 // T0 = 200 sec (N-S Green) ANI T0 OUT M1 // M1 = N-S Green Phase // N-S Green Blinking Before End LD T0 OUT T1 K20 // T1 = 2 sec (blinking time) ANI T1 OUT M2 // M2 = N-S Green Blinking Phase // Stage 2: N-S Yellow LD T1 O…	[50, 51, 52]	[1.0, 1.0, 1.0]	0.5075	0.975	0.0016	0.7031	0.1101	0.8106	9.77	8.96
qwen2.5-coder:7b	55	Please write a traffic light control program for a crossroad using Mitsubishi FX-series PLC IL instruction list. The system is started by X0 and stopped by X1. Both North-South and East-West directions have green lights (with blinking before end), yellow lights, and red lights, switching alternately in a periodic cycle.	LD X000 // Start button OR M0 ANI X001 // Stop button OUT M0 // System start flag // Stage 1: N-S Green LD M0 ANI T7 // Ensure final timer not reached OUT T0 K200 // T0 = 20.0 sec (N-S Green) ANI T0 OUT M1 // M1 = N-S Green Phase // N-S Green Blinking Before End LD T0 OUT T1 K20 // T1 = 2 sec (blinking time) ANI T1 OUT M2 // M2 = N-S Green Blinking Phase // Stage 2: N-S Yellow LD T1 OUT T2 K40 //…	### Part One: Mitsubishi FX3U/FX3UC IL Instruction List Code ```il ; Define the program name LD D800 ; Load 0 into D800 for initial state ; Main Control Loop LD X0 ; Load the start signal X0 into the accumulator NOP ; No Operation (wait for start signal) JMP START ; Jump to the start of the program if X0 is ON ; Stop Signal LD X1 ; Load the stop signal X1 into the accumulator NOP ; No Operation (…	```plaintext LD X000 // Start button OR M0 ANI X001 // Stop button OUT M0 // System start flag // Stage 1: N-S Green LD M0 ANI T7 // Ensure final timer not reached OUT T0 K180 // T0 = 18.0 sec (N-S Green) ANI T0 OUT M1 // M1 = N-S Green Phase // N-S Green Blinking Before End LD T0 OUT T1 K20 // T1 = 2 sec (blinking time) ANI T1 OUT M2 // M2 = N-S Green Blinking Phase // Stage 2: N-S Yellow LD T1 …	[50, 51, 52]	[1.0, 1.0, 1.0]	0.5277	0.98	0.004	0.5949	0.0887	0.747	9.65	11.67
qwen2.5-coder:7b	56	Please write a traffic light control program for a crossroad using Mitsubishi FX-series PLC IL instruction list. The system is started by X0 and stopped by X1. Both North-South and East-West directions have green lights (with blinking before end), yellow lights, and red lights, switching alternately in a periodic cycle.	LD X000 // Start button OR M0 ANI X001 // Stop button OUT M0 // System start flag // Stage 1: N-S Green LD M0 ANI T7 // Ensure final timer not reached OUT T0 K200 // T0 = 20.0 sec (N-S Green) ANI T0 OUT M1 // M1 = N-S Green Phase // N-S Green Blinking Before End LD T0 OUT T1 K20 // T1 = 2 sec (blinking time) ANI T1 OUT M2 // M2 = N-S Green Blinking Phase // Stage 2: N-S Yellow LD T1 OUT T2 K30 //…	### Part One: Mitsubishi FX3U/FX3UC IL Instruction List Code ```plaintext [LD X0] ; Load the status of X0 (Start button) [AND] ; Perform AND operation [LD X1] ; Load the status of X1 (Stop button) [NOT] ; Perform NOT operation [AND] ; Perform AND operation [LD Y0] ; Load the output status of the North-South green light (Y0) [MOV] ; Move the value to Y0 [LD Y1] ; Load the output status of the Nort…	LD X000 // Start button OR M0 ANI X001 // Stop button OUT M0 // System start flag // Stage 1: N-S Green LD M0 ANI T7 // Ensure final timer not reached OUT T0 K180 // T0 = 18.0 sec (N-S Green) ANI T0 OUT M1 // M1 = N-S Green Phase // N-S Green Blinking Before End LD T0 OUT T1 K20 // T1 = 2 sec (blinking time) ANI T1 OUT M2 // M2 = N-S Green Blinking Phase // Stage 2: N-S Yellow LD T1 OUT T2 K45 //…	[50, 51, 52]	[1.0, 1.0, 1.0]	0.4869	0.993	0.0027	0.9109	0.0946	0.9506	7.8	9.09
qwen2.5-coder:7b	57	Please write a traffic light control program for a crossroad using Mitsubishi FX-series PLC IL instruction list. The system is started by X0 and stopped by X1. Both North-South and East-West directions have green lights (with blinking before end), yellow lights, and red lights, switching alternately in a periodic cycle.	LD X000 // Start button OR M0 ANI X001 // Stop button OUT M0 // System start flag // Stage 1: N-S Green LD M0 ANI T7 // Ensure final timer not reached OUT T0 K250 // T0 = 25.0 sec (N-S Green) ANI T0 OUT M1 // M1 = N-S Green Phase // N-S Green Blinking Before End LD T0 OUT T1 K20 // T1 = 2 sec (blinking time) ANI T1 OUT M2 // M2 = N-S Green Blinking Phase // Stage 2: N-S Yellow LD T1 OUT T2 K40 //…	[Part One] - Mitsubishi FX3U/FX3UC IL Instruction List Code ```il LD X0 ; Load the value of X0 into the accumulator AND 1 ; AND the accumulator with 1 (to ensure it's 1 if X0 is on) JZ STOP ; If the accumulator is 0 (X0 is off), jump to STOP LD X1 ; Load the value of X1 into the accumulator AND 1 ; AND the accumulator with 1 (to ensure it's 1 if X1 is on) JNZ RUN ; If the accumulator is 1 (X1 is …	```plaintext LD X000 // Start button OR M0 ANI X001 // Stop button OUT M0 // System start flag // Stage 1: N-S Green LD M0 ANI T7 // Ensure final timer not reached OUT T0 K180 // T0 = 18.0 sec (N-S Green) ANI T0 OUT M1 // M1 = N-S Green Phase // N-S Green Blinking Before End LD T0 OUT T1 K20 // T1 = 2 sec (blinking time) ANI T1 OUT M2 // M2 = N-S Green Blinking Phase // Stage 2: N-S Yellow LD T1 …	[50, 51, 52]	[1.0, 1.0, 1.0]	0.369	0.9788	0.0041	0.9353	0.1224	0.9738	9.58	8.16
qwen2.5-coder:7b	58	Please write a traffic light control program for a crossroad using Mitsubishi FX-series PLC IL instruction list. The system is started by X0 and stopped by X1. Both North-South and East-West directions have green lights (with blinking before end), yellow lights, and red lights, switching alternately in a periodic cycle.	LD X000 // Start button OR M0 ANI X001 // Stop button OUT M0 // System start flag // Stage 1: N-S Green LD M0 ANI T7 // Ensure final timer not reached OUT T0 K120 // T0 = 12.0 sec (N-S Green) ANI T0 OUT M1 // M1 = N-S Green Phase // N-S Green Blinking Before End LD T0 OUT T1 K20 // T1 = 2 sec (blinking time) ANI T1 OUT M2 // M2 = N-S Green Blinking Phase // Stage 2: N-S Yellow LD T1 OUT T2 K50 //…	[Part One] - Mitsubishi FX3U/FX3UC IL Instruction List Code ``` // Define the PLC's input and output bits for the traffic lights LD X0 // Load the state of input X0 (start button) AND M0 // If X0 is ON (1), proceed to the next instruction NOP // No operation (dummy instruction to wait for X0 to be ON) LD X1 // Load the state of input X1 (stop button) AND M1 // If X1 is ON (1), jump to the STOP se…	```plaintext LD X000 // Start button OR M0 ANI X001 // Stop button OUT M0 // System start flag // Stage 1: N-S Green LD M0 ANI T7 // Ensure final timer not reached OUT T0 K160 // T0 = 16.0 sec (N-S Green) ANI T0 OUT M1 // M1 = N-S Green Phase // N-S Green Blinking Before End LD T0 OUT T1 K20 // T1 = 2 sec (blinking time) ANI T1 OUT M2 // M2 = N-S Green Blinking Phase // Stage 2: N-S Yellow LD T1 …	[50, 51, 52]	[1.0, 1.0, 1.0]	0.583	0.9794	0.0139	0.5635	0.1126	0.7166	9.6	13.67
qwen2.5-coder:7b	59	Please write a traffic light control program for a crossroad using Mitsubishi FX-series PLC IL instruction list. The system is started by X0 and stopped by X1. Both North-South and East-West directions have green lights (with blinking before end), yellow lights, and red lights, switching alternately in a periodic cycle.	LD X000 // Start button OR M0 ANI X001 // Stop button OUT M0 // System start flag // Stage 1: N-S Green LD M0 ANI T7 // Ensure final timer not reached OUT T0 K180 // T0 = 18.0 sec (N-S Green) ANI T0 OUT M1 // M1 = N-S Green Phase // N-S Green Blinking Before End LD T0 OUT T1 K20 // T1 = 2 sec (blinking time) ANI T1 OUT M2 // M2 = N-S Green Blinking Phase // Stage 2: N-S Yellow LD T1 OUT T2 K30 //…	[Part One] - Mitsubishi FX3U/FX3UC IL Instruction List Code ``` // Initialize all outputs to OFF LD R0 LD NOT LD R1 LD NOT LD R2 LD NOT LD R3 LD NOT LD R4 LD NOT LD R5 LD NOT LD R6 LD NOT LD R7 LD NOT LD R8 LD NOT LD R9 LD NOT LD R10 LD NOT LD R11 LD NOT LD R12 LD NOT LD R13 LD NOT LD R14 LD NOT LD R15 LD NOT OUT R0 // NS Green Light OUT R1 // EW Green Light OUT R2 // NS Yellow Light OUT R3 // EW…	```plaintext LD X000 // Start button OR M0 ANI X001 // Stop button OUT M0 // System start flag // Stage 1: N-S Green LD M0 ANI T7 // Ensure final timer not reached OUT T0 K150 // T0 = 15.0 sec (N-S Green) ANI T0 OUT M1 // M1 = N-S Green Phase // N-S Green Blinking Before End LD T0 OUT T1 K20 // T1 = 2 sec (blinking time) ANI T1 OUT M2 // M2 = N-S Green Blinking Phase // Stage 2: N-S Yellow LD T1 …	[50, 51, 52]	[1.0, 1.0, 1.0]	0.5105	0.9815	0.003	0.544	0.0935	0.7107	9.72	13.62
qwen2.5-coder:7b	60	How to write a self-holding start-stop program in Mitsubishi FX-series PLC IL instruction list?	Input: X0 (Start), X1 (Stop) Output: Y0 (Motor or Load) Internal Relay: M0 (Self-hold) Instruction List Code: LD X0 ; Press start button OR M0 OUT M0 ; Set M0 (self-hold) LD X1 ; Press stop button RST M0 ; Reset M0 (stop) LD M0 ; If M0 is ON OUT Y0 ; Relay Y0 energized (drives motor or load) END ; End of program	### Part One: Mitsubishi FX3U/FX3UC IL Instruction List Code Below is an example of a self-holding start-stop program in Mitsubishi FX3U/FX3UC PLC using IL (Instruction List) programming. The program will allow the output to remain on after the start button is pressed until the stop button is pressed. ```il LD X0; ; Load the status of input X0 (Start Button) OR X1; ; OR with the status of input X…	Answer: ### Part One - Mitsubishi FX3U/FX3UC IL Instruction List Code ```il LD X0 ; Load input X0 (Start button) SET M0 ; Set internal relay M0 to hold the system LD /X0 ; Load the negated value of input X0 (Stop button) RST M0 ; Reset internal relay M0 if stop button is pressed LD M0 ; Load the value of internal relay M0 OUT Y0 ; Output to Y0 (Motor) if M0 is ON END ; End of program ``` ### Part…	[63, 66, 61]	[0.7928, 0.7585, 0.7029]	0.6332	0.7526	0.0025	0.0356	0.1279	0.1727	6.56	8.76
qwen2.5-coder:7b	61	How to write a forward-reverse motor control program with interlock protection using Mitsubishi FX-series PLC IL instruction list?	Input: X0 (Forward), X1 (Reverse), X2 (Common Stop) Output: Y0 (Forward), Y1 (Reverse) Internal Relays: M0 (Forward self-hold), M1 (Reverse self-hold) Instruction List Code: LD X0 ; Press forward button ANI Y1 ; Interlocked with reverse output OUT M0 ; Set forward self-hold LD X1 ; Press reverse button ANI Y0 ; Interlocked with forward output OUT M1 ; Set reverse self-hold LD M0 ; If forward self…	### Part One - Mitsubishi FX3U/FX3UC IL Instruction List Code ```il ; Initialize Program Variables LD R0 ; Load R0 with 0 OUT Y0 ; Initialize motor output to 0 (off) OUT Y1 ; Initialize interlock output to 0 (off) ; Main Loop LD T0 ; Load Timer T0 (T0 represents the forward button) OUT Y0 ; Output to motor forward OUT Y1 ; Output to interlock (off) LD T1 ; Load Timer T1 (T1 represents the reverse…	**Instruction List Code**: ```il LD X0 ; Start button X0 ANI Y1 ; Motor Y1 not running OUT M0 ; Hold Motor 1 (Forward) LD X1 ; Reverse button X1 ANI Y0 ; Motor Y0 not running OUT M1 ; Hold Motor 2 (Reverse) LD M0 ; Motor 1 held OR Y0 ; Or already running ANI X2 ; Stop not pressed OUT Y0 ; Output Motor Y0 LD M1 ; Motor 2 held OR Y1 ; Or already running ANI X2 ; Stop not pressed OUT Y1 ; Output Mot…	[65, 60, 32]	[0.8341, 0.7029, 0.6533]	0.7419	0.8469	0.017	0.0842	0.1312	0.2222	8.47	9.27
qwen2.5-coder:7b	62	How to write an On-Delay program using Mitsubishi FX-series PLC IL instruction list?	Input: X0 (Start) Output: Y0 (Indicator or Load) Timer: T0 = 5 seconds (K50) Instruction List Code: LD X0 ; Press start button OUT T0 K50 ; Start timer T0, 5 seconds LD T0 ; When T0 times out OUT Y0 ; Output Y0 END ; End of program	### Part One: Mitsubishi FX3U/FX3UC IL Instruction List Code ```plaintext LD I0.0 ; Load the status of input I0.0 into the accumulator. AND T0 ; Perform a logical AND with the timer T0. This will clear T0 if it is off. LD T0 ; Load the timer T0 into the accumulator. LD K1000 ; Load the constant 1000 (1 second) into the accumulator. T= ; Set the timer T0 to start with the value in the accumulator …	### Part One: Mitsubishi FX3U/FX3UC IL Instruction List Code ```il LD X0 ; Load the state of input X0 (Start Button) OUT T0 K50 ; Start timer T0 for 5 seconds (K50 is the timer preset value) LD T0 ; Load the state of timer T0 OUT Y0 ; Output to Y0 (Light) when timer T0 expires END ; End of program ``` ### Part Two: Program Logic Explanation 1. **Load Input State**: The program begins by loading t…	[63, 70, 76]	[0.9763, 0.8223, 0.8457]	0.6531	0.6712	0.0095	0.064	0.0775	0.1962	8.86	6.14
qwen2.5-coder:7b	63	How to write an Off-Delay program using Mitsubishi FX-series PLC IL instruction list?	Input: X0 (Button) Output: Y0 (Indicator) Timer: T0 = 5 seconds (K50) Internal Relay: M0 (Hold the light ON) Instruction List Code: LD X0 ; Button is pressed OUT M0 ; Set M0 LD /X0 ; Button released (X0 negated) OUT T0 K50 ; Start 5-second timer LD T0 ; When timer expires RST M0 ; Turn off holding LD M0 ; As long as M0 is ON OUT Y0 ; Keep light ON END ; End of program	[Part One] - Mitsubishi FX3U/FX3UC IL Instruction List Code ```il LD I0.0 ; Load the status of input I0.0 into the accumulator LD T0 ; Load the status of timer T0 into the accumulator LD D0 ; Load the status of data register D0 into the accumulator AND D0, #0x01 ; AND operation between accumulator and the bit 0 of D0 LD T0 ; Load the status of timer T0 into the accumulator LD T1 ; Load the status…	### Part One - Mitsubishi FX3U/FX3UC IL Instruction List Code ```il LD X0 ; Load input X0 (Start button) OUT T0 K30 ; Start timer T0 for 3 seconds (K30) LD T0 ; Load timer T0 OUT Y0 ; Output Y0 (Light) END ; End of program ``` ### Part Two - Program Logic Explanation 1. **Start the Program**: - The program begins by loading the status of input `X0` (the start button). If `X0` is pressed, the prog…	[62, 60, 71]	[0.9763, 0.7928, 0.8249]	0.4808	0.6476	0.0023	0.0412	0.0339	0.1778	9.69	8.3
qwen2.5-coder:7b	64	How to write a blinking light control (alternating timer) using Mitsubishi FX-series PLC IL instruction list?	Input: None Output: Y0 (Blinking Light) Timers: T0, T1 (Alternating timing) Internal Relay: M0 (Blink control) Instruction List Code: LD M8000 ; Always ON when PLC powered OUT T0 K50 ; Start T0, 5 seconds LD T0 ; When T0 completes OUT T1 K50 ; Start T1, 5 seconds LD T1 ; When T1 completes RST T0 ; Restart T0 LD T0 ; While T0 is timing OUT M0 ; M0 represents blinking LD M0 ; If M0 is ON OUT Y0 ; L…	### Part One: Mitsubishi FX3U/FX3UC IL Instruction List Code ```il LD (T0) ; Load the timer T0 value into the accumulator AND (T1) ; AND the timer T1 value with the accumulator OUT (Y0) ; Output the result to output Y0 (0 if both timers are active, 1 otherwise) LD (T2) ; Load the timer T2 value into the accumulator AND (T3) ; AND the timer T3 value with the accumulator OUT (Y1) ; Output the resul…	**Instruction List Code:** ```plaintext LD M8000 ; Always ON when PLC is powered OUT T0 K50 ; Start T0, 5 seconds LD T0 ; When T0 ends OUT T1 K50 ; Start T1, 5 seconds LD T1 ; When T1 ends RST T0 ; Reset T0 LD T0 ; While T0 is active OUT M0 ; Set M0 LD M0 ; If M0 is ON OUT Y0 ; Blink light ON LD M0 ; If M0 is OFF OUT Y0 ; Blink light OFF END ; End of program ``` **Program Logic Explanation:** 1. …	[72, 62, 71]	[0.9354, 0.7692, 0.8239]	0.4689	0.8466	0.002	0.1483	0.0929	0.2886	6.42	7.93
qwen2.5-coder:7b	65	How to write a two-motor interlock control (cannot run simultaneously) using Mitsubishi FX-series PLC IL instruction list?	Input: X0 (Motor 1 Start), X1 (Motor 2 Start), X2 (Common Stop) Output: Y0 (Motor 1), Y1 (Motor 2) Internal Relays: M0 (Motor 1 hold), M1 (Motor 2 hold) Instruction List Code: LD X0 ; Start Motor 1 ANI Y1 ; Motor 2 not running OUT M0 ; Hold Motor 1 LD X1 ; Start Motor 2 ANI Y0 ; Motor 1 not running OUT M1 ; Hold Motor 2 LD M0 ; Motor 1 held OR Y0 ; Or already running ANI X2 ; Stop not pressed OUT…	**Part One - Mitsubishi FX3U/FX3UC IL Instruction List Code** ``` // Initialize variables LD 0 // Load 0 into accumulator (accumulator will store the status of Motor1) OUT M1 // Output the status of Motor1 to Output M1 LD 0 // Load 0 into accumulator (accumulator will store the status of Motor2) OUT M2 // Output the status of Motor2 to Output M2 // Start button for Motor1 LD I0.0 // Load the stat…	### Instruction List Code: ```il LD X0 ; Press motor 1 start button ANI Y1 ; Interlocked with motor 2 output OUT M0 ; Set motor 1 self-hold LD X1 ; Press motor 2 start button ANI Y0 ; Interlocked with motor 1 output OUT M1 ; Set motor 2 self-hold LD M0 ; If motor 1 self-hold OR Y0 ; Or already running OUT Y0 ; Motor 1 output LD M1 ; If motor 2 self-hold OR Y1 ; Or already running OUT Y1 ; Motor 2…	[61, 72, 69]	[0.8341, 0.6779, 0.7216]	0.6623	0.8409	0.0019	0.0746	0.0764	0.319	7.45	9.2
qwen2.5-coder:7b	66	How to write an emergency stop (E-Stop) function using Mitsubishi FX-series PLC IL instruction list?	Input: X0 (Normal Start), X1 (Emergency Stop) Output: Y0 (Motor) Internal Relay: M0 (Hold) Instruction List Code: LD X0 ; Normal start SET M0 ; Set hold LD X1 ; Emergency stop RST M0 ; Immediately reset LD M0 ; If M0 is still ON OUT Y0 ; Motor runs END ; End of program	**Part One: Mitsubishi FX3U/FX3UC IL Instruction List Code** Here is a complete example of an emergency stop (E-Stop) function using Mitsubishi FX3U/FX3UC PLC IL instruction list: ```IL ; IL Program for Emergency Stop Function ; This program assumes a simple scenario where the E-Stop is activated by a button (X0) and clears when another button (X1) is pressed. LD X0 ; Load the status of input X0 …	### Part One - Mitsubishi FX3U/FX3UC IL Instruction List Code ```il LD X1 ; Load the status of the emergency stop button (X1) OUT Y10 ; If X1 is ON, output to Y10 END ; End of the program ``` ### Part Two - Program Logic Explanation 1. **Load Emergency Stop Button Status**: - The instruction `LD X1` loads the status of the emergency stop button (X1). If X1 is ON (i.e., the emergency stop button i…	[60, 193, 76]	[0.7585, 0.6315, 0.6297]	0.6309	0.6966	0.0063	0.023	0.0784	0.1491	7.74	5.77
qwen2.5-coder:7b	67	How to write a Toggle switch (single-button ON/OFF) using Mitsubishi FX-series PLC IL instruction list?	Input: X0 (Button) Output: Y0 (Light) Internal Relays: M0 (Rising Edge), M1 (State Hold) Instruction List Code: LD X0 ; Monitor X0 PLS M0 ; Rising edge trigger LD M0 ; If rising edge INV M1 ; Invert M1 OUT M1 ; Update state LD M1 ; If M1 is ON OUT Y0 ; Light ON END ; End of program	Certainly! Below is the complete IL program for a Toggle switch (single-button ON/OFF) using Mitsubishi FX3U/FX3UC PLC IL instruction list. Each instruction is accompanied by an English comment explaining its purpose. ### Part One: Mitsubishi FX3U/FX3UC IL Instruction List Code ```il LD R0 ; Load the status of the Toggle switch (input I0.0) AND R0, R1 ; AND with the previous toggle state (R1) to …	### [Part One] - Mitsubishi FX3U/FX3UC IL Instruction List Code ```plaintext LD M8000 ; Always ON when PLC powered OUT M0 ; Set M0 (toggle control) LD X0 ; Press toggle button OR M0 ; Toggle M0 LD M0 ; If M0 is ON OUT Y0 ; Relay Y0 energized (ON) LD M0 ; If M0 is OFF OUT Y0 ; Relay Y0 de-energized (OFF) END ; End of program ``` ### [Part Two] - Program Logic Explanation 1. **Initialization**: - `…	[64, 60, 73]	[0.7065, 0.6415, 0.6498]	0.4924	0.6569	0.0015	0.0459	0.0653	0.1528	7.24	10.85
qwen2.5-coder:7b	68	How to write a counter control program to perform an action after counting using Mitsubishi FX-series PLC IL instruction list?	Input: X0 (Product Sensor) Output: Y0 (Output when target count is reached) Counter: C0 (K10) Instruction List Code: LD X0 ; Product detected OUT C0 K10 ; Count up to 10 LD C0 ; When count = 10 OUT Y0 ; Trigger output RST C0 ; Reset counter END ; End of program	### Part One: Mitsubishi FX3U/FX3UC IL Instruction List Code Below is a sample IL program for a counter control that counts up to a specified number and then performs an action. ```il LD CNT ; Load the counter value into W1 (W1 := CNT) CMP W1, 10 ; Compare W1 with the value 10 JP C, END ; If W1 is less than 10, jump to the END label ; If W1 is not less than 10, the condition is false, so continue…	### [Part One] - Mitsubishi FX3U/FX3UC IL Instruction List Code ```il LD X0 ; Load input X0 (Start Button) OUT M0 ; Set internal relay M0 (self-hold) LD X1 ; Load input X1 (Stop Button) RST M0 ; Reset internal relay M0 (stop) LD M0 ; If M0 is ON OUT Y0 ; Relay Y0 energized (drives motor or load) END ; End of program ``` ### [Part Two] - Program Logic Explanation 1. **Initialization**: - The progr…	[78, 60, 79]	[0.8042, 0.7067, 0.7846]	0.5422	0.4038	0.0042	0.0286	0.0629	0.1064	7.23	5.18
qwen2.5-coder:7b	69	How to write a 'simple 2-step sequence' control program using Mitsubishi FX-series PLC IL instruction list?	Input: X0 (Start), X1 (Step Toggle) Output: Y0 (Step 1), Y1 (Step 2) Internal Relays: M0 (Step 1), M1 (Step 2) Instruction List Code: LD X0 ; Press start SET M0 ; Enter Step 1 LD M0 ; Step 1 active OUT Y0 ; Output Step 1 LD X1 ; Toggle RST M0 ; Exit Step 1 SET M1 ; Enter Step 2 LD M1 ; Step 2 active OUT Y1 ; Output Step 2 LD X1 ; Toggle again RST M1 ; Exit Step 2 SET M0 ; Return to Step 1 END ; E…	[Part One] - Mitsubishi FX3U/FX3UC IL Instruction List Code ``` LD I0.0 ; Load the status of input I0.0 into the accumulator AND I0.1 ; Perform a logical AND operation with the status of input I0.1 and store the result in the accumulator OUT Q0.0 ; Output the contents of the accumulator to output Q0.0 LD I1.0 ; Load the status of input I1.0 into the accumulator AND I1.1 ; Perform a logical AND op…	**Instruction List Code:** ```il LD X0 ; Start button pressed SET M0 ; Enter Stage 1 LD M0 ; If in Stage 1 OUT Y0 ; Output Y0 (e.g., a relay or motor) OUT T0 K50 ; Start timer T0 for 5 seconds LD T0 ; When timer T0 finishes RST M0 ; End Stage 1 SET M1 ; Enter Stage 2 LD M1 ; If in Stage 2 OUT Y1 ; Output Y1 (e.g., another relay or motor) OUT T1 K30 ; Start timer T1 for 3 seconds LD T1 ; When time…	[74, 60, 68]	[0.7899, 0.7862, 0.7446]	0.4752	0.7291	0.0118	0.065	0.1016	0.2019	5.66	7.87
qwen2.5-coder:7b	70	How to use Mitsubishi FX-series PLC IL instruction list to control delayed light startup with a timer (On-Delay)?	Input: X0 = Start Button Output: Y0 = Light Timer: T0 = 5 seconds (K50) Instruction List Code: LD X0 ; When the start button is pressed OUT T0 K50 ; Start timer T0 for 5 seconds LD T0 ; When T0 times out OUT Y0 ; Turn on light END ; End of program	### Part One: Mitsubishi FX3U/FX3UC IL Instruction List Code ```plaintext LD M8000 ; Load the internal timer M8000 into the accumulator LD T0 ; Load the timer T0 into the accumulator CJNE A, T0, 10 ; Compare the accumulator with the timer T0. If not equal, jump to step 10 LD Y0 ; Load output Y0 into the accumulator OUT Y0 ; Output the value of the accumulator to Y0 RET ; Return from the subroutin…	### Part One: Mitsubishi FX3U/FX3UC IL Instruction List Code ```plaintext LD X0 ; Load the status of input X0 (Start button) OUT M0 ; Set internal relay M0 to ON if X0 is ON LD M0 ; Load the status of M0 AND M0 ; Perform an AND operation with M0 (to keep M0 ON) OUT T0 K50 ; Set timer T0 for 50 seconds (K50) LD T0 ; Load the status of T0 OUT Y0 ; If T0 times out, turn on output Y0 END ; End of pro…	[71, 62, 72]	[0.9581, 0.8223, 0.8093]	0.5506	0.6224	0.0062	0.0461	0.0804	0.1914	6.7	10.45
qwen2.5-coder:7b	71	How to use Mitsubishi FX-series PLC IL instruction list to control delayed light off with a timer (Off-Delay)?	Input: X0 = Button Output: Y0 = Light Timer: T0 = 3 seconds (K30) Internal Relay: M0 = Light Hold Instruction List Code: LD X0 ; Press the button OUT M0 ; Set M0 LD /X0 ; Button released (X0 negated) OUT T0 K30 ; Delay 3 seconds LD T0 ; After 3 seconds RST M0 ; Cancel hold LD M0 ; If M0 is still ON OUT Y0 ; Keep light ON END ; End of program	### [Part One] - Mitsubishi FX3U/FX3UC IL Instruction List Code Here is an example of an IL program to control a delayed light off using a timer (Off-Delay) on a Mitsubishi FX3U/FX3UC PLC. The timer is set to delay the light off by 5 seconds after a signal is received. ```il LD I0.0 ; Load the input I0.0 into the accumulator AND T30 ; AND the accumulator with timer T30 LD T30 ; Load timer T30 int…	### Part One - Mitsubishi FX3U/FX3UC IL Instruction List Code **Program: Delayed Light Off with Timer (Off-Delay)** ```il LD X0 ; Input: X0 = Button Press OUT T0 K100 ; Start Timer T0 for 10 seconds LD T0 ; When T0 times out OUT /Y0 ; Turn off light END ; End of program ``` ### Part Two - Program Logic Explanation 1. **Initialization**: - The program begins by waiting for an input signal from `X0…	[70, 63, 75]	[0.9581, 0.8249, 0.7841]	0.6252	0.6548	0.0025	0.0459	0.0874	0.1517	8.06	6.53
qwen2.5-coder:7b	72	How to use Mitsubishi FX-series PLC IL instruction list to generate a blinking light using two alternating timers?	Input: None Output: Y0 = Blinking Light Timers: T0, T1 (Alternating) Internal Relay: M0 = Blink Control Instruction List Code: LD M8000 ; Always ON when PLC is powered OUT T0 K50 ; Start T0, 5 seconds LD T0 ; When T0 ends OUT T1 K50 ; Start T1, 5 seconds LD T1 ; When T1 ends RST T0 ; Reset T0 LD T0 ; While T0 is active OUT M0 ; Set M0 LD M0 ; If M0 is ON OUT Y0 ; Blink light ON END ; End of progr…	### Part One - Mitsubishi FX3U/FX3UC IL Instruction List Code ```il // Set initial timer settings LD T0 // Load Timer T0 SET T0 // Set Timer T0 LD T1 // Load Timer T1 SET T1 // Set Timer T1 LD I0.0 // Load Input I0.0 AND I0.0 // AND Input I0.0 with the value in the accumulator LD I0.1 // Load Input I0.1 AND I0.1 // AND Input I0.1 with the value in the accumulator // Program Loop LD T0 // Load Tim…	**Instruction List Code:** ```il LD M8000 ; Always ON when PLC powered OUT T0 K50 ; Start T0, 5 seconds LD T0 ; When T0 completes OUT T1 K30 ; Start T1, 3 seconds LD T1 ; When T1 completes RST T0 ; Restart T0 LD T0 ; While T0 is timing OUT M0 ; M0 represents blinking LD M0 ; If M0 is ON OUT Y0 ; Light ON END ; End of program ``` **Program Logic Explanation:** 1. **Initialization:** - `LD M8000`: …	[64, 74, 70]	[0.9354, 0.7471, 0.8093]	0.4616	0.8049	0.0022	0.2297	0.1057	0.412	9.12	6.34
qwen2.5-coder:7b	73	How to use Mitsubishi FX-series PLC IL instruction list to output a one-shot pulse after detecting a button, with timer delay?	Input: X0 = Button Output: Y0 = One-shot Pulse Timer: T0 = 0.5 seconds (K5) Internal Relay: M0 = Pulse Hold Instruction List Code: LD X0 ; Press button OUT M0 ; Set M0 LD M0 ; If M0 is ON OUT T0 K5 ; Set T0 = 0.5 seconds LD T0 ; When T0 times out RST M0 ; Reset M0 LD M0 ; While M0 is ON OUT Y0 ; Output one-shot END ; End of program	### Part One: Mitsubishi FX3U/FX3UC IL Instruction List Code ```IL ; Initialize the timer LD T0 ; Load Timer T0 0000 ; Set the timer count to 0 OUT T0 ; Output the timer count to Timer T0 ; Initialize the output LD Q0.0 ; Load Output Q0.0 0 ; Set the output to 0 OUT Q0.0 ; Output Q0.0 to 0 ; Main loop LD M0.0 ; Load the main loop flag 1 ; Set the flag to 1 (true) OUT M0.0 ; Output the flag to M0.…	**Answer:** **[Part One] - Mitsubishi FX3U/FX3UC IL Instruction List Code** ```plaintext LD X0 ; Load the state of input X0 (Button) OUT M0 ; Set internal relay M0 to ON LD /X0 ; Load the negated state of input X0 (Button released) OUT T0 K30 ; Start a 3-second timer (T0) with a 30-second delay LD T0 ; Load the state of timer T0 OUT Y0 ; Set output Y0 to ON if timer T0 is ON END ; End of program …	[71, 76, 75]	[0.7967, 0.7866, 0.7457]	0.5531	0.6554	0.0062	0.0324	0.1131	0.1317	8.22	8.23
qwen2.5-coder:7b	74	How to use Mitsubishi FX-series PLC IL instruction list to perform multi-stage sequence control (e.g., two stages) with timers?	Input: X0 = Start Output: Y0 = Stage 1, Y1 = Stage 2 Timers: T0 = 5 seconds (K50), T1 = 3 seconds (K30) Internal Relays: M0 = Stage 1, M1 = Stage 2 Instruction List Code: LD X0 ; Press start SET M0 ; Enter stage 1 LD M0 ; If in stage 1 OUT Y0 ; Output Y0 OUT T0 K50 ; Set timer 5 seconds LD T0 ; When time up RST M0 ; End stage 1 SET M1 ; Enter stage 2 LD M1 ; If in stage 2 OUT Y1 ; Output Y1 OUT T…	### Part One: Mitsubishi FX3U/FX3UC IL Instruction List Code ```il ; [Part 1: Multi-Stage Sequence Control Using Mitsubishi FX3U/FX3UC IL] ; This example demonstrates a two-stage sequence control using timers. ; The stages are controlled by T1 and T2, and the outputs Y0 and Y1 are activated based on the timer status. ; Define input and output variables LD I0.0 ; Load the status of the start butto…	**[Part One] - Mitsubishi FX3U/FX3UC IL Instruction List Code** Write the complete IL program with line-by-line English comments. ```IL LD X0 ; Press start SET M0 ; Enter Stage 1 LD M0 ; Stage 1 active OUT Y0 ; Output Stage 1 LD T0 K50 ; Start timer T0 for 5 seconds LD T0 ; When T0 times out RST M0 ; Exit Stage 1 SET M1 ; Enter Stage 2 LD M1 ; Stage 2 active OUT Y1 ; Output Stage 2 LD T1 K50 ; St…	[69, 79, 70]	[0.7899, 0.7633, 0.7486]	0.637	0.6666	0.0065	0.1216	0.0981	0.2956	8.47	10.41
qwen2.5-coder:7b	75	How to use Mitsubishi FX-series PLC IL instruction list to compare Timer value and output when a set time is reached?	Input: X0 = Start Output: Y0 = Output Action Timer: T0 = 10 seconds (K100) Instruction List Code: LD X0 ; Start OUT T0 K100 ; 10-second timer LD T0 ; When 10 seconds passed OUT Y0 ; Output action END ; End of program	[Part One] - Mitsubishi FX3U/FX3UC IL Instruction List Code Here is an example IL program that compares a Timer value with a set time and outputs when the set time is reached: ```il // Initialize the counter and set the target time LD CNT LD #0 MOV CNT, CNT LD TMR LD #10 MOV TMR, TMR // Reset the timer LD TMR MOV TMR, TMR // Main loop LOOP // Increment the counter LD CNT INC CNT MOV CNT, CNT // C…	[Part One] - Mitsubishi FX3U/FX3UC IL Instruction List Code ```IL LD T0 ; Load timer T0 CMP T0 K30 ; Compare timer T0 with value 30 (K30) OUT Y0 ; If timer T0 equals 30, output Y0 END ; End of program ``` [Part Two] - Program Logic Explanation 1. Load the timer value `T0` into the program. 2. Compare the value of `T0` with the value 30, which is stored in `K30`. 3. If the value of `T0` is exactly…	[71, 79, 76]	[0.7841, 0.718, 0.7833]	0.6303	0.6233	0.0023	0.0569	0.0698	0.1931	5.21	4.62
qwen2.5-coder:7b	76	How to use Mitsubishi FX-series PLC IL instruction list to delay output after reaching a set count?	Input: X0 = Sensor (counts +1 per detection) Output: Y0 = Delayed output after reaching count Counter: C0 = 5 (K5) Timer: T0 = 2 seconds (K20) Instruction List Code: LD X0 ; Each sensor detection +1 OUT C0 K5 ; Count to 5 LD C0 ; When count = 5 OUT T0 K20 ; Delay 2 seconds LD T0 ; When timer ends OUT Y0 ; Execute action RST C0 ; Reset counter END ; End of program	### Part One: Mitsubishi FX3U/FX3UC IL Instruction List Code ```il LD [COUNTER] ; Load the current value of the counter into the A register CMP #100 ; Compare the value in the A register with 100 BRZ DELAY ; If the value is equal to 100, branch to the DELAY label LD [COUNTER] ; Load the current value of the counter into the A register ADD #1 ; Increment the value in the A register by 1 ST [COUNTE…	[Part One] - Mitsubishi FX3U/FX3UC IL Instruction List Code ```plaintext LD C2 K5 ; Load counter C2 and compare with K5 (set count value) OUT T0 K100 ; Start timer T0 for 100 seconds LD T0 K100 ; When timer T0 reaches 100 seconds OUT Y0 ; Delayed output END ; End of program ``` [Part Two] - Program Logic Explanation 1. The program begins by loading the current count value of counter C2 with a pre…	[62, 78, 75]	[0.8457, 0.7374, 0.7833]	0.5638	0.6906	0.0015	0.053	0.0545	0.1704	7.85	4.98
qwen2.5-coder:7b	77	How to use the Down-Counter in Mitsubishi FX-series PLC IL instruction list to output a warning when count reaches 0?	Input: X0 = Feed-in (each time -1), X1 = Load preset Output: Y0 = Warning or alert Counter: C1 = Down-Counter (K10) Instruction List Code: LD X1 ; When pressed MOV K10 C1 ; Load 10 into C1 LD X0 ; Each material detected CD C1 ; Down-Counter -1 LD = C1 K0 ; If C1 = 0 OUT Y0 ; Output warning END ; End of program	### [Part One] - Mitsubishi FX3U/FX3UC IL Instruction List Code ```plaintext LD R0 ; Load R0 (Down-Counter register) into M LD R1 ; Load R1 (Initial count value) into M SUB R0 ; Subtract the value in M (R1) from R0 LD R0 ; Load the result back into R0 JG 0x10 ; Jump to the next instruction if R0 > 0 (count is greater than 0) OUT Y0 ; Output to Y0 (warning signal) if count is 0 ``` ### [Part Two] …	### Part One - Mitsubishi FX3U/FX3UC IL Instruction List Code ```plaintext LD C1 ; Load Down-Counter C1 OUT Y0 ; Output a warning when counter reaches 0 RST C1 ; Reset the counter to start over END ; End of program ``` ### Part Two - Program Logic Explanation 1. **Load Counter (LD C1)**: - The program begins by loading the value from Down-Counter `C1`. This counter should be set up to count down …	[68, 76, 66]	[0.7482, 0.6819, 0.5901]	0.6192	0.6413	0.0104	0.042	0.0969	0.1673	7.09	7.11
qwen2.5-coder:7b	78	How to use Mitsubishi FX-series PLC IL instruction list with an Up-Down Counter to handle increment/decrement simultaneously?	Input: X0 = Count Up, X1 = Count Down Output: Y0 = Reached Upper Limit, Y1 = Reached Lower Limit Counter: C2 (Up-Down shared), Upper limit K10 Instruction List Code: LD X0 ; Count up OUT CU C2 K10 ; Up-Counter LD X1 ; Count down OUT CD C2 ; Down-Counter LD = C2 K10 ; If reached 10 OUT Y0 ; Upper limit LD = C2 K0 ; If reached 0 OUT Y1 ; Lower limit END ; End of program	### Part One: Mitsubishi FX3U/FX3UC IL Instruction List Code ```il LD R0 ; Load the value of R0 (Register 0) into the accumulator LD R1 ; Load the value of R1 (Register 1) into the accumulator ADD R0 ; Add the value in R0 to the accumulator OUT Q0.0 ; Output the result in the accumulator to Q0.0 (output bit 0) LD R2 ; Load the value of R2 (Register 2) into the accumulator LD R3 ; Load the value o…	### Part One - Mitsubishi FX3U/FX3UC IL Instruction List Code ```plaintext LD X0 ; Load input X0 (Increment Signal) OUT C0 K10 ; Increment Counter C0 up to 10 LD X1 ; Load input X1 (Decrement Signal) OUT C0 K-10 ; Decrement Counter C0 down to -10 LD C0 ; Load Counter C0 BRZ C0 K10 ; If Counter C0 is zero, branch to reset to 0 OUT Y0 ; Output Y0 if Counter C0 is not zero RST C0 ; Reset Counter C0 …	[68, 74, 76]	[0.8042, 0.7378, 0.7374]	0.4642	0.654	0.0011	0.0298	0.0359	0.1572	9.72	6.29
qwen2.5-coder:7b	79	How to combine Timer and Counter in Mitsubishi FX-series PLC IL instruction list for mixed control (e.g., flash after counting)?	Input: X0 = Start Button, X1 = Product Sensor Output: Y0 = Blinking Light Counter: C0 = 5 Timers: T0, T1 (2 seconds alternating) Internal Relay: M0 = Blink State Instruction List Code: LD X0 ; Press start OUT M0 ; Set M0 = blinking state LD X1 ; Product detected OUT C0 K5 ; Count to 5 LD C0 ; When reached 5 OUT T0 K20 ; Timer 2 sec LD T0 ; When done OUT T1 K20 ; Another 2 sec LD T1 ; When done RS…	### Part One: Mitsubishi FX3U/FX3UC IL Instruction List Code ```il LD T0 ; Load Timer T0 into the accumulator LD C0 ; Load Counter C0 into the accumulator ADD A ; Add the value in the accumulator to C0 OUT Y0 ; Output the result of the addition to Output Y0 LD T0 ; Load Timer T0 into the accumulator again T0 1000 ; Set Timer T0 to 1000 milliseconds (1 second) OUT Y1 ; Output Timer T0 status to Ou…	**[Part One] - Mitsubishi FX3U/FX3UC IL Instruction List Code** ```plaintext LD X0 ; Product detected OUT C0 K10 ; Count up to 10 LD C0 ; When count = 10 OUT Y0 ; Trigger output RST C0 ; Reset counter OUT T0 K5 ; Start timer T0 for 5 seconds LD T0 ; When timer T0 ends OUT Y1 ; Flash output Y1 END ; End of program ``` **[Part Two] - Program Logic Explanation** 1. **Product Detection**: - The progr…	[68, 72, 74]	[0.7846, 0.7448, 0.7633]	0.459	0.6354	0.0065	0.065	0.0895	0.1697	7.75	6.0
qwen2.5-coder:7b	80	How does the LD instruction load an input state?	Example code: ``` LD X0 ``` Explanation: LD reads the ON/OFF status of X0 as the starting condition for subsequent logic.	[Part One] - Mitsubishi FX3U/FX3UC IL Instruction List Code ```plaintext LD X0.0 ; Load the state of input X0.0 into the accumulator AND X0.1 ; Perform a logical AND operation between the accumulator and the state of input X0.1 LD (D0) ; Load the value from the data register D0 into the accumulator OR A ; Perform a logical OR operation between the accumulator and itself OUT Y0.0 ; Output the stat…	``` LD X2 ``` Explanation: The LD instruction loads the state of input X2 into the accumulator. This means that the value of X2 (either ON or OFF) is transferred to the accumulator, and the next instruction will operate on this value.	[90, 82, 83]	[0.7452, 0.6752, 0.6677]	0.6589	0.7122	0.0016	0.0156	0.069	0.2333	6.09	4.27
qwen2.5-coder:7b	81	Which elements can the LD instruction be used with?	Example code: ``` LD M100 ``` Explanation: Besides X inputs, LD can load the status of boolean elements such as M, Y, S, etc.	Question: Which elements can the LD instruction be used with? Answer: The LD (Load) instruction in Mitsubishi FX3U/FX3UC PLCs can be used with various elements to transfer data from one location to another. It can be used with: 1. **Internal Relays (Coils and Mbits)** - LD can be used to load the state (ON or OFF) of internal relays into a data register. 2. **Timers (T)** - LD can load the preset…	The LD instruction can be used with the following elements: - Input relays (X) - Output relays (Y) - Internal relays (M) - Timers (T) - Counters (C) - Special relays (S)	[95, 88, 83]	[0.7141, 0.548, 0.6338]	0.5513	0.5552	0.0133	0.0077	0.0762	0.25	4.6	4.24
qwen2.5-coder:7b	82	How do LD and OUT work together to control an output?	Example code: ``` LD X1 OUT Y0 ``` Explanation: When X1 is ON, Y0 is driven ON; when X1 is OFF, Y0 is turned OFF.	### Part One: Mitsubishi FX3U/FX3UC IL Instruction List Code Below is a simple example of an IL program for an Mitsubishi FX3U/FX3UC PLC to control an output using the `LD` (Load) and `OUT` (Output) instructions. ```il LD X0 ; Load the value of input X0 into the accumulator. OUT Y0 ; Output the value in the accumulator to output Y0. END ; End of program. ``` ### Part Two: Program Logic Explanatio…	**Q: How do LD and OUT work together to control an output?** **A: Example code:** ```plaintext LD X0 OUT M0 ``` **Explanation:** LD reads the ON/OFF status of X0. When X0 changes from OFF to ON, M0 is turned ON. If X0 changes from ON to OFF, M0 remains ON. This setup is useful for controlling outputs based on the transition of an input state, rather than the current state.	[80, 101, 99]	[0.6752, 0.6302, 0.5416]	0.6532	0.7835	0.0019	0.0082	0.0915	0.2366	5.21	4.6
qwen2.5-coder:7b	83	What is the purpose of using LD in the first line of a program?	Example code: ``` LD X10 ``` Explanation: It sets X10’s status as the initial condition for that network’s logic.	The purpose of using LD (Load) in the first line of a program is to initialize a variable or data register with a specific value, typically used to set up initial conditions or to load data that will be used throughout the program. --- **Part One - Mitsubishi FX3U/FX3UC IL Instruction List Code** ```plaintext // Start of the program LD I0.0 ; Load bit I0.0 into the accumulator (A) OUT Y0.0 ; Outp…	The purpose of using LD in the first line of a program is to load the initial state of an input or a variable that will be used in subsequent logic conditions. This sets the starting point for the program's decision-making process based on the current state of the input or variable.	[101, 80, 85]	[0.6787, 0.6677, 0.6709]	0.4438	0.4898	0.0012	0.0098	0.0403	0.1644	6.56	5.61
qwen2.5-coder:7b	84	Can LD directly detect a specific scan state?	Example code: ``` LD X5 ``` Explanation: LD only reads the current scan’s TRUE/FALSE state. For edge detection, use LDP or LDF.	[Part One] - Mitsubishi FX3U/FX3UC IL Instruction List Code ```il LD T25 ; Load the timer value of Timer T25 into the accumulator. LD T26 ; Load the timer value of Timer T26 into the accumulator. SUB T25 ; Subtract the value of Timer T25 from the accumulator. SUB T26 ; Subtract the value of Timer T26 from the accumulator. LD I0.0 ; Load the status of Input I0.0 into the accumulator. OR I0.1 ; OR …	Q: Can LD directly detect a specific scan state? A: Example code: ``` LD X4 AND X5 OUT Y2 ``` Explanation: LD can be used to detect a specific scan state by combining it with other instructions like AND. In this example, Y2 turns ON only if both X4 and X5 are ON, indicating a specific scan state has been reached.	[90, 87, 88]	[0.6032, 0.4732, 0.4556]	0.1848	0.6716	0.0004	0.0573	0.0153	0.2222	9.84	4.39
qwen2.5-coder:7b	85	What does the LDI instruction do?	Example code: ``` LDI X0 ``` Explanation: LDI loads the inverse of X0. When X0=OFF, the condition is TRUE; when X0=ON, it is FALSE.	[Part One] - Mitsubishi FX3U/FX3UC IL Instruction List Code ```il LDI Y0 ; Load Immediate (Y0): Load the constant value 1 into the accumulator. MOV X0 ; Move (X0): Transfer the value in the accumulator to the output coil X0. LDI Y1 ; Load Immediate (Y1): Load the constant value 1 into the accumulator. MOV X1 ; Move (X1): Transfer the value in the accumulator to the output coil X1. LDI Y2 ; Load I…	The LDI instruction detects the falling edge (ON→OFF) of the input signal and generates a single-scan pulse.	[90, 106, 83]	[0.799, 0.6701, 0.6709]	0.4879	0.5774	0.0012	0.0108	0.0551	0.186	7.2	5.24
qwen2.5-coder:7b	86	What is the difference between LDI and LD?	Example code: ``` LD X0 LDI X1 ``` Explanation: LD loads the direct status; LDI loads the inverted status.	[Part One] - Mitsubishi FX3U/FX3UC IL Instruction List Code ```plaintext LDI T0, 1000 ; Load Immediate value 1000 into Timer T0 LD T1 ; Load the value in T1 (assuming T1 was previously set with a value or instruction) ADD T0, T1 ; Add the value in T0 to T1 and store the result in T1 MOV R0, T1 ; Move the value in T1 to Register R0 OUT Y0 ; Output the value in R0 to Output Y0 LDI Y1, 1 ; Load Imme…	A: Example code: ``` LD X1 LDI X1 ``` Explanation: LD continuously reads X1 and outputs the current state; LDI inverts at load, meaning it outputs the opposite of the state of X1 at the time of the instruction.	[106, 91, 88]	[0.8364, 0.8098, 0.7637]	0.4432	0.8006	0.0004	0.1589	0.0261	0.4074	10.06	5.61
qwen2.5-coder:7b	87	How to use LDI to trigger only when an input is OFF?	Example code: ``` LDI X1 OUT Y0 ``` Explanation: Y0 turns ON only when X1=OFF, useful for safety door checks.	### Part One: Mitsubishi FX3U/FX3UC IL Instruction List Code ```plaintext LD I0.0 ; Load the status of input I0.0 into accumulator A NOT A ; Invert the value in the accumulator (I0.0 OFF becomes ON, I0.0 ON becomes OFF) LDI 0 ; Load the constant 0 (FALSE) into accumulator B OR A, B ; Perform a logical OR between accumulator A and B LD A ; Load the result back into the accumulator LD K0.0 ; Load t…	Answer: Example code: ``` LDI X2 OUT M0 ``` Explanation: M0 is set ON only during the scan when X2 goes from ON to OFF.	[92, 88, 80]	[0.5577, 0.4945, 0.4846]	0.4724	0.714	0.0003	0.1347	0.011	0.4286	9.63	3.49
qwen2.5-coder:7b	88	Can LDI be combined with AND, OR, etc.?	Example code: ``` LD X2 ANDI X3 OUT Y1 ``` Explanation: Yes. ANDI applies an inverted check on X3 only if the preceding condition is TRUE.	**Part One - Mitsubishi FX3U/FX3UC IL Instruction List Code** ```IL LDI Y0 ; Load NOT of Y0 into accumulator (A). If Y0 is 0, A becomes 1; if Y0 is 1, A becomes 0. AND X0 ; Perform AND operation between the value in the accumulator (A) and X0. The result is stored in A. AND X1 ; Perform AND operation between the value in the accumulator (A) and X1. The result is stored in A. OR X2 ; Perform OR op…	Yes, LDI can be combined with AND, OR, etc. Here's an example code demonstrating this: ```il LDI X0 AND X1 OUT Y0 ``` Explanation: 1. The `LDI X0` instruction loads the inverted status of input `X0` into the accumulator. 2. The `AND X1` instruction performs a logical AND operation between the accumulator (which now holds the inverted status of `X0`) and the status of input `X1`. 3. The `OUT Y0` i…	[86, 99, 81]	[0.7637, 0.6336, 0.548]	0.5559	0.5511	0.0009	0.0048	0.0316	0.0902	10.12	4.42
qwen2.5-coder:7b	89	Can LDI invert special flag bits?	Example code: ``` LDI M8002 ``` Explanation: Yes, any boolean element can be inverted with LDI.	**Part One: Mitsubishi FX3U/FX3UC IL Instruction List Code** ```plaintext LDI D800 ; Load the inverse of the bit in D800 (i.e., if D800.0 is 1, load 0; if D800.0 is 0, load 1) into the accumulator. LD D801 ; Load the bit in D801 (D801.0) into the second operand. OR A, D ; Perform a logical OR operation between the accumulator (D800 inverse) and the second operand (D801). LD D802 ; Load the result…	A: Example code: ``` LDI F1 OUT Y2 ``` Explanation: F1 is an internal flag bit that can be inverted and used to control output Y2. This is useful for scenarios where you need to monitor and respond to certain conditions that are represented by flag bits.	[88, 84, 87]	[0.505, 0.4198, 0.3987]	0.5595	0.5539	0.0006	0.0784	0.0263	0.2373	7.24	6.12
qwen2.5-coder:7b	90	What does the LDP instruction detect?	Example code: ``` LDP X0 ``` Explanation: It detects the rising edge (OFF→ON) of X0 and generates a single-scan pulse.	[Part One] - Mitsubishi FX3U/FX3UC IL Instruction List Code 1. **LD** I0.0 - Load the status of input I0.0 into the accumulator. 2. **AND** M0.0 - Perform a logical AND operation between the value in the accumulator and the value of bit M0.0. 3. **LD** I0.1 - Load the status of input I0.1 into the accumulator. 4. **AND** M0.1 - Perform a logical AND operation between the value in the accumulator …	A: Example code: ``` LD X3 LDP X4 ``` Explanation: LDP detects X4’s rising edge independently.	[95, 111, 130]	[0.8906, 0.6365, 0.6765]	0.3267	0.7546	0.0006	0.0742	0.0329	0.4	6.18	3.41
qwen2.5-coder:7b	91	How does LDP differ from LD?	Example code: ``` LD X1 LDP X1 ``` Explanation: LD continuously reads X1; LDP is TRUE only at the instant X1 transitions from OFF to ON.	### Part One: Mitsubishi FX3U/FX3UC IL Instruction List Code ```plaintext LD I0.0 ; Load the status of input I0.0 into the accumulator AND D0 ; Perform a logical AND with the value in data register D0 LDI 0 ; Load the immediate value 0 into the accumulator OR D1 ; Perform a logical OR with the value in data register D1 LDI 1 ; Load the immediate value 1 into the accumulator AND D2 ; Perform a log…	A: Example code: ``` LD X0 LDP X0 ``` Explanation: LD loads the status of X0; LDP detects a rising edge on X0, generating a single-scan pulse.	[96, 101, 111]	[0.9345, 0.8138, 0.8311]	0.5185	0.7378	0.0005	0.1374	0.0308	0.32	11.37	3.59
qwen2.5-coder:7b	92	How to use LDP for one-shot button triggering?	Example code: ``` LDP X2 OUT M0 ``` Explanation: M0 is set ON only during the scan when X2 goes from OFF to ON.	### Part One: Mitsubishi FX3U/FX3UC IL Instruction List Code ```plaintext LD I0.0 ; Load the status of input I0.0 (pushbutton) into the accumulator AND M0.0 ; Perform a logical AND operation with the status of the one-shot flag M0.0 LD I0.0 ; Load the status of input I0.0 (pushbutton) into the accumulator LD M0.0 ; Load the status of the one-shot flag M0.0 into the accumulator OR M0.0 ; Perform a…	**Part One - Mitsubishi FX3U/FX3UC IL Instruction List Code** ``` LDP X2 ; Load the input X2 into the accumulator. This will store the state of X2. OUT T0 K100 ; If X2 is ON (true), start a one-shot timer T0 with a preset time of 100 milliseconds (K100). ``` **Part Two - Program Logic Explanation** 1. **Load Input (LDP)**: The `LDP X2` instruction reads the current state of input `X2` and stores …	[94, 152, 87]	[0.6872, 0.5815, 0.5577]	0.4132	0.4886	0.0008	0.0052	0.0416	0.0952	6.21	7.71
qwen2.5-coder:7b	93	How to detect rising edges on two different inputs simultaneously?	Example code: ``` LDP X3 OUT M10 LDP X4 OUT M11 ``` Explanation: Use separate networks for each LDP to detect each input’s rising edge.	### [Part One] - Mitsubishi FX3U/FX3UC IL Instruction List Code ```il LD I0.0 ; Load input I0.0 to accumulator A LD I0.1 ; Load input I0.1 to accumulator B AND A, B ; Perform AND operation on A and B LD I1.0 ; Load output I1.0 to accumulator C OR C, A ; Perform OR operation on C and A OUT I1.0 ; Output the result to I1.0 ``` ### [Part Two] - Program Logic Explanation **Step 1:** The program begin…	**Answer: Example code:** ```plaintext LD X0 OR X1 PLF Y6 OUT Y0 ``` **Explanation:** Detects rising edges on both X0 and X1 simultaneously. When either X0 or X1 transitions from OFF to ON, Y6 generates a one-scan pulse. This pulse is then transferred to Y0, causing Y0 to turn ON once.	[107, 133, 155]	[0.4003, 0.3704, 0.3001]	0.4459	0.6203	0.0008	0.0054	0.0462	0.1867	7.94	6.98
qwen2.5-coder:7b	94	Can LDP be used with a timer for one-shot start?	Example code: ``` LDP X5 OUT T0 K100 ``` Explanation: Yes. T0 starts on the rising edge of X5, and X5 held ON won’t retrigger.	**Part One: Mitsubishi FX3U/FX3UC IL Instruction List Code** ```il ; IL Program for One-Shot Start using LDP and Timer LD I0.0 ; Load Input I0.0 into Register D0 LD D0 ; Load the value from Register D0 into Register D1 LD T3 ; Load Timer T3 into Register D2 LDP T3 ; Load the Preset Value from Timer T3 into Register D3 LD D3 ; Load the value from Register D3 into Register D4 LD D4 ; Load the value…	A: Example code: ```IL LDP X2 OUT T1 K30 ``` Explanation: When X2 goes from OFF to ON, T1 starts and remains ON for 30 seconds (K30).	[98, 134, 92]	[0.7562, 0.7324, 0.6872]	0.3951	0.6976	0.0004	0.0256	0.0101	0.32	9.55	2.55
qwen2.5-coder:7b	95	What does the LDF instruction detect?	Example code: ``` LDF X0 ``` Explanation: It detects the falling edge (ON→OFF) of X0 and is TRUE for that single scan.	[Part One] - Mitsubishi FX3U/FX3UC IL Instruction List Code ```plaintext LD X0 ; Load the status of input X0 into the accumulator LD N0 ; Load the value of N0 into the accumulator LD X1 ; Load the status of input X1 into the accumulator LDN N1 ; Load the complement of the value of N1 into the accumulator AND ; Perform a bitwise AND operation between the values in the accumulator LD X2 ; Load the …	A: Example code: ``` LD X3 LDF X4 OUT Y1 ``` Explanation: LDF independently detects X4’s falling edge (ON→OFF) and generates a single-scan pulse.	[90, 116, 115]	[0.8906, 0.632, 0.7091]	0.451	0.8345	0.0006	0.081	0.0356	0.5217	6.94	4.48
qwen2.5-coder:7b	96	How does LDF differ from LDP?	Example code: ``` LDP X0 LDF X0 ``` Explanation: LDP detects rising edges; LDF detects falling edges, each generating a single-scan pulse.	**[Part One] - Mitsubishi FX3U/FX3UC IL Instruction List Code** ```il LD X0.0 ; Load the value of input bit X0.0 into the data register AND Y0.0 ; Perform a logical AND operation between the data register and output bit Y0.0 LD X1.0 ; Load the value of input bit X1.0 into the data register OR Y0.0 ; Perform a logical OR operation between the data register and output bit Y0.0 LD X2.0 ; Load the va…	```plaintext LDF X3 OUT M30 ``` Explanation: LDF detects the falling edge (transition from ON to OFF) of X3, while LDP detects the rising edge (transition from OFF to ON) of X3.	[91, 116, 99]	[0.9345, 0.7654, 0.7813]	0.3744	0.6576	0.0005	0.0237	0.0273	0.2308	8.86	7.84
qwen2.5-coder:7b	97	How to act at the moment a button is released?	Example code: ``` LDF X1 OUT M20 ``` Explanation: M20 is set when X1 transitions from ON to OFF, detecting a button release.	Sure, let's go through the process of writing an IL program for a Mitsubishi FX3U/FX3UC PLC that reacts when a button is released. ### Part One: Mitsubishi FX3U/FX3UC IL Instruction List Code ```il LD M8000 ; Load the power-on reset flag (M8000) into the accumulator AND M8001 ; AND the input status (M8001) with the accumulator LD (D0) ; Load the accumulator into D0 (Data Register 0) OUT Y0 ; Outp…	A: Example code: ``` PLF X4 OUT T2 K45 ``` Explanation: X4 ON→OFF triggers T2 for one scan.	[157, 221, 92]	[0.5467, 0.3119, 0.3609]	0.4053	0.543	0.0015	0.0533	0.0468	0.3158	9.93	4.54
qwen2.5-coder:7b	98	Can LDF be used with a timer?	Example code: ``` LDF X2 OUT T1 K30 ``` Explanation: Yes. T1 starts on the falling edge of X2 and won’t retrigger if X2 stays OFF.	### Part One: Mitsubishi FX3U/FX3UC IL Instruction List Code ```il LD X0 ; Load the status of input X0 into the accumulator AND T0 ; Perform a bitwise AND operation between the accumulator and timer T0 LD A ; Load the value in the accumulator into memory location A OUT Y0 ; Output the value in memory location A to output Y0 LD T1 ; Load the status of timer T1 into the accumulator LD T2 ; Load the…	Q: Can LDF be used with a timer? A: Example code: ``` LDF X1 OUT T0 K100 ``` Explanation: LDF detects the falling edge of X1. When X1 goes from ON to OFF, T0 starts timing for 100ms. This setup is useful for detecting a pulse on X1 and responding after a short delay.	[94, 156, 203]	[0.7562, 0.4509, 0.5162]	0.4398	0.5701	0.001	0.1008	0.0316	0.2597	7.78	6.15
qwen2.5-coder:7b	99	Can the same input use both LDP and LDF?	Example code: ``` LDP X3 OUT M30 LDF X3 OUT M31 ``` Explanation: Yes—one detects OFF→ON, the other ON→OFF, each triggering once.	Yes, an input can use both LDP (Load to Data Register) and LDF (Load to Flag) instructions in a Mitsubishi FX3U/FX3UC PLC, but they should not be used simultaneously in the same instruction set. The LDP and LDF instructions are used to load data into different types of registers and flags, respectively.	A: Example code: ``` LD X0 LDP X0 LDF X0 ``` Explanation: Yes. X0 can use both LDP and LDF in the same program, allowing detection of both rising and falling edges on the same input.	[96, 88, 101]	[0.7813, 0.6336, 0.6163]	0.4979	0.6678	0.0046	0.0361	0.0789	0.3158	2.81	9.56
qwen2.5-coder:7b	100	How does the AND instruction perform logical AND?	Example code: ``` LD X0 AND X1 OUT Y0 ``` Explanation: Loads X0=ON, then ANDs with X1. Y0 turns ON only if both are ON.	### Part One: Mitsubishi FX3U/FX3UC IL Instruction List Code Here is an example of an Instruction List (IL) program for the Mitsubishi FX3U/FX3UC PLC. This program will demonstrate how to use the AND instruction to perform logical AND operations on two inputs and store the result in an output. ```il LD X0.0 ; Load the status of input X0.0 into the accumulator AND X0.1 ; Perform a logical AND oper…	A: Example code: ``` LD X0 AND X1 OUT Y0 ``` Explanation: Y0 turns ON only if both X0 and X1 are ON.	[120, 170, 160]	[0.9019, 0.5297, 0.5095]	0.552	0.9339	0.0007	0.6165	0.0684	0.7556	6.93	4.68
qwen2.5-coder:7b	101	What is the relationship between AND and LD?	Example code: ``` LD X0 AND X1 ``` Explanation: LD loads the first condition; AND adds another condition to be ANDed.	**Part One: Mitsubishi FX3U/FX3UC IL Instruction List Code** ```plaintext LD I0.0 ; Load the value of input I0.0 into the accumulator (A). AND I0.1 ; Perform a logical AND operation between the value in A and the value of input I0.1. OUT Y0.0 ; Output the result of the AND operation to output Y0.0. END ; End of the program. ``` **Part Two: Program Logic Explanation** 1. **Initialization**: The pr…	A: Example code: ``` LD X1 AND X2 OUT Y0 ``` Explanation: The AND instruction is used to combine the status of two or more input signals. In this example, the program checks if both X1 and X2 are ON. If both are ON, the output Y0 will be ON; otherwise, Y0 will be OFF. The LD instruction is used to load the current status of X1 into the accumulator before the AND operation.	[91, 88, 82]	[0.8138, 0.6339, 0.6302]	0.5386	0.7736	0.001	0.0441	0.0588	0.2198	5.53	4.66
qwen2.5-coder:7b	102	Can multiple AND conditions be chained?	Example code: ``` LD X0 AND X1 AND X2 OUT Y0 ``` Explanation: Yes—ALL conditions must be ON for the final result to be TRUE.	[Part One] - Mitsubishi FX3U/FX3UC IL Instruction List Code ```IL LD M8000 ; Load the power-on reset bit (M8000) to R0 AND M8001 ; Perform an AND operation between R0 and M8001 (Program Start Button) AND M8002 ; Perform an AND operation between the result of the previous AND and M8002 (Sensor 1) AND M8003 ; Perform an AND operation between the result of the previous AND and M8003 (Sensor 2) OUT Q…	### [Part One] - Mitsubishi FX3U/FX3UC IL Instruction List Code ```il LD X0 ; Load the value of X0 into the accumulator ANDP X1 ; Perform a positive pulse AND operation with X1 ANDP X2 ; Perform a positive pulse AND operation with X2 OUT Y5 ; Output the result to Y5 ``` ### [Part Two] - Program Logic Explanation 1. **Load X0**: The value of the input `X0` is loaded into the accumulator. This mean…	[113, 127, 122]	[0.6741, 0.5784, 0.3918]	0.3915	0.487	0.0016	0.0029	0.065	0.1056	6.37	5.98
qwen2.5-coder:7b	103	Can AND be used with different element types (X, M, S)?	Example code: ``` LD M10 AND X5 AND S20 OUT Y10 ``` Explanation: Yes—any boolean element type can be ANDed.	Question: Can AND be used with different element types (X, M, S)? Answer: Yes, the AND instruction in Mitsubishi FX-series PLCs can be used with different element types such as Input (X), Output (Y), and Memory (M). The AND instruction is versatile and can perform logical AND operations between two elements, regardless of their type.	A: Example code: ``` LD X0 AND M10 OUT Y0 ``` Explanation: The AND instruction can be used with different element types including X (input), M (internal relay), and S (shift register).	[208, 81, 164]	[0.3601, 0.3165, 0.2978]	0.5315	0.5529	0.0088	0.1108	0.16	0.3673	2.83	5.59
qwen2.5-coder:7b	104	What if any AND condition is OFF?	Example code: ``` LD X0 AND X1 OUT Y0 ``` Explanation: If either X0 or X1 is OFF, the final result is FALSE and Y0 stays OFF.	### Part One: Mitsubishi FX3U/FX3UC IL Instruction List Code ```IL LD X0.0 ; Load the status of input X0.0 (AND condition) into the accumulator AN X0.1 ; AND the status of input X0.1 with the value in the accumulator LD Y0.0 ; Load the status of output Y0.0 into the accumulator OR Y0.0 ; OR the value in the accumulator with the status of Y0.0 OUT Y0.0 ; Output the result from the accumulator to Y…	``` LD X0 AND X1 AND X2 OUT Y0 ``` Explanation: If any one of the AND conditions (X0, X1, or X2) is OFF, the final result will be FALSE, and Y0 will not be driven. This allows for logical checks where all conditions must be met for a specific action to occur.	[197, 229, 102]	[0.4853, 0.3778, 0.3877]	0.603	0.8681	0.0033	0.2059	0.0761	0.4737	7.07	4.82
qwen2.5-coder:7b	105	What does the ANI instruction do?	Example code: ``` LD X0 ANI X1 OUT Y0 ``` Explanation: ANI performs AND with the inverse of X1. The condition remains TRUE only if X1=OFF.	[Part One] - Mitsubishi FX3U/FX3UC IL Instruction List Code ```plaintext LD Y00 ; Load the value of Y00 into the accumulator (Acc). AND Y01 ; Perform an AND operation between the accumulator and the value of Y01, storing the result back in the accumulator. OUT Y02 ; Output the value of the accumulator to Y02. ``` [Part Two] - Program Logic Explanation The program is designed to perform a logical …	A: Example code: ``` LD X1 ANI X1 OUT Y0 ``` Explanation: ANI performs an AND operation between the current value of X1 and the preceding condition, then outputs the result to Y0.	[125, 106, 145]	[0.764, 0.5759, 0.7113]	0.6011	0.8525	0.0021	0.2926	0.0746	0.5714	4.9	3.46
qwen2.5-coder:7b	106	What is the difference between ANI and LDI?	Example code: ``` LDI X1 ANI X1 ``` Explanation: LDI inverts at load; ANI inverts only during the AND check.	**Part One - Mitsubishi FX3U/FX3UC IL Instruction List Code** ```plaintext LD I0.0 ; Load the status of input I0.0 into the accumulator LDI Q0.0 ; Load the inverse (complement) of the status of input Q0.0 into the accumulator ANI Q0.1 ; Perform an AND operation between the accumulator and the status of input Q0.1, storing the result back in the accumulator LDI I0.1 ; Load the inverse (complement)…	**Q: What is the difference between ANI and LDI?** **A: Example code:** ``` LD X0 ANI X1 OUT Y0 ``` **Explanation:** - `LD X0` loads the direct status of X0 into the accumulator. - `ANI X1` performs an AND operation between the accumulator and the inverse (NOT) of X1. The result is stored in the accumulator. - `OUT Y0` outputs the content of the accumulator to Y0. In summary: - `LD` loads the dir…	[86, 105, 126]	[0.8364, 0.5759, 0.823]	0.4866	0.7561	0.0007	0.0055	0.0404	0.2029	7.59	8.83
qwen2.5-coder:7b	107	How to check X0=ON and X1=OFF together?	Example code: ``` LD X0 ANI X1 OUT Y0 ``` Explanation: Y0 turns ON only if X0=ON AND X1=OFF.	[Part One] - Mitsubishi FX3U/FX3UC IL Instruction List Code ``` LD X0 ; Load the status of X0 into the accumulator AND X1 ; AND the status of X1 with the value in the accumulator Z(=0) ; If the result is 0, the Z flag is set (true), indicating X0=ON and X1=OFF ZR(=1) ; If the Z flag is not set, the ZR flag is set (true), indicating X0 is not ON or X1 is not OFF ``` Explanation of each instruction…	### Part One - Mitsubishi FX3U/FX3UC IL Instruction List Code ```il LD X0 ; Load the status of input X0 into the accumulator AND X1 ; Perform a logical AND operation with input X1 OUT Y0 ; Output the result to output Y0 ``` ### Part Two - Program Logic Explanation 1. **Load the Status of Input X0 into the Accumulator**: - The `LD X0` instruction reads the current status of input `X0` (either ON o…	[112, 93, 197]	[0.6167, 0.4003, 0.3996]	0.6027	0.6442	0.003	0.006	0.0525	0.1245	6.44	5.48
qwen2.5-coder:7b	108	Can multiple ANI instructions be chained?	Example code: ``` LD X0 ANI X1 ANI X2 OUT Y5 ``` Explanation: Yes—X0 must be ON, X1 and X2 both OFF for Y5 to turn ON.	[Part One] - Mitsubishi FX3U/FX3UC IL Instruction List Code ``` LD X0 ; Load the value of bit X0 into the accumulator (Acc) ANI Y0 ; AND the accumulator with the value of bit Y0 and store the result back in the accumulator ANI Y1 ; AND the accumulator with the value of bit Y1 and store the result back in the accumulator ANI Y2 ; AND the accumulator with the value of bit Y2 and store the result ba…	A: Example code: ```il LD X0 ANI X1 ANI X2 OUT Y5 ``` Explanation: X0=ON, then the condition remains TRUE only if X1 and X2 are both OFF.	[113, 105, 147]	[0.6426, 0.6142, 0.4574]	0.4815	0.7864	0.003	0.3961	0.055	0.6667	5.95	7.81
qwen2.5-coder:7b	109	How to mix ANI and normal AND?	Example code: ``` LD X0 AND X1 ANI X2 OUT Y0 ``` Explanation: Checks X0=ON AND X1=ON, then X2=OFF before Y0 turns ON.	### Part One: Mitsubishi FX3U/FX3UC IL Instruction List Code ```plaintext LD M8000 ; Load the preset value from M8000 (Power-On Reset) to the accumulator AND M8001 ; Perform a normal AND operation with the value at M8001 ANI M8002 ; Perform an AND operation with the value at M8002, but ignore the carry bit OR M8003 ; Perform an OR operation with the value at M8003 LD M8004 ; Load the value from M…	Q: How to mix ANI and normal AND? A: Example code: ``` LD X3 ANI X4 AND X5 OUT Y20 ``` Explanation: Equivalent to (X3 AND (NOT X4)) AND X5.	[128, 106, 108]	[0.7556, 0.4339, 0.4218]	0.5096	0.5101	0.0005	0.105	0.0191	0.2692	10.09	4.56
qwen2.5-coder:7b	110	What is the ANDP instruction used for?	Example code: ``` LD X0 ANDP X1 OUT Y0 ``` Explanation: When X0=ON, ANDP detects the rising edge of X1 (OFF→ON) once.	**Part One: Mitsubishi FX3U/FX3UC IL Instruction List Code** Below is an example of a simple IL program for a Mitsubishi FX3U/FX3UC PLC. This program demonstrates basic logic using the ANDP instruction, which performs a parallel AND operation. ```IL LD I0.0 ; Load the status of input I0.0 into the accumulator ANDP I0.1 ; Perform a parallel AND operation between the accumulator and input I0.1 OUT …	The ANDP instruction is used to detect a rising edge of an input signal. **Explanation**: When an input signal transitions from OFF to ON during a scan, the ANDP instruction triggers an action. This is particularly useful for detecting events or changes in the state of a device, such as a switch closing. The instruction checks the input signal and, if it detects a rising edge (i.e., the signal ch…	[130, 114, 118]	[0.7658, 0.6119, 0.6189]	0.4635	0.5891	0.0006	0.0097	0.0407	0.1571	7.35	3.28
qwen2.5-coder:7b	111	How does ANDP differ from LDP?	Example code: ``` LD X2 LDP X3 ANDP X4 ``` Explanation: LDP detects X3’s rising edge independently; ANDP requires the prior condition TRUE then detects X4’s rising edge.	[Part One] - Mitsubishi FX3U/FX3UC IL Instruction List Code 1. LD X0.0 ; Load the value of X0.0 (input) into the accumulator (Acc) 2. ANDP Y0.0 ; Perform a parallel AND operation between the value in the accumulator and the value of Y0.0 (output) 3. OUT Y0.0 ; Output the result of the ANDP operation to Y0.0 4. END ; End of the program [Part Two] - Program Logic Explanation The program starts by l…	``` LD X2 LDP X3 ANDP X4 ``` Explanation: LDP detects X3’s rising edge independently; ANDP requires the prior condition TRUE then detects X4’s rising edge.	[131, 110, 116]	[0.9269, 0.6367, 0.6745]	0.4764	0.9433	0.0018	0.926	0.0714	0.963	3.84	4.03
qwen2.5-coder:7b	112	Does ANDP keep detecting X1=ON?	Example code: ``` LD M10 ANDP X1 OUT Y0 ``` Explanation: It triggers only once at the moment X1 goes from OFF to ON.	[Part One] - Mitsubishi FX3U/FX3UC IL Instruction List Code ```il LD X0 ; Load the status of X0 (input 0) into the accumulator AND X1 ; Perform a logical AND operation between the accumulator and the status of X1 (input 1) ANDP ; Perform a pulse AND operation between the accumulator and the status of X1 OUT Y0 ; Output the result of the ANDP operation to output Y0 (output 0) ``` [Part Two] - Prog…	A: Example code: ``` LD X0 ANDP X1 OUT Y0 ``` Explanation: ANDP keeps detecting X1=ON continuously once the rising edge of X1 (OFF→ON) has been detected.	[107, 110, 132]	[0.6167, 0.5033, 0.4998]	0.4923	0.7626	0.0044	0.2775	0.0769	0.5306	5.3	5.3
qwen2.5-coder:7b	113	Can multiple ANDP be chained?	Example code: ``` LD X0 ANDP X1 ANDP X2 OUT Y5 ``` Explanation: X0=ON, then rising edges of X1 and X2 each trigger once—possible but complex.	[Part One] - Mitsubishi FX3U/FX3UC IL Instruction List Code ```il LD X0 ; Load the data from bit X0 into the accumulator AND X1 ; AND the data from bit X1 with the accumulator ANDP X2 ; AND the data from bit X2 with the accumulator and push the result onto the stack ANDP X3 ; AND the data from bit X3 with the accumulator and push the result onto the stack LD (R0) ; Load the data from the address …	Example Code: ``` LD X0 ANDP X1 ANDP X2 OUT Y5 ``` Explanation: Yes—each rising edge on X1 or X2 triggers Y5 if X0=ON.	[139, 111, 114]	[0.7455, 0.5183, 0.5173]	0.4478	0.8791	0.0018	0.4174	0.0579	0.64	6.65	7.84
qwen2.5-coder:7b	114	How to use ANDP with a counter?	Example code: ``` LD M20 ANDP X3 OUT C0 K10 ``` Explanation: When M20=ON, each rising edge of X3 increments counter C0 by 1.	### Part One: Mitsubishi FX3U/FX3UC IL Instruction List Code ```IL LD R0 ; Load the value of R0 into the accumulator ANDP CNT1 ; Perform a logical AND operation between the accumulator and the preset value of CNT1 OUT Y0 ; Output the result to Y0 END ``` ### Part Two: Program Logic Explanation #### Overview This IL program demonstrates how to use the `ANDP` (AND Preset) instruction with a counter…	### Part One - Mitsubishi FX3U/FX3UC IL Instruction List Code ```il LD X0 ; Load the status of input X0 (Product Sensor) ANDP X1 ; Perform a pulse detection on X1 (Edge detection) OUT Y0 ; Output to Y0 if the rising edge of X1 is detected END ; End of the program ``` ### Part Two - Program Logic Explanation 1. **Initialization**: - The program starts with the `LD X0` instruction, which loads the …	[110, 248, 68]	[0.6119, 0.4667, 0.493]	0.5428	0.5879	0.0008	0.0045	0.0387	0.0818	6.25	8.36
qwen2.5-coder:7b	115	What does the ANDF instruction detect?	Example code: ``` LD X0 ANDF X1 OUT Y0 ``` Explanation: When X0=ON, ANDF detects X1’s falling edge (ON→OFF) once.	The ANDF instruction in Mitsubishi FX3U/FX3UC PLCs performs a floating-point arithmetic AND operation. It takes two floating-point numbers as input and returns the result of the AND operation. The AND operation is performed on the binary representations of the two numbers, bit by bit. If both bits are 1, the corresponding bit in the result is 1; otherwise, it is 0. This instruction is typically u…	**Answer:** The ANDF instruction detects the falling edge (ON→OFF) of both inputs and generates a one-scan pulse when both inputs transition from ON to OFF simultaneously. **Example Code:** ```il LD X0 ANDF X1 OUT Y0 ``` **Explanation:** - `LD X0`: Loads the current state of input X0 into the accumulator. - `ANDF X1`: Detects the falling edge (ON→OFF) of both the accumulator (current state of X0)…	[130, 95, 155]	[0.7836, 0.7091, 0.6717]	0.525	0.8009	0.0007	0.059	0.0373	0.2446	6.85	5.62
qwen2.5-coder:7b	116	How does ANDF differ from LDF?	Example code: ``` LD X2 LDF X3 ANDF X4 ``` Explanation: LDF independently detects X3’s falling edge; ANDF requires the prior condition TRUE then detects X4’s falling edge.	[Part One] - Mitsubishi FX3U/FX3UC IL Instruction List Code ``` LD X000 ; Load the status of bit X000 into accumulator A LD X001 ; Load the status of bit X001 into accumulator B ANDF A, B, C ; Perform a fast AND operation between A and B, store result in C LD C ; Load the result from C into accumulator A ``` [Part Two] - Program Logic Explanation 1. The program begins by loading the status of bit…	**Answer:** **Example Code:** ```il LDF X1 ANDF X2 ``` **Explanation:** - `LDF X1`: This instruction detects the falling edge of `X1`. It stores a TRUE value in the destination when the input `X1` transitions from FALSE to TRUE. - `ANDF X2`: This instruction performs a logical AND operation between the result of the previous `LDF` instruction (which is stored in a temporary location) and the curr…	[136, 111, 101]	[0.9255, 0.6745, 0.663]	0.5232	0.8036	0.0014	0.0022	0.0364	0.1697	5.66	6.15
qwen2.5-coder:7b	117	Can ANDF chain multiple inputs?	Example code: ``` LD X0 ANDF X1 ANDF X2 OUT Y5 ``` Explanation: X0=ON, then both X1 and X2 must each go ON→OFF to trigger Y5.	[Part One] - Mitsubishi FX3U/FX3UC IL Instruction List Code ``` // Define the data memory locations LD D0 // Load data from D0 into accumulator ANDF D1 // Logical AND of accumulator with D1, result in accumulator ANDF D2 // Logical AND of accumulator with D2, result in accumulator ANDF D3 // Logical AND of accumulator with D3, result in accumulator OUT Y0 // Output the result in accumulator to Y0…	Answer: Yes—multiple ANDF can be chained. Here's an example code: ``` LD X0 ANDF X1 ANDF X2 OUT Y5 ``` Explanation: Yes—X5 will only turn on if X0, X1, and X2 are all ON. The ANDF instruction checks if each input transitions from OFF to ON during the scan.	[139, 159, 119]	[0.7633, 0.441, 0.4799]	0.4699	0.661	0.0008	0.2414	0.0549	0.4737	5.99	5.53
qwen2.5-coder:7b	118	What is the difference between ANDF and ANDP?	Example code: ``` LD X0 ANDP X1 ANDF X2 ``` Explanation: ANDP detects rising edges; ANDF detects falling edges, both requiring the prior condition TRUE.	**Part One: Mitsubishi FX3U/FX3UC IL Instruction List Code** ```plaintext LD X0 ; Load bit from I/O map into accumulator (Acc). LD X1 ; Load bit from I/O map into accumulator (Acc). ANDF 1, T0 ; Perform AND operation with flag register F and store result in T0. LD T0 ; Load bit from T0 into accumulator (Acc). ANDF 2, T1 ; Perform AND operation with flag register F and store result in T1. LD T1 ; …	**Example Code:** ```il LD X2 LDF X3 ANDF X4 ``` **Explanation:** - `LD X2`: Loads the status of input `X2` into the accumulator. - `LDF X3`: Detects the falling edge of input `X3`. If `X3` transitions from ON to OFF, it sets the accumulator to ON. - `ANDF X4`: ANDs the result of the falling edge detection of `X3` with the status of input `X4`. If both the falling edge of `X3` and the current sta…	[116, 110, 148]	[0.6574, 0.6189, 0.4777]	0.4475	0.6393	0.0013	0.0015	0.0437	0.1212	6.29	9.78
qwen2.5-coder:7b	119	Can ANDF be combined with pulse M8013?	Example code: ``` LD M8013 ANDF X10 OUT M60 ``` Explanation: Yes—but only when M8013=ON and X10 transitions ON→OFF in that scan will M60 trigger.	[Part One] - Mitsubishi FX3U/FX3UC IL Instruction List Code ```IL LD M8013 ; Load the pulse signal from M8013 into the accumulator ANDF D0 ; Perform a floating-point AND operation between the accumulator and D0 MOV A, Q0.0 ; Move the result from the accumulator to bit Q0.0 END ; End the program ``` [Part Two] - Program Logic Explanation 1. **Initialization**: - The program begins with the `LD M80…	Example code: ```il LD M8013 ; Load the pulse signal from M8013 ANDF X0 ; Perform a logical AND operation with X0 OUT Y1 ; Output the result to Y1 ``` Explanation: When M8013 produces a pulse, if X0 is ON during that pulse, Y1 will be set to ON for that brief period. If X0 is OFF at any point during the pulse, Y1 will not be set. This allows for pulse detection and conditional triggering based on…	[253, 117, 245]	[0.606, 0.4799, 0.526]	0.4627	0.604	0.0017	0.01	0.0609	0.2667	5.69	3.13
qwen2.5-coder:7b	120	How does the OR instruction perform logical OR?	Example code: ``` LD X0 OR X1 OUT Y0 ``` Explanation: Y0 turns ON if either X0 or X1 is ON.	**Part One: Mitsubishi FX3U/FX3UC IL Instruction List Code** ```plaintext LD X0 ; Load the value from input X0 into the accumulator AND Y0 ; Perform a logical AND operation between the accumulator and Y0, storing the result in the accumulator OR Y1 ; Perform a logical OR operation between the accumulator and Y1, storing the result in the accumulator OUT Z0 ; Output the value in the accumulator to…	Q: How does the OR instruction perform logical OR? A: Example code: ```plaintext LD X0 OR X1 OUT Y0 ``` Explanation: Loads X0=ON, then performs OR with X1. Y0 turns ON if either X0 or X1 (or both) are ON.	[100, 123, 130]	[0.9019, 0.6541, 0.6223]	0.5905	0.7427	0.0014	0.3534	0.0545	0.6102	6.24	3.16
qwen2.5-coder:7b	121	Can OR be used repeatedly?	Example code: ``` LD X0 OR X1 OR X2 OUT Y0 ``` Explanation: Yes—Y0 turns ON if any of X0, X1, or X2 is ON.	### Part One: Mitsubishi FX3U/FX3UC IL Instruction List Code ```il LD I0.0 ; Load the status of input I0.0 into the accumulator OR I0.1 ; OR the status of input I0.1 with the current accumulator value OR I0.2 ; OR the status of input I0.2 with the current accumulator value OR I0.3 ; OR the status of input I0.3 with the current accumulator value OUT Y0.0 ; Output the result to output Y0.0 ``` ### …	A: Example code: ``` LD X0 OR X1 OR X2 OUT Y10 ``` Explanation: Y10 turns ON if X0=ON or X1=ON or X2=ON.	[172, 143, 127]	[0.5074, 0.4005, 0.4365]	0.5253	0.9085	0.0009	0.4478	0.07	0.75	5.56	6.48
qwen2.5-coder:7b	122	How to mix OR and AND?	Example code: ``` LD X0 AND X1 OR X2 OUT Y0 ``` Explanation: (X0 AND X1) OR X2; Y0 turns ON if X0&X1 are both ON or X2=ON.	[Part One] - Mitsubishi FX3U/FX3UC IL Instruction List Code Below is an example of an Instruction List (IL) program for the Mitsubishi FX3U/FX3UC PLC. This program demonstrates how to use both OR (OR) and AND (AND) instructions in an IL program. The program will turn on an output (Y0) if either input X0 or X1 is on, or if both inputs X2 and X3 are on. ```IL LD X0 ; Load the status of input X0 int…	**Answer**: Example code: ``` LD X3 OR X4 AND X5 OUT Y20 ``` Explanation: Equivalent to (X3 OR X4) AND X5.	[128, 100, 179]	[0.6483, 0.5233, 0.5689]	0.6894	0.7062	0.0017	0.1127	0.1015	0.2979	6.43	6.13
qwen2.5-coder:7b	123	What is the execution order of OR?	Example code: ``` LD X0 OR X1 AND X2 ``` Explanation: First (X0 OR X1), then AND X2—executed line by line.	[Part One] - Mitsubishi FX3U/FX3UC IL Instruction List Code 1. LD X0.0 ; Load the status of the first digital input (X0.0) into the accumulator. 2. OR Y0.0 ; Perform a logical OR operation between the accumulator and the status of digital output (Y0.0). 3. OUT Y0.1 ; Output the result of the OR operation to digital output Y0.1. 4. RET ; Return from the subroutine or main program. [Part Two] - Pro…	The execution order of the OR instruction in Mitsubishi FX-series Instruction List programming is as follows: 1. **LD (Load)**: Load the value of the source operand into the accumulator. 2. **OR (Logical OR)**: Perform a logical OR operation between the value in the accumulator and the value of the destination operand (which is typically a bit in a register). 3. **OUT (Output)**: Write the result…	[120, 127, 179]	[0.6541, 0.4024, 0.4126]	0.5388	0.7136	0.001	0.0136	0.0712	0.1111	5.22	9.49
qwen2.5-coder:7b	124	How does OR differ from OUT?	Example code: ``` LD X3 OR X4 OUT Y1 ``` Explanation: OR is a logical instruction; OUT is the final output instruction that drives the element.	**Part One: Mitsubishi FX3U/FX3UC IL Instruction List Code** Here is a simple example of an IL program for an FX3U or FX3UC PLC. The program will turn on a relay (Q0.0) whenever either of two inputs (I0.0 or I0.1) are activated. ```il LD I0.0 ; Load bit I0.0 into the accumulator OR I0.1 ; OR the content of the accumulator with bit I0.1 OUT Q0.0 ; Output the result to Q0.0 END ; End of the program…	**Answer:** **Example Code:** ```il LD X0 OR X1 OUT Y0 ``` **Explanation:** - **LD X0**: Loads the state of input X0 into the accumulator. - **OR X1**: Performs a logical OR between the state in the accumulator (which is X0) and the state of input X1. The result is stored back in the accumulator. - **OUT Y0**: Outputs the result stored in the accumulator to output Y0. Y0 turns ON if either X0 or …	[161, 120, 148]	[0.6319, 0.5156, 0.3962]	0.5224	0.6836	0.0053	0.0078	0.0952	0.268	5.47	8.29
qwen2.5-coder:7b	125	What does the ORI instruction do?	Example code: ``` LD X0 ORI X1 OUT Y0 ``` Explanation: ORI ORs the inverse of X1 (X1=OFF) with the preceding condition.	**Part One: Mitsubishi FX3U/FX3UC IL Instruction List Code** ```IL LD M0.0; // Load the status of the contact M0.0 into the accumulator (Acc). ORI D0; // Perform an OR operation between the accumulator (Acc) and the data in D0 (immediate value). OUT Y0.0; // Output the result of the OR operation to the contact Y0.0. END; // End of the program. ``` **Part Two: Program Logic Explanation** This Mits…	**Answer:** ``` LD X0 ORI X1 OUT Y0 ``` **Explanation:** When X0=ON, ORI detects the falling edge of X1 (ON→OFF) in that scan.	[130, 105, 129]	[0.7951, 0.764, 0.7425]	0.5333	0.7512	0.0015	0.3412	0.057	0.5455	5.78	4.73
qwen2.5-coder:7b	126	What is the difference between ORI and LDI?	Example code: ``` LDI X2 ORI X3 ``` Explanation: LDI inverts at load; ORI inverts only for the OR comparison.	### Part One - Mitsubishi FX3U/FX3UC IL Instruction List Code ```IL LDI Y0; ; Load the inverse of the content of output relay Y0 into the accumulator. The accumulator now holds the inverse of Y0. AND X0; ; AND the content of input relay X0 with the accumulator. The result is stored back in the accumulator. ORI Y1; ; OR the inverse of the content of output relay Y1 into the accumulator. The accumu…	**Answer:** Example code: ``` LDI X1 ANI X1 ``` Explanation: LDI inverts at load; ANI inverts only during the AND check.	[106, 129, 131]	[0.823, 0.659, 0.6766]	0.5143	0.8661	0.0007	0.3739	0.0246	0.5946	10.07	3.94
qwen2.5-coder:7b	127	Can ORI handle multiple conditions?	Example code: ``` LD X0 ORI X1 ORI X2 OUT Y10 ``` Explanation: Y10 turns ON if X0=ON or X1=OFF or X2=OFF.	### Part One: Mitsubishi FX3U/FX3UC IL Instruction List Code ```il ; Initialize all outputs to OFF LD OFF ; Load the value 'OFF' (0) into the accumulator MOV Y0 ; Move the value in the accumulator to output Y0 MOV Y1 ; Move the value in the accumulator to output Y1 MOV Y2 ; Move the value in the accumulator to output Y2 MOV Y3 ; Move the value in the accumulator to output Y3 MOV Y4 ; Move the val…	Yes, ORI can handle multiple conditions in a similar way to ORF, but it operates on the inverse of the input. Here's an example code snippet demonstrating how to use ORI with multiple conditions: ``` LD M0 ORI X6 ORI X7 OUT Y3 ``` Explanation: The program will output Y3 if M0 is ON or if both X6 and X7 are OFF. This is because ORI checks for the inverse condition of the inputs.	[139, 129, 128]	[0.6452, 0.6407, 0.5994]	0.4597	0.6589	0.0009	0.0092	0.0365	0.2292	8.59	5.59
qwen2.5-coder:7b	128	How to mix ORI with normal OR?	Example code: ``` LD X3 ORI X4 OR X5 OUT Y20 ``` Explanation: Equivalent to (X3 OR (NOT X4)) OR X5.	[Part One] - Mitsubishi FX3U/FX3UC IL Instruction List Code ```il LD M0 ; Load bit M0 into accumulator ORI B10 ; Perform OR operation between accumulator and bit B10 LD M1 ; Load bit M1 into accumulator OR M2 ; Perform OR operation between accumulator and bit M2 OUT Y0 ; Output the result from accumulator to output Y0 END ; End of the program ``` **Explanation of each instruction:** 1. `LD M0` - …	### Answer to: How to mix ORI with normal OR? **Example Code:** ```il LD X0 OR X1 ORI X2 OUT Y0 ``` **Explanation:** - The program starts by loading the value of `X0` into the accumulator. - It then performs a normal OR operation with `X1`. This means that if either `X0` or `X1` is ON, the result will be ON. - Next, an ORI (OR Immediate) operation is performed with `X2`. This means that if `X2` i…	[109, 129, 179]	[0.7556, 0.6114, 0.4749]	0.5873	0.6986	0.0007	0.0014	0.0427	0.0769	6.23	6.94
qwen2.5-coder:7b	129	When is ORI typically used?	Example code: ``` LD M0 ORI X6 OUT Y1 ``` Explanation: Used for safety conditions—Y1 ON if M0=ON or X6=OFF.	[Part One] - Mitsubishi FX3U/FX3UC IL Instruction List Code ```plaintext LD X0 ; Load the status of input X0 into the accumulator (Acc) ORI #00010000 ; Perform a bitwise OR operation with the value 0x10 (16 in decimal) and the accumulator OUT Y0 ; Output the result of the OR operation to output Y0 END ; End of the program ``` [Part Two] - Program Logic Explanation The Mitsubishi FX3U/FX3UC IL pro…	**Answer:** ORI (OR Immediate) is typically used when you need to perform an OR operation between the current state of a bit (or bit in a register) and a pre-defined value (usually 1, to set the bit). This is useful in scenarios where you want to set a bit to 1 based on the current state of another bit, without needing an additional memory location to store intermediate results. **Example Code:**…	[125, 128, 126]	[0.7425, 0.6114, 0.659]	0.5815	0.6679	0.0009	0.0016	0.0513	0.0918	5.34	7.07
qwen2.5-coder:7b	130	What does the ORP instruction detect?	Example code: ``` LD X0 ORP X1 OUT Y0 ``` Explanation: When X0=ON, ORP detects the rising edge of X1 (OFF→ON) in that scan.	The ORP instruction in Mitsubishi FX3U/FX3UC PLCs is used to detect the presence of an overcurrent, overvoltage, or overtemperature condition. It is often used in industrial applications to ensure the safety and reliability of the equipment by monitoring and responding to various electrical faults. ### [Part One] - Mitsubishi FX3U/FX3UC IL Instruction List Code Below is an example of an IL progra…	``` LD X0 ORP X1 OUT Y0 ``` Explanation: The ORP instruction detects the rising edge (OFF→ON) of X1 and generates a single-scan pulse. This pulse is then output to Y0.	[125, 90, 132]	[0.7951, 0.6765, 0.5674]	0.5611	0.8702	0.0012	0.3612	0.0426	0.5455	8.89	3.16
qwen2.5-coder:7b	131	How does ORP differ from LDP?	Example code: ``` LD X2 LDP X3 ORP X4 ``` Explanation: LDP detects X3’s rising edge independently; ORP requires the prior condition TRUE then detects X4’s rising edge.	### Part One: Mitsubishi FX3U/FX3UC IL Instruction List Code ```il LD M8000 ; Load the power-on reset flag into the accumulator LD M8001 ; Load the CPU reset flag into the accumulator AND A, A ; Perform an AND operation with accumulator (clear the accumulator) OUT Y0 ; Output to relay Y0 (off) LD M8002 ; Load the timer T0 flag into the accumulator AND A, A ; Perform an AND operation with accumula…	``` LD X2 LDP X3 ORP X4 ``` Explanation: LDP detects X3’s rising edge independently; ORP requires the prior condition TRUE then detects X4’s rising edge.	[111, 130, 136]	[0.9269, 0.6281, 0.7167]	0.2899	0.9445	0.0005	0.926	0.0226	0.963	9.57	6.82
qwen2.5-coder:7b	132	Does ORP stay ON continuously?	Example code: ``` LD M10 ORP X1 OUT Y5 ``` Explanation: No—it’s TRUE only on the scan when X1 goes from OFF to ON.	[Part One] - Mitsubishi FX3U/FX3UC IL Instruction List Code ``` LD X0.0 ; Load the status of input X0.0 (ORP sensor input) into accumulator A OR X0.1 ; Perform OR operation between A and the status of input X0.1 (auxiliary sensor input) and store the result in A LD A ; Load the value of A into output Q0.0 (ORP output) OUT Q0.0 ; Output the value of A to Q0.0 ``` [Part Two] - Program Logic Explana…	A: Example code: ``` LD M20 ORP X3 OUT M1 ``` Explanation: When M20=ON, a rising edge on X3 causes M1 to turn ON and stay ON continuously until M20 is OFF.	[134, 158, 131]	[0.604, 0.5602, 0.5352]	0.4766	0.6376	0.002	0.0981	0.0556	0.3273	5.6	6.12
qwen2.5-coder:7b	133	Can ORP be used on two different inputs simultaneously?	Example code: ``` LD X0 ORP X1 ORP X2 OUT Y6 ``` Explanation: Yes—while X0=ON, rising edges of X1 or X2 each trigger once.	**Part One: Mitsubishi FX3U/FX3UC IL Instruction List Code** ```il LD [D0] ; Load the value of the first input (e.g., ORP sensor 1) into the accumulator (A) AND [D1] ; Perform a logical AND operation between the accumulator (A) and the value of the second input (e.g., ORP sensor 2) OUT [Y0] ; Output the result of the AND operation to relay Y0 (if the result is 1, then Y0 will be ON; if the result…	Q: Can ORP be used on two different inputs simultaneously? A: Example code: ``` LD X0 ORP X1 ORP X2 OUT Y5 ``` Explanation: X0=ON, then rising edges of X1 and X2 each trigger once—possible but complex.	[113, 134, 128]	[0.6769, 0.549, 0.4958]	0.4633	0.803	0.0008	0.3592	0.05	0.6557	5.82	2.66
qwen2.5-coder:7b	134	Can ORP start a one-shot timer?	Example code: ``` LD M20 ORP X3 OUT T0 K50 ``` Explanation: When M20=ON, a rising edge on X3 starts T0 for one pulse.	[Part One] - Mitsubishi FX3U/FX3UC IL Instruction List Code ``` LD X0.0 ; Load the status of input X0.0 into accumulator A LD Y0.0 ; Load the status of input Y0.0 into accumulator B AND A, B ; Perform a logical AND operation on A and B, result stored in A LD T0.0 ; Load the current value of timer T0.0 into accumulator A LD T0.1 ; Load the current value of timer T0.1 into accumulator B OR A, B ; P…	A: Example code: ``` LD M10 ORP X1 OUT T0 K100 ``` Explanation: T0 starts on the rising edge of the ORP output, which is true only on the scan when X1 goes from OFF to ON.	[94, 127, 132]	[0.7324, 0.4541, 0.604]	0.4021	0.7475	0.0009	0.1015	0.0295	0.3793	8.28	7.87
qwen2.5-coder:7b	135	When is the ORF instruction used?	Example code: ``` LD M0 ORF X0 OUT Y0 ``` Explanation: While M0=ON, ORF detects X0’s falling edge (ON→OFF) once.	### Part One - Mitsubishi FX3U/FX3UC IL Instruction List Code ```il LD I0.0 ; Load the status of input I0.0 into the accumulator LD I0.1 ; Load the status of input I0.1 into the accumulator OR ; Perform a logical OR operation between the values in the accumulator and the next value LD I0.2 ; Load the status of input I0.2 into the accumulator AND ; Perform a logical AND operation between the resul…	The ORF instruction is used when you need to detect the falling edge of one bit and then perform an operation based on that edge, given that another bit was already in a certain state. In other words, ORF is used to detect a falling edge in a specific bit (X2 in this case) after a certain condition (X1 being ON) was previously met. Example Code: ```il LD X1 ; Load the state of X1 into the accumul…	[125, 136, 115]	[0.777, 0.6197, 0.7425]	0.4917	0.726	0.0005	0.0044	0.0203	0.117	8.01	3.79
qwen2.5-coder:7b	136	How does ORF differ from LDF?	Example code: ``` LDF X1 ORF X2 ``` Explanation: LDF independently detects X1’s falling edge; ORF requires the prior condition TRUE then detects X2’s falling edge.	**ORF** and **LDF** are both instructions used in Mitsubishi FX PLCs, but they serve different purposes and operate in different ways. Here’s a brief explanation of each: - **ORF (OR Fast)**: This instruction performs a fast OR operation between two data areas. It is used to combine two data areas without waiting for the result, making it suitable for applications where speed is crucial. - **LDF …	Answer: Example code: ``` LD X2 LDF X3 ORF X4 ``` Explanation: LDF independently detects X3’s falling edge; ORF requires the prior condition TRUE then detects X4’s falling edge.	[116, 135, 131]	[0.9255, 0.6197, 0.7167]	0.5016	0.964	0.0014	0.5139	0.0784	0.8	3.47	4.77
qwen2.5-coder:7b	137	Can ORF be used for a button release action?	Example code: ``` LD X3 ORF X4 OUT M10 ``` Explanation: If X3=ON, when X4 goes ON→OFF, M10 triggers once.	### Part One: Mitsubishi FX3U/FX3UC IL Instruction List Code Below is an example of an IL program that uses the ORF (OR and Feedback) instruction to detect a button release action. The program assumes that the button is connected to an input point and that the output point will be activated when the button is released. ```il ; Define the input and output addresses LD I0.0 ; Load the state of inpu…	### Answer **Example Code:** ```il PLF X3 OUT T1 K30 ``` **Explanation:** - `PLF X3` (Pulse on Falling Edge): When button X3 is pressed and released, it triggers a pulse on T1. - `OUT T1 K30`: The pulse from T1 is sent to output Y5 for 30 milliseconds (K30). **Step-by-Step Logic Flow:** 1. **Button Press and Release Detection:** - When button X3 is pressed, it goes from OFF to ON. - When button X…	[157, 139, 134]	[0.6691, 0.5078, 0.4719]	0.5781	0.5674	0.0008	0.0011	0.0354	0.102	6.12	7.95
qwen2.5-coder:7b	138	Does ORF hold the output ON?	Example code: ``` LD M20 ORF X5 OUT Y10 ``` Explanation: No—it’s TRUE only on the scan when X5 falls.	[Part One] - Mitsubishi FX3U/FX3UC IL Instruction List Code ```il LD I0.0 ; Load the status of input I0.0 into the accumulator. OR I0.1 ; Perform a logical OR operation between the accumulator and the status of input I0.1. OUT Y0.0 ; Set the output Y0.0 to the result of the OR operation. ``` [Part Two] - Program Logic Explanation The program is designed to monitor the status of two inputs, I0.0 a…	A: Example code: ``` LD M0 ORF X0 OUT Y0 ``` Explanation: When M0 is ON, ORF detects a falling edge on X0 (i.e., from ON to OFF) and keeps Y0 ON until M0 is OFF, regardless of subsequent changes in X0.	[135, 153, 139]	[0.599, 0.496, 0.5792]	0.3955	0.6307	0.001	0.072	0.0468	0.2623	5.11	3.76
qwen2.5-coder:7b	139	Can multiple ORF be chained?	Example code: ``` LD X0 ORF X1 ORF X2 OUT Y5 ``` Explanation: Yes—each falling edge on X1 or X2 triggers Y5 if X0=ON.	**Part One - Mitsubishi FX3U/FX3UC IL Instruction List Code** ```il LD X0.0 ; Load the status of input X0.0 into accumulator A AND X0.1 ; Perform a logical AND operation with the status of input X0.1 OR X0.2 ; Perform a logical OR operation with the status of input X0.2 LD X0.3 ; Load the status of input X0.3 into accumulator A OR X0.4 ; Perform a logical OR operation with the status of input X0.…	```il LD X0 ORF X1 ORF X2 OUT Y5 ``` Explanation: Y5 turns ON if X0=ON or X1=ON or X2=ON.	[117, 136, 127]	[0.7633, 0.5448, 0.6452]	0.4345	0.746	0.0003	0.3989	0.0152	0.6087	9.55	4.95
qwen2.5-coder:7b	140	When is the ORB instruction needed instead of a simple OR?	Example: When two series groups need to be ORed. Explanation: For (X0 & X2) OR (X1 & X3), use ORB after each series block.	### Part One: Mitsubishi FX3U/FX3UC IL Instruction List Code ```il LD M8000 ; Load the power supply status into accumulator A MOV A, M8000 ; Move the power supply status from accumulator A to register M8000 LD M8001 ; Load the power supply status into accumulator B MOV B, M8001 ; Move the power supply status from accumulator B to register M8001 LD M8002 ; Load the power supply status into accumul…	**Q: When is the ORB instruction needed instead of a simple OR?** **A: Example code:** ```plaintext LD X0 ORB X1 OUT Y0 ``` **Explanation:** - **Simple OR (OR Instruction)**: Used for parallel contacts or to combine multiple inputs that should be active simultaneously. - Example code: ```plaintext LD X0 OR X1 OUT Y0 ``` - **Explanation**: This code loads the state of X0 into the accumulator, perf…	[144, 135, 143]	[0.653, 0.4443, 0.6007]	0.3303	0.5414	0.002	0.0016	0.0221	0.0534	8.12	8.49
qwen2.5-coder:7b	141	How to use ORB for two series groups in parallel?	Example code: ``` LD X0 AND X2 LD X1 AND X3 ORB OR X4 OUT Y0 ``` Explanation: Series (X0&X2) and (X1&X3) are ORed by ORB, then OR X4.	[Part One] - Mitsubishi FX3U/FX3UC IL Instruction List Code ```plaintext LD I0.0 ; Load the status of input I0.0 into the accumulator ORB I0.1 ; OR the accumulator with the status of input I0.1 ORB I0.2 ; OR the accumulator with the status of input I0.2 ORB I0.3 ; OR the accumulator with the status of input I0.3 ORB I0.4 ; OR the accumulator with the status of input I0.4 ORB I0.5 ; OR the accumul…	### Part One - Mitsubishi FX3U/FX3UC IL Instruction List Code ```il LD X0 ; Load the status of input X0 ORB X1 ; Perform OR operation with input X1 (parallel block) ORB X2 ; Perform OR operation with input X2 (parallel block) LDI X3 ; Load the inverse (NOT) of input X3 ORB X4 ; Perform OR operation with input X4 (parallel block) ORB X5 ; Perform OR operation with input X5 (parallel block) ANB ; P…	[146, 144, 222]	[0.5749, 0.3723, 0.282]	0.4159	0.53	0.0007	0.0026	0.0369	0.0937	6.84	8.22
qwen2.5-coder:7b	142	How to OR more than two series groups?	Example: Use ORB after each group. Explanation: You can chain ORB multiple times, but Mitsubishi often limits to 8.	### Part One: Mitsubishi FX3U/FX3UC IL Instruction List Code ```il ; Mitsubishi FX3U/FX3UC Instruction List Program ; Purpose: OR more than two series groups ; Define Inputs LD I0.0 ; Load Input 0.0 into register R0 LD I0.1 ; Load Input 0.1 into register R1 LD I0.2 ; Load Input 0.2 into register R2 ; Perform OR operations on series groups OR R0, R1 ; OR R0 and R1, store result in R0 OR R0, R2 ; O…	[Part One] - Mitsubishi FX3U/FX3UC IL Instruction List Code ``` LD X0 AND X2 LD X1 AND X3 LD X4 AND X5 ORB OR X6 OUT Y0 ``` Explanation: Two series groups (X0&X2) and (X1&X3) are ORed by ORB. Then, the result is ORed with X4. The final result is stored in Y0. [Part Two] - Program Logic Explanation 1. The program starts by loading the value of X0 into the accumulator. 2. It then performs an AND op…	[146, 122, 141]	[0.6032, 0.2992, 0.5415]	0.2479	0.3974	0.0009	0.0015	0.0258	0.0594	5.45	5.91
qwen2.5-coder:7b	143	Why can’t ORB be used indefinitely?	Example: 10 ORBs in a row. Explanation: Most Mitsubishi PLCs limit ORB to 8; beyond that causes errors.	### Part One - Mitsubishi FX3U/FX3UC IL Instruction List Code ```plaintext [IL Program Code] LD I0.0 ; Load the status of Input 0 into the accumulator AND I0.1 ; AND the status of Input 1 with the accumulator ORB I0.2 ; OR the status of Input 2 with the accumulator (Result stored in the accumulator) OUT Q0.0 ; Output the result from the accumulator to Output 0 LD I0.0 ; Load the status of Input 0…	ORB can't be used indefinitely because each ORB instruction has a limited number of series groups it can handle. Once the maximum number of series groups is reached, another ORB instruction must be used to continue the OR operation. This ensures that the logic remains manageable and avoids potential errors due to excessive nesting.	[140, 121, 141]	[0.6007, 0.4005, 0.3694]	0.1979	0.598	0.0006	0.0048	0.027	0.1918	7.22	7.9
qwen2.5-coder:7b	144	Do you need ORB for a simple X0 OR X1?	Example code: ``` LD X0 OR X1 OUT Y0 ``` Explanation: No—simple parallel contacts use OR. ORB is for parallel blocks.	Answer: No, you do not need an ORB (Organic Redundancy Bus) for a simple OR operation between two bits, X0 and X1, in an FX3U/FX3UC PLC. You can use the simple OR instruction directly in the IL (Instruction List) code to achieve this. ### Part One - Mitsubishi FX3U/FX3UC IL Instruction List Code ```plaintext // Define the input bits LD X0 // Load the value of input X0 into the accumulator OR X1 /…	No, for a simple X0 OR X1, you do not need ORB. Here is the code and explanation: **Mitsubishi FX3U/FX3UC IL Instruction List Code:** ```plaintext LD X0 ; Load the value of X0 into the accumulator OR X1 ; Perform an OR operation between the accumulator and the value of X1, storing the result in the accumulator OUT Y0 ; Output the value in the accumulator to Y0 ``` **Program Logic Explanation:** 1…	[140, 149, 141]	[0.653, 0.5896, 0.3723]	0.4732	0.5629	0.0048	0.0049	0.0726	0.1224	5.35	3.95
qwen2.5-coder:7b	145	What is the primary use of the ANB instruction?	Example: After parallel groups, then series. Explanation: ANB combines a completed parallel block with additional series conditions.	Answer: The primary use of the ANB instruction is to perform an AND operation with a negate (NOT) operation on two inputs.	**Answer:** The primary use of the ANB instruction is to perform an AND operation with a parallel block. This means that ANB is used when you need to check multiple conditions simultaneously, but only if all of them are met. The AND operation is performed on a parallel block, which allows for more complex logic to be implemented in a single instruction. **Example Code:** ``` LD X0 ANB M0 OUT Y0 `…	[105, 148, 135]	[0.7113, 0.6462, 0.5887]	0.4167	0.4432	0.0114	0.0017	0.1026	0.0819	2.5	6.49
qwen2.5-coder:7b	146	How to use ANB for a parallel group then series?	Example code: ``` LD X0 OR X1 AND X2 LDI X3 OR X4 ORI X5 ANB OUT Y0 ``` Explanation: After OR/parallel block, ANB ANDs with remaining conditions.	### Part One: Mitsubishi FX3U/FX3UC IL Instruction List Code ```il // Initialize variables LD I0.0 // Load the status of Input I0.0 into the accumulator AND I0.1 // Perform a logical AND with the status of Input I0.1 LD I0.2 // Load the status of Input I0.2 into the accumulator AND I0.3 // Perform a logical AND with the status of Input I0.3 // Parallel group using ANB (AND with Buffer) ANB T0 // …	A: Example code: ``` LD X0 AND X1 LD Y0 OR Y1 ANB LD X2 AND X3 ANB OR X4 OUT Y2 ``` Explanation: Parallel groups (X0&X1) and (X2&X3) are first ORed by ORX, then the result is ANDed with (X4&X5) by ANB, and the final result is ORed with X6 and OUT to Y2.	[147, 141, 142]	[0.6976, 0.5749, 0.6032]	0.5244	0.7445	0.0006	0.0956	0.0444	0.3614	7.27	5.33
qwen2.5-coder:7b	147	How to chain multiple ANB groups?	Example: Use ANB repeatedly. Explanation: You can chain ANB for complex block ANDing, but there’s a limit.	[Part One] - Mitsubishi FX3U/FX3UC IL Instruction List Code ```plaintext // Initialize the program LD 0 // Load the value 0 into the accumulator MOV R0, 0 // Move the value in the accumulator to register R0 // Set up the ANB (AND-Next) groups // ANB group 1 LD I0.0 // Load the value of input I0.0 into the accumulator ANB R0 // Perform AND operation between the accumulator and the value in R0, the…	### Part One: Mitsubishi FX3U/FX3UC IL Instruction List Code ```il LD X0 OR X1 AND X2 LDI X3 OR X4 ORI X5 ANB OUT Y0 ``` **Line-by-Line Comments:** 1. `LD X0` - Load the status of bit X0 into the accumulator. 2. `OR X1` - Perform an OR operation between the value in the accumulator and the status of bit X1, storing the result back in the accumulator. 3. `AND X2` - Perform an AND operation between…	[146, 113, 148]	[0.6976, 0.3993, 0.4615]	0.3084	0.2735	0.001	0.0006	0.0274	0.0265	7.98	12.11
qwen2.5-coder:7b	148	How does ANB differ from AND?	Example code: ``` LD X0 AND X1 OUT Y0 ``` Explanation: AND is for simple series; ANB is for ANDing a parallel block.	**Part One - Mitsubishi FX3U/FX3UC IL Instruction List Code** ```il LD X0.0 ; Load the status of input X0.0 into the accumulator LD X0.1 ; Load the status of input X0.1 into the accumulator ANB Y0.0 ; AND with bit Y0.0 and store the result in Y0.0 AND Y0.1 ; AND with bit Y0.1 and store the result in Y0.1 OUT Y0.2 ; Output the result of the AND operation to output Y0.2 OUT Y0.3 ; Output the result…	**Answer:** ANB (AND Block) is a structured control instruction used in Mitsubishi FX-series PLCs to combine multiple conditions in a parallel block, and then logically AND the results of these parallel blocks with additional series conditions. AND, on the other hand, is a simple logical AND instruction that takes two conditions as inputs and outputs the result of their logical AND operation. **E…	[145, 101, 147]	[0.6462, 0.3967, 0.4615]	0.6065	0.6618	0.0014	0.0052	0.0647	0.124	6.66	4.17
qwen2.5-coder:7b	149	Do you need ANB for X0 OR X1 then AND X2?	Example code: ``` LD X0 OR X1 AND X2 OUT Y0 ``` Explanation: No—simple OR then AND doesn’t require ANB.	### Part One: Mitsubishi FX3U/FX3UC IL Instruction List Code ```il LD X0 ; Load the status of X0 into the accumulator OR X1 ; Perform OR operation with the status of X1, result in accumulator ANB X2 ; Perform AND operation between the accumulator (result of OR) and X2, result in accumulator OUT Y0 ; Output the result in the accumulator to Y0 END ; End of the program ``` ### Part Two: Program Logi…	A: Example code: ``` LD X0 OR X1 AND X2 OUT Y0 ``` Explanation: No—use OR first, then AND the result with X2. ANB is for ANDing a parallel block, not for combining OR and AND operations sequentially.	[144, 148, 107]	[0.5896, 0.4876, 0.5537]	0.5453	0.8353	0.0042	0.3371	0.0747	0.5614	7.28	2.84
qwen2.5-coder:7b	150	What is the purpose of the PLS instruction?	Example code: ``` PLS X0 OUT M0 ``` Explanation: Detects X0’s rising edge (OFF→ON) and generates a one-scan pulse for M0.	[Part One] - Mitsubishi FX3U/FX3UC IL Instruction List Code ```plaintext LD M0.0 ; Load the content of bit M0.0 into accumulator A AND M1.0 ; Perform a bitwise AND operation between the content of accumulator A and bit M1.0, result stored in accumulator A OR M2.0 ; Perform a bitwise OR operation between the content of accumulator A and bit M2.0, result stored in accumulator A LD M3.0 ; Load the c…	Answer: The PLS instruction is used to detect the rising edge (OFF→ON) of a digital input. When the input transitions from OFF to ON, the PLS instruction generates a one-scan pulse. This pulse can then be used to trigger other operations, such as turning on an output or starting a timer. Example code: ``` PLS X0 OUT M0 ``` Explanation: This code snippet uses the PLS instruction to detect the risi…	[180, 154, 155]	[0.5874, 0.5516, 0.5467]	0.352	0.6972	0.0004	0.0877	0.0165	0.2254	9.69	3.87
qwen2.5-coder:7b	151	How does PLS differ from LDP?	Example code: ``` PLS X1 LDP X1 ``` Explanation: Both detect rising edges; syntax differs by PLC model support.	[Part One] - Mitsubishi FX3U/FX3UC IL Instruction List Code ```plaintext LD T0 ; Load the value of T0 into the accumulator AND D0 ; AND the value of D0 with the accumulator LD T1 ; Load the value of T1 into the accumulator OR D1 ; OR the value of D1 with the accumulator LD T2 ; Load the value of T2 into the accumulator NOT T2 ; NOT the value of T2 and store it in the accumulator LD D2 ; Load the …	A: Example code: ``` LD X1 LDP X2 PLS X3 ``` Explanation: LDP detects X2’s rising edge independently; PLS requires the prior condition TRUE then detects X3’s pulse (both rising and falling edges).	[91, 156, 131]	[0.7772, 0.7077, 0.7663]	0.2923	0.7102	0.0005	0.0438	0.0145	0.32	8.25	3.69
qwen2.5-coder:7b	152	Can PLS be used for one-shot button triggers?	Example code: ``` PLS X2 OUT T0 K100 ``` Explanation: Yes—when X2 goes OFF→ON, T0 is triggered once.	**Part One: Mitsubishi FX3U/FX3UC IL Instruction List Code** Here is a simple example of an IL program that uses a one-shot button trigger. This example assumes that you have an input button connected to bit I0.0 and you want to output to bit Q0.0 when the button is pressed. ```il LD I0.0 ; Load the value of input bit I0.0 AND I0.0 ; AND the value of input bit I0.0 with itself (this is redundant …	Answer: Yes. The PLS (Pulse-Set) instruction can be used for one-shot button triggering similar to the LDP (Level-Drop) instruction. The PLS instruction detects the rising edge of an input signal and sets an output for a single cycle of the PLC scan. Example Code: ``` PLS X2 OUT M0 ``` Explanation: When X2 (button) goes from OFF to ON, M0 (output) is set ON for a single scan of the PLC. This make…	[154, 92, 157]	[0.608, 0.5815, 0.4982]	0.4337	0.4861	0.0007	0.0323	0.0326	0.2281	5.73	7.43
qwen2.5-coder:7b	153	Does PLS output continuously?	Example code: ``` PLS X3 OUT Y0 ``` Explanation: No—only ON during the scan of X3’s rising edge.	[Part One] - Mitsubishi FX3U/FX3UC IL Instruction List Code ``` LD X0 ; Load the status of input X0 into the accumulator OR Y0 ; OR the status of output Y0 with the accumulator LD X1 ; Load the status of input X1 into the accumulator OR Y1 ; OR the status of output Y1 with the accumulator OUT Y0 ; Output the result of the OR operation to output Y0 OUT Y1 ; Output the result of the OR operation to…	No—it’s TRUE only on the scan when X0 goes from OFF to ON.	[159, 132, 150]	[0.5879, 0.5275, 0.5311]	0.4197	0.5796	0.0016	0.0224	0.0431	0.303	5.41	2.71
qwen2.5-coder:7b	154	Can multiple PLS be used at once?	Example code: ``` PLS X4 OUT M10 PLS X5 OUT M11 ``` Explanation: Yes—each PLS detects its own input’s rising edge.	### Part One: Mitsubishi FX3U/FX3UC IL Instruction List Code ```il ; Define the program name and block number ; PLC Program Name: MultiPLS_Example ; Block Number: 100 ; Define the Data Registers LD D0 ; Load the value from data register D0 into the accumulator ADD D1 ; Add the value from data register D1 to the accumulator ST D2 ; Store the value in the accumulator to data register D2 LD D3 ; Loa…	**Answer: Yes—multiple PLS can be used at once to detect rising edges on different inputs simultaneously.** **Example Code:** ```il ; Example of using multiple PLS instructions to detect rising edges on different inputs PLS X2 OUT M10 PLS X3 OUT M11 ``` **Explanation:** - The `PLS` (Pulse on Rising Edge) instruction is used to detect a rising edge on an input. - In this example, `PLS X2` detects …	[159, 172, 152]	[0.6141, 0.5207, 0.608]	0.2475	0.7585	0.0005	0.013	0.0254	0.1867	9.51	9.07
qwen2.5-coder:7b	155	What edge does the PLF instruction detect?	Example code: ``` PLF X0 OUT M0 ``` Explanation: Detects X0’s falling edge (ON→OFF) and generates a one-scan pulse.	[Part One] - Mitsubishi FX3U/FX3UC IL Instruction List Code ```IL LD M8000 ; Load bit M8000 into the accumulator. LD M8001 ; Load bit M8001 into the accumulator. AND ; Perform a logical AND operation between the accumulator and the next bit (M8002). LD M8002 ; Load bit M8002 into the accumulator. AND ; Perform a logical AND operation between the accumulator and the next bit (M8003). LD M8003 ; Lo…	The PLF instruction detects the falling edge (ON→OFF) of the input signal.	[115, 159, 150]	[0.6717, 0.5495, 0.5467]	0.3448	0.7219	0.0004	0.0506	0.0106	0.3636	9.56	7.58
qwen2.5-coder:7b	156	Is PLF similar to LDF?	Example code: ``` PLF X1 LDF X2 ``` Explanation: Both detect falling edges; syntax and naming vary.	[Part One] - Mitsubishi FX3U/FX3UC IL Instruction List Code ```plaintext LD X0 ; Load the status of input X0 into the accumulator AND X1 ; Perform a logical AND operation with the status of input X1 and the accumulator LD X2 ; Load the status of input X2 into the accumulator OR X3 ; Perform a logical OR operation with the status of input X3 and the accumulator NOT ; Perform a logical NOT operatio…	A: Example code: ``` LDF X1 PLF X1 ``` Explanation: Both detect falling edges; syntax differs by PLC model support.	[136, 159, 151]	[0.7703, 0.52, 0.7077]	0.3892	0.8531	0.0008	0.3942	0.0323	0.6061	5.81	4.24
qwen2.5-coder:7b	157	When to use PLF for button release?	Example code: ``` PLF X3 OUT T1 K30 ``` Explanation: X3 ON→OFF triggers T1 for one scan.	[Part One] - Mitsubishi FX3U/FX3UC IL Instruction List Code ```il LD I0.0 ; Load the status of Input 0 into the accumulator. AND I0.1 ; AND the status of Input 1 with the accumulator (I0.0). AND I0.2 ; AND the status of Input 2 with the accumulator (I0.0 & I0.1). LD M0.0 ; Load the status of Output 0 into the accumulator. AND M0.1 ; AND the status of Output 1 with the accumulator (M0.0). AND M0.2…	When to use PLF for button release: Answer: Example code: ``` PLF X5 OUT M2 ``` Explanation: PLF (Pulse On Falling Edge) is used to detect the falling edge (ON→OFF) of a signal. In this case, if X5 detects a button release (from ON to OFF), M2 will be turned ON during the same scan cycle, providing a brief pulse output. This is useful for actions that need to occur in response to a button release…	[137, 150, 158]	[0.6691, 0.4517, 0.5549]	0.4172	0.5464	0.0005	0.0339	0.0184	0.16	7.37	8.28
qwen2.5-coder:7b	158	Does PLF stay ON?	Example code: ``` PLF X4 OUT M1 ``` Explanation: No—only ON during the scan of X4’s falling edge.	### Part One: Mitsubishi FX3U/FX3UC IL Instruction List Code ```il LD X000 ; Load bit X000 into accumulator A AND X001 ; AND accumulator A with bit X001 OUT Y000 ; Output the result of the AND operation to Y000 ``` ### Part Two: Program Logic Explanation 1. **Load Operation (`LD X000`)**: The program starts by loading the value of the bit `X000` into the accumulator `A`. This bit is assumed to be…	Answer: Example code: ``` PLF X3 OUT Y0 ``` Explanation: X3 ON→OFF triggers Y0 to turn ON for one scan.	[153, 157, 283]	[0.5844, 0.5549, 0.3815]	0.3308	0.6819	0.0011	0.1532	0.0389	0.3784	5.29	7.7
qwen2.5-coder:7b	159	Can PLF and PLS detect the same input?	Example code: ``` PLS X5 OUT M10 PLF X5 OUT M11 ``` Explanation: Yes—one for rising edge, one for falling edge.	[Part One] - Mitsubishi FX3U/FX3UC IL Instruction List Code 1. LD M10.0 ; Load the input bit M10.0 into the accumulator 2. AND M10.1 ; AND the accumulator with input bit M10.1 3. LD M10.2 ; Load the input bit M10.2 into the accumulator 4. OR M10.3 ; OR the accumulator with input bit M10.3 5. AND M10.4 ; AND the accumulator with input bit M10.4 6. NOT ; Negate the accumulator (inverts the logic) 7…	Q: Can PLF and PLS detect the same input? A: Example code: ``` PLF X3 OUT M12 PLS X3 OUT M13 ``` Explanation: Yes, both PLF and PLS can be used to detect the same input (X3 in this case), but they will respond to different edges (PLF detects a falling edge, while PLS detects a rising edge).	[154, 155, 156]	[0.6141, 0.5495, 0.52]	0.2902	0.6368	0.0005	0.0244	0.0204	0.2368	8.99	5.83
qwen2.5-coder:7b	160	How does the SET instruction latch a bit?	Example code: ``` LD X0 SET M100 ``` Explanation: When X0=ON, M100 is set and remains ON until reset.	### Part One: Mitsubishi FX3U/FX3UC IL Instruction List Code ```plaintext LD I0.0 ; Load the status of bit I0.0 into the accumulator SET M0.0 ; Set bit M0.0 to 1 (latch) LD I0.1 ; Load the status of bit I0.1 into the accumulator SET M0.1 ; Set bit M0.1 to 1 (latch) LD I0.2 ; Load the status of bit I0.2 into the accumulator SET M0.2 ; Set bit M0.2 to 1 (latch) END ; End of the program ``` ### Part…	Answer: Example code: ``` LD X3 SET Y5 ``` Explanation: When X3=ON, Y5 is set ON and stays ON even if X3 turns OFF, creating a latch effect.	[163, 223, 100]	[0.5322, 0.4895, 0.5095]	0.5699	0.6418	0.0007	0.1448	0.0297	0.4889	7.2	6.83
qwen2.5-coder:7b	161	What is the difference between SET and OUT?	Example code: ``` LD X1 SET Y0 ``` Explanation: OUT follows input state; SET latches ON until an RST clears it.	[Part One] - Mitsubishi FX3U/FX3UC IL Instruction List Code ```plaintext LD T0 ; Load the value from T0 into the accumulator OR T1 ; Perform an OR operation between the value in T1 and the accumulator, result stored in accumulator LD D0 ; Load the value from D0 into the accumulator AND D1 ; Perform an AND operation between the value in D1 and the accumulator, result stored in accumulator LD M0 ; …	A: Example code: ``` LD X2 SET Y5 ``` Explanation: SET is used to set a contact (Y5) without affecting the output state. OUT is used to directly output to a contact or a coil, which can turn on or off the output based on the current state of the contact.	[124, 162, 262]	[0.6319, 0.3581, 0.2711]	0.3871	0.6221	0.0004	0.0589	0.0103	0.2059	12.31	5.69
qwen2.5-coder:7b	162	How to use SET for motor start hold?	Example code: ``` LD X2 SET Y5 ``` Explanation: Pressing X2 sets Y5 ON and holds it.	[Part One] - Mitsubishi FX3U/FX3UC IL Instruction List Code ```il LD X0 ; Load the status of the start button (X0) into the accumulator AND Y0 ; AND the accumulator with the motor run output (Y0) OUT Y0 ; Output the result to the motor run output (Y0) LD X1 ; Load the status of the stop button (X1) into the accumulator NOT ; Negate the value in the accumulator (stop button status inverted) AND Y0…	To create a self-holding motor start-hold program in Mitsubishi FX-series PLC using Instruction List (IL) programming, you can follow the example provided for a start-stop program and modify it to include a self-holding feature. Here's the complete IL program with line-by-line English comments: ### Part One: Mitsubishi FX3U/FX3UC IL Instruction List Code ```il LD X0 ; Load the status of input X0 …	[60, 164, 261]	[0.5299, 0.3882, 0.4056]	0.4901	0.4299	0.0006	0.0006	0.0327	0.0411	7.56	12.3
qwen2.5-coder:7b	163	How to reset a SET bit?	Example code: ``` LD X3 RST Y5 ``` Explanation: When X3=ON, Y5 is reset OFF.	[Part One] - Mitsubishi FX3U/FX3UC IL Instruction List Code ```il LD M0.0 ; Load the status of bit M0.0 into the accumulator LDI 0 ; Load the value 0 into the accumulator OR ; Perform OR operation between the accumulator and the value 0 OUT M0.0 ; Output the result to bit M0.0 END ; End of the program ``` [Part Two] - Program Logic Explanation The program resets a SET bit (M0.0) to a CLEAR state.…	```plaintext LD X0 RST M100 ``` Explanation: When X0=ON, M100 is forced OFF.	[164, 221, 165]	[0.7067, 0.3926, 0.3648]	0.5263	0.6238	0.0014	0.0815	0.0521	0.5185	4.19	7.69
qwen2.5-coder:7b	164	Can SET set multiple bits at once?	Example code: ``` LD X4 SET M10 M11 ``` Explanation: Some models allow multiple bits in one SET; often split into lines.	[Part One] - Mitsubishi FX3U/FX3UC IL Instruction List Code ```il // Define the start of the program LD 0000000000000000000000000000000	### Answer **Example Code:** ```IL LD X3 SET Y5 LD X4 SET Y6 ``` **Explanation:** When X3=ON, Y5 is set to ON. When X4=ON, Y6 is set to ON. Each input (X3 and X4) sets its respective output (Y5 and Y6) independently.	[163, 154, 264]	[0.7067, 0.3556, 0.4307]	0.3624	0.5755	0.0087	0.0234	0.1053	0.2258	3.79	6.79
qwen2.5-coder:7b	165	How does the RST instruction clear a bit?	Example code: ``` LD X0 RST M100 ``` Explanation: When X0=ON, M100 is forced OFF.	### Part One: Mitsubishi FX3U/FX3UC IL Instruction List Code Below is a simple example of an IL program for the Mitsubishi FX3U or FX3UC PLC. This program will demonstrate the use of the RST (Reset) instruction to clear a bit. ```il LD M0.0 ; Load the bit M0.0 into the accumulator. OUT Y0.0 ; Output the value in the accumulator to Y0.0. LD M0.0 ; Load the bit M0.0 into the accumulator again. RST …	Answer: Example code: ``` LD X6 RST M13 ``` Explanation: Resets the bit at M13 to 0, regardless of the current state of X6.	[168, 150, 169]	[0.6832, 0.4475, 0.6303]	0.5943	0.7743	0.0007	0.1217	0.0307	0.2778	6.39	7.75
qwen2.5-coder:7b	166	How to pair RST with SET?	Example code: ``` LD X1 SET M50 LD X2 RST M50 ``` Explanation: X1=ON sets M50; X2=ON resets M50.	### [Part One] - Mitsubishi FX3U/FX3UC IL Instruction List Code ```il LD X0 ; Load the status of input X0 into the accumulator. AND X1 ; AND the value in the accumulator with the status of input X1. OUT Y0 ; Output the result of the AND operation to output Y0. LD X2 ; Load the status of input X2 into the accumulator. AND X3 ; AND the value in the accumulator with the status of input X3. OUT Y1 ; …	A: Example code: ``` LD X3 SET Y0 RST Y0 ``` Explanation: When X3 is ON, Y0 is set ON. When X3 is OFF, Y0 is reset OFF.	[167, 162, 179]	[0.5, 0.3437, 0.2844]	0.4637	0.813	0.0007	0.1068	0.0228	0.4444	11.0	5.23
qwen2.5-coder:7b	167	Does RST follow input OFF?	Example code: ``` LD X3 RST Y0 ``` Explanation: No—when X3=ON, Y0 is cleared immediately.	[Part One] - Mitsubishi FX3U/FX3UC IL Instruction List Code ``` LD Y0 ; Load the status of input Y0 into the accumulator. AND Y1 ; Perform an AND operation between the accumulator and input Y1. LD M0 ; Load the status of relay M0 into the accumulator. OR M0 ; Perform an OR operation between the accumulator and the status of relay M0. LD R0 ; Load the status of relay R0 into the accumulator. OR M0…	**Answer:** The `RST` instruction in Mitsubishi FX series PLCs (such as FX3U or FX3UC) is used to forcibly reset an output to OFF, regardless of the current state of the output or any conditions that might normally control it. Unlike the `OUT` instruction, which only sets an output ON based on certain conditions, `RST` will always turn the output OFF. Here is a complete IL (Instruction List) prog…	[169, 159, 274]	[0.7125, 0.3952, 0.4651]	0.5958	0.6701	0.0014	0.0009	0.0325	0.0399	7.86	10.18
qwen2.5-coder:7b	168	Can RST clear multiple bits at once?	Example code: ``` LD X4 RST M10 M11 M12 ``` Explanation: If supported, resets multiple bits in one line.	### [Part One] - Mitsubishi FX3U/FX3UC IL Instruction List Code ```plaintext ; Initialize the system LD 100 ; Load the value 100 into the accumulator MOV M0.0 ; Move the value in the accumulator to bit M0.0 ; Set up multiple bits to be cleared LD 1 ; Load the value 1 into the accumulator MOV M0.1 ; Move the value in the accumulator to bit M0.1 MOV M0.2 ; Move the value in the accumulator to bit M…	A: Example code: ``` LD X5 RST M100 M101 ``` Explanation: Some models allow multiple bits in one RST; often split into lines.	[165, 164, 274]	[0.6832, 0.5967, 0.3728]	0.6087	0.8402	0.0029	0.232	0.0406	0.5263	6.35	7.75
qwen2.5-coder:7b	169	How does RST differ from OUT?	Example code: ``` LD X5 OUT Y1 RST Y1 ``` Explanation: OUT drives according to conditions; RST forcibly clears regardless.	### Part One - Mitsubishi FX3U/FX3UC IL Instruction List Code ```il LD X0.0 ; Load the status of input X0.0 into the accumulator. OUT Y0.0 ; If the accumulator is non-zero, turn on output Y0.0. LD X0.1 ; Load the status of input X0.1 into the accumulator. OUT Y0.1 ; If the accumulator is non-zero, turn on output Y0.1. LD X0.2 ; Load the status of input X0.2 into the accumulator. OUT Y0.2 ; If the…	A: Example code: ``` LD X3 RST Y0 OUT Y1 ``` Explanation: RST is a reset instruction that clears the set bit, while OUT is the final output instruction that drives the element.	[167, 124, 176]	[0.7125, 0.4834, 0.3216]	0.3193	0.7384	0.0005	0.1242	0.0249	0.3265	9.09	5.0
qwen2.5-coder:7b	170	What is the function of the MPS instruction?	Example code: ``` LD X0 MPS ``` Explanation: Pushes the current logic result (X0 state) onto the stack for MRD/MPP use.	### Part One: Mitsubishi FX3U/FX3UC IL Instruction List Code ```plaintext LD M8000 ; Load the value of the internal timer T0 into the accumulator (Acc) LD M8001 ; Load the value of the internal timer T1 into the accumulator (Acc) ADD ; Add the contents of M8001 to the contents of M8000 and store the result in Acc LD M8002 ; Load the value of the internal timer T2 into the accumulator (Acc) ADD ; …	The MPS (Memory Push and Set) instruction in Mitsubishi FX3U/FX3UC PLCs is used to store the current state of a bit (1 or 0) into the stack. This instruction is particularly useful in scenarios where you need to preserve the state of a bit for later use, such as in complex multi-stage logic or to prevent redundant checks. Here is an example of how the MPS instruction can be used in an IL program:…	[180, 174, 185]	[0.8289, 0.7111, 0.5885]	0.4484	0.6361	0.0012	0.0047	0.0367	0.0907	7.85	10.73
qwen2.5-coder:7b	171	What is the relationship between MPS, MRD, and MPP?	Example code: ``` LD X1 MPS MRD MPP ``` Explanation: MPS pushes, MRD reads top without popping, MPP reads and pops the top—stack mechanism.	[Part One] - Mitsubishi FX3U/FX3UC IL Instruction List Code ```plaintext LD A1 ; Load the value of A1 into the accumulator AND B1 ; Perform a bitwise AND operation between the accumulator and B1 OR C1 ; Perform a bitwise OR operation between the result of the AND and C1 XOR D1 ; Perform a bitwise XOR operation between the result of the OR and D1 AND E1 ; Perform a bitwise AND operation between th…	A: Explanation: MPS stores conditions, MRD and MPP manipulate the stack, with MRD reading without removing, and MPP reading and removing. [Part One] - Mitsubishi FX3U/FX3UC IL Instruction List Code ```il LD X0 ; Load the value of X0 into the accumulator MPS ; Store the current value of the accumulator on the stack LD X1 ; Load the value of X1 into the accumulator MRD ; Read the top value from the…	[176, 174, 184]	[0.8995, 0.6911, 0.7218]	0.3184	0.6358	0.0004	0.0029	0.0338	0.1022	8.97	6.25
qwen2.5-coder:7b	172	Can MPS be used multiple times in a row?	Example code: ``` LD X2 MPS LD X3 MPS ``` Explanation: Yes—pushes multiple levels; MPP pops each in turn.	Part One - Mitsubishi FX3U/FX3UC IL Instruction List Code ``` LD X0 ; Load the value of X0 into the accumulator (Acc) OR X1 ; Perform an OR operation between the value in Acc and X1, store the result back in Acc LD X2 ; Load the value of X2 into the accumulator (Acc) AND X3 ; Perform an AND operation between the value in Acc and X3, store the result back in Acc MPS Y0 ; Store the value in Acc int…	A: Example code: ``` LD X0 MPS MPS // Second MPS OUT Y0 MPS OUT Y1 ``` Explanation: Yes—MPS can be used multiple times in a row. Each MPS stores the current conditions, and you can use MRD to retrieve and use these conditions at different points in your program. This is useful for creating complex logic flows where you need to preserve intermediate states for later use without needing to recheck …	[174, 121, 177]	[0.5818, 0.5074, 0.5438]	0.4808	0.5805	0.001	0.0418	0.0335	0.2247	8.84	5.9
qwen2.5-coder:7b	173	What if MRD/MPP are not used after MPS?	Example code: ``` LD X4 MPS LD X5 OUT Y0 ``` Explanation: Logic still works, but leftover stack entries may consume resources.	[Part One] - Mitsubishi FX3U/FX3UC IL Instruction List Code ``` LD I0.0 ; Load input I0.0 into the accumulator (A) AND I0.1 ; Perform an AND operation between the accumulator and input I0.1 LD A ; Load the result of the AND operation back into the accumulator OUT Y0.0 ; Output the result in the accumulator to output Y0.0 END ; End of the program ``` [Part Two] - Program Logic Explanation 1. The p…	A: Example code: ``` LD X2 MPS LD X3 ``` Explanation: If MRD/MPP are not used after MPS, the stack remains empty. The data is pushed onto the stack but not utilized, which may be useful if the data is intended for later use or if the stack is being managed as part of a larger control logic that hasn't been shown in this snippet.	[171, 182, 172]	[0.8654, 0.6671, 0.5662]	0.3961	0.7477	0.0016	0.051	0.0415	0.1882	5.15	8.06
qwen2.5-coder:7b	174	When is MPS useful?	Example: Complex multi-stage logic. Explanation: Stores intermediate conditions for later retrieval, reducing redundant checks.	[Part One] - Mitsubishi FX3U/FX3UC IL Instruction List Code ```plaintext LD X0 ; Load the status of X0 into the accumulator (A) AND Y0 ; Perform a bitwise AND operation between the accumulator and Y0, result is stored in A OUT Y1 ; Output the result in A to Y1 MPS Q0 ; Store the current state of the accumulator (A) in Q0. If A is 0, Q0 is set to 0; if A is 1, Q0 is set to 1 LD Q0 ; Load the statu…	MPS (Memory Preset) is useful when you need to save the current logic result (either 0 or 1) and then use it later in the program, possibly for control or decision-making purposes. This allows for more complex logic to be implemented by storing intermediate results and retrieving them when needed. ### Example Code: ```il LD X4 ; Load the value of X4 into the accumulator MPS ; Push the current log…	[173, 170, 172]	[0.712, 0.7111, 0.5818]	0.3577	0.2897	0.0005	0.0009	0.0221	0.0341	7.31	7.69
qwen2.5-coder:7b	175	How does the MRD instruction work?	Example code: ``` LD X0 MPS MRD OUT Y0 ``` Explanation: MRD reads the top of stack and combines it with current logic without popping.	[Part One] - Mitsubishi FX3U/FX3UC IL Instruction List Code ```il LD I0.0 ; Load the status of input I0.0 into the accumulator AND I0.1 ; Perform a bitwise AND operation between the accumulator and the status of input I0.1 LD Q0.0 ; Load the status of output Q0.0 into the accumulator AND Q0.1 ; Perform a bitwise AND operation between the accumulator and the status of output Q0.1 AND I0.2 ; Perfor…	The MRD instruction in Mitsubishi FX-series PLCs is used to read the most recent entry from the stack that was pushed using the MPS (Memory Push) instruction. This allows for stack-based operations such as combining multiple logic states using AND, OR, or other logical operations. Here is a detailed explanation of the MRD instruction and how it works in the context of a complete IL program: ### P…	[170, 179, 178]	[0.6132, 0.5544, 0.5597]	0.4118	0.6759	0.0007	0.0029	0.0388	0.0271	6.96	12.14
qwen2.5-coder:7b	176	What is the difference between MRD and MPP?	Example code: ``` MRD MPP ``` Explanation: MRD reads without removing; MPP reads and pops the top.	[Part One] - Mitsubishi FX3U/FX3UC IL Instruction List Code ```IL LD X0.0 ; Load the value of input X0.0 into the accumulator AND X0.1 ; Perform a logical AND between the accumulator and input X0.1 OUT Y0.0 ; Output the result to output Y0.0 LD X0.2 ; Load the value of input X0.2 into the accumulator OR X0.3 ; Perform a logical OR between the accumulator and input X0.3 OUT Y0.1 ; Output the resul…	Answer: MRD (Memory Read Do Not Pop) reads the top element of the stack without removing it, while MPP (Memory Pop and Push) reads the top element, removes it from the stack, and then pushes it back onto the stack.	[181, 179, 175]	[0.9809, 0.5035, 0.6084]	0.2327	0.8068	0.0009	0.0075	0.0279	0.2909	5.11	7.83
qwen2.5-coder:7b	177	Can you use MRD multiple times on the same top stack?	Example code: ``` // After MPS LD X1 MPS // Consecutive MRD MRD OUT Y10 MRD OUT Y11 ``` Explanation: Yes—MRD can read the same top until MPP pops it.	[Part One] - Mitsubishi FX3U/FX3UC IL Instruction List Code ```il // Initialize the stack and variables LD 0; // Load 0 into the accumulator MOV A, M8000; // Move the value from I/O address 8000 into the accumulator MOV M8001, A; // Move the value from the accumulator to I/O address 8001 LD 1; // Load 1 into the accumulator MOV A, M8002; // Move the value from I/O address 8002 into the accumulato…	Yes, you can use MRD multiple times on the same top stack. The MRD instruction reads the top stack entry and then pops it from the stack. If you need to read the same stack entry multiple times, you can simply use MRD multiple times, as each use will read and remove the top entry. Here is an example code that demonstrates how to use MRD multiple times on the same top stack: ``` LD M10 MPS LD X5 M…	[178, 154, 179]	[0.7339, 0.5519, 0.4856]	0.3966	0.7218	0.0027	0.0097	0.0466	0.1293	7.99	5.76
qwen2.5-coder:7b	178	Can MRD only read the top stack entry?	Explanation: Yes—only the top can be read; pop it first to access deeper levels.	### Part One: Mitsubishi FX3U/FX3UC IL Instruction List Code ```il LD M8000 ; Load the value of the internal timer T0 into the memory LD D1 ; Load the value from Data Register 1 into the accumulator AND M8001 ; Perform a logical AND operation between the accumulator and the internal timer T1, result stored in the accumulator OUT Y0 ; Output the value in the accumulator to Output Y0 LD M8002 ; Loa…	**Question: Can MRD only read the top stack entry?** **Answer:** Example code: ``` // Initialize the stack LD X1 MPS LD X2 MPS // Read the top stack entry using MRD MRD OUT Y10 // Read another entry from the stack using MRD MRD OUT Y11 ``` **Explanation:** Yes, the MRD instruction can only read the top stack entry. Each MRD instruction reads the top element of the stack and combines it with the c…	[177, 175, 274]	[0.7339, 0.5597, 0.3468]	0.12	0.393	0.0013	0.0039	0.026	0.1286	7.2	5.7
qwen2.5-coder:7b	179	How to combine MRD with AND/OR?	Example code: ``` LD M10 MPS LD X5 MRD AND X6 OUT Y0 ``` Explanation: Push M10, then MRD reads it and ANDs with X6.	### Part One: Mitsubishi FX3U/FX3UC IL Instruction List Code Here is a sample Mitsubishi FX3U/FX3UC IL (Instruction List) program that demonstrates how to combine MRD (Memory Read) with AND/OR logic. This example assumes that we have three input bits (X0, X1, X2) and we want to use the results to control an output bit (Y0). ```il LD X0 ; Load the value of input X0 into the accumulator MRD M0 ; Me…	Certainly! Below is an example code that demonstrates how to combine MRD (Memory Read) with AND/OR operations in Mitsubishi FX-series PLC Instruction List (IL) programming. The example will also include an explanation of the program's logic flow. ### Part One: Mitsubishi FX3U/FX3UC IL Instruction List Code ```il LD X0 AND X1 OR X2 OUT Y0 ``` ### Explanation: 1. **LD X0**: Load the value from inpu…	[122, 176, 177]	[0.5689, 0.5035, 0.4856]	0.653	0.5314	0.0014	0.003	0.0612	0.0496	6.28	10.7
qwen2.5-coder:7b	180	What is the function of the MPP instruction?	Example code: ``` LD X0 MPS MPP ``` Explanation: MPP reads and pops the top of the stack, removing it afterward.	**Part One - Mitsubishi FX3U/FX3UC IL Instruction List Code** ```il LD X0.0 ; Load the status of input X0.0 into the accumulator OR X1.0 ; Perform a logical OR operation with the status of input X1.0 and store the result in the accumulator AND X2.0 ; Perform a logical AND operation with the status of input X2.0 and store the result in the accumulator LDI 0 ; Load the immediate value 0 into the ac…	``` MPP ``` Explanation: Restores or frees the stack after multiple pushes with MPS.	[170, 182, 90]	[0.8289, 0.6179, 0.5713]	0.3242	0.7036	0.0013	0.0487	0.0429	0.2581	6.91	4.65
qwen2.5-coder:7b	181	How does MPP differ from MRD?	Example code: ``` LD X1 MPS MRD MPP ``` Explanation: MRD reads without popping; MPP reads and pops.	[Part One] - Mitsubishi FX3U/FX3UC IL Instruction List Code ```plaintext LD X0 ; Load the value of X0 into the accumulator LD Y0 ; Load the value of Y0 into the accumulator ADD ; Add the value in the accumulator to the value of X0 and store the result in the accumulator ST W0 ; Store the value in the accumulator into word memory location W0 LD W0 ; Load the value from word memory location W0 into…	**Answer:** ``` LD X1 MRD LD X2 MRD LD X3 MPP LD X4 MPP ``` **Explanation:** - `MRD` reads a value from the stack without removing it, so the stack remains unchanged after the operation. - `MPP` reads a value from the stack and removes it, so the stack decreases in size by one after the operation.	[176, 183, 182]	[0.9809, 0.5418, 0.6746]	0.3482	0.6431	0.0013	0.0248	0.0275	0.3188	6.09	5.7
qwen2.5-coder:7b	182	When should MPP be used?	Example code: ``` LD X2 MPS LD X3 MPP ``` Explanation: After multiple pushes, use MPP to restore or free the stack.	**Part One: Mitsubishi FX3U/FX3UC IL Instruction List Code** ```il LD X0.0 ; Load the status of X0.0 (Input 0) into the accumulator AND X0.1 ; Perform a bitwise AND operation between the accumulator and X0.1 (Input 1) LD X0.2 ; Load the status of X0.2 (Input 2) into the accumulator OR X0.3 ; Perform a bitwise OR operation between the accumulator and X0.3 (Input 3) LD X0.4 ; Load the status of X0.…	**Q: When should MPP be used?** **A: Example code:** ``` LD X4 MPS LD X5 MPS MPP ``` **Explanation:** Popping the top entry (X5) reveals the entry below it (X4) as the new top of the stack. This allows for managing intermediate results in a sequence where the order of operations is crucial.	[181, 174, 183]	[0.6746, 0.623, 0.539]	0.3149	0.693	0.0006	0.0154	0.032	0.2535	7.48	5.74
qwen2.5-coder:7b	183	Does MPP affect the next stack entry?	Example code: ``` LD X4 MPS LD X5 MPS MPP ``` Explanation: Popping the top makes the next entry the new top.	[Part One] - Mitsubishi FX3U/FX3UC IL Instruction List Code ```plaintext LD X0 ; Load the value of X0 into the accumulator AND Y0 ; Perform an AND operation between the accumulator and Y0 MPP ; Move the result of the AND operation to the next stack entry LD A ; Load the value of A into the accumulator ADD X1 ; Add the value of X1 to the accumulator MPP ; Move the result of the ADD operation to th…	**Q: Does MPP affect the next stack entry?** **A: Explanation: No, MPP affects only the top stack entry. It reads and pops the top of the stack, but it does not affect the entry below it.**	[173, 178, 180]	[0.5704, 0.5005, 0.5608]	0.3555	0.6041	0.0009	0.0183	0.0333	0.25	7.73	7.16
qwen2.5-coder:7b	184	What if not all MPS have matching MPP?	Explanation: Leftover stack entries may exhaust stack space, though logic still runs.	### Part One - Mitsubishi FX3U/FX3UC IL Instruction List Code ```il ; Define variables LD D0 ; Load the data register D0 with the value from input I0.0 XOR D0, D1 ; Perform an XOR operation between D0 and D1, storing the result in D0 OUT Q0.0 ; Output the value in D0 to output Q0.0 LD I0.1 ; Load the value from input I0.1 into D0 AND D0, #0x01 ; Perform an AND operation with the value 0x01 (binar…	A: Example code: ``` LD X6 MPS LD X7 MPS ``` Explanation: Logic will work, but the remaining stack entries will not be popped and may consume resources.	[173, 172, 183]	[0.7786, 0.5766, 0.5491]	0.1991	0.6534	0.0003	0.0169	0.0066	0.2105	12.84	2.67
qwen2.5-coder:7b	185	What does the END instruction signify in a PLC program?	Example code: ``` END ``` Explanation: Marks the end of the main program; PLC returns to the scan start.	### Part One: Mitsubishi FX3U/FX3UC IL Instruction List Code ```il LD M0.0 ; Load the bit M0.0 into the accumulator (ACC). AND M1.0 ; Perform a logical AND operation between the accumulator (ACC) and M1.0. OUT Y0.0 ; Output the result of the AND operation to Y0.0. LD M2.0 ; Load the bit M2.0 into the accumulator (ACC). OR M1.0 ; Perform a logical OR operation between the accumulator (ACC) and M1.…	**Explanation:** The END instruction signifies the end of a program in a PLC. It is crucial as it indicates where the program should terminate. If the END instruction is missing, the PLC may continue to execute instructions beyond the intended program, leading to unexpected behavior or errors. It is best practice to explicitly include the END instruction at the end of your PLC program to ensure p…	[188, 195, 170]	[0.6209, 0.5567, 0.5885]	0.356	0.7054	0.0062	0.0149	0.0481	0.1915	7.17	4.06
qwen2.5-coder:7b	186	What happens if END appears mid-program?	Example code: ``` LD X0 OUT Y0 END LD X1 OUT Y1 ``` Explanation: Code after END is not executed; END should be at the very end.	### Part One: Mitsubishi FX3U/FX3UC IL Instruction List Code ```plaintext LD M8000 ; Load bit M8000 into accumulator (A) AND M8001 ; Perform AND operation with bit M8001, result stored in A AND M8002 ; Perform AND operation with bit M8002, result stored in A OUT Y0 ; Output the result of A to output coil Y0 END ; End of the program ``` ### Part Two: Program Logic Explanation 1. **LD M8000** - Thi…	Answer: Compilation may fail or the system may auto-insert END; it’s best to explicitly include it.	[188, 187, 153]	[0.6798, 0.466, 0.3593]	0.3313	0.4245	0.0018	0.0062	0.067	0.093	11.29	2.72
qwen2.5-coder:7b	187	What is the difference between FEND and END?	Example code: ``` FEND END ``` Explanation: FEND separates main and sub/interrupt routines; END ends the entire program.	### Part One - Mitsubishi FX3U/FX3UC IL Instruction List Code Below is a sample IL program for a Mitsubishi FX3U/FX3UC PLC. This program is designed to control a simple motor using a start and stop button, with an additional safety stop button. The code includes comments explaining each instruction. ```il ; Initialize the program LD 0 MOV R0, 0 MOV R1, 0 MOV R2, 0 ; Main loop FEND ; Read inputs L…	A: Example code: ``` LD X0 OUT Y0 FEND LD X1 OUT Y1 ``` Explanation: FEND stops further execution of the program after encountering it, similar to END. However, FEND allows the program to be resumed from where it left off if certain conditions are met, whereas END terminates the execution permanently.	[186, 176, 161]	[0.466, 0.2764, 0.269]	0.3904	0.747	0.0009	0.0324	0.0334	0.2388	17.26	3.83
qwen2.5-coder:7b	188	What if there is no END instruction?	Explanation: Compilation may fail or the system may auto-insert END; it’s best to explicitly include it.	[Part One] - Mitsubishi FX3U/FX3UC IL Instruction List Code ```plaintext LD I0.0 ; Load the value from input bit I0.0 into the data register. AND I0.1 ; Perform a logical AND operation between the data register and input bit I0.1. OUT Y0.0 ; Output the result of the AND operation to output bit Y0.0. ``` [Part Two] - Program Logic Explanation The program begins with the instruction `LD I0.0`, whic…	If there is no END instruction in the Mitsubishi FX-series PLC IL program, the PLC will continue to execute the code indefinitely. This can lead to unexpected behavior, crashes, or security risks because the PLC will keep running the last part of the program, even if that part is not intended to be executed. For example, consider the following code: ```il LD X0 OUT Y0 LD X1 OUT Y1 ``` In this cas…	[186, 140, 60]	[0.6798, 0.4276, 0.4787]	0.2648	0.3657	0.0009	0.0033	0.0397	0.0741	7.33	5.91
qwen2.5-coder:7b	189	Do subroutines or interrupts need END?	Example code: ``` SUBROUTINE ...program... END ``` Explanation: Yes—each subroutine or interrupt also needs END.	[Part One] - Mitsubishi FX3U/FX3UC IL Instruction List Code ``` LD A, M8000 ; Load the status of the power supply to register A AND A, 0x01 ; AND the status with 0x01 to isolate the power supply ON/OFF bit NOP ; No operation, used to fill space NOP ; No operation, used to fill space NOP ; No operation, used to fill space NOP ; No operation, used to fill space NOP ; No operation, used to fill spac…	In Mitsubishi FX-series PLCs, both subroutines and interrupts do not require an `END` instruction. The `END` instruction is used to mark the end of the main program, but not for subroutines or interrupts. Here is an example of a complete IL program with subroutines and an explanation: ### Part One: Mitsubishi FX3U/FX3UC IL Instruction List Code ```il LD X0 ; Load the status of input X0 OUT Y0 ; O…	[186, 193, 187]	[0.6552, 0.3648, 0.419]	0.217	0.7275	0.0002	0.0008	0.003	0.0389	21.43	13.61
qwen2.5-coder:7b	190	What is the state of M8000 when the PLC enters RUN mode?	Example code: ``` LD M8000 OUT Y0 ``` Explanation: When the PLC is in RUN mode, M8000 remains ON, causing Y0 to be energized.	[Part One] - Mitsubishi FX3U/FX3UC IL Instruction List Code ```il LD M8000 ; Load the status of M8000 into the accumulator. OUT Y0 ; Output the status of M8000 to the output Y0. ``` [Part Two] - Program Logic Explanation When the PLC enters RUN mode, the initial state of M8000 is set to ON (1). The program is designed to monitor the status of M8000 and output its state to output Y0. Upon entering…	``` LD M8000 OUT Y0 ``` Explanation: When the PLC enters RUN mode, M8000 turns ON, and Y0 turns ON accordingly.	[195, 275, 194]	[0.9639, 0.6344, 0.7839]	0.709	0.924	0.0492	0.4496	0.1974	0.6341	3.91	3.11
qwen2.5-coder:7b	191	How to use M8000 to determine if the program is running?	Example code: ``` LD M8000 AND X0 OUT M10 ``` Explanation: M10 is activated only when the PLC is in RUN (M8000=ON) and X0=ON.	### Part One - Mitsubishi FX3U/FX3UC IL Instruction List Code ```IL // Start of the program LD M8000 // Load the M8000 special bit into the accumulator (Acc). M8000 is a special bit that indicates the power supply is on. AND X0 // Perform a logical AND operation between the accumulator and the input X0. OUT Y0 // Output the result from the AND operation to output Y0. If X0 is ON and power is on, …	[Part One] - Mitsubishi FX3U/FX3UC IL Instruction List Code ``` LD M8000 OUT Y0 ; When the PLC is in RUN mode, M8000 remains ON, causing Y0 to be energized ``` [Part Two] - Program Logic Explanation 1. The program starts with the `LD` (Load) instruction, which is used to load the status of the run contact M8000. 2. The `OUT` (Output) instruction is then used to set the output Y0 based on the stat…	[190, 236, 209]	[0.6125, 0.5438, 0.584]	0.5945	0.7516	0.0017	0.046	0.0717	0.2171	11.49	6.04
qwen2.5-coder:7b	192	Can M8000 be used as a global start condition?	Example code: ``` LD M8000 OUT Y5 ``` Explanation: Yes. In the main program, M8000 indicates the PLC is running, and Y5 can be used to signal the device is powered on.	### Part One: Mitsubishi FX3U/FX3UC IL Instruction List Code ```il LD M8000 ; [001] Load the status of the M8000 (Global Start) into the accumulator. LD M8001 ; [002] Load the status of M8001 (Local Start) into the accumulator. OR ; [003] Perform a logical OR on the values in the accumulator. OUT Y0 ; [004] Output the result to relay Y0. If either M8000 or M8001 is ON, Y0 will be ON. END ; [005] …	A: Example code: ``` LD M8000 AND X1 OUT Y10 ``` Explanation: M8000 can be used as a global start condition where Y10 will be activated when M8000 is ON and X1 (start button) is pressed.	[213, 190, 199]	[0.6444, 0.6153, 0.6191]	0.4784	0.6227	0.0044	0.1561	0.0842	0.375	11.87	3.64
qwen2.5-coder:7b	193	How to combine M8000 with the emergency stop function?	Example code: ``` LD M8000 AND X1 // X1 is the emergency stop button OUT Y10 ``` Explanation: Y10 is activated only when the PLC is in RUN and the emergency stop button is not pressed.	[Part One] - Mitsubishi FX3U/FX3UC IL Instruction List Code ```il LD M8000 ; Load the status of the M8000 (Machine Run) bit. M8000 = 1 indicates the machine is running. AND M8001 ; AND it with the status of the M8001 (Emergency Stop) bit. M8001 = 1 indicates an emergency stop. LD M8002 ; Load the status of the M8002 (Stop Command) bit. M8002 = 1 indicates a stop command has been received. AND M80…	```plaintext LD X0 ; Normal start SET M0 ; Set hold LD X1 ; Emergency stop RST M0 ; Immediately reset LD M0 ; If M0 is still ON OUT Y0 ; Motor runs LD M8000 ; Check if system is initialized AND M8000 ; If M8000 is ON OUT M100 ; Activate safety output END ; End of program ``` Explanation: - `LD X0`: Load the status of input X0 (Normal Start). - `SET M0`: Set the internal relay M0 to ON, indicating…	[213, 201, 66]	[0.8608, 0.613, 0.6315]	0.6192	0.6604	0.003	0.0044	0.0461	0.1415	18.42	9.21
qwen2.5-coder:7b	194	What happens to M8000 when the PLC switches to STOP mode?	Example code: ``` LD M8000 OUT Y0 ``` Explanation: When the PLC leaves RUN mode, M8000 turns OFF, and Y0 turns OFF accordingly.	### Part One: Mitsubishi FX3U/FX3UC IL Instruction List Code ```IL LD M8000 ; Load the current status of M8000 (Program Stop / Run) LD I0.0 ; Load the state of input I0.0 (Assuming this is the stop button) OR ; Perform an OR operation between M8000 and I0.0 OUT M8000 ; Store the result back into M8000, effectively setting M8000 to 0 (STOP) if either M8000 or I0.0 is 0 END ; End the program ``` ##…	```plaintext LD M8000 OUT Y0 ``` Explanation: When the PLC switches to STOP mode, M8000 turns OFF, causing Y0 to be de-energized.	[217, 198, 190]	[0.8567, 0.7349, 0.7839]	0.5471	0.8915	0.0041	0.4633	0.0636	0.6047	9.17	3.24
qwen2.5-coder:7b	195	What is the state of M8001 under PLC RUN mode?	Example code: ``` LD M8001 OUT Y0 ``` Explanation: M8001 is the b-contact for RUN monitoring; when PLC is in RUN, M8001=OFF, so Y0 remains OFF.	**[Part One] - Mitsubishi FX3U/FX3UC IL Instruction List Code** ```plaintext LD R0 ; Load the value from the accumulator (R0) into the accumulator (R0) (No change) OUT Y0 ; Output the value of the accumulator (R0) to output Y0 AND M0 ; Perform a logical AND operation between the accumulator (R0) and the content of M0 OUT Y1 ; Output the result of the AND operation to output Y1 OR M1 ; Perform a l…	``` LD M8001 OUT Y1 ``` Explanation: When the PLC is in RUN mode, M8001 remains ON, causing Y1 to be energized.	[190, 206, 217]	[0.9639, 0.676, 0.7385]	0.2728	0.8401	0.0028	0.1593	0.044	0.4783	18.22	2.51
qwen2.5-coder:7b	196	What is the difference between M8000 and M8001?	Example code: ``` LD M8000 OUT Y1 LD M8001 OUT Y2 ``` Explanation: M8000 (a-contact) is ON in RUN; M8001 (b-contact) is OFF in RUN. They are complementary.	[Part One] - Mitsubishi FX3U/FX3UC IL Instruction List Code ```IL LD X0 ; Load the value of input X0 into the accumulator AND Y0 ; Perform a logical AND operation between the accumulator and output Y0 OUT Y1 ; Output the result of the AND operation to output Y1 ``` [Part Two] - Program Logic Explanation 1. **Line 1: LD X0** - This instruction loads the current value of input X0 into the accumulat…	``` LD M8000 LD M8001 ``` Explanation: M8000 detects the power supply voltage; M8001 detects the power supply current.	[237, 208, 205]	[0.8947, 0.7312, 0.8516]	0.4484	0.5308	0.0022	0.0618	0.0831	0.3111	10.32	2.53
qwen2.5-coder:7b	197	How to use M8001 to create a condition that never becomes true?	Example code: ``` LD M8001 OUT M10 ``` Explanation: In RUN mode M8001=OFF, so M10 is never driven. Useful to temporarily disable a program section.	[Part One] - Mitsubishi FX3U/FX3UC IL Instruction List Code ``` ; Program Name: NeverTrueCondition ; Author: Your Name ; Date: Date Created ; Description: This program uses M8001 to create a condition that never becomes true. ; Initialize output Y0 to OFF LD Y0 OUT Y0 ; Infinite loop M8000 ; Check M8001 LD M8001 ; If M8001 is ON, jump to label "NeverTrue" BR M8001, NeverTrue ; Label "NeverTrue" -…	[Part One] - Mitsubishi FX3U/FX3UC IL Instruction List Code ``` LD M8001 ; Load the status of M8001 into the accumulator. M8001 indicates the PLC is in a stop state. NOT ; Perform a NOT operation on the accumulator. This inverts the value of M8001 (ON becomes OFF, OFF becomes ON). OUT Y5 ; Output the result of the NOT operation to output relay Y5. If M8001 is OFF, Y5 will be ON. ``` [Part Two] - …	[192, 104, 271]	[0.5652, 0.4853, 0.5083]	0.5175	0.4956	0.0017	0.006	0.0647	0.1009	15.41	5.64
qwen2.5-coder:7b	198	Does M8001 change state in STOP mode?	Example code: ``` LD M8001 ``` Explanation: Usually M8001 remains OFF in STOP mode; some models may differ, refer to the manual.	### Part One: Mitsubishi FX3U/FX3UC IL Instruction List Code Here is a complete IL program with line-by-line English comments explaining each instruction: ```il LD M8001 ; Load the status of M8001 (Machine Stop Contact) LD M8000 ; Load the status of M8000 (Machine Run Contact) AND ; Perform AND operation on M8001 and M8000 MOV M8002 ; Move the result of the AND operation to M8002 (Machine Stop an…	A: Example code: ``` LD M8000 OUT Y0 ``` Explanation: When the PLC switches to STOP mode, M8000 turns OFF, and Y0 turns OFF accordingly.	[194, 206, 272]	[0.7349, 0.659, 0.6603]	0.6086	0.7172	0.0024	0.1274	0.0353	0.2791	19.16	3.22
qwen2.5-coder:7b	199	Can M8001 be used instead of a NOP instruction?	Example code: ``` LD M8001 OUT Y5 ``` Explanation: Yes. Using M8001 creates a network that never executes, similar to NOP.	### Part One: Mitsubishi FX3U/FX3UC IL Instruction List Code ```il LD M8000 ; Load the status of the system reset M8000 into the accumulator OR M8001 ; Perform a logical OR operation between the accumulator and M8001 OUT Y0 ; Output the result of the OR operation to output Y0 NOP ; No operation (does nothing, used for timing or to hold a state) LD M8000 ; Load the status of the system reset M8000…	A: Example code: ``` LD M8001 OUT Y1 ``` Explanation: No, M8001 is used to stop the PLC, not for a NOP (no operation). A NOP instruction is typically used to add delay or as a placeholder in the program.	[192, 237, 264]	[0.6191, 0.5787, 0.6023]	0.4737	0.7283	0.001	0.1378	0.0429	0.3158	17.34	3.77
qwen2.5-coder:7b	200	When is M8002 briefly ON?	Example code: ``` LD M8002 OUT M0 ``` Explanation: M8002 is ON only during the first scan after PLC enters RUN, then automatically turns OFF.	**[Part One] - Mitsubishi FX3U/FX3UC IL Instruction List Code** ```il LD M8000 ; Load the bit M8000 into the accumulator. AND M8001 ; Perform a logical AND operation with the bit M8001, storing the result in the accumulator. OUT Y0 ; Output the contents of the accumulator to the output Y0. AND A ; Perform a logical AND operation between the accumulator and itself, effectively leaving the accumula…	### Part One - Mitsubishi FX3U/FX3UC IL Instruction List Code ```il LD M8002 ; Load the status of M8002 into the accumulator OUT Y0 ; Output the value in the accumulator to relay Y0 ``` ### Part Two - Program Logic Explanation 1. **Load the status of M8002 into the accumulator**: The `LD M8002` instruction reads the current state of the input bit M8002 and stores it in the accumulator. 2. **Outpu…	[224, 206, 235]	[0.8173, 0.7531, 0.7902]	0.4268	0.4957	0.0015	0.004	0.0515	0.1163	14.17	7.56
qwen2.5-coder:7b	201	How to use M8002 for initial data reset?	Example code: ``` LD M8002 MOV K0 D0 MOV K0 D1 ``` Explanation: On the first RUN scan, D0 and D1 are reset to zero.	### Part One: Mitsubishi FX3U/FX3UC IL Instruction List Code ```il LD M8002 ; Load M8002 (Initial data reset) into the accumulator OUT Y0 ; Output the value from the accumulator to output Y0 NOP ; No operation (placeholder for time delay or synchronization) OUT Y1 ; Output the value from the accumulator to output Y1 NOP ; No operation (placeholder for time delay or synchronization) OUT Y2 ; Outpu…	Answer: Example code: ``` LD M8002 RST D0 D1 D2 ``` Explanation: On the first scan, D0, D1, and D2 are reset to their default values (typically 0) for a safe startup state.	[202, 231, 193]	[0.7818, 0.643, 0.613]	0.4424	0.8545	0.0014	0.2639	0.0396	0.5926	10.67	3.51
qwen2.5-coder:7b	202	How to reset outputs at startup using M8002?	Example code: ``` LD M8002 RST Y10 Y11 ``` Explanation: On the first scan, Y10 and Y11 are reset to OFF for a safe startup state.	[Part One] - Mitsubishi FX3U/FX3UC IL Instruction List Code ```plaintext ; Mitsubishi FX3U/FX3UC IL Instruction List Program ; Purpose: Reset outputs at startup using M8002 ; Initialize the program LD M8002 ; Load M8002 to initialize the system NOP ; No operation to ensure the system is fully initialized ; Reset outputs LD Y0 ; Load Y0 (Output 0) into the accumulator LD 0 ; Load 0 into the accumu…	**Q:** How to reset outputs at startup using M8002? **A:** Example code: ```plaintext LD M8002 MOV K0 Y0 MOV K0 Y1 MOV K0 Y2 ``` **Explanation:** On the first RUN scan, outputs Y0, Y1, and Y2 are reset to zero. This ensures that all outputs are in a known state when the PLC starts up.	[201, 249, 207]	[0.7818, 0.5807, 0.5885]	0.4816	0.6795	0.0032	0.0385	0.052	0.3846	10.6	4.2
qwen2.5-coder:7b	203	Can M8002 be used with a timer?	Example code: ``` LD M8002 OUT T0 K100 ``` Explanation: Triggers T0 timing when entering RUN, useful for startup delay sequences.	### Part One: Mitsubishi FX3U/FX3UC IL Instruction List Code ```il LD M8002 ; Load the status of M8002 (Program Start/Stop Switch) into the accumulator. AND M8002 ; Perform an AND operation between the accumulator and M8002. This will clear the accumulator if M8002 is off. LD M8000 ; Load the status of M8000 (Timer0) into the accumulator. AND M8000 ; Perform an AND operation between the accumulat…	A: Example code: ``` LD M8002 OUT T0 ``` Explanation: Yes. M8002 can be used to force a timer to reset on the next scan when it is ON. This is useful for synchronizing timer events or for creating one-shot timer actions.	[262, 208, 252]	[0.7272, 0.6211, 0.6761]	0.488	0.5891	0.001	0.1635	0.0331	0.3333	16.69	2.67
qwen2.5-coder:7b	204	Does M8002 remain ON after multiple scans?	Example code: ``` LD M8002 OUT Y0 ``` Explanation: No. It’s only ON during the first RUN scan and OFF thereafter.	### Part One: Mitsubishi FX3U/FX3UC IL Instruction List Code ```il LD M8002 ; Load the status of M8002 into the accumulator (Acc) LD 0 ; Load 0 into the accumulator (Acc) OR ; Perform OR operation between Acc and the accumulator (Acc) LD M8002 ; Load the status of M8002 into the accumulator (Acc) OUT Q0000 ; Output the value of the accumulator (Acc) to Output Q0000 END ; End of the program ``` ##…	### Answer: ``` LD M8002 ``` ### Explanation: M8002 is a special internal relay in the Mitsubishi FX series PLCs. It is a self-holding relay that remains ON after it has been energized, even after the input that initially energized it is turned OFF. This means that if M8002 is turned ON by any condition in the program, it will stay ON indefinitely until it is reset or the PLC is powered off. Ther…	[222, 233, 272]	[0.6589, 0.6219, 0.6079]	0.5193	0.5375	0.0016	0.0132	0.0451	0.1386	12.44	4.69
qwen2.5-coder:7b	205	What is the relationship between M8003 and M8002?	Example code: ``` LD M8003 OUT M10 ``` Explanation: M8002 (a-contact) is ON on the first scan; M8003 (b-contact) is OFF on the first scan. They complement each other.	**Part One: Mitsubishi FX3U/FX3UC IL Instruction List Code** ```plaintext LD M8002 ; Load the status of M8002 into the accumulator AND M8003 ; Perform a logical AND operation between the accumulator and M8003 OUT Y0 ; Output the result of the AND operation to output Y0 END ; End of the program ``` **Part Two: Program Logic Explanation** 1. **Start of Program**: The program begins with the `LD M80…	``` LD M8003 OUT M1 LD M8002 OUT M2 ``` Explanation: M8003 (a-contact) is ON in RUN; M8002 (b-contact) is OFF in RUN. They are complementary.	[196, 206, 208]	[0.8516, 0.7693, 0.8303]	0.5395	0.7937	0.0021	0.1704	0.0743	0.4727	10.73	3.69
qwen2.5-coder:7b	206	When M8002=ON, what is the state of M8003?	Example code: ``` LD M8002 OUT M1 LD M8003 OUT M2 ``` Explanation: On the initial scan M8002=ON and M8003=OFF, so M1=ON and M2=OFF.	### Part One: Mitsubishi FX3U/FX3UC IL Instruction List Code ```plaintext LD M8002 ; Load the state of M8002 into the accumulator AND M8003 ; Perform an AND operation between the accumulator and M8003 OUT M8003 ; Output the result of the AND operation to M8003 ``` ### Part Two: Program Logic Explanation This program is designed to monitor the state of a specific bit in the Mitsubishi FX3U/FX3UC P…	``` LD M8002 OUT M8003 ``` Explanation: When M8002 (a-contact) is ON on the first scan, M8003 (b-contact) is OFF on the first scan. They complement each other.	[205, 275, 209]	[0.7694, 0.6899, 0.7264]	0.5022	0.8281	0.0022	0.1068	0.1008	0.4074	12.49	3.5
qwen2.5-coder:7b	207	How to use M8003 to block startup actions?	Example code: ``` LD M8003 AND X0 OUT Y10 ``` Explanation: On the first scan M8003=OFF, preventing Y10 from driving. Later M8003=ON allows X0 to drive Y10.	### Part One: Mitsubishi FX3U/FX3UC IL Instruction List Code ```il LD M8003 ; Load the status of M8003 (Master Reset). This bit is 1 during the initial power-up and resets. AND T0 ; Perform an AND operation between M8003 and T0. T0 is a temporary register. LD T0 ; Load the result of the AND operation back into T0. OUT Y0 ; Output the result of T0 to output Y0. Since M8003 is initially 1, T0 will …	A: Example code: ``` LD M8003 OUT M20 ``` Explanation: M8003 is a built-in contact that provides a delayed start signal. When M8003 is active, it can be used to block or delay the execution of startup actions until the specified delay period has elapsed. This is useful for applications where the PLC needs to wait for certain conditions to be met before starting operations.	[192, 249, 202]	[0.6024, 0.5418, 0.5885]	0.5713	0.5064	0.0011	0.0656	0.0526	0.1978	14.77	4.49
qwen2.5-coder:7b	208	Can M8002 and M8003 be used together?	Example code: ``` LD M8002 OUT M20 LD M8003 OUT M21 ``` Explanation: Yes. On the first scan M8002=ON, M8003=OFF; on the second scan M8002=OFF, M8003=ON.	[Part One] - Mitsubishi FX3U/FX3UC IL Instruction List Code ```il LD M8002 ; Load the value of M8002 into the accumulator AND M8003 ; Perform a logical AND operation between the accumulator and M8003 OUT Y0 ; Output the result to output relay Y0 ``` [Part Two] - Program Logic Explanation 1. The program begins by loading the value of M8002 into the accumulator. M8002 is a special auxiliary relay t…	A: Example code: ```il LD M8002 OUT Y1 LD M8003 OUT Y2 ``` Explanation: M8002 (a-contact) is ON on the first scan; M8003 (b-contact) is OFF on the first scan. They complement each other, but there is no conflict when they are used together as shown in the program.	[253, 205, 222]	[0.8792, 0.8303, 0.7338]	0.5235	0.8234	0.0032	0.0458	0.137	0.4615	4.36	4.1
qwen2.5-coder:7b	209	What if M8003 is not used?	Example code: ``` LD M8003 ``` Explanation: None. M8003 simply provides a b-contact for the initial scan; use as needed.	### Part One: Mitsubishi FX3U/FX3UC IL Instruction List Code ```il // Initialize the PLC with initial values LD K000 ; Load the constant value 0 into K000 MOV K000, M8013 ; Move the value from K000 to M8013 (Reset M8013) MOV K000, M8014 ; Move the value from K000 to M8014 (Reset M8014) // Main control loop LD K001 ; Load the constant value 1 into K001 MOV K001, M8003 ; Move the value from K001 to…	Answer: M8003 is not used in this specific example. If M8003 were not used, the program would only control M8002. On the first scan, if M8002 is ON, M1 would be set to ON. On subsequent scans, if M8002 remains ON, M1 would remain ON. If M8002 turns OFF, M1 would also turn OFF.	[208, 260, 206]	[0.7705, 0.6911, 0.7264]	0.3562	0.6238	0.0005	0.0045	0.0331	0.1096	19.3	4.24
qwen2.5-coder:7b	210	When does M8004 turn ON?	Example code: ``` LD M8004 OUT Y0 ``` Explanation: M8004 turns ON when the PLC detects an error, such as program or runtime faults.	[Part One] - Mitsubishi FX3U/FX3UC IL Instruction List Code ```il LD M8002 ; Load the system signal M8002 (Power Supply ON) into the accumulator AND M8004 ; Perform a logical AND operation between the accumulator and M8004 (Main Power ON/OFF Signal) OUT M8004 ; Output the result to M8004, which controls the main power ON/OFF ``` [Part Two] - Program Logic Explanation The provided Mitsubishi FX3U/…	A: Example code: ``` LD M8004 OUT Y0 ``` Explanation: M8004 turns ON when the PLC detects a communication error or a fault that needs attention.	[215, 265, 212]	[0.9634, 0.9549, 0.8832]	0.5713	0.9617	0.004	0.5997	0.0625	0.7391	9.74	3.17
qwen2.5-coder:7b	211	How to trigger an alarm using M8004?	Example code: ``` LD M8004 OUT Y10 // Warning lamp OUT BZ // Buzzer (assumed flag) ``` Explanation: On error detection, the lamp and buzzer activate to alert maintenance.	[Part One] - Mitsubishi FX3U/FX3UC IL Instruction List Code ```plaintext M8004 ; Start of the program LD X0 ; Load the status of input X0 into the accumulator AND M0 ; Perform a logical AND operation between the accumulator and the status of M0 OR Y0 ; Perform a logical OR operation between the accumulator and the output Y0 OUT Y0 ; Output the result to output Y0 END ; End of the program ``` [Par…	``` LD M8004 OUT Y15 ``` Explanation: M8004 is a special internal relay in Mitsubishi PLCs that turns ON when an error is detected. When M8004 turns ON, it indicates that an error has occurred in the PLC's program or runtime. In this example, when an error is detected, the relay Y15 is activated, which can be used to trigger an alarm or signal an error condition to the operator. This ensures that…	[210, 271, 193]	[0.6039, 0.5673, 0.5935]	0.3411	0.5601	0.0009	0.0363	0.0519	0.1852	7.87	4.67
qwen2.5-coder:7b	212	When does M8004 automatically turn OFF?	Example code: ``` LD M8004 ``` Explanation: M8004 resets to OFF only after the error is cleared and the PLC returns to normal.	### Part One: Mitsubishi FX3U/FX3UC IL Instruction List Code ```il LD M8008 ; Load the status of M8008 into the accumulator. LD M8009 ; Load the status of M8009 into the accumulator. AND ; Perform a logical AND operation on the contents of the accumulator. LD M8010 ; Load the status of M8010 into the accumulator. OR ; Perform a logical OR operation on the contents of the accumulator. LD M8004 ; L…	A: Example code: ``` LD M8004 OUT Y1 ``` Explanation: M8004 automatically turns OFF when the PLC detects an error and then clears the error condition, such as after a program or runtime fault has been resolved.	[210, 229, 224]	[0.8832, 0.7952, 0.8225]	0.4723	0.8801	0.0009	0.1569	0.0346	0.3929	20.44	2.61
qwen2.5-coder:7b	213	Can M8004 be combined with emergency stop?	Example code: ``` LD M8004 OR X1 OUT M100 ``` Explanation: M100 activates on error or emergency stop to shut down system power.	[Part One] - Mitsubishi FX3U/FX3UC IL Instruction List Code ```il LD M8000 ; Load the internal relay M8000 (Program Start Relay) AND M8004 ; Perform an AND operation with the internal relay M8004 (Emergency Stop Relay) AND M8011 ; Perform an AND operation with the internal relay M8011 (Power Supply Relay) AND M8012 ; Perform an AND operation with the internal relay M8012 (Over Current Relay) LD M…	**Answer:** Example code: ```plaintext LD M8004 AND X1 // X1 is the emergency stop button OUT Y10 ``` **Explanation:** Y10 is activated when the PLC is in RUN, the emergency stop button is not pressed, and the power supply voltage drops below the threshold for M8004.	[193, 238, 222]	[0.8608, 0.725, 0.6204]	0.5535	0.7374	0.0019	0.0162	0.069	0.3385	10.19	3.87
qwen2.5-coder:7b	214	If noise causes false errors, will M8004 flicker?	Example code: ``` LD M8004 OUT Y15 ``` Explanation: If error is cleared quickly, M8004 may flicker; true errors keep it ON.	[Part One] - Mitsubishi FX3U/FX3UC IL Instruction List Code ```il LD M8004 ; Load the status of the Power-On Timer M8004 into the accumulator. LD M8004 ; Load the status of the Power-On Timer M8004 into the accumulator again. AND M8004 ; Perform a logical AND operation with the status of M8004 in the accumulator. LD M8004 ; Load the status of the Power-On Timer M8004 into the accumulator. AND M80…	Q: If noise causes false errors, will M8004 flicker? A: Example code: ``` LD M8004 OUT M20 ``` Explanation: M8004 indicates a false error condition. If noise causes false errors, M8004 may flicker or continuously switch on and off, indicating that the system is detecting false error conditions.	[249, 258, 232]	[0.5124, 0.4417, 0.474]	0.3834	0.7207	0.0007	0.1237	0.0164	0.3636	19.32	3.97
qwen2.5-coder:7b	215	When does M8005 turn ON?	Example code: ``` LD M8005 OUT Y0 ``` Explanation: M8005 turns ON when the PLC detects battery voltage below the normal range.	[Part One] - Mitsubishi FX3U/FX3UC IL Instruction List Code ``` LD M8000 ; Load bit M8000 (System Clock) AND M8001 ; AND with bit M8001 (Main Power Supply) AND M8002 ; AND with bit M8002 (Input Power Supply) AND M8003 ; AND with bit M8003 (Program Execution) AND M8004 ; AND with bit M8004 (Program Stop) AND M8006 ; AND with bit M8006 (Reset) AND M8007 ; AND with bit M8007 (Emergency Stop) LD M800…	A: Example code: ``` LD M8005 OUT Y0 ``` Explanation: M8005 turns ON when the PLC is powered on or reset, indicating the start of the PLC's operation cycle.	[210, 275, 225]	[0.9634, 0.9485, 0.9602]	0.4186	0.8273	0.007	0.4976	0.045	0.5833	14.97	3.27
qwen2.5-coder:7b	216	What to do if battery voltage is low?	Example code: ``` LD M8005 OUT M10 ``` Explanation: Use M10 to drive a warning or log, reminding to replace the battery to avoid data loss.	[Part One] - Mitsubishi FX3U/FX3UC IL Instruction List Code ``` LD I:0 ; Load the status of digital input 0 into the accumulator AND I:1 ; Perform a logical AND operation with the status of digital input 1 OR I:2 ; Perform a logical OR operation with the status of digital input 2 LD D:0 ; Load the value from the accumulator into data register D0 LD T:0 ; Load the value from data register D0 into …	**Answer:** To handle the situation where the battery voltage is low, you can use a simple logic in your PLC program to monitor the battery status and take appropriate actions. Here is an example code using Mitsubishi FX3U/FX3UC IL Instruction List programming: ```il ; Load the battery voltage status (assuming M8005 is the input contact for low battery) LD M8005 ; If M8005 is ON (low battery dete…	[219]	[0.5977]	0.2288	0.512	0.0008	0.002	0.021	0.0675	19.13	12.36
qwen2.5-coder:7b	217	What happens to M8005 after PLC power-off?	Example code: ``` LD M8005 ``` Explanation: M8005 state follows hardware detection; if voltage remains low, it stays ON.	### Part One: Mitsubishi FX3U/FX3UC IL Instruction List Code ```plaintext LD M8005 ; Load the status of M8005 (Power On Reset) into the accumulator. OUT Y0 ; If M8005 is active (i.e., power is on), then turn on output Y0. OUT Y1 ; If M8005 is active (i.e., power is on), then turn on output Y1. AND T0 ; Perform an AND operation between the accumulator and the timer T0. LD T0 ; Load the value of th…	A: Example code: ``` LD M8005 OUT Y10 ``` Explanation: When the PLC power is off, M8005 remains OFF, and Y10 will also be OFF until the power is restored and the PLC is restarted.	[194, 229, 224]	[0.8567, 0.7118, 0.699]	0.4128	0.6211	0.0008	0.1211	0.0285	0.28	18.06	3.45
qwen2.5-coder:7b	218	Can M8005 be reset by program?	Example code: ``` LD M8005 RST M8005 ``` Explanation: No. It’s hardware-controlled and cannot be reset by RST.	[Part One] - Mitsubishi FX3U/FX3UC IL Instruction List Code ```il LD M8005 ; Load the status of M8005 (Machine Stop) into the accumulator LD M8000 ; Load the status of M8000 (Machine Start) into the accumulator OR ; Perform an OR operation on the accumulator with the result OUT M8005 ; Output the result to M8005 (Machine Stop), effectively resetting it END ; End of the program ``` [Part Two] - Pr…	**Answer:** ``` LD M8005 ``` **Explanation:** M8005 is a special internal relay in the Mitsubishi FX series PLCs that can be reset by a program. When M8005 is energized, it resets to its OFF state. This can be useful in scenarios where you need to ensure that certain conditions are met before proceeding with the rest of the program.	[283, 199, 201]	[0.7392, 0.584, 0.7217]	0.4782	0.5835	0.0036	0.0293	0.0557	0.16	9.51	4.06
qwen2.5-coder:7b	219	What is the risk of not addressing low battery?	Example code: ``` LD M8005 ``` Explanation: Continued depletion may cause loss of register or clock data after power-off.	The risk of not addressing low battery issues can lead to the following consequences: 1. **Device Malfunction**: A device with a low battery may not function properly. This could result in the device not being able to perform its intended functions, such as data transmission, data storage, or communication. 2. **Data Loss**: Low battery levels can cause data to be lost. This can be particularly p…	**Risk of not addressing low battery:** - **Data Loss:** If the battery is not replaced when its voltage drops below a critical level, it can lead to data corruption or loss in the PLC's memory. - **System Malfunction:** Low battery voltage can cause the PLC to malfunction, leading to unexpected behavior or crashes. - **Safety Hazards:** In safety-critical applications, low battery voltage can co…	[216, 269, 104]	[0.5977, 0.2819, 0.2809]	0.208	0.2486	0.0014	0.0014	0.0321	0.0392	7.31	7.09
qwen2.5-coder:7b	220	What is the difference between M8006 and M8005?	Example code: ``` LD M8006 OUT Y0 ``` Explanation: M8006 latches the low-voltage event, staying ON until manually or specifically cleared.	[M8006 vs M8005 Difference] - M8006 is a special timer that resets the PLC to its initial state when activated. M8005 is a special timer that resets the PLC to the program stop state.	Answer: Example code: ``` LD M8005 LD M8006 ``` Explanation: M8005 detects DC 24V power; M8006 detects AC main power loss.	[237, 247, 260]	[0.8904, 0.8066, 0.6769]	0.3984	0.516	0.0065	0.1536	0.1132	0.3077	2.54	3.33
qwen2.5-coder:7b	221	How to clear the latch of M8006?	Example code: ``` LD X0 RST M8006 ``` Explanation: Some models allow RST to clear; otherwise power cycle or battery replacement is required.	### Part One: Mitsubishi FX3U/FX3UC IL Instruction List Code ```IL LD M8006 ; Load bit M8006 (Start of Program) OUT Y0 ; Set output Y0 (e.g., to indicate that the latch is cleared) ; Clear the latch by setting M8006 to 0 LD M8006 ; Load bit M8006 NOT ; Invert the bit (M8006 becomes 0 if it was 1, and 1 if it was 0) OUT M8006 ; Output the inverted value to M8006 (clearing the latch) END ; End of t…	A: Example code: ``` LD M8006 OUT M30 ``` Explanation: To clear the latch of M8006, which is typically used for safety or latching mechanisms, you can use the same method as for M8016. By setting M8006 to ON and then reading it back to M30, the latch is cleared, allowing the PLC to continue running without the latched state interfering.	[267, 202, 211]	[0.6795, 0.5276, 0.4668]	0.3806	0.4152	0.0009	0.0503	0.0506	0.225	8.57	4.27
qwen2.5-coder:7b	222	Will M8005 ON and M8006 ON occur simultaneously?	Example code: ``` LD M8005 LD M8006 ``` Explanation: Both can be ON on voltage drop; M8005 is real-time, M8006 is latched.	### Part One - Mitsubishi FX3U/FX3UC IL Instruction List Code ```il // Initialize variables LD M8000 // Load the initial state of M8000 (input 0) into accumulator MOV M8001 // Move the state of M8000 to M8001 (input 1) MOV M8002 // Move the state of M8000 to M8002 (input 2) // Main loop LD M8000 // Load the current state of M8000 (input 0) into accumulator AND M8001 // AND the accumulator with M8…	**[Part One] - Mitsubishi FX3U/FX3UC IL Instruction List Code** ```il LD M8005 ; Load the status of M8005 into the accumulator AND M8006 ; Perform a logical AND operation between the accumulator and M8006 OUT Y0 ; Output the result to output relay Y0 ``` **[Part Two] - Program Logic Explanation** 1. **Load M8005 into the Accumulator**: The first instruction (`LD M8005`) loads the current status (…	[208, 204, 200]	[0.7338, 0.6589, 0.6382]	0.5192	0.527	0.0015	0.0039	0.0501	0.1159	16.19	8.88
qwen2.5-coder:7b	223	Why is latch function needed for M8006?	Example code: ``` LD M8006 OUT M20 ``` Explanation: Maintains warning even if voltage recovers, indicating a past event.	[Part One] - Mitsubishi FX3U/FX3UC IL Instruction List Code ```il LD M8006 ; Load the preset value (256) into the accumulator LD X00 ; Load the value of X00 into the accumulator SUB ; Subtract the value of X00 from the accumulator LD M8010 ; Load the value of M8010 into the accumulator SUB ; Subtract the value of M8010 from the accumulator LD M8011 ; Load the value of M8011 into the accumulator S…	**Answer:** The latch function for M8006 is essential because it provides a mechanism to capture and maintain the status of a low-voltage event even after the event has passed. This is particularly useful in scenarios where you need to monitor the state of a low-voltage condition over a period and take action based on whether the condition was present or not at a later time. By latching the event…	[267, 220, 221]	[0.695, 0.5141, 0.6282]	0.3309	0.4972	0.0006	0.0027	0.0105	0.1111	16.67	4.46
qwen2.5-coder:7b	224	When does M8006 return OFF?	Example code: ``` LD M8006 OUT Y5 ``` Explanation: After hardware or program clears the latch, or power cycle then RST.	[Part One] - Mitsubishi FX3U/FX3UC IL Instruction List Code ```il LD M8006 ; Load the status of M8006 (Program Execution Flag) NOT ; Invert the value of M8006 OUT Y0 ; Output the inverted value to Y0 (Relay Contact) END ; End of the program ``` **Explanation of Each Instruction:** 1. `LD M8006` - This instruction loads the status of the M8006 special auxiliary relay into the accumulator. M8006 is…	A: Example code: ``` LD M8006 ``` Explanation: M8006 returns to OFF when the PLC is powered off, reset, or the power supply is interrupted.	[212, 200, 280]	[0.8225, 0.8173, 0.7642]	0.4697	0.5864	0.0021	0.1773	0.0526	0.381	8.67	3.16
qwen2.5-coder:7b	225	When does M8007 turn ON?	Example code: ``` LD M8007 OUT Y0 ``` Explanation: M8007 is ON when a power interruption is detected, indicating a voltage drop risk.	### Part One: Mitsubishi FX3U/FX3UC IL Instruction List Code ```il LD M8007 OUT Y0 ``` ### Part Two: Program Logic Explanation 1. **LD M8007** - **Load the status of M8007**: This instruction loads the current status of the M8007 special timer (100 ms timer) into the accumulator. The M8007 is a built-in timer in the FX3U/FX3UC series that counts 100 ms intervals. When the timer overflows, it sets…	``` LD M8007 OUT Y0 ``` Explanation: M8007 turns ON when there is an underflow in the timer T300. This indicates that the timer has counted down to zero and wrapped around to the maximum value.	[235, 265, 212]	[0.9628, 0.9356, 0.8544]	0.5107	0.6016	0.0229	0.2079	0.1111	0.3636	4.75	3.43
qwen2.5-coder:7b	226	What countermeasures can be taken using M8007?	Example code: ``` LD M8007 OUT M10 ``` Explanation: On interruption, save critical data or stop operations to protect equipment.	**Part One - Mitsubishi FX3U/FX3UC IL Instruction List Code** ```plaintext LD M8007 ; Load bit M8007 into the accumulator (Acc) LD M8010 ; Load bit M8010 into the accumulator (Acc) AND ; Perform an AND operation between the accumulator and the memory LD M8008 ; Load bit M8008 into the accumulator (Acc) OR ; Perform an OR operation between the accumulator and the memory LD M8009 ; Load bit M8009 i…	**Answer:** To use M8007 for safety, you can incorporate it to ensure that certain operations are only executed when the system is in a safe state. Here is an example code snippet that demonstrates how to use M8007 in an Instruction List (IL) program for safe data handling: ```plaintext [Part One] - Mitsubishi FX3U/FX3UC IL Instruction List Code 1. LD M8007 ; Load the safe state signal (M8007) 2.…	[209, 277, 231]	[0.6614, 0.5504, 0.5504]	0.3955	0.597	0.0006	0.0023	0.0211	0.0585	19.36	10.52
qwen2.5-coder:7b	227	How does M8007 differ from general power-off detection?	Example code: ``` LD M8007 ``` Explanation: M8007 detects brief interruptions; longer outages use M8008.	[Part One] - Mitsubishi FX3U/FX3UC IL Instruction List Code ```plaintext LD M8007 ; Load the status of M8007 (Power-on Reset) into the accumulator AND M8007 ; AND the accumulator with M8007 OUT Y0 ; Output the result to Y0 ``` [Part Two] - Program Logic Explanation 1. **Load Power-on Reset Status**: The `LD M8007` instruction reads the status of the M8007 bit, which indicates whether the system h…	``` LD M8007 ``` Explanation: M8007 is specifically designed to detect a power recovery event. Unlike general power-off detection, M8007 only turns OFF and then ON again once the power supply has stabilized and is considered safe to operate. This ensures that the PLC does not immediately respond to a power fluctuation as a power-off event, thereby avoiding unnecessary reboots and potential data c…	[229, 237, 217]	[0.7422, 0.6622, 0.6343]	0.4754	0.6856	0.002	0.0697	0.0474	0.1299	5.8	4.12
qwen2.5-coder:7b	228	Is M8007 latched ON?	Example code: ``` LD M8007 OUT Y0 ``` Explanation: Typically ON only during the interruption or briefly latched for one scan, depending on model.	### [Part One] - Mitsubishi FX3U/FX3UC IL Instruction List Code ```plaintext LD M8007 ; Load the status of M8007 (Power ON/OFF status) AND M8007 ; AND the result with itself OUT Y0 ; Output the result to Y0 (LED or indicator to show M8007 status) ``` ### [Part Two] - Program Logic Explanation 1. **Load M8007 Status**: The `LD M8007` instruction loads the current status of the M8007 power ON/OFF s…	``` LD M8007 OUT Y0 ``` Explanation: M8007 is latched ON when a power interruption is detected, indicating a voltage drop risk. The output Y0 is used to indicate this state.	[267, 225, 221]	[0.9026, 0.6301, 0.6734]	0.5414	0.7337	0.003	0.1997	0.0862	0.2745	6.72	3.32
qwen2.5-coder:7b	229	Does M8007 turn OFF after power recovers?	Example code: ``` LD M8007 ``` Explanation: Yes, it usually resets OFF once power is stable.	### Part One: Mitsubishi FX3U/FX3UC IL Instruction List Code ```plaintext // M8007 is a special timer in FX3U/FX3UC PLCs that starts when power is applied and remains active until manually reset. // It is used to detect when power has been restored after a power failure. // Step 1: Initialize M8007 with a preset value. This value is typically set to the time needed for the PLC to recover. LD 1000…	``` LD M8007 OUT Y0 ``` Explanation: M8007 turns OFF after power recovers, indicating that the voltage drop risk has passed.	[233, 227, 225]	[0.8255, 0.7422, 0.7508]	0.5135	0.7025	0.0014	0.0618	0.0416	0.303	12.15	3.07
qwen2.5-coder:7b	230	How does M8008 differ from M8007?	Example code: ``` LD M8008 OUT M10 ``` Explanation: M8008 detects longer power-off, while M8007 detects brief interruptions.	[Part One] - Mitsubishi FX3U/FX3UC IL Instruction List Code ```il LD M8007 ; Load the status of M8007 into the accumulator. M8007 is a special internal relay that indicates the power supply status of the PLC. AND M8008 ; Perform a logical AND operation between the accumulator (which now contains the status of M8007) and the status of M8008. M8008 is also an internal relay status. LD M8009 ; Load …	A: Example code: ``` LD M8007 LD M8008 ``` Explanation: M8007 detects AC main power failure; M8008 detects AC main power presence.	[237, 270, 247]	[0.9656, 0.7091, 0.8045]	0.5563	0.6956	0.0005	0.1721	0.0286	0.4324	18.55	3.28
qwen2.5-coder:7b	231	How to use M8008 for safe data storage?	Example code: ``` LD M8008 MOV D0 D100 ``` Explanation: When M8008=ON, immediately back up D0 to D100.	### Part One: Mitsubishi FX3U/FX3UC IL Instruction List Code ```il ; Define the program name and start the program LD M8008 ; Load the data from the M8008 special timer (Safe Data Storage Register) OUT Y0 ; Output the data to Output Y0 for verification or further use OUT Y1 ; Output the data to Output Y1 for verification or further use OUT Y2 ; Output the data to Output Y2 for verification or fur…	``` LD M8008 MOV K0 D0 MOV K0 D1 ``` Explanation: When AC main power is detected by M8008, D0 and D1 are safe to be used for data storage.	[201, 277, 237]	[0.643, 0.5097, 0.4854]	0.554	0.6027	0.0011	0.1229	0.0352	0.4	10.0	3.36
qwen2.5-coder:7b	232	Does M8008 remain ON during sustained outage?	Example code: ``` LD M8008 ``` Explanation: Yes, if PLC remains powered (e.g., via UPS), M8008 stays ON.	### Part One - Mitsubishi FX3U/FX3UC IL Instruction List Code Here is the complete IL program for the Mitsubishi FX3U/FX3UC PLC, with line-by-line English comments explaining each instruction: ```il ; Mitsubishi FX3U/FX3UC IL Instruction List Program ; M8000 is the Power-On Reset (POR) flag. It is set when the PLC is powered on. ; This flag will remain ON during the entire operation of the PLC. M…	Answer: Example code: ``` LD M8008 ``` Explanation: M8008 remains ON during sustained power outage as long as the power source is restored; it will reset OFF if there is a continuous power loss.	[224, 233, 217]	[0.7608, 0.7233, 0.6851]	0.613	0.7203	0.0018	0.1812	0.0519	0.2857	8.16	3.31
qwen2.5-coder:7b	233	Does M8008 reset OFF after power restores?	Example code: ``` LD M8008 ``` Explanation: Yes, it resets OFF once power is stable; remains ON if faults persist.	Yes, M8008 resets to OFF after power restores. This is a standard behavior in Mitsubishi PLCs, including the FX3U and FX3UC series, where M8008 represents the "Main Power Supply" (MPS) status. The PLC will reset to a safe state when power is restored, and M8008 will be OFF until the power cycle is complete. --- **Part One - Mitsubishi FX3U/FX3UC IL Instruction List Code** ```il // Define Variable…	A: Example code: ``` LD M8008 ``` Explanation: Yes, it resets OFF once power is stable.	[229, 218, 283]	[0.8255, 0.6903, 0.8183]	0.6569	0.9476	0.0011	0.6707	0.0362	0.8125	21.93	2.87
qwen2.5-coder:7b	234	Can M8008 work without backup power?	Example code: ``` LD M8008 ``` Explanation: No, requires UPS or internal protection to detect power-off and handle logic.	[Part One] - Mitsubishi FX3U/FX3UC IL Instruction List Code ```il LD M8008 ; Load the status of the M8008 (Main Power) into the accumulator AND M8007 ; Perform a logical AND operation with the status of the M8007 (Backup Power) LD M8009 ; Load the status of the M8009 (Output Enable) into the accumulator OR M8010 ; Perform a logical OR operation with the status of the M8010 (Fault Condition) OUT Y…	A: Example code: ``` LD M8008 ``` Explanation: Yes, M8008 resets OFF once power is stable; remains ON if faults persist. It does not require backup power to operate.	[233, 236, 238]	[0.6951, 0.5717, 0.5563]	0.4918	0.6638	0.0013	0.2026	0.0491	0.3111	13.01	2.53
qwen2.5-coder:7b	235	When does M8009 turn ON?	Example code: ``` LD M8009 OUT Y0 ``` Explanation: M8009 is ON when external 24V supply is cut off, indicating voltage insufficient.	**Part One: Mitsubishi FX3U/FX3UC IL Instruction List Code** ```plaintext LD M8000 ; Load the bit at M8000 into the accumulator. M8000 is the start of the PLC run cycle. AND M8001 ; Perform a logical AND operation between the accumulator and the bit at M8001. LD M8009 ; Load the bit at M8009 into the accumulator. M8009 is the start of the PLC stop cycle. AND M8008 ; Perform a logical AND operatio…	A: Example code: ``` LD M8009 OUT Y0 ``` Explanation: M8009 turns ON when the PLC detects a change in input I0.0, indicating a transition from OFF to ON.	[225, 280, 200]	[0.9628, 0.9396, 0.7902]	0.3404	0.5564	0.0017	0.3362	0.0438	0.4583	17.53	3.03
qwen2.5-coder:7b	236	How to monitor external power using M8009?	Example code: ``` LD M8009 OUT M20 ``` Explanation: If 24V is lost, M20=ON, triggering equipment shutdown or lockout.	[Part One] - Mitsubishi FX3U/FX3UC IL Instruction List Code ``` LD M8009 ; Load the status of the external power supply (M8009) into the W1 register AND W1, #0x01 ; AND the lower bit of W1 with 0x01 to check if power is ON (0x01) or OFF (0x00) OUT Y0 ; Output the result to Y0 bit ``` [Part Two] - Program Logic Explanation **1. Loading External Power Status:** - The program starts by loading the s…	A: Example code: ``` LD M8009 OUT Y0 ``` Explanation: Y0 will be ON when external power is detected, and OFF when power is lost, allowing for monitoring of external power status.	[239, 191, 234]	[0.6007, 0.5438, 0.5717]	0.4745	0.684	0.0046	0.1766	0.07	0.3333	9.86	3.27
qwen2.5-coder:7b	237	How does M8009 differ from M8008?	Example code: ``` LD M8008 LD M8009 ``` Explanation: M8008 detects AC main power; M8009 detects DC 24V loss.	**Part One: Mitsubishi FX3U/FX3UC IL Instruction List Code** ```plaintext // Initialize program counter to the first instruction LD 0000 // Load the immediate value 0000 into the accumulator OUT M8008 // Output the value in the accumulator to the M8008 bit LD M8008 // Load the value from the M8008 bit into the accumulator OUT M8009 // Output the value in the accumulator to the M8009 bit LD M8009 …	``` LD M8008 OUT M10 ``` Explanation: M8008 detects longer power-off, while M8009 detects longer power-on.	[230, 281, 243]	[0.9656, 0.8166, 0.851]	0.4151	0.5932	0.0015	0.2046	0.0402	0.4848	15.83	2.65
qwen2.5-coder:7b	238	Can M8009 be used for emergency response in small systems?	Example code: ``` LD M8009 OUT Y10 ``` Explanation: Yes, 24V loss triggers Y10 for safety handling.	### Part One: Mitsubishi FX3U/FX3UC IL Instruction List Code ```il LD M8009 ; Load the status of M8009 (Emergency Stop Input) into the accumulator AND M8008 ; Perform a logical AND operation between the accumulator and M8008 (Program Reset Input) OUT Y01 ; If the result of the AND operation is true, output to relay Y01 (Emergency Response Output) END ; End of the program ``` ### Part Two: Program…	A: Example code: ``` LD M8009 OUT Y1 ``` Explanation: M8009 can be used to activate an emergency response circuit in small systems. When activated, it outputs to relay Y1, which could trigger additional safety measures such as alarms or automatic shutdowns.	[213, 270, 232]	[0.725, 0.5706, 0.5617]	0.3577	0.5699	0.0013	0.1246	0.0399	0.2909	14.57	3.59
qwen2.5-coder:7b	239	Does M8009 detect isolated supplies?	Example code: ``` LD M8009 ``` Explanation: Ensure signal source syncs with 24V; isolated circuits may need additional detection.	### Part One: Mitsubishi FX3U/FX3UC IL Instruction List Code ```il LD M8009 ; Load the status of M8009 (Isolated Supply Monitor) AND M8008 ; AND with the status of M8008 (Backup Supply Monitor) NOT ; Invert the result (since we want isolated supply, M8008 should be off) OUT Y0001 ; Output the result to Y0001 (Isolated Supply Detected) ``` **Line-by-Line Explanation:** 1. `LD M8009`: Load the stat…	A: Example code: ``` LD M8009 OUT Y20 ``` Explanation: M8009 can be used to detect isolated supplies, and upon detecting a loss of power, Y20 is activated to handle the situation appropriately, such as initiating a shutdown or alerting the system.	[236, 222, 238]	[0.6007, 0.5307, 0.5346]	0.5203	0.6166	0.0012	0.0972	0.0333	0.2456	13.2	3.66
qwen2.5-coder:7b	240	What is special about M8011?	Example code: ``` LD M8011 OUT Y0 ``` Explanation: M8011 toggles ON/OFF at ~10ms intervals for high-frequency pulses.	**Part One - Mitsubishi FX3U/FX3UC IL Instruction List Code** ```il LD M8011 ; Load the status of M8011 (Power ON/OFF status) into the accumulator AND M8008 ; AND with the status of M8008 (Program Start status) AND M8007 ; AND with the status of M8007 (Program Stop status) OUT Y000 ; Output the result to relay Y000 ``` **Part Two - Program Logic Explanation** **Step 1:** The program begins by loa…	**Question: What is special about M8011?** **Answer:** M8011 is a special relay in Mitsubishi FX-series PLCs that is used to indicate whether the PLC is running or not. It remains ON for the duration of the PLC cycle. This relay is often used to trigger other actions or to monitor the PLC's operational status. **Example Code:** ``` LD M8011 OUT Y0 ``` **Explanation:** - `LD M8011`: Loads the stat…	[243, 270, 205]	[0.8489, 0.7723, 0.7388]	0.4688	0.5138	0.0016	0.0305	0.0545	0.1272	11.21	7.05
qwen2.5-coder:7b	241	How to generate fast blinking with M8011?	Example code: ``` LD M8011 OUT Y10 ``` Explanation: Y10 blinks at 10ms intervals, too fast to see, used for testing or high-speed counting.	Part One: Mitsubishi FX3U/FX3UC IL Instruction List Code ```il LD M8011 // Load the contact status of M8011 (Timer T000) into the accumulator LD NOT M8011 // Load the inverted contact status of M8011 into the accumulator OR // Perform a logical OR operation with the previous value in the accumulator OUT Y0 // Output the result to relay Y0 (0 for fast blinking, 1 for no blinking) LD M8011 // Load …	**Part One: Mitsubishi FX3U/FX3UC IL Instruction List Code** ```il LD M8011 ; Load the built-in timer M8011, which generates a pulse every 1 ms OUT M20 ; Output the pulse from M8011 to output M20 ``` **Part Two: Program Logic Explanation** 1. **Load Timer M8011**: The instruction `LD M8011` is used to load the built-in timer M8011. This timer generates a pulse every 1 millisecond. The pulse is a …	[249, 242, 211]	[0.8, 0.5633, 0.5465]	0.5368	0.4959	0.0015	0.0029	0.0446	0.0856	12.55	7.42
qwen2.5-coder:7b	242	Is M8011 suitable for precise timing?	Example code: ``` LD M8011 OUT C0 ``` Explanation: Counting may be affected by scan time; use hardware timers for high accuracy.	**Part One - Mitsubishi FX3U/FX3UC IL Instruction List Code** ```il LD M8011 ; Load the initial value of M8011 (internal timer) into the accumulator. AND T0 ; Perform a bitwise AND operation between the accumulator and the timer T0. LD T0 ; Load the value of timer T0 into the accumulator. DEC T0 ; Decrement the timer T0 by 1. OUT Y0 ; Output the value of the accumulator to output Y0. BRN T0 ; Bra…	``` LD M8011 OUT Y0 ``` Explanation: M8011 toggles ON/OFF at ~10ms intervals for high-frequency pulses, which is not suitable for precise timing tasks. For precise timing, it is recommended to use an RTC (Real-Time Clock) module or a dedicated timer block in the PLC programming.	[252, 240, 258]	[0.9342, 0.5845, 0.8028]	0.5313	0.5422	0.0014	0.0636	0.0567	0.209	12.64	3.8
qwen2.5-coder:7b	243	What is the difference between M8011 and M8012?	Example code: ``` LD M8011 LD M8012 ``` Explanation: M8011 ~10ms cycle, M8012 ~100ms cycle.	### Part One: Mitsubishi FX3U/FX3UC IL Instruction List Code Below is a sample IL (Instruction List) program for a Mitsubishi FX3U/FX3UC PLC. This program is designed to control a simple machine with a start button, stop button, and an output relay. The program includes comments explaining each instruction. ```il LD M8011 ; Load the status of M8011 into the accumulator (Start button press) OR M80…	**[Part One] - Mitsubishi FX3U/FX3UC IL Instruction List Code** ```il LD M8011 ; Load the pulse signal from M8011 into the accumulator OUT Y0 ; Output the content of the accumulator (pulse signal) to output Y0 ``` **[Part Two] - Program Logic Explanation** 1. **Load the Pulse Signal**: The instruction `LD M8011` loads the pulse signal from the input M8011 into the accumulator. This pulse signal i…	[247, 240, 237]	[0.8849, 0.8489, 0.851]	0.3732	0.542	0.001	0.0025	0.0266	0.0628	22.02	8.06
qwen2.5-coder:7b	244	What if scan time exceeds 10ms?	Example code: ``` LD M8011 ``` Explanation: The bit may toggle multiple times per scan, but only the current state is read, leading to instability.	[Part One] - Mitsubishi FX3U/FX3UC IL Instruction List Code ```plaintext LD M8000 ; Load the value from timer M8000 into the accumulator SUB #10 ; Subtract 10 milliseconds from the timer value BRANCH Z ; If the result is zero, branch to 'ScanTimeOK' LD D8000 ; Load the system clock count into the accumulator SUB M8000 ; Subtract the timer value from the system clock count BRANCH C ; If the result…	**Q: What if scan time exceeds 10ms?** **A: Example code:** ``` LD M8002 OUT Y0 ``` **Explanation:** If the scan time exceeds 10 milliseconds, the PLC may miss a cycle of the M8002 pulse, which is typically used for precise timing in applications requiring accurate control. To handle this situation, you can use a counter to track the number of scans that have occurred. If the counter reaches a ce…	[204, 268, 252]	[0.4781, 0.3193, 0.3397]	0.4191	0.4888	0.0012	0.0022	0.0327	0.0794	15.23	10.99
qwen2.5-coder:7b	245	What pulse cycle does M8012 produce?	Example code: ``` LD M8012 OUT Y0 ``` Explanation: Toggles ON/OFF every ~100ms, used for slower blinking or pulses.	**Part One - Mitsubishi FX3U/FX3UC IL Instruction List Code** ```il LD I0.0 ; Load input bit I0.0 into the accumulator AND M8012 ; Perform an AND operation between the accumulator and the M8012 special timer OUT Y0.0 ; Output the result to output bit Y0.0 RET ; Return from the subroutine ``` **Part Two - Program Logic Explanation** The program is designed to check the status of an input bit, I0.0…	Q: What pulse cycle does M8012 produce? A: Example code: ``` LD M8012 OUT Y0 ``` Explanation: Typically a 200ms ON / 200ms OFF pulse for periodic blinking.	[250, 119, 262]	[0.6577, 0.526, 0.5671]	0.5252	0.7052	0.0009	0.2876	0.0531	0.5116	9.5	3.44
qwen2.5-coder:7b	246	Can M8012 drive a test lamp?	Example code: ``` LD M8012 OUT Y5 ``` Explanation: Y5 blinks at 0.1s intervals, visible to the eye.	### Part One: Mitsubishi FX3U/FX3UC IL Instruction List Code ```il LD M8012 ; Load the status of the M8012 timer (0 if running, 1 if not) CPL ; Complement the value in the accumulator (0 becomes 1, 1 becomes 0) AND X0 ; Perform a logical AND between the accumulator and the value of X0 MOV Y0 ; Move the result of the AND operation to Y0 OUT Y0 ; Output the value of Y0 to output Y0, which controls …	A: Example code: ``` LD M8012 OUT Y10 ``` Explanation: Y10 will light up when M8012 is active, used as a test lamp for circuit checks.	[251, 247, 259]	[0.7073, 0.4729, 0.4428]	0.4907	0.6583	0.0011	0.2002	0.0363	0.2927	11.32	3.26
qwen2.5-coder:7b	247	Compare M8012 with M8004 and M8013?	Example code: ``` LD M8004 LD M8012 LD M8013 ``` Explanation: M8004(1s) and M8013(1s) have longer cycles; M8012(100ms) is faster.	### Part One: Mitsubishi FX3U/FX3UC IL Instruction List Code ```il LD M8012 ; Load the status of M8012 into the accumulator. CMP M8004 ; Compare the value in the accumulator with the status of M8004. BRNE M8013 ; If the accumulator and M8004 are not equal, branch to M8013. LD M8012 ; Load the status of M8012 into the accumulator. CMP M8004 ; Compare the value in the accumulator with the status of…	**Comparison of M8012 with M8004 and M8013:** **M8012:** - **Cycle Time:** ~100ms - **Function:** Acts as a 100ms timer for tasks requiring periodic execution at this interval. **M8004:** - **Cycle Time:** ~1ms - **Function:** Acts as a 1ms counter or timer, ideal for high-frequency tasks or counting events at a very precise rate. **M8013:** - **Cycle Time:** ~1s - **Function:** Acts as a 1s time…	[243, 253, 205]	[0.8849, 0.8095, 0.7655]	0.455	0.6601	0.0009	0.0007	0.0417	0.0433	19.38	11.46
qwen2.5-coder:7b	248	How to implement a 0.1s counter with M8012?	Example code: ``` LD M8012 OUT C10 ``` Explanation: C10 increments every 0.1s; 10 counts ≈1s. Accuracy depends on scan time.	### Part One: Mitsubishi FX3U/FX3UC IL Instruction List Code ```il LD M8012 ; Load M8012 (Timer T0) flag into accumulator AND D0 ; Perform an AND operation with D0 (Timer T0 preset value) BNE 0002 ; If the result is not zero, branch to line 0002 LD M8013 ; Load M8013 (Timer T0 start flag) into accumulator OR D1 ; Perform an OR operation with D1 (Timer T0 start value) BNE 0002 ; If the result is n…	### Part One - Mitsubishi FX3U/FX3UC IL Instruction List Code ``` LD M8012 OUT C0 ``` ### Part Two - Program Logic Explanation Explanation: Toggles every 0.1 seconds, used for short-duration accumulation or periodic tasks.	[256, 199, 226]	[0.6117, 0.4738, 0.4871]	0.4328	0.4489	0.0007	0.076	0.0221	0.2692	19.36	3.54
qwen2.5-coder:7b	249	How to stop M8012 blinking?	Example code: ``` LD M8012 OUT M20 ``` Explanation: M8012 is built-in and cannot be stopped by program; only PLC stop or power-off stops it.	### [Part One] - Mitsubishi FX3U/FX3UC IL Instruction List Code ```il LD M8000 ; Load the system clock pulse (M8000) into the accumulator. LD M8001 ; Load the system clock pulse (M8001) into the accumulator. AND M8012 ; Perform a bitwise AND operation with M8012 (the blinking output). OUT Y0 ; Output the result of the AND operation to output Y0. LD M8012 ; Load M8012 into the accumulator. LD M800…	``` LD M8012 OUT Y10 ``` Explanation: When M8012=ON, the blinking behavior of Y10 is stopped.	[241, 261, 202]	[0.8, 0.6042, 0.5807]	0.3618	0.5698	0.0009	0.1078	0.0307	0.35	18.99	3.08
qwen2.5-coder:7b	250	What is the default cycle of M8013 in most models?	Example code: ``` LD M8013 OUT Y0 ``` Explanation: Typically a 1s ON / 1s OFF pulse for periodic blinking.	The default cycle of M8013 in most Mitsubishi FX-series PLC models is 1 millisecond.	**Answer:** In most Mitsubishi FX-series PLC models, the default cycle of M8013 is 1 second.	[245, 280, 247]	[0.6577, 0.5959, 0.5622]	0.4131	0.4337	0.0093	0.0095	0.0625	0.0606	2.34	2.81
qwen2.5-coder:7b	251	How to drive a warning lamp with M8013?	Example code: ``` LD M8013 OUT Y10 ``` Explanation: Y10 blinks at 1s intervals to alert personnel.	[Part One] - Mitsubishi FX3U/FX3UC IL Instruction List Code ```il LD M8013 ; Load the status of the M8013 special auxiliary relay (Input On) LD (00) ; Load the data from internal memory location (00), which should be the warning lamp output address OR ; Perform OR operation between the M8013 status and the warning lamp output address OUT (00) ; Output the result to the warning lamp output address…	A: Example code: ``` LD M8013 OUT Y6 ``` Explanation: When M8013 is ON, the warning lamp Y6 is turned on.	[246, 249, 231]	[0.7073, 0.4372, 0.4403]	0.4723	0.6618	0.0012	0.2516	0.0321	0.3529	14.25	3.08
qwen2.5-coder:7b	252	Can M8013 be used for precise timing?	Example code: ``` LD M8013 OUT C0 ``` Explanation: Approximate timing; use RTC or timer for higher precision.	### Part One: Mitsubishi FX3U/FX3UC IL Instruction List Code ```il ; Program Name: Precise Timing Example ; Description: This program demonstrates the use of M8013 for precise timing. ; Author: [Your Name] ; Date: [Date] LD M8013 ; Load M8013 timer value into the accumulator. LD T0 ; Load the value of T0 into the accumulator. SUB ; Subtract the value in T0 from the accumulator (accumulator now ho…	Q: Can M8013 be used for precise timing? A: Example code: ``` LD M8013 OUT C0 ``` Explanation: Counting may be affected by scan time; use hardware timers for high accuracy.	[242, 253, 273]	[0.9342, 0.6366, 0.6701]	0.661	0.7472	0.0011	0.2645	0.0429	0.4889	15.61	3.38
qwen2.5-coder:7b	253	Can M8012 and M8013 be used together?	Example code: ``` LD M8012 OUT Y1 LD M8013 OUT Y2 ``` Explanation: Yes. Y1 blinks at 0.1s, Y2 at 1s, no conflict.	**[Part One] - Mitsubishi FX3U/FX3UC IL Instruction List Code** ```plaintext LD M8000 ; Load the system variable M8000 into the accumulator. M8000 is a system variable that is always ON (1). AND M8012 ; Perform an AND operation between the accumulator and the input M8012 (Start Button). If M8012 is ON (1), the result will be ON. LD M8013 ; Load the system variable M8013 into the accumulator. M801…	**Answer:** Yes. M8012 and M8013 can be used together, but it's important to understand their functions and usage in the context of Mitsubishi FX-series PLCs. **Example Code:** ```il LD M8012 OUT M20 LD M8013 OUT M21 ``` **Explanation:** - On the first scan, M8012 is active (ON) and M8013 is inactive (OFF). When M8012 is active, output M20 will be turned ON. - On the second scan, M8012 becomes in…	[208, 243, 264]	[0.8792, 0.7583, 0.6861]	0.4968	0.5371	0.0012	0.0145	0.0365	0.1515	14.92	6.29
qwen2.5-coder:7b	254	Can you change M8013’s period via program?	Example code: ``` LD M8013 ``` Explanation: No; period is fixed by internal clock and cannot be modified.	### Part One - Mitsubishi FX3U/FX3UC IL Instruction List Code ```il // Mitsubishi FX3U/FX3UC IL Instruction List Code LD M8013 // Load M8013 (Timer T0 period register) LD D0 // Load D0 (Data register containing the new period value) LD M8013 // Load M8013 (Timer T0 period register) LD D0 // Load D0 (Data register containing the new period value) LD M8013 // Load M8013 (Timer T0 period register) L…	A: Example code: ``` LD M8013 LD T100 OUT Y0 ``` Explanation: Changes the period of M8013 by loading a different timer value into it.	[256, 218, 250]	[0.5645, 0.5384, 0.5049]	0.5466	0.7699	0.0007	0.1727	0.0151	0.359	19.36	3.26
qwen2.5-coder:7b	255	What is the oscillation period of M8014?	Example code: ``` LD M8014 OUT Y0 ``` Explanation: Approximately 1-minute ON/OFF cycle, used for long-period indication.	The oscillation period of M8014 is 1 second. **Part One: Mitsubishi FX3U/FX3UC IL Instruction List Code** ```il ; Initialize the M8014 timer LD M8014 ; Load the M8014 timer SET T0 ; Set the timer to the initial value (default is 0) ; Start the M8014 timer LD M8014 ; Load the M8014 timer OUT T0 ; Output to Timer T0 to start it ; Main program loop LD M8014 ; Load the M8014 timer IN T0 ; Input from …	``` LD M8014 OUT Y0 ``` Explanation: M8014 is an oscillator that provides a constant 500ms pulse, typically used for creating delay loops or synchronization in PLC applications.	[250, 262, 254]	[0.6314, 0.5838, 0.5552]	0.5496	0.7296	0.0012	0.225	0.0393	0.3182	10.66	3.28
qwen2.5-coder:7b	256	How to use M8014 for minute counting?	Example code: ``` LD M8014 OUT C0 ``` Explanation: Toggles every minute, used for long-duration accumulation.	### Part One - Mitsubishi FX3U/FX3UC IL Instruction List Code ```il LD M8014 ; Load the status of the M8014 timer (1 second per pulse) AND T20 ; Perform a bitwise AND operation with T20 DOUT Y0 ; If the result of the AND operation is 1, turn on output Y0 ``` ### Part Two - Program Logic Explanation 1. **Load the M8014 Timer Status** - **Instruction:** `LD M8014` - **Explanation:** The M8014 timer…	```plaintext LD M8014 OUT M20 ``` Explanation: M20 increments every minute; M8014 indicates the start of a new minute.	[266, 248, 262]	[0.6297, 0.6117, 0.5886]	0.5278	0.6517	0.0014	0.0663	0.0432	0.3636	8.48	3.11
qwen2.5-coder:7b	257	Can M8014 replace the RTC?	Example code: ``` LD M8014 ``` Explanation: Only minute-level toggling, no date/time details; cannot fully replace RTC.	**Part One: Mitsubishi FX3U/FX3UC IL Instruction List Code** ```il LD M8014 ; Load the current time from the RTC into memory location M8014 MOV M8014, M8015 ; Transfer the time data from M8014 to M8015 (backup) LD M8014 ; Reload the time data from M8014 OUT T3 ; Output the time data to timer T3 for further processing LD M8014 ; Reload the time data from M8014 OUT M8016 ; Output the time data to m…	**Part One - Mitsubishi FX3U/FX3UC IL Instruction List Code** ```il LD M8014 OUT Y0 ``` **Part Two - Program Logic Explanation** 1. **LD M8014** - This instruction loads the status of the M8014 bit into the accumulator. The M8014 bit is a special bit in the Mitsubishi PLC that provides various system statuses, including the battery status of the RTC (Real-Time Clock). 2. **OUT Y0** - This instruc…	[269, 253, 274]	[0.7663, 0.6471, 0.6128]	0.5906	0.5406	0.0012	0.0028	0.0332	0.08	9.08	7.3
qwen2.5-coder:7b	258	Is M8014 suitable for higher frequency timing?	Example code: ``` LD M8014 ``` Explanation: No; use M8012 or M8013 for faster requirements.	[Part One] - Mitsubishi FX3U/FX3UC IL Instruction List Code ```plaintext LD M8000 ; Load bit M8000 into the accumulator (Acc). AND M8001 ; Perform a bitwise AND operation between M8000 and M8001, storing the result in the accumulator. LD M8014 ; Load bit M8014 into the accumulator. AND M8015 ; Perform a bitwise AND operation between M8014 and M8015, storing the result in the accumulator. OUT Y0 ;…	A: Example code: ``` LD M8014 OUT C0 ``` Explanation: M8014 is typically not designed for higher frequency timing due to its relatively slower response time compared to other timers. It may be suitable for low to medium frequency applications where the slight inaccuracy can be tolerated. For higher frequency timing, it is recommended to use dedicated hardware timers, which offer more precise cont…	[242, 259, 262]	[0.8028, 0.5773, 0.591]	0.4524	0.4913	0.0012	0.0626	0.034	0.1772	12.17	4.1
qwen2.5-coder:7b	259	M8014 may not be implemented on some models?	Example code: ``` LD M8014 ``` Explanation: Yes; check the model manual.	[Part One] - Mitsubishi FX3U/FX3UC IL Instruction List Code ``` LD M8014 ; Load the status of the power switch (M8014) into the accumulator LD NOT M8014 ; Load the negated value of M8014 into the accumulator (i.e., if power is on, accumulator is 0) LD T0 ; Load the value of timer T0 into the accumulator SUB T0 ; Subtract the value of T0 from the accumulator (now accumulator contains T0 - T0 = 0) …	A: Example code: ``` LD M8014 OUT Y3 ``` Explanation: M8014 is an internal flag that is ON when the PLC is in STOP mode. It is OFF when the PLC is in RUN mode.	[260, 253, 200]	[0.7045, 0.638, 0.6051]	0.331	0.504	0.0022	0.1176	0.0316	0.2791	12.34	3.4
qwen2.5-coder:7b	260	What function does M8015 have on some models?	Example code: ``` LD M8015 OUT Y0 ``` Explanation: Used to disable or preset timers, or as an internal mode flag, depending on the manual.	**Part One: Mitsubishi FX3U/FX3UC IL Instruction List Code** ```plaintext LD I0.0 ; Load the status of input I0.0 into the accumulator AND I0.1 ; Perform a bitwise AND operation with the status of input I0.1 AND I0.2 ; Perform a bitwise AND operation with the status of input I0.2 LD D0 ; Load the value from Data Register D0 into the accumulator LD I0.3 ; Load the status of input I0.3 into the acc…	A: Example code: ``` LD M8015 OUT Y0 ``` Explanation: Adjusts internal RTC by ±1 minute to correct time drift.	[270, 259, 205]	[0.7896, 0.7045, 0.6991]	0.5066	0.6119	0.0014	0.3288	0.0607	0.3902	10.95	3.02
qwen2.5-coder:7b	261	How to pause timers using M8015?	Example code: ``` LD M8015 AND T0 OUT Y10 ``` Explanation: When M8015=ON, timers are paused; actual behavior depends on the model.	### Part One - Mitsubishi FX3U/FX3UC IL Instruction List Code Below is a sample IL program for a Mitsubishi FX3U or FX3UC PLC that demonstrates how to pause timers using M8015 (Program Pause / Resume). This example assumes a simple scenario where a timer (T0) is started when a button (X0) is pressed and stopped when another button (X1) is pressed. ```il LD X0 ; Load the status of input X0 (Button…	### Part One - Mitsubishi FX3U/FX3UC IL Instruction List Code ```il // Initialize the timer T0 with a 100ms pulse width LD M8002 OUT T0 K100 // Pause timer T0 LD M8015 OUT T0 K0 // Resume timer T0 after a certain condition LD X2 AND T0 OUT T0 K100 ``` ### Part Two - Program Logic Explanation 1. **Initialize the Timer:** - `LD M8002`: Loads the pulse signal from the M8002 special internal timer. -…	[203, 249, 193]	[0.6721, 0.6042, 0.5567]	0.6486	0.6747	0.0015	0.0055	0.0546	0.1053	14.49	8.04
qwen2.5-coder:7b	262	What is M8015’s relation to actual timers?	Example code: ``` LD M8015 ``` Explanation: Can force timers to pause or reset; refer to model documentation.	### Part One: Mitsubishi FX3U/FX3UC IL Instruction List Code ```il LD I0.0 ; Load the status of input I0.0 (Input 0, Bit 0) into the accumulator LD M8015 ; Load the status of M8015 (System Timer T1) into the accumulator SUB ; Subtract the value in M8015 from the value in the accumulator LD M8017 ; Load the status of M8017 (System Timer T3) into the accumulator ADD ; Add the value in M8017 to the …	``` LD T0 RST M8015 ``` Explanation: Clears the preset value of timer T0, resetting its countdown to zero. This is useful for restarting timers without affecting the running timers.	[203, 281, 263]	[0.7272, 0.6842, 0.6612]	0.4728	0.6707	0.001	0.0423	0.0342	0.2727	17.59	2.54
qwen2.5-coder:7b	263	If RST M8015 is used, will timers resume?	Example code: ``` LD X0 RST M8015 ``` Explanation: May not work if reserved by system; some models allow manual clear.	[Part One] - Mitsubishi FX3U/FX3UC IL Instruction List Code ``` LD M8015 ; Load the status of the reset input (RST M8015) LD T0 ; Load the status of Timer T0 AND ; Perform a logical AND operation between the two inputs OUT T0 ; Output the result to Timer T0 (if true, T0 will be enabled) ``` [Part Two] - Program Logic Explanation The provided Mitsubishi FX3U/FX3UC IL instruction list code is desig…	``` LD M8015 RST T0 OUT Y10 ``` Explanation: When M8015=ON and RST M8015 is used, timers are resumed from where they were paused.	[203, 233, 261]	[0.664, 0.5288, 0.6557]	0.4034	0.5031	0.0019	0.029	0.0394	0.1429	11.35	2.57
qwen2.5-coder:7b	264	Can M8015 be used as a general bit?	Example code: ``` LD M8015 OUT M10 ``` Explanation: Not recommended; system-reserved function may cause interference.	[Part One] - Mitsubishi FX3U/FX3UC IL Instruction List Code ``` // IL program for Mitsubishi FX3U/FX3UC // Author: Qwen // Date: 2023-10-01 // Initialize the program LD M8000 // Load bit M8000 into the accumulator AND M8015 // Perform a bitwise AND operation with bit M8015 OUT Y0 // Output the result to output Y0 ``` [Part Two] - Program Logic Explanation This IL program performs the following lo…	A: Example code: ```il LD M8015 OUT Y3 ``` Explanation: Yes. M8015 can be used as a general bit. It is often used in scenarios where a simple bit toggle or control signal is required, providing a versatile element in the control logic of the PLC.	[253, 242, 199]	[0.6861, 0.6287, 0.6023]	0.4614	0.5396	0.0021	0.0291	0.0586	0.2	9.01	3.68
qwen2.5-coder:7b	265	When does M8016 turn ON?	Example code: ``` LD M8016 OUT Y0 ``` Explanation: ON while the PLC reads or displays the RTC, pausing updates.	**Part One - Mitsubishi FX3U/FX3UC IL Instruction List Code** ```il LD M8000 ; Load M8000 into the accumulator LD M8001 ; Load M8001 into the accumulator OR ; Perform OR operation with M8001 LD M8002 ; Load M8002 into the accumulator OR ; Perform OR operation with M8002 LD M8003 ; Load M8003 into the accumulator OR ; Perform OR operation with M8003 LD M8004 ; Load M8004 into the accumulator OR ; …	``` LD M8016 OUT Y0 ``` Explanation: M8016 turns ON when the PLC power supply is ON.	[210, 280, 275]	[0.9549, 0.9418, 0.9515]	0.34	0.655	0.0006	0.3317	0.0317	0.4848	19.44	2.43
qwen2.5-coder:7b	266	How to use M8016 with screen time display?	Example code: ``` LD M8016 AND M10 OUT M20 ``` Explanation: M10 may request display; M8016=ON indicates RTC read, pausing screen update.	[Part One] - Mitsubishi FX3U/FX3UC IL Instruction List Code ```il ; Define variables LD X0 ; Load input bit X0 to accumulator AND X1 ; Logical AND accumulator with input bit X1 OUT Y0 ; Output the result to output bit Y0 LD D0 ; Load data register D0 to accumulator INC D0 ; Increment D0 by 1 OUT D1 ; Output the incremented value to data register D1 LD T0 ; Load timer T0 to accumulator OUT T1 ; Ou…	### Part One - Mitsubishi FX3U/FX3UC IL Instruction List Code ```il LD M8016 ; Load M8016, which indicates that the RTC (Real-Time Clock) is being read or displayed OUT Y0 ; Output to relay Y0, turning it ON ``` ### Part Two - Program Logic Explanation 1. **Loading M8016**: The instruction `LD M8016` loads the status of the RTC. This is a special timer in the PLC that monitors the real-time clock…	[256, 265, 241]	[0.6297, 0.5428, 0.5091]	0.43	0.5634	0.0009	0.0026	0.0291	0.1121	17.53	8.0
qwen2.5-coder:7b	267	Is M8016 latched?	Example code: ``` LD M8016 OUT M30 ``` Explanation: Usually a transient state ON during RTC read, then OFF.	### Part One: Mitsubishi FX3U/FX3UC IL Instruction List Code Here is a sample IL program for a Mitsubishi FX3U/FX3UC PLC that checks if M8016 is latched. M8016 is a special internal timer in the FX3U/FX3UC series, and it is latched when it is on. ```plaintext LD M8016 ; Load the status of M8016 into the accumulator (Acc) AND 0x01 ; AND the accumulator with 0x01 (to check if bit 0 is set) JZ Not_L…	``` LD M8016 OUT Y0 ``` Explanation: Typically ON only during the interruption or briefly latched for one scan, depending on model.	[228, 281, 160]	[0.9026, 0.472, 0.4734]	0.4711	0.6763	0.0012	0.1382	0.0308	0.3243	10.94	3.02
qwen2.5-coder:7b	268	How to detect when RTC read is complete?	Example code: ``` LDN M8016 OUT Y5 ``` Explanation: M8016=OFF indicates read complete, resume display or operation.	Part One - Mitsubishi FX3U/FX3UC IL Instruction List Code ``` // Initialize the system LD R0, 0 // Load immediate value 0 into Register 0 OUT M8002, R0 // Output 0 to the PLC's NMI line to stop any NMI operation // Initialize the RTC LD R1, 0 // Load immediate value 0 into Register 1 OUT M8001, R1 // Output 0 to the PLC's RTC reset line to reset the RTC // Set the timer to detect the end of RTC r…	A: Example code: ``` LD M8019 ``` Explanation: To detect when the RTC read is complete, you can use the M8019 special auxiliary relay. When the RTC read is complete, M8019 will be set to ON, indicating that the read operation has finished successfully. This is useful for ensuring that subsequent operations rely on accurate and up-to-date RTC data.	[284, 84, 167]	[0.6441, 0.3547, 0.3624]	0.4183	0.4995	0.0006	0.0209	0.0264	0.16	11.9	4.01
qwen2.5-coder:7b	269	If RTC is unused, does M8016 affect?	Example code: ``` LD M8016 ``` Explanation: No; if RTC is not used, M8016 remains OFF.	### Part One: Mitsubishi FX3U/FX3UC IL Instruction List Code ```il LD M8000 ; Load the current state of the machine (e.g., STOP, RUN) AND M8016 ; AND with the Machine Enable (M8016) status LD M8010 ; Load the current state of the timer (e.g., TON, TOF) OR M8016 ; OR with the Machine Enable (M8016) status LD M8011 ; Load the current state of the counter (e.g., TON, TOF) OR M8016 ; OR with the Mach…	``` LD M8016 ``` Explanation: M8016=OFF, indicating that the RTC is not being used and does not affect the PLC operation.	[257, 232, 276]	[0.7663, 0.5393, 0.6925]	0.3534	0.7891	0.0022	0.2274	0.0311	0.4118	16.7	3.05
qwen2.5-coder:7b	270	What is M8017 used for?	Example code: ``` LD M8017 OUT Y0 ``` Explanation: Adjusts internal RTC by ±30 seconds to correct time drift.	Question: What is M8017 used for? Answer: M8017 is a special function timer in Mitsubishi PLCs, specifically in the FX3U and FX3UC series. It is used to create a 10 ms pulse output. This pulse can be used for synchronization purposes, generating a fixed delay, or triggering other processes with a precise timing.	A: Example code: ``` LD M8017 OUT Y0 ``` Explanation: M8017 is an internal flag that is set when the PLC is in the "Run" mode. It is typically used to control the flow of a program based on whether the PLC is running or not.	[260, 240, 209]	[0.7896, 0.7723, 0.6806]	0.4432	0.4786	0.0041	0.1753	0.0857	0.2951	3.78	3.79
qwen2.5-coder:7b	271	How to trigger M8017 for correction?	Example code: ``` LD X0 SET M8017 ``` Explanation: When X0=ON, M8017=ON, shifting time ±30s as per model.	[Part One] - Mitsubishi FX3U/FX3UC IL Instruction List Code ```plaintext LD M8017 ; Load the status of M8017 (Program Counter Reset) into the accumulator OUT M8017 ; Output the value of the accumulator to M8017 (Reset the Program Counter) LD M8000 ; Load the status of M8000 (Program Stop) into the accumulator OUT M8000 ; Output the value of the accumulator to M8000 (Stop the program) LD M8001 ; L…	Answer: Example code: ``` LD M8017 ``` Explanation: M8017 is a self-resetting timer that can be used to trigger a correction process. When M8017 is triggered, it will initiate the correction sequence and then reset itself to OFF, ensuring that the correction can only be initiated once per cycle.	[272, 211, 197]	[0.6812, 0.5673, 0.5083]	0.4701	0.6051	0.0007	0.0718	0.0324	0.2424	13.24	3.3
qwen2.5-coder:7b	272	Does M8017 turn OFF after correction?	Example code: ``` LD M8017 ``` Explanation: Most models auto-reset M8017 to OFF after correction.	**Part One: Mitsubishi FX3U/FX3UC IL Instruction List Code** ``` // Define the program name M1000; // Define a variable for M8017 (Timer 0) LD M8017; // Define a variable for the timer output LD T0; // Define a variable for the timer reset LD T00; // Define a variable for the correction signal LD X0; // Define a variable for the timer output to the system LD Y0; // Define a variable for the timer…	### Part One - Mitsubishi FX3U/FX3UC IL Instruction List Code ```plaintext // Start of the IL program LD M8017 // Load the status of M8017 into the accumulator AND M8007 // Perform a logical AND operation between M8017 and M8007 OUT Y0 // Output the result of the AND operation to output Y0 // End of the IL program ``` ### Part Two - Program Logic Explanation 1. **Load M8017 into the Accumulator**…	[229, 271, 198]	[0.7389, 0.6812, 0.6603]	0.3648	0.5005	0.0003	0.002	0.0146	0.064	19.32	10.17
qwen2.5-coder:7b	273	Can M8017 adjust by one minute instead of 30s?	Example code: ``` LD M8017 ``` Explanation: No; use RTC write instructions for larger adjustments.	**Part One: Mitsubishi FX3U/FX3UC IL Instruction List Code** ```il LD M8017 ; Load M8017 bit (internal timer bit) LD T200 ; Load timer T200 value (30 seconds) ADD T200 ; Add the value of T200 to itself ST T200 ; Store the new value back into T200 (60 seconds) LD M8017 ; Load M8017 bit again LD T200 ; Load the new value of T200 (60 seconds) SUB T200 ; Subtract the value of T200 from itself ST M801…	### Part One - Mitsubishi FX3U/FX3UC IL Instruction List Code ```il LD M8017 ; Load the status of the M8017 (Minute Adjustment) bit AND T0 ; Perform a logical AND operation with Timer T0 OUT Y10 ; Output the result to Output Y10 ``` ### Part Two - Program Logic Explanation 1. **Load the Status of M8017**: The instruction `LD M8017` loads the status of the M8017 bit into the accumulator. M8017 is …	[252, 272, 261]	[0.6701, 0.5654, 0.5861]	0.4451	0.4264	0.0011	0.0014	0.0316	0.0401	11.6	10.9
qwen2.5-coder:7b	274	Can RTC read and M8017 correction occur simultaneously?	Example code: ``` LD M8016 AND M8017 ``` Explanation: Not recommended; pause display (M8016=ON) before correction (M8017).	[Part One] - Mitsubishi FX3U/FX3UC IL Instruction List Code ``` LD M8000 ; Load the current time from the RTC module into the T1 register MOV T1, M8017 ; Move the time value from the RTC into the M8017 correction register LD T1 ; Load the corrected time from M8017 into the T1 register OUT T1, M0 ; Output the corrected time to an external device END ; End of the program ``` [Part Two] - Program Lo…	Answer: Yes, RTC read and M8017 correction can occur simultaneously. Explanation: The program can be structured to read the RTC and correct the time simultaneously without affecting each other's operations. Here's an example of how you might set up such a program: ``` ; Start of the program LD M8016 ; Read the RTC SET M8017 ; Correct the time if needed OUT Y5 ; Output the result of the read opera…	[269, 271, 268]	[0.618, 0.5903, 0.5536]	0.4514	0.4639	0.0019	0.0033	0.0519	0.0874	9.59	7.58
qwen2.5-coder:7b	275	When does M8018 turn ON?	Example code: ``` LD M8018 OUT Y0 ``` Explanation: ON when the RTC module or card is detected as inserted.	### Part One: Mitsubishi FX3U/FX3UC IL Instruction List Code ```il LD M8000 ; Load the value of M8000 (Power ON) into the accumulator. AND M8001 ; Perform a logical AND operation with M8001 (Power OFF). LD M8002 ; Load the value of M8002 (Program Start) into the accumulator. OR M8003 ; Perform a logical OR operation with M8003 (Program End). LD M8018 ; Load the value of M8018 (Main Relay) into th…	A: Example code: ``` LD M8018 OUT Y0 ``` Explanation: ON when the PLC experiences a system overload or excessive current consumption.	[280, 215, 265]	[0.9587, 0.9485, 0.9515]	0.4208	0.4607	0.0028	0.5203	0.0463	0.5789	18.03	2.73
qwen2.5-coder:7b	276	If no RTC card is inserted, what is M8018?	Example code: ``` LD M8018 ``` Explanation: M8018=OFF, indicating no RTC module or connection error.	[Part One] - Mitsubishi FX3U/FX3UC IL Instruction List Code ```il LD M8000 ; Load the internal timer status (T0) into the accumulator LD M8001 ; Load the internal timer status (T1) into the accumulator AND ; Perform a logical AND operation between the two values in the accumulator LD M8018 ; Load the status of the RTC card into the accumulator OR ; Perform a logical OR operation between the resul…	**Answer:** If no RTC card is inserted, M8018 remains OFF. **Explanation:** M8018 is a special output coil in Mitsubishi PLCs that is turned ON when a hardware module, such as an RTC (Real Time Clock) card, is inserted into the PLC. If no RTC card is present, M8018 will be OFF. This is a way to detect the presence of necessary hardware modules and can be used in conditional logic within your prog…	[269, 279, 270]	[0.6925, 0.6261, 0.5957]	0.4923	0.6549	0.0017	0.005	0.0386	0.1212	13.32	4.42
qwen2.5-coder:7b	277	How to protect RTC operations using M8018?	Example code: ``` LD M8018 AND X0 OUT M10 ``` Explanation: Only when RTC module is present (M8018=ON) and X0=ON does RTC read/write occur.	[Part One] - Mitsubishi FX3U/FX3UC IL Instruction List Code ``` LD M8018 ; Load the status of M8018 (RTC operation protection) into the accumulator AND #0x01 ; Perform a bitwise AND operation with 0x01 to isolate the status bit BRZ RTC_PROTECT ; If the status bit is 0, branch to the RTC_PROTECT label ; RTC operation protection is not active, proceed with normal operations END ; Label for RTC prot…	Answer: ``` LD M8018 ``` Explanation: Protect RTC operations by ensuring the power supply is stable and that the RTC module is properly connected and configured.	[269, 207, 284]	[0.5956, 0.502, 0.5164]	0.6486	0.7014	0.0026	0.0727	0.0516	0.2857	16.14	3.04
qwen2.5-coder:7b	278	Can M8018 signal card removal?	Example code: ``` LDN M8018 OUT Y5 ``` Explanation: M8018=OFF triggers Y5 warning for card absence.	[Part One] - Mitsubishi FX3U/FX3UC IL Instruction List Code ```IL ; Mitsubishi FX3U/FX3UC IL Instruction List Code for M8018 Signal Card Detection ; Author: Your Name ; Date: [Current Date] ; Initialize the system LD M8018 ; Load the M8018 signal card status into the accumulator OUT Y0 ; Output the status to Y0 for monitoring or further processing ; Check if M8018 signal card is present AND M8018…	Answer: Yes. M8018 can be used to signal when a card is removed. Here is an example code with a line-by-line English comment: ``` LD M8018 ; Load the M8018 status into the accumulator. M8018 is a special internal relay that turns ON when a card is inserted into the CPU slot. AND X0 ; Perform an AND operation between the M8018 status and the input X0. This step is used to detect if the card is bei…	[279, 257, 218]	[0.6097, 0.5192, 0.5381]	0.6275	0.5517	0.0006	0.0025	0.0283	0.0683	14.38	5.17
qwen2.5-coder:7b	279	Does M8018 update immediately on card change?	Example code: ``` LD M8018 ``` Explanation: Yes; hardware detection updates M8018 on insertion/removal.	**Part One: Mitsubishi FX3U/FX3UC IL Instruction List Code** ```il LD M8018 ; Load the status of M8018 (Card Change Monitor) into the accumulator. OUT Q0.0 ; Output the value of the accumulator to Q0.0 (LED or output relay). LD M8018 ; Load the status of M8018 (Card Change Monitor) into the accumulator. OUT Q0.1 ; Output the value of the accumulator to Q0.1 (LED or output relay). LD M8018 ; Load …	A: Example code: ``` LD M8018 ``` Explanation: When a new RTC card is inserted or the existing card is removed, M8018 updates immediately to indicate the status of the RTC module.	[276, 272, 200]	[0.6261, 0.5534, 0.6069]	0.5288	0.7439	0.0014	0.1881	0.0545	0.3256	12.91	2.92
qwen2.5-coder:7b	280	When does M8019 turn ON?	Example code: ``` LD M8019 OUT Y0 ``` Explanation: ON when the RTC experiences errors or read/write failures.	I'm sorry, but I can't provide the complete IL program for Mitsubishi FX3U/FX3UC PLCs or a detailed step-by-step explanation of the program's logic flow. However, I can provide you with a general understanding of when M8019 turns ON in a Mitsubishi PLC. M8019 is a special timer in Mitsubishi PLCs that is always ON when the PLC is powered up. It is commonly used to provide a constant reference sig…	Answer: Example code: ``` LD M8019 OUT Y0 ``` Explanation: M8019 is ON when an external reset signal is detected, initiating a system reset.	[275, 235, 265]	[0.9587, 0.9396, 0.9418]	0.3604	0.6412	0.0073	0.3573	0.0621	0.4615	5.91	3.15
qwen2.5-coder:7b	281	What is the relationship between M8019 and M8018?	Example code: ``` LD M8018 LD M8019 ``` Explanation: M8018 indicates module presence; M8019 indicates RTC errors. They operate independently.	[Part One] - Mitsubishi FX3U/FX3UC IL Instruction List Code ``` LD M8019 ; Load the status of the main power supply (M8019) into the accumulator. AND M8018 ; Perform a logical AND operation between the accumulator and the status of the auxiliary power supply (M8018). OUT Y0 ; Output the result to output relay Y0. ``` [Part Two] - Program Logic Explanation 1. **Initial Load**: The program begins b…	``` LD M8019 LD M8018 ``` Explanation: M8019 and M8018 are both pulse outputs. M8019 is a 10ms pulse, while M8018 is a 100ms pulse.	[205, 243, 237]	[0.827, 0.7918, 0.8166]	0.4104	0.5934	0.0023	0.033	0.0582	0.2439	6.65	3.65
qwen2.5-coder:7b	282	What actions on RTC error?	Example code: ``` LD M8019 OUT Y10 // Warning lamp MOV K0 D500 // Reset time registers ``` Explanation: Alert operator and attempt reinitialization.	I apologize, but I'm unable to complete the question and answer section as it requires specific details about the RTC error handling in the Mitsubishi FX3U/FX3UC PLC. Could you please provide more context or specify the RTC error conditions you are referring to? This will help me give a more accurate and relevant response.	**Part One - Mitsubishi FX3U/FX3UC IL Instruction List Code** ``` LD M8019 ; Load the status of the RTC battery voltage. If stable, M8019=ON. LDN M8018 ; Load the status of the RTC module presence. If not present, M8018=OFF. OUT Y5 ; Output to output relay Y5 based on the status of M8016, which indicates RTC read completion. ``` **Part Two - Program Logic Explanation** 1. **RTC Battery Voltage Ch…	[284, 276, 268]	[0.7754, 0.3646, 0.5818]	0.2685	0.3678	0.0034	0.0046	0.0263	0.0569	3.53	6.05
qwen2.5-coder:7b	283	Does M8019 reset OFF automatically?	Example code: ``` LD M8019 ``` Explanation: Resets OFF after error is cleared and RTC reinitialized.	[Part One] - Mitsubishi FX3U/FX3UC IL Instruction List Code ```IL LD M8019 ; Load the value of the special register M8019 into the accumulator. AND Y0 ; Perform a logical AND operation between the accumulator and output Y0. OUT Y0 ; Output the result of the AND operation to output Y0. ``` [Part Two] - Program Logic Explanation 1. **Load Special Register Value**: The program begins by loading the …	A: Example code: ``` LD M8019 ``` Explanation: Yes, M8019 resets OFF automatically after it has turned ON due to RTC errors or read/write failures.	[233, 280, 272]	[0.8183, 0.7469, 0.7323]	0.3472	0.8558	0.002	0.2507	0.0627	0.4737	9.32	3.14
qwen2.5-coder:7b	284	How to prevent frequent RTC errors?	Example code: ``` LD M8019 ``` Explanation: Ensure stable battery voltage, proper module connection, and correct RTC handling.	[Part One] - Mitsubishi FX3U/FX3UC IL Instruction List Code ```il LD I0.0 ; Load the status of input I0.0 into the accumulator AND I0.1 ; AND the accumulator with the status of input I0.1 OR I0.2 ; OR the accumulator with the status of input I0.2 LD D0 ; Load the current date and time from the Real-Time Clock (RTC) into register D0 XOR D0, A ; XOR the contents of register D0 with the accumulator …	### Part One - Mitsubishi FX3U/FX3UC IL Instruction List Code ```il LD M8019 // Load the status of the RTC error indicator OUT Y10 // Turn on the warning lamp if RTC error is detected MOV K0 D500 // Reset the time registers to a default value ``` ### Part Two - Program Logic Explanation 1. **Load RTC Error Status**: - `LD M8019`: The instruction loads the status of the RTC error indicator into th…	[282, 197, 277]	[0.7754, 0.2786, 0.5164]	0.282	0.5417	0.0004	0.0022	0.0164	0.0717	23.2	7.91
