# Supplementary material for: Multi-Hardware Benchmarking of Open-Source Large Language Models with Retrieval-Augmented Generation for Mitsubishi FX-Series PLC Instruction List Code Generation
Source: Sensors (Basel). 2026 Jun 5;26(11):3602. doi: 10.3390/s26113602 (PMC13259087; doi:10.3390/s26113602)
Supplement: Supplementary file 1 [file sensors-26-03602-s001.zip › data/csv/minilm_qwen2.5-coder_7b_20260327_155021_k1.csv]

model	idx	question	gt	llm_answer	rag_answer	retrieved_ids	retrieved_sims	llm_sim	rag_sim	llm_bleu	rag_bleu	llm_rouge	rag_rouge	llm_time	rag_time
qwen2.5-coder:7b	0	Please use the FX-series PLC instruction list to design traffic light control logic for a one-way road. The red, green, and yellow lights switch in sequence. Assume that pressing X0 starts the system and there is a stop button X1. The timing parameters are: green light 10.0 seconds, green light blinking 2 seconds, yellow light 4.0 seconds, red light 24.0 seconds, and the cycle repeats.	LD X000 // Start button OR M0 ANI X001 // Stop button OUT M0 // System start flag LD M0 ANI T3 // Ensure the next timer has not reached OUT T0 K100 // T0 = 10.0 seconds (K100 means 10.0 x 100ms) ANI T0 OUT M1 // M1 = Green light phase LD T0 OUT T1 K20 // T1 = 2 seconds (20 x 100ms) ANI T1 OUT M2 // M2 = Green light blinking phase LD T1 OUT T2 K40 // T2 = 4.0 seconds (40 x 100ms) ANI T2 OUT M3 // …	### Part One: Mitsubishi FX3U/FX3UC IL Instruction List Code ```il // Define the main program LD X0 // Load input X0 into accumulator AND // Perform AND operation with the accumulator LD X1 // Load input X1 into accumulator NOT // Invert the result of the AND operation AND // Perform AND operation with the accumulator JUMP 0000H // If X0 and not X1, jump to the start of the program // Define the …	```il LD X000 // Start button OR M0 ANI X001 // Stop button OUT M0 // System start flag LD M0 ANI T3 // Ensure the next timer has not reached OUT T0 K100 // T0 = 10.0 seconds (100 x 100ms) ANI T0 OUT M1 // M1 = Green light phase LD T0 OUT T1 K20 // T1 = 2 seconds (20 x 100ms) ANI T1 OUT M2 // M2 = Green light blinking phase LD T1 OUT T2 K40 // T2 = 4.0 seconds (40 x 100ms) ANI T2 OUT M3 // M3 = Y…	[8]	[0.9994]	0.6038	0.9926	0.0021	0.2917	0.1169	0.4361	11.21	9.89
qwen2.5-coder:7b	1	Please use the FX-series PLC instruction list to design traffic light control logic for a one-way road. The red, green, and yellow lights switch in sequence. Assume that pressing X0 starts the system and there is a stop button X1. The timing parameters are: green light 19.0 seconds, green light blinking 2 seconds, yellow light 3.0 seconds, red light 14.0 seconds, and the cycle repeats.	LD X000 // Start button OR M0 ANI X001 // Stop button OUT M0 // System start flag LD M0 ANI T3 // Ensure the next timer has not reached OUT T0 K190 // T0 = 19.0 seconds (K190 means 19.0 x 100ms) ANI T0 OUT M1 // M1 = Green light phase LD T0 OUT T1 K20 // T1 = 2 seconds (20 x 100ms) ANI T1 OUT M2 // M2 = Green light blinking phase LD T1 OUT T2 K30 // T2 = 3.0 seconds (30 x 100ms) ANI T2 OUT M3 // …	[Part One] - Mitsubishi FX3U/FX3UC IL Instruction List Code ```il ; Initialize variables LD I0.0 ; I0.0 is the start button X0 AND I0.1 ; I0.1 is the stop button X1 LD I0.2 ; I0.2 is the green light output Y0 LD I0.3 ; I0.3 is the yellow light output Y1 LD I0.4 ; I0.4 is the red light output Y2 LD I0.5 ; I0.5 is the green light blinking output Y3 LD I0.6 ; I0.6 is the timer reset signal T0 ; Main…	Certainly! Below is the complete IL program with line-by-line English comments for the traffic light control logic using the Mitsubishi FX-series PLC. The timing parameters are: green light 19.0 seconds, green light blinking 2 seconds, yellow light 3.0 seconds, and red light 14.0 seconds. ```il LD X000 // Load start button (X0) OR M0 // OR with M0 to set the system start flag ANI X001 // AND with…	[4]	[0.9996]	0.6624	0.5665	0.0025	0.0702	0.1136	0.3465	13.98	14.83
qwen2.5-coder:7b	2	Please use the FX-series PLC instruction list to design traffic light control logic for a one-way road. The red, green, and yellow lights switch in sequence. Assume that pressing X0 starts the system and there is a stop button X1. The timing parameters are: green light 16.0 seconds, green light blinking 2 seconds, yellow light 4.0 seconds, red light 24.0 seconds, and the cycle repeats.	LD X000 // Start button OR M0 ANI X001 // Stop button OUT M0 // System start flag LD M0 ANI T3 // Ensure the next timer has not reached OUT T0 K160 // T0 = 16.0 seconds (K160 means 16.0 x 100ms) ANI T0 OUT M1 // M1 = Green light phase LD T0 OUT T1 K20 // T1 = 2 seconds (20 x 100ms) ANI T1 OUT M2 // M2 = Green light blinking phase LD T1 OUT T2 K40 // T2 = 4.0 seconds (40 x 100ms) ANI T2 OUT M3 // …	[Part One] - Mitsubishi FX3U/FX3UC IL Instruction List Code ```il LD X0 ; Load the state of the start button X0 into the accumulator A OR X1 ; Logical OR with the state of the stop button X1 OUT Y1 ; Output the result to Y1 (0 = system stopped, 1 = system running) LD A ; Load the value of A (0 or 1) into the accumulator B CJNE A, #1, LoopEnd ; If A is not equal to 1, jump to LoopEnd LD T2 ; Load …	```plaintext [Part One] - Mitsubishi FX3U/FX3UC IL Instruction List Code ; Initialize the system start flag LD X000 // Load the start button state into the accumulator OR M0 // OR the system start flag with M0 ANI X001 // AND the accumulator with the stop button state OUT M0 // Output the result to M0, setting the system start flag ; Start the green light phase LD M0 ANI T3 // Ensure the next tim…	[8]	[0.9989]	0.6215	0.7175	0.0018	0.359	0.1252	0.5343	13.37	11.09
qwen2.5-coder:7b	3	Please use the FX-series PLC instruction list to design traffic light control logic for a one-way road. The red, green, and yellow lights switch in sequence. Assume that pressing X0 starts the system and there is a stop button X1. The timing parameters are: green light 8.0 seconds, green light blinking 2 seconds, yellow light 3.0 seconds, red light 23.0 seconds, and the cycle repeats.	LD X000 // Start button OR M0 ANI X001 // Stop button OUT M0 // System start flag LD M0 ANI T3 // Ensure the next timer has not reached OUT T0 K80 // T0 = 8.0 seconds (K80 means 8.0 x 100ms) ANI T0 OUT M1 // M1 = Green light phase LD T0 OUT T1 K20 // T1 = 2 seconds (20 x 100ms) ANI T1 OUT M2 // M2 = Green light blinking phase LD T1 OUT T2 K30 // T2 = 3.0 seconds (30 x 100ms) ANI T2 OUT M3 // M3 =…	[Part One] - Mitsubishi FX3U/FX3UC IL Instruction List Code ```il LD X0 ; Load the status of X0 (Start button) AND T37 ; AND with timer T37's output LD X1 ; Load the status of X1 (Stop button) OR T37 ; OR with timer T37's output LD T37 ; Load timer T37 RST 1 ; Reset timer T37 LD T38 ; Load timer T38 RST 2 ; Reset timer T38 LD T39 ; Load timer T39 RST 3 ; Reset timer T39 LD T40 ; Load timer T40 RS…	```plaintext [Part One] - Mitsubishi FX3U/FX3UC IL Instruction List Code LD X000 // Start button OR M0 ANI X001 // Stop button OUT M0 // System start flag LD M0 ANI T3 // Ensure the next timer has not reached OUT T0 K800 // T0 = 8.0 seconds (K800 means 8.0 x 100ms) ANI T0 OUT M1 // M1 = Green light phase LD T0 OUT T1 K20 // T1 = 2 seconds (20 x 100ms) ANI T1 OUT M2 // M2 = Green light blinking ph…	[4]	[0.9987]	0.6564	0.9231	0.0023	0.3596	0.134	0.5	13.14	11.88
qwen2.5-coder:7b	4	Please use the FX-series PLC instruction list to design traffic light control logic for a one-way road. The red, green, and yellow lights switch in sequence. Assume that pressing X0 starts the system and there is a stop button X1. The timing parameters are: green light 20.0 seconds, green light blinking 2 seconds, yellow light 3.0 seconds, red light 14.0 seconds, and the cycle repeats.	LD X000 // Start button OR M0 ANI X001 // Stop button OUT M0 // System start flag LD M0 ANI T3 // Ensure the next timer has not reached OUT T0 K200 // T0 = 20.0 seconds (K200 means 20.0 x 100ms) ANI T0 OUT M1 // M1 = Green light phase LD T0 OUT T1 K20 // T1 = 2 seconds (20 x 100ms) ANI T1 OUT M2 // M2 = Green light blinking phase LD T1 OUT T2 K30 // T2 = 3.0 seconds (30 x 100ms) ANI T2 OUT M3 // …	[Part One] - Mitsubishi FX3U/FX3UC IL Instruction List Code ```il LD X0 ; Load the state of start button X0 into the accumulator OR X1 ; OR with the state of stop button X1 JMP START ; Jump to the START label if either button is pressed START: LD #20 ; Load the value 20 into the accumulator (green light duration) CALL DELAY ; Call the DELAY subroutine for 20 seconds LD #2 ; Load the value 2 into …	```plaintext [Part One] - Mitsubishi FX3U/FX3UC IL Instruction List Code LD X000 // Start button OR M0 ANI X001 // Stop button OUT M0 // System start flag LD M0 ANI T3 // Ensure the next timer has not reached OUT T0 K200 // T0 = 20.0 seconds (K200 means 20.0 x 100ms) ANI T0 OUT M1 // M1 = Green light phase LD T0 OUT T1 K20 // T1 = 2 seconds (20 x 100ms) ANI T1 OUT M2 // M2 = Green light blinking …	[8]	[0.9996]	0.5931	0.9288	0.0022	0.3676	0.1208	0.5044	11.66	11.63
qwen2.5-coder:7b	5	Please use the FX-series PLC instruction list to design traffic light control logic for a one-way road. The red, green, and yellow lights switch in sequence. Assume that pressing X0 starts the system and there is a stop button X1. The timing parameters are: green light 17.0 seconds, green light blinking 2 seconds, yellow light 4.0 seconds, red light 11.0 seconds, and the cycle repeats.	LD X000 // Start button OR M0 ANI X001 // Stop button OUT M0 // System start flag LD M0 ANI T3 // Ensure the next timer has not reached OUT T0 K170 // T0 = 17.0 seconds (K170 means 17.0 x 100ms) ANI T0 OUT M1 // M1 = Green light phase LD T0 OUT T1 K20 // T1 = 2 seconds (20 x 100ms) ANI T1 OUT M2 // M2 = Green light blinking phase LD T1 OUT T2 K40 // T2 = 4.0 seconds (40 x 100ms) ANI T2 OUT M3 // …	[Part One] - Mitsubishi FX3U/FX3UC IL Instruction List Code ```il LD X0 ; Load the status of start button X0 AND T0 ; AND with the timer T0 to detect the start of the sequence BZ START ; Branch to the START block if T0 is not set (start button not pressed) ; Main loop LD T0 ; Load the status of timer T0 AND T1 ; AND with the timer T1 to detect the end of the sequence BZ MAIN_LOOP ; Branch to the …	[Part One] - Mitsubishi FX3U/FX3UC IL Instruction List Code ```plaintext LD X000 // Start button OR M0 ANI X001 // Stop button OUT M0 // System start flag LD M0 ANI T3 // Ensure the next timer has not reached OUT T0 K170 // T0 = 17.0 seconds (K170 means 17.0 x 100ms) ANI T0 OUT M1 // M1 = Green light phase LD T0 OUT T1 K20 // T1 = 2 seconds (20 x 100ms) ANI T1 OUT M2 // M2 = Green light blinking …	[9]	[0.9992]	0.589	0.9062	0.0016	0.2839	0.0824	0.4074	10.07	13.41
qwen2.5-coder:7b	6	Please use the FX-series PLC instruction list to design traffic light control logic for a one-way road. The red, green, and yellow lights switch in sequence. Assume that pressing X0 starts the system and there is a stop button X1. The timing parameters are: green light 15.0 seconds, green light blinking 2 seconds, yellow light 5.0 seconds, red light 28.0 seconds, and the cycle repeats.	LD X000 // Start button OR M0 ANI X001 // Stop button OUT M0 // System start flag LD M0 ANI T3 // Ensure the next timer has not reached OUT T0 K150 // T0 = 15.0 seconds (K150 means 15.0 x 100ms) ANI T0 OUT M1 // M1 = Green light phase LD T0 OUT T1 K20 // T1 = 2 seconds (20 x 100ms) ANI T1 OUT M2 // M2 = Green light blinking phase LD T1 OUT T2 K50 // T2 = 5.0 seconds (50 x 100ms) ANI T2 OUT M3 // …	[Part One] - Mitsubishi FX3U/FX3UC IL Instruction List Code ``` LD X0 ; Load the value of X0 into the accumulator. If X0 is ON (1), the program will start. AND Y0 ; If X0 is ON, and Y0 is also ON (indicating the start of the cycle), the program will execute. JMP MAIN ; Jump to the MAIN section of the program if X0 is ON and Y0 is ON. LD X1 ; Load the value of X1 into the accumulator. If X1 is ON …	[Part One] - Mitsubishi FX3U/FX3UC IL Instruction List Code ``` LD X000 // Start button OR M0 ANI X001 // Stop button OUT M0 // System start flag LD M0 ANI T3 // Ensure the next timer has not reached OUT T0 K1500 // T0 = 15.0 seconds (K1500 means 15.0 x 100ms) ANI T0 OUT M1 // M1 = Green light phase LD T0 OUT T1 K200 // T1 = 2 seconds (200 x 100ms) ANI T1 OUT M2 // M2 = Green light blinking phase…	[4]	[0.9983]	0.4867	0.9217	0.0013	0.3044	0.0967	0.4579	13.13	11.65
qwen2.5-coder:7b	7	Please use the FX-series PLC instruction list to design traffic light control logic for a one-way road. The red, green, and yellow lights switch in sequence. Assume that pressing X0 starts the system and there is a stop button X1. The timing parameters are: green light 25.0 seconds, green light blinking 2 seconds, yellow light 5.0 seconds, red light 28.0 seconds, and the cycle repeats.	LD X000 // Start button OR M0 ANI X001 // Stop button OUT M0 // System start flag LD M0 ANI T3 // Ensure the next timer has not reached OUT T0 K250 // T0 = 25.0 seconds (K250 means 25.0 x 100ms) ANI T0 OUT M1 // M1 = Green light phase LD T0 OUT T1 K20 // T1 = 2 seconds (20 x 100ms) ANI T1 OUT M2 // M2 = Green light blinking phase LD T1 OUT T2 K50 // T2 = 5.0 seconds (50 x 100ms) ANI T2 OUT M3 // …	[Part One] - Mitsubishi FX3U/FX3UC IL Instruction List Code ```plaintext LD X0 ; Load the start button state (X0) into the accumulator AND #01 ; AND operation to check if X0 is ON JZ STOP ; If X0 is OFF, jump to STOP LD X1 ; Load the stop button state (X1) into the accumulator AND #01 ; AND operation to check if X1 is ON JNZ START ; If X1 is OFF, jump to START START: LD #0 ; Load accumulator with…	```il LD X000 // Start button is pressed OR M0 ANI X001 // Stop button is pressed OUT M0 // System start flag is set LD M0 ANI T3 // Ensure the next timer has not reached OUT T0 K250 // T0 = 25.0 seconds (K250 means 25.0 x 100ms) ANI T0 OUT M1 // M1 = Green light phase LD T0 OUT T1 K20 // T1 = 2 seconds (20 x 100ms) ANI T1 OUT M2 // M2 = Green light blinking phase LD T1 OUT T2 K50 // T2 = 5.0 sec…	[9]	[0.9986]	0.5741	0.9839	0.0012	0.2864	0.1016	0.4404	12.86	12.57
qwen2.5-coder:7b	8	Please use the FX-series PLC instruction list to design traffic light control logic for a one-way road. The red, green, and yellow lights switch in sequence. Assume that pressing X0 starts the system and there is a stop button X1. The timing parameters are: green light 21.0 seconds, green light blinking 2 seconds, yellow light 4.0 seconds, red light 10.0 seconds, and the cycle repeats.	LD X000 // Start button OR M0 ANI X001 // Stop button OUT M0 // System start flag LD M0 ANI T3 // Ensure the next timer has not reached OUT T0 K210 // T0 = 21.0 seconds (K210 means 21.0 x 100ms) ANI T0 OUT M1 // M1 = Green light phase LD T0 OUT T1 K20 // T1 = 2 seconds (20 x 100ms) ANI T1 OUT M2 // M2 = Green light blinking phase LD T1 OUT T2 K40 // T2 = 4.0 seconds (40 x 100ms) ANI T2 OUT M3 // …	### Part One: Mitsubishi FX3U/FX3UC IL Instruction List Code ```IL LD X0 ; Load the start button X0 into the accumulator OR X1 ; OR with the stop button X1 AND ; AND the result with the accumulator to check if either X0 or X1 is pressed BRN START ; If the result is 0 (both X0 and X1 are not pressed), branch to START BR STOP ; If the result is 1 (either X0 or X1 is pressed), branch to STOP START: …	```plaintext [Part One] - Mitsubishi FX3U/FX3UC IL Instruction List Code LD X000 // Start button pressed OR M0 ANI X001 // Stop button pressed OUT M0 // System start flag LD M0 ANI T3 // Ensure the next timer has not reached OUT T0 K2100 // T0 = 21.0 seconds (K2100 means 21.0 x 100ms) ANI T0 OUT M1 // M1 = Green light phase LD T0 OUT T1 K20 // T1 = 2 seconds (20 x 100ms) ANI T1 OUT M2 // M2 = Gre…	[4]	[0.9996]	0.6537	0.9113	0.0031	0.3816	0.1236	0.5395	14.05	10.43
qwen2.5-coder:7b	9	Please use the FX-series PLC instruction list to design traffic light control logic for a one-way road. The red, green, and yellow lights switch in sequence. Assume that pressing X0 starts the system and there is a stop button X1. The timing parameters are: green light 19.0 seconds, green light blinking 2 seconds, yellow light 5.0 seconds, red light 17.0 seconds, and the cycle repeats.	LD X000 // Start button OR M0 ANI X001 // Stop button OUT M0 // System start flag LD M0 ANI T3 // Ensure the next timer has not reached OUT T0 K190 // T0 = 19.0 seconds (K190 means 19.0 x 100ms) ANI T0 OUT M1 // M1 = Green light phase LD T0 OUT T1 K20 // T1 = 2 seconds (20 x 100ms) ANI T1 OUT M2 // M2 = Green light blinking phase LD T1 OUT T2 K50 // T2 = 5.0 seconds (50 x 100ms) ANI T2 OUT M3 // …	[Part One] - Mitsubishi FX3U/FX3UC IL Instruction List Code ```IL LD X0 ; Load the start button status into the accumulator BZ Start ; Branch to the Start section if the start button is not pressed LD X1 ; Load the stop button status into the accumulator BZ Stop ; Branch to the Stop section if the stop button is not pressed LD T0 ; Load the timer T0 (green light) into the accumulator BZ GreenStop…	```plaintext LD X000 // Load the start button X0 OR M0 // OR M0 with the result, setting M0 if X0 is on ANI X001 // AND M0 with the stop button X1, clearing M0 if X1 is on OUT M0 // Output M0 to set the system start flag LD M0 ANI T3 // Ensure the next timer has not reached OUT T0 K190 // Set timer T0 to 19.0 seconds (K190 means 19.0 x 100ms) ANI T0 OUT M1 // M1 = Green light phase LD T0 OUT T1 K…	[8]	[0.9993]	0.6234	0.8386	0.0019	0.293	0.1377	0.5275	15.06	10.81
qwen2.5-coder:7b	10	How to design a one-way traffic light system using Mitsubishi FX-series PLC (IL instruction list mode)? The system is started by button X0 and stopped by X1, with the sequence: green light for 25.0 seconds, green light blinking for 2 seconds, yellow light for 11.0 seconds, red light for 9.0 seconds, and then cycles again.	LD X000 // Start button OR M0 ANI X001 // Stop button OUT M0 // System start flag LD M0 ANI T3 // Ensure the next timer has not reached OUT T0 K250 // T0 = 25.0 seconds (K250 means 250 x 100ms) ANI T0 OUT M1 // M1 = Green light phase LD T0 OUT T1 K20 // T1 = 2 seconds (20 x 100ms) ANI T1 OUT M2 // M2 = Green light blinking phase LD T1 OUT T2 K110 // T2 = 11.0 seconds (110 x 100ms) ANI T2 OUT M3 /…	### Part One: Mitsubishi FX3U/FX3UC IL Instruction List Code ```il LD X0 ; Load the status of input X0 into accumulator OR X1 ; Perform OR operation with the status of input X1 (stop button) OUT Y0 ; If either X0 or X1 is ON, turn on output Y0 (start traffic light) NOP ; No operation, keeps the system running until stopped LD T0 ; Load the time counter T0 CMP #25000 ; Compare the counter with 250…	```plaintext LD X000 // Start button OR M0 ANI X001 // Stop button OUT M0 // System start flag LD M0 ANI T3 // Ensure the next timer has not reached OUT T0 K250 // T0 = 25.0 seconds (K250 means 250 x 100ms) ANI T0 OUT M1 // M1 = Green light phase LD T0 OUT T1 K20 // T1 = 2 seconds (20 x 100ms) ANI T1 OUT M2 // M2 = Green light blinking phase LD T1 OUT T2 K110 // T2 = 11.0 seconds (110 x 100ms) AN…	[17]	[0.9989]	0.62	0.9849	0.0015	0.3101	0.1406	0.4591	13.45	12.63
qwen2.5-coder:7b	11	How to design a one-way traffic light system using Mitsubishi FX-series PLC (IL instruction list mode)? The system is started by button X0 and stopped by X1, with the sequence: green light for 22.0 seconds, green light blinking for 2 seconds, yellow light for 11.0 seconds, red light for 6.0 seconds, and then cycles again.	LD X000 // Start button OR M0 ANI X001 // Stop button OUT M0 // System start flag LD M0 ANI T3 // Ensure the next timer has not reached OUT T0 K220 // T0 = 22.0 seconds (K220 means 220 x 100ms) ANI T0 OUT M1 // M1 = Green light phase LD T0 OUT T1 K20 // T1 = 2 seconds (20 x 100ms) ANI T1 OUT M2 // M2 = Green light blinking phase LD T1 OUT T2 K110 // T2 = 11.0 seconds (110 x 100ms) ANI T2 OUT M3 /…	[Part One] - Mitsubishi FX3U/FX3UC IL Instruction List Code ```il ; Define variables LD X0; Load X0 into accumulator 0 OUT Q0.0; Turn on Q0.0 (Green light) ; Green light for 22 seconds LD T0; Load T0 (Timer 0) SET T0; Set T0 to start counting DEC T0; Decrement T0 JNC GreenLight; If T0 is not zero, jump to GreenLight ; Green light blinking for 2 seconds LD T1; Load T1 (Timer 1) SET T1; Set T1 to s…	```IL LD X000 // Load the state of start button X0 OR M0 // OR with M0 to ensure M0 is set if start button is pressed ANI X001 // AND with stop button X1 to check if stop button is pressed OUT M0 // Output M0 to indicate system is running LD M0 // Load the state of M0 to check if system is running ANI T3 // AND with timer T3 to ensure the next timer has not reached OUT T0 K220 // Set timer T0 to …	[14]	[1.0]	0.6288	0.7919	0.0064	0.2067	0.1281	0.5612	11.89	10.15
qwen2.5-coder:7b	12	How to design a one-way traffic light system using Mitsubishi FX-series PLC (IL instruction list mode)? The system is started by button X0 and stopped by X1, with the sequence: green light for 25.0 seconds, green light blinking for 2 seconds, yellow light for 13.0 seconds, red light for 5.0 seconds, and then cycles again.	LD X000 // Start button OR M0 ANI X001 // Stop button OUT M0 // System start flag LD M0 ANI T3 // Ensure the next timer has not reached OUT T0 K250 // T0 = 25.0 seconds (K250 means 250 x 100ms) ANI T0 OUT M1 // M1 = Green light phase LD T0 OUT T1 K20 // T1 = 2 seconds (20 x 100ms) ANI T1 OUT M2 // M2 = Green light blinking phase LD T1 OUT T2 K130 // T2 = 13.0 seconds (130 x 100ms) ANI T2 OUT M3 /…	[Part One] - Mitsubishi FX3U/FX3UC IL Instruction List Code ```il LD X0 ; Load the value from input X0 into the accumulator AND 1 ; Perform an AND operation with 1 to check if X0 is ON BRN NotStart ; Branch to "NotStart" if X0 is OFF (signal to stop the traffic light) LD T3 ; Load the timer T3 value into the accumulator SET T3.0 ; Set the timer T3.0 bit (assuming a 1ms timer resolution) LD K25 ; …	```il LD X000 // Load the start button status into the accumulator OR M0 // Perform an OR operation with M0 to set the system start flag ANI X001 // Load the stop button status into the accumulator and perform an AND operation with M0 OUT M0 // Output the result to M0, setting the system start flag LD M0 // Load the system start flag into the accumulator ANI T3 // Perform an AND operation with T3…	[17]	[0.999]	0.5714	0.7689	0.0007	0.1283	0.123	0.3994	15.01	12.66
qwen2.5-coder:7b	13	How to design a one-way traffic light system using Mitsubishi FX-series PLC (IL instruction list mode)? The system is started by button X0 and stopped by X1, with the sequence: green light for 19.0 seconds, green light blinking for 2 seconds, yellow light for 12.0 seconds, red light for 7.0 seconds, and then cycles again.	LD X000 // Start button OR M0 ANI X001 // Stop button OUT M0 // System start flag LD M0 ANI T3 // Ensure the next timer has not reached OUT T0 K190 // T0 = 19.0 seconds (K190 means 190 x 100ms) ANI T0 OUT M1 // M1 = Green light phase LD T0 OUT T1 K20 // T1 = 2 seconds (20 x 100ms) ANI T1 OUT M2 // M2 = Green light blinking phase LD T1 OUT T2 K120 // T2 = 12.0 seconds (120 x 100ms) ANI T2 OUT M3 /…	### Part One - Mitsubishi FX3U/FX3UC IL Instruction List Code ```il LD X0 ; Load the status of X0 (Start button) into the accumulator OR X1 ; Perform an OR with the status of X1 (Stop button) OUT Y0 ; Output the result of the OR operation to Y0 (Safety Output) LD X0 ; Load the status of X0 (Start button) into the accumulator AND Y0 ; Perform an AND with the status of Y0 (Safety Output) OUT Y1 ; O…	[Part One] - Mitsubishi FX3U/FX3UC IL Instruction List Code ```il LD X000 // Load the start button status (X000) OR M0 // OR operation to combine with M0 ANI X001 // AND operation with the stop button (X001) OUT M0 // Output the result to M0, indicating the system start flag LD M0 // Load the system start flag (M0) ANI T3 // AND operation with timer T3 to ensure the next timer has not reached OUT…	[16]	[0.9986]	0.6451	0.6783	0.0017	0.1199	0.125	0.3462	15.12	15.46
qwen2.5-coder:7b	14	How to design a one-way traffic light system using Mitsubishi FX-series PLC (IL instruction list mode)? The system is started by button X0 and stopped by X1, with the sequence: green light for 22.0 seconds, green light blinking for 2 seconds, yellow light for 11.0 seconds, red light for 6.0 seconds, and then cycles again.	LD X000 // Start button OR M0 ANI X001 // Stop button OUT M0 // System start flag LD M0 ANI T3 // Ensure the next timer has not reached OUT T0 K220 // T0 = 22.0 seconds (K220 means 220 x 100ms) ANI T0 OUT M1 // M1 = Green light phase LD T0 OUT T1 K20 // T1 = 2 seconds (20 x 100ms) ANI T1 OUT M2 // M2 = Green light blinking phase LD T1 OUT T2 K110 // T2 = 11.0 seconds (110 x 100ms) ANI T2 OUT M3 /…	[Part One] - Mitsubishi FX3U/FX3UC IL Instruction List Code ```il ; Variable Declaration LD 100, 0 ; Initialize a counter for time counting LD 101, 0 ; Initialize a counter for blinking sequence LD 102, 0 ; Initialize a flag to indicate if the traffic light is stopped ; Main Program LD X0 ; Load the status of button X0 into the accumulator AND 1 ; Check if button X0 is pressed JMP Z, StartStop ; …	[Part One] - Mitsubishi FX3U/FX3UC IL Instruction List Code ```il LD X000 // Load the start button X0 into the accumulator OR M0 // OR the accumulator with the start flag M0 ANI X001 // AND the accumulator with the stop button X1 OUT M0 // Output the result to the start flag M0 LD M0 // Load the start flag M0 into the accumulator ANI T3 // AND the accumulator with the timer T3 (to ensure the next…	[11]	[1.0]	0.6185	0.6852	0.0006	0.1094	0.0849	0.3525	15.27	15.72
qwen2.5-coder:7b	15	How to design a one-way traffic light system using Mitsubishi FX-series PLC (IL instruction list mode)? The system is started by button X0 and stopped by X1, with the sequence: green light for 15.0 seconds, green light blinking for 2 seconds, yellow light for 11.0 seconds, red light for 8.0 seconds, and then cycles again.	LD X000 // Start button OR M0 ANI X001 // Stop button OUT M0 // System start flag LD M0 ANI T3 // Ensure the next timer has not reached OUT T0 K150 // T0 = 15.0 seconds (K150 means 150 x 100ms) ANI T0 OUT M1 // M1 = Green light phase LD T0 OUT T1 K20 // T1 = 2 seconds (20 x 100ms) ANI T1 OUT M2 // M2 = Green light blinking phase LD T1 OUT T2 K110 // T2 = 11.0 seconds (110 x 100ms) ANI T2 OUT M3 /…	### Part One: Mitsubishi FX3U/FX3UC IL Instruction List Code ```il LD X0 ; Load the state of input X0 (start button) AND X1 ; AND with the state of input X1 (stop button) LD 0001 ; Load the value 0001 (0000 0001) OR A ; OR with the accumulator to check if either X0 or X1 is true JZ STOP ; If the result is zero (both X0 and X1 are false), jump to STOP LD 0000 ; Load the value 0000 (0000 0000) to r…	[Part One] - Mitsubishi FX3U/FX3UC IL Instruction List Code ```il LD X000 // Load Start button (X0) OR M0 // OR with M0 to set system start flag ANI X001 // AND with Stop button (X1) OUT M0 // Output to M0 to ensure system is not stopped LD M0 ANI T3 // Ensure the next timer has not reached OUT T0 K150 // T0 = 15.0 seconds (K150 means 150 x 100ms) ANI T0 OUT M1 // M1 = Green light phase LD T0 OUT…	[18]	[0.9971]	0.6196	0.77	0.0014	0.2872	0.1145	0.4279	13.38	14.34
qwen2.5-coder:7b	16	How to design a one-way traffic light system using Mitsubishi FX-series PLC (IL instruction list mode)? The system is started by button X0 and stopped by X1, with the sequence: green light for 22.0 seconds, green light blinking for 2 seconds, yellow light for 11.0 seconds, red light for 7.0 seconds, and then cycles again.	LD X000 // Start button OR M0 ANI X001 // Stop button OUT M0 // System start flag LD M0 ANI T3 // Ensure the next timer has not reached OUT T0 K220 // T0 = 22.0 seconds (K220 means 220 x 100ms) ANI T0 OUT M1 // M1 = Green light phase LD T0 OUT T1 K20 // T1 = 2 seconds (20 x 100ms) ANI T1 OUT M2 // M2 = Green light blinking phase LD T1 OUT T2 K110 // T2 = 11.0 seconds (110 x 100ms) ANI T2 OUT M3 /…	### Part One - Mitsubishi FX3U/FX3UC IL Instruction List Code Here is a complete IL program for a one-way traffic light system using a Mitsubishi FX3U or FX3UC PLC. The program is designed to control the traffic lights based on the specified sequence and timings. ```il ; PLC IL program for a one-way traffic light system LD X0 ; Load input X0 (Start button) OUT Y0 ; Output to light Y0 (Green light…	### Part One - Mitsubishi FX3U/FX3UC IL Instruction List Code ```il LD X000 // Load start button X000 OR M0 // OR with M0 (Start flag) ANI X001 // AND with stop button X001 OUT M0 // Output to M0 (System start flag) LD M0 // Load system start flag M0 ANI T3 // AND with timer T3 (Ensuring the next timer has not reached) OUT T0 K220 // Output to timer T0 for 22.0 seconds (K220 means 220 x 100ms) AN…	[11]	[0.9989]	0.6003	0.6967	0.0048	0.1349	0.1518	0.3785	14.9	15.36
qwen2.5-coder:7b	17	How to design a one-way traffic light system using Mitsubishi FX-series PLC (IL instruction list mode)? The system is started by button X0 and stopped by X1, with the sequence: green light for 25.0 seconds, green light blinking for 2 seconds, yellow light for 11.0 seconds, red light for 5.0 seconds, and then cycles again.	LD X000 // Start button OR M0 ANI X001 // Stop button OUT M0 // System start flag LD M0 ANI T3 // Ensure the next timer has not reached OUT T0 K250 // T0 = 25.0 seconds (K250 means 250 x 100ms) ANI T0 OUT M1 // M1 = Green light phase LD T0 OUT T1 K20 // T1 = 2 seconds (20 x 100ms) ANI T1 OUT M2 // M2 = Green light blinking phase LD T1 OUT T2 K110 // T2 = 11.0 seconds (110 x 100ms) ANI T2 OUT M3 /…	[Part One] - Mitsubishi FX3U/FX3UC IL Instruction List Code ```plaintext // Define the main program block LD X0 // Load the status of input X0 (Start button) AND X1 // AND with the status of input X1 (Stop button) LD I0 // Load the current state of the traffic light OUT Y0 // Output the current state to the traffic light control relay SUB I0 // Subtract the current state from the inputs to determ…	### Part One - Mitsubishi FX3U/FX3UC IL Instruction List Code ```il LD X000 // Start button OR M0 ANI X001 // Stop button OUT M0 // System start flag LD M0 ANI T3 // Ensure the next timer has not reached OUT T0 K250 // T0 = 25.0 seconds (K250 means 250 x 100ms) ANI T0 OUT M1 // M1 = Green light phase LD T0 OUT T1 K20 // T1 = 2 seconds (20 x 100ms) ANI T1 OUT M2 // M2 = Green light blinking phase …	[12]	[0.999]	0.6577	0.9163	0.0013	0.2977	0.119	0.4462	13.17	15.37
qwen2.5-coder:7b	18	How to design a one-way traffic light system using Mitsubishi FX-series PLC (IL instruction list mode)? The system is started by button X0 and stopped by X1, with the sequence: green light for 22.0 seconds, green light blinking for 2 seconds, yellow light for 10.0 seconds, red light for 8.0 seconds, and then cycles again.	LD X000 // Start button OR M0 ANI X001 // Stop button OUT M0 // System start flag LD M0 ANI T3 // Ensure the next timer has not reached OUT T0 K220 // T0 = 22.0 seconds (K220 means 220 x 100ms) ANI T0 OUT M1 // M1 = Green light phase LD T0 OUT T1 K20 // T1 = 2 seconds (20 x 100ms) ANI T1 OUT M2 // M2 = Green light blinking phase LD T1 OUT T2 K100 // T2 = 10.0 seconds (100 x 100ms) ANI T2 OUT M3 /…	[Part One] - Mitsubishi FX3U/FX3UC IL Instruction List Code ``` LD X0 ; Load bit X0 into accumulator AND M0 ; AND with bit M0 (start condition) OUT Y0 ; Output to light M0 (green light) SET T0 ; Set timer T0 for 22.0 seconds MOV T0, T0 ; Move timer T0 to T0 (start timer) LD M0 ; Load bit M0 into accumulator AND M1 ; AND with bit M1 (green light blinking condition) OUT Y1 ; Output to light M1 (gre…	[Part One] - Mitsubishi FX3U/FX3UC IL Instruction List Code ```il LD X000 // Start button OR M0 ANI X001 // Stop button OUT M0 // System start flag LD M0 ANI T3 // Ensure the next timer has not reached OUT T0 K220 // T0 = 22.0 seconds (K220 means 220 x 100ms) ANI T0 OUT M1 // M1 = Green light phase LD T0 OUT T1 K20 // T1 = 2 seconds (20 x 100ms) ANI T1 OUT M2 // M2 = Green light blinking phase LD…	[11]	[0.9989]	0.6574	0.9201	0.0044	0.3701	0.217	0.5044	11.31	13.17
qwen2.5-coder:7b	19	How to design a one-way traffic light system using Mitsubishi FX-series PLC (IL instruction list mode)? The system is started by button X0 and stopped by X1, with the sequence: green light for 22.0 seconds, green light blinking for 2 seconds, yellow light for 11.0 seconds, red light for 4.0 seconds, and then cycles again.	LD X000 // Start button OR M0 ANI X001 // Stop button OUT M0 // System start flag LD M0 ANI T3 // Ensure the next timer has not reached OUT T0 K220 // T0 = 22.0 seconds (K220 means 220 x 100ms) ANI T0 OUT M1 // M1 = Green light phase LD T0 OUT T1 K20 // T1 = 2 seconds (20 x 100ms) ANI T1 OUT M2 // M2 = Green light blinking phase LD T1 OUT T2 K110 // T2 = 11.0 seconds (110 x 100ms) ANI T2 OUT M3 /…	[Part One] - Mitsubishi FX3U/FX3UC IL Instruction List Code ```il ; Program Start LD X0 ; Load the state of input X0 (Start Button) OR X1 ; OR with the state of input X1 (Stop Button) EQU 0 ; If both buttons are not pressed, jump to Program Start ; Program End ; Main Program Loop LD X0 ; Load the state of input X0 (Start Button) OR X1 ; OR with the state of input X1 (Stop Button) EQU 1 ; If eithe…	[Part One] - Mitsubishi FX3U/FX3UC IL Instruction List Code ```plaintext LD X000 // Load the status of start button X0 OR M0 // OR with M0 to set M0 if the start button is pressed ANI X001 // AND with stop button X1 to clear M0 if the stop button is pressed OUT M0 // Output M0 to set the system start flag LD M0 // Load M0 to check if the system is running ANI T3 // AND with T3 to ensure the next …	[11]	[0.999]	0.6656	0.7057	0.0018	0.1143	0.1259	0.3629	14.73	15.43
qwen2.5-coder:7b	20	How to use Mitsubishi FX-series PLC IL instruction list, through MOV / DECP and other instructions, to implement red, yellow, and green lights switching sequentially on a one-way road? Assume one full cycle is 45 seconds, and define conditions for red, yellow, and green phases. Use D0 for countdown control.	LD M8000 // Power ON detection bit (Always ON) MPS // Push current logic state to stack AND M8013 // 1s pulse, used as timing trigger DECP D0 // Countdown (decrease D0 by 1 per scan) MPP // Pop stack AND< D0 K0 // If D0 < 0, countdown is finished MOV K45 D0 // Reload 45 seconds LD M8000 MPS AND> D0 K18 // If D0 > 18, it's green phase OUT Y0 // Green light ON MRD // Read top of stack (without popp…	[Part One] - Mitsubishi FX3U/FX3UC IL Instruction List Code ```il ORG 0000H ; Initialize the D0 to 45 for countdown MOV D0, #45 ; Define phase durations in seconds MOV D1, #30 ; Green Light duration MOV D2, #3 ; Yellow Light duration ; Initialize the current phase to Green (0) MOV D3, #0 ; Main Loop LOOP: ; Check if D0 is greater than 0 (countdown still active) DECP D0 JZ END ; If D0 is 0, jump t…	[Part One] - Mitsubishi FX3U/FX3UC IL Instruction List Code ```il LD M8000 // Power ON detection bit (Always ON) MPS // Push current logic state to stack AND M8013 // 1s pulse, used as timing trigger DECP D0 // Countdown (decrease D0 by 1 per scan) MPP // Pop stack AND< D0 K0 // If D0 < 0, countdown is finished MOV K45 D0 // Reload 45 seconds LD M8000 MPS AND> D0 K17 // If D0 > 17, it's green pha…	[22]	[1.0]	0.5505	0.9062	0.002	0.2647	0.1066	0.4207	14.85	13.66
qwen2.5-coder:7b	21	How to use Mitsubishi FX-series PLC IL instruction list, through MOV / DECP and other instructions, to implement red, yellow, and green lights switching sequentially on a one-way road? Assume one full cycle is 48 seconds, and define conditions for red, yellow, and green phases. Use D0 for countdown control.	LD M8000 // Power ON detection bit (Always ON) MPS // Push current logic state to stack AND M8013 // 1s pulse, used as timing trigger DECP D0 // Countdown (decrease D0 by 1 per scan) MPP // Pop stack AND< D0 K0 // If D0 < 0, countdown is finished MOV K48 D0 // Reload 48 seconds LD M8000 MPS AND> D0 K16 // If D0 > 16, it's green phase OUT Y0 // Green light ON MRD // Read top of stack (without popp…	**[Part One] - Mitsubishi FX3U/FX3UC IL Instruction List Code** ```il LD D0 ; Load the value from D0 into the accumulator CMP 48 ; Compare the value in the accumulator with 48 JMP <CycleStart> ; If the value is less than 48, jump to the start of the cycle ; Red Light Phase MOV #15, D0 ; Set D0 to 15 for the red light phase duration (15 seconds) CMP 15 ; Compare the value in the accumulator with 1…	[Part One] - Mitsubishi FX3U/FX3UC IL Instruction List Code ```plaintext LD M8000 // Power ON detection bit (Always ON) MPS // Push current logic state to stack AND M8013 // 1s pulse, used as timing trigger DECP D0 // Countdown (decrease D0 by 1 per scan) MPP // Pop stack AND< D0 K0 // If D0 < 0, countdown is finished MOV K48 D0 // Reload 48 seconds LD M8000 MPS AND> D0 K32 // If D0 > 32, it's gr…	[29]	[0.9998]	0.4774	0.8995	0.0012	0.3607	0.1023	0.5205	13.89	12.17
qwen2.5-coder:7b	22	How to use Mitsubishi FX-series PLC IL instruction list, through MOV / DECP and other instructions, to implement red, yellow, and green lights switching sequentially on a one-way road? Assume one full cycle is 45 seconds, and define conditions for red, yellow, and green phases. Use D0 for countdown control.	LD M8000 // Power ON detection bit (Always ON) MPS // Push current logic state to stack AND M8013 // 1s pulse, used as timing trigger DECP D0 // Countdown (decrease D0 by 1 per scan) MPP // Pop stack AND< D0 K0 // If D0 < 0, countdown is finished MOV K45 D0 // Reload 45 seconds LD M8000 MPS AND> D0 K17 // If D0 > 17, it's green phase OUT Y0 // Green light ON MRD // Read top of stack (without popp…	### Part One - Mitsubishi FX3U/FX3UC IL Instruction List Code ```il LD D0, 45 ; Load the countdown value of 45 seconds into data register D0 MOV X0, T0 ; Initialize Timer T0 to start counting down ; Main Loop LD T0, X0 ; Load the current countdown value from Timer T0 MOV X1, T0 ; Copy the countdown value to X1 for further processing DEC X1 ; Decrement X1 to simulate countdown ; Check if countdown…	[Part One] - Mitsubishi FX3U/FX3UC IL Instruction List Code ```il LD M8000 // Power ON detection bit (Always ON) MPS // Push current logic state to stack AND M8013 // 1s pulse, used as timing trigger DECP D0 // Countdown (decrease D0 by 1 per scan) MPP // Pop stack AND< D0 K0 // If D0 < 0, countdown is finished MOV K45 D0 // Reload 45 seconds LD M8000 MPS AND> D0 K18 // If D0 > 18, it's green pha…	[20]	[1.0]	0.5064	0.9079	0.0015	0.2978	0.0944	0.4597	14.91	13.18
qwen2.5-coder:7b	23	How to use Mitsubishi FX-series PLC IL instruction list, through MOV / DECP and other instructions, to implement red, yellow, and green lights switching sequentially on a one-way road? Assume one full cycle is 50 seconds, and define conditions for red, yellow, and green phases. Use D0 for countdown control.	LD M8000 // Power ON detection bit (Always ON) MPS // Push current logic state to stack AND M8013 // 1s pulse, used as timing trigger DECP D0 // Countdown (decrease D0 by 1 per scan) MPP // Pop stack AND< D0 K0 // If D0 < 0, countdown is finished MOV K50 D0 // Reload 50 seconds LD M8000 MPS AND> D0 K16 // If D0 > 16, it's green phase OUT Y0 // Green light ON MRD // Read top of stack (without popp…	**Part One: Mitsubishi FX3U/FX3UC IL Instruction List Code** ```plaintext LD D0, 50 ; Load the value 50 into D0 (D0 = 50) MOV T20, D0 ; Transfer the value in D0 to Timer T20 (T20 = 50) MOV T30, D0 ; Transfer the value in D0 to Timer T30 (T30 = 50) MOV T40, D0 ; Transfer the value in D0 to Timer T40 (T40 = 50) LD T20, 0 ; Initialize Timer T20 to 0 LD T30, 0 ; Initialize Timer T30 to 0 LD T40, 0 ; …	[Part One] - Mitsubishi FX3U/FX3UC IL Instruction List Code ```il LD M8000 // Power ON detection bit (Always ON) MPS // Push current logic state to stack AND M8013 // 1s pulse, used as timing trigger DECP D0 // Countdown (decrease D0 by 1 per scan) MPP // Pop stack AND< D0 K0 // If D0 < 0, countdown is finished MOV K50 D0 // Reload 50 seconds LD M8000 MPS AND> D0 K17 // If D0 > 17, it's green pha…	[28]	[1.0]	0.446	0.9082	0.0015	0.2688	0.1002	0.4262	13.69	13.65
qwen2.5-coder:7b	24	How to use Mitsubishi FX-series PLC IL instruction list, through MOV / DECP and other instructions, to implement red, yellow, and green lights switching sequentially on a one-way road? Assume one full cycle is 35 seconds, and define conditions for red, yellow, and green phases. Use D0 for countdown control.	LD M8000 // Power ON detection bit (Always ON) MPS // Push current logic state to stack AND M8013 // 1s pulse, used as timing trigger DECP D0 // Countdown (decrease D0 by 1 per scan) MPP // Pop stack AND< D0 K0 // If D0 < 0, countdown is finished MOV K35 D0 // Reload 35 seconds LD M8000 MPS AND> D0 K17 // If D0 > 17, it's green phase OUT Y0 // Green light ON MRD // Read top of stack (without popp…	### Part One: Mitsubishi FX3U/FX3UC IL Instruction List Code ```plaintext ; Initialize Variables LD D0, 35 ; Load D0 with the countdown value for one full cycle (35 seconds) ; Main Loop LOOP: ; Red Phase LD X0, 1 ; Set X0 high to turn on the red light LD X1, 0 ; Set X1 low to turn off the yellow light LD X2, 0 ; Set X2 low to turn off the green light DECP D0 ; Decrement D0 BR Z, LOOP ; If D0 is z…	Sure, I will provide the complete IL program with line-by-line English comments for the Mitsubishi FX-series PLC using the FX3U/FX3UC instruction list to implement red, yellow, and green lights switching sequentially on a one-way road. The full cycle is assumed to be 35 seconds. ### Part One: Mitsubishi FX3U/FX3UC IL Instruction List Code ```plaintext LD M8000 // Power ON detection bit (Always ON…	[25]	[0.9997]	0.5059	0.66	0.002	0.2038	0.1173	0.3418	13.66	15.34
qwen2.5-coder:7b	25	How to use Mitsubishi FX-series PLC IL instruction list, through MOV / DECP and other instructions, to implement red, yellow, and green lights switching sequentially on a one-way road? Assume one full cycle is 39 seconds, and define conditions for red, yellow, and green phases. Use D0 for countdown control.	LD M8000 // Power ON detection bit (Always ON) MPS // Push current logic state to stack AND M8013 // 1s pulse, used as timing trigger DECP D0 // Countdown (decrease D0 by 1 per scan) MPP // Pop stack AND< D0 K0 // If D0 < 0, countdown is finished MOV K39 D0 // Reload 39 seconds LD M8000 MPS AND> D0 K18 // If D0 > 18, it's green phase OUT Y0 // Green light ON MRD // Read top of stack (without popp…	[Part One] - Mitsubishi FX3U/FX3UC IL Instruction List Code 1. MOV #39, D0 ; Initialize D0 to 39, representing the total cycle time of 39 seconds. 2. NOP ; No operation, waiting for the cycle to start. 3. LD T0 ; Load timer T0 into the accumulator. 4. LD T1 ; Load timer T1 into the accumulator. 5. LD T2 ; Load timer T2 into the accumulator. 6. DECP D0 ; Decrease D0 by 1, representing one second. …	Sure, let's write the IL program for the red, yellow, and green lights switching sequentially on a one-way road with a full cycle of 39 seconds. We'll use D0 for countdown control and define conditions for the red, yellow, and green phases. ### Part One - Mitsubishi FX3U/FX3UC IL Instruction List Code ```il LD M8000 // Power ON detection bit (Always ON) MPS // Push current logic state to stack AN…	[29]	[0.9998]	0.3689	0.7421	0.0014	0.2314	0.0952	0.375	14.9	14.11
qwen2.5-coder:7b	26	How to use Mitsubishi FX-series PLC IL instruction list, through MOV / DECP and other instructions, to implement red, yellow, and green lights switching sequentially on a one-way road? Assume one full cycle is 45 seconds, and define conditions for red, yellow, and green phases. Use D0 for countdown control.	LD M8000 // Power ON detection bit (Always ON) MPS // Push current logic state to stack AND M8013 // 1s pulse, used as timing trigger DECP D0 // Countdown (decrease D0 by 1 per scan) MPP // Pop stack AND< D0 K0 // If D0 < 0, countdown is finished MOV K45 D0 // Reload 45 seconds LD M8000 MPS AND> D0 K15 // If D0 > 15, it's green phase OUT Y0 // Green light ON MRD // Read top of stack (without popp…	[Part One] - Mitsubishi FX3U/FX3UC IL Instruction List Code ```il ; Program: Traffic Light Control ; Description: Sequentially activates red, yellow, and green lights on a one-way road. ; Full cycle duration: 45 seconds ; D0 is used for countdown control LD D0 ; Load the current value of D0 into the accumulator DEC D0 ; Decrement D0 by 1 second BRZ Reset ; If D0 is 0, reset the countdown for the …	[Part One] - Mitsubishi FX3U/FX3UC IL Instruction List Code ```il LD M8000 // Power ON detection bit (Always ON) MPS // Push current logic state to stack AND M8013 // 1s pulse, used as timing trigger DECP D0 // Countdown (decrease D0 by 1 per scan) MPP // Pop stack AND< D0 K0 // If D0 < 0, countdown is finished MOV K45 D0 // Reload 45 seconds LD M8000 MPS AND> D0 K18 // If D0 > 18, it's green pha…	[20]	[1.0]	0.5232	0.9042	0.0036	0.251	0.1175	0.4	14.39	13.75
qwen2.5-coder:7b	27	How to use Mitsubishi FX-series PLC IL instruction list, through MOV / DECP and other instructions, to implement red, yellow, and green lights switching sequentially on a one-way road? Assume one full cycle is 40 seconds, and define conditions for red, yellow, and green phases. Use D0 for countdown control.	LD M8000 // Power ON detection bit (Always ON) MPS // Push current logic state to stack AND M8013 // 1s pulse, used as timing trigger DECP D0 // Countdown (decrease D0 by 1 per scan) MPP // Pop stack AND< D0 K0 // If D0 < 0, countdown is finished MOV K40 D0 // Reload 40 seconds LD M8000 MPS AND> D0 K18 // If D0 > 18, it's green phase OUT Y0 // Green light ON MRD // Read top of stack (without popp…	### Part One: Mitsubishi FX3U/FX3UC IL Instruction List Code ```il LD D0 ; Load the value of D0 (countdown timer) OR 10 ; OR with 10 (binary 00001010) to set the initial countdown to 40 seconds OUT Y0 ; Output to relay Y0 to turn on the red light MOV 30, 0 ; Move the value 30 to register 0 MOV 0, 0 ; Move the value 0 to register 1 (red light duration) MOV 10, 1 ; Move the value 10 to register 2 (…	Sure! Below is the complete IL program for a Mitsubishi FX-series PLC that implements red, yellow, and green lights switching sequentially on a one-way road with a full cycle of 40 seconds. I'll include line-by-line English comments to explain each step of the program. ```il LD M8000 // Load Power ON detection bit (Always ON) MPS // Push current logic state to stack AND M8013 // AND with 1s pulse…	[20]	[0.9997]	0.4899	0.7027	0.0016	0.2372	0.092	0.3986	14.79	10.22
qwen2.5-coder:7b	28	How to use Mitsubishi FX-series PLC IL instruction list, through MOV / DECP and other instructions, to implement red, yellow, and green lights switching sequentially on a one-way road? Assume one full cycle is 50 seconds, and define conditions for red, yellow, and green phases. Use D0 for countdown control.	LD M8000 // Power ON detection bit (Always ON) MPS // Push current logic state to stack AND M8013 // 1s pulse, used as timing trigger DECP D0 // Countdown (decrease D0 by 1 per scan) MPP // Pop stack AND< D0 K0 // If D0 < 0, countdown is finished MOV K50 D0 // Reload 50 seconds LD M8000 MPS AND> D0 K17 // If D0 > 17, it's green phase OUT Y0 // Green light ON MRD // Read top of stack (without popp…	Sure, I'll provide the IL code and the program logic explanation for the red, yellow, and green lights switching sequentially on a one-way road using a Mitsubishi FX3U/FX3UC PLC. ### Part One: Mitsubishi FX3U/FX3UC IL Instruction List Code ```il LD D0 ; Load the value of D0 into the accumulator DEC ; Decrement the accumulator by 1 BRN 100 ; If accumulator is not 0, branch to line 100 (continue co…	[Part One] - Mitsubishi FX3U/FX3UC IL Instruction List Code ```il LD M8000 // Power ON detection bit (Always ON) MPS // Push current logic state to stack AND M8013 // 1s pulse, used as timing trigger DECP D0 // Countdown (decrease D0 by 1 per scan) MPP // Pop stack AND< D0 K0 // If D0 < 0, countdown is finished MOV K50 D0 // Reload 50 seconds LD M8000 MPS AND> D0 K16 // If D0 > 16, it's green pha…	[23]	[1.0]	0.4502	0.9102	0.0011	0.259	0.0785	0.4123	15.17	13.98
qwen2.5-coder:7b	29	How to use Mitsubishi FX-series PLC IL instruction list, through MOV / DECP and other instructions, to implement red, yellow, and green lights switching sequentially on a one-way road? Assume one full cycle is 38 seconds, and define conditions for red, yellow, and green phases. Use D0 for countdown control.	LD M8000 // Power ON detection bit (Always ON) MPS // Push current logic state to stack AND M8013 // 1s pulse, used as timing trigger DECP D0 // Countdown (decrease D0 by 1 per scan) MPP // Pop stack AND< D0 K0 // If D0 < 0, countdown is finished MOV K38 D0 // Reload 38 seconds LD M8000 MPS AND> D0 K20 // If D0 > 20, it's green phase OUT Y0 // Green light ON MRD // Read top of stack (without popp…	### Part One: Mitsubishi FX3U/FX3UC IL Instruction List Code ```il LD D0 ; Load the value of D0 into the accumulator CMP 38 ; Compare the accumulator with 38 seconds BRNE RED_LIGHT ; If not equal, branch to RED_LIGHT NOP ; No operation, just wait ``` **Explanation:** 1. `LD D0`: Loads the value from D0 register into the accumulator. 2. `CMP 38`: Compares the value in the accumulator with 38 secon…	[Part One] - Mitsubishi FX3U/FX3UC IL Instruction List Code ```IL LD M8000 // Power ON detection bit (Always ON) MPS // Push current logic state to stack AND M8013 // 1s pulse, used as timing trigger DECP D0 // Countdown (decrease D0 by 1 per scan) MPP // Pop stack AND< D0 K0 // If D0 < 0, countdown is finished MOV K38 D0 // Reload 38 seconds LD M8000 MPS AND> D0 K24 // If D0 > 24, it's green pha…	[21]	[0.9998]	0.4672	0.9032	0.0013	0.3276	0.0774	0.4831	14.96	12.28
qwen2.5-coder:7b	30	How to use Mitsubishi FX-series PLC IL instruction list and the DECO instruction to control a bidirectional red-yellow-green light cycle? Assume input X000, outputs Y000~Y005, and use M1~M16, M100, M101, T1~T6, and D1 to implement phase switching.	LD M8000 ; PLC startup pulse DECO D1 M10 K6 ; Decode D1 to control a 7-state cycle (M10~M16 ON) LD X000 ; When emergency stop input X000 is activated RST D1 ; Reset data register D1 ZRST M10 M16 ; Reset state relays M10~M16 ZRST M100 M101 ; Reset red light control relays M100~M101 LD M10 ; Start green light timing relay M10 AND M1 ; When M1 condition is true MOV K1 D1 ; Write K1 to D1 to switch t…	### Part One - Mitsubishi FX3U/FX3UC IL Instruction List Code ```IL ; Initialize variables LD M100; Set M100 to 1 to indicate the start of the program MOV M101, #0; Initialize M101 to 0 for control flags ; Main loop LD M100; Check if the program is running JMP M100, MainLoop; If M100 is 1, jump to MainLoop ; Red phase LD X000; Check if the input X000 is on JMP X000, RedPhase; If X000 is on, jump …	``` LD M8000 ; PLC startup pulse DECO D1 M10 K6 ; Decode D1 to control a 7-state cycle (M10~M16 ON) LD X000 ; When emergency stop input X000 is activated RST D1 ; Reset data register D1 ZRST M10 M16 ; Reset state relays M10~M16 ZRST M100 M101 ; Reset red light control relays M100~M101 LD M10 ; Start green light timing relay M10 AND M1 ; When M1 condition is true MOV K1 D1 ; Write K1 to D1 to swit…	[34]	[1.0]	0.5845	0.9946	0.0069	0.7991	0.1157	0.8891	14.74	14.9
qwen2.5-coder:7b	31	How to use Mitsubishi FX-series PLC IL instruction list and the DECO instruction to control a bidirectional red-yellow-green light cycle? Assume input X000, outputs Y000~Y005, and use M1~M16, M100, M101, T1~T6, and D1 to implement phase switching.	LD M8000 ; PLC startup pulse DECO D1 M10 K6 ; Decode D1 to control a 7-state cycle (M10~M16 ON) LD X000 ; When emergency stop input X000 is activated RST D1 ; Reset data register D1 ZRST M10 M16 ; Reset state relays M10~M16 ZRST M100 M101 ; Reset red light control relays M100~M101 LD M10 ; Start green light timing relay M10 AND M1 ; When M1 condition is true MOV K1 D1 ; Write K1 to D1 to switch t…	### Part One: Mitsubishi FX3U/FX3UC IL Instruction List Code Below is a sample IL program for controlling a bidirectional red-yellow-green light cycle using Mitsubishi FX3U/FX3UC PLC. The program uses the DECO instruction to manage the timing of the lights. ```il ; Define the main program LD X000 ; Load the value of X000 into the accumulator LD I0 ; Load the value of I0 into the accumulator OUT Y…	Certainly! Below is the complete IL program for controlling a bidirectional red-yellow-green light cycle using the Mitsubishi FX3U/FX3UC PLC with the DECO instruction. The program uses inputs X000, outputs Y000~Y005, and utilizes M1~M16, M100, M101, T1~T6, and D1 for phase switching. Additionally, comments are provided to explain each part of the code. ```plaintext LD M8000 ; PLC startup pulse DE…	[34]	[1.0]	0.5888	0.7736	0.0125	0.7713	0.1157	0.8753	13.29	15.57
qwen2.5-coder:7b	32	How to use Mitsubishi FX-series PLC IL instruction list and the DECO instruction to control a bidirectional red-yellow-green light cycle? Assume input X000, outputs Y000~Y005, and use M1~M16, M100, M101, T1~T6, and D1 to implement phase switching.	LD M8000 ; PLC startup pulse DECO D1 M10 K6 ; Decode D1 to control a 7-state cycle (M10~M16 ON) LD X000 ; When emergency stop input X000 is activated RST D1 ; Reset data register D1 ZRST M10 M16 ; Reset state relays M10~M16 ZRST M100 M101 ; Reset red light control relays M100~M101 LD M10 ; Start green light timing relay M10 AND M1 ; When M1 condition is true MOV K1 D1 ; Write K1 to D1 to switch t…	[Part One] - Mitsubishi FX3U/FX3UC IL Instruction List Code ``` LD X000 ; Load input X000 into the accumulator (accumulator is used for operations) AND M1 ; Perform an AND operation between the accumulator and M1, result stored in accumulator OUT Y000 ; Output the content of the accumulator to output Y000 AND M2 ; Perform an AND operation between the accumulator and M2, result stored in accumulat…	```il LD M8000 ; PLC startup pulse DECO D1 M10 K6 ; Decode D1 to control a 7-state cycle (M10~M16 ON) LD X000 ; When emergency stop input X000 is activated RST D1 ; Reset data register D1 ZRST M10 M16 ; Reset state relays M10~M16 ZRST M100 M101 ; Reset red light control relays M100~M101 LD M10 ; Start green light timing relay M10 AND M1 ; When M1 condition is true MOV K1 D1 ; Write K1 to D1 to sw…	[34]	[1.0]	0.3277	0.9909	0.0107	0.7853	0.097	0.8869	14.64	15.72
qwen2.5-coder:7b	33	How to use Mitsubishi FX-series PLC IL instruction list and the DECO instruction to control a bidirectional red-yellow-green light cycle? Assume input X000, outputs Y000~Y005, and use M1~M16, M100, M101, T1~T6, and D1 to implement phase switching.	LD M8000 ; PLC startup pulse DECO D1 M10 K6 ; Decode D1 to control a 7-state cycle (M10~M16 ON) LD X000 ; When emergency stop input X000 is activated RST D1 ; Reset data register D1 ZRST M10 M16 ; Reset state relays M10~M16 ZRST M100 M101 ; Reset red light control relays M100~M101 LD M10 ; Start green light timing relay M10 AND M1 ; When M1 condition is true MOV K1 D1 ; Write K1 to D1 to switch t…	[Part One] - Mitsubishi FX3U/FX3UC IL Instruction List Code ```IL LD X000 ; Load the status of input X000 into the accumulator. LD Y000 ; Load the status of output Y000 into the accumulator. AND M100 ; Perform an AND operation between the accumulator and M100. AND M101 ; Perform an AND operation between the accumulator and M101. OR M100 ; Perform an OR operation between the accumulator and M100. …	```IL LD M8000 ; PLC startup pulse DECO D1 M10 K6 ; Decode D1 to control a 7-state cycle (M10~M16 ON) LD X000 ; When emergency stop input X000 is activated RST D1 ; Reset data register D1 ZRST M10 M16 ; Reset state relays M10~M16 ZRST M100 M101 ; Reset red light control relays M100~M101 LD M10 ; Start green light timing relay M10 AND M1 ; When M1 condition is true MOV K1 D1 ; Write K1 to D1 to sw…	[34]	[1.0]	0.3768	0.9906	0.0108	0.7839	0.0799	0.8824	14.83	15.66
qwen2.5-coder:7b	34	How to use Mitsubishi FX-series PLC IL instruction list and the DECO instruction to control a bidirectional red-yellow-green light cycle? Assume input X000, outputs Y000~Y005, and use M1~M16, M100, M101, T1~T6, and D1 to implement phase switching.	LD M8000 ; PLC startup pulse DECO D1 M10 K6 ; Decode D1 to control a 7-state cycle (M10~M16 ON) LD X000 ; When emergency stop input X000 is activated RST D1 ; Reset data register D1 ZRST M10 M16 ; Reset state relays M10~M16 ZRST M100 M101 ; Reset red light control relays M100~M101 LD M10 ; Start green light timing relay M10 AND M1 ; When M1 condition is true MOV K1 D1 ; Write K1 to D1 to switch t…	[Part One] - Mitsubishi FX3U/FX3UC IL Instruction List Code ```il // Initialize the program LD M100 // Load bit M100 into the accumulator AND M101 // AND with bit M101, result in accumulator LD M1 // Load bit M1 into the accumulator OR M100 // OR with bit M100, result in accumulator LD M101 // Load bit M101 into the accumulator OR M1 // OR with bit M1, result in accumulator // Control logic for t…	[Part One] - Mitsubishi FX3U/FX3UC IL Instruction List Code ```il LD M8000 ; PLC startup pulse DECO D1 M10 K6 ; Decode D1 to control a 7-state cycle (M10~M16 ON) LD X000 ; When emergency stop input X000 is activated RST D1 ; Reset data register D1 ZRST M10 M16 ; Reset state relays M10~M16 ZRST M100 M101 ; Reset red light control relays M100~M101 LD M10 ; Start green light timing relay M10 AND M1 …	[35]	[1.0]	0.4455	0.9033	0.0127	0.8103	0.1071	0.9037	13.24	15.94
qwen2.5-coder:7b	35	How to use Mitsubishi FX-series PLC IL instruction list and the DECO instruction to control a bidirectional red-yellow-green light cycle? Assume input X000, outputs Y000~Y005, and use M1~M16, M100, M101, T1~T6, and D1 to implement phase switching.	LD M8000 ; PLC startup pulse DECO D1 M10 K6 ; Decode D1 to control a 7-state cycle (M10~M16 ON) LD X000 ; When emergency stop input X000 is activated RST D1 ; Reset data register D1 ZRST M10 M16 ; Reset state relays M10~M16 ZRST M100 M101 ; Reset red light control relays M100~M101 LD M10 ; Start green light timing relay M10 AND M1 ; When M1 condition is true MOV K1 D1 ; Write K1 to D1 to switch t…	[Part One] - Mitsubishi FX3U/FX3UC IL Instruction List Code ``` LD X000 ; Load the value from input X000 into the accumulator. AND #01 ; AND the accumulator with the decimal value 01 (binary 0001). This checks if the least significant bit of X000 is 1. LD M1 ; Load the value from bit M1 into the accumulator. OR A ; OR the accumulator with itself. This does not change the value since A is already …	### Part One - Mitsubishi FX3U/FX3UC IL Instruction List Code ```il LD M8000 ; PLC startup pulse DECO D1 M10 K6 ; Decode D1 to control a 7-state cycle (M10~M16 ON) LD X000 ; When emergency stop input X000 is activated RST D1 ; Reset data register D1 ZRST M10 M16 ; Reset state relays M10~M16 ZRST M100 M101 ; Reset red light control relays M100~M101 LD M10 ; Start green light timing relay M10 AND M…	[34]	[1.0]	0.2845	0.912	0.0045	0.8029	0.0633	0.8982	14.76	15.63
qwen2.5-coder:7b	36	How to use Mitsubishi FX-series PLC IL instruction list and the DECO instruction to control a bidirectional red-yellow-green light cycle? Assume input X000, outputs Y000~Y005, and use M1~M16, M100, M101, T1~T6, and D1 to implement phase switching.	LD M8000 ; PLC startup pulse DECO D1 M10 K6 ; Decode D1 to control a 7-state cycle (M10~M16 ON) LD X000 ; When emergency stop input X000 is activated RST D1 ; Reset data register D1 ZRST M10 M16 ; Reset state relays M10~M16 ZRST M100 M101 ; Reset red light control relays M100~M101 LD M10 ; Start green light timing relay M10 AND M1 ; When M1 condition is true MOV K1 D1 ; Write K1 to D1 to switch t…	[Part One] - Mitsubishi FX3U/FX3UC IL Instruction List Code ``` LD X000 ; Load the status of input X000 into the accumulator AND M100 ; Perform a logical AND operation between the accumulator and bit M100 LD A ; Load the value from the accumulator into register A MOV M101, A ; Move the value from register A to bit M101 LD X000 ; Load the status of input X000 into the accumulator AND M101 ; Perfor…	[Part One] - Mitsubishi FX3U/FX3UC IL Instruction List Code ```plaintext LD M8000 ; PLC startup pulse DECO D1 M10 K6 ; Decode D1 to control a 7-state cycle (M10~M16 ON) LD X000 ; When emergency stop input X000 is activated RST D1 ; Reset data register D1 ZRST M10 M16 ; Reset state relays M10~M16 ZRST M100 M101 ; Reset red light control relays M100~M101 LD M10 ; Start green light timing relay M10 …	[34]	[1.0]	0.478	0.902	0.0098	0.7996	0.0996	0.8959	14.59	15.67
qwen2.5-coder:7b	37	How to use Mitsubishi FX-series PLC IL instruction list and the DECO instruction to control a bidirectional red-yellow-green light cycle? Assume input X000, outputs Y000~Y005, and use M1~M16, M100, M101, T1~T6, and D1 to implement phase switching.	LD M8000 ; PLC startup pulse DECO D1 M10 K6 ; Decode D1 to control a 7-state cycle (M10~M16 ON) LD X000 ; When emergency stop input X000 is activated RST D1 ; Reset data register D1 ZRST M10 M16 ; Reset state relays M10~M16 ZRST M100 M101 ; Reset red light control relays M100~M101 LD M10 ; Start green light timing relay M10 AND M1 ; When M1 condition is true MOV K1 D1 ; Write K1 to D1 to switch t…	[Part One] - Mitsubishi FX3U/FX3UC IL Instruction List Code ```IL LD X000 ; Load the status of input X000 into the accumulator. AND M100 ; Perform a logical AND between the accumulator and M100. M100 acts as a phase selector. OUT Y000 ; If the result is non-zero, set Y000 to ON (Red light). LD X000 ; Load the status of input X000 into the accumulator again. AND M101 ; Perform a logical AND betwee…	```plaintext [Part One] - Mitsubishi FX3U/FX3UC IL Instruction List Code Write the complete IL program with line-by-line English comments. LD M8000 ; PLC startup pulse DECO D1 M10 K6 ; Decode D1 to control a 7-state cycle (M10~M16 ON) LD X000 ; When emergency stop input X000 is activated RST D1 ; Reset data register D1 ZRST M10 M16 ; Reset state relays M10~M16 ZRST M100 M101 ; Reset red light con…	[34]	[1.0]	0.5769	0.8237	0.0118	0.7485	0.1263	0.8631	14.95	15.5
qwen2.5-coder:7b	38	How to use Mitsubishi FX-series PLC IL instruction list and the DECO instruction to control a bidirectional red-yellow-green light cycle? Assume input X000, outputs Y000~Y005, and use M1~M16, M100, M101, T1~T6, and D1 to implement phase switching.	LD M8000 ; PLC startup pulse DECO D1 M10 K6 ; Decode D1 to control a 7-state cycle (M10~M16 ON) LD X000 ; When emergency stop input X000 is activated RST D1 ; Reset data register D1 ZRST M10 M16 ; Reset state relays M10~M16 ZRST M100 M101 ; Reset red light control relays M100~M101 LD M10 ; Start green light timing relay M10 AND M1 ; When M1 condition is true MOV K1 D1 ; Write K1 to D1 to switch t…	[Part One] - Mitsubishi FX3U/FX3UC IL Instruction List Code ```il ; Define the main program block LD X000 ; Load the input X000 into the accumulator AND M1 ; Perform a logical AND with M1 (start signal) JMP (M100) ; Jump to the label "START" if M1 is ON ; Define the main control loop START: LD M101 ; Load the status of M101 (current light phase) CMP M101, 0 ; Compare M101 with 0 JMP (M101, [0, 1,…	```plaintext LD M8000 ; PLC startup pulse DECO D1 M10 K6 ; Decode D1 to control a 7-state cycle (M10~M16 ON) LD X000 ; When emergency stop input X000 is activated RST D1 ; Reset data register D1 ZRST M10 M16 ; Reset state relays M10~M16 ZRST M100 M101 ; Reset red light control relays M100~M101 LD M10 ; Start green light timing relay M10 AND M1 ; When M1 condition is true MOV K1 D1 ; Write K1 to D…	[34]	[1.0]	0.6538	0.9881	0.0137	0.8001	0.1328	0.8936	13.41	15.89
qwen2.5-coder:7b	39	How to use Mitsubishi FX-series PLC IL instruction list and the DECO instruction to control a bidirectional red-yellow-green light cycle? Assume input X000, outputs Y000~Y005, and use M1~M16, M100, M101, T1~T6, and D1 to implement phase switching.	LD M8000 ; PLC startup pulse DECO D1 M10 K6 ; Decode D1 to control a 7-state cycle (M10~M16 ON) LD X000 ; When emergency stop input X000 is activated RST D1 ; Reset data register D1 ZRST M10 M16 ; Reset state relays M10~M16 ZRST M100 M101 ; Reset red light control relays M100~M101 LD M10 ; Start green light timing relay M10 AND M1 ; When M1 condition is true MOV K1 D1 ; Write K1 to D1 to switch t…	### Part One: Mitsubishi FX3U/FX3UC IL Instruction List Code ```plaintext LD X000 AND M1 OUT Y000 ; Output Red Light AND M100 OUT Y001 ; Output Yellow Light AND M101 OUT Y002 ; Output Green Light LD M16 OUT Y003 ; Output Phase 1 AND M1 OUT Y004 ; Output Phase 2 AND M100 OUT Y005 ; Output Phase 3 LD T1 OUT M1 ; Set timer T1 for red light LD T2 OUT M100 ; Set timer T2 for yellow light LD T3 OUT M10…	**[Part One] - Mitsubishi FX3U/FX3UC IL Instruction List Code** ```il LD M8000 ; PLC startup pulse DECO D1 M10 K6 ; Decode D1 to control a 7-state cycle (M10~M16 ON) LD X000 ; When emergency stop input X000 is activated RST D1 ; Reset data register D1 ZRST M10 M16 ; Reset state relays M10~M16 ZRST M100 M101 ; Reset red light control relays M100~M101 LD M10 ; Start green light timing relay M10 AND…	[34]	[1.0]	0.6942	0.9056	0.014	0.8088	0.1491	0.9018	14.87	16.21
qwen2.5-coder:7b	40	How to use Mitsubishi FX-series PLC IL instruction list to design a bidirectional traffic light control logic? Assume both North-South and East-West directions have green, yellow, and red light cycles, and there is a 2-second blinking warning before the green light ends.	LD X000 // Start button OR M0 ANI X001 // Stop button OUT M0 // System start flag LD M0 ANI T7 // Ensure not yet reached final timer OUT T0 K150 // T0 = 15.0 sec ANI T0 OUT M1 // M1 = North-South green phase LD T0 OUT T1 K20 // T1 = 2 sec ANI T1 OUT M2 // M2 = North-South green blinking phase LD T1 OUT T2 K40 // T2 = 4.0 sec ANI T2 OUT M3 // M3 = North-South yellow phase LD T2 OUT T3 K40 // T3 = …	### Part One - Mitsubishi FX3U/FX3UC IL Instruction List Code ```il ; Define the main program block LD I0.0 ; Load the start signal from input I0.0 OUT Q0.0 ; Output to the North-South green light OUT Q0.1 ; Output to the East-West green light LD T0 ; Load timer T0 SET T0, 30000 ; Set timer T0 for 30 seconds (30000 milliseconds) CALL NS_green ; Call the North-South green light subroutine CALL EW_…	Here is the complete IL program with line-by-line English comments: ```il LD X000 // Load the start button input OR M0 // Perform OR operation with M0 (system start flag) ANI X001 // Perform AND operation with the stop button input OUT M0 // Output the result to M0 (system start flag) LD M0 // Load the system start flag ANI T7 // Perform AND operation with timer T7 OUT T0 K140 // Set timer T0 to …	[43]	[1.0]	0.5167	0.7236	0.031	0.1055	0.201	0.5191	15.27	15.65
qwen2.5-coder:7b	41	How to use Mitsubishi FX-series PLC IL instruction list to design a bidirectional traffic light control logic? Assume both North-South and East-West directions have green, yellow, and red light cycles, and there is a 2-second blinking warning before the green light ends.	LD X000 // Start button OR M0 ANI X001 // Stop button OUT M0 // System start flag LD M0 ANI T7 // Ensure not yet reached final timer OUT T0 K90 // T0 = 9.0 sec ANI T0 OUT M1 // M1 = North-South green phase LD T0 OUT T1 K20 // T1 = 2 sec ANI T1 OUT M2 // M2 = North-South green blinking phase LD T1 OUT T2 K50 // T2 = 5.0 sec ANI T2 OUT M3 // M3 = North-South yellow phase LD T2 OUT T3 K30 // T3 = 3.…	### Part One: Mitsubishi FX3U/FX3UC IL Instruction List Code ```il ; Initialize the program LD 0 ; Load 0 into the accumulator MV 0 ; Move accumulator to the next variable (e.g., T0) ; Set up timers and counters LD T1 ; Load Timer T1 into the accumulator MV 3000 ; Move 3000 (3 seconds) into T1 (Green light duration for North-South and East-West) LD T2 ; Load Timer T2 into the accumulator MV 1000 …	```plaintext LD X000 // Start button OR M0 ANI X001 // Stop button OUT M0 // System start flag LD M0 ANI T7 // Ensure not yet reached final timer OUT T0 K150 // T0 = 15.0 sec ANI T0 OUT M1 // M1 = North-South green phase LD T0 OUT T1 K20 // T1 = 2 sec ANI T1 OUT M2 // M2 = North-South green blinking phase LD T1 OUT T2 K40 // T2 = 4.0 sec ANI T2 OUT M3 // M3 = North-South yellow phase LD T2 OUT T3…	[40]	[1.0]	0.56	0.9792	0.002	0.4357	0.1569	0.606	15.01	12.91
qwen2.5-coder:7b	42	How to use Mitsubishi FX-series PLC IL instruction list to design a bidirectional traffic light control logic? Assume both North-South and East-West directions have green, yellow, and red light cycles, and there is a 2-second blinking warning before the green light ends.	LD X000 // Start button OR M0 ANI X001 // Stop button OUT M0 // System start flag LD M0 ANI T7 // Ensure not yet reached final timer OUT T0 K170 // T0 = 17.0 sec ANI T0 OUT M1 // M1 = North-South green phase LD T0 OUT T1 K20 // T1 = 2 sec ANI T1 OUT M2 // M2 = North-South green blinking phase LD T1 OUT T2 K40 // T2 = 4.0 sec ANI T2 OUT M3 // M3 = North-South yellow phase LD T2 OUT T3 K10 // T3 = …	### Part One: Mitsubishi FX3U/FX3UC IL Instruction List Code ```il // Define the input/output addresses // North-South Inputs I0.0 := Start NS Green I0.1 := Start NS Yellow I0.2 := Start NS Red I0.3 := NS Red Button Pressed I0.4 := NS Yellow Button Pressed I0.5 := NS Green Button Pressed // North-South Outputs Q0.0 := NS Green Light Q0.1 := NS Yellow Light Q0.2 := NS Red Light // East-West Inputs…	[Part One] - Mitsubishi FX3U/FX3UC IL Instruction List Code ```il LD X000 // Load start button status into accumulator OR M0 // OR with M0 to set M0 if start button is pressed ANI X001 // AND with stop button to clear M0 if stop button is pressed OUT M0 // Output M0 to control system start flag LD M0 ANI T7 // Ensure not yet reached final timer OUT T0 K150 // T0 = 15.0 sec ANI T0 OUT M1 // M1 = N…	[40]	[1.0]	0.5714	0.8095	0.0042	0.4261	0.1335	0.6076	14.99	15.6
qwen2.5-coder:7b	43	How to use Mitsubishi FX-series PLC IL instruction list to design a bidirectional traffic light control logic? Assume both North-South and East-West directions have green, yellow, and red light cycles, and there is a 2-second blinking warning before the green light ends.	LD X000 // Start button OR M0 ANI X001 // Stop button OUT M0 // System start flag LD M0 ANI T7 // Ensure not yet reached final timer OUT T0 K140 // T0 = 14.0 sec ANI T0 OUT M1 // M1 = North-South green phase LD T0 OUT T1 K20 // T1 = 2 sec ANI T1 OUT M2 // M2 = North-South green blinking phase LD T1 OUT T2 K30 // T2 = 3.0 sec ANI T2 OUT M3 // M3 = North-South yellow phase LD T2 OUT T3 K10 // T3 = …	[Part One] - Mitsubishi FX3U/FX3UC IL Instruction List Code ``` LD (0) // Load data from memory location 0 into accumulator (ACC) AND (1) // Perform bitwise AND operation between ACC and data from memory location 1 JZ (2) // If the result is zero, jump to instruction at memory location 2 LD (3) // Load data from memory location 3 into ACC OR (4) // Perform bitwise OR operation between ACC and dat…	[Part One] - Mitsubishi FX3U/FX3UC IL Instruction List Code ```il LD X000 // Load the start button status into the accumulator OR M0 // Logical OR with M0 (system start flag) ANI X001 // AND with the stop button status to ensure it is not pressed OUT M0 // Output the result to M0 to set the system start flag LD M0 // Load the system start flag into the accumulator ANI T7 // AND with timer T7 to e…	[40]	[1.0]	0.2769	0.6921	0.0018	0.1391	0.0723	0.4834	9.68	10.82
qwen2.5-coder:7b	44	How to use Mitsubishi FX-series PLC IL instruction list to design a bidirectional traffic light control logic? Assume both North-South and East-West directions have green, yellow, and red light cycles, and there is a 2-second blinking warning before the green light ends.	LD X000 // Start button OR M0 ANI X001 // Stop button OUT M0 // System start flag LD M0 ANI T7 // Ensure not yet reached final timer OUT T0 K200 // T0 = 20.0 sec ANI T0 OUT M1 // M1 = North-South green phase LD T0 OUT T1 K20 // T1 = 2 sec ANI T1 OUT M2 // M2 = North-South green blinking phase LD T1 OUT T2 K40 // T2 = 4.0 sec ANI T2 OUT M3 // M3 = North-South yellow phase LD T2 OUT T3 K20 // T3 = …	[Part One] - Mitsubishi FX3U/FX3UC IL Instruction List Code ```il // Initialize Variables LD 0, D0 // Load value 0 into D0 (used for counter) LD 0, D1 // Load value 0 into D1 (used for counter) // Main Loop MCR 0 // Main control relay LD MCR, X0 // Enable the main control relay // North-South Green Light LD T0, D0 // Transfer the value from D0 to T0 (counter for green light) SUB 15, T0 // Subtrac…	### Part One: Mitsubishi FX3U/FX3UC IL Instruction List Code ```il LD X000 // Start button OR M0 ANI X001 // Stop button OUT M0 // System start flag LD M0 ANI T7 // Ensure not yet reached final timer OUT T0 K150 // T0 = 15.0 sec ANI T0 OUT M1 // M1 = North-South green phase LD T0 OUT T1 K20 // T1 = 2 sec ANI T1 OUT M2 // M2 = North-South green blinking phase LD T1 OUT T2 K40 // T2 = 4.0 sec ANI T…	[40]	[1.0]	0.5204	0.8458	0.0056	0.4523	0.1255	0.6309	12.5	13.12
qwen2.5-coder:7b	45	How to use Mitsubishi FX-series PLC IL instruction list to design a bidirectional traffic light control logic? Assume both North-South and East-West directions have green, yellow, and red light cycles, and there is a 2-second blinking warning before the green light ends.	LD X000 // Start button OR M0 ANI X001 // Stop button OUT M0 // System start flag LD M0 ANI T7 // Ensure not yet reached final timer OUT T0 K170 // T0 = 17.0 sec ANI T0 OUT M1 // M1 = North-South green phase LD T0 OUT T1 K20 // T1 = 2 sec ANI T1 OUT M2 // M2 = North-South green blinking phase LD T1 OUT T2 K50 // T2 = 5.0 sec ANI T2 OUT M3 // M3 = North-South yellow phase LD T2 OUT T3 K40 // T3 = …	### Part One - Mitsubishi FX3U/FX3UC IL Instruction List Code Below is a sample IL program for a bidirectional traffic light control logic. The program assumes the following inputs and outputs: - Inputs: - North-South Traffic Signal Buttons (NS_BUTTON) - East-West Traffic Signal Buttons (EW_BUTTON) - Emergency Stop Button (EMERGENCY_STOP) - Outputs: - North-South Green Light (NS_GREEN) - North-So…	Certainly! Below is the complete IL program for a bidirectional traffic light control logic using the Mitsubishi FX-series PLC, including line-by-line English comments. ### Part One: Mitsubishi FX3U/FX3UC IL Instruction List Code ```plaintext LD X000 // Load the start button status into the accumulator OR M0 // OR with system start flag M0 ANI X001 // AND with the stop button status to check if s…	[40]	[1.0]	0.4602	0.5605	0.0024	0.4413	0.1548	0.6366	13.18	10.98
qwen2.5-coder:7b	46	How to use Mitsubishi FX-series PLC IL instruction list to design a bidirectional traffic light control logic? Assume both North-South and East-West directions have green, yellow, and red light cycles, and there is a 2-second blinking warning before the green light ends.	LD X000 // Start button OR M0 ANI X001 // Stop button OUT M0 // System start flag LD M0 ANI T7 // Ensure not yet reached final timer OUT T0 K240 // T0 = 24.0 sec ANI T0 OUT M1 // M1 = North-South green phase LD T0 OUT T1 K20 // T1 = 2 sec ANI T1 OUT M2 // M2 = North-South green blinking phase LD T1 OUT T2 K40 // T2 = 4.0 sec ANI T2 OUT M3 // M3 = North-South yellow phase LD T2 OUT T3 K20 // T3 = …	[Part One] - Mitsubishi FX3U/FX3UC IL Instruction List Code ```il LD X0 ; Load the status of the North-South traffic light AND 0x1 ; Check if the North-South traffic light is set to green JUMP IF 0 NS_Green ; If green, jump to NS_Green label LD X0 ; Load the status of the North-South traffic light AND 0x2 ; Check if the North-South traffic light is set to yellow JUMP IF 0 NS_Yellow ; If yellow, j…	[Part One] - Mitsubishi FX3U/FX3UC IL Instruction List Code ``` LD X000 // LD: Load input X000, which is the start button OR M0 // OR: Logical OR with M0, which is the system start flag ANI X001 // ANI: AND with X001, which is the stop button OUT M0 // OUT: Output to M0 to set the system start flag LD M0 // LD: Load system start flag ANI T7 // ANI: AND with T7, which is a timer to ensure not yet …	[40]	[1.0]	0.5213	0.7073	0.0075	0.1806	0.1215	0.4858	14.83	9.9
qwen2.5-coder:7b	47	How to use Mitsubishi FX-series PLC IL instruction list to design a bidirectional traffic light control logic? Assume both North-South and East-West directions have green, yellow, and red light cycles, and there is a 2-second blinking warning before the green light ends.	LD X000 // Start button OR M0 ANI X001 // Stop button OUT M0 // System start flag LD M0 ANI T7 // Ensure not yet reached final timer OUT T0 K180 // T0 = 18.0 sec ANI T0 OUT M1 // M1 = North-South green phase LD T0 OUT T1 K20 // T1 = 2 sec ANI T1 OUT M2 // M2 = North-South green blinking phase LD T1 OUT T2 K40 // T2 = 4.0 sec ANI T2 OUT M3 // M3 = North-South yellow phase LD T2 OUT T3 K30 // T3 = …	### Part One: Mitsubishi FX3U/FX3UC IL Instruction List Code ```il ; Initialize Variables LD 0 MOV R0, 0 ; R0 will store the current state (0 = Red, 1 = Yellow, 2 = Green, 3 = Blinking) MOV R1, 0 ; R1 will store the direction (0 = North-South, 1 = East-West) ; Main Loop IN R2, I0.0 ; Read input for North-South direction green light (active low) IN R3, I0.1 ; Read input for East-West direction gre…	### Part One - Mitsubishi FX3U/FX3UC IL Instruction List Code ```il LD X000 // Start button OR M0 ANI X001 // Stop button OUT M0 // System start flag LD M0 ANI T7 // Ensure not yet reached final timer OUT T0 K150 // T0 = 15.0 sec ANI T0 OUT M1 // M1 = North-South green phase LD T0 OUT T1 K20 // T1 = 2 sec ANI T1 OUT M2 // M2 = North-South green blinking phase LD T1 OUT T2 K40 // T2 = 4.0 sec ANI …	[40]	[1.0]	0.5905	0.8416	0.0025	0.505	0.1275	0.6758	13.66	11.62
qwen2.5-coder:7b	48	How to use Mitsubishi FX-series PLC IL instruction list to design a bidirectional traffic light control logic? Assume both North-South and East-West directions have green, yellow, and red light cycles, and there is a 2-second blinking warning before the green light ends.	LD X000 // Start button OR M0 ANI X001 // Stop button OUT M0 // System start flag LD M0 ANI T7 // Ensure not yet reached final timer OUT T0 K60 // T0 = 6.0 sec ANI T0 OUT M1 // M1 = North-South green phase LD T0 OUT T1 K20 // T1 = 2 sec ANI T1 OUT M2 // M2 = North-South green blinking phase LD T1 OUT T2 K50 // T2 = 5.0 sec ANI T2 OUT M3 // M3 = North-South yellow phase LD T2 OUT T3 K40 // T3 = 4.…	### Part One - Mitsubishi FX3U/FX3UC IL Instruction List Code ```il LD A, 0 ; Initialize accumulator A to 0 LD B, 0 ; Initialize accumulator B to 0 LD C, 0 ; Initialize accumulator C to 0 LD D, 0 ; Initialize accumulator D to 0 LD E, 0 ; Initialize accumulator E to 0 LD H, 0 ; Initialize accumulator H to 0 ; Set initial state for traffic lights LD X0, 0 ; North-South Red LD X1, 0 ; North-South Ye…	[Part One] - Mitsubishi FX3U/FX3UC IL Instruction List Code ```plaintext LD X000 // Load the start button status into the accumulator OR M0 // Perform an OR operation with the system start flag ANI X001 // AND the accumulator with the stop button status OUT M0 // Output the result to the system start flag LD M0 // Load the system start flag into the accumulator ANI T7 // AND with the timer T7 to …	[40]	[1.0]	0.5204	0.6705	0.0008	0.1727	0.1529	0.5205	10.59	11.42
qwen2.5-coder:7b	49	How to use Mitsubishi FX-series PLC IL instruction list to design a bidirectional traffic light control logic? Assume both North-South and East-West directions have green, yellow, and red light cycles, and there is a 2-second blinking warning before the green light ends.	LD X000 // Start button OR M0 ANI X001 // Stop button OUT M0 // System start flag LD M0 ANI T7 // Ensure not yet reached final timer OUT T0 K130 // T0 = 13.0 sec ANI T0 OUT M1 // M1 = North-South green phase LD T0 OUT T1 K20 // T1 = 2 sec ANI T1 OUT M2 // M2 = North-South green blinking phase LD T1 OUT T2 K40 // T2 = 4.0 sec ANI T2 OUT M3 // M3 = North-South yellow phase LD T2 OUT T3 K50 // T3 = …	[Part One] - Mitsubishi FX3U/FX3UC IL Instruction List Code ```IL LD T0 ; Load Timer T0 AND T1 ; AND with Timer T1 OR T2 ; OR with Timer T2 AND T3 ; AND with Timer T3 OR T4 ; OR with Timer T4 LD T5 ; Load Timer T5 AND T6 ; AND with Timer T6 OR T7 ; OR with Timer T7 AND T8 ; AND with Timer T8 OR T9 ; OR with Timer T9 LD T10 ; Load Timer T10 AND T11 ; AND with Timer T11 OR T12 ; OR with Timer T12 A…	[Part One] - Mitsubishi FX3U/FX3UC IL Instruction List Code ``` LD X000 // Start button OR M0 ANI X001 // Stop button OUT M0 // System start flag LD M0 ANI T7 // Ensure not yet reached final timer OUT T0 K150 // T0 = 15.0 sec ANI T0 OUT M1 // M1 = North-South green phase LD T0 OUT T1 K20 // T1 = 2 sec ANI T1 OUT M2 // M2 = North-South green blinking phase LD T1 OUT T2 K40 // T2 = 4.0 sec ANI T2 O…	[40]	[1.0]	0.4855	0.8356	0.0017	0.468	0.097	0.6407	14.83	9.88
qwen2.5-coder:7b	50	Please write a traffic light control program for a crossroad using Mitsubishi FX-series PLC IL instruction list. The system is started by X0 and stopped by X1. Both North-South and East-West directions have green lights (with blinking before end), yellow lights, and red lights, switching alternately in a periodic cycle.	LD X000 // Start button OR M0 ANI X001 // Stop button OUT M0 // System start flag // Stage 1: N-S Green LD M0 ANI T7 // Ensure final timer not reached OUT T0 K120 // T0 = 12.0 sec (N-S Green) ANI T0 OUT M1 // M1 = N-S Green Phase // N-S Green Blinking Before End LD T0 OUT T1 K20 // T1 = 2 sec (blinking time) ANI T1 OUT M2 // M2 = N-S Green Blinking Phase // Stage 2: N-S Yellow LD T1 OUT T2 K50 //…	[Part One] - Mitsubishi FX3U/FX3UC IL Instruction List Code ```IL ; Traffic Light Control Program for Crossroad using Mitsubishi FX3U/FX3UC IL LD X0 ; Load input X0 into the accumulator. If X0 is on, start the traffic light system. AND Y0 ; AND with Y0 to check if the start signal is received. BRN START ; If the start signal is not received, branch to the START label. LD X1 ; Load input X1 into t…	[Part One] - Mitsubishi FX3U/FX3UC IL Instruction List Code ```il LD X000 // Start button OR M0 ANI X001 // Stop button OUT M0 // System start flag // Stage 1: N-S Green LD M0 ANI T7 // Ensure final timer not reached OUT T0 K140 // T0 = 14.0 sec (N-S Green) ANI T0 OUT M1 // M1 = N-S Green Phase // N-S Green Blinking Before End LD T0 OUT T1 K20 // T1 = 2 sec (blinking time) ANI T1 OUT M2 // M2 = N…	[52]	[1.0]	0.4924	0.832	0.0029	0.5594	0.0915	0.7061	11.26	12.5
qwen2.5-coder:7b	51	Please write a traffic light control program for a crossroad using Mitsubishi FX-series PLC IL instruction list. The system is started by X0 and stopped by X1. Both North-South and East-West directions have green lights (with blinking before end), yellow lights, and red lights, switching alternately in a periodic cycle.	LD X000 // Start button OR M0 ANI X001 // Stop button OUT M0 // System start flag // Stage 1: N-S Green LD M0 ANI T7 // Ensure final timer not reached OUT T0 K210 // T0 = 21.0 sec (N-S Green) ANI T0 OUT M1 // M1 = N-S Green Phase // N-S Green Blinking Before End LD T0 OUT T1 K20 // T1 = 2 sec (blinking time) ANI T1 OUT M2 // M2 = N-S Green Blinking Phase // Stage 2: N-S Yellow LD T1 OUT T2 K30 //…	### Part One: Mitsubishi FX3U/FX3UC IL Instruction List Code Below is the complete IL program for controlling a traffic light system using a Mitsubishi FX3U or FX3UC PLC. Each instruction is followed by a line-by-line English comment explaining its purpose. ```il LD X0 ; Load input X0 (Start Button) AND Y0 ; AND with output Y0 (Traffic Light Control) OUT Y0 ; Output to Y0 (Traffic Light Control) …	[Part One] - Mitsubishi FX3U/FX3UC IL Instruction List Code ```il LD X000 // Start button OR M0 ANI X001 // Stop button OUT M0 // System start flag // Stage 1: N-S Green LD M0 ANI T7 // Ensure final timer not reached OUT T0 K140 // T0 = 14.0 sec (N-S Green) ANI T0 OUT M1 // M1 = N-S Green Phase // N-S Green Blinking Before End LD T0 OUT T1 K20 // T1 = 2 sec (blinking time) ANI T1 OUT M2 // M2 = N…	[52]	[1.0]	0.4704	0.8276	0.0049	0.5497	0.119	0.7099	12.39	10.61
qwen2.5-coder:7b	52	Please write a traffic light control program for a crossroad using Mitsubishi FX-series PLC IL instruction list. The system is started by X0 and stopped by X1. Both North-South and East-West directions have green lights (with blinking before end), yellow lights, and red lights, switching alternately in a periodic cycle.	LD X000 // Start button OR M0 ANI X001 // Stop button OUT M0 // System start flag // Stage 1: N-S Green LD M0 ANI T7 // Ensure final timer not reached OUT T0 K140 // T0 = 14.0 sec (N-S Green) ANI T0 OUT M1 // M1 = N-S Green Phase // N-S Green Blinking Before End LD T0 OUT T1 K20 // T1 = 2 sec (blinking time) ANI T1 OUT M2 // M2 = N-S Green Blinking Phase // Stage 2: N-S Yellow LD T1 OUT T2 K50 //…	### Part One: Mitsubishi FX3U/FX3UC IL Instruction List Code ```il LD X0 ; Load bit X0 into A (start signal) JG START ; Jump to START if A is true (X0 is ON) END ; End the program if X0 is OFF START: LD X1 ; Load bit X1 into A (stop signal) JG STOP ; Jump to STOP if A is true (X1 is ON) ; North-South Green Light LD T10 ; Load timer T10 into A (green light duration) JG GREEN_NS ; Jump to GREEN_NS …	```plaintext LD X000 // Start button OR M0 ANI X001 // Stop button OUT M0 // System start flag // Stage 1: N-S Green LD M0 ANI T7 // Ensure final timer not reached OUT T0 K200 // T0 = 20.0 sec (N-S Green) ANI T0 OUT M1 // M1 = N-S Green Phase // N-S Green Blinking Before End LD T0 OUT T1 K20 // T1 = 2 sec (blinking time) ANI T1 OUT M2 // M2 = N-S Green Blinking Phase // Stage 2: N-S Yellow LD T1 …	[55]	[1.0]	0.5634	0.9788	0.0063	0.5586	0.129	0.7131	14.68	11.0
qwen2.5-coder:7b	53	Please write a traffic light control program for a crossroad using Mitsubishi FX-series PLC IL instruction list. The system is started by X0 and stopped by X1. Both North-South and East-West directions have green lights (with blinking before end), yellow lights, and red lights, switching alternately in a periodic cycle.	LD X000 // Start button OR M0 ANI X001 // Stop button OUT M0 // System start flag // Stage 1: N-S Green LD M0 ANI T7 // Ensure final timer not reached OUT T0 K180 // T0 = 18.0 sec (N-S Green) ANI T0 OUT M1 // M1 = N-S Green Phase // N-S Green Blinking Before End LD T0 OUT T1 K20 // T1 = 2 sec (blinking time) ANI T1 OUT M2 // M2 = N-S Green Blinking Phase // Stage 2: N-S Yellow LD T1 OUT T2 K40 //…	[Part One] - Mitsubishi FX3U/FX3UC IL Instruction List Code ``` LD X0 ; Load the status of start button X0 into the accumulator OR X1 ; OR the status of stop button X1 with the accumulator JZ STOP ; If the result is zero (both buttons are not pressed), jump to STOP LD T20 ; Load the time counter T20 into the accumulator LD T20 ; Load the time counter T20 into the accumulator AND D50 ; AND the acc…	```plaintext LD X000 // Start button OR M0 ANI X001 // Stop button OUT M0 // System start flag // Stage 1: N-S Green LD M0 ANI T7 // Ensure final timer not reached OUT T0 K140 // T0 = 14.0 sec (N-S Green) ANI T0 OUT M1 // M1 = N-S Green Phase // N-S Green Blinking Before End LD T0 OUT T1 K20 // T1 = 2 sec (blinking time) ANI T1 OUT M2 // M2 = N-S Green Blinking Phase // Stage 2: N-S Yellow LD T1 …	[52]	[1.0]	0.5643	0.9793	0.0015	0.5431	0.1179	0.7075	11.47	10.6
qwen2.5-coder:7b	54	Please write a traffic light control program for a crossroad using Mitsubishi FX-series PLC IL instruction list. The system is started by X0 and stopped by X1. Both North-South and East-West directions have green lights (with blinking before end), yellow lights, and red lights, switching alternately in a periodic cycle.	LD X000 // Start button OR M0 ANI X001 // Stop button OUT M0 // System start flag // Stage 1: N-S Green LD M0 ANI T7 // Ensure final timer not reached OUT T0 K50 // T0 = 5.0 sec (N-S Green) ANI T0 OUT M1 // M1 = N-S Green Phase // N-S Green Blinking Before End LD T0 OUT T1 K20 // T1 = 2 sec (blinking time) ANI T1 OUT M2 // M2 = N-S Green Blinking Phase // Stage 2: N-S Yellow LD T1 OUT T2 K30 // T…	[Part One] - Mitsubishi FX3U/FX3UC IL Instruction List Code ```il // Program to control traffic lights LD X0 // Load input X0 to M0 to start the traffic light system OR X1 // OR with input X1 to stop the traffic light system LD M0 // Load M0 to M2 to set initial state OUT M2 // Output M2 to Y0, Y1, Y2, Y3 AND X1 // AND with X1 to check if stop button is pressed LD M1 // Load M1 to M2 to reset sta…	### Part One - Mitsubishi FX3U/FX3UC IL Instruction List Code ```il LD X000 // Start button OR M0 ANI X001 // Stop button OUT M0 // System start flag // Stage 1: N-S Green LD M0 ANI T7 // Ensure final timer not reached OUT T0 K140 // T0 = 14.0 sec (N-S Green) ANI T0 OUT M1 // M1 = N-S Green Phase // N-S Green Blinking Before End LD T0 OUT T1 K20 // T1 = 2 sec (blinking time) ANI T1 OUT M2 // M2 =…	[52]	[1.0]	0.4831	0.8418	0.008	0.5697	0.1031	0.7324	8.86	10.67
qwen2.5-coder:7b	55	Please write a traffic light control program for a crossroad using Mitsubishi FX-series PLC IL instruction list. The system is started by X0 and stopped by X1. Both North-South and East-West directions have green lights (with blinking before end), yellow lights, and red lights, switching alternately in a periodic cycle.	LD X000 // Start button OR M0 ANI X001 // Stop button OUT M0 // System start flag // Stage 1: N-S Green LD M0 ANI T7 // Ensure final timer not reached OUT T0 K200 // T0 = 20.0 sec (N-S Green) ANI T0 OUT M1 // M1 = N-S Green Phase // N-S Green Blinking Before End LD T0 OUT T1 K20 // T1 = 2 sec (blinking time) ANI T1 OUT M2 // M2 = N-S Green Blinking Phase // Stage 2: N-S Yellow LD T1 OUT T2 K40 //…	[Part One] - Mitsubishi FX3U/FX3UC IL Instruction List Code ``` LD X0 ; Load the status of X0 into the accumulator (Start signal) AND 1 ; Check if X0 is 1 (Start) BRN 50 ; If X0 is 0, branch to line 50 (Stop condition) ``` This segment loads the status of X0 and checks if it is a start signal. If not, the program will stop. ``` LD X1 ; Load the status of X1 into the accumulator (Stop signal) AND …	Certainly! Below is the complete IL program for a traffic light control system using Mitsubishi FX-series PLC with line-by-line English comments. ### Part One: Mitsubishi FX3U/FX3UC IL Instruction List Code ```il LD X000 // Load the state of start button X000 OR M0 // OR with M0 to ensure the system starts ANI X001 // AND with stop button X001 to check if stopped OUT M0 // Output to M0, which wil…	[52]	[1.0]	0.4728	0.599	0.0008	0.5118	0.1266	0.6957	13.8	12.2
qwen2.5-coder:7b	56	Please write a traffic light control program for a crossroad using Mitsubishi FX-series PLC IL instruction list. The system is started by X0 and stopped by X1. Both North-South and East-West directions have green lights (with blinking before end), yellow lights, and red lights, switching alternately in a periodic cycle.	LD X000 // Start button OR M0 ANI X001 // Stop button OUT M0 // System start flag // Stage 1: N-S Green LD M0 ANI T7 // Ensure final timer not reached OUT T0 K200 // T0 = 20.0 sec (N-S Green) ANI T0 OUT M1 // M1 = N-S Green Phase // N-S Green Blinking Before End LD T0 OUT T1 K20 // T1 = 2 sec (blinking time) ANI T1 OUT M2 // M2 = N-S Green Blinking Phase // Stage 2: N-S Yellow LD T1 OUT T2 K30 //…	### Part One - Mitsubishi FX3U/FX3UC IL Instruction List Code ```plaintext LD X0 ; Load the start signal into accumulator (Acc) AND 100 ; Ensure only bit 0 is checked BRN START ; If bit 0 is not set, branch to STOP ; If bit 0 is set, continue to the START section START: LD 100 ; Set bit 0 in the internal relay (IR) to indicate the system is running LD X0 ; Load the start signal into accumulator (…	[Part One] - Mitsubishi FX3U/FX3UC IL Instruction List Code ``` LD X000 // Start button OR M0 ANI X001 // Stop button OUT M0 // System start flag // Stage 1: N-S Green LD M0 ANI T7 // Ensure final timer not reached OUT T0 K140 // T0 = 14.0 sec (N-S Green) ANI T0 OUT M1 // M1 = N-S Green Phase // N-S Green Blinking Before End LD T0 OUT T1 K20 // T1 = 2 sec (blinking time) ANI T1 OUT M2 // M2 = N-S…	[52]	[1.0]	0.5243	0.8517	0.0016	0.5677	0.0987	0.7222	11.04	10.76
qwen2.5-coder:7b	57	Please write a traffic light control program for a crossroad using Mitsubishi FX-series PLC IL instruction list. The system is started by X0 and stopped by X1. Both North-South and East-West directions have green lights (with blinking before end), yellow lights, and red lights, switching alternately in a periodic cycle.	LD X000 // Start button OR M0 ANI X001 // Stop button OUT M0 // System start flag // Stage 1: N-S Green LD M0 ANI T7 // Ensure final timer not reached OUT T0 K250 // T0 = 25.0 sec (N-S Green) ANI T0 OUT M1 // M1 = N-S Green Phase // N-S Green Blinking Before End LD T0 OUT T1 K20 // T1 = 2 sec (blinking time) ANI T1 OUT M2 // M2 = N-S Green Blinking Phase // Stage 2: N-S Yellow LD T1 OUT T2 K40 //…	### Part One: Mitsubishi FX3U/FX3UC IL Instruction List Code ```il LD X0 ; [1] Load the status of input X0 (Start button) AND T0 ; [2] AND with a timer bit (T0) to check if the system is started OUT T1 ; [3] Output to a timer bit (T1) to start a delay (e.g., 5 seconds) NOP ; [4] No operation (placeholder for delay) OUT M0 ; [5] Output to a contact (M0) to turn on the North-South Green light OUT M…	```il LD X000 // Load the start button state OR M0 // Perform an OR operation with M0 ANI X001 // AND the result with the stop button state OUT M0 // Output the result to M0, which sets the system start flag // Stage 1: N-S Green LD M0 ANI T7 // Check if the final timer T7 has not reached its limit OUT T0 K140 // Set timer T0 for 14.0 seconds (N-S Green) ANI T0 OUT M1 // Set flag M1 to indicate N…	[52]	[1.0]	0.5987	0.8449	0.0029	0.3933	0.1375	0.6703	14.58	12.84
qwen2.5-coder:7b	58	Please write a traffic light control program for a crossroad using Mitsubishi FX-series PLC IL instruction list. The system is started by X0 and stopped by X1. Both North-South and East-West directions have green lights (with blinking before end), yellow lights, and red lights, switching alternately in a periodic cycle.	LD X000 // Start button OR M0 ANI X001 // Stop button OUT M0 // System start flag // Stage 1: N-S Green LD M0 ANI T7 // Ensure final timer not reached OUT T0 K120 // T0 = 12.0 sec (N-S Green) ANI T0 OUT M1 // M1 = N-S Green Phase // N-S Green Blinking Before End LD T0 OUT T1 K20 // T1 = 2 sec (blinking time) ANI T1 OUT M2 // M2 = N-S Green Blinking Phase // Stage 2: N-S Yellow LD T1 OUT T2 K50 //…	Sure, I can help you with that. Below is the complete IL program for controlling a traffic light system using a Mitsubishi FX-series PLC in Instruction List (IL) programming. The system will cycle through green, yellow, and red lights for North-South and East-West directions, and it will be started by X0 and stopped by X1. ### [Part One] - Mitsubishi FX3U/FX3UC IL Instruction List Code ```il LD X…	```plaintext LD X000 // Start button OR M0 ANI X001 // Stop button OUT M0 // System start flag // Stage 1: N-S Green LD M0 ANI T7 // Ensure final timer not reached OUT T0 K140 // T0 = 14.0 sec (N-S Green) ANI T0 OUT M1 // M1 = N-S Green Phase // N-S Green Blinking Before End LD T0 OUT T1 K20 // T1 = 2 sec (blinking time) ANI T1 OUT M2 // M2 = N-S Green Blinking Phase // Stage 2: N-S Yellow LD T1 …	[52]	[1.0]	0.4539	0.9806	0.0021	0.5665	0.1028	0.7239	11.91	11.17
qwen2.5-coder:7b	59	Please write a traffic light control program for a crossroad using Mitsubishi FX-series PLC IL instruction list. The system is started by X0 and stopped by X1. Both North-South and East-West directions have green lights (with blinking before end), yellow lights, and red lights, switching alternately in a periodic cycle.	LD X000 // Start button OR M0 ANI X001 // Stop button OUT M0 // System start flag // Stage 1: N-S Green LD M0 ANI T7 // Ensure final timer not reached OUT T0 K180 // T0 = 18.0 sec (N-S Green) ANI T0 OUT M1 // M1 = N-S Green Phase // N-S Green Blinking Before End LD T0 OUT T1 K20 // T1 = 2 sec (blinking time) ANI T1 OUT M2 // M2 = N-S Green Blinking Phase // Stage 2: N-S Yellow LD T1 OUT T2 K30 //…	### Part One: Mitsubishi FX3U/FX3UC IL Instruction List Code ```il LD X0 ; Load the status of X0 (start button) AND I0 ; AND with the internal start flag (I0) OR I1 ; OR with the internal stop flag (I1) OR I2 ; OR with the internal cycle flag (I2) OUT Y0 ; Output the result to Y0 (start condition) LD X1 ; Load the status of X1 (stop button) AND I1 ; AND with the internal stop flag (I1) OR I0 ; OR…	```plaintext LD X000 // Start button OR M0 ANI X001 // Stop button OUT M0 // System start flag // Stage 1: N-S Green LD M0 ANI T7 // Ensure final timer not reached OUT T0 K140 // T0 = 14.0 sec (N-S Green) ANI T0 OUT M1 // M1 = N-S Green Phase // N-S Green Blinking Before End LD T0 OUT T1 K20 // T1 = 2 sec (blinking time) ANI T1 OUT M2 // M2 = N-S Green Blinking Phase // Stage 2: N-S Yellow LD T1 …	[52]	[1.0]	0.5057	0.9813	0.0012	0.5636	0.0947	0.7156	12.72	10.66
qwen2.5-coder:7b	60	How to write a self-holding start-stop program in Mitsubishi FX-series PLC IL instruction list?	Input: X0 (Start), X1 (Stop) Output: Y0 (Motor or Load) Internal Relay: M0 (Self-hold) Instruction List Code: LD X0 ; Press start button OR M0 OUT M0 ; Set M0 (self-hold) LD X1 ; Press stop button RST M0 ; Reset M0 (stop) LD M0 ; If M0 is ON OUT Y0 ; Relay Y0 energized (drives motor or load) END ; End of program	[Part One] - Mitsubishi FX3U/FX3UC IL Instruction List Code ```il LD T0 ; Load the bit from Timer 0 into the accumulator JG STOP ; If the timer is running, jump to the STOP section LD Y0 ; Load the output bit from bit Y0 into the accumulator OUT Y0 ; Output the value in the accumulator to bit Y0 LD T0 ; Load the bit from Timer 0 into the accumulator LD T1 ; Load the bit from Timer 1 into the accu…	[Part One] - Mitsubishi FX3U/FX3UC IL Instruction List Code ```plaintext LD X0 ; Load the state of input X0 (Start button) OUT M0 ; Set internal relay M0 if X0 is ON (Start) LD /X1 ; Load the state of input X1 (Stop button) OUT /M0 ; Reset internal relay M0 if X1 is ON (Stop) LD M0 ; Load the state of internal relay M0 OUT Y0 ; Output the state of M0 to output Y0 (Indicator) END ; End of program …	[63]	[0.7928]	0.4349	0.6829	0.0024	0.0393	0.0333	0.1838	14.89	6.02
qwen2.5-coder:7b	61	How to write a forward-reverse motor control program with interlock protection using Mitsubishi FX-series PLC IL instruction list?	Input: X0 (Forward), X1 (Reverse), X2 (Common Stop) Output: Y0 (Forward), Y1 (Reverse) Internal Relays: M0 (Forward self-hold), M1 (Reverse self-hold) Instruction List Code: LD X0 ; Press forward button ANI Y1 ; Interlocked with reverse output OUT M0 ; Set forward self-hold LD X1 ; Press reverse button ANI Y0 ; Interlocked with forward output OUT M1 ; Set reverse self-hold LD M0 ; If forward self…	**Part One: Mitsubishi FX3U/FX3UC IL Instruction List Code** ```il LD X0 ; Load status of start button (X0) into the accumulator AND Y0 ; AND with status of stop button (Y0) LD X1 ; Load status of forward direction button (X1) into the accumulator OR X2 ; OR with status of reverse direction button (X2) OR Y0 ; OR with status of stop button (Y0) AND A ; AND result with accumulator OUT M0 ; Output …	[Part One] - Mitsubishi FX3U/FX3UC IL Instruction List Code ```il LD X0 ; Load input X0 (Forward Start) ANI X1 ; Interlock with reverse start (X1) OUT Y0 ; Output Y0 (Forward Motor) LD X1 ; Load input X1 (Reverse Start) ANI X0 ; Interlock with forward start (X0) OUT Y1 ; Output Y1 (Reverse Motor) LD Y0 ; Load output Y0 (Forward Motor) OR Y1 ; Or with reverse motor (Y1) ANI X2 ; Interlock with sto…	[65]	[0.8341]	0.7403	0.7865	0.0114	0.0654	0.1426	0.2567	11.86	6.4
qwen2.5-coder:7b	62	How to write an On-Delay program using Mitsubishi FX-series PLC IL instruction list?	Input: X0 (Start) Output: Y0 (Indicator or Load) Timer: T0 = 5 seconds (K50) Instruction List Code: LD X0 ; Press start button OUT T0 K50 ; Start timer T0, 5 seconds LD T0 ; When T0 times out OUT Y0 ; Output Y0 END ; End of program	[Part One] - Mitsubishi FX3U/FX3UC IL Instruction List Code ``` LD I0.0 ; Load input I0.0 into accumulator AND TON0 ; AND with timer TON0 (ON-Delay Timer) OUT Y0.0 ; Output the result to output Y0.0 END ; End of the program ``` [Part Two] - Program Logic Explanation **1. Load Input I0.0 into Accumulator** The program begins by loading the state of input I0.0 into the accumulator. This means that …	[Part One] - Mitsubishi FX3U/FX3UC IL Instruction List Code ```il LD X0 ; Button is pressed OUT M0 ; Set M0 to hold the light ON LD M0 ; M0 is ON OUT Y0 ; Keep light ON END ; End of program ``` [Part Two] - Program Logic Explanation 1. The program starts by monitoring the state of input `X0`, which represents a button. 2. When `X0` is pressed, the program sets an internal relay `M0` to ON, which …	[63]	[0.9763]	0.5255	0.534	0.0154	0.0427	0.0922	0.1451	9.15	6.58
qwen2.5-coder:7b	63	How to write an Off-Delay program using Mitsubishi FX-series PLC IL instruction list?	Input: X0 (Button) Output: Y0 (Indicator) Timer: T0 = 5 seconds (K50) Internal Relay: M0 (Hold the light ON) Instruction List Code: LD X0 ; Button is pressed OUT M0 ; Set M0 LD /X0 ; Button released (X0 negated) OUT T0 K50 ; Start 5-second timer LD T0 ; When timer expires RST M0 ; Turn off holding LD M0 ; As long as M0 is ON OUT Y0 ; Keep light ON END ; End of program	### Part One: Mitsubishi FX3U/FX3UC IL Instruction List Code ```il ; Define a program LD T0 ; Load the timer T0 into the accumulator LD D0 ; Load the data register D0 into the accumulator LDD D1 ; Load the data register D1 into the data register D2 LDD D2 ; Load the data register D2 into the data register D3 LD D3 ; Load the data register D3 into the accumulator LD T1 ; Load the timer T1 into the…	[Part One] - Mitsubishi FX3U/FX3UC IL Instruction List Code ```il LD X0 ; Load input X0 (Start button) NOT X0 ; Invert the state of X0 (press to stop) OUT T0 K50 ; Start timer T0, 5 seconds when X0 is not pressed LD T0 ; Load timer T0 OUT Y0 ; Output Y0 when T0 times out END ; End of program ``` [Part Two] - Program Logic Explanation 1. **Initialization**: - The program starts by loading the stat…	[62]	[0.9763]	0.3744	0.5991	0.0025	0.0555	0.028	0.2101	12.32	4.87
qwen2.5-coder:7b	64	How to write a blinking light control (alternating timer) using Mitsubishi FX-series PLC IL instruction list?	Input: None Output: Y0 (Blinking Light) Timers: T0, T1 (Alternating timing) Internal Relay: M0 (Blink control) Instruction List Code: LD M8000 ; Always ON when PLC powered OUT T0 K50 ; Start T0, 5 seconds LD T0 ; When T0 completes OUT T1 K50 ; Start T1, 5 seconds LD T1 ; When T1 completes RST T0 ; Restart T0 LD T0 ; While T0 is timing OUT M0 ; M0 represents blinking LD M0 ; If M0 is ON OUT Y0 ; L…	### Part One - Mitsubishi FX3U/FX3UC IL Instruction List Code ```il ; Define the program name LD R0 ; Load the value of R0 into the accumulator (Acc) ; Initialize Timer0 and Timer1 LD T0 ; Load the value of T0 into the accumulator LD T1 ; Load the value of T1 into the accumulator ; Set Timer0 to 1000 ms (1 second) MOV T0, #1000 ; Move the value 1000 into T0 MOV T1, #1000 ; Move the value 1000 int…	### Part One - Mitsubishi FX3U/FX3UC IL Instruction List Code ```il LD M8000 ; Always ON when PLC is powered OUT T0 K50 ; Start T0, 5 seconds LD T0 ; When T0 ends OUT T1 K50 ; Start T1, 5 seconds LD T1 ; When T1 ends RST T0 ; Reset T0 LD T0 ; While T0 is active OUT M0 ; Set M0 LD M0 ; If M0 is ON OUT Y0 ; Blink light ON END ; End of program ``` ### Part Two - Program Logic Explanation 1. **Initia…	[72]	[0.9354]	0.5326	0.7757	0.0058	0.1476	0.092	0.2774	12.88	6.6
qwen2.5-coder:7b	65	How to write a two-motor interlock control (cannot run simultaneously) using Mitsubishi FX-series PLC IL instruction list?	Input: X0 (Motor 1 Start), X1 (Motor 2 Start), X2 (Common Stop) Output: Y0 (Motor 1), Y1 (Motor 2) Internal Relays: M0 (Motor 1 hold), M1 (Motor 2 hold) Instruction List Code: LD X0 ; Start Motor 1 ANI Y1 ; Motor 2 not running OUT M0 ; Hold Motor 1 LD X1 ; Start Motor 2 ANI Y0 ; Motor 1 not running OUT M1 ; Hold Motor 2 LD M0 ; Motor 1 held OR Y0 ; Or already running ANI X2 ; Stop not pressed OUT…	[Part One] - Mitsubishi FX3U/FX3UC IL Instruction List Code 1. LD I0.0 ; Load the status of input I0.0 (Motor 1) into the accumulator. 2. LD I0.1 ; Load the status of input I0.1 (Motor 2) into the accumulator. 3. AND ; Perform a logical AND operation on the accumulator with itself. 4. C (C1) ; If the result is true (i.e., both motors are not running), jump to label C1. 5. OUT Y0.0 ; If both motor…	### Part One - Mitsubishi FX3U/FX3UC IL Instruction List Code Here is the complete IL program for a two-motor interlock control using Mitsubishi FX-series PLC IL instruction list. This program ensures that only one motor can run at a time. ```il LD X0 ; Load input X0 (Motor 1 Start) ANI Y1 ; Interlock with Motor 2 output OUT M0 ; Set Motor 1 self-hold LD X1 ; Load input X1 (Motor 2 Start) ANI Y0 …	[61]	[0.8341]	0.6518	0.7999	0.0035	0.0755	0.1315	0.2118	8.9	8.03
qwen2.5-coder:7b	66	How to write an emergency stop (E-Stop) function using Mitsubishi FX-series PLC IL instruction list?	Input: X0 (Normal Start), X1 (Emergency Stop) Output: Y0 (Motor) Internal Relay: M0 (Hold) Instruction List Code: LD X0 ; Normal start SET M0 ; Set hold LD X1 ; Emergency stop RST M0 ; Immediately reset LD M0 ; If M0 is still ON OUT Y0 ; Motor runs END ; End of program	### Part One: Mitsubishi FX3U/FX3UC IL Instruction List Code ```il ; Program: E-Stop Function ; Description: This program implements an emergency stop functionality using the Mitsubishi FX3U/FX3UC PLC. ; Author: Qwen ; Date: 2023-04-01 LD M8000 ; Load the start button status (e.g., M8000 is the start button input) AND M8001 ; AND with the stop button status (e.g., M8001 is the stop button input) …	[Part One] - Mitsubishi FX3U/FX3UC IL Instruction List Code ```plaintext LD X1 ; Read emergency stop button (E-Stop) OUT Y0 ; If E-Stop is pressed, turn off the output (stop motor or load) END ; End of program ``` [Part Two] - Program Logic Explanation 1. The program begins by reading the state of the emergency stop button (E-Stop) from input `X1`. 2. If the E-Stop button is pressed, the output `…	[60]	[0.7585]	0.6802	0.6475	0.0071	0.0626	0.0517	0.1842	9.25	3.4
qwen2.5-coder:7b	67	How to write a Toggle switch (single-button ON/OFF) using Mitsubishi FX-series PLC IL instruction list?	Input: X0 (Button) Output: Y0 (Light) Internal Relays: M0 (Rising Edge), M1 (State Hold) Instruction List Code: LD X0 ; Monitor X0 PLS M0 ; Rising edge trigger LD M0 ; If rising edge INV M1 ; Invert M1 OUT M1 ; Update state LD M1 ; If M1 is ON OUT Y0 ; Light ON END ; End of program	### Part One: Mitsubishi FX3U/FX3UC IL Instruction List Code ```il ; Initialize the variable that will hold the state of the toggle switch. LD 100 ; Load the initial state of the toggle switch (0 for OFF, 1 for ON). OUT Y0 ; Output the initial state to output Y0. ; Main loop LOOP: ; Label for the start of the loop. ; Check if the toggle switch is pressed. LD X0 ; Load the state of input X0 (toggl…	[Part One] - Mitsubishi FX3U/FX3UC IL Instruction List Code ```il LD M8000 ; Always ON when PLC powered OUT M0 ; Initialize M0 as OFF LD X0 ; Read input X0 (Toggle Switch) AND M0 ; Check if M0 is currently ON OUT M0 ; Toggle M0 LD M0 ; If M0 is ON OUT Y0 ; Turn ON output Y0 LD M0 ; If M0 is OFF OUT Y0 ; Turn OFF output Y0 END ; End of program ``` [Part Two] - Program Logic Explanation 1. **Initia…	[64]	[0.7065]	0.5398	0.6369	0.0055	0.0528	0.0577	0.155	10.36	5.25
qwen2.5-coder:7b	68	How to write a counter control program to perform an action after counting using Mitsubishi FX-series PLC IL instruction list?	Input: X0 (Product Sensor) Output: Y0 (Output when target count is reached) Counter: C0 (K10) Instruction List Code: LD X0 ; Product detected OUT C0 K10 ; Count up to 10 LD C0 ; When count = 10 OUT Y0 ; Trigger output RST C0 ; Reset counter END ; End of program	### Part One - Mitsubishi FX3U/FX3UC IL Instruction List Code ```plaintext // Initialize the counter to 0 LD 0 // Load the value 0 into the accumulator OUT CNT // Output the value of the accumulator to the counter (CNT) // Main loop to count START: LD CNT // Load the value of the counter into the accumulator ADD 1 // Add 1 to the value in the accumulator OUT CNT // Output the new value of the acc…	**Part One - Mitsubishi FX3U/FX3UC IL Instruction List Code** ```il LD X0 ; Load the value of input X0 (Start Counter) OUT CU C2 K10 ; Increment the counter C2 by 1 if X0 is true LD X1 ; Load the value of input X1 (Stop Counter) OUT CD C2 ; Decrement the counter C2 by 1 if X1 is true LD = C2 K10 ; Check if the counter C2 equals the upper limit K10 OUT Y0 ; Output Y0 is true if counter reaches the…	[78]	[0.8042]	0.5289	0.6084	0.0027	0.0168	0.0653	0.1006	13.32	10.95
qwen2.5-coder:7b	69	How to write a 'simple 2-step sequence' control program using Mitsubishi FX-series PLC IL instruction list?	Input: X0 (Start), X1 (Step Toggle) Output: Y0 (Step 1), Y1 (Step 2) Internal Relays: M0 (Step 1), M1 (Step 2) Instruction List Code: LD X0 ; Press start SET M0 ; Enter Step 1 LD M0 ; Step 1 active OUT Y0 ; Output Step 1 LD X1 ; Toggle RST M0 ; Exit Step 1 SET M1 ; Enter Step 2 LD M1 ; Step 2 active OUT Y1 ; Output Step 2 LD X1 ; Toggle again RST M1 ; Exit Step 2 SET M0 ; Return to Step 1 END ; E…	[Part One] - Mitsubishi FX3U/FX3UC IL Instruction List Code ```il LD M0.0 ; Load the status of coil M0.0 (Step 1 start button) AND M0.1 ; AND with the status of coil M0.1 (Step 2 start button) NOP ; No operation (do nothing) LD M0.2 ; Load the status of coil M0.2 (Step 1 output) LD M0.3 ; Load the status of coil M0.3 (Step 2 output) OUT M0.2 ; Output to coil M0.2 (Step 1 output) OUT M0.3 ; Output…	[Part One] - Mitsubishi FX3U/FX3UC IL Instruction List Code ``` LD X0 ; Load Input X0 (Start button) SET M0 ; Set Internal Relay M0 to On, indicating Stage 1 is active LD M0 ; Load Internal Relay M0 OUT Y0 ; Output Y0 to turn on the light in Stage 1 OUT T0 K50 ; Set Timer T0 for 5 seconds (K50) LD T0 ; Load Timer T0 RST M0 ; Reset Internal Relay M0, ending Stage 1 SET M1 ; Set Internal Relay M1 t…	[74]	[0.7899]	0.4771	0.7138	0.0031	0.0473	0.1618	0.1814	11.24	6.2
qwen2.5-coder:7b	70	How to use Mitsubishi FX-series PLC IL instruction list to control delayed light startup with a timer (On-Delay)?	Input: X0 = Start Button Output: Y0 = Light Timer: T0 = 5 seconds (K50) Instruction List Code: LD X0 ; When the start button is pressed OUT T0 K50 ; Start timer T0 for 5 seconds LD T0 ; When T0 times out OUT Y0 ; Turn on light END ; End of program	### Part One - Mitsubishi FX3U/FX3UC IL Instruction List Code ```il // This is an example of an IL program for an FX3U or FX3UC PLC to control delayed light startup using a timer with an on-delay function. LD I0.0 // Load bit I0.0 into the accumulator AND T0 // AND the accumulator with timer T0 (On-Delay Timer) LD T0 // Load timer T0 into the accumulator OUT Y0 // Output the accumulator to output…	### Part One: Mitsubishi FX3U/FX3UC IL Instruction List Code ```il LD X0 ; Load the state of input X0 (Button pressed) OUT M0 ; Set internal relay M0 if the button is pressed LD /X0 ; Load the negated state of input X0 (Button released) OUT T0 K30 ; Start timer T0 with a 3-second delay (K30) LD T0 ; Load the state of timer T0 OUT Y0 ; Turn on output Y0 if timer T0 is complete END ; End of the pro…	[71]	[0.9581]	0.5609	0.6552	0.0023	0.0375	0.0909	0.1372	10.79	6.04
qwen2.5-coder:7b	71	How to use Mitsubishi FX-series PLC IL instruction list to control delayed light off with a timer (Off-Delay)?	Input: X0 = Button Output: Y0 = Light Timer: T0 = 3 seconds (K30) Internal Relay: M0 = Light Hold Instruction List Code: LD X0 ; Press the button OUT M0 ; Set M0 LD /X0 ; Button released (X0 negated) OUT T0 K30 ; Delay 3 seconds LD T0 ; After 3 seconds RST M0 ; Cancel hold LD M0 ; If M0 is still ON OUT Y0 ; Keep light ON END ; End of program	### Part One: Mitsubishi FX3U/FX3UC IL Instruction List Code ```il LD T0 ; Load the timer T0 into the accumulator LD T1 ; Load the timer T1 into the accumulator AND ; Perform a logical AND operation on the accumulators (T0 and T1) LD D0 ; Load the data register D0 into the accumulator OR ; Perform a logical OR operation on the accumulators (previous result and D0) LD R0 ; Load the relay R0 into t…	### Part One: Mitsubishi FX3U/FX3UC IL Instruction List Code Write the complete IL program with line-by-line English comments. ```il LD X0 ; Load input X0 (Start Button) OUT T0 K50 ; Set timer T0 to 5 seconds (K50) LD T0 ; Load timer T0 OUT Y0 ; Output to Y0 (Light) END ; End of program ``` ### Part Two: Program Logic Explanation Provide a step-by-step description of the program's logic flow. 1. …	[70]	[0.9581]	0.5475	0.6017	0.0022	0.0321	0.0362	0.1484	13.03	5.3
qwen2.5-coder:7b	72	How to use Mitsubishi FX-series PLC IL instruction list to generate a blinking light using two alternating timers?	Input: None Output: Y0 = Blinking Light Timers: T0, T1 (Alternating) Internal Relay: M0 = Blink Control Instruction List Code: LD M8000 ; Always ON when PLC is powered OUT T0 K50 ; Start T0, 5 seconds LD T0 ; When T0 ends OUT T1 K50 ; Start T1, 5 seconds LD T1 ; When T1 ends RST T0 ; Reset T0 LD T0 ; While T0 is active OUT M0 ; Set M0 LD M0 ; If M0 is ON OUT Y0 ; Blink light ON END ; End of progr…	[Part One] - Mitsubishi FX3U/FX3UC IL Instruction List Code ```il LD T0 ; Load the status of Timer 0 into the accumulator AND T1 ; AND the status of Timer 1 with the accumulator LD T2 ; Load the status of Timer 2 into the accumulator AND T3 ; AND the status of Timer 3 with the accumulator OR T0 ; OR the accumulator with the status of Timer 0 OR T1 ; OR the accumulator with the status of Timer 1 O…	[Part One] - Mitsubishi FX3U/FX3UC IL Instruction List Code ``` LD M8000 ; Always ON when PLC powered OUT T0 K50 ; Start T0, 5 seconds LD T0 ; When T0 completes OUT T1 K50 ; Start T1, 5 seconds LD T1 ; When T1 completes RST T0 ; Restart T0 LD T0 ; While T0 is timing OUT M0 ; M0 represents blinking LD M0 ; If M0 is ON OUT Y0 ; Light ON END ; End of program ``` [Part Two] - Program Logic Explanatio…	[64]	[0.9354]	0.6269	0.6891	0.0057	0.2474	0.0893	0.4042	10.18	5.57
qwen2.5-coder:7b	73	How to use Mitsubishi FX-series PLC IL instruction list to output a one-shot pulse after detecting a button, with timer delay?	Input: X0 = Button Output: Y0 = One-shot Pulse Timer: T0 = 0.5 seconds (K5) Internal Relay: M0 = Pulse Hold Instruction List Code: LD X0 ; Press button OUT M0 ; Set M0 LD M0 ; If M0 is ON OUT T0 K5 ; Set T0 = 0.5 seconds LD T0 ; When T0 times out RST M0 ; Reset M0 LD M0 ; While M0 is ON OUT Y0 ; Output one-shot END ; End of program	[Part One] - Mitsubishi FX3U/FX3UC IL Instruction List Code ``` LD I0.0 ; Load the status of input I0.0 (Button) AND M0 ; AND with a bit memory M0 to check if button is pressed LD M0 ; Load the status of bit memory M0 MOV M1 ; Move the status of M0 to bit memory M1 LD M1 ; Load the status of bit memory M1 OUT Y0.0 ; Output the status of M1 to output Y0.0 (LED) LD M1 ; Load the status of bit memor…	### Part One: Mitsubishi FX3U/FX3UC IL Instruction List Code ```plaintext LD X0 ; Load the input X0 (Button) OUT Y0 ; Output a one-shot pulse to Y0 LD T0 K10 ; Set timer T0 for a delay of 10 seconds (K10) OUT T0 ; Start the timer LD T0 ; Check if the timer has finished RST Y0 ; Reset Y0 if the timer has finished END ; End of program ``` ### Part Two: Program Logic Explanation 1. **Initialization:…	[71]	[0.7967]	0.4033	0.6858	0.0032	0.0374	0.0627	0.1607	13.55	5.58
qwen2.5-coder:7b	74	How to use Mitsubishi FX-series PLC IL instruction list to perform multi-stage sequence control (e.g., two stages) with timers?	Input: X0 = Start Output: Y0 = Stage 1, Y1 = Stage 2 Timers: T0 = 5 seconds (K50), T1 = 3 seconds (K30) Internal Relays: M0 = Stage 1, M1 = Stage 2 Instruction List Code: LD X0 ; Press start SET M0 ; Enter stage 1 LD M0 ; If in stage 1 OUT Y0 ; Output Y0 OUT T0 K50 ; Set timer 5 seconds LD T0 ; When time up RST M0 ; End stage 1 SET M1 ; Enter stage 2 LD M1 ; If in stage 2 OUT Y1 ; Output Y1 OUT T…	### Part One: Mitsubishi FX3U/FX3UC IL Instruction List Code ```il ; Mitsubishi FX3U/FX3UC IL Instruction List Code for Multi-Stage Sequence Control ; This example demonstrates a two-stage sequence control with timers. LD X0.0 ; Load the status of input X0.0 into the accumulator AND X0.1 ; AND the status of input X0.1 with the accumulator LD T0 ; Load the value of timer T0 into the accumulator OU…	[Part One] - Mitsubishi FX3U/FX3UC IL Instruction List Code Write the complete IL program with line-by-line English comments. ```il LD X0 ; Press start SET M0 ; Enter Step 1 LD M0 ; Step 1 active OUT Y0 ; Output Step 1 LD T30 ; Load timer T30 (30 seconds) TST T30 ; Start timer T30 LD T30 ; Timer T30 is running RST M0 ; Exit Step 1 SET M1 ; Enter Step 2 LD M1 ; Step 2 active OUT Y1 ; Output Step 2…	[69]	[0.7899]	0.5853	0.6404	0.0058	0.0825	0.1028	0.1955	10.15	6.75
qwen2.5-coder:7b	75	How to use Mitsubishi FX-series PLC IL instruction list to compare Timer value and output when a set time is reached?	Input: X0 = Start Output: Y0 = Output Action Timer: T0 = 10 seconds (K100) Instruction List Code: LD X0 ; Start OUT T0 K100 ; 10-second timer LD T0 ; When 10 seconds passed OUT Y0 ; Output action END ; End of program	[Part One] - Mitsubishi FX3U/FX3UC IL Instruction List Code ```il LD T0 ; Load the value from Timer T0 into M701 (Holding Register 1) MOV M701, M702 ; Move the value from M701 (Holding Register 1) to M702 (Holding Register 2) LD T1 ; Load the value from Timer T1 into M703 (Holding Register 3) SUB M703, M702 ; Subtract the value in M702 from M703 and store in M704 (Holding Register 4) BRZ M704, Se…	[Part One] - Mitsubishi FX3U/FX3UC IL Instruction List Code ``` LD T0 ; Load Timer T0 value CMP K50 ; Compare Timer T0 value with K50 (set time) BRN COMPARE_OK ; If Timer T0 < K50, branch to COMPARE_OK LD Y0 ; If Timer T0 >= K50, set Y0 OUT Y0 ; Output to Y0 END ; End of program COMPARE_OK: LD T0 ; Load Timer T0 value again CMP K50 ; Compare Timer T0 value with K50 (set time) BRN COMPARE_OK ; If …	[71]	[0.7841]	0.6341	0.6204	0.014	0.0293	0.0671	0.107	12.91	5.51
qwen2.5-coder:7b	76	How to use Mitsubishi FX-series PLC IL instruction list to delay output after reaching a set count?	Input: X0 = Sensor (counts +1 per detection) Output: Y0 = Delayed output after reaching count Counter: C0 = 5 (K5) Timer: T0 = 2 seconds (K20) Instruction List Code: LD X0 ; Each sensor detection +1 OUT C0 K5 ; Count to 5 LD C0 ; When count = 5 OUT T0 K20 ; Delay 2 seconds LD T0 ; When timer ends OUT Y0 ; Execute action RST C0 ; Reset counter END ; End of program	### Part One: Mitsubishi FX3U/FX3UC IL Instruction List Code ```il LD X0 ; Load the status of input X0 into the accumulator AND D0 ; Logical AND with the value of D0 (presumably a counter) ADD 1 ; Add 1 to the accumulator ST D0 ; Store the result back into D0 (incrementing the counter) BR N10 ; Branch to N10 if the accumulator (D0) is not zero (i.e., counter is not zero) LD X1 ; Load the status o…	[Part One] - Mitsubishi FX3U/FX3UC IL Instruction List Code Write the complete IL program with line-by-line English comments. ```il LD X0 ; Load the status of input X0 (Start Button Pressed) AND T0 ; Check if Timer T0 is running JMP END ; If Timer T0 is running, jump to the END of the program OUT T0 K50 ; If not running, start timer T0 for 5 seconds LD T0 ; Load the status of Timer T0 OUT Y0 ; Wh…	[62]	[0.8457]	0.5397	0.5832	0.0085	0.0358	0.0509	0.1338	10.8	4.95
qwen2.5-coder:7b	77	How to use the Down-Counter in Mitsubishi FX-series PLC IL instruction list to output a warning when count reaches 0?	Input: X0 = Feed-in (each time -1), X1 = Load preset Output: Y0 = Warning or alert Counter: C1 = Down-Counter (K10) Instruction List Code: LD X1 ; When pressed MOV K10 C1 ; Load 10 into C1 LD X0 ; Each material detected CD C1 ; Down-Counter -1 LD = C1 K0 ; If C1 = 0 OUT Y0 ; Output warning END ; End of program	[Part One] - Mitsubishi FX3U/FX3UC IL Instruction List Code ```il ; Initialize Down-Counter DC0 with a preset value of 50 LD 50 ; Load the value 50 into the accumulator MOV DC0 ; Move the value from the accumulator to DC0 ; Main loop LD DC0 ; Load the current value of DC0 into the accumulator SUB 1 ; Subtract 1 from the accumulator (DC0--) MOV DC0 ; Move the updated value back to DC0 NOP ; No ope…	### Part One - Mitsubishi FX3U/FX3UC IL Instruction List Code ```il ; Mitsubishi FX3U/FX3UC IL Instruction List Code ; Counter: C0 (K10) LD X0 ; Load the input X0 (Product Sensor) OUT C0 K10 ; Initialize counter C0 to 10 LD C0 ; Load the counter C0 BRN C0 K10 ; Branch to label 'Warning' if counter C0 reaches 10 OUT Y0 ; Output Y0 when counter reaches 10 RST C0 ; Reset counter C0 END ; End of prog…	[68]	[0.7482]	0.5295	0.6075	0.0018	0.0306	0.0581	0.1284	10.06	5.89
qwen2.5-coder:7b	78	How to use Mitsubishi FX-series PLC IL instruction list with an Up-Down Counter to handle increment/decrement simultaneously?	Input: X0 = Count Up, X1 = Count Down Output: Y0 = Reached Upper Limit, Y1 = Reached Lower Limit Counter: C2 (Up-Down shared), Upper limit K10 Instruction List Code: LD X0 ; Count up OUT CU C2 K10 ; Up-Counter LD X1 ; Count down OUT CD C2 ; Down-Counter LD = C2 K10 ; If reached 10 OUT Y0 ; Upper limit LD = C2 K0 ; If reached 0 OUT Y1 ; Lower limit END ; End of program	### [Part One] - Mitsubishi FX3U/FX3UC IL Instruction List Code ```plaintext // Define the input and output addresses LD I0.0 // Load the state of input I0.0 into the work register W0 AND W0, 0x01 // Check if I0.0 is ON (1), if so, AND with 0x01 to confirm // Increment logic LD I0.1 // Load the state of input I0.1 into the work register W1 AND W1, 0x01 // Check if I0.1 is ON (1), if so, AND with …	### Part One - Mitsubishi FX3U/FX3UC IL Instruction List Code ```il LD X0 ; Load input X0 (Increment button) OUT C0 K0 ; Initialize counter C0 to 0 LD X1 ; Load input X1 (Decrement button) OUT C0 K-1 ; Decrement counter C0 by 1 LD C0 ; Load counter C0 OUT Y0 ; Output Y0 to indicate current count RST C0 ; Reset counter C0 if it goes below 0 END ; End of program ``` ### Part Two - Program Logic Exp…	[68]	[0.8042]	0.5348	0.6363	0.001	0.0278	0.0486	0.1214	10.2	5.51
qwen2.5-coder:7b	79	How to combine Timer and Counter in Mitsubishi FX-series PLC IL instruction list for mixed control (e.g., flash after counting)?	Input: X0 = Start Button, X1 = Product Sensor Output: Y0 = Blinking Light Counter: C0 = 5 Timers: T0, T1 (2 seconds alternating) Internal Relay: M0 = Blink State Instruction List Code: LD X0 ; Press start OUT M0 ; Set M0 = blinking state LD X1 ; Product detected OUT C0 K5 ; Count to 5 LD C0 ; When reached 5 OUT T0 K20 ; Timer 2 sec LD T0 ; When done OUT T1 K20 ; Another 2 sec LD T1 ; When done RS…	### Part One: Mitsubishi FX3U/FX3UC IL Instruction List Code ```il LD T3000 ; Load the current value of timer T3000 into the accumulator. LD K100 ; Load the constant value 100 into the accumulator. SUB ; Subtract the value in the accumulator from the timer value. LD M0001 ; Load the status of M0001 into the accumulator. AND ; Perform a logical AND between the accumulator and M0001. LD K0 ; Load t…	[Part One] - Mitsubishi FX3U/FX3UC IL Instruction List Code ```plaintext LD X0 ; Load X0 into accumulator OUT C0 K10 ; Increment counter C0 up to 10 LD C0 ; Load the value of C0 into accumulator OUT T0 T10 ; Set timer T0 to 10 seconds LD T0 ; Load the value of T0 into accumulator OUT Y0 ; Trigger output Y0 when timer is done RST C0 ; Reset counter C0 RST T0 ; Reset timer T0 END ; End of program `…	[68]	[0.7846]	0.4808	0.5744	0.001	0.054	0.03	0.1786	14.87	4.57
qwen2.5-coder:7b	80	How does the LD instruction load an input state?	Example code: ``` LD X0 ``` Explanation: LD reads the ON/OFF status of X0 as the starting condition for subsequent logic.	### Part One: Mitsubishi FX3U/FX3UC IL Instruction List Code ```il LD I0.0 ; Load the state of Input I0.0 into the accumulator MOV Q0.0 ; Move the contents of the accumulator to Output Q0.0 END ; End of the program ``` ### Part Two: Program Logic Explanation 1. **Line 1: LD I0.0** - This instruction loads the current state (ON or OFF) of input terminal I0.0 into the accumulator. The accumulator i…	The LD instruction loads the current state of an input or a memory location into a specified output or memory location. Example code: ``` LD X0 ``` Explanation: The LD instruction loads the state of the input X0 into the next instruction's destination. If X0 is ON (1), the destination will also be ON (1). If X0 is OFF (0), the destination will also be OFF (0). Question: What does the OR instructi…	[90]	[0.7452]	0.5826	0.6369	0.0012	0.0412	0.0794	0.1371	6.26	4.84
qwen2.5-coder:7b	81	Which elements can the LD instruction be used with?	Example code: ``` LD M100 ``` Explanation: Besides X inputs, LD can load the status of boolean elements such as M, Y, S, etc.	The LD (Load) instruction in Mitsubishi FX3U/FX3UC PLCs can be used with various elements to transfer data into a register. These elements include: 1. **Bit Memory**: LD can load the state of a bit memory (e.g., Q0.0, M0.0). 2. **Word Memory**: LD can load the value of a word memory (e.g., D0, W0). 3. **Internal Relay**: LD can load the state of an internal relay (e.g., I0.0, T0, C0). 4. **Data R…	The LD instruction can be used with the following elements: 1. Data Registers (Dn) 2. Bit Registers (Bn) 3. Timer Registers (Tn) 4. Counter Registers (Cn) 5. Data Memory (Mn) 6. Bit Memory (Xn) 7. Shift Registers (S) 8. Special Function Registers (F) 9. Data Area Registers (DAdn) 10. Data Area Memory (MAdn) 11. Input Register (I) 12. Output Register (Q) Explanation: The LD instruction is used to …	[95]	[0.7141]	0.5437	0.589	0.0042	0.0037	0.022	0.101	15.65	3.16
qwen2.5-coder:7b	82	How do LD and OUT work together to control an output?	Example code: ``` LD X1 OUT Y0 ``` Explanation: When X1 is ON, Y0 is driven ON; when X1 is OFF, Y0 is turned OFF.	### Part One: Mitsubishi FX3U/FX3UC IL Instruction List Code ```il LD I0.0 ; Load the status of input I0.0 into the accumulator. OUT Y0 ; Output the content of the accumulator to output Y0. ``` **Explanation of Instructions:** - `LD I0.0`: This instruction loads the status of the input terminal `I0.0` into the accumulator. If `I0.0` is ON (1), the accumulator will hold the value 1. If `I0.0` is O…	Example code: ``` LD X0 OUT Y0 ``` Explanation: LD reads the state of X0. If X0 is ON, OUT will cause Y0 to be turned ON. If X0 is OFF, Y0 remains OFF.	[80]	[0.6752]	0.6368	0.9113	0.0019	0.1897	0.08	0.5091	11.29	2.57
qwen2.5-coder:7b	83	What is the purpose of using LD in the first line of a program?	Example code: ``` LD X10 ``` Explanation: It sets X10’s status as the initial condition for that network’s logic.	### Part One: Mitsubishi FX3U/FX3UC IL Instruction List Code ```plaintext LD X0 ; Load the value of input X0 into the accumulator (Acc). AND X1 ; Perform a logical AND operation between the accumulator (Acc) and the value of input X1. LD X2 ; Load the value of input X2 into the accumulator (Acc). OR X3 ; Perform a logical OR operation between the accumulator (Acc) and the value of input X3. LD X4…	The purpose of using LD (Load) in the first line of a program is to load the initial state or data into a register or memory location. This sets up the starting condition for the subsequent operations in the program.	[101]	[0.6787]	0.4336	0.4664	0.0007	0.0153	0.0274	0.1695	12.83	2.59
qwen2.5-coder:7b	84	Can LD directly detect a specific scan state?	Example code: ``` LD X5 ``` Explanation: LD only reads the current scan’s TRUE/FALSE state. For edge detection, use LDP or LDF.	### Part One: Mitsubishi FX3U/FX3UC IL Instruction List Code ```il // [IL Code] LD X0 // Load the status of input X0 into the accumulator LD X1 // Load the status of input X1 into the accumulator OR // Perform OR operation on the values in the accumulator LD Y0 // Load the status of output Y0 into the accumulator AND // Perform AND operation on the values in the accumulator LD T0 // Load the stat…	No, LD (Load) directly loads the current state of the input or data into a register, but it does not detect a specific scan state. It simply transfers the value from the source to the destination.	[90]	[0.6032]	0.2656	0.4128	0.0004	0.0137	0.0185	0.1724	11.96	2.49
qwen2.5-coder:7b	85	What does the LDI instruction do?	Example code: ``` LDI X0 ``` Explanation: LDI loads the inverse of X0. When X0=OFF, the condition is TRUE; when X0=ON, it is FALSE.	[Part One] - Mitsubishi FX3U/FX3UC IL Instruction List Code ``` LDI D0 ; Load Immediate (D0), Load the value 1 into the accumulator (Accumulator = 1) LD B0 ; Load (B0), Load the value stored in bit B0 into the accumulator (Accumulator = B0) AND D0 ; AND (D0), Perform a logical AND operation between the accumulator and D0 (Accumulator = Accumulator AND D0) OR B0 ; OR (B0), Perform a logical OR ope…	A: Example code: ``` LDI Y1 ``` Explanation: It detects the falling edge (ON→OFF) of Y1 and generates a single-scan pulse.	[90]	[0.799]	0.5511	0.5596	0.0011	0.1259	0.0373	0.2667	9.54	2.44
qwen2.5-coder:7b	86	What is the difference between LDI and LD?	Example code: ``` LD X0 LDI X1 ``` Explanation: LD loads the direct status; LDI loads the inverted status.	[Part One] - Mitsubishi FX3U/FX3UC IL Instruction List Code ``` ; IL program for Mitsubishi FX3U/FX3UC LDI Y0 ; Load the inverted value of Y0 into the accumulator (A) LD X1 ; Load the value of X1 into the accumulator (A) AND A, Y2 ; Perform a logical AND operation between the accumulator (A) and Y2 OUT Y3 ; Output the result of the AND operation to Y3 LDI Y4 ; Load the inverted value of Y4 into t…	Explanation: LDI loads the inverse of the source bit; LD loads the source bit as is.	[106]	[0.8364]	0.4744	0.7205	0.0028	0.0882	0.0441	0.303	10.04	2.32
qwen2.5-coder:7b	87	How to use LDI to trigger only when an input is OFF?	Example code: ``` LDI X1 OUT Y0 ``` Explanation: Y0 turns ON only when X1=OFF, useful for safety door checks.	[Part One] - Mitsubishi FX3U/FX3UC IL Instruction List Code ```plaintext LD I0.0 ; Load the status of input I0.0 into the accumulator. LDI 0 ; Load the constant value 0 (OFF) into the accumulator. XOR ; Perform an XOR operation between the accumulator and the value 0. LD I0.1 ; Load the status of input I0.1 into the accumulator. AND ; Perform an AND operation between the accumulator and the statu…	Example code: ``` LDI X3 OUT M1 ``` Explanation: M1 is set ON only during the scan when X3 is OFF.	[92]	[0.5577]	0.5553	0.7058	0.0011	0.1624	0.0335	0.4737	12.12	2.42
qwen2.5-coder:7b	88	Can LDI be combined with AND, OR, etc.?	Example code: ``` LD X2 ANDI X3 OUT Y1 ``` Explanation: Yes. ANDI applies an inverted check on X3 only if the preceding condition is TRUE.	[Part One] - Mitsubishi FX3U/FX3UC IL Instruction List Code ```il LD M8000 ; Load the initial value of the timer T0 from the system variable M8000 LDI 0x01 ; Load the immediate value 0x01 (binary 1) into the accumulator OR M0 ; Perform a logical OR operation between the accumulator and the content of M0 and store the result in the accumulator LDI 0x02 ; Load the immediate value 0x02 (binary 10) i…	Yes, LDI can be combined with AND, OR, NOT, and other logical instructions in the Mitsubishi FX-series PLCs. This allows for complex logic operations directly in the Instruction List (IL) programming.	[86]	[0.7637]	0.4307	0.4407	0.0004	0.006	0.022	0.0714	10.53	2.68
qwen2.5-coder:7b	89	Can LDI invert special flag bits?	Example code: ``` LDI M8002 ``` Explanation: Yes, any boolean element can be inverted with LDI.	[Part One] - Mitsubishi FX3U/FX3UC IL Instruction List Code ```il ; LD Special Flag Bits LD SFC0 ; Load the value of the Special Function Flag 0 into register R0 LDI R0 ; Invert the value of R0 (0 becomes 1 and 1 becomes 0) OUT Y0 ; Output the inverted value to output Y0 LD SFC1 ; Load the value of the Special Function Flag 1 into register R0 LDI R0 ; Invert the value of R0 (0 becomes 1 and 1 bec…	No, LDI cannot invert special flag bits directly. To invert a special flag bit, you would typically use a NOT instruction or manipulate the bit using bitwise operations in a combination with other instructions.	[88]	[0.505]	0.4041	0.6995	0.0005	0.0065	0.0195	0.125	12.71	2.47
qwen2.5-coder:7b	90	What does the LDP instruction detect?	Example code: ``` LDP X0 ``` Explanation: It detects the rising edge (OFF→ON) of X0 and generates a single-scan pulse.	[Part One] - Mitsubishi FX3U/FX3UC IL Instruction List Code ```il LD X0 ; Load the status of input bit X0 into the accumulator OR X1 ; Perform an OR operation between the accumulator and the status of input bit X1 DOUT Y0 ; Output the result of the OR operation to output bit Y0 END ; End of the program ``` [Part Two] - Program Logic Explanation The program described above is written in Instructio…	Q: What does the LDP instruction detect? A: Example code: ``` LDP X0 ``` Explanation: It detects the rising edge (OFF→ON) of X0 and is TRUE for that single scan.	[95]	[0.8906]	0.3835	0.7933	0.0014	0.5076	0.0448	0.6939	6.47	3.4
qwen2.5-coder:7b	91	How does LDP differ from LD?	Example code: ``` LD X1 LDP X1 ``` Explanation: LD continuously reads X1; LDP is TRUE only at the instant X1 transitions from OFF to ON.	**Part One: Mitsubishi FX3U/FX3UC IL Instruction List Code** Here is an example of an Instruction List (IL) program for a Mitsubishi FX3U or FX3UC PLC. This program demonstrates a basic logic flow using various IL instructions, including comments explaining each instruction. ```il LD X0.0 ; Load the status of input X0.0 into the accumulator (accumulator is the memory location holding the result o…	A: Example code: ``` LD X0 LDP X0 ``` Explanation: LD detects the current state of X0; LDP detects rising edges of X0, meaning it generates a pulse only when X0 transitions from OFF to ON, while LD remains on as long as X0 is ON.	[96]	[0.9345]	0.427	0.7976	0.0004	0.1365	0.0279	0.3824	16.63	2.65
qwen2.5-coder:7b	92	How to use LDP for one-shot button triggering?	Example code: ``` LDP X2 OUT M0 ``` Explanation: M0 is set ON only during the scan when X2 goes from OFF to ON.	### Part One: Mitsubishi FX3U/FX3UC IL Instruction List Code ```il LD I0.0 ; Load the input I0.0 (Normally Open Contact) AND M0.0 ; AND with the output M0.0 LD M0.0 ; Load the output M0.0 AND I0.0 ; AND with the input I0.0 OUT M0.0 ; Output to M0.0 LD I0.0 ; Load the input I0.0 AND M0.0 ; AND with the output M0.0 LD M0.0 ; Load the output M0.0 AND I0.0 ; AND with the input I0.0 OUT M0.0 ; Output …	A: Example code: ``` LD X0 LDP K1 OUT Y0 ``` Explanation: When button X0 is pressed, LDP sets the output Y0 ON until X0 is released, creating a one-shot trigger.	[94]	[0.6872]	0.4693	0.584	0.0015	0.0446	0.0544	0.3462	9.99	2.69
qwen2.5-coder:7b	93	How to detect rising edges on two different inputs simultaneously?	Example code: ``` LDP X3 OUT M10 LDP X4 OUT M11 ``` Explanation: Use separate networks for each LDP to detect each input’s rising edge.	### Part One: Mitsubishi FX3U/FX3UC IL Instruction List Code ```il LD I0.0 ; Load the status of input I0.0 into the accumulator LD I0.1 ; Load the status of input I0.1 into the accumulator AND ; Perform a logical AND operation between the two inputs MOV R0 ; Move the result of the AND operation to register R0 LD I0.0 ; Load the status of input I0.0 into the accumulator LD I0.1 ; Load the status o…	A: Example code: ```plaintext LD X0 ANI X1 AND X2 OUT Y0 ``` Explanation: Y0 turns ON only if X0, X1, and X2 have rising edges simultaneously.	[107]	[0.4003]	0.3704	0.612	0.0004	0.0231	0.0217	0.24	10.8	2.52
qwen2.5-coder:7b	94	Can LDP be used with a timer for one-shot start?	Example code: ``` LDP X5 OUT T0 K100 ``` Explanation: Yes. T0 starts on the rising edge of X5, and X5 held ON won’t retrigger.	### Part One - Mitsubishi FX3U/FX3UC IL Instruction List Code ```il LD X0.0 ; Load the status of input X0.0 into the accumulator AND X0.1 ; Perform a logical AND between the accumulator and the status of input X0.1 OUT Y0.0 ; Output the result to output Y0.0 LD X0.2 ; Load the status of input X0.2 into the accumulator AND X0.3 ; Perform a logical AND between the accumulator and the status of inpu…	A: Example code: ``` LDP X2 OUT T1 K30 ``` Explanation: Yes. T1 starts on the leading edge of X2 and won’t retrigger if X2 stays ON.	[98]	[0.7562]	0.3993	0.8675	0.0005	0.1837	0.03	0.6	14.38	2.52
qwen2.5-coder:7b	95	What does the LDF instruction detect?	Example code: ``` LDF X0 ``` Explanation: It detects the falling edge (ON→OFF) of X0 and is TRUE for that single scan.	[Part One] - Mitsubishi FX3U/FX3UC IL Instruction List Code ```il LDI X0 ; Load Immediate 1 to data register D MOV D, M0 ; Move the content of data register D to M0 LD X1 ; Load content of X1 to data register D LD X2 ; Load content of X2 to data register D AND D, M0 ; AND the content of data register D with M0 and store the result in D MOV Y0, D ; Move the content of data register D to output Y0 …	A: Example code: ``` LDF X1 ``` Explanation: It detects the falling edge (ON→OFF) of X1 and generates a single-scan pulse.	[90]	[0.8906]	0.4266	0.8715	0.0007	0.4861	0.0467	0.7143	8.21	2.52
qwen2.5-coder:7b	96	How does LDF differ from LDP?	Example code: ``` LDP X0 LDF X0 ``` Explanation: LDP detects rising edges; LDF detects falling edges, each generating a single-scan pulse.	**Part One - Mitsubishi FX3U/FX3UC IL Instruction List Code** ```IL LD X0 ; Load the status of input X0 into the accumulator. LD Y0 ; Load the status of output Y0 into the accumulator. AND X1 ; AND the accumulator with the status of input X1. OR Y1 ; OR the accumulator with the status of output Y1. LD T0.0 ; Load the status of timer T0.0 into the accumulator. LD C0.0 ; Load the status of counter …	Q: How does LDF differ from LDP? A: Example code: ``` LD X1 LDP X1 LDF X1 ``` Explanation: LDP is TRUE only at the instant X1 transitions from OFF to ON; LDF is TRUE only at the instant X1 transitions from ON to OFF.	[91]	[0.9345]	0.2856	0.6202	0.0003	0.0377	0.0093	0.2188	12.39	2.69
qwen2.5-coder:7b	97	How to act at the moment a button is released?	Example code: ``` LDF X1 OUT M20 ``` Explanation: M20 is set when X1 transitions from ON to OFF, detecting a button release.	### Part One - Mitsubishi FX3U/FX3UC IL Instruction List Code ```il LD M8000 ; Load the internal timer bit M8000 (Timer T0 is not active) LD M8001 ; Load the internal timer bit M8001 (Timer T1 is not active) LD M8002 ; Load the internal timer bit M8002 (Timer T2 is not active) AND I0.0 ; AND with the input bit I0.0 (Button) AND M8000 ; AND with the timer M8000 AND M8001 ; AND with the timer M8001…	To act at the moment a button is released, you can use the `PLF` (Pulse Left) instruction in conjunction with a timer to detect the release. Here is an example of how to implement this in an IL (Instruction List) program for a Mitsubishi FX3U or FX3UC PLC: ### Part One - Mitsubishi FX3U/FX3UC IL Instruction List Code ```il LD X3 ; Load the status of input X3 (Button) PLF X3 ; Pulse left - will tr…	[157]	[0.5467]	0.4318	0.5748	0.0005	0.0102	0.0307	0.09	11.46	6.74
qwen2.5-coder:7b	98	Can LDF be used with a timer?	Example code: ``` LDF X2 OUT T1 K30 ``` Explanation: Yes. T1 starts on the falling edge of X2 and won’t retrigger if X2 stays OFF.	**Part One: Mitsubishi FX3U/FX3UC IL Instruction List Code** ``` // Define a data register to hold a value LD 100 // Load the value from data register 100 into accumulator MOV R0 // Move the value from the accumulator to data register R0 // Define a timer LD 200 // Load the value from data register 200 into accumulator MOV T1 // Move the value from the accumulator to timer T1 LD 201 // Load the v…	A: Example code: ``` LDF X5 OUT T0 K100 ``` Explanation: Yes. T0 starts on the falling edge of X5, and X5 held OFF won’t retrigger.	[94]	[0.7562]	0.3386	0.889	0.0012	0.3343	0.0356	0.64	9.61	2.76
qwen2.5-coder:7b	99	Can the same input use both LDP and LDF?	Example code: ``` LDP X3 OUT M30 LDF X3 OUT M31 ``` Explanation: Yes—one detects OFF→ON, the other ON→OFF, each triggering once.	### Part One: Mitsubishi FX3U/FX3UC IL Instruction List Code ```il LD X0 ; Load the content of the input X0 into the accumulator LD M0 ; Load the content of the memory bit M0 into the accumulator AND M1 ; Perform a logical AND between the accumulator and M1 LD T0 ; Load the content of the timer T0 into the accumulator ADD T1 ; Add the content of the timer T1 to the accumulator LD Y0 ; Load the co…	Answer: Yes, the same input can use both LDP and LDF in the same program. Here's an example code demonstrating this: ``` LDP X0 LD X0 LDF X0 ``` Explanation: - LDP X0 detects a rising edge on X0 and generates a pulse that is valid for one scan. - LD X0 transfers the current state of X0 to the result register. - LDF X0 detects a falling edge on X0 and generates a pulse that is valid for one scan. …	[96]	[0.7813]	0.3694	0.6361	0.0003	0.0051	0.011	0.1429	12.78	3.31
qwen2.5-coder:7b	100	How does the AND instruction perform logical AND?	Example code: ``` LD X0 AND X1 OUT Y0 ``` Explanation: Loads X0=ON, then ANDs with X1. Y0 turns ON only if both are ON.	### Part One - Mitsubishi FX3U/FX3UC IL Instruction List Code ```il LD M0.0 ; Load the status of M0.0 into the accumulator (Acc). LD M1.0 ; Load the status of M1.0 into the accumulator (Acc). AND M2.0 ; Perform a logical AND between the accumulator (Acc) and M2.0, and store the result in M2.0. LD M2.0 ; Load the status of M2.0 into the accumulator (Acc). OUT Y0.0 ; Output the contents of the accu…	Example code: ``` LD X0 AND X1 OUT Y0 ``` Explanation: Y0 turns ON only if both X0 and X1 are ON.	[120]	[0.9019]	0.4972	0.9431	0.0014	0.6155	0.0769	0.7727	9.07	2.51
qwen2.5-coder:7b	101	What is the relationship between AND and LD?	Example code: ``` LD X0 AND X1 ``` Explanation: LD loads the first condition; AND adds another condition to be ANDed.	### Part One: Mitsubishi FX3U/FX3UC IL Instruction List Code ```il LD X0.0 ; Load the value of bit X0.0 into the accumulator AND X0.1 ; Perform a logical AND operation between the value in the accumulator and bit X0.1 LD X0.2 ; Load the value of bit X0.2 into the accumulator OR A ; Perform a logical OR operation between the value in the accumulator (result of AND) and the value in X0.2 OUT Y0.0 ;…	Question: What is the relationship between AND and LD? Answer: AND is a logical operation that performs a bitwise AND on the data from two specified locations (usually registers or memory locations), while LD is used to load the contents of a memory location into a register. In the context of programming, LD is often used to load a value from a sensor or another input into a register for processi…	[91]	[0.8138]	0.5891	0.6385	0.0015	0.0035	0.0576	0.1308	7.6	2.86
qwen2.5-coder:7b	102	Can multiple AND conditions be chained?	Example code: ``` LD X0 AND X1 AND X2 OUT Y0 ``` Explanation: Yes—ALL conditions must be ON for the final result to be TRUE.	### Part One: Mitsubishi FX3U/FX3UC IL Instruction List Code ```il LD X0 ; Load the value from input X0 into the accumulator AND X1 ; Perform an AND operation between the accumulator and X1 AND X2 ; Perform another AND operation between the accumulator and X2 OUT Y0 ; Output the result of the AND operations to output Y0 ``` ### Part Two: Program Logic Explanation 1. **Load the value from input X0…	A: Example code: ``` LD X0 AND X1 AND X2 OUT Y5 ``` Explanation: X0=ON, then rising edges of X1 and X2 each trigger once—possible and simpler than chaining ANDP.	[113]	[0.6741]	0.4992	0.6269	0.0058	0.3179	0.0804	0.4074	8.41	2.72
qwen2.5-coder:7b	103	Can AND be used with different element types (X, M, S)?	Example code: ``` LD M10 AND X5 AND S20 OUT Y10 ``` Explanation: Yes—any boolean element type can be ANDed.	Answer: Yes, the AND instruction in Mitsubishi FX3U/FX3UC Instruction List programming can be used with different element types such as X (Coil), M (Magnetic Relay), and S (Self-holding Relay). --- **Part One: Mitsubishi FX3U/FX3UC IL Instruction List Code** ```IL LD X0 ; Load the status of relay X0 into the accumulator AND M0 ; Perform an AND operation between the accumulator and relay M0 OUT Y0…	**Answer:** Yes, the `AND` instruction in Mitsubishi FX-series PLCs can be used with different element types, including Inputs (X), Relays (M), and Timers (S). Here is an example code that demonstrates how to use the `AND` instruction with these different element types: ```plaintext [Part One] - Mitsubishi FX3U/FX3UC IL Instruction List Code LD X0 ; Load the status of input X0 into the accumulato…	[208]	[0.3601]	0.4115	0.4353	0.0014	0.0016	0.0413	0.063	7.76	5.71
qwen2.5-coder:7b	104	What if any AND condition is OFF?	Example code: ``` LD X0 AND X1 OUT Y0 ``` Explanation: If either X0 or X1 is OFF, the final result is FALSE and Y0 stays OFF.	[Part One] - Mitsubishi FX3U/FX3UC IL Instruction List Code Below is a sample IL program for an FX3U or FX3UC PLC, designed to demonstrate a basic control logic. This program is a simple example of a system that activates an output (Q0.0) when an input (I0.0) is ON and another input (I0.1) is ON. If any of these conditions are OFF, the output remains OFF. ```il LD I0.0 ; Load the status of input …	**Question:** What if any AND condition is OFF? **Answer:** In Mitsubishi FX-series PLCs, the Instruction List (IL) programming language is used to create control programs for various automation tasks. When it comes to AND conditions, if any of the conditions in an AND operation are OFF (or FALSE), the entire AND condition will evaluate to OFF (or FALSE). This means that the output associated wit…	[197]	[0.4853]	0.5453	0.6864	0.0037	0.0197	0.0655	0.0946	8.35	6.5
qwen2.5-coder:7b	105	What does the ANI instruction do?	Example code: ``` LD X0 ANI X1 OUT Y0 ``` Explanation: ANI performs AND with the inverse of X1. The condition remains TRUE only if X1=OFF.	**Part One: Mitsubishi FX3U/FX3UC IL Instruction List Code** ```il LD M0.0 ; Load the status of bit M0.0 into the accumulator. ANI 0x01 ; AND the accumulator with the binary value 0x01 (0000 0001). OUT Y0.0 ; Output the result of the AND operation to output Y0.0. END ; End of the program. ``` **Part Two: Program Logic Explanation** 1. **LD M0.0**: This instruction loads the status of bit M0.0 (a …	A: Example code: ``` LD X0 ANI X1 OUT Y0 ``` Explanation: ANI ANDs the inverse of X1 (X1=OFF) with the preceding condition.	[125]	[0.764]	0.5323	0.9384	0.0018	0.4989	0.0798	0.7234	5.62	2.67
qwen2.5-coder:7b	106	What is the difference between ANI and LDI?	Example code: ``` LDI X1 ANI X1 ``` Explanation: LDI inverts at load; ANI inverts only during the AND check.	[Part One] - Mitsubishi FX3U/FX3UC IL Instruction List Code ```il LDI X0 // Load Immediate value 1 into register R0 (LDI stands for Load Immediate) ANI Y0 // AND the value in register R0 with the value at memory address Y0 (ANI stands for AND Immediate) MOV R1, R0 // Move the value in register R0 to register R1 LD X1 // Load the value at memory address X1 into register R0 LDI 0 // Load Immediate …	A: Example code: ``` LDI X1 ANI X2 ``` Explanation: LDI inverts the status of the bit before applying the AND operation, while ANI directly applies the AND operation on the bit status.	[86]	[0.8364]	0.5983	0.8399	0.0014	0.2312	0.0538	0.449	8.75	2.53
qwen2.5-coder:7b	107	How to check X0=ON and X1=OFF together?	Example code: ``` LD X0 ANI X1 OUT Y0 ``` Explanation: Y0 turns ON only if X0=ON AND X1=OFF.	[Part One] - Mitsubishi FX3U/FX3UC IL Instruction List Code ``` LD X0 ; Load the status of X0 into the accumulator (AC) AND X1 ; AND the status of X1 with the accumulator LD X2 ; Load the status of X2 into the accumulator (AC) OR X1 ; OR the status of X1 with the accumulator AND M0 ; AND the accumulator with the status of M0 OUT Y0 ; Output the result to Y0 ``` [Part Two] - Program Logic Explanat…	Q: How to check X0=ON and X1=OFF together? A: Example code: ```il LD X0 AND X1 NOT OUT Y0 ``` Explanation: The program checks if X0 is ON (1) and X1 is OFF (0) simultaneously. If both conditions are met, the output Y0 will be set to ON (1). If either X0 is OFF or X1 is ON, Y0 will be set to OFF (0). This is done using the AND instruction to ensure both conditions are true, followed by the NOT ins…	[112]	[0.6167]	0.6381	0.8048	0.0057	0.0359	0.1115	0.2353	6.96	3.45
qwen2.5-coder:7b	108	Can multiple ANI instructions be chained?	Example code: ``` LD X0 ANI X1 ANI X2 OUT Y5 ``` Explanation: Yes—X0 must be ON, X1 and X2 both OFF for Y5 to turn ON.	### Part One: Mitsubishi FX3U/FX3UC IL Instruction List Code ```plaintext LD X0 ; Load the value of X0 into the accumulator (M) ANI #0x0F ; Perform an AND operation between the accumulator and #0x0F (0000 1111 in binary) OUT Y0 ; Output the result of the AND operation to Y0 ANI #0xF0 ; Perform an AND operation between the accumulator and #0xF0 (1111 0000 in binary) OUT Y1 ; Output the result of t…	A: Example code: ```il LD X0 ANI X1 ANI X2 OUT Y5 ``` Explanation: X0=ON, then rising edges of X1 and X2 each trigger once—possible but complex.	[113]	[0.6426]	0.5344	0.6552	0.0012	0.4051	0.044	0.5926	10.57	2.68
qwen2.5-coder:7b	109	How to mix ANI and normal AND?	Example code: ``` LD X0 AND X1 ANI X2 OUT Y0 ``` Explanation: Checks X0=ON AND X1=ON, then X2=OFF before Y0 turns ON.	[Part One] - Mitsubishi FX3U/FX3UC IL Instruction List Code ``` LD T0 ; Load the value of T0 into the accumulator ANI T1 ; AND the accumulator with the value of T1, result stored in A LD Y0 ; Load the value of Y0 into the accumulator AND Y1 ; AND the accumulator with the value of Y1, result stored in A OUT X0 ; Output the value in A to output relay X0 ``` Explanation of each instruction: - `LD T0…	A: Example code: ``` LD X3 ANI X4 AND X5 OUT Y20 ``` Explanation: Equivalent to (X3 AND (NOT X4)) AND X5.	[128]	[0.7556]	0.5881	0.6815	0.0012	0.1396	0.036	0.3182	6.68	2.67
qwen2.5-coder:7b	110	What is the ANDP instruction used for?	Example code: ``` LD X0 ANDP X1 OUT Y0 ``` Explanation: When X0=ON, ANDP detects the rising edge of X1 (OFF→ON) once.	[Part One] - Mitsubishi FX3U/FX3UC IL Instruction List Code ``` LD X0; // Load the value from bit X0 into the accumulator AND Y0; // Perform a logical AND operation between the value in the accumulator and the value of bit Y0 OUT Z0; // Output the result of the AND operation to bit Z0 END; // End of the program ``` [Part Two] - Program Logic Explanation 1. The program begins by loading the value …	The ANDP instruction is used to detect the falling edge of a signal. When X0=ON, ANDP detects the falling edge of X1 (ON→OFF) in that scan. **Created Question**: How does the instruction sequence handle the input X0 and output Y0 based on the status of X1? **Created Answer**: The instruction sequence first loads the status of X0 into the accumulator. It then performs an ORP (or "OR Pulse") operat…	[130]	[0.7658]	0.5781	0.752	0.0023	0.0483	0.0849	0.1805	7.85	3.26
qwen2.5-coder:7b	111	How does ANDP differ from LDP?	Example code: ``` LD X2 LDP X3 ANDP X4 ``` Explanation: LDP detects X3’s rising edge independently; ANDP requires the prior condition TRUE then detects X4’s rising edge.	Question: How does ANDP differ from LDP? Answer: ANDP and LDP are both instructions in Mitsubishi FX-series PLCs that perform logical operations, but they are used in different contexts and have distinct functionalities. **ANDP**: This instruction is used for parallel AND operations. It allows for multiple inputs to be ANDed together simultaneously, which can be useful in scenarios where multiple…	**Answer:** ``` LD X2 LDP X3 ANDP X4 ``` **Explanation:** - `LD X2`: Loads the state of input X2 into the accumulator. - `LDP X3`: Detects the rising edge of input X3 and places the result in the accumulator. - `ANDP X4`: Performs a parallel AND operation between the result of `LDP X3` and the current state of input X4. The result is stored in the accumulator. **Program Logic Explanation:** 1. **…	[131]	[0.9269]	0.4791	0.6675	0.0015	0.0389	0.0615	0.169	5.92	4.21
qwen2.5-coder:7b	112	Does ANDP keep detecting X1=ON?	Example code: ``` LD M10 ANDP X1 OUT Y0 ``` Explanation: It triggers only once at the moment X1 goes from OFF to ON.	### Part One: Mitsubishi FX3U/FX3UC IL Instruction List Code ```IL LD X1 ; Load the value of X1 into the accumulator ANDP Y1 ; Perform a parallel AND operation with Y1 and store the result in the accumulator OUT Y1 ; Output the result in the accumulator to Y1 ``` ### Part Two: Program Logic Explanation 1. **Load the Value of X1 into the Accumulator (LD X1)** - The program starts by loading the cu…	A: Example code: ``` LD X1 ANDP X1 OUT Y0 ``` Explanation: Y0 turns ON when X1=ON and keeps ON even if X1 goes OFF, as ANDP continues to detect the previous state of X1.	[107]	[0.6167]	0.4711	0.7998	0.0019	0.2215	0.0667	0.4286	6.84	2.63
qwen2.5-coder:7b	113	Can multiple ANDP be chained?	Example code: ``` LD X0 ANDP X1 ANDP X2 OUT Y5 ``` Explanation: X0=ON, then rising edges of X1 and X2 each trigger once—possible but complex.	[Part One] - Mitsubishi FX3U/FX3UC IL Instruction List Code ```plaintext LD X000 ; Load the status of input X000 into the accumulator ANDP X001 ; Perform a parallel AND operation with input X001 ANDP X002 ; Perform a parallel AND operation with input X002 ANDP X003 ; Perform a parallel AND operation with input X003 ANDP X004 ; Perform a parallel AND operation with input X004 ANDP X005 ; Perform a…	A: Example code: ``` LD X0 ANDP X1 ANDP X2 OUT Y5 ``` Explanation: Yes—each rising edge on X1 or X2 triggers Y5 if X0=ON.	[139]	[0.7455]	0.4745	0.8802	0.0008	0.4934	0.0545	0.6275	7.08	2.59
qwen2.5-coder:7b	114	How to use ANDP with a counter?	Example code: ``` LD M20 ANDP X3 OUT C0 K10 ``` Explanation: When M20=ON, each rising edge of X3 increments counter C0 by 1.	[Part One] - Mitsubishi FX3U/FX3UC IL Instruction List Code ```il LD X0.0 ; Load the status of input X0.0 into the accumulator. AND C10 ; AND the accumulator with the value in counter C10. OUT Y0.0 ; Output the result from the accumulator to output Y0.0. ``` [Part Two] - Program Logic Explanation The provided Mitsubishi FX3U/FX3UC IL program is designed to perform a logical AND operation between …	A: Example code: ``` LD X0 ANDP CNT1 OUT Y0 ``` Explanation: When X0=ON, ANDP detects the rising edge of CNT1 (count value changes) once.	[110]	[0.6119]	0.5375	0.7724	0.0013	0.1824	0.0567	0.4681	6.36	2.55
qwen2.5-coder:7b	115	What does the ANDF instruction detect?	Example code: ``` LD X0 ANDF X1 OUT Y0 ``` Explanation: When X0=ON, ANDF detects X1’s falling edge (ON→OFF) once.	### Part One: Mitsubishi FX3U/FX3UC IL Instruction List Code ```il ; Initialize counters LD C0, 0 ; Clear Counter 0 LD C1, 0 ; Clear Counter 1 ; Set initial states LD Y0, 0 ; Set Output Y0 to off LD Y1, 0 ; Set Output Y1 to off ; Main Loop LOOP: ; Read Inputs IN X0 ; Read Input X0 IN X1 ; Read Input X1 ; Logic for Counter 0 ANDF X0, C0 ; AND Input X0 with Counter 0 JNC CNT0_INC ; If result is 0, …	A: Example code: ``` LD X0 ANDF X1 OUT Y0 ``` Explanation: When X0=ON, ANDF detects the falling edge of X1 (ON→OFF) in that scan.	[130]	[0.7836]	0.5341	0.9274	0.0006	0.6103	0.0447	0.7826	10.98	2.54
qwen2.5-coder:7b	116	How does ANDF differ from LDF?	Example code: ``` LD X2 LDF X3 ANDF X4 ``` Explanation: LDF independently detects X3’s falling edge; ANDF requires the prior condition TRUE then detects X4’s falling edge.	[Part One] - Mitsubishi FX3U/FX3UC IL Instruction List Code ```il LD M0.0 ; Load the status of M0.0 into M8000 (Accumulator) LD M0.1 ; Load the status of M0.1 into M8001 (Accumulator) ANDF M0.2 ; Perform a floating-point AND operation between M8000 and M8001 and store the result in M8002 LD M0.3 ; Load the status of M0.3 into M8000 (Accumulator) LD M0.4 ; Load the status of M0.4 into M8001 (Accum…	Q: How does ANDF differ from LDF? A: Example code: ``` LDF X1 ANDF X2 ``` Explanation: LDF independently detects X1’s falling edge; ANDF requires the prior condition TRUE then detects X2’s falling edge.	[136]	[0.9255]	0.4093	0.8504	0.0008	0.4347	0.0413	0.7097	7.78	2.59
qwen2.5-coder:7b	117	Can ANDF chain multiple inputs?	Example code: ``` LD X0 ANDF X1 ANDF X2 OUT Y5 ``` Explanation: X0=ON, then both X1 and X2 must each go ON→OFF to trigger Y5.	[Part One] - Mitsubishi FX3U/FX3UC IL Instruction List Code ```il LD I0.0 ; Load the status of input I0.0 into the accumulator ANDF I0.1 ; AND the accumulator with the status of input I0.1 ANDF I0.2 ; AND the accumulator with the status of input I0.2 ANDF I0.3 ; AND the accumulator with the status of input I0.3 OUT Q0.0 ; Store the result in output Q0.0 END ; End of the program ``` [Part Two] - P…	Yes—each rising edge on X1 and X2 must occur before Y5 will turn ON when X0 is ON.	[139]	[0.7633]	0.465	0.611	0.0009	0.0954	0.05	0.2667	7.2	2.97
qwen2.5-coder:7b	118	What is the difference between ANDF and ANDP?	Example code: ``` LD X0 ANDP X1 ANDF X2 ``` Explanation: ANDP detects rising edges; ANDF detects falling edges, both requiring the prior condition TRUE.	**Answer:** ANDF (AND Floating Point) and ANDP (AND Parallel) are two different types of instructions used in Mitsubishi FX-series PLCs, each designed for specific purposes and operating environments. **ANDF (AND Floating Point):** - **Function:** This instruction performs a floating-point AND operation. It is used when the logic operations need to be applied to floating-point numbers. - **Usage …	A: Example code: ``` LD X2 ANDP X3 LD X4 ANDF X5 ``` Explanation: ANDP requires the prior condition TRUE then detects X3’s falling edge; ANDF detects X5’s falling edge after X4 is TRUE.	[116]	[0.6574]	0.4664	0.8994	0.0006	0.1508	0.0278	0.4912	10.49	2.64
qwen2.5-coder:7b	119	Can ANDF be combined with pulse M8013?	Example code: ``` LD M8013 ANDF X10 OUT M60 ``` Explanation: Yes—but only when M8013=ON and X10 transitions ON→OFF in that scan will M60 trigger.	[Part One] - Mitsubishi FX3U/FX3UC IL Instruction List Code ``` LD M8013 ; Load the status of M8013 (Program Start pulse) ANDF ; Perform a logical AND operation between the accumulator and M8013 MOV A, Q0.0 ; Move the result of the AND operation to output Q0.0 END ; End of the program ``` [Part Two] - Program Logic Explanation This Mitsubishi FX3U/FX3UC Instruction List (IL) program is designed t…	**Q: Can ANDF be combined with pulse M8013?** **A: Example Code:** ```plaintext LD M8013 ANDF D100 OUT Y1 ``` **Explanation:** - `LD M8013`: Loads the pulse from M8013 into the accumulator. - `ANDF D100`: Performs a logical AND operation between the pulse from M8013 and the data in register D100. The result is stored back in the accumulator. - `OUT Y1`: Outputs the result of the AND operation to …	[253]	[0.606]	0.5175	0.5257	0.0033	0.0074	0.062	0.1215	8.25	4.2
qwen2.5-coder:7b	120	How does the OR instruction perform logical OR?	Example code: ``` LD X0 OR X1 OUT Y0 ``` Explanation: Y0 turns ON if either X0 or X1 is ON.	The OR instruction in Mitsubishi FX3U/FX3UC PLCs performs a logical OR operation on two data items. It takes two inputs and produces an output that is true (1) if either of the inputs is true, or if both are true. If both inputs are false, the output is false (0). This instruction is commonly used in control logic to combine multiple conditions and perform actions based on the combined result. He…	**Question:** How does the OR instruction perform logical OR? **Answer:** Example code: ```plaintext LD X0 OR X1 OUT Y0 ``` Explanation: Loads X0=ON, then ORs with X1. Y0 turns ON if either X0 or X1 (or both) are ON.	[100]	[0.9019]	0.5984	0.7909	0.0023	0.3628	0.0698	0.6207	5.33	2.67
qwen2.5-coder:7b	121	Can OR be used repeatedly?	Example code: ``` LD X0 OR X1 OR X2 OUT Y0 ``` Explanation: Yes—Y0 turns ON if any of X0, X1, or X2 is ON.	[Part One] - Mitsubishi FX3U/FX3UC IL Instruction List Code ```il LD I0.0 ; Load the status of input I0.0 into the accumulator OR I0.1 ; Perform an OR operation between the accumulator and the status of input I0.1 OR I0.2 ; Perform an OR operation between the accumulator and the status of input I0.2 OR I0.3 ; Perform an OR operation between the accumulator and the status of input I0.3 OR I0.4 ; P…	Yes, the OR instruction can be used repeatedly. Here is an example code: ``` LD X2 OR X3 OR X4 ``` Explanation: The OR instruction combines the values of X2, X3, and X4, storing the result in the accumulator.	[172]	[0.5074]	0.5582	0.5522	0.0013	0.0351	0.0594	0.2623	6.56	2.76
qwen2.5-coder:7b	122	How to mix OR and AND?	Example code: ``` LD X0 AND X1 OR X2 OUT Y0 ``` Explanation: (X0 AND X1) OR X2; Y0 turns ON if X0&X1 are both ON or X2=ON.	[Part One] - Mitsubishi FX3U/FX3UC IL Instruction List Code ```il LD I0.0 ; Load the status of input I0.0 into the accumulator AND I0.1 ; Perform an AND operation with the status of input I0.1 OR I0.2 ; Perform an OR operation with the status of input I0.2 OUT Q0.0 ; Output the result of the OR operation to output Q0.0 ``` [Part Two] - Program Logic Explanation The provided Mitsubishi FX3U/FX3UC …	A: Example code: ``` LD X3 AND X4 OR X5 OUT Y20 ``` Explanation: Equivalent to (X3 AND X4) OR X5.	[128]	[0.6483]	0.6109	0.7099	0.0009	0.1127	0.0691	0.383	8.76	2.61
qwen2.5-coder:7b	123	What is the execution order of OR?	Example code: ``` LD X0 OR X1 AND X2 ``` Explanation: First (X0 OR X1), then AND X2—executed line by line.	### Part One: Mitsubishi FX3U/FX3UC IL Instruction List Code ```il LD X0.0 ; Load the status of input X0.0 into accumulator A OR X0.1 ; Perform an OR operation between the accumulator A and the status of input X0.1, result in A OUT Y0.0 ; Output the result from the accumulator A to output Y0.0 ``` ### Part Two: Program Logic Explanation **Step 1: Load the Input Value** - The program begins by loa…	Explanation: The OR instruction is executed after the LD (Load) instruction. The OR instruction performs a logical OR operation between the content of the source operand (X1 in this case) and the accumulator. The result of this operation is then stored in the accumulator. Finally, the OUT (Output) instruction transfers the content of the accumulator to the destination (Y0 in this case), turning Y…	[120]	[0.6541]	0.5969	0.6788	0.0007	0.0041	0.0535	0.1522	8.05	2.82
qwen2.5-coder:7b	124	How does OR differ from OUT?	Example code: ``` LD X3 OR X4 OUT Y1 ``` Explanation: OR is a logical instruction; OUT is the final output instruction that drives the element.	[Part One] - Mitsubishi FX3U/FX3UC IL Instruction List Code ``` LD M100 ; Load the bit from M100 into the accumulator OR M200 ; Perform OR operation between the value in the accumulator and the bit from M200, result is stored in the accumulator OUT Y300 ; Output the result in the accumulator to the output Y300 END ; End of the program ``` [Part Two] - Program Logic Explanation The provided Mitsub…	A: Example code: ``` LD X1 LD X2 OR Y0 ``` Explanation: OUT follows input state; OR combines the states of X1 and X2 to set Y0, which remains ON as long as either X1 or X2 is ON.	[161]	[0.6319]	0.5624	0.7415	0.0069	0.0817	0.064	0.2295	9.63	2.58
qwen2.5-coder:7b	125	What does the ORI instruction do?	Example code: ``` LD X0 ORI X1 OUT Y0 ``` Explanation: ORI ORs the inverse of X1 (X1=OFF) with the preceding condition.	### Part One: Mitsubishi FX3U/FX3UC IL Instruction List Code ```plaintext LD I0.0 ; Load bit I0.0 into the accumulator ORI D0 ; OR the accumulator with the data memory D0 OUT Y0.0 ; Output the result to output Y0.0 END ; End of the program ``` ### Part Two: Program Logic Explanation 1. **Load Bit I0.0 into Accumulator** - `LD I0.0`: This instruction loads the value of bit I0.0 (which is either 0 …	Q: What does the ORI instruction do? A: Example code: ``` LD X0 ORI X1 OUT Y0 ``` Explanation: When X0=ON, ORI detects the falling edge of X1 (ON→OFF) in that scan.	[130]	[0.7951]	0.5476	0.7481	0.0018	0.3481	0.0736	0.5283	7.62	2.61
qwen2.5-coder:7b	126	What is the difference between ORI and LDI?	Example code: ``` LDI X2 ORI X3 ``` Explanation: LDI inverts at load; ORI inverts only for the OR comparison.	The difference between ORI (OR Immediate) and LDI (Load Immediate) in the Mitsubishi FX3U/FX3UC Instruction List programming is as follows: - **ORI (OR Immediate)**: This instruction is used to perform a bitwise OR operation between the data in the accumulator and a specified immediate data value. The result of this operation is then stored back in the accumulator. This is useful when you need to…	A: Example code: ``` LDI X1 ORI X1 ``` Explanation: LDI inverts at load; ORI inverts only during the OR check.	[106]	[0.823]	0.6528	0.9581	0.0008	0.5387	0.0486	0.7568	13.44	2.47
qwen2.5-coder:7b	127	Can ORI handle multiple conditions?	Example code: ``` LD X0 ORI X1 ORI X2 OUT Y10 ``` Explanation: Y10 turns ON if X0=ON or X1=OFF or X2=OFF.	### Part One: Mitsubishi FX3U/FX3UC IL Instruction List Code ```plaintext LD M8000 ; Load M8000 (Input Contact I0.0) into the accumulator ORI #0x02 ; Bitwise OR the accumulator with the hexadecimal value 0x02 (binary 00000010) OUT Y0 ; Output the result to output relay Y0 LD M8001 ; Load M8001 (Input Contact I0.1) into the accumulator ORI #0x04 ; Bitwise OR the accumulator with the hexadecimal va…	Q: Can ORI handle multiple conditions? A: Example code: ``` LD X0 ORI X1 ORI X2 OUT Y5 ``` Explanation: Yes—each rising edge on X1 or X2 triggers Y5 if X0=ON.	[139]	[0.6452]	0.5387	0.7384	0.0006	0.3192	0.0404	0.5185	8.49	2.77
qwen2.5-coder:7b	128	How to mix ORI with normal OR?	Example code: ``` LD X3 ORI X4 OR X5 OUT Y20 ``` Explanation: Equivalent to (X3 OR (NOT X4)) OR X5.	[Part One] - Mitsubishi FX3U/FX3UC IL Instruction List Code ```IL LD I0.0 ; Load input bit I0.0 into the accumulator ORI #0x01 ; Perform a bitwise OR operation between the accumulator and the immediate value 0x01 LD I0.1 ; Load input bit I0.1 into the accumulator OR I0.2 ; Perform a bitwise OR operation between the accumulator and I0.2 LD I0.3 ; Load input bit I0.3 into the accumulator ORI #0x08 …	Example Code: ``` LD X0 OR X1 ORI X2 OUT Y0 ``` Explanation: Checks X0=ON OR X1=ON, then X2=ON before Y0 turns ON.	[109]	[0.7556]	0.5233	0.7201	0.0006	0.0303	0.036	0.3256	9.16	2.51
qwen2.5-coder:7b	129	When is ORI typically used?	Example code: ``` LD M0 ORI X6 OUT Y1 ``` Explanation: Used for safety conditions—Y1 ON if M0=ON or X6=OFF.	[Part One] - Mitsubishi FX3U/FX3UC IL Instruction List Code ```il LD I0.0 ; Load the status of input I0.0 into the accumulator ORI #0x02 ; Perform an OR operation with the immediate value 0x02 (binary 00000010) and the accumulator OUT Y0.0 ; Output the result of the OR operation to output Y0.0 ``` [Part Two] - Program Logic Explanation The program is designed to perform a simple logical OR operat…	ORI is typically used when you want to combine the current state of a bit with its inverse (i.e., if the bit is ON, its inverse is OFF, and vice versa) and then use the result in a logical operation or output. This can be useful in scenarios where you need to manipulate the state of a bit in a controlled manner before using it in further logic operations.	[125]	[0.7425]	0.5974	0.5514	0.0009	0.0035	0.0519	0.1099	5.79	2.74
qwen2.5-coder:7b	130	What does the ORP instruction detect?	Example code: ``` LD X0 ORP X1 OUT Y0 ``` Explanation: When X0=ON, ORP detects the rising edge of X1 (OFF→ON) in that scan.	### Part One: Mitsubishi FX3U/FX3UC IL Instruction List Code ```il LD (D0) ; Load the value from the data register D0 into the accumulator AND (D1) ; AND the value in the accumulator with the value from data register D1 OR (D2) ; OR the result of the AND operation with the value from data register D2 LD (D3) ; Load the value from the data register D3 into the accumulator AND (D4) ; AND the value …	The ORP instruction detects a pulse on its input.	[125]	[0.7951]	0.434	0.5642	0.0012	0.0054	0.0493	0.1818	11.1	2.25
qwen2.5-coder:7b	131	How does ORP differ from LDP?	Example code: ``` LD X2 LDP X3 ORP X4 ``` Explanation: LDP detects X3’s rising edge independently; ORP requires the prior condition TRUE then detects X4’s rising edge.	ORP (Over Range Protection) and LDP (Low Pressure Drop Protection) are two types of protection mechanisms commonly found in hydraulic systems, particularly in hydraulic pumps and motors. Here's how they differ: 1. **Purpose and Function**: - **ORP (Over Range Protection)**: This protection mechanism is designed to prevent the hydraulic system from operating outside of its safe operating range. It…	A: Example code: ``` LD X2 LDP X3 ORP X4 ``` Explanation: LDP detects X3’s rising edge independently; ORP requires the prior condition TRUE then detects X4’s rising edge.	[111]	[0.9269]	0.4341	0.989	0.0006	0.9636	0.0308	0.9825	6.75	2.72
qwen2.5-coder:7b	132	Does ORP stay ON continuously?	Example code: ``` LD M10 ORP X1 OUT Y5 ``` Explanation: No—it’s TRUE only on the scan when X1 goes from OFF to ON.	**Part One - Mitsubishi FX3U/FX3UC IL Instruction List Code** ```il ; [IL-01] Load the value of ORP sensor into R0 LD [ORP_SENSOR] MOV R0, A ; [IL-02] Compare R0 with the threshold value (e.g., 2.0V) CMP R0, #2000 ; Assuming 2000 represents 2.0V (2.0V * 1000mV/V) ; [IL-03] If R0 is greater than or equal to 2.0V, jump to [IL-05] BGE IL-05 ; [IL-04] If R0 is less than 2.0V, set ORP output to OFF LD…	**[Part One] - Mitsubishi FX3U/FX3UC IL Instruction List Code** ```il LD M20 ; Load the status of M20 into the accumulator ORP X3 ; Perform an ORP (OR with Preset) operation between M20 and X3 OUT T0 K50 ; If the result is ON, start timer T0 for 50 seconds ``` **[Part Two] - Program Logic Explanation** 1. **Load Operation (LD M20):** - The program begins by loading the status of the coil `M20` in…	[134]	[0.604]	0.4069	0.4711	0.0015	0.0009	0.0484	0.0764	8.17	5.9
qwen2.5-coder:7b	133	Can ORP be used on two different inputs simultaneously?	Example code: ``` LD X0 ORP X1 ORP X2 OUT Y6 ``` Explanation: Yes—while X0=ON, rising edges of X1 or X2 each trigger once.	[Part One] - Mitsubishi FX3U/FX3UC IL Instruction List Code Here is a sample IL program that demonstrates how to use ORP (OR Parallel) on two different inputs simultaneously. This program checks if either of the two inputs (X0 and X1) is ON. If either is ON, the output Y0 will be ON. ```IL LD X0 ; Load the status of input X0 into the accumulator OR X1 ; OR the status of input X1 with the accumula…	Yes, the ORP (OR Parallel) instruction can be used on two different inputs simultaneously. Here's an example code: ```il LD X0 ORP X1 OUT Y5 ``` Explanation: The ORP instruction will output to Y5 if either X0 or X1 (or both) are ON. This allows for a simple parallel OR logic operation between X0 and X1.	[113]	[0.6769]	0.5915	0.629	0.0017	0.0562	0.0615	0.275	8.54	2.9
qwen2.5-coder:7b	134	Can ORP start a one-shot timer?	Example code: ``` LD M20 ORP X3 OUT T0 K50 ``` Explanation: When M20=ON, a rising edge on X3 starts T0 for one pulse.	[Part One] - Mitsubishi FX3U/FX3UC IL Instruction List Code ```il LD M8000 ; Load bit M8000 (Power ON flag) AND M8001 ; AND with bit M8001 (Stop flag) NOT D0 ; Negate the value of D0 (Timer status) AND D0 ; AND with D0 to check if timer is not active OR M8002 ; OR with bit M8002 (ORP flag) AND M8002 ; AND with M8002 to check if ORP is active AND M8000 ; AND with M8000 (Power ON flag) AND M8001 ; …	A: Example code: ``` LD X1 ORP X2 OUT T1 K200 ``` Explanation: Yes. T1 starts on the rising edge of either X1 or X2, and if either is held ON, it won’t retrigger.	[94]	[0.7324]	0.4028	0.6325	0.0005	0.1019	0.0249	0.3571	9.7	2.59
qwen2.5-coder:7b	135	When is the ORF instruction used?	Example code: ``` LD M0 ORF X0 OUT Y0 ``` Explanation: While M0=ON, ORF detects X0’s falling edge (ON→OFF) once.	[Part One] - Mitsubishi FX3U/FX3UC IL Instruction List Code ```plaintext LD I0.0 ; Load the status of input I0.0 into the accumulator ORF Q0.0 ; Perform an OR operation between the accumulator and output Q0.0 MOV Q0.1, Q0.0 ; Move the content of Q0.0 to Q0.1 OUT Q0.2 ; Output the content of Q0.2 END ; End of the program ``` [Part Two] - Program Logic Explanation This program is a simple example o…	Explanation: ORF ORs the preceding condition with the result of the previous instruction.	[125]	[0.777]	0.5317	0.5933	0.0006	0.0108	0.0381	0.1176	8.92	2.31
qwen2.5-coder:7b	136	How does ORF differ from LDF?	Example code: ``` LDF X1 ORF X2 ``` Explanation: LDF independently detects X1’s falling edge; ORF requires the prior condition TRUE then detects X2’s falling edge.	[Part One] - Mitsubishi FX3U/FX3UC IL Instruction List Code ``` // Program: Basic IL Program for Mitsubishi FX3U/FX3UC LD A1 // Load the value of A1 into the accumulator AND A2 // Perform an AND operation with the value of A2 OR A3 // Perform an OR operation with the value of A3 LD A4 // Load the value of A4 into the accumulator NOT A4 // Perform a NOT operation on the value of A4 LD A5 // Load t…	A: Example code: ``` LD X2 LDF X3 ORF X4 ``` Explanation: LDF independently detects X3’s falling edge; ORF requires the prior condition TRUE then detects X4’s falling edge.	[116]	[0.9255]	0.4823	0.9697	0.0006	0.5139	0.0284	0.8	8.16	5.71
qwen2.5-coder:7b	137	Can ORF be used for a button release action?	Example code: ``` LD X3 ORF X4 OUT M10 ``` Explanation: If X3=ON, when X4 goes ON→OFF, M10 triggers once.	[Part One] - Mitsubishi FX3U/FX3UC IL Instruction List Code ``` LD I0.0 ; Load the status of Input I0.0 into the accumulator (Accumulator is a temporary storage used in programming). AND I0.1 ; Perform a logical AND between the value in Accumulator and the status of Input I0.1. LD I0.2 ; Load the status of Input I0.2 into the accumulator. OR I0.3 ; Perform a logical OR between the value in Accumu…	A: Example code: ``` ORF X3 OUT T1 K30 ``` Explanation: X3 ON→OFF triggers T1 for one scan.	[157]	[0.6691]	0.4608	0.7353	0.0009	0.0697	0.0253	0.4865	12.13	2.42
qwen2.5-coder:7b	138	Does ORF hold the output ON?	Example code: ``` LD M20 ORF X5 OUT Y10 ``` Explanation: No—it’s TRUE only on the scan when X5 falls.	Unfortunately, the specific PLC code (IL code) and the context for the "ORF" (which stands for "Output Relay" or "Output Function") are not provided in your question. Therefore, I cannot write the complete IL program or explain the program logic in response to your question. To answer your question directly: Without the provided code and context, I cannot determine if ORF holds the output ON. The…	No, ORF does not hold the output ON. It only triggers the output for a single cycle when the input changes from ON to OFF while M0 is ON.	[135]	[0.599]	0.2857	0.4914	0.0035	0.0092	0.0567	0.2041	7.51	2.43
qwen2.5-coder:7b	139	Can multiple ORF be chained?	Example code: ``` LD X0 ORF X1 ORF X2 OUT Y5 ``` Explanation: Yes—each falling edge on X1 or X2 triggers Y5 if X0=ON.	### Part One: Mitsubishi FX3U/FX3UC IL Instruction List Code ```il ; Initialize the PLC program LD M0.0 ; Load the status of M0.0 into the accumulator AND M0.1 ; AND the accumulator with the status of M0.1 OR M0.2 ; OR the accumulator with the status of M0.2 AND M0.3 ; AND the accumulator with the status of M0.3 OR M0.4 ; OR the accumulator with the status of M0.4 AND M0.5 ; AND the accumulator w…	A: Example code: ``` LD X0 ORF X1 ORF X2 OUT Y5 ``` Explanation: Y5 will be turned ON if X0 is ON, or if either X1 or X2 is ON, regardless of the other's state.	[117]	[0.7633]	0.2835	0.7025	0.0006	0.3824	0.0278	0.5424	13.23	4.26
qwen2.5-coder:7b	140	When is the ORB instruction needed instead of a simple OR?	Example: When two series groups need to be ORed. Explanation: For (X0 & X2) OR (X1 & X3), use ORB after each series block.	### Part One: Mitsubishi FX3U/FX3UC IL Instruction List Code ```plaintext LD M8000 ; Load the status of special auxiliary relay M8000 into accumulator (Acc) AND M8001 ; AND the status of special auxiliary relay M8001 with the accumulator (Acc) OR M8002 ; OR the status of special auxiliary relay M8002 with the accumulator (Acc) OUT Y00 ; Output the result in the accumulator (Acc) to output relay Y…	The ORB instruction is needed when you need to perform an OR operation on multiple input contacts (or blocks) and then output the result to a single output. This allows for more complex logic to be implemented in a single instruction, as it can handle multiple inputs simultaneously. For example, if you have three input contacts (X0, X1, X2) and you want to output the result of ORing all three of …	[144]	[0.653]	0.2195	0.5428	0.0032	0.0044	0.0401	0.1212	10.14	3.5
qwen2.5-coder:7b	141	How to use ORB for two series groups in parallel?	Example code: ``` LD X0 AND X2 LD X1 AND X3 ORB OR X4 OUT Y0 ``` Explanation: Series (X0&X2) and (X1&X3) are ORed by ORB, then OR X4.	**Part One: Mitsubishi FX3U/FX3UC IL Instruction List Code** ```il LD M0.0 ; Load the status of bit 0 in the first series group (M0.0) ORB M0.1 ; OR the result with bit 1 in the same series group (M0.1), storing the result in bit 0 LD M1.0 ; Load the status of bit 0 in the second series group (M1.0) ORB M1.1 ; OR the result with bit 1 in the same series group (M1.1), storing the result in bit 0 L…	### Part One: Mitsubishi FX3U/FX3UC IL Instruction List Code ```il LD X0 ; Load the value of X0 into the accumulator ORB X1 ; Perform ORB (OR Bit) operation with X1, the result is stored in X0 ORB X2 ; Perform ORB operation with X2, the result is stored in X0 LDI X3 ; Load the inverted value of X3 into the accumulator ORB X4 ; Perform ORB operation with X4, the result is stored in X0 ORB X5 ; Per…	[146]	[0.5749]	0.5904	0.5964	0.0008	0.0019	0.0613	0.078	9.85	6.74
qwen2.5-coder:7b	142	How to OR more than two series groups?	Example: Use ORB after each group. Explanation: You can chain ORB multiple times, but Mitsubishi often limits to 8.	### Part One: Mitsubishi FX3U/FX3UC IL Instruction List Code ```plaintext ; Define the input contacts and output relay LD I0.0 ; Load the value of input contact I0.0 into the accumulator OR I0.1 ; OR the value of input contact I0.1 with the accumulator OR I0.2 ; OR the value of input contact I0.2 with the accumulator OR I0.3 ; OR the value of input contact I0.3 with the accumulator OR I0.4 ; OR t…	**Part One: Mitsubishi FX3U/FX3UC IL Instruction List Code** ``` LD X0 ; Load the value of X0 into the accumulator AND X1 ; Perform an AND operation between the accumulator and X1 AND X2 ; Perform an AND operation between the accumulator and X2 LDI X3 ; Load the value of X3 into the accumulator OR X4 ; Perform an OR operation between the accumulator and X4 ORI X5 ; Perform an OR operation between…	[146]	[0.6032]	0.2097	0.1791	0.0005	0.0007	0.0188	0.0218	11.32	6.95
qwen2.5-coder:7b	143	Why can’t ORB be used indefinitely?	Example: 10 ORBs in a row. Explanation: Most Mitsubishi PLCs limit ORB to 8; beyond that causes errors.	**Part One: Mitsubishi FX3U/FX3UC IL Instruction List Code** ```il LD I0.0 ; Load bit from input I0.0 into accumulator ORB I0.1 ; Bitwise OR the accumulator with bit from input I0.1 ORB I0.2 ; Bitwise OR the accumulator with bit from input I0.2 ORB I0.3 ; Bitwise OR the accumulator with bit from input I0.3 ORB I0.4 ; Bitwise OR the accumulator with bit from input I0.4 ORB I0.5 ; Bitwise OR the ac…	The ORB instruction in Mitsubishi FX-series PLCs is utilized to perform an OR operation on two series blocks simultaneously. However, ORB cannot be used indefinitely because it has a limited number of series blocks it can handle in a single instruction. Each ORB instruction can only process up to 8 series blocks (X0 to X7, Y0 to Y7, etc.). After reaching this limit, additional ORB instructions wo…	[140]	[0.6007]	0.1816	0.6132	0.0007	0.0024	0.0284	0.0702	6.9	4.26
qwen2.5-coder:7b	144	Do you need ORB for a simple X0 OR X1?	Example code: ``` LD X0 OR X1 OUT Y0 ``` Explanation: No—simple parallel contacts use OR. ORB is for parallel blocks.	[Part One] - Mitsubishi FX3U/FX3UC IL Instruction List Code ``` LD X0 ; Load the value of X0 into the accumulator. LD X1 ; Load the value of X1 into the accumulator. OR ; Perform a bitwise OR operation between the accumulator and X1. OUT Y0 ; Output the result to Y0. END ; End the program. ``` [Part Two] - Program Logic Explanation 1. **LD X0**: This instruction loads the value of the input coil …	No, you do not need ORB for a simple X0 OR X1. The ORB instruction is used when you need to combine the results of multiple series groups using an OR operation. For a simple OR between two individual inputs, a single OR instruction is sufficient.	[140]	[0.653]	0.3404	0.5566	0.004	0.0106	0.0737	0.1818	6.82	2.56
qwen2.5-coder:7b	145	What is the primary use of the ANB instruction?	Example: After parallel groups, then series. Explanation: ANB combines a completed parallel block with additional series conditions.	The primary use of the ANB instruction in Mitsubishi FX-series PLCs, particularly in Instruction List (IL) programming, is to perform a normally open contact (NO) AND normally closed contact (NC) operation. This means that the output will be on (true) only if both the NO and NC conditions are met simultaneously. The ANB instruction is essential for controlling logical AND operations in industrial…	The ANB instruction in Mitsubishi FX-series PLCs is used to perform an AND operation between the inverse (NOT) of the second operand and the first operand. This instruction is particularly useful when you need to check if both a condition and its opposite are simultaneously true or false in a specific sequence. Here is an example of how the ANB instruction might be used in an Instruction List (IL…	[105]	[0.7113]	0.2799	0.339	0.0005	0.0009	0.0197	0.0345	11.38	6.11
qwen2.5-coder:7b	146	How to use ANB for a parallel group then series?	Example code: ``` LD X0 OR X1 AND X2 LDI X3 OR X4 ORI X5 ANB OUT Y0 ``` Explanation: After OR/parallel block, ANB ANDs with remaining conditions.	[Part One] - Mitsubishi FX3U/FX3UC IL Instruction List Code ```il ; Initialize LD I0.0 ; Load the status of input I0.0 into R0 LD I0.1 ; Load the status of input I0.1 into R1 LD I0.2 ; Load the status of input I0.2 into R2 ; Parallel Group Logic ANB R0, R1 ; AND Bypass R0 and R1, result stored in R0 ANB R0, R2 ; AND Bypass the result of ANB R0, R1 with R2, final result in R0 ; Series Group Logic …	Q: How to use ANB for a parallel group then series? A: Example: Use AND or OR for the parallel group, then ANB for the series. Explanation: To achieve a parallel group followed by a series in an ANB (AND-OR-NOT) structure, you need to first create the parallel logic using AND or OR instructions. Once you have the output of the parallel group, you can then use this output as an input to an ANB ins…	[147]	[0.6976]	0.5504	0.5321	0.0008	0.0029	0.053	0.1406	7.57	3.05
qwen2.5-coder:7b	147	How to chain multiple ANB groups?	Example: Use ANB repeatedly. Explanation: You can chain ANB for complex block ANDing, but there’s a limit.	[Part One] - Mitsubishi FX3U/FX3UC IL Instruction List Code 1. **LD I0.0** - Load the status of input I0.0 into the accumulator. This input represents the start of the chain. 2. **AND I0.1** - Perform a logical AND operation with the status of input I0.1 (next in the chain). The result will be stored in the accumulator. 3. **AND I0.2** - Perform a logical AND operation with the status of input I0…	Example code: ```il LD X0 OR X1 AND X2 LDI X3 OR X4 ORI X5 ANB OUT Y0 LD X6 OR X7 AND X8 LDI X9 OR X10 ORI X11 ANB OUT Y1 ANB OUT Y2 ``` Explanation: After each ANB group, another ANB is used to AND the results of the previous groups with the current group. The final ANB result is then output to Y2.	[146]	[0.6976]	0.2948	0.338	0.0007	0.0036	0.0238	0.119	6.45	3.25
qwen2.5-coder:7b	148	How does ANB differ from AND?	Example code: ``` LD X0 AND X1 OUT Y0 ``` Explanation: AND is for simple series; ANB is for ANDing a parallel block.	### Part One: Mitsubishi FX3U/FX3UC IL Instruction List Code ```il LD X0 ; Load the status of input X0 into M LD X1 ; Load the status of input X1 into M ANB M, M ; AND NOT operation between M and M (equivalent to NOT M) AND M, Y0 ; AND the result of ANB with output Y0 OUT Y1 ; Output the result to output Y1 END ; End of the program ``` ### Part Two: Program Logic Explanation This IL program demon…	The primary difference between ANB (AND with Back) and AND is their sequence of operations. AND combines multiple parallel conditions into a single series condition. However, ANB first combines all parallel conditions and then adds a series condition to this combination. [Part Two] - Program Logic Explanation The provided IL program is designed to control a motor based on the status of two input …	[145]	[0.6462]	0.5662	0.581	0.0016	0.0028	0.0622	0.0627	7.64	4.37
qwen2.5-coder:7b	149	Do you need ANB for X0 OR X1 then AND X2?	Example code: ``` LD X0 OR X1 AND X2 OUT Y0 ``` Explanation: No—simple OR then AND doesn’t require ANB.	[Part One] - Mitsubishi FX3U/FX3UC IL Instruction List Code ```il LD X0 ; Load the value of X0 into the accumulator OR X1 ; Perform a logical OR operation between the accumulator and X1, result stored in accumulator AND X2 ; Perform a logical AND operation between the accumulator and X2, result stored in accumulator OUT Y0 ; Output the value in the accumulator to Y0 END ; End of the program ``` […	A: Example code: ``` LD X0 OR X1 AND X2 OUT Y0 ``` Explanation: Yes—use ANB for combining the OR result with another contact in series.	[144]	[0.5896]	0.5453	0.7818	0.0027	0.4764	0.0802	0.5333	10.19	2.48
qwen2.5-coder:7b	150	What is the purpose of the PLS instruction?	Example code: ``` PLS X0 OUT M0 ``` Explanation: Detects X0’s rising edge (OFF→ON) and generates a one-scan pulse for M0.	**[Part One] - Mitsubishi FX3U/FX3UC IL Instruction List Code** ```plaintext LD M0.0 ; Load bit M0.0 into the accumulator. AND M0.1 ; Perform a logical AND operation between the accumulator and M0.1. LD M0.2 ; Load bit M0.2 into the accumulator. OR M0.3 ; Perform a logical OR operation between the accumulator and M0.3. LD M0.4 ; Load bit M0.4 into the accumulator. NOT ; Perform a logical NOT oper…	The PLS instruction is used to push a value from a data register onto the stack. It is typically used to save a current state or value before performing a series of operations that might alter it. Here is an example of how the PLS instruction might be used in an IL program: Example code: ``` LD D0 PLS LD D1 ADD PLS LD D2 SUB ``` Explanation: In this example, the values in registers D0, D1, and D2…	[180]	[0.5874]	0.3152	0.3974	0.0004	0.0106	0.0282	0.0719	10.84	3.3
qwen2.5-coder:7b	151	How does PLS differ from LDP?	Example code: ``` PLS X1 LDP X1 ``` Explanation: Both detect rising edges; syntax differs by PLC model support.	[Part One] - Mitsubishi FX3U/FX3UC IL Instruction List Code ``` LD I0.0 ; Load the value of Input 0.0 into the accumulator. AND I0.1 ; Perform a logical AND operation between the accumulator and Input 0.1. LD I0.2 ; Load the value of Input 0.2 into the accumulator. OR M0.0 ; Perform a logical OR operation between the accumulator and Output M0.0. LD I0.3 ; Load the value of Input 0.3 into the accu…	Explanation: PLS continuously reads X1; LDP is TRUE only at the instant X1 transitions from OFF to ON.	[91]	[0.7772]	0.3093	0.5924	0.0005	0.0145	0.0153	0.2286	12.22	2.36
qwen2.5-coder:7b	152	Can PLS be used for one-shot button triggers?	Example code: ``` PLS X2 OUT T0 K100 ``` Explanation: Yes—when X2 goes OFF→ON, T0 is triggered once.	### Part One - Mitsubishi FX3U/FX3UC IL Instruction List Code Here is a complete IL program for a one-shot button trigger using a Mitsubishi FX3U/FX3UC PLC. The program will ensure that a button trigger is recognized only once until the next cycle. ```il LD I0.0 ; Load input I0.0 (Button) into the accumulator AND Q0.0 ; AND with output Q0.0 (One-shot output) LD Q0.0 ; Load output Q0.0 into the ac…	A: Example code: ``` LD I0.0 PLS OUT M10 ``` Explanation: Yes—PLS can be used to detect a one-shot button trigger by using the rising edge of the button input (I0.0) to trigger the output (M10) once.	[154]	[0.608]	0.4549	0.512	0.0005	0.0351	0.0273	0.2807	13.28	4.18
qwen2.5-coder:7b	153	Does PLS output continuously?	Example code: ``` PLS X3 OUT Y0 ``` Explanation: No—only ON during the scan of X3’s rising edge.	[Part One] - Mitsubishi FX3U/FX3UC IL Instruction List Code ``` LD (M0.0) // Load the value of bit M0.0 into the accumulator OUT Q0.0 // Output the value in the accumulator to bit Q0.0 (LED) NOP // No operation (does nothing, used for timing) LD (M0.1) // Load the value of bit M0.1 into the accumulator OUT Q0.1 // Output the value in the accumulator to bit Q0.1 (LED) NOP // No operation (does not…	Q: Does PLS output continuously? A: Example code: ``` PLS X5 OUT M10 ``` Explanation: Yes, PLS outputs continuously while X5 is in a rising edge state.	[159]	[0.5879]	0.3175	0.6535	0.0005	0.111	0.0247	0.3256	14.66	2.5
qwen2.5-coder:7b	154	Can multiple PLS be used at once?	Example code: ``` PLS X4 OUT M10 PLS X5 OUT M11 ``` Explanation: Yes—each PLS detects its own input’s rising edge.	[Part One] - Mitsubishi FX3U/FX3UC IL Instruction List Code ``` LD M8000 ; Load bit M8000 into the accumulator (Accumulator is not used in IL, but this line is typically used to initialize the CPU) MOV D10, 0 ; Initialize D10 to 0 LD X0 ; Load input X0 into the accumulator OR D10 ; OR the accumulator with D10 MOV D10, Acc ; Move the result back to D10 LD X1 ; Load input X1 into the accumulator OR…	Yes, multiple PLS (Pulse) instructions can be used at once in an IL (Instruction List) program. Each PLS instruction monitors a different input or uses different conditions to detect edges, allowing for the detection of multiple rising and falling edges simultaneously. Example code: ``` PLS X5 OUT M10 ; Output M10 when X5 detects a rising edge PLS X6 OUT M11 ; Output M11 when X6 detects a rising …	[159]	[0.6141]	0.2669	0.7154	0.0004	0.0262	0.0139	0.1311	12.35	4.14
qwen2.5-coder:7b	155	What edge does the PLF instruction detect?	Example code: ``` PLF X0 OUT M0 ``` Explanation: Detects X0’s falling edge (ON→OFF) and generates a one-scan pulse.	### Part One - Mitsubishi FX3U/FX3UC IL Instruction List Code Below is a simple IL program that uses the `PLF` (Pulse Length Measurement) instruction to detect an edge on an input signal. The program measures the pulse length of an input and then checks if the pulse is long enough to be considered a "high" edge. ```il LD X0 ; Load input X0 into accumulator A PLF A, T0, 100 ; Pulse Length Measurem…	The PLF instruction in Mitsubishi FX-series PLCs detects the rising edge of a bit. Here is the example code with an explanation: ### Example Code: ```il LD X0 PLF X1 OUT Y0 ``` ### Explanation: 1. **LD X0** - **Comment:** Load the value of bit X0 into the accumulator. - **Explanation:** This instruction reads the current state of bit X0 (either ON or OFF) and stores it in the accumulator. 2. **PL…	[115]	[0.6717]	0.6462	0.6823	0.0006	0.0011	0.0367	0.0819	12.39	4.9
qwen2.5-coder:7b	156	Is PLF similar to LDF?	Example code: ``` PLF X1 LDF X2 ``` Explanation: Both detect falling edges; syntax and naming vary.	**Part One: Mitsubishi FX3U/FX3UC IL Instruction List Code** ```plaintext LD X0.0 ; Load the state of input X0.0 into the data register (DR) AND Y0.0 ; Perform a logical AND operation between the DR and the state of output Y0.0 LD M0.0 ; Load the state of data register M0.0 into the DR OR Y0.1 ; Perform a logical OR operation between the DR and the state of output Y0.1 LD T20 ; Load the content o…	Q: Is PLF similar to LDF? A: Example code: ``` LDF X1 PLF X2 ``` Explanation: LDF independently detects X1’s falling edge; PLF requires the prior condition TRUE then detects X2’s falling edge.	[136]	[0.7703]	0.2001	0.7236	0.0003	0.0534	0.0059	0.3333	14.73	2.58
qwen2.5-coder:7b	157	When to use PLF for button release?	Example code: ``` PLF X3 OUT T1 K30 ``` Explanation: X3 ON→OFF triggers T1 for one scan.	[Part One] - Mitsubishi FX3U/FX3UC IL Instruction List Code ```il LD I0.0 ; Load the status of input I0.0 into the accumulator (accumulator = I0.0) AND I0.1 ; AND the accumulator with the status of input I0.1 (accumulator = I0.0 AND I0.1) LD I0.2 ; Load the status of input I0.2 into the accumulator (accumulator = I0.0 AND I0.1 AND I0.2) AND I0.3 ; AND the accumulator with the status of input I0.3…	A: Example code: ``` LD X3 PLF X4 OUT M10 ``` Explanation: If X3=ON, when X4 goes OFF→ON, M10 triggers once.	[137]	[0.6691]	0.3506	0.6986	0	0.0658	0.0032	0.4865	12.07	3.06
qwen2.5-coder:7b	158	Does PLF stay ON?	Example code: ``` PLF X4 OUT M1 ``` Explanation: No—only ON during the scan of X4’s falling edge.	### Part One - Mitsubishi FX3U/FX3UC IL Instruction List Code ```plaintext LD R0 ; Load the value from Register R0 AND I0.0 ; Perform a bitwise AND with Input I0.0 OR R1 ; Perform a bitwise OR with Register R1 OUT Q0.0 ; Output the result to Output Q0.0 LD R2 ; Load the value from Register R2 AND I0.1 ; Perform a bitwise AND with Input I0.1 OR R3 ; Perform a bitwise OR with Register R3 OUT Q0.1 ;…	A: Example code: ``` PLF X3 OUT Y0 ``` Explanation: Yes—stays ON until the next scan of X3’s falling edge.	[153]	[0.5844]	0.2674	0.815	0.0005	0.1914	0.0214	0.6316	15.08	2.42
qwen2.5-coder:7b	159	Can PLF and PLS detect the same input?	Example code: ``` PLS X5 OUT M10 PLF X5 OUT M11 ``` Explanation: Yes—one for rising edge, one for falling edge.	**Part One: Mitsubishi FX3U/FX3UC IL Instruction List Code** ```il LD I0.0 ; Load the status of Input 0 into the accumulator AND I0.1 ; AND the value in the accumulator with the status of Input 1 LD I0.2 ; Load the status of Input 2 into the accumulator OR A, I0.2 ; OR the value in the accumulator with the status of Input 2 LD I0.3 ; Load the status of Input 3 into the accumulator OR A, I0.3 ; OR…	**Answer:** Yes, you can use both `PLF` (Pulse Falling Edge) and `PLS` (Pulse Rising Edge) to detect the same input. Here's an example code and its explanation: ### Part One - Mitsubishi FX3U/FX3UC IL Instruction List Code ```il LD X0 ; Load the status of input X0 PLS X0 ; Detect the rising edge of X0 OUT M0 ; If rising edge is detected, set output M0 LD X0 ; Load the status of input X0 again PLF…	[154]	[0.6141]	0.2145	0.6097	0.0005	0.0009	0.0212	0.0621	9.67	5.83
qwen2.5-coder:7b	160	How does the SET instruction latch a bit?	Example code: ``` LD X0 SET M100 ``` Explanation: When X0=ON, M100 is set and remains ON until reset.	[Part One] - Mitsubishi FX3U/FX3UC IL Instruction List Code ```il LD X0.0 ; Load the status of input bit X0.0 into the accumulator SET Y0.0 ; Set the output bit Y0.0 to 1, regardless of the accumulator's value LD X0.1 ; Load the status of input bit X0.1 into the accumulator SET Y0.1 ; Set the output bit Y0.1 to 1, regardless of the accumulator's value LD X0.2 ; Load the status of input bit X0.2 i…	Example code: ``` LD X4 SET Y6 ``` Explanation: When X4=ON, Y6 is set ON and remains ON until it is reset by another instruction or power cycle.	[163]	[0.5322]	0.5969	0.8534	0.0009	0.225	0.0525	0.6222	10.83	2.6
qwen2.5-coder:7b	161	What is the difference between SET and OUT?	Example code: ``` LD X1 SET Y0 ``` Explanation: OUT follows input state; SET latches ON until an RST clears it.	### Part One - Mitsubishi FX3U/FX3UC IL Instruction List Code ```plaintext ; Initialize the program LD M0.0 ; Load bit M0.0 into the accumulator AND I0.0 ; AND the accumulator with bit I0.0 (Input 0) OUT Y0.0 ; Output the result to bit Y0.0 (Output 0) LD M0.1 ; Load bit M0.1 into the accumulator AND I0.1 ; AND the accumulator with bit I0.1 (Input 1) OUT Y0.1 ; Output the result to bit Y0.1 (Outpu…	SET is a logic instruction used to set a bit to 1 in a register, while OUT is the final output instruction that drives the element to a specific state (e.g., turning a relay on or off).	[124]	[0.6319]	0.3676	0.4881	0.0007	0.006	0.0477	0.1404	8.11	2.67
qwen2.5-coder:7b	162	How to use SET for motor start hold?	Example code: ``` LD X2 SET Y5 ``` Explanation: Pressing X2 sets Y5 ON and holds it.	[Part One] - Mitsubishi FX3U/FX3UC IL Instruction List Code ```il LD X0 ; Load the status of input X0 (Motor Start Switch) AND Y0 ; AND with output Y0 (Motor Running) MOV Z0 ; Move the result to Z0 (Motor Running Status) SET Y1 ; Set output Y1 (Motor Start Hold) if Z0 is on NOP ; No operation (used to create a pulse) LD X0 ; Load the status of input X0 (Motor Start Switch) AND Y0 ; AND with outpu…	Answer: To use SET for motor start hold in a Mitsubishi FX-series PLC using Instruction List (IL) programming, you need to set up a program that ensures the motor remains on as long as the start button is pressed. Here's a step-by-step guide on how to write such a program: ### Part One: Mitsubishi FX3U/FX3UC IL Instruction List Code ```il LD X0 ; Load the status of start button (X0) SET M0 ; Set …	[60]	[0.5299]	0.4603	0.4918	0.0006	0.0007	0.0426	0.039	8.28	6.57
qwen2.5-coder:7b	163	How to reset a SET bit?	Example code: ``` LD X3 RST Y5 ``` Explanation: When X3=ON, Y5 is reset OFF.	### Part One: Mitsubishi FX3U/FX3UC IL Instruction List Code ```il ; Define the start of the program ORG 0 MOV M0.0, M0.1 ; Move the state of bit M0.1 to bit M0.0 (M0.0 = M0.1) LD M0.0 ; Load the value of M0.0 into the accumulator AND M1.0 ; AND the accumulator with bit M1.0 ST M0.0 ; Store the result back into M0.0 NOP ; No operation (used to fill empty time slots) END ; End of the program ``` #…	Q: How to reset a SET bit? A: Example code: ``` LD X4 AND M10 M11 ``` Explanation: To reset a SET bit, you can use the AND instruction to clear the specific bit(s) you want to reset while leaving the others unchanged. This is particularly useful when you need to toggle or clear specific bits without affecting the rest of the data in the bit register.	[164]	[0.7067]	0.4082	0.4985	0.0006	0.0432	0.0291	0.125	6.51	2.79
qwen2.5-coder:7b	164	Can SET set multiple bits at once?	Example code: ``` LD X4 SET M10 M11 ``` Explanation: Some models allow multiple bits in one SET; often split into lines.	[Part One] - Mitsubishi FX3U/FX3UC IL Instruction List Code ```il LD M8000 ; Load the status of the power supply into M8000 (Power On/OFF Monitor) OUT M8001 ; Output the status of M8000 to M8001 (Power On/OFF Monitor Output) LD X0 ; Load the status of input X0 AND M8002 ; AND it with the status of M8002 (Safety Input) OUT Y0 ; Output the result to output Y0 (Safety Output) LD X1 ; Load the status…	No, SET can set only one bit at a time.	[163]	[0.7067]	0.351	0.5702	0.0009	0.0076	0.0248	0.1333	10.56	2.41
qwen2.5-coder:7b	165	How does the RST instruction clear a bit?	Example code: ``` LD X0 RST M100 ``` Explanation: When X0=ON, M100 is forced OFF.	[Part One] - Mitsubishi FX3U/FX3UC IL Instruction List Code ```il LD M8000 ; Load the status of the power supply (M8000 is set to 1 when power is on) NOT ; Negate the value of M8000 LD M8001 ; Load the status of the reset button (M8001 is set to 1 when the reset button is pressed) OR ; Perform OR operation on the negated power supply status and reset button status AND M8000 ; Perform AND operatio…	The RST instruction in Mitsubishi PLCs is used to reset (clear) a bit in a specified bit memory location. When using the RST instruction, you need to specify the bit memory location and the data register that contains the bit pattern to be reset. Here's a step-by-step explanation of how the RST instruction works: ### RST Instruction Overview - **Syntax**: `RST D Mx` - `D`: Data register that cont…	[168]	[0.6832]	0.5891	0.5855	0.0006	0.0007	0.0314	0.0324	10.52	6.68
qwen2.5-coder:7b	166	How to pair RST with SET?	Example code: ``` LD X1 SET M50 LD X2 RST M50 ``` Explanation: X1=ON sets M50; X2=ON resets M50.	[Part One] - Mitsubishi FX3U/FX3UC IL Instruction List Code ``` LD I0.0 ; Load input bit I0.0 into the accumulator AND I0.1 ; Perform a logical AND operation between the accumulator and input bit I0.1 LD D0 ; Load the value in the accumulator into data register D0 LD T0 ; Load the value in the accumulator into timer T0 LD K0 ; Load the value in the accumulator into counter K0 LD S0 ; Load the val…	A: Example code: ``` LD X3 SET Y0 RST Y0 ``` Explanation: When X3=ON, Y0 is set and then immediately cleared.	[167]	[0.5]	0.4941	0.8155	0.0005	0.1453	0.0083	0.4103	9.59	2.45
qwen2.5-coder:7b	167	Does RST follow input OFF?	Example code: ``` LD X3 RST Y0 ``` Explanation: No—when X3=ON, Y0 is cleared immediately.	**Part One: Mitsubishi FX3U/FX3UC IL Instruction List Code** ```plaintext LD X0001 ; Load the status of input X0001 (RST) into the accumulator AND X0002 ; Perform a bitwise AND with the status of input X0002 (Button) AND X0003 ; Perform a bitwise AND with the status of input X0003 (Switch) LD R0001 ; Load the status of output Y0001 (LED) into the accumulator LD 0000 ; Load the value 0000 into the…	No, RST does not follow input OFF. RST forcibly clears the output regardless of the input status.	[169]	[0.7125]	0.5244	0.4899	0.0006	0.0115	0.0271	0.125	10.53	2.33
qwen2.5-coder:7b	168	Can RST clear multiple bits at once?	Example code: ``` LD X4 RST M10 M11 M12 ``` Explanation: If supported, resets multiple bits in one line.	[Part One] - Mitsubishi FX3U/FX3UC IL Instruction List Code ```il LD M8001 ; Load the power supply status into accumulator A. M8001 is a special register that indicates the power supply status. NOT ; Negate the value in accumulator A. This will invert the power supply status (0 becomes 1, 1 becomes 0). LD M8002 ; Load the status of the first output into accumulator B. M8002 is a special register …	Yes, the RST instruction can clear multiple bits at once if used in combination with other instructions. However, the specific method to clear multiple bits simultaneously depends on the context and the addressing mode used. Typically, the RST instruction clears a single bit in a bit addressable memory (BAM) location. If you need to clear multiple bits, you would need to use multiple RST instruct…	[165]	[0.6832]	0.4135	0.6191	0.0004	0.0062	0.02	0.0545	10.53	4.28
qwen2.5-coder:7b	169	How does RST differ from OUT?	Example code: ``` LD X5 OUT Y1 RST Y1 ``` Explanation: OUT drives according to conditions; RST forcibly clears regardless.	### Part One: Mitsubishi FX3U/FX3UC IL Instruction List Code ```plaintext LD X0.0 ; Load the value of X0.0 into the accumulator OR Y0.0 ; Perform an OR operation between the accumulator and Y0.0 OUT Y1.0 ; Output the result of the OR operation to Y1.0 LD X0.1 ; Load the value of X0.1 into the accumulator AND Y0.1 ; Perform an AND operation between the accumulator and Y0.1 OUT Y1.1 ; Output the re…	A: Example code: ``` LD X3 OUT Y0 RST Y0 ``` Explanation: When X3=ON, Y0 is set immediately. However, with RST, Y0 is cleared immediately after being set, effectively toggling its state.	[167]	[0.7125]	0.3729	0.732	0.0005	0.0928	0.0264	0.3265	13.15	2.59
qwen2.5-coder:7b	170	What is the function of the MPS instruction?	Example code: ``` LD X0 MPS ``` Explanation: Pushes the current logic result (X0 state) onto the stack for MRD/MPP use.	[Part One] - Mitsubishi FX3U/FX3UC IL Instruction List Code ```il LD X0.0 ; Load the status of bit 0 of input X0 into the accumulator. AND X0.1 ; Perform a bitwise AND operation between the accumulator and bit 1 of input X0. OR X0.2 ; Perform a bitwise OR operation between the result of the AND operation and bit 2 of input X0. MPS Y0.0 ; Set the memory location Y0.0 to the result of the OR operat…	MPS reads and pushes the top of the stack, leaving it in place.	[180]	[0.8289]	0.5554	0.5701	0.001	0.0111	0.0696	0.303	4.98	2.3
qwen2.5-coder:7b	171	What is the relationship between MPS, MRD, and MPP?	Example code: ``` LD X1 MPS MRD MPP ``` Explanation: MPS pushes, MRD reads top without popping, MPP reads and pops the top—stack mechanism.	**Part One: Mitsubishi FX3U/FX3UC IL Instruction List Code** ```il LD M1000 ; Load bit M1000 into the accumulator (Acc) AND M1001 ; Perform a logical AND operation between Acc and M1001 OUT Q000 ; Output the result of the AND operation to Q000 LD M1002 ; Load bit M1002 into the accumulator (Acc) OR M1003 ; Perform a logical OR operation between Acc and M1003 OUT Q001 ; Output the result of the OR…	MPS sets the bit in the stack; MRD reads the top of the stack without removing it; MPP reads and removes the top of the stack.	[176]	[0.8995]	0.3683	0.8452	0.0005	0.0524	0.0173	0.449	11.26	2.4
qwen2.5-coder:7b	172	Can MPS be used multiple times in a row?	Example code: ``` LD X2 MPS LD X3 MPS ``` Explanation: Yes—pushes multiple levels; MPP pops each in turn.	[Part One] - Mitsubishi FX3U/FX3UC IL Instruction List Code ```plaintext LD X0 ; Load the value of X0 into the accumulator AND Y0 ; AND the value of Y0 with the accumulator OUT Z0 ; Output the result to Z0 OR X1 ; OR the value of X1 with the accumulator LD M0 ; Load the value of M0 into the accumulator AND M1 ; AND the value of M1 with the accumulator OUT M2 ; Output the result to M2 LD T0 ; Load…	Yes, MPS (Memory Preset) can be used multiple times in a row in an Instruction List (IL) program. This allows you to store intermediate conditions and reuse them, which can simplify the program and reduce redundancy. Here's how you can implement and use MPS in an IL program: ### Part One: Mitsubishi FX3U/FX3UC IL Instruction List Code Below is an example of an IL program that demonstrates the use…	[174]	[0.5818]	0.4182	0.3774	0.0011	0.0006	0.043	0.0229	11.61	7.38
qwen2.5-coder:7b	173	What if MRD/MPP are not used after MPS?	Example code: ``` LD X4 MPS LD X5 OUT Y0 ``` Explanation: Logic still works, but leftover stack entries may consume resources.	[Part One] - Mitsubishi FX3U/FX3UC IL Instruction List Code 1. LD X0.0 ; Load the value of input X0.0 into the accumulator. 2. AND X1.0 ; Perform a logical AND operation between the accumulator and input X1.0. 3. LD X2.0 ; Load the value of input X2.0 into the accumulator. 4. OR X3.0 ; Perform a logical OR operation between the accumulator and input X3.0. 5. AND X4.0 ; Perform a logical AND opera…	If MRD/MPP are not used after MPS, the stack will not be emptied. This can lead to a stack overflow if not managed properly, as the stack has a limited capacity.	[171]	[0.8654]	0.4291	0.456	0.0005	0.006	0.0341	0.0769	11.1	2.56
qwen2.5-coder:7b	174	When is MPS useful?	Example: Complex multi-stage logic. Explanation: Stores intermediate conditions for later retrieval, reducing redundant checks.	[Part One] - Mitsubishi FX3U/FX3UC IL Instruction List Code ```il LD I0.0 ; Load the status of input I0.0 into the accumulator AND I0.1 ; Perform an AND operation with input I0.1 and store the result in the accumulator OUT Q0.0 ; Output the result in the accumulator to output Q0.0 END ; End of the program ``` **Line-by-Line English Comments**: 1. `LD I0.0`: Load the status of input I0.0 (e.g., wh…	MPS (Memory Preset) is useful in scenarios where you need to temporarily store the state of a variable or the program's execution point for later use, especially when dealing with complex control logic or when you need to break the normal flow of the program to perform an interrupt service routine (ISR) or a special task. Here’s an example of how MPS can be used in a program: ### Example Code: ``…	[173]	[0.712]	0.3294	0.2304	0.0005	0.0011	0.0154	0.021	10.2	6.01
qwen2.5-coder:7b	175	How does the MRD instruction work?	Example code: ``` LD X0 MPS MRD OUT Y0 ``` Explanation: MRD reads the top of stack and combines it with current logic without popping.	### Part One: Mitsubishi FX3U/FX3UC IL Instruction List Code ```il ; Define a bit variable for the output LD Y0.0 ; Load the bit value of output Y0.0 into the accumulator OUT Y0.0 ; Output the value in the accumulator to output Y0.0 ; Define a bit variable for the input LD X0.0 ; Load the bit value of input X0.0 into the accumulator AND Y0.0 ; Perform a logical AND operation between the accumulat…	**Question: How does the MRD instruction work?** **Answer:** The MRD (Memory Read) instruction is used to read the data from the top of the stack into a specified destination register. Here is an example code with line-by-line English comments: ``` LD Y0 MRD LD X1 MPS ``` **Explanation:** 1. `LD Y0` - Loads the value from the memory location pointed to by Y0 into the accumulator. 2. `MRD` - Reads…	[170]	[0.6132]	0.3773	0.7342	0.0004	0.0122	0.0299	0.1786	11.2	3.83
qwen2.5-coder:7b	176	What is the difference between MRD and MPP?	Example code: ``` MRD MPP ``` Explanation: MRD reads without removing; MPP reads and pops the top.	**Question: What is the difference between MRD and MPP?** **Answer:** MRD (Multiple Register Data) and MPP (Multiple Parallel Processing) are two different instruction sets in Mitsubishi FX-series PLCs, each serving distinct purposes in controlling and managing the system. **MRD (Multiple Register Data)** - **Purpose:** The MRD instruction is used to perform operations on multiple data registers …	``` LD X1 MPS MRD MPP ``` Explanation: MRD reads the top value of the stack without removing it, whereas MPP reads and removes the top value of the stack.	[181]	[0.9809]	0.4589	0.775	0.0005	0.2092	0.021	0.5581	8.84	2.56
qwen2.5-coder:7b	177	Can you use MRD multiple times on the same top stack?	Example code: ``` // After MPS LD X1 MPS // Consecutive MRD MRD OUT Y10 MRD OUT Y11 ``` Explanation: Yes—MRD can read the same top until MPP pops it.	### Part One: Mitsubishi FX3U/FX3UC IL Instruction List Code ```il LD A0 ; Load the value from data register A0 into accumulator A AND D0 ; Perform a logical AND operation between the value in accumulator A and data register D0 ST A1 ; Store the result of the AND operation into data register A1 LD A1 ; Load the value from data register A1 into accumulator A MRD D1 ; Move the data from data regist…	Answer: No—MRD can only be used once on the same stack level. Each MRD operation reads the value from the top of the stack and then removes that entry. If you need to read the value multiple times, you must either re-push the value onto the stack or use a different method to store the value temporarily.	[178]	[0.7339]	0.3306	0.6372	0.0017	0.0106	0.0353	0.1163	12.71	4.27
qwen2.5-coder:7b	178	Can MRD only read the top stack entry?	Explanation: Yes—only the top can be read; pop it first to access deeper levels.	[Part One] - Mitsubishi FX3U/FX3UC IL Instruction List Code ```IL LD I0.0 ; Load the input I0.0 into the accumulator (ACC) AND I0.1 ; AND the result with input I0.1, leaving the result in ACC LD I0.2 ; Load the input I0.2 into the accumulator (ACC) OR ACC ; OR the result with ACC (already holds I0.2), leaving the result in ACC ST W1 ; Store the value in ACC into memory word W1 LD W1 ; Load the va…	Answer: No, MRD can read any entry from the stack.	[177]	[0.7339]	0.1184	0.4425	0.0003	0.0168	0.0087	0.16	11.91	2.42
qwen2.5-coder:7b	179	How to combine MRD with AND/OR?	Example code: ``` LD M10 MPS LD X5 MRD AND X6 OUT Y0 ``` Explanation: Push M10, then MRD reads it and ANDs with X6.	### [Part One] - Mitsubishi FX3U/FX3UC IL Instruction List Code ```plaintext LD X000 ; Load the status of input X000 into the accumulator LD X001 ; Load the status of input X001 into the accumulator AND ; Perform a logical AND operation between the accumulators LD X002 ; Load the status of input X002 into the accumulator OR ; Perform a logical OR operation between the result of the AND operation …	Q: How to combine MRD with AND/OR? A: Example code: ``` LD X0 AND X1 MRD M0 OR X2 OUT Y0 ``` Explanation: (X0 AND X1) OR X2; Y0 turns ON if X0&X1 are both ON, M0 is held, or X2=ON.	[122]	[0.5689]	0.5451	0.6323	0.0005	0.1241	0.0325	0.2462	8.94	2.76
qwen2.5-coder:7b	180	What is the function of the MPP instruction?	Example code: ``` LD X0 MPS MPP ``` Explanation: MPP reads and pops the top of the stack, removing it afterward.	### Part One: Mitsubishi FX3U/FX3UC IL Instruction List Code ```il LD M8000 ; Load the status of the system power supply into the accumulator. AND M8002 ; Perform a logical AND operation with the status of the PLC operation mode. LD M8010 ; Load the status of the safety circuit into the accumulator. AND M8012 ; Perform a logical AND operation with the safety circuit status. LD M8020 ; Load the st…	```plaintext LD X0 MPS MPP ``` Explanation: Pushes the current logic result (X0 state) onto the stack for MRD/MPP use and then pushes the result of the previous MPS instruction back onto the stack.	[170]	[0.8289]	0.3311	0.7697	0.001	0.1595	0.0373	0.4151	13.31	2.54
qwen2.5-coder:7b	181	How does MPP differ from MRD?	Example code: ``` LD X1 MPS MRD MPP ``` Explanation: MRD reads without popping; MPP reads and pops.	**Part One - Mitsubishi FX3U/FX3UC IL Instruction List Code** ```plaintext LD X0 ; Load bit X0 into accumulator (Acc) AND Y0 ; Logical AND with bit Y0, result in Acc OUT Z0 ; Output the result in Acc to bit Z0 LD X1 ; Load bit X1 into accumulator (Acc) OR Y1 ; Logical OR with bit Y1, result in Acc OUT Z1 ; Output the result in Acc to bit Z1 LD X2 ; Load bit X2 into accumulator (Acc) XOR Y2 ; Logi…	``` MPP MRD ``` Explanation: MPP reads and pops the top of the stack, while MRD reads the top of the stack without removing it.	[176]	[0.9809]	0.3105	0.8146	0.0006	0.0617	0.0149	0.3077	12.23	2.64
qwen2.5-coder:7b	182	When should MPP be used?	Example code: ``` LD X2 MPS LD X3 MPP ``` Explanation: After multiple pushes, use MPP to restore or free the stack.	[Part One] - Mitsubishi FX3U/FX3UC IL Instruction List Code 1. M0 -> M100 - This instruction sets the M0 to M100 registers to the values of the corresponding bits from the X0 to X100 input bits. 2. M101 -> M110 - This instruction sets the M101 to M110 registers to the values of the corresponding bits from the X101 to X110 input bits. 3. M111 -> M120 - This instruction sets the M111 to M120 regist…	MPP should be used when you need to read the value of a stack variable and remove it from the stack at the same time. This ensures that the variable is not used again after it has been read, preventing any potential issues with reusing old data.	[181]	[0.6746]	0.2846	0.5817	0.0004	0.0051	0.0167	0.1493	10.5	2.55
qwen2.5-coder:7b	183	Does MPP affect the next stack entry?	Example code: ``` LD X4 MPS LD X5 MPS MPP ``` Explanation: Popping the top makes the next entry the new top.	[Part One] - Mitsubishi FX3U/FX3UC IL Instruction List Code ``` LD D800 ; Load the value from memory address D800 into register D AND D801 ; Perform a logical AND operation between the value in register D and the value from memory address D801, storing the result back in register D LD D802 ; Load the value from memory address D802 into register D OR D803 ; Perform a logical OR operation between t…	No, MPP does not affect the next stack entry.	[173]	[0.5704]	0.2364	0.4457	0.0007	0.0132	0.0225	0.2759	15.63	2.26
qwen2.5-coder:7b	184	What if not all MPS have matching MPP?	Explanation: Leftover stack entries may exhaust stack space, though logic still runs.	**Part One - Mitsubishi FX3U/FX3UC IL Instruction List Code** ```plaintext LD M0.0 ; Load the value from the internal register M0.0 into the accumulator AND M0.1 ; Perform a logical AND operation between the accumulator and the value from M0.1 LD M0.2 ; Load the value from the internal register M0.2 into the accumulator OR M0.3 ; Perform a logical OR operation between the accumulator and the valu…	**Question: What if not all MPS have matching MPP?** **Example Code:** ```plaintext LD X4 MPS LD X5 OUT Y0 MPS ``` **Explanation:** The logic of the program may not work as expected. If not all MPS (Move and Pause) instructions are followed by a corresponding MPP (Move and Pause) instruction, the PLC will continue to execute the program without pausing, which can lead to unexpected behavior or po…	[173]	[0.7786]	0.2332	0.2667	0	0.002	0.003	0.0342	10.69	3.32
qwen2.5-coder:7b	185	What does the END instruction signify in a PLC program?	Example code: ``` END ``` Explanation: Marks the end of the main program; PLC returns to the scan start.	[Part One] - Mitsubishi FX3U/FX3UC IL Instruction List Code ```IL LD M0.0 ; Load data from M0.0 into the accumulator MOV D10 ; Move the contents of the accumulator to the D10 data register LD M0.1 ; Load data from M0.1 into the accumulator ADD ; Add the contents of the accumulator with M0.2 and store the result in the accumulator MOV D11 ; Move the contents of the accumulator to the D11 data regi…	The END instruction in a PLC program signifies the termination of the program. It is crucial as it indicates to the PLC that there are no more instructions to execute after the END statement. Explicitly including an END instruction helps in avoiding potential errors during compilation or interpretation, ensuring that the program executes only the intended sequence of instructions.	[188]	[0.6209]	0.1349	0.7005	0.0053	0.0106	0.0412	0.2105	8.33	2.65
qwen2.5-coder:7b	186	What happens if END appears mid-program?	Example code: ``` LD X0 OUT Y0 END LD X1 OUT Y1 ``` Explanation: Code after END is not executed; END should be at the very end.	### Part One: Mitsubishi FX3U/FX3UC IL Instruction List Code ```il // Initialize Program LD #0000 // Load 0000 into the accumulator MOV A, D0 // Move the value from D0 (Data Register 0) to the accumulator ADD A, #0001 // Add 0001 to the accumulator (increment) MOV D0, A // Move the value from the accumulator to D0 END // End of the program // Explanation of Instructions // LD #0000: Load the imme…	If the `END` instruction appears mid-program, it can cause syntax errors during compilation. The compiler will not recognize the code following the `END` as part of the program, leading to a failure in the compilation process. It is crucial to ensure that the `END` instruction is placed at the end of the program to correctly define the boundaries of the code block.	[188]	[0.6798]	0.3912	0.6841	0.001	0.0074	0.0685	0.1818	8.66	2.7
qwen2.5-coder:7b	187	What is the difference between FEND and END?	Example code: ``` FEND END ``` Explanation: FEND separates main and sub/interrupt routines; END ends the entire program.	[Part One] - Mitsubishi FX3U/FX3UC IL Instruction List Code ```il LD I0.0 ; Load the status of input I0.0 into the accumulator. AND I0.1 ; AND the accumulator with the status of input I0.1. ST Y0.0 ; Store the result of the AND operation into output Y0.0. FEND ; Final End - This instruction is used to indicate the end of the main program. ``` [Part Two] - Program Logic Explanation 1. **Initializa…	FEND and END are both used to mark the end of a program in a PLC program, but they serve slightly different purposes and are used in different contexts. - **END**: This is used to mark the end of the main program. Once the CPU encounters the END statement, it will stop executing further instructions in the main program. It is typically placed at the end of the main program to indicate the termina…	[186]	[0.466]	0.3586	0.7221	0.0008	0.0019	0.064	0.08	7.31	5.19
qwen2.5-coder:7b	188	What if there is no END instruction?	Explanation: Compilation may fail or the system may auto-insert END; it’s best to explicitly include it.	[Part One] - Mitsubishi FX3U/FX3UC IL Instruction List Code Here is a simple example of an IL program for the Mitsubishi FX3U/FX3UC PLC. The program will turn on a relay (Y0) when a button (X0) is pressed and turn it off when another button (X1) is pressed. The program ends with an END instruction. ``` LD X0 ; Load the status of input X0 into the accumulator OR X1 ; OR the status of input X1 with…	If there is no END instruction in the Mitsubishi FX3U/FX3UC IL program, the PLC will continue to execute the code indefinitely. This means that the program will loop back to the beginning and start executing the instructions again and again, which can be problematic if not intentional. To ensure that the program stops executing after a certain point, the END instruction should always be included …	[186]	[0.6798]	0.1707	0.2966	0.0007	0.0016	0.0315	0.0494	8.9	3.48
qwen2.5-coder:7b	189	Do subroutines or interrupts need END?	Example code: ``` SUBROUTINE ...program... END ``` Explanation: Yes—each subroutine or interrupt also needs END.	### Part One: Mitsubishi FX3U/FX3UC IL Instruction List Code ```il ; Program Name: Subroutine Example ; Author: Qwen ; Date: [Insert Date] ; Define a global variable to store a counter VAR global_counter : INT := 0; ; Main program LD global_counter ; Load the global_counter variable into M8013 (accumulator) ADD 1 ; Add 1 to the accumulator ST global_counter ; Store the new value back into global_…	No, subroutines or interrupts do not need an END. The program will continue to the next instruction after the subroutine or interrupt returns. If END is used within a subroutine or interrupt, the program will terminate prematurely.	[186]	[0.6552]	0.3929	0.8955	0.0005	0.0282	0.0351	0.2353	9.08	2.67
qwen2.5-coder:7b	190	What is the state of M8000 when the PLC enters RUN mode?	Example code: ``` LD M8000 OUT Y0 ``` Explanation: When the PLC is in RUN mode, M8000 remains ON, causing Y0 to be energized.	### Part One: Mitsubishi FX3U/FX3UC IL Instruction List Code ```il LD M8000 ; Load the status of M8000 (Power Supply ON/OFF) AND M8001 ; AND it with the status of M8001 (External Power Supply) AND M8002 ; AND it with the status of M8002 (Program Memory Loaded) AND M8003 ; AND it with the status of M8003 (Communication Interface OK) OUT M8000 ; Output the result to M8000 (RUN mode status) ``` ### …	A: Example code: ``` LD M8000 OUT Y0 ``` Explanation: M8000 is the b-contact for STOP monitoring; when PLC is in RUN, M8000=ON, so Y0 remains ON.	[195]	[0.9639]	0.7349	0.8311	0.013	0.3675	0.0706	0.6122	9.6	2.56
qwen2.5-coder:7b	191	How to use M8000 to determine if the program is running?	Example code: ``` LD M8000 AND X0 OUT M10 ``` Explanation: M10 is activated only when the PLC is in RUN (M8000=ON) and X0=ON.	Certainly! Below is the complete Mitsubishi FX3U/FX3UC IL (Instruction List) program with line-by-line English comments explaining each instruction. ### Part One: Mitsubishi FX3U/FX3UC IL Instruction List Code ```il LD M8000 ; Load the status of M8000 into the accumulator (Acc) AND M8000 ; Perform a bitwise AND between the accumulator and M8000 OUT Y0 ; Output the result to Y0 ``` ### Part Two: P…	``` LD M8000 OUT Y0 ``` Explanation: When the PLC enters RUN mode, M8000 turns ON. This signal is then output to relay Y0, indicating that the program is currently running.	[190]	[0.6125]	0.5117	0.7943	0.0014	0.0491	0.0651	0.3774	9.43	2.53
qwen2.5-coder:7b	192	Can M8000 be used as a global start condition?	Example code: ``` LD M8000 OUT Y5 ``` Explanation: Yes. In the main program, M8000 indicates the PLC is running, and Y5 can be used to signal the device is powered on.	[Part One] - Mitsubishi FX3U/FX3UC IL Instruction List Code ```plaintext ; M8000 - Global Start Condition LD M8000 ; Load the status of M8000 (global start) AND M00 ; Perform a logical AND with M00 (specific start condition) OUT Y00 ; Output the result to Y00 (output relay) ``` [Part Two] - Program Logic Explanation This program is designed to control an output relay based on the status of the gl…	**Answer:** Example code: ``` LD M8000 AND X1 OUT Y100 ``` **Explanation:** - M8000 acts as a global start condition. - The program checks if M8000 is activated and if the input X1 (start button) is pressed. - If both conditions are met, output Y100 is enabled, starting the main operation.	[213]	[0.6444]	0.4375	0.6356	0.0027	0.0915	0.1088	0.3421	8.52	2.81
qwen2.5-coder:7b	193	How to combine M8000 with the emergency stop function?	Example code: ``` LD M8000 AND X1 // X1 is the emergency stop button OUT Y10 ``` Explanation: Y10 is activated only when the PLC is in RUN and the emergency stop button is not pressed.	### Part One: Mitsubishi FX3U/FX3UC IL Instruction List Code ```plaintext LD M8000 ; Load bit M8000 (System Stop) into the accumulator. OR M8001 ; OR the bit M8001 (Emergency Stop) with the accumulator. OUT Y0 ; Output the result to output relay Y0. END ; End of the program. ``` ### Part Two: Program Logic Explanation **Step 1: Load M8000 into the Accumulator** ```plaintext LD M8000 ; Load the st…	A: Example code: ``` LD M8000 OR X1 OUT M100 ``` Explanation: M100 activates on error or emergency stop to shut down system power.	[213]	[0.8608]	0.561	0.7138	0.0109	0.1204	0.0945	0.3636	6.65	2.66
qwen2.5-coder:7b	194	What happens to M8000 when the PLC switches to STOP mode?	Example code: ``` LD M8000 OUT Y0 ``` Explanation: When the PLC leaves RUN mode, M8000 turns OFF, and Y0 turns OFF accordingly.	### [Part One] - Mitsubishi FX3U/FX3UC IL Instruction List Code ```il LD M8000 ; Load the status of the PLC into accumulator A. M8000 is the PLC's RUN/STOP status bit. AND M8002 ; AND the content of A with M8002 (STOP signal). LD M8000 ; Load the status of the PLC into accumulator A again. AND M8002 ; AND the content of A with M8002 (STOP signal). OUT Y000 ; Output the result of the AND operation…	Answer: ``` LD M8000 ``` Explanation: M8000 state follows the PLC's stop operation; if the PLC is in STOP mode, M8000 remains ON.	[217]	[0.8567]	0.6582	0.838	0.0031	0.0678	0.0494	0.3256	7.49	2.51
qwen2.5-coder:7b	195	What is the state of M8001 under PLC RUN mode?	Example code: ``` LD M8001 OUT Y0 ``` Explanation: M8001 is the b-contact for RUN monitoring; when PLC is in RUN, M8001=OFF, so Y0 remains OFF.	[Part One] - Mitsubishi FX3U/FX3UC IL Instruction List Code ```il LD M8001 ; Load the status of M8001 into the accumulator OUT Y0 ; Output the content of the accumulator to relay Y0 ``` [Part Two] - Program Logic Explanation 1. **Load Instruction (LD)**: The `LD M8001` instruction is executed first. This instruction loads the current status of the special auxiliary relay M8001 into the accumulato…	Q: What is the state of M8001 under PLC RUN mode? Answer: ```IL LD M8001 OUT Y1 ``` Explanation: When the PLC is in RUN mode, M8001 remains ON, causing Y1 to be energized.	[190]	[0.9639]	0.6277	0.8051	0.0083	0.0612	0.1747	0.3729	10.17	2.66
qwen2.5-coder:7b	196	What is the difference between M8000 and M8001?	Example code: ``` LD M8000 OUT Y1 LD M8001 OUT Y2 ``` Explanation: M8000 (a-contact) is ON in RUN; M8001 (b-contact) is OFF in RUN. They are complementary.	### Part One: Mitsubishi FX3U/FX3UC IL Instruction List Code Here is a simple IL (Instruction List) program for the Mitsubishi FX3U/FX3UC PLC. This example will demonstrate a basic control logic for a conveyor belt, where the belt starts when a start button is pressed and stops when a stop button is pressed. ```il LD M8000 ; Load the status of M8000 (Start Button) into the accumulator AND M8001 ;…	```python # Example code to differentiate between M8000 and M8001 LD M8000 # M8000 is an input that detects when a button is pressed LD M8001 # M8001 is an input that detects when a switch is turned on ``` Explanation: M8000 is used to monitor the status of a button press, indicating that a user has interacted with a button. M8001 is used to monitor the status of a switch, indicating that a mecha…	[237]	[0.8947]	0.4597	0.5778	0.0009	0.0187	0.0443	0.2136	14.8	3.07
qwen2.5-coder:7b	197	How to use M8001 to create a condition that never becomes true?	Example code: ``` LD M8001 OUT M10 ``` Explanation: In RUN mode M8001=OFF, so M10 is never driven. Useful to temporarily disable a program section.	### Part One: Mitsubishi FX3U/FX3UC IL Instruction List Code ```il LD M8001 ; Load the status of the special auxiliary relay M8001 into the accumulator. LD 0 ; Load the value 0 into the accumulator. SUB 1 ; Subtract 1 from the accumulator (0 - 1 = -1). LD M8001 ; Load the status of the special auxiliary relay M8001 into the accumulator. OR 1 ; Perform an OR operation with the value 1 (M8001 OR 1 …	A: Example code: ``` LD M8001 OUT Y5 ``` Explanation: No. M8001 is a special internal relay that always remains OFF during normal operation. Using M8001 as a condition that never becomes true is not possible because it will always be OFF, regardless of the state of other inputs or relays in the system.	[192]	[0.5652]	0.3227	0.5991	0.0009	0.1011	0.0271	0.2632	11.79	2.74
qwen2.5-coder:7b	198	Does M8001 change state in STOP mode?	Example code: ``` LD M8001 ``` Explanation: Usually M8001 remains OFF in STOP mode; some models may differ, refer to the manual.	Part One: Mitsubishi FX3U/FX3UC IL Instruction List Code ``` LD M8000 ; Load M8000 into the data register AND M8001 ; Perform an AND operation with M8001 OUT Y001 ; Output the result to Y001 (Status output) END ; End of the program ``` Part Two: Program Logic Explanation 1. **Initialization**: The program begins by executing the `LD M8000` instruction, which loads the value of M8000 into the data…	No, M8001 does not change state in STOP mode. M8001 is a system variable that indicates whether the PLC is in STOP mode (M8001=0) or RUN mode (M8001=1). It remains constant in STOP mode and does not turn OFF like M8000. Explanation: When the PLC is in STOP mode, M8001 remains at 0, and any output or action controlled by M8001 will not be affected. This is different from M8000, which turns OFF whe…	[194]	[0.7349]	0.5789	0.659	0.0023	0.0082	0.0741	0.1782	7.19	3.11
qwen2.5-coder:7b	199	Can M8001 be used instead of a NOP instruction?	Example code: ``` LD M8001 OUT Y5 ``` Explanation: Yes. Using M8001 creates a network that never executes, similar to NOP.	[Part One] - Mitsubishi FX3U/FX3UC IL Instruction List Code ```il LD M8001 ; Load the status of M8001 (Program Start) into the accumulator. AND T0 ; Perform an AND operation between the accumulator and T0 (Timer T0 is used to create a delay). OUT Y0 ; Output the result of the AND operation to Y0 (Output Relay). LD T0 ; Load the status of Timer T0 into the accumulator. LD M8001 ; Load the status o…	M8001 can be used instead of a NOP (No Operation) instruction in a Mitsubishi FX-series PLC to insert a delay. Here's an example code with line-by-line English comments: ```plaintext LD M8001 ; Load the status of M8001 (Program Execution Signal) OUT Y0 ; Output to relay Y0 ``` Explanation: - `LD M8001`: This instruction loads the status of M8001 into the accumulator. M8001 is a special internal r…	[192]	[0.6191]	0.3455	0.6097	0.001	0.0052	0.0406	0.1591	14.22	3.84
qwen2.5-coder:7b	200	When is M8002 briefly ON?	Example code: ``` LD M8002 OUT M0 ``` Explanation: M8002 is ON only during the first scan after PLC enters RUN, then automatically turns OFF.	[Part One] - Mitsubishi FX3U/FX3UC IL Instruction List Code ```il LD M8000 ; Load the status of the system clock (M8000 is always ON when the PLC is running) AND T001 ; AND with the timer T001 LD M8002 ; Load the status of M8002 AND M8002 ; AND with M8002 itself (this is a no-op, just for clarity) OUT Y001 ; Output to Y001 (not used in the logic, just for demonstration) OUT Y002 ; Output to Y002 …	``` LD M8002 OUT Y1 ``` Explanation: M8002 is a special timer that is briefly ON when the power is applied to the PLC. It is commonly used to initialize variables or perform startup tasks during the first cycle after power-on.	[224]	[0.8173]	0.525	0.7049	0.0016	0.1438	0.0609	0.3492	8.24	2.79
qwen2.5-coder:7b	201	How to use M8002 for initial data reset?	Example code: ``` LD M8002 MOV K0 D0 MOV K0 D1 ``` Explanation: On the first RUN scan, D0 and D1 are reset to zero.	[Part One] - Mitsubishi FX3U/FX3UC IL Instruction List Code ```il LD M8002 ; Load the special internal relay M8002, which resets all timers and counters to zero. AND X0 ; AND operation with an external input X0. This will only reset if X0 is ON. OUT Y0 ; Output the result to an output Y0. Since we are resetting, Y0 will be OFF. END ; End of the program. ``` [Part Two] - Program Logic Explanation …	Example code: ``` LD M8002 RST D1 D2 ``` Explanation: On the first scan, data registers D1 and D2 are reset to their initial values, ensuring consistent operation.	[202]	[0.7818]	0.4898	0.8023	0.0026	0.3137	0.0604	0.5714	6.36	2.68
qwen2.5-coder:7b	202	How to reset outputs at startup using M8002?	Example code: ``` LD M8002 RST Y10 Y11 ``` Explanation: On the first scan, Y10 and Y11 are reset to OFF for a safe startup state.	[Part One] - Mitsubishi FX3U/FX3UC IL Instruction List Code ```il LD M8002 ; [Line 1] Load the bit M8002 (Program Start) into the accumulator. OR I0.0 ; [Line 2] Perform a logical OR operation between the accumulator and input I0.0. This line is typically used to ignore the reset command if it's not present. OR M8000 ; [Line 3] Perform a logical OR operation between the accumulator and the reset …	``` LD M8002 MOV K0 Y0 MOV K0 Y1 ``` Explanation: On the first RUN scan, outputs Y0 and Y1 are reset to zero.	[201]	[0.7818]	0.5249	0.8058	0.0009	0.2325	0.0271	0.4783	12.74	2.5
qwen2.5-coder:7b	203	Can M8002 be used with a timer?	Example code: ``` LD M8002 OUT T0 K100 ``` Explanation: Triggers T0 timing when entering RUN, useful for startup delay sequences.	**Part One - Mitsubishi FX3U/FX3UC IL Instruction List Code** ```il ; Mitsubishi FX3U/FX3UC IL Instruction List Program LD M8002 ; Load the status of M8002 (Power On Reset) into register M1000 AND M8002 ; Perform a logical AND operation between M1000 and M8002 (result stored in M1000) OUT M1000 ; Output the result of the AND operation to M1000 LD M1000 ; Load the value from M1000 into register M1…	Q: Can M8002 be used with a timer? A: Example code: ``` LD M8002 ``` Explanation: Can force timers to pause or reset; refer to model documentation.	[262]	[0.7272]	0.5154	0.4564	0.0009	0.1494	0.0234	0.2273	11.59	2.65
qwen2.5-coder:7b	204	Does M8002 remain ON after multiple scans?	Example code: ``` LD M8002 OUT Y0 ``` Explanation: No. It’s only ON during the first RUN scan and OFF thereafter.	[Part One] - Mitsubishi FX3U/FX3UC IL Instruction List Code ```il ; Define the program name LD M8002, 1 ; Load the initial value of M8002 to 1 (ON) OUT Y0000 ; Output M8002 to Output Y0000 NOP ; No operation, used to fill time NOP ; No operation, used to fill time NOP ; No operation, used to fill time NOP ; No operation, used to fill time NOP ; No operation, used to fill time NOP ; No operation, …	```python # M8002 will remain ON after multiple scans because it is a normally open contact in series with M8001 and M8003. ``` Explanation: - M8002 is a normally open contact. - It is in series with M8001 and M8003. - When M8001 is ON, it completes the circuit for M8002. - When M8003 is ON, it completes the circuit for M8002. - Since both M8001 and M8003 must be ON for M8002 to be ON, and once M…	[222]	[0.6589]	0.3759	0.6051	0.0003	0.0053	0.0153	0.1111	13.9	3.37
qwen2.5-coder:7b	205	What is the relationship between M8003 and M8002?	Example code: ``` LD M8003 OUT M10 ``` Explanation: M8002 (a-contact) is ON on the first scan; M8003 (b-contact) is OFF on the first scan. They complement each other.	### Part One: Mitsubishi FX3U/FX3UC IL Instruction List Code ```il LD M8002 ; Load the status of M8002 into the accumulator. LD M8003 ; Load the status of M8003 into the accumulator. OR ; Perform a logical OR operation between the two values in the accumulator. OUT M8004 ; Output the result of the OR operation to M8004. END ; End of the program. ``` ### Part Two: Program Logic Explanation 1. **In…	A: Example code: ``` LD M8003 OUT Y1 LD M8002 OUT Y2 ``` Explanation: M8003 (a-contact) is OFF in RUN; M8002 (b-contact) is ON in RUN. They are complementary.	[196]	[0.8516]	0.5447	0.7893	0.0017	0.2446	0.0599	0.4828	11.58	2.64
qwen2.5-coder:7b	206	When M8002=ON, what is the state of M8003?	Example code: ``` LD M8002 OUT M1 LD M8003 OUT M2 ``` Explanation: On the initial scan M8002=ON and M8003=OFF, so M1=ON and M2=OFF.	[Part One] - Mitsubishi FX3U/FX3UC IL Instruction List Code Here is a sample IL program for Mitsubishi FX3U/FX3UC PLCs. This program is designed to demonstrate basic logic operations and state transitions. Each line is accompanied by a comment explaining the function of the instruction. ``` LD M8002 ; Load the status of M8002 into the accumulator AND M8003 ; Perform a logical AND operation betwee…	When M8002=ON, M8003=OFF.	[205]	[0.7694]	0.586	0.6818	0.0038	0	0.0823	0.2581	9.53	2.3
qwen2.5-coder:7b	207	How to use M8003 to block startup actions?	Example code: ``` LD M8003 AND X0 OUT Y10 ``` Explanation: On the first scan M8003=OFF, preventing Y10 from driving. Later M8003=ON allows X0 to drive Y10.	### Part One - Mitsubishi FX3U/FX3UC IL Instruction List Code ```il LD M8003 ; Load the status of M8003 (Start Button) AND X0 ; Perform a logical AND with X0 (Input Contact) OUT Y0 ; Output the result to Y0 (Output Relay) ``` ### Part Two - Program Logic Explanation **Step-by-Step Description** 1. **Load the Start Button Status**: - The program begins by loading the status of M8003 (the start but…	A: Example code: ``` LD M8003 OUT Y5 ``` Explanation: Yes. The M8003 bit is active when a power failure occurs, and it blocks the startup actions. In this example, Y5 will be output to indicate that the startup actions are blocked due to a power failure.	[192]	[0.6024]	0.5522	0.6269	0.0023	0.0915	0.0841	0.25	10.88	2.8
qwen2.5-coder:7b	208	Can M8002 and M8003 be used together?	Example code: ``` LD M8002 OUT M20 LD M8003 OUT M21 ``` Explanation: Yes. On the first scan M8002=ON, M8003=OFF; on the second scan M8002=OFF, M8003=ON.	[Part One] - Mitsubishi FX3U/FX3UC IL Instruction List Code ```il LD M8002 ; Load the status of M8002 into the accumulator AND M8003 ; Perform a logical AND operation with M8003 LD M8004 ; Load the status of M8004 into the accumulator AND M8005 ; Perform a logical AND operation with M8005 OR M8006 ; Perform a logical OR operation with M8006 OUT M8007 ; Output the result to M8007 ``` [Part Two] - …	A: Example code: ```plaintext LD M8002 OUT Y1 LD M8003 OUT Y2 ``` Explanation: Yes. Y1 blinks at 1s, Y2 at 0.1s, no conflict.	[253]	[0.8792]	0.5891	0.6546	0.0019	0.0898	0.0811	0.3846	11.53	2.71
qwen2.5-coder:7b	209	What if M8003 is not used?	Example code: ``` LD M8003 ``` Explanation: None. M8003 simply provides a b-contact for the initial scan; use as needed.	### Part One: Mitsubishi FX3U/FX3UC IL Instruction List Code ```plaintext LD M8003 ; Load bit M8003 into accumulator (A) AND M0 ; Perform an AND operation between A and M0 OUT Y0 ; Output the result to output relay Y0 LD M8003 ; Load bit M8003 into accumulator (A) AND M1 ; Perform an AND operation between A and M1 OUT Y1 ; Output the result to output relay Y1 LD M8003 ; Load bit M8003 into accumu…	Q: What if M8003 is not used? A: Example code: ``` LD M8002 OUT M20 ; M8003 is not used in this code ``` Explanation: Yes. On the first scan M8002=ON, M8003 is ignored; on the second scan M8002=OFF, M8003 is still ignored.	[208]	[0.7705]	0.3842	0.6864	0.0008	0.0702	0.0311	0.2623	14.64	2.86
qwen2.5-coder:7b	210	When does M8004 turn ON?	Example code: ``` LD M8004 OUT Y0 ``` Explanation: M8004 turns ON when the PLC detects an error, such as program or runtime faults.	[Part One] - Mitsubishi FX3U/FX3UC IL Instruction List Code ``` LD M8000 ; Load the contents of M8000 into the accumulator AND M8001 ; Perform a logical AND operation between the accumulator and M8001 AND M8002 ; Perform a logical AND operation between the result and M8002 AND M8003 ; Perform a logical AND operation between the result and M8003 OR M8004 ; Perform a logical OR operation between th…	``` LD M8004 OUT Y1 ``` Explanation: M8004 turns ON when the PLC detects that the system has been powered on for more than 10 minutes.	[215]	[0.9634]	0.5427	0.8334	0.0145	0.3981	0.0584	0.4783	9.69	2.48
qwen2.5-coder:7b	211	How to trigger an alarm using M8004?	Example code: ``` LD M8004 OUT Y10 // Warning lamp OUT BZ // Buzzer (assumed flag) ``` Explanation: On error detection, the lamp and buzzer activate to alert maintenance.	### Part One: Mitsubishi FX3U/FX3UC IL Instruction List Code ```plaintext LD M8004 ; Load the status of M8004 (External Power Supply) into the accumulator LD M8001 ; Load the status of M8001 (Input Contact) into the accumulator AND ; Perform an AND operation between the accumulator and M8001 LD M8002 ; Load the status of M8002 (Input Contact) into the accumulator OR ; Perform an OR operation betw…	### Part One - Mitsubishi FX3U/FX3UC IL Instruction List Code ```il LD M8004 ; Load the status of M8004 (Error Flag) into the accumulator OUT Y0 ; Output the result from the accumulator to Y0 (Alarm Output) ``` ### Part Two - Program Logic Explanation 1. **Load the Error Flag (M8004) into the Accumulator:** - The instruction `LD M8004` loads the status of the error flag `M8004` into the accumulat…	[210]	[0.6039]	0.348	0.4888	0.0009	0.0023	0.035	0.0853	11.71	5.04
qwen2.5-coder:7b	212	When does M8004 automatically turn OFF?	Example code: ``` LD M8004 ``` Explanation: M8004 resets to OFF only after the error is cleared and the PLC returns to normal.	[Part One] - Mitsubishi FX3U/FX3UC IL Instruction List Code ``` LD M8000 ; Load the status of M8000 into the accumulator (Acc) AND 0000H ; AND the accumulator with hexadecimal 0000, which effectively clears the accumulator ST M8004 ; Store the cleared accumulator value to M8004 ``` [Part Two] - Program Logic Explanation The provided Mitsubishi FX3U/FX3UC IL program is designed to ensure that M800…	``` LD M8004 OUT Y0 ``` Explanation: M8004 automatically turns OFF when the PLC is powered off or reset.	[210]	[0.8832]	0.5697	0.8367	0.0033	0.0825	0.0857	0.3684	7.63	2.6
qwen2.5-coder:7b	213	Can M8004 be combined with emergency stop?	Example code: ``` LD M8004 OR X1 OUT M100 ``` Explanation: M100 activates on error or emergency stop to shut down system power.	[Part One] - Mitsubishi FX3U/FX3UC IL Instruction List Code ``` LD M8004 ; Load the status of M8004 (Program Start) into the accumulator OR M8006 ; Perform an OR operation with the status of M8006 (Emergency Stop) OUT Y000 ; Output the result to Y000 (Output Relay) END ; End of the program ``` [Part Two] - Program Logic Explanation **Step 1: Load Program Start Status** - **Instruction:** `LD M800…	Certainly! Let's address how to combine M8004 with the emergency stop function in an Mitsubishi FX3U/FX3UC PLC using Instruction List (IL) programming. Below is the complete IL program with line-by-line English comments. ### Part One - Mitsubishi FX3U/FX3UC IL Instruction List Code ```il ; Start of the program LD M8000 ; Load the power-on reset flag (M8000) AND X1 ; AND with the emergency stop bu…	[193]	[0.8608]	0.6228	0.62	0.0046	0.0016	0.0803	0.0543	7.81	5.95
qwen2.5-coder:7b	214	If noise causes false errors, will M8004 flicker?	Example code: ``` LD M8004 OUT Y15 ``` Explanation: If error is cleared quickly, M8004 may flicker; true errors keep it ON.	[Part One] - Mitsubishi FX3U/FX3UC IL Instruction List Code ```il ; IL Code for Mitsubishi FX3U/FX3UC LD M8000 ; Load the status of M8000 (Power ON/OFF status) AND M8002 ; AND with M8002 (System Error status) OR M8004 ; OR with M8004 (Machine Stop status) LD M8001 ; Load the status of M8001 (Program Error status) OR M8003 ; OR with M8003 (Sensor Error status) LD M8005 ; Load the status of M8005 (…	A: Example code: ``` LD M8004 OUT M20 ``` Explanation: M8004 is a built-in error signal in the Mitsubishi FX3U/FX3UC series. It is not directly controllable by the program. If noise causes false errors, M8004 will flicker. This signal is used to indicate that the system has detected an error, which could be due to noise. The flickering of M8004 indicates that the system is in a state of error det…	[249]	[0.5124]	0.4843	0.774	0.0005	0.0647	0.0216	0.2243	12.12	3.1
qwen2.5-coder:7b	215	When does M8005 turn ON?	Example code: ``` LD M8005 OUT Y0 ``` Explanation: M8005 turns ON when the PLC detects battery voltage below the normal range.	[Part One] - Mitsubishi FX3U/FX3UC IL Instruction List Code ```plaintext LD M8000 ; Load the value from M8000 into the accumulator (Acc) OR M8001 ; Perform an OR operation between the accumulator and M8001, result stored in Acc OR M8002 ; Perform an OR operation between the accumulator and M8002, result stored in Acc LD M8005 ; Load the value from M8005 into the accumulator (Acc) OR M8003 ; Perfo…	``` LD M8005 OUT Y1 ``` Explanation: M8005 turns ON when the PLC is in a STOP state, indicating that the program is paused or stopped.	[210]	[0.9634]	0.3593	0.7736	0.0025	0.3631	0.0421	0.5	9.56	2.55
qwen2.5-coder:7b	216	What to do if battery voltage is low?	Example code: ``` LD M8005 OUT M10 ``` Explanation: Use M10 to drive a warning or log, reminding to replace the battery to avoid data loss.	[Part One] - Mitsubishi FX3U/FX3UC IL Instruction List Code ```il LD R0 ; Load R0 (Register 0) CMP R0, 0x08 ; Compare R0 with 0x08 (8 in decimal) BRN BATTERY_LOW ; If R0 is less than 8, branch to BATTERY_LOW ; (Assuming R0 holds the battery voltage value) ; If battery voltage is not low, continue with the normal operation LD R1 ; Load R1 (Register 1) SET T0 ; Set Timer T0 to run LD R2 ; Load R2 (…	A: Example code: ``` LD M8005 AND M8006 OUT Y0 ``` Explanation: If the battery voltage is low, the system will check the low battery condition and then output to control a warning light (Y0) to alert the user.	[219]	[0.5977]	0.4364	0.7224	0.0015	0.1314	0.0622	0.3607	10.82	2.74
qwen2.5-coder:7b	217	What happens to M8005 after PLC power-off?	Example code: ``` LD M8005 ``` Explanation: M8005 state follows hardware detection; if voltage remains low, it stays ON.	### Part One - Mitsubishi FX3U/FX3UC IL Instruction List Code Below is an example of an IL program written for Mitsubishi FX3U/FX3UC PLCs. This example will be a simple program that turns on an output (Y0) when a button (X0) is pressed and turns it off when a button (X1) is pressed. ```il ORG 0000 ; Start of the program at memory address 0000 ; Inputs LD X0 ; Load the value of X0 into the accumul…	A: Example code: ``` LD M8005 OUT Y1 ``` Explanation: When the PLC power is turned off, M8005 turns ON, and Y1 turns ON accordingly.	[194]	[0.8567]	0.3952	0.63	0.001	0.1677	0.0347	0.35	8.11	4.99
qwen2.5-coder:7b	218	Can M8005 be reset by program?	Example code: ``` LD M8005 RST M8005 ``` Explanation: No. It’s hardware-controlled and cannot be reset by RST.	Part One - Mitsubishi FX3U/FX3UC IL Instruction List Code ``` LD M8005 ; Line 1: Load bit M8005 into accumulator OUT Y0 ; Line 2: Output the value of the accumulator to Output Y0 LD M8005 ; Line 3: Load bit M8005 into accumulator again OUT Y1 ; Line 4: Output the value of the accumulator to Output Y1 LD M8005 ; Line 5: Load bit M8005 into accumulator one more time OUT Y2 ; Line 6: Output the valu…	A: Example code: ``` LD M8005 ``` Explanation: M8005 is a reset coil that can be controlled by a program. When it is energized (LD M8005), it will reset the PLC, effectively restarting the program from the beginning. This is useful in scenarios where the PLC needs to be re-initialized or when an error condition requires a full system reset.	[283]	[0.7392]	0.3357	0.6278	0.0022	0.082	0.0373	0.2078	13.7	3.0
qwen2.5-coder:7b	219	What is the risk of not addressing low battery?	Example code: ``` LD M8005 ``` Explanation: Continued depletion may cause loss of register or clock data after power-off.	The risk of not addressing low battery can include potential damage to the device's internal components due to excessive strain or overuse, shortened operational life, and in severe cases, complete failure of the device. Additionally, low battery can lead to data loss, as important information may not be saved before the device shuts down unexpectedly. It's crucial to monitor battery levels and t…	If the battery voltage is not addressed when it is low, the system may experience data corruption, loss of critical data, or even a system failure. This could result in the loss of important production data, downtime, and potential financial losses. Additionally, it could lead to safety issues if the system is not functioning properly due to the lack of power.	[216]	[0.5977]	0.3434	0.3099	0.0006	0.0079	0.0231	0.1519	12.2	2.68
qwen2.5-coder:7b	220	What is the difference between M8006 and M8005?	Example code: ``` LD M8006 OUT Y0 ``` Explanation: M8006 latches the low-voltage event, staying ON until manually or specifically cleared.	M8006 and M8005 are special internal timers in Mitsubishi PLCs. M8006 is a 1 ms timer that increments every scan cycle, which is typically 10 ms (0.01 seconds). M8005 is a 100 ms timer that also increments every scan cycle. ### Part One: Mitsubishi FX3U/FX3UC IL Instruction List Code ```il ; Define a variable to store the timer count from M8006 LD M8006 MOV T0, 0 MOV T1, 0 MOV T2, 0 MOV T3, 0 ; D…	Explanation: M8006 detects AC main power; M8005 detects AC input.	[237]	[0.8904]	0.3874	0.3846	0.0009	0.0149	0.0229	0.1333	12.66	2.46
qwen2.5-coder:7b	221	How to clear the latch of M8006?	Example code: ``` LD X0 RST M8006 ``` Explanation: Some models allow RST to clear; otherwise power cycle or battery replacement is required.	[Part One] - Mitsubishi FX3U/FX3UC IL Instruction List Code ``` LD M8006 ; Load the status of M8006 (Latch) into the accumulator LD I0.0 ; Load the status of input I0.0 (Switch) into the accumulator AND ; Perform an AND operation between the two values in the accumulator NOT ; Perform a NOT operation on the result of the AND operation LD M8006 ; Load the status of M8006 (Latch) into the accumulat…	To clear the latch of M8006, you can use the following IL program: ```il LD M8006 OUT M30 ``` Explanation: 1. **LD M8006**: Load the status of M8006 into the accumulator. M8006 is a special data register that holds the status of various system events. When M8006 is active, it typically indicates a transient state that needs to be cleared. 2. **OUT M30**: Output the contents of the accumulator to …	[267]	[0.6795]	0.357	0.3959	0.0013	0.0045	0.0334	0.0916	8.86	3.57
qwen2.5-coder:7b	222	Will M8005 ON and M8006 ON occur simultaneously?	Example code: ``` LD M8005 LD M8006 ``` Explanation: Both can be ON on voltage drop; M8005 is real-time, M8006 is latched.	[Part One] - Mitsubishi FX3U/FX3UC IL Instruction List Code ```plaintext LD Y000 ; Load the status of Output Y000 into the accumulator AND M8005 ; Perform a logical AND operation between the accumulator and the status of M8005 AND M8006 ; Perform a logical AND operation between the accumulator and the status of M8006 OUT Y001 ; Output the result of the AND operations to Output Y001 ``` [Part Two]…	Q: Will M8005 ON and M8006 ON occur simultaneously? A: Example code: ``` LD M8005 OR M8006 OUT M22 ``` Explanation: M8005 ON and M8006 ON will not occur simultaneously on the output M22. Instead, M22 will be ON if either M8005 or M8006 is ON. The OR instruction ensures that if either of the inputs is true, the output will be true.	[208]	[0.7338]	0.5415	0.5982	0.0019	0.0815	0.0619	0.2683	7.29	3.16
qwen2.5-coder:7b	223	Why is latch function needed for M8006?	Example code: ``` LD M8006 OUT M20 ``` Explanation: Maintains warning even if voltage recovers, indicating a past event.	### Part One: Mitsubishi FX3U/FX3UC IL Instruction List Code ```il LD M8006 ; Load the status of M8006 (Coil Output 0) into the accumulator LD M8002 ; Load the status of M8002 (Coil Output 1) into the accumulator AND M8003 ; AND the accumulator with the status of M8003 (Coil Output 2) LD M8004 ; Load the status of M8004 (Coil Output 3) into the accumulator OR M8005 ; OR the accumulator with the s…	The latch function for M8006 is needed because the Mitsubishi FX-series PLCs have a feature called "Auto Return" (Auto Return Function). When an instruction is executed, the PLC's CPU automatically returns to the instruction following the one that was just executed. This can lead to issues if you need to perform a series of actions in sequence and want to ensure that each step completes before mo…	[267]	[0.695]	0.3799	0.3715	0.0009	0.0013	0.0247	0.0303	11.76	3.86
qwen2.5-coder:7b	224	When does M8006 return OFF?	Example code: ``` LD M8006 OUT Y5 ``` Explanation: After hardware or program clears the latch, or power cycle then RST.	### Part One: Mitsubishi FX3U/FX3UC IL Instruction List Code ```plaintext LD M8006 ; Load the status of M8006 into the accumulator (Accumulator is now M8006) LD M8007 ; Load the status of M8007 into the accumulator (Accumulator is now M8007) AND ; Perform a logical AND operation on the contents of the accumulator with M8007 LD M8008 ; Load the status of M8008 into the accumulator (Accumulator is …	Example code: ``` LD M8006 ``` Explanation: M8006 returns to OFF when the PLC enters a STOP mode, including during an error condition. It resets to ON when the PLC is powered on or reset.	[212]	[0.8225]	0.4071	0.5543	0.0011	0.1211	0.0336	0.2692	13.19	5.88
qwen2.5-coder:7b	225	When does M8007 turn ON?	Example code: ``` LD M8007 OUT Y0 ``` Explanation: M8007 is ON when a power interruption is detected, indicating a voltage drop risk.	### Part One - Mitsubishi FX3U/FX3UC IL Instruction List Code ```plaintext LD M8000 ; Load bit M8000 into accumulator A AND M8001 ; Perform AND operation between A and M8001 LD A, M8002 ; Load bit M8002 into accumulator A OR A ; Perform OR operation between A and itself (NOP, as it's already loaded) LD M8007 ; Load bit M8007 into accumulator A OUT M8007 ; Output the value of A to M8007 ``` ### Pa…	A: Example code: ``` LD M8007 OUT Y0 ``` Explanation: M8007 is ON when the system detects a fault condition, indicating an error or problem that requires attention.	[235]	[0.9628]	0.4239	0.7855	0.0019	0.448	0.0591	0.5532	10.59	2.54
qwen2.5-coder:7b	226	What countermeasures can be taken using M8007?	Example code: ``` LD M8007 OUT M10 ``` Explanation: On interruption, save critical data or stop operations to protect equipment.	### Part One - Mitsubishi FX3U/FX3UC IL Instruction List Code ```il LD M8007 ; Load the status of M8007 (Timer T0) LD K0 ; Load the contents of K0 (Input/Output Status Byte) AND ; Perform an AND operation between the two values OUT Y0 ; Output the result to Y0 (output relay) ``` ### Part Two - Program Logic Explanation The provided Mitsubishi FX3U/FX3UC IL program is designed to monitor a specifi…	**Question:** What countermeasures can be taken using M8007? **Answer:** M8007 is a special auxiliary relay in the Mitsubishi FX series PLCs that is used to monitor the system's operation and can be used for various countermeasures. Here are some common uses of M8007: 1. **System Reset Countermeasure:** - When M8007 is off, it indicates that a system reset has occurred. You can use this informati…	[209]	[0.6614]	0.4391	0.5662	0.0017	0.0012	0.0568	0.0382	5.78	6.8
qwen2.5-coder:7b	227	How does M8007 differ from general power-off detection?	Example code: ``` LD M8007 ``` Explanation: M8007 detects brief interruptions; longer outages use M8008.	### Part One: Mitsubishi FX3U/FX3UC IL Instruction List Code ```plaintext LD M8007 ; Load the power supply status into the accumulator (M8007 is a special data register indicating power supply status) AND 1 ; Perform a bitwise AND operation with 1 to isolate the power supply status bit OUT Y0 ; Output the result to output coil Y0 (this will turn on Y0 if the power supply is ON) LD M8007 ; Load th…	M8007 differs from general power-off detection in that it indicates a stable power supply condition. It turns OFF once the power supply becomes stable, which is a crucial feature for ensuring that the PLC can operate safely and reliably after a power outage.	[229]	[0.7422]	0.3411	0.5947	0.0008	0.0043	0.0249	0.1053	11.59	2.54
qwen2.5-coder:7b	228	Is M8007 latched ON?	Example code: ``` LD M8007 OUT Y0 ``` Explanation: Typically ON only during the interruption or briefly latched for one scan, depending on model.	[Part One] - Mitsubishi FX3U/FX3UC IL Instruction List Code ``` LD I0.0 ; Load the status of the normally open contact of input I0.0 into the data register AND M8007 ; Perform a logical AND operation between the data register and the M8007 special auxiliary relay LD M8007 ; Load the result of the AND operation into the M8007 special auxiliary relay OUT M8007 ; Output the value of M8007 to itself …	A: Example code: ``` LD M8007 OUT M30 ``` Explanation: The M8007 instruction in the Mitsubishi FX-series PLCs is a special instruction that represents the "Start" button in a control system. It is often used to initiate a sequence of operations. The M8007 instruction is latched ON when the start button is pressed, meaning that it will remain ON until the PLC is reset or the start button is presse…	[267]	[0.9026]	0.5163	0.6059	0.0025	0.0592	0.0641	0.1897	6.27	3.31
qwen2.5-coder:7b	229	Does M8007 turn OFF after power recovers?	Example code: ``` LD M8007 ``` Explanation: Yes, it usually resets OFF once power is stable.	[Part One] - Mitsubishi FX3U/FX3UC IL Instruction List Code ```plaintext LD M8007 ; Load the status of M8007 (Power On Reset) into M8007 AND M8006 ; Perform a logical AND with M8006 (Power Supply) LD M8007 ; Load the result of the AND operation back into M8007 OUT Y0 ; Output the result to output Y0 (This is a placeholder for the final output) ``` [Part Two] - Program Logic Explanation 1. **Initi…	Q: Does M8007 turn OFF after power recovers? Answer: Example code: ``` LD M8007 ``` Explanation: Yes, it turns OFF once power is stable; remains ON if faults persist.	[233]	[0.8255]	0.5757	0.8172	0.0019	0.3546	0.0517	0.5854	5.69	2.67
qwen2.5-coder:7b	230	How does M8008 differ from M8007?	Example code: ``` LD M8008 OUT M10 ``` Explanation: M8008 detects longer power-off, while M8007 detects brief interruptions.	### [Part One] - Mitsubishi FX3U/FX3UC IL Instruction List Code ```il LD M8007 ; Load the status of M8007 into the accumulator AND 0x01 ; Perform a bitwise AND with 0x01 (binary 00000001) to isolate the least significant bit LD M8008 ; Load the status of M8008 into the accumulator AND 0x01 ; Perform a bitwise AND with 0x01 (binary 00000001) to isolate the least significant bit OR M8007 ; Perform …	``` LD M8007 LD M8008 ``` Explanation: M8008 detects AC main power; M8007 detects AC 220V loss.	[237]	[0.9656]	0.497	0.6997	0.0011	0.1966	0.0359	0.5	7.83	2.5
qwen2.5-coder:7b	231	How to use M8008 for safe data storage?	Example code: ``` LD M8008 MOV D0 D100 ``` Explanation: When M8008=ON, immediately back up D0 to D100.	### Part One - Mitsubishi FX3U/FX3UC IL Instruction List Code ```plaintext ; Mitsubishi FX3U/FX3UC IL Instruction List Code ; Initialize program counter to the start of the program LD P0 ; Load the program counter to the start address (0) ; Main loop LD M8008 ; Load M8008 (Program Memory) into M8008 (Program Memory) NOP ; No Operation (Wait for the next instruction) JMP P0 ; Jump to the start add…	A: Example code: ``` LD M8008 MOV K1 D2 MOV K1 D3 ``` Explanation: On the first RUN scan, the values of D2 and D3 are stored in a safe location.	[201]	[0.643]	0.5378	0.6962	0.0012	0.1662	0.0345	0.3043	11.71	2.73
qwen2.5-coder:7b	232	Does M8008 remain ON during sustained outage?	Example code: ``` LD M8008 ``` Explanation: Yes, if PLC remains powered (e.g., via UPS), M8008 stays ON.	### Part One: Mitsubishi FX3U/FX3UC IL Instruction List Code ```il ; Initialize the PLC system LD M8000 ; Load the system reset signal OUT M8008 ; Output the reset signal to M8008 NOP ; No operation, to ensure the reset is applied ; Main program loop LD M8000 ; Load the system reset signal OUT M8008 ; Output the reset signal to M8008 NOP ; No operation, to ensure the reset is applied ; Set up tim…	A: Example code: ``` LD M8008 OUT Y5 ``` Explanation: M8008 remains ON during a sustained outage.	[224]	[0.7608]	0.4894	0.5673	0.0006	0.2472	0.0366	0.4375	12.68	2.43
qwen2.5-coder:7b	233	Does M8008 reset OFF after power restores?	Example code: ``` LD M8008 ``` Explanation: Yes, it resets OFF once power is stable; remains ON if faults persist.	### Part One: Mitsubishi FX3U/FX3UC IL Instruction List Code ```IL // M8000 - Power-On Reset LD M8000 OUT Y0 // Y0 is turned ON when the PLC powers up // M8013 - Power-On Reset Counter LD M8013 LD T100 // Load the power-on reset counter into timer T100 T100 TON 10000 // Set timer T100 to 10 seconds LD Y1 // Load output Y1 OUT Y1 // Turn ON Y1 for 10 seconds after power-up // M8014 - Power-On Rese…	A: Example code: ``` LD M8008 ``` Explanation: No, M8008 does not reset OFF when power is restored.	[229]	[0.8255]	0.5751	0.8521	0.0012	0.3325	0.0398	0.5294	14.6	2.43
qwen2.5-coder:7b	234	Can M8008 work without backup power?	Example code: ``` LD M8008 ``` Explanation: No, requires UPS or internal protection to detect power-off and handle logic.	[Part One] - Mitsubishi FX3U/FX3UC IL Instruction List Code ``` LD X0 ; Load the value of X0 into the accumulator OR X1 ; Perform an OR operation with the value of X1 and store the result in the accumulator OUT Y0 ; Output the value in the accumulator to Y0 LD X2 ; Load the value of X2 into the accumulator AND X3 ; Perform an AND operation with the value of X3 and store the result in the accumula…	Answer: Yes, M8008 can function without backup power.	[233]	[0.6951]	0.1238	0.6013	0.0008	0.007	0.0229	0.1538	11.71	2.43
qwen2.5-coder:7b	235	When does M8009 turn ON?	Example code: ``` LD M8009 OUT Y0 ``` Explanation: M8009 is ON when external 24V supply is cut off, indicating voltage insufficient.	### Part One - Mitsubishi FX3U/FX3UC IL Instruction List Code ```il LD M8000 ; Load the status of M8000 into the accumulator (Acc) AND M8001 ; Perform a logical AND operation between the accumulator and M8001 AND M8002 ; Perform a logical AND operation between the result and M8002 OR M8003 ; Perform a logical OR operation between the result and M8003 AND M8004 ; Perform a logical AND operation be…	When does M8009 turn ON? **Answer:** ``` LD M8009 OUT Y0 ``` **Explanation:** M8009 is ON when a loss of output from an external device is detected, indicating a potential issue with the connected equipment.	[225]	[0.9628]	0.3277	0.6607	0.001	0.2111	0.0312	0.4528	10.95	2.63
qwen2.5-coder:7b	236	How to monitor external power using M8009?	Example code: ``` LD M8009 OUT M20 ``` Explanation: If 24V is lost, M20=ON, triggering equipment shutdown or lockout.	### Part One: Mitsubishi FX3U/FX3UC IL Instruction List Code ```plaintext LD M8009 ; Load the status of external power (M8009) into accumulator AND M8009 ; Perform a bitwise AND operation with the accumulator and M8009 LD R0 ; Load accumulator into register R0 OUT X0 ; Output the status of register R0 to relay X0 END ; End the program ``` ### Part Two: Program Logic Explanation **Step 1: Load the…	A: Example code: ``` LD M8009 ``` Explanation: Use M8009 to monitor the external power supply. When M8009 is off, it indicates that there is no external power input.	[239]	[0.6007]	0.3953	0.6595	0.0015	0.1432	0.0462	0.2667	8.11	2.54
qwen2.5-coder:7b	237	How does M8009 differ from M8008?	Example code: ``` LD M8008 LD M8009 ``` Explanation: M8008 detects AC main power; M8009 detects DC 24V loss.	[M8009 vs. M8008 Difference] M8009 is a special timer in Mitsubishi PLCs that is always ON. It provides a constant 100ms pulse that is always active. The primary difference between M8009 and M8008 is that M8009 generates a high pulse for 100ms, while M8008 generates a high pulse for 1ms. **M8009** - M8009 is a special timer that always generates a 100ms pulse. - It is used to provide a constant s…	``` LD M8009 OUT M11 ``` Explanation: M8009 detects very short power-on and off, while M8008 detects longer power-off.	[230]	[0.9656]	0.3725	0.5999	0.0016	0.0469	0.0457	0.3333	4.02	2.48
qwen2.5-coder:7b	238	Can M8009 be used for emergency response in small systems?	Example code: ``` LD M8009 OUT Y10 ``` Explanation: Yes, 24V loss triggers Y10 for safety handling.	### Part One - Mitsubishi FX3U/FX3UC IL Instruction List Code ```il LD M8000 ; Load the internal timer T0 into the accumulator (Acc) LD M8001 ; Load the internal timer T1 into the accumulator (Acc) LD M8002 ; Load the internal timer T2 into the accumulator (Acc) LD M8003 ; Load the internal timer T3 into the accumulator (Acc) LD M8004 ; Load the internal timer T4 into the accumulator (Acc) LD M80…	Q: Can M8009 be used for emergency response in small systems? A: Example code: ``` LD M8009 OUT M100 ``` Explanation: M100 activates on error or emergency stop to shut down system power. In small systems, M8009 can serve as an alternative to M8004 for initiating emergency responses.	[213]	[0.725]	0.2038	0.3839	0.0007	0.1085	0.0225	0.2295	12.18	2.79
qwen2.5-coder:7b	239	Does M8009 detect isolated supplies?	Example code: ``` LD M8009 ``` Explanation: Ensure signal source syncs with 24V; isolated circuits may need additional detection.	[Part One] - Mitsubishi FX3U/FX3UC IL Instruction List Code ``` LD M8009 ; Load bit M8009 into the accumulator LD R0 ; Load the value of R0 into the accumulator AND ; Perform a logical AND operation on the accumulator and R0 MOV A, R1 ; Move the result of the AND operation to R1 ``` [Part Two] - Program Logic Explanation This Mitsubishi FX3U/FX3UC PLC program utilizes the Instruction List (IL) pr…	No, M8009 does not detect isolated supplies. It is specifically used to monitor the loss of main power or external power.	[236]	[0.6007]	0.4281	0.5017	0.0036	0.0109	0.0513	0.1053	5.36	2.51
qwen2.5-coder:7b	240	What is special about M8011?	Example code: ``` LD M8011 OUT Y0 ``` Explanation: M8011 toggles ON/OFF at ~10ms intervals for high-frequency pulses.	**Part One: Mitsubishi FX3U/FX3UC IL Instruction List Code** ```il LD M8011 ; Load the value of M8011 into the accumulator. AND M8000 ; Perform a bit-wise AND operation between the accumulator and M8000. OUT Y0 ; Output the result of the AND operation to Y0. ``` **Part Two: Program Logic Explanation** 1. **Initialization**: The program begins with the load instruction `LD M8011`. The `M8011` is a…	M8011 is a special timer in Mitsubishi FX3U/FX3UC PLCs that operates on a cycle of approximately 10 milliseconds. This means that every 10 milliseconds, the PLC will set M8011 to ON and then return to OFF for the remainder of the cycle. This is useful for tasks that need to be executed repeatedly at regular intervals. In IL programming, you can use M8011 to create a simple time delay or to trigge…	[243]	[0.8489]	0.4788	0.4968	0.0026	0.0025	0.0687	0.0655	6.63	5.03
qwen2.5-coder:7b	241	How to generate fast blinking with M8011?	Example code: ``` LD M8011 OUT Y10 ``` Explanation: Y10 blinks at 10ms intervals, too fast to see, used for testing or high-speed counting.	Part One - Mitsubishi FX3U/FX3UC IL Instruction List Code: ``` LD M8011 AND T300 OUT Y0 LD M8011 AND T300 OUT Y1 LD M8011 AND T300 OUT Y2 LD M8011 AND T300 OUT Y3 LD M8011 AND T300 OUT Y4 LD M8011 AND T300 OUT Y5 LD M8011 AND T300 OUT Y6 LD M8011 AND T300 OUT Y7 ``` [Part One Explanation] - Line 1: Load the status of M8011 (Master Timer) into the accumulator. - Line 2: Perform a logical AND opera…	A: Example code: ``` LD M8011 OUT M20 AND M20 OUT M21 ``` Explanation: M8011 is a built-in timer that generates a pulse every 1ms when the PLC is running. The program uses this timer to control the output of M20 and M21 to create a fast blinking effect. The AND instruction is used to invert the output of M20, creating a blinking pattern.	[249]	[0.8]	0.5543	0.6081	0.0033	0.0849	0.0474	0.186	8.76	2.89
qwen2.5-coder:7b	242	Is M8011 suitable for precise timing?	Example code: ``` LD M8011 OUT C0 ``` Explanation: Counting may be affected by scan time; use hardware timers for high accuracy.	[Part One] - Mitsubishi FX3U/FX3UC IL Instruction List Code ```IL LD M8011 ; Load the M8011 timer bit (Timer T0) OR I0.0 ; OR with the input I0.0 OUT Y0.0 ; Output the result to Y0.0 ``` **Explanation of Each Instruction:** 1. `LD M8011`: This instruction loads the status of the M8011 timer bit. M8011 is a special bit in the Mitsubishi PLC that turns on when Timer T0 is active. 2. `OR I0.0`: This…	Q: Is M8011 suitable for precise timing? A: Example code: ``` LD M8011 OUT Y0 ``` Explanation: M8011 is a basic timer that can provide basic timing functions, but for precise timing, it is recommended to use an RTC (Real-Time Clock) module or a more advanced timer function block.	[252]	[0.9342]	0.4479	0.472	0.0014	0.1091	0.0463	0.2647	11.32	2.73
qwen2.5-coder:7b	243	What is the difference between M8011 and M8012?	Example code: ``` LD M8011 LD M8012 ``` Explanation: M8011 ~10ms cycle, M8012 ~100ms cycle.	[Part One] - Mitsubishi FX3U/FX3UC IL Instruction List Code ```IL LD M8011 ; Load the status of M8011 (Power ON/OFF signal) into the accumulator AND M8012 ; AND the accumulator with M8012 (Program Start signal) OUT Y0 ; If the result is 1, output to Y0 (Program Start output) RET ; Return to the calling program ``` [Part Two] - Program Logic Explanation This program is designed to control a specif…	Q: What is the difference between M8011 and M8012? A: Example code: ``` LD M8011 LD M8012 ``` Explanation: M8011 is a reset pulse (1ms high), while M8012 is a power on pulse (100ms high).	[247]	[0.8849]	0.5051	0.6016	0.0019	0.2577	0.0509	0.4348	7.23	2.72
qwen2.5-coder:7b	244	What if scan time exceeds 10ms?	Example code: ``` LD M8011 ``` Explanation: The bit may toggle multiple times per scan, but only the current state is read, leading to instability.	[Part One] - Mitsubishi FX3U/FX3UC IL Instruction List Code ```IL LD M8000 ; Load the system variable that indicates the current scan time AND #0x0001 ; Mask out all bits except the least significant bit (LSB) OUT Y0 ; Output the result to Y0 (if LSB is 1, Y0 will turn on; if 0, Y0 will turn off) ``` [Part Two] - Program Logic Explanation **Introduction:** The provided Mitsubishi FX3U/FX3UC IL pr…	**Q:** What if scan time exceeds 10ms? **A:** Example code: ``` LD M8002 OUT Y0 ``` **Explanation:** If the scan time exceeds 10ms, the PLC will not be able to complete all its operations within the standard scan cycle, which is typically 10ms for Mitsubishi FX-series PLCs. As a result, the output Y0 will not be able to turn off immediately after M8002 (the stop contact) is activated. Instead, Y0…	[204]	[0.4781]	0.5363	0.5931	0.0013	0.0237	0.0475	0.1277	9.86	3.4
qwen2.5-coder:7b	245	What pulse cycle does M8012 produce?	Example code: ``` LD M8012 OUT Y0 ``` Explanation: Toggles ON/OFF every ~100ms, used for slower blinking or pulses.	[Part One] - Mitsubishi FX3U/FX3UC IL Instruction List Code ``` ; Initialize program LD I0.0 ; Load the input bit I0.0 into the accumulator AND T0 ; Perform an AND operation between the accumulator and T0 (timer T0) OUT Y0.0 ; Output the result of the AND operation to output Y0.0 ``` [Part Two] - Program Logic Explanation The provided Mitsubishi FX3U/FX3UC IL (Instruction List) program is designe…	Q: What pulse cycle does M8012 produce? A: Example code: ``` LD M8012 OUT Y0 ``` Explanation: M8012 produces a pulse cycle with a 1s ON and a 1s OFF period, similar to M8013, but it is not used for blinking as it is not connected to a timer output.	[250]	[0.6577]	0.3949	0.6503	0.0016	0.1693	0.0456	0.3636	6.75	2.76
qwen2.5-coder:7b	246	Can M8012 drive a test lamp?	Example code: ``` LD M8012 OUT Y5 ``` Explanation: Y5 blinks at 0.1s intervals, visible to the eye.	[Part One] - Mitsubishi FX3U/FX3UC IL Instruction List Code ```il LD M8012 ; Load the status of the M8012 timer into the accumulator OUT Q0.0 ; Output the result (0 or 1) to output Q0.0 END ; End of program ``` [Part Two] - Program Logic Explanation 1. **Load M8012 Status**: The program begins by loading the status of the M8012 timer (a special timer in the FX3U/FX3UC PLC that is always running) …	A: Example code: ```il LD M8012 OUT Y10 ``` Explanation: Y10 lights up when M8012 (start button) is pressed and remains lit until M8013 (stop button) is pressed.	[251]	[0.7073]	0.4143	0.6374	0.0028	0.0489	0.0699	0.2727	10.35	2.67
qwen2.5-coder:7b	247	Compare M8012 with M8004 and M8013?	Example code: ``` LD M8004 LD M8012 LD M8013 ``` Explanation: M8004(1s) and M8013(1s) have longer cycles; M8012(100ms) is faster.	[Part One] - Mitsubishi FX3U/FX3UC IL Instruction List Code ``` LD M8012 ; Load the value of M8012 into the accumulator CMP M8004 ; Compare the value in the accumulator with M8004 BRN Label1 ; If the value in the accumulator is less than M8004, branch to Label1 CMP M8013 ; Compare the value in the accumulator with M8013 BRN Label2 ; If the value in the accumulator is less than M8013, branch to La…	A: Example code: ``` LD M8012 LD M8004 LD M8013 ``` Explanation: M8012 ~100ms cycle, M8004 ~1s cycle, M8013 ~10s cycle.	[243]	[0.8849]	0.4215	0.7949	0.0017	0.3096	0.056	0.55	11.02	2.7
qwen2.5-coder:7b	248	How to implement a 0.1s counter with M8012?	Example code: ``` LD M8012 OUT C10 ``` Explanation: C10 increments every 0.1s; 10 counts ≈1s. Accuracy depends on scan time.	### Part One: Mitsubishi FX3U/FX3UC IL Instruction List Code ```il LD M8012 ; Load the system timer M8012 (1ms counter) LD M8012 ; Load the system timer M8012 again SUB M8012 ; Subtract M8012 from M8012, resulting in a 0ms delay SUB M8012 ; Subtract M8012 from the result, resulting in a -1ms delay LD T0 ; Load timer T0 LD T0 ; Load timer T0 again SUB T0 ; Subtract T0 from T0, resulting in a 0ms d…	A: Example code: ``` LD M8012 OUT C1 ``` Explanation: Toggles every 0.1 seconds, suitable for high-precision timing tasks. **Created Question**: How can I program a simple toggle switch using M8002 in Mitsubishi FX3U/FX3UC IL Instruction List programming? **Created Answer**: A: Example code: ``` LD M8002 OUT Q0.0 ``` Explanation: Toggles the output Q0.0 based on the state of M8002, which is typic…	[256]	[0.6117]	0.365	0.3258	0.0006	0.0756	0.0108	0.1978	9.83	3.28
qwen2.5-coder:7b	249	How to stop M8012 blinking?	Example code: ``` LD M8012 OUT M20 ``` Explanation: M8012 is built-in and cannot be stopped by program; only PLC stop or power-off stops it.	[Part One] - Mitsubishi FX3U/FX3UC IL Instruction List Code ```il ; Start of the program LD M8012 ; Load the status of the M8012 output (M8012 is the built-in 500ms pulse generator) NOT ; Invert the value (changes from 0 to 1 or 1 to 0) LD M8012 ; Load the M8012 output again AND ; Perform an AND operation between the inverted value and the M8012 output OUT Y0 ; Output the result to output Y0 (thi…	Explanation: M8012 is a contactor that toggles the output, so stopping M8012 blinking involves stopping the toggling. You can achieve this by stopping the M8011 timer that drives the toggling. Here is an example code snippet to stop M8012 blinking: ```il LD M8011 OUT Y10 ``` In this example: - `LD M8011` loads the status of M8011, which is a timer that toggles Y10. - `OUT Y10` outputs the status …	[241]	[0.8]	0.5206	0.6352	0.0019	0.014	0.0812	0.1321	7.52	3.29
qwen2.5-coder:7b	250	What is the default cycle of M8013 in most models?	Example code: ``` LD M8013 OUT Y0 ``` Explanation: Typically a 1s ON / 1s OFF pulse for periodic blinking.	The default cycle time for M8013 in most Mitsubishi FX-series PLCs is 1 millisecond. --- [Part One] - Mitsubishi FX3U/FX3UC IL Instruction List Code ```il ; [IL Instruction List Code] ; This program is designed to blink an LED connected to Output Y0 at a frequency of approximately 1 Hz. ; Initialize variables LD I0.0 ; Load the status of Input I0.0 into the accumulator AND I0.1 ; Perform an AND o…	A: Example code: ``` LD M8013 OUT Y0 ``` Explanation: Outputs a pulse every 100 milliseconds (0.1 second). This pulse can be used for timing operations, such as controlling the speed of a motor or triggering an event at regular intervals.	[245]	[0.6577]	0.5487	0.7632	0.001	0.2018	0.0316	0.3509	9.87	2.62
qwen2.5-coder:7b	251	How to drive a warning lamp with M8013?	Example code: ``` LD M8013 OUT Y10 ``` Explanation: Y10 blinks at 1s intervals to alert personnel.	### Part One - Mitsubishi FX3U/FX3UC IL Instruction List Code ```plaintext LD M8013 ; Load the internal timer T0 into the accumulator AND T0 ; AND the accumulator with T0 LD T0 ; Load T0 into the accumulator AND T0 ; AND the accumulator with T0 LD T0 ; Load T0 into the accumulator AND T0 ; AND the accumulator with T0 LD T0 ; Load T0 into the accumulator AND T0 ; AND the accumulator with T0 LD T0 …	A: Example code: ``` LD M8013 OUT Y5 ``` Explanation: Y5 remains on continuously, indicating a warning condition.	[246]	[0.7073]	0.3341	0.6925	0.0006	0.2976	0.0098	0.3871	13.95	2.57
qwen2.5-coder:7b	252	Can M8013 be used for precise timing?	Example code: ``` LD M8013 OUT C0 ``` Explanation: Approximate timing; use RTC or timer for higher precision.	### Part One: Mitsubishi FX3U/FX3UC IL Instruction List Code ```IL // Define the program name LD M8000 OUT Y0001 // Output Y0001 to signal the start of the program // Initialize variables LD M8013 // M8013 provides a 1ms pulse LD M8013 // M8013 provides a 1ms pulse AND M8013 // M8013 provides a 1ms pulse AND M8013 // M8013 provides a 1ms pulse AND M8013 // M8013 provides a 1ms pulse AND M8013 // …	A: Example code: ``` LD M8013 OUT C0 ``` Explanation: Counting may be affected by scan time; use hardware timers for high accuracy.	[242]	[0.9342]	0.5216	0.7922	0.001	0.3631	0.0157	0.5946	14.78	2.45
qwen2.5-coder:7b	253	Can M8012 and M8013 be used together?	Example code: ``` LD M8012 OUT Y1 LD M8013 OUT Y2 ``` Explanation: Yes. Y1 blinks at 0.1s, Y2 at 1s, no conflict.	Yes, M8012 and M8013 can be used together in a Mitsubishi FX3U/FX3UC PLC program. M8012 is the main clock pulse source, while M8013 is a sub-clock pulse source. They can operate independently, allowing for different timing requirements in a single program. Here is a complete IL program using both M8012 and M8013 with line-by-line English comments: ### Part One - Mitsubishi FX3U/FX3UC IL Instructi…	Q: Can M8012 and M8013 be used together? A: Example code: ```plaintext LD M8012 OUT M20 LD M8013 OUT M21 ``` Explanation: Yes. On the first scan M8012=ON, M8013=OFF; on the second scan M8012=OFF, M8013=ON.	[208]	[0.8792]	0.4209	0.5698	0.0013	0.0655	0.0319	0.3333	15.09	2.88
qwen2.5-coder:7b	254	Can you change M8013’s period via program?	Example code: ``` LD M8013 ``` Explanation: No; period is fixed by internal clock and cannot be modified.	### Part One: Mitsubishi FX3U/FX3UC IL Instruction List Code ```plaintext ; Mitsubishi FX3U/FX3UC IL Instruction List Code LD X0 ; Load the status of input X0 into accumulator A AND M8013 ; AND the accumulator A with the status of M8013 (Timer0 Running Flag) JMP NZ, T0_OFF ; If M8013 is running (NZ), jump to label T0_OFF NOP ; No Operation (do nothing) LD X1 ; Load the status of input X1 into acc…	A: Example code: ``` LD M8013 SET C0 ``` Explanation: Changes the period of M8013 using the value set in C0. This allows for dynamic adjustment of timing within the program without changing the hardware settings.	[256]	[0.5645]	0.427	0.728	0.0008	0.1141	0.0265	0.24	15.11	2.57
qwen2.5-coder:7b	255	What is the oscillation period of M8014?	Example code: ``` LD M8014 OUT Y0 ``` Explanation: Approximately 1-minute ON/OFF cycle, used for long-period indication.	### Part One: Mitsubishi FX3U/FX3UC IL Instruction List Code ```il LD M8014 ; Load the special timer M8014 into the data register LDK 1000 ; Load the constant 1000 into the data register AND D0 ; AND the data register with D0 (assuming D0 is the timer count register) LDK 1000 ; Load the constant 1000 into the data register SUB D0 ; Subtract the timer count register D0 from the data register LDK 1…	A: Example code: ``` LD M8014 OUT Y0 ``` Explanation: The oscillation period of M8014 is the time it takes for the output Y0 to complete one full cycle of ON and OFF.	[250]	[0.6314]	0.4323	0.8062	0.0008	0.2419	0.0227	0.3673	14.99	2.76
qwen2.5-coder:7b	256	How to use M8014 for minute counting?	Example code: ``` LD M8014 OUT C0 ``` Explanation: Toggles every minute, used for long-duration accumulation.	### Part One: Mitsubishi FX3U/FX3UC IL Instruction List Code ```il LD M8014 ; Load the current count from M8014 (Timer 0 counter) into the accumulator MOV A, M8014 ; Move the accumulator to M8014 (this is a redundant operation but ensures the accumulator has the value) LD A, 60 ; Load the value 60 into the accumulator (representing 60 seconds) SUB A, M8014 ; Subtract the current count from M8014 …	### Part One - Mitsubishi FX3U/FX3UC IL Instruction List Code ```il LD M8014 ; Load bit M8014 (Minute Counter Enable) AND M10 ; AND with M10 (External Request) OUT M20 ; Output to M20 (Control Output) ``` ### Part Two - Program Logic Explanation 1. **LD M8014**: The instruction `LD M8014` loads the value of the bit `M8014` into the accumulator. `M8014` is a special bit that is set when the minute…	[266]	[0.6297]	0.5795	0.5284	0.0012	0.0019	0.0394	0.0556	8.01	5.16
qwen2.5-coder:7b	257	Can M8014 replace the RTC?	Example code: ``` LD M8014 ``` Explanation: Only minute-level toggling, no date/time details; cannot fully replace RTC.	**Part One: Mitsubishi FX3U/FX3UC IL Instruction List Code** 1. **Initialize the program with the M1000 instruction.** ```il M1000 ; Start of the program ``` 2. **Set a flag to indicate that the RTC is being replaced.** ```il M8014 ; Set M8014 to replace the RTC ``` 3. **Initialize the RTC with a default time.** ```il D0000 : 0x00000000 ; Clear D0000 (RTC seconds) D0001 : 0x00000000 ; Clear D0001…	Example code: ``` LD M8014 ``` Explanation: Yes; M8014 can replace the RTC as it provides similar time-related functions.	[269]	[0.7663]	0.6956	0.7358	0.0005	0.3187	0.0282	0.4	10.4	2.41
qwen2.5-coder:7b	258	Is M8014 suitable for higher frequency timing?	Example code: ``` LD M8014 ``` Explanation: No; use M8012 or M8013 for faster requirements.	[Part One] - Mitsubishi FX3U/FX3UC IL Instruction List Code ``` // Start of the program LD M8014 AND M8014 OUT Y0 END ``` **Explanation of Each Instruction:** 1. `LD M8014` - Load the status of M8014 (Machine Cycle Counter) into the accumulator. 2. `AND M8014` - Perform an AND operation between the accumulator and the status of M8014. This instruction is redundant because it compares the accumula…	A: Example code: ``` LD M8014 OUT C0 ``` Explanation: M8014 is a high-speed timer designed for applications requiring frequent timing operations. It is suitable for higher frequency timing compared to M8011, which might have slower response times due to the scan cycle of the PLC.	[242]	[0.8028]	0.4117	0.5416	0.0015	0.0885	0.0336	0.2414	9.27	2.82
qwen2.5-coder:7b	259	M8014 may not be implemented on some models?	Example code: ``` LD M8014 ``` Explanation: Yes; check the model manual.	**Part One - Mitsubishi FX3U/FX3UC IL Instruction List Code** ```plaintext LD M8000 ; Load the status of timer M8000 into the accumulator (T3000 in milliseconds) LD M8001 ; Load the status of timer M8001 into the accumulator (T6000 in milliseconds) SUB M8002 ; Subtract the status of timer M8002 (T9000 in milliseconds) from the accumulator LD M8014 ; Load the status of timer M8014 into the accumul…	A: M8014 is an internal relay in Mitsubishi PLCs, and it is used to reset timers. If it is not implemented on a specific model, it means that the functionality provided by M8014 is not available, and an alternative method must be used to reset timers on that model. Example code: ```il LD M8014 OUT T0 ``` Explanation: This code attempts to use M8014 to reset Timer T0. If M8014 is not available on …	[260]	[0.7045]	0.3612	0.5032	0.0007	0.0075	0.0163	0.1386	12.24	3.28
qwen2.5-coder:7b	260	What function does M8015 have on some models?	Example code: ``` LD M8015 OUT Y0 ``` Explanation: Used to disable or preset timers, or as an internal mode flag, depending on the manual.	### Part One: Mitsubishi FX3U/FX3UC IL Instruction List Code ```il LD X0 ; Load the status of input bit X0 into the accumulator AND M8015 ; Perform a logical AND operation between the accumulator and the status of M8015 OUT Y0 ; Output the result of the AND operation to output bit Y0 ``` ### Part Two: Program Logic Explanation The provided Mitsubishi FX3U/FX3UC Instruction List (IL) program is de…	A: Example code: ``` LD M8015 OUT Y0 ``` Explanation: Starts a 24-hour timer with a preset value, which can be used to monitor the operation time of a machine or equipment.	[270]	[0.7896]	0.4792	0.7893	0.0042	0.2667	0.0547	0.3704	11.8	2.54
qwen2.5-coder:7b	261	How to pause timers using M8015?	Example code: ``` LD M8015 AND T0 OUT Y10 ``` Explanation: When M8015=ON, timers are paused; actual behavior depends on the model.	### Part One - Mitsubishi FX3U/FX3UC IL Instruction List Code ```il LD M8015 ; Load the internal timer (M8015) value into the accumulator LD K0 ; Load the constant 0 into the accumulator SUB ; Subtract the constant 0 from the M8015 timer value (no effect) OUT Y0 ; Output the result (0) to the output Y0 (no change in output state) LD M8015 ; Load the internal timer (M8015) value into the accumulat…	A: Example code: ``` LD M8015 OUT T0 K100 ``` Explanation: Triggers T0 timing when entering RUN, useful for startup delay sequences.	[203]	[0.6721]	0.5605	0.6065	0.0014	0.198	0.0521	0.3415	10.7	2.47
qwen2.5-coder:7b	262	What is M8015’s relation to actual timers?	Example code: ``` LD M8015 ``` Explanation: Can force timers to pause or reset; refer to model documentation.	**Part One: Mitsubishi FX3U/FX3UC IL Instruction List Code** ```plaintext // M8015 is a special timer that operates continuously. It is often used as a clock for other timers and counters. LD M8015 // Load M8015 into the accumulator LD T300 // Load Timer T300 into the accumulator SUB // Subtract the value in the accumulator from the value in M8015 MOV T300 // Move the result back to Timer T300 //…	M8015 is a special timer in三菱PLC that is always ON and can be used to create a constant signal. It is often used to create a pulse or a constant output for testing or as a reference signal. Here is an example of how you might use M8015 in an Instruction List (IL) program: ### Part One: Mitsubishi FX3U/FX3UC IL Instruction List Code ```il LD M8015 ; Load the status of M8015 (always ON) OUT Y0 ; Ou…	[203]	[0.7272]	0.568	0.52	0.0008	0.0024	0.0327	0.0731	14.87	4.75
qwen2.5-coder:7b	263	If RST M8015 is used, will timers resume?	Example code: ``` LD X0 RST M8015 ``` Explanation: May not work if reserved by system; some models allow manual clear.	**Part One - Mitsubishi FX3U/FX3UC IL Instruction List Code** Here is a sample IL program for Mitsubishi FX3U/FX3UC PLCs. This program is designed to demonstrate the use of timers and the effect of the `RST M8015` instruction on them. The program assumes that two timers, T0 and T1, are being used. ```IL LD R0 ; Load the value of R0 into the accumulator MOV T0, R0 ; Move the value from the accumul…	A: Example code: ```il LD M8015 OUT T0 K100 ``` Explanation: Triggers T0 timing when M8015 is reset, useful for resuming timing sequences after an external reset.	[203]	[0.664]	0.4498	0.5035	0.0008	0.0231	0.0278	0.2222	10.04	2.56
qwen2.5-coder:7b	264	Can M8015 be used as a general bit?	Example code: ``` LD M8015 OUT M10 ``` Explanation: Not recommended; system-reserved function may cause interference.	[Part One] - Mitsubishi FX3U/FX3UC IL Instruction List Code ```il LD M8000 ; Load bit M8000 into the accumulator AND M8015 ; Perform an AND operation with bit M8015 OUT M8015 ; Output the result to bit M8015 END ; End of the program ``` [Part Two] - Program Logic Explanation **1. Load Operation** The program begins by loading the value of bit `M8000` into the accumulator. The `LD` (Load) instruct…	Yes, M8015 can be used as a general bit. It can be used to store and manipulate a single bit of data. You can use it to control the state of a relay, set or reset a flag, or perform any other operation that requires a single bit of data. Here is an example of how to use M8015 as a general bit in an Instruction List (IL) program for a Mitsubishi FX3U/FX3UC PLC: ### Example Code ```il LD M8015 OUT …	[253]	[0.6861]	0.4484	0.377	0.0015	0.0023	0.0331	0.0329	6.25	7.12
qwen2.5-coder:7b	265	When does M8016 turn ON?	Example code: ``` LD M8016 OUT Y0 ``` Explanation: ON while the PLC reads or displays the RTC, pausing updates.	M8016 turns ON when the power is supplied to the PLC. [Part One] - Mitsubishi FX3U/FX3UC IL Instruction List Code ```plaintext LD M8000 ; Load the value of M8000 into the accumulator. M8000 is a special relay that is always ON when the PLC is powered on. AND M8016 ; Perform an AND operation between the accumulator and M8016. This instruction is not necessary in this context as the AND operation w…	``` LD M8016 OUT Y0 ``` Explanation: M8016 turns ON when the PLC is in a stop state, indicating that the program has been paused or stopped manually.	[210]	[0.9549]	0.5433	0.7746	0.0023	0.2418	0.0741	0.4545	9.82	2.49
qwen2.5-coder:7b	266	How to use M8016 with screen time display?	Example code: ``` LD M8016 AND M10 OUT M20 ``` Explanation: M10 may request display; M8016=ON indicates RTC read, pausing screen update.	[Part One] - Mitsubishi FX3U/FX3UC IL Instruction List Code ```il LD I0.0 ; Load bit I0.0 into accumulator A AND I0.1 ; Perform AND operation with bit I0.1 LD A ; Load the result from the accumulator back into A MOV Q0.0 ; Move the result in A to output Q0.0 NOP ; No operation, used to prevent instruction execution during program start ``` [Part Two] - Program Logic Explanation The program begins…	A: Example code: ``` LD M8016 OUT B0 ``` Explanation: Toggles every 100 milliseconds, used for real-time display on a screen or timer function.	[256]	[0.6297]	0.3701	0.6198	0.0013	0.1804	0.0505	0.4091	5.65	2.47
qwen2.5-coder:7b	267	Is M8016 latched?	Example code: ``` LD M8016 OUT M30 ``` Explanation: Usually a transient state ON during RTC read, then OFF.	### Part One: Mitsubishi FX3U/FX3UC IL Instruction List Code ```il LD M8016 ; Load the status of M8016 (Timer T0) into the accumulator (Acc) OR 00001 ; OR the accumulator with the bit position 0 (00001 binary) OUT Q0.0 ; Output the result to Q0.0 LD M8016 ; Load the status of M8016 (Timer T0) into the accumulator (Acc) AND 00001 ; AND the accumulator with the bit position 0 (00001 binary) OUT Q0.…	**Q: Is M8016 latched?** **A: Example code:** ```plaintext LD M8016 OUT Y0 ``` **Explanation:** - `LD M8016`: This instruction loads the status of M8016 into the accumulator. M8016 is a special data register in Mitsubishi PLCs that indicates the status of the system, such as whether a power failure has occurred. - `OUT Y0`: This instruction outputs the content of the accumulator to output Y0. If …	[228]	[0.9026]	0.4626	0.6039	0.0011	0.0097	0.0365	0.124	10.0	3.53
qwen2.5-coder:7b	268	How to detect when RTC read is complete?	Example code: ``` LDN M8016 OUT Y5 ``` Explanation: M8016=OFF indicates read complete, resume display or operation.	[Part One] - Mitsubishi FX3U/FX3UC IL Instruction List Code ``` // Initialize the system LD X0 // Load the value of X0 into the accumulator MOV T0, A // Move the accumulator value to timer T0 LD Y0 // Load the value of Y0 into the accumulator MOV T1, A // Move the accumulator value to timer T1 // Main program loop LD X1 // Load the value of X1 into the accumulator AND T0, A // AND the accumulator…	```plaintext LD M8019 ``` Explanation: The line `LD M8019` is an instruction in Mitsubishi FX3U/FX3UC PLCs that loads the status of the Real-Time Clock (RTC) module into the accumulator. The bit `M8019` typically represents the "RTC Read Complete" flag, which is set to 1 when the RTC has finished reading and is ready for use. This is crucial for synchronizing the PLC's clock with the external RTC…	[284]	[0.6441]	0.2913	0.6119	0.0004	0.0052	0.0146	0.0652	9.78	3.23
qwen2.5-coder:7b	269	If RTC is unused, does M8016 affect?	Example code: ``` LD M8016 ``` Explanation: No; if RTC is not used, M8016 remains OFF.	### Part One: Mitsubishi FX3U/FX3UC IL Instruction List Code ```il ; Mitsubishi FX3U/FX3UC IL Instruction List Code ; This program demonstrates the use of M8016 without an RTC LD I0.0 ; Load bit I0.0 into the accumulator AND M8016 ; Perform a logical AND between the accumulator and M8016 OUT Y0.0 ; Output the result to Y0.0 END ; End of the program ``` ### Part Two: Program Logic Explanation **St…	Q: If RTC is unused, does M8016 affect? A: Example code: ``` LD M8016 ``` Explanation: M8016 is a system timer that counts the number of seconds since the PLC was powered on. If the RTC is not used in the program, M8016 can still be used to perform tasks that require time counting, such as timing operations or scheduling events.	[257]	[0.7663]	0.547	0.7198	0.0017	0.114	0.0613	0.3014	6.05	3.05
qwen2.5-coder:7b	270	What is M8017 used for?	Example code: ``` LD M8017 OUT Y0 ``` Explanation: Adjusts internal RTC by ±30 seconds to correct time drift.	### Part One: Mitsubishi FX3U/FX3UC IL Instruction List Code ```il LD M8017 ; Load bit M8017 into accumulator A. M8017 is the timer reset bit. If it's set, the timer will be reset. OR T0 ; OR the content of timer T0 with the accumulator A. If T0 is active (i.e., it has finished counting), this will set the accumulator A. OUT Y0 ; Output the content of the accumulator A to output Y0. If the accumu…	Q: What is M8017 used for? Answer: M8017 is a special internal timer in Mitsubishi FX-series PLCs. It is used to create a 1-second pulse at a frequency of 1 Hz. This can be useful for various timing applications where a precise one-second interval is required. Example code: ``` LD M8017 OUT Y0 ``` Explanation: This code loads the current value of M8017 into the accumulator and then outputs the va…	[260]	[0.7896]	0.4308	0.5211	0.0011	0.0784	0.028	0.1333	8.09	3.48
qwen2.5-coder:7b	271	How to trigger M8017 for correction?	Example code: ``` LD X0 SET M8017 ``` Explanation: When X0=ON, M8017=ON, shifting time ±30s as per model.	**Part One - Mitsubishi FX3U/FX3UC IL Instruction List Code** ```plaintext LD M8000 ; Load the status of M8000 (Program Start Signal) AND M8017 ; AND with M8017 (Start Signal) OUT M8017 ; Output the result to M8017 (Correction Signal) ``` **Part Two - Program Logic Explanation** 1. **Initial Condition Check**: The program begins by loading the status of M8000, which is generally used as a program…	To trigger M8017 for correction, you need to pulse it ON and then OFF. Here is an example IL instruction list code with line-by-line English comments: ```il LD M8017 ; Load the status of M8017 into the accumulator (accumulator will contain 1 if M8017 is ON, 0 if OFF) AND M8000 ; AND the accumulator with M8000 (assuming M8000 is a pulse input that triggers the correction) OUT M8017 ; Output the va…	[272]	[0.6812]	0.4724	0.5209	0.0012	0.002	0.0531	0.0678	4.67	5.16
qwen2.5-coder:7b	272	Does M8017 turn OFF after correction?	Example code: ``` LD M8017 ``` Explanation: Most models auto-reset M8017 to OFF after correction.	### [Part One] - Mitsubishi FX3U/FX3UC IL Instruction List Code ```plaintext LD M8017 ; Load bit M8017 into the accumulator (Acc) OUT Y0 ; Set output Y0 high LD M8017 ; Load bit M8017 into the accumulator (Acc) OUT Y1 ; Set output Y1 high LD M8017 ; Load bit M8017 into the accumulator (Acc) OUT Y2 ; Set output Y2 high LD M8017 ; Load bit M8017 into the accumulator (Acc) OUT Y3 ; Set output Y3 hig…	A: Example code: ``` LD M8017 ``` Explanation: Yes, it usually resets OFF after the correction is made.	[229]	[0.7389]	0.3826	0.8655	0.0008	0.3619	0.0168	0.6	9.71	2.62
qwen2.5-coder:7b	273	Can M8017 adjust by one minute instead of 30s?	Example code: ``` LD M8017 ``` Explanation: No; use RTC write instructions for larger adjustments.	### Part One - Mitsubishi FX3U/FX3UC IL Instruction List Code ```plaintext LD M8017 ; Load the pulse signal from M8017 (Start/Stop signal) AND T30 ; AND with the 30-second timer (T30) LD T30 ; Load the 30-second timer (T30) OUT Y0 ; Output to relay Y0 (e.g., a bell or indicator) LD M8017 ; Load the pulse signal from M8017 (Start/Stop signal) AND T30 ; AND with the 30-second timer (T30) LD T30 ; L…	A: Example code: ``` LD M8017 OUT C0 ``` Explanation: Adjusts by one minute; use RTC or timer for finer control.	[252]	[0.6701]	0.2893	0.6679	0.0008	0.2237	0.0182	0.5	9.71	2.65
qwen2.5-coder:7b	274	Can RTC read and M8017 correction occur simultaneously?	Example code: ``` LD M8016 AND M8017 ``` Explanation: Not recommended; pause display (M8016=ON) before correction (M8017).	Part One: Mitsubishi FX3U/FX3UC IL Instruction List Code ``` LD M8017 ; [Line 1] Load the system time into the accumulator MOV W0, D0 ; [Line 2] Move the lower 16 bits of the system time to word register W0 MOV W1, D1 ; [Line 3] Move the upper 16 bits of the system time to word register W1 LD M8017 ; [Line 4] Load the system time again MOV W2, D0 ; [Line 5] Move the lower 16 bits of the system ti…	A: Example code: ``` LD M8017 ``` Explanation: No; the RTC read and M8017 correction cannot occur simultaneously. M8017 must be executed after the RTC read to apply the correction.	[269]	[0.618]	0.4645	0.6699	0.0007	0.1162	0.0136	0.3182	9.68	2.76
qwen2.5-coder:7b	275	When does M8018 turn ON?	Example code: ``` LD M8018 OUT Y0 ``` Explanation: ON when the RTC module or card is detected as inserted.	### Part One: Mitsubishi FX3U/FX3UC IL Instruction List Code Here is a complete IL program for Mitsubishi FX3U/FX3UC PLCs, with each instruction followed by an English comment explaining its purpose. ```il LD I0.0 ; Load the status of input 0.0 into the accumulator AND I0.1 ; AND the result with the status of input 0.1 OUT Q0.0 ; Output the result to output 0.0 LD I0.2 ; Load the status of input …	A: Example code: ``` LD M8018 OUT Y0 ``` Explanation: ON when the RTC experiences errors or read/write failures.	[280]	[0.9587]	0.3991	0.7961	0.0008	0.6334	0.0234	0.6667	9.73	2.64
qwen2.5-coder:7b	276	If no RTC card is inserted, what is M8018?	Example code: ``` LD M8018 ``` Explanation: M8018=OFF, indicating no RTC module or connection error.	[Part One] - Mitsubishi FX3U/FX3UC IL Instruction List Code ```il LD I0.0 ; Load the status of input I0.0 (RTC card detection input) NOT ; Negate the value of I0.0, so if the RTC card is not present, M8018 will be set to 1 OUT M8018 ; Output the result to M8018, which is a special relay (internal relay) in the PLC ``` [Part Two] - Program Logic Explanation This program is designed to monitor the …	M8018 is OFF when no RTC card is inserted.	[269]	[0.6925]	0.4793	0.7093	0.0018	0.0288	0.053	0.3478	5.45	2.5
qwen2.5-coder:7b	277	How to protect RTC operations using M8018?	Example code: ``` LD M8018 AND X0 OUT M10 ``` Explanation: Only when RTC module is present (M8018=ON) and X0=ON does RTC read/write occur.	[Part One] - Mitsubishi FX3U/FX3UC IL Instruction List Code ```plaintext LD M8018 ; Load the system status word into the accumulator AND #0x01 ; Mask to isolate the RTC operation bit (0 means RTC is being accessed) BZ RTC_NOT_ACCESSING ; Branch to RTC_NOT_ACCESSING if RTC is not being accessed LD M8018 ; Load the system status word into the accumulator AND #0x01 ; Mask to isolate the RTC operatio…	Answer: To protect RTC (Real-Time Clock) operations using M8018, you can use the following code: ```il LD M8018 ``` Explanation: Setting M8018 ensures that any RTC operations are protected. This means that no RTC write operations can occur while M8018 is ON. This is typically used to prevent accidental or unauthorized changes to the RTC settings during critical operations.	[269]	[0.5956]	0.6639	0.6226	0.0013	0.011	0.0442	0.1905	6.72	3.01
qwen2.5-coder:7b	278	Can M8018 signal card removal?	Example code: ``` LDN M8018 OUT Y5 ``` Explanation: M8018=OFF triggers Y5 warning for card absence.	### Part One: Mitsubishi FX3U/FX3UC IL Instruction List Code ```il LD M8018 ; Load the status of the M8018 signal card NOT ; Invert the status (if M8018 is on, it will become off, and vice versa) OUT Y0 ; Output the inverted status to relay Y0 (Y0 will be off if M8018 is on, and vice versa) ``` ### Part Two: Program Logic Explanation This program is designed to monitor the status of the M8018 sig…	A: Example code: ```plaintext LD M8018 AND M8017 OUT Y0 ``` Explanation: When a card is removed, M8018 and M8017 will both change state. The AND instruction checks if both M8018 and M8017 are active (indicating a card removal), and if true, it sets output Y0 to signal the card removal.	[279]	[0.6097]	0.5102	0.7291	0.0007	0.0124	0.0375	0.2154	6.5	3.04
qwen2.5-coder:7b	279	Does M8018 update immediately on card change?	Example code: ``` LD M8018 ``` Explanation: Yes; hardware detection updates M8018 on insertion/removal.	[Part One] - Mitsubishi FX3U/FX3UC IL Instruction List Code ```plaintext LD M8018 ; Load the status of M8018 (Card Change Status) into the accumulator MOV M8018, Q0.0 ; Move the status of M8018 to Output Q0.0 LD M8000 ; Load the status of M8000 (Program Stop Status) into the accumulator AND M8000 ; Perform a logical AND operation between the accumulator and the status of M8000 MOV M8000, Q0.1 ; M…	M8018 updates immediately when a new RTC card is inserted or an existing one is removed.	[276]	[0.6261]	0.6104	0.6255	0.0013	0.0146	0.0288	0.2759	6.37	2.57
qwen2.5-coder:7b	280	When does M8019 turn ON?	Example code: ``` LD M8019 OUT Y0 ``` Explanation: ON when the RTC experiences errors or read/write failures.	[Part One] - Mitsubishi FX3U/FX3UC IL Instruction List Code ```plaintext LD M8000 ; Load bit M8000 into the accumulator AND M8001 ; AND the accumulator with bit M8001 LD M8002 ; Load bit M8002 into the accumulator OR M8003 ; OR the accumulator with bit M8003 OUT M8019 ; Output the result of the accumulator to bit M8019 ``` [Part Two] - Program Logic Explanation **Step 1:** The program starts by l…	``` LD M8019 OUT Y0 ``` Explanation: ON when the battery backup power is detected as inserted.	[275]	[0.9587]	0.5157	0.5688	0.0017	0.5139	0.0424	0.5	6.17	2.6
qwen2.5-coder:7b	281	What is the relationship between M8019 and M8018?	Example code: ``` LD M8018 LD M8019 ``` Explanation: M8018 indicates module presence; M8019 indicates RTC errors. They operate independently.	[Part One] - Mitsubishi FX3U/FX3UC IL Instruction List Code ```il LD M8019 ; Load the status of M8019 into the accumulator AND M8018 ; Perform a logical AND operation between the accumulator and M8018 OUT Y0 ; Output the result of the AND operation to relay Y0 ``` [Part Two] - Program Logic Explanation This Mitsubishi FX3U/FX3UC Instruction List program consists of three main instructions, each p…	Q: What is the relationship between M8019 and M8018? A: Example code: ``` LD M8019 OUT M10 ``` Explanation: M8018 (a-contact) is ON on the first scan; M8019 (b-contact) is OFF on the first scan. They complement each other.	[205]	[0.827]	0.4684	0.5642	0.0018	0.0977	0.0573	0.2807	5.61	2.94
qwen2.5-coder:7b	282	What actions on RTC error?	Example code: ``` LD M8019 OUT Y10 // Warning lamp MOV K0 D500 // Reset time registers ``` Explanation: Alert operator and attempt reinitialization.	[Part One] - Mitsubishi FX3U/FX3UC IL Instruction List Code ``` // Define a variable to store the RTC (Real-Time Clock) error status LD B, #00H // Load the value 00H into register B (initializing error status) OUT (00H), B // Output the value in B to the error status register // Check if there is an RTC error LD T0, (01H) // Load the value from the RTC error register into timer T0 AND T0, #01H //…	**[Part One] - Mitsubishi FX3U/FX3UC IL Instruction List Code** ```il LD M8019 ; Load the status of the RTC (Real Time Clock) from the special memory M8019 AND M8018 ; AND the result with the status of the internal clock (M8018) LD M8000 ; Load the value in M8000 into the accumulator OUT Y0 ; Output the value in the accumulator to output Y0 ``` **[Part Two] - Program Logic Explanation** 1. **Load…	[284]	[0.7754]	0.4488	0.4377	0.0007	0.0017	0.0334	0.049	6.65	4.93
qwen2.5-coder:7b	283	Does M8019 reset OFF automatically?	Example code: ``` LD M8019 ``` Explanation: Resets OFF after error is cleared and RTC reinitialized.	[Part One] - Mitsubishi FX3U/FX3UC IL Instruction List Code ``` // Initialize the program LD M8013 ; Load the status of M8013 into the accumulator (Accumulator = M8013) AND M8014 ; Perform a bitwise AND with M8014 (Accumulator = Accumulator AND M8014) AND M8015 ; Perform a bitwise AND with M8015 (Accumulator = Accumulator AND M8015) AND M8016 ; Perform a bitwise AND with M8016 (Accumulator = Accu…	**Example Code:** ``` LD M8019 ``` **Explanation:** Yes, M8019 resets OFF automatically when the power is restored.	[233]	[0.8183]	0.3083	0.684	0.0009	0.1584	0.0526	0.5517	6.14	2.59
qwen2.5-coder:7b	284	How to prevent frequent RTC errors?	Example code: ``` LD M8019 ``` Explanation: Ensure stable battery voltage, proper module connection, and correct RTC handling.	Sure! Let's start with the Mitsubishi FX3U/FX3UC Instruction List (IL) code for preventing frequent RTC (Real-Time Clock) errors. ### Part One: Mitsubishi FX3U/FX3UC IL Instruction List Code ```il ; Define data areas D1: DINT; ; Variable to store RTC error count D2: DINT; ; Variable to store RTC last error code D3: DINT; ; Variable to store RTC last update time ; Main Program M0: ; Clear error co…	### Part One - Mitsubishi FX3U/FX3UC IL Instruction List Code ```il LD M8019 // Load the RTC error flag (M8019) into the accumulator OUT Y10 // Turn on the warning lamp (Y10) if an RTC error occurs MOV K0 D500 // Reset the time registers (D500) to default values OUT Y11 // Turn on the reset confirmation lamp (Y11) ``` ### Part Two - Program Logic Explanation 1. **Load RTC Error Flag**: The instru…	[282]	[0.7754]	0.367	0.5349	0.0004	0.0016	0.02	0.0396	9.16	5.4
