# Supplementary material for: Multi-Hardware Benchmarking of Open-Source Large Language Models with Retrieval-Augmented Generation for Mitsubishi FX-Series PLC Instruction List Code Generation
Source: Sensors (Basel). 2026 Jun 5;26(11):3602. doi: 10.3390/s26113602 (PMC13259087; doi:10.3390/s26113602)
Supplement: Supplementary file 1 [file sensors-26-03602-s001.zip › data/csv/minilm_qwen2.5-coder_7b_20260327_201754_k5.csv]

model	idx	question	gt	llm_answer	rag_answer	retrieved_ids	retrieved_sims	llm_sim	rag_sim	llm_bleu	rag_bleu	llm_rouge	rag_rouge	llm_time	rag_time
qwen2.5-coder:7b	0	Please use the FX-series PLC instruction list to design traffic light control logic for a one-way road. The red, green, and yellow lights switch in sequence. Assume that pressing X0 starts the system and there is a stop button X1. The timing parameters are: green light 10.0 seconds, green light blinking 2 seconds, yellow light 4.0 seconds, red light 24.0 seconds, and the cycle repeats.	LD X000 // Start button OR M0 ANI X001 // Stop button OUT M0 // System start flag LD M0 ANI T3 // Ensure the next timer has not reached OUT T0 K100 // T0 = 10.0 seconds (K100 means 10.0 x 100ms) ANI T0 OUT M1 // M1 = Green light phase LD T0 OUT T1 K20 // T1 = 2 seconds (20 x 100ms) ANI T1 OUT M2 // M2 = Green light blinking phase LD T1 OUT T2 K40 // T2 = 4.0 seconds (40 x 100ms) ANI T2 OUT M3 // …	### Part One - Mitsubishi FX3U/FX3UC IL Instruction List Code ```plaintext LD X0 ; Load the value of X0 into the accumulator. BZ Y100 ; If X0 is zero (system not started), jump to Y100. LD T26 ; Load the value of T26 into the accumulator (green light timer). SUB T26, 10.0 ; Subtract 1.0 second from the timer value. OUT Y01 ; Turn on the green light. OUT Y02 ; Turn off the yellow light. OUT Y03 ; …	```plaintext LD X000 // Start button OR M0 ANI X001 // Stop button OUT M0 // System start flag LD M0 ANI T3 // Ensure the next timer has not reached OUT T0 K100 // T0 = 10.0 seconds (K100 means 10.0 x 100ms) ANI T0 OUT M1 // M1 = Green light phase LD T0 OUT T1 K20 // T1 = 2 seconds (20 x 100ms) ANI T1 OUT M2 // M2 = Green light blinking phase LD T1 OUT T2 K40 // T2 = 4.0 seconds (40 x 100ms) ANI …	[8, 10, 3, 2, 7]	[0.9994, 0.8703, 0.9986, 0.9986, 0.9982]	0.5956	0.986	0.0017	0.3557	0.1277	0.5017	14.15	8.94
qwen2.5-coder:7b	1	Please use the FX-series PLC instruction list to design traffic light control logic for a one-way road. The red, green, and yellow lights switch in sequence. Assume that pressing X0 starts the system and there is a stop button X1. The timing parameters are: green light 19.0 seconds, green light blinking 2 seconds, yellow light 3.0 seconds, red light 14.0 seconds, and the cycle repeats.	LD X000 // Start button OR M0 ANI X001 // Stop button OUT M0 // System start flag LD M0 ANI T3 // Ensure the next timer has not reached OUT T0 K190 // T0 = 19.0 seconds (K190 means 19.0 x 100ms) ANI T0 OUT M1 // M1 = Green light phase LD T0 OUT T1 K20 // T1 = 2 seconds (20 x 100ms) ANI T1 OUT M2 // M2 = Green light blinking phase LD T1 OUT T2 K30 // T2 = 3.0 seconds (30 x 100ms) ANI T2 OUT M3 // …	[Part One] - Mitsubishi FX3U/FX3UC IL Instruction List Code ``` LD X0 ; Load the start button status into M0 AND M0 ; AND with M0 to check if X0 is pressed JUMPR 100 ; If M0 is not true, jump to line 100 ; If M0 is true, the system starts LD X1 ; Load the stop button status into M1 AND M1 ; AND with M1 to check if X1 is pressed JUMPR 200 ; If M1 is true, jump to line 200 LD T0 ; Load the timer T0…	```plaintext LD X000 // Start button OR M0 ANI X001 // Stop button OUT M0 // System start flag LD M0 ANI T3 // Ensure the next timer has not reached OUT T0 K190 // T0 = 19.0 seconds (K190 means 19.0 x 100ms) ANI T0 OUT M1 // M1 = Green light phase LD T0 OUT T1 K20 // T1 = 2 seconds (20 x 100ms) ANI T1 OUT M2 // M2 = Green light blinking phase LD T1 OUT T2 K30 // T2 = 3.0 seconds (30 x 100ms) ANI …	[4, 5, 9, 2, 3]	[0.9996, 0.9985, 0.9993, 0.9989, 0.9986]	0.6778	0.9858	0.0022	0.3445	0.1513	0.4857	9.91	9.5
qwen2.5-coder:7b	2	Please use the FX-series PLC instruction list to design traffic light control logic for a one-way road. The red, green, and yellow lights switch in sequence. Assume that pressing X0 starts the system and there is a stop button X1. The timing parameters are: green light 16.0 seconds, green light blinking 2 seconds, yellow light 4.0 seconds, red light 24.0 seconds, and the cycle repeats.	LD X000 // Start button OR M0 ANI X001 // Stop button OUT M0 // System start flag LD M0 ANI T3 // Ensure the next timer has not reached OUT T0 K160 // T0 = 16.0 seconds (K160 means 16.0 x 100ms) ANI T0 OUT M1 // M1 = Green light phase LD T0 OUT T1 K20 // T1 = 2 seconds (20 x 100ms) ANI T1 OUT M2 // M2 = Green light blinking phase LD T1 OUT T2 K40 // T2 = 4.0 seconds (40 x 100ms) ANI T2 OUT M3 // …	[Part One] - Mitsubishi FX3U/FX3UC IL Instruction List Code ```plaintext LD X0 ; Load the state of X0 into M0 (Start Button) OR X1 ; OR with X1 (Stop Button), M0 will be 1 if either is pressed AND M0 ; AND with M0, if M0 is 0, the program will stop NOP ; No Operation, to wait for the previous instructions to complete LD M0 ; Load the state of M0 NOP ; No Operation LD T3 ; Load the current timer v…	```plaintext LD X000 // Start button OR M0 ANI X001 // Stop button OUT M0 // System start flag LD M0 ANI T3 // Ensure the next timer has not reached OUT T0 K160 // T0 = 16.0 seconds (K160 means 16.0 x 100ms) ANI T0 OUT M1 // M1 = Green light phase LD T0 OUT T1 K20 // T1 = 2 seconds (20 x 100ms) ANI T1 OUT M2 // M2 = Green light blinking phase LD T1 OUT T2 K40 // T2 = 4.0 seconds (40 x 100ms) ANI …	[8, 15, 5, 6, 3]	[0.9989, 0.8684, 0.9987, 0.9975, 0.9983]	0.6447	0.9861	0.0014	0.3101	0.0962	0.4608	10.24	10.64
qwen2.5-coder:7b	3	Please use the FX-series PLC instruction list to design traffic light control logic for a one-way road. The red, green, and yellow lights switch in sequence. Assume that pressing X0 starts the system and there is a stop button X1. The timing parameters are: green light 8.0 seconds, green light blinking 2 seconds, yellow light 3.0 seconds, red light 23.0 seconds, and the cycle repeats.	LD X000 // Start button OR M0 ANI X001 // Stop button OUT M0 // System start flag LD M0 ANI T3 // Ensure the next timer has not reached OUT T0 K80 // T0 = 8.0 seconds (K80 means 8.0 x 100ms) ANI T0 OUT M1 // M1 = Green light phase LD T0 OUT T1 K20 // T1 = 2 seconds (20 x 100ms) ANI T1 OUT M2 // M2 = Green light blinking phase LD T1 OUT T2 K30 // T2 = 3.0 seconds (30 x 100ms) ANI T2 OUT M3 // M3 =…	### Part One - Mitsubishi FX3U/FX3UC IL Instruction List Code ```il ; [Part One] - Mitsubishi FX3U/FX3UC IL Instruction List Code LD X0 ; Load the value of X0 (Start button) into the accumulator AND Y0 ; Perform a logical AND between the accumulator and the start button (Y0) OUT Y2 ; If X0 is on, turn on the start light (Y2) LD X1 ; Load the value of X1 (Stop button) into the accumulator AND Y0 ;…	```plaintext LD X000 // Start button OR M0 ANI X001 // Stop button OUT M0 // System start flag LD M0 ANI T3 // Ensure the next timer has not reached OUT T0 K80 // T0 = 8.0 seconds (K80 means 8.0 x 100ms) ANI T0 OUT M1 // M1 = Green light phase LD T0 OUT T1 K20 // T1 = 2 seconds (20 x 100ms) ANI T1 OUT M2 // M2 = Green light blinking phase LD T1 OUT T2 K30 // T2 = 3.0 seconds (30 x 100ms) ANI T2 O…	[4, 15, 5, 0, 2]	[0.9987, 0.8705, 0.9979, 0.9986, 0.9983]	0.6164	0.986	0.0014	0.3611	0.1044	0.5097	9.93	9.15
qwen2.5-coder:7b	4	Please use the FX-series PLC instruction list to design traffic light control logic for a one-way road. The red, green, and yellow lights switch in sequence. Assume that pressing X0 starts the system and there is a stop button X1. The timing parameters are: green light 20.0 seconds, green light blinking 2 seconds, yellow light 3.0 seconds, red light 14.0 seconds, and the cycle repeats.	LD X000 // Start button OR M0 ANI X001 // Stop button OUT M0 // System start flag LD M0 ANI T3 // Ensure the next timer has not reached OUT T0 K200 // T0 = 20.0 seconds (K200 means 20.0 x 100ms) ANI T0 OUT M1 // M1 = Green light phase LD T0 OUT T1 K20 // T1 = 2 seconds (20 x 100ms) ANI T1 OUT M2 // M2 = Green light blinking phase LD T1 OUT T2 K30 // T2 = 3.0 seconds (30 x 100ms) ANI T2 OUT M3 // …	[Part One] - Mitsubishi FX3U/FX3UC IL Instruction List Code ```IL LD X0 ; Load the status of start button X0 into the accumulator OUT Y0 ; Output the start signal to Y0 LD X1 ; Load the status of stop button X1 into the accumulator OR Y0 ; If X0 is ON, the OR operation will keep Y0 ON OUT Y1 ; Output the stop signal to Y1 ; Green Light 20.0 seconds LD I0 ; Load the timer I0 value into the accumul…	Certainly! Below is the complete IL program for traffic light control logic using the FX-series PLC, with detailed English comments explaining each step. ```plaintext LD X000 // Start button OR M0 ANI X001 // Stop button OUT M0 // System start flag LD M0 ANI T3 // Ensure the next timer has not reached OUT T0 K200 // T0 = 20.0 seconds (K200 means 20.0 x 100ms) ANI T0 OUT M1 // M1 = Green light pha…	[8, 15, 6, 1, 3]	[0.9996, 0.8696, 0.9983, 0.9996, 0.9987]	0.6501	0.7583	0.0017	0.3113	0.1149	0.4645	9.81	11.07
qwen2.5-coder:7b	5	Please use the FX-series PLC instruction list to design traffic light control logic for a one-way road. The red, green, and yellow lights switch in sequence. Assume that pressing X0 starts the system and there is a stop button X1. The timing parameters are: green light 17.0 seconds, green light blinking 2 seconds, yellow light 4.0 seconds, red light 11.0 seconds, and the cycle repeats.	LD X000 // Start button OR M0 ANI X001 // Stop button OUT M0 // System start flag LD M0 ANI T3 // Ensure the next timer has not reached OUT T0 K170 // T0 = 17.0 seconds (K170 means 17.0 x 100ms) ANI T0 OUT M1 // M1 = Green light phase LD T0 OUT T1 K20 // T1 = 2 seconds (20 x 100ms) ANI T1 OUT M2 // M2 = Green light blinking phase LD T1 OUT T2 K40 // T2 = 4.0 seconds (40 x 100ms) ANI T2 OUT M3 // …	**Part One - Mitsubishi FX3U/FX3UC IL Instruction List Code** ```IL LD X0 ; Load input X0 (Start button) OUT Y0 ; Output to Start light (Red) OUT Y1 ; Output to Stop light (Green) OUT Y2 ; Output to Yellow light (Yellow) ; Initialize timers LD T0 ; Load timer T0 (Green light timer) LD 17000 ; Set timer T0 to 17 seconds (17000 ms) OUT T0 ; Output timer T0 to the timer LD T1 ; Load timer T1 (Blinki…	```plaintext LD X000 // Start button OR M0 ANI X001 // Stop button OUT M0 // System start flag LD M0 ANI T3 // Ensure the next timer has not reached OUT T0 K170 // T0 = 17.0 seconds (K170 means 17.0 x 100ms) ANI T0 OUT M1 // M1 = Green light phase LD T0 OUT T1 K20 // T1 = 2 seconds (20 x 100ms) ANI T1 OUT M2 // M2 = Green light blinking phase LD T1 OUT T2 K40 // T2 = 4.0 seconds (40 x 100ms) ANI …	[9, 15, 2, 3, 0]	[0.9992, 0.8669, 0.9987, 0.9979, 0.9983]	0.6762	0.9837	0.0029	0.9729	0.1566	0.9862	10.02	5.28
qwen2.5-coder:7b	6	Please use the FX-series PLC instruction list to design traffic light control logic for a one-way road. The red, green, and yellow lights switch in sequence. Assume that pressing X0 starts the system and there is a stop button X1. The timing parameters are: green light 15.0 seconds, green light blinking 2 seconds, yellow light 5.0 seconds, red light 28.0 seconds, and the cycle repeats.	LD X000 // Start button OR M0 ANI X001 // Stop button OUT M0 // System start flag LD M0 ANI T3 // Ensure the next timer has not reached OUT T0 K150 // T0 = 15.0 seconds (K150 means 15.0 x 100ms) ANI T0 OUT M1 // M1 = Green light phase LD T0 OUT T1 K20 // T1 = 2 seconds (20 x 100ms) ANI T1 OUT M2 // M2 = Green light blinking phase LD T1 OUT T2 K50 // T2 = 5.0 seconds (50 x 100ms) ANI T2 OUT M3 // …	[Part One] - Mitsubishi FX3U/FX3UC IL Instruction List Code ```il // Mitsubishi FX3U/FX3UC IL Instruction List Code for Traffic Light Control // Author: Qwen (Alibaba Cloud) // Variables // Q0.0 - Red Light // Q0.1 - Yellow Light // Q0.2 - Green Light // Q0.3 - Green Light Blink // X0 - Start Button // X1 - Stop Button // Program Start LD X0 // Load the state of Start Button AND X1 // AND with St…	LD X000 // Start button OR M0 ANI X001 // Stop button OUT M0 // System start flag LD M0 ANI T3 // Ensure the next timer has not reached OUT T0 K150 // T0 = 15.0 seconds (K150 means 150 x 100ms) ANI T0 OUT M1 // M1 = Green light phase LD T0 OUT T1 K20 // T1 = 2 seconds (20 x 100ms) ANI T1 OUT M2 // M2 = Green light blinking phase LD T1 OUT T2 K50 // T2 = 5.0 seconds (50 x 100ms) ANI T2 OUT M3 // M…	[4, 15, 7, 5, 9]	[0.9983, 0.8715, 0.9982, 0.9975, 0.9981]	0.5833	0.9981	0.0021	0.9847	0.1016	0.9895	9.79	5.31
qwen2.5-coder:7b	7	Please use the FX-series PLC instruction list to design traffic light control logic for a one-way road. The red, green, and yellow lights switch in sequence. Assume that pressing X0 starts the system and there is a stop button X1. The timing parameters are: green light 25.0 seconds, green light blinking 2 seconds, yellow light 5.0 seconds, red light 28.0 seconds, and the cycle repeats.	LD X000 // Start button OR M0 ANI X001 // Stop button OUT M0 // System start flag LD M0 ANI T3 // Ensure the next timer has not reached OUT T0 K250 // T0 = 25.0 seconds (K250 means 25.0 x 100ms) ANI T0 OUT M1 // M1 = Green light phase LD T0 OUT T1 K20 // T1 = 2 seconds (20 x 100ms) ANI T1 OUT M2 // M2 = Green light blinking phase LD T1 OUT T2 K50 // T2 = 5.0 seconds (50 x 100ms) ANI T2 OUT M3 // …	[Part One] - Mitsubishi FX3U/FX3UC IL Instruction List Code ```plaintext LD X0 ; Load the status of start button X0 into the accumulator AND #1 ; Check if start button is pressed JZ START ; Jump to the START section if start button is not pressed (stop condition) ; Green Light Cycle LD T35 ; Load timer T35 to accumulator SET T35 ; Set timer T35 LD T35 ; Load timer T35 to accumulator DEC T35 ; Dec…	```plaintext LD X000 // Start button OR M0 ANI X001 // Stop button OUT M0 // System start flag LD M0 ANI T3 // Ensure the next timer has not reached OUT T0 K250 // T0 = 25.0 seconds (K250 means 250 x 100ms) ANI T0 OUT M1 // M1 = Green light phase LD T0 OUT T1 K20 // T1 = 2 seconds (20 x 100ms) ANI T1 OUT M2 // M2 = Green light blinking phase LD T1 OUT T2 K50 // T2 = 5.0 seconds (50 x 100ms) ANI T…	[9, 17, 6, 3, 0]	[0.9986, 0.8719, 0.9982, 0.9976, 0.9982]	0.6347	0.9855	0.0014	0.2859	0.0919	0.4297	10.0	10.74
qwen2.5-coder:7b	8	Please use the FX-series PLC instruction list to design traffic light control logic for a one-way road. The red, green, and yellow lights switch in sequence. Assume that pressing X0 starts the system and there is a stop button X1. The timing parameters are: green light 21.0 seconds, green light blinking 2 seconds, yellow light 4.0 seconds, red light 10.0 seconds, and the cycle repeats.	LD X000 // Start button OR M0 ANI X001 // Stop button OUT M0 // System start flag LD M0 ANI T3 // Ensure the next timer has not reached OUT T0 K210 // T0 = 21.0 seconds (K210 means 21.0 x 100ms) ANI T0 OUT M1 // M1 = Green light phase LD T0 OUT T1 K20 // T1 = 2 seconds (20 x 100ms) ANI T1 OUT M2 // M2 = Green light blinking phase LD T1 OUT T2 K40 // T2 = 4.0 seconds (40 x 100ms) ANI T2 OUT M3 // …	### Part One: Mitsubishi FX3U/FX3UC IL Instruction List Code ```IL LD X0 ; Load the value of X0 into the accumulator. OR X1 ; OR the accumulator with the value of X1. OUT Y0 ; Output the value in the accumulator to Y0 (start button or stop button). AND Y0 ; AND the accumulator with the value of Y0 (start button). AND Y1 ; AND the accumulator with the value of Y1 (stop button). LD TON21 ; Load TON…	```plaintext LD X000 // Start button OR M0 ANI X001 // Stop button OUT M0 // System start flag LD M0 ANI T3 // Ensure the next timer has not reached OUT T0 K210 // T0 = 21.0 seconds (K210 means 21.0 x 100ms) ANI T0 OUT M1 // M1 = Green light phase LD T0 OUT T1 K20 // T1 = 2 seconds (20 x 100ms) ANI T1 OUT M2 // M2 = Green light blinking phase LD T1 OUT T2 K40 // T2 = 4.0 seconds (40 x 100ms) ANI …	[4, 5, 0, 7, 9]	[0.9996, 0.9986, 0.9994, 0.9985, 0.9993]	0.5348	0.9864	0.0009	0.2961	0.101	0.441	9.81	10.7
qwen2.5-coder:7b	9	Please use the FX-series PLC instruction list to design traffic light control logic for a one-way road. The red, green, and yellow lights switch in sequence. Assume that pressing X0 starts the system and there is a stop button X1. The timing parameters are: green light 19.0 seconds, green light blinking 2 seconds, yellow light 5.0 seconds, red light 17.0 seconds, and the cycle repeats.	LD X000 // Start button OR M0 ANI X001 // Stop button OUT M0 // System start flag LD M0 ANI T3 // Ensure the next timer has not reached OUT T0 K190 // T0 = 19.0 seconds (K190 means 19.0 x 100ms) ANI T0 OUT M1 // M1 = Green light phase LD T0 OUT T1 K20 // T1 = 2 seconds (20 x 100ms) ANI T1 OUT M2 // M2 = Green light blinking phase LD T1 OUT T2 K50 // T2 = 5.0 seconds (50 x 100ms) ANI T2 OUT M3 // …	[Part One] - Mitsubishi FX3U/FX3UC IL Instruction List Code ``` LD X0 ; Load the status of the start button X0 AND T0 ; AND with the timer T0 to check if the system is running JMP MAIN ; Jump to the main program if the system is running ; Timer initialization LD #19000 ; Load the timer value for 19 seconds (19000 timer ticks at 1ms/tick) MOV T0 ; Move the value to Timer T0 LD #2000 ; Load the tim…	```plaintext LD X000 // Start button OR M0 ANI X001 // Stop button OUT M0 // System start flag LD M0 ANI T3 // Ensure the next timer has not reached OUT T0 K190 // T0 = 19.0 seconds (K190 means 19.0 x 100ms) ANI T0 OUT M1 // M1 = Green light phase LD T0 OUT T1 K20 // T1 = 2 seconds (20 x 100ms) ANI T1 OUT M2 // M2 = Green light blinking phase LD T1 OUT T2 K50 // T2 = 5.0 seconds (50 x 100ms) ANI …	[8, 5, 6, 7, 1]	[0.9993, 0.9992, 0.9981, 0.9986, 0.9993]	0.5698	0.9855	0.0018	0.2748	0.1008	0.4132	9.67	10.81
qwen2.5-coder:7b	10	How to design a one-way traffic light system using Mitsubishi FX-series PLC (IL instruction list mode)? The system is started by button X0 and stopped by X1, with the sequence: green light for 25.0 seconds, green light blinking for 2 seconds, yellow light for 11.0 seconds, red light for 9.0 seconds, and then cycles again.	LD X000 // Start button OR M0 ANI X001 // Stop button OUT M0 // System start flag LD M0 ANI T3 // Ensure the next timer has not reached OUT T0 K250 // T0 = 25.0 seconds (K250 means 250 x 100ms) ANI T0 OUT M1 // M1 = Green light phase LD T0 OUT T1 K20 // T1 = 2 seconds (20 x 100ms) ANI T1 OUT M2 // M2 = Green light blinking phase LD T1 OUT T2 K110 // T2 = 11.0 seconds (110 x 100ms) ANI T2 OUT M3 /…	[Part One] - Mitsubishi FX3U/FX3UC IL Instruction List Code ```il ; Define Variables LD I0.0; Load input X0 into I0.0 AND T1; Check if I0.0 is ON (button X0 pressed) OUT Y0; Turn on the green light if button X0 is pressed DEC T2; Decrement T2 for the 25-second green light BRN T2, 00; Branch to step 00 if T2 is not zero ; Step 1: Green Light for 25 seconds OUT Y1; Start green light blinking DEC T3…	```plaintext LD X000 // Start button OR M0 ANI X001 // Stop button OUT M0 // System start flag LD M0 ANI T3 // Ensure the next timer has not reached OUT T0 K250 // T0 = 25.0 seconds (K250 means 250 x 100ms) ANI T0 OUT M1 // M1 = Green light phase LD T0 OUT T1 K20 // T1 = 2 seconds (20 x 100ms) ANI T1 OUT M2 // M2 = Green light blinking phase LD T1 OUT T2 K110 // T2 = 11.0 seconds (110 x 100ms) AN…	[17, 3, 18, 15, 12]	[0.9989, 0.8711, 0.9972, 0.9967, 0.9983]	0.6219	0.9849	0.0023	0.4047	0.1289	0.5437	7.56	8.81
qwen2.5-coder:7b	11	How to design a one-way traffic light system using Mitsubishi FX-series PLC (IL instruction list mode)? The system is started by button X0 and stopped by X1, with the sequence: green light for 22.0 seconds, green light blinking for 2 seconds, yellow light for 11.0 seconds, red light for 6.0 seconds, and then cycles again.	LD X000 // Start button OR M0 ANI X001 // Stop button OUT M0 // System start flag LD M0 ANI T3 // Ensure the next timer has not reached OUT T0 K220 // T0 = 22.0 seconds (K220 means 220 x 100ms) ANI T0 OUT M1 // M1 = Green light phase LD T0 OUT T1 K20 // T1 = 2 seconds (20 x 100ms) ANI T1 OUT M2 // M2 = Green light blinking phase LD T1 OUT T2 K110 // T2 = 11.0 seconds (110 x 100ms) ANI T2 OUT M3 /…	[Part One] - Mitsubishi FX3U/FX3UC IL Instruction List Code ``` LD X0 ; Load the state of input X0 (Start button) OR X1 ; Perform an OR operation with input X1 (Stop button) AND 1 ; AND the result with 1 to ensure only one can be true at a time ; State 1: Green Light LD TON1 ; Load the timer TON1 SET TON1, 22000 ; Set the timer to 22000 milliseconds (22 seconds) LD TON2 ; Load the timer TON2 SET …	```il LD X000 // Load start button X000 OR M0 // OR with M0 to set M0 if X000 is on ANI X001 // AND with stop button X001 to reset M0 if X001 is on OUT M0 // Output M0 as the system start flag LD M0 ANI T3 // Ensure the next timer has not reached OUT T0 K220 // T0 = 22.0 seconds (K220 means 220 x 100ms) ANI T0 OUT M1 // M1 = Green light phase LD T0 OUT T1 K20 // T1 = 2 seconds (20 x 100ms) ANI T1…	[14, 18, 7, 12, 19]	[1.0, 0.9989, 0.8691, 0.9973, 0.999]	0.6822	0.8819	0.0013	0.382	0.1148	0.5437	9.14	8.14
qwen2.5-coder:7b	12	How to design a one-way traffic light system using Mitsubishi FX-series PLC (IL instruction list mode)? The system is started by button X0 and stopped by X1, with the sequence: green light for 25.0 seconds, green light blinking for 2 seconds, yellow light for 13.0 seconds, red light for 5.0 seconds, and then cycles again.	LD X000 // Start button OR M0 ANI X001 // Stop button OUT M0 // System start flag LD M0 ANI T3 // Ensure the next timer has not reached OUT T0 K250 // T0 = 25.0 seconds (K250 means 250 x 100ms) ANI T0 OUT M1 // M1 = Green light phase LD T0 OUT T1 K20 // T1 = 2 seconds (20 x 100ms) ANI T1 OUT M2 // M2 = Green light blinking phase LD T1 OUT T2 K130 // T2 = 13.0 seconds (130 x 100ms) ANI T2 OUT M3 /…	### Part One: Mitsubishi FX3U/FX3UC IL Instruction List Code ```il LD X0 ; Load the state of input X0 (Start button) OUT Y0 ; Turn on Output Y0 (Green light) NOP ; No operation, just delay NOP ; No operation, just delay NOP ; No operation, just delay NOP ; No operation, just delay NOP ; No operation, just delay NOP ; No operation, just delay NOP ; No operation, just delay NOP ; No operation, just…	LD X000 // Start button OR M0 ANI X001 // Stop button OUT M0 // System start flag LD M0 ANI T3 // Ensure the next timer has not reached OUT T0 K250 // T0 = 25.0 seconds (K250 means 250 x 100ms) ANI T0 OUT M1 // M1 = Green light phase LD T0 OUT T1 K20 // T1 = 2 seconds (20 x 100ms) ANI T1 OUT M2 // M2 = Green light blinking phase LD T1 OUT T2 K130 // T2 = 13.0 seconds (130 x 100ms) ANI T2 OUT M3 /…	[17, 1, 13, 15, 10]	[0.999, 0.8695, 0.9975, 0.9965, 0.9983]	0.4602	1.0	0.0003	1.0	0.0169	1.0	9.8	5.24
qwen2.5-coder:7b	13	How to design a one-way traffic light system using Mitsubishi FX-series PLC (IL instruction list mode)? The system is started by button X0 and stopped by X1, with the sequence: green light for 19.0 seconds, green light blinking for 2 seconds, yellow light for 12.0 seconds, red light for 7.0 seconds, and then cycles again.	LD X000 // Start button OR M0 ANI X001 // Stop button OUT M0 // System start flag LD M0 ANI T3 // Ensure the next timer has not reached OUT T0 K190 // T0 = 19.0 seconds (K190 means 190 x 100ms) ANI T0 OUT M1 // M1 = Green light phase LD T0 OUT T1 K20 // T1 = 2 seconds (20 x 100ms) ANI T1 OUT M2 // M2 = Green light blinking phase LD T1 OUT T2 K120 // T2 = 12.0 seconds (120 x 100ms) ANI T2 OUT M3 /…	[Part One] - Mitsubishi FX3U/FX3UC IL Instruction List Code ```IL LD X0 ; Load the status of input X0 into the accumulator OR X1 ; Perform OR operation with the status of input X1 LD 0 ; Load 0 into the accumulator SUB 1 ; Subtract 1 from the accumulator (0 - 1 = -1) BRZ STOP ; If the result is 0, jump to the STOP section LD T3 ; Load the value of timer T3 into the accumulator LD 19000 ; Load 190…	```plaintext LD X000 // Load the start button state (X000) OR M0 // OR with a memory bit (M0) to set it if the button is pressed ANI X001 // AND with the stop button state (X001) to check if the button is pressed OUT M0 // Output the result to M0 to set the system start flag LD M0 // Load the system start flag from M0 ANI T3 // AND with a timer (T3) to ensure the next timer has not reached OUT T0…	[16, 1, 12, 11, 15]	[0.9986, 0.8709, 0.9975, 0.9984, 0.9958]	0.5965	0.7602	0.0008	0.2115	0.1335	0.5537	9.93	7.1
qwen2.5-coder:7b	14	How to design a one-way traffic light system using Mitsubishi FX-series PLC (IL instruction list mode)? The system is started by button X0 and stopped by X1, with the sequence: green light for 22.0 seconds, green light blinking for 2 seconds, yellow light for 11.0 seconds, red light for 6.0 seconds, and then cycles again.	LD X000 // Start button OR M0 ANI X001 // Stop button OUT M0 // System start flag LD M0 ANI T3 // Ensure the next timer has not reached OUT T0 K220 // T0 = 22.0 seconds (K220 means 220 x 100ms) ANI T0 OUT M1 // M1 = Green light phase LD T0 OUT T1 K20 // T1 = 2 seconds (20 x 100ms) ANI T1 OUT M2 // M2 = Green light blinking phase LD T1 OUT T2 K110 // T2 = 11.0 seconds (110 x 100ms) ANI T2 OUT M3 /…	[Part One] - Mitsubishi FX3U/FX3UC IL Instruction List Code 1. LDI X0; // Load the input X0 (Start Button) into the accumulator 2. OUT Y0; // Output to Y0 (Green Light) 3. LDI #22000; // Load the delay time (22.0 seconds) into the accumulator 4. CALL T0; // Call Timer T0 to start a 22-second delay 5. LDI X1; // Load the input X1 (Stop Button) into the accumulator 6. LDY Y0; // Load the output Y0 …	```plaintext LD X000 // Start button OR M0 ANI X001 // Stop button OUT M0 // System start flag LD M0 ANI T3 // Ensure the next timer has not reached OUT T0 K220 // T0 = 22.0 seconds (K220 means 220 x 100ms) ANI T0 OUT M1 // M1 = Green light phase LD T0 OUT T1 K20 // T1 = 2 seconds (20 x 100ms) ANI T1 OUT M2 // M2 = Green light blinking phase LD T1 OUT T2 K110 // T2 = 11.0 seconds (110 x 100ms) AN…	[11, 18, 7, 12, 19]	[1.0, 0.9989, 0.8691, 0.9973, 0.999]	0.5574	0.9852	0.0008	0.3374	0.1255	0.4783	9.87	9.58
qwen2.5-coder:7b	15	How to design a one-way traffic light system using Mitsubishi FX-series PLC (IL instruction list mode)? The system is started by button X0 and stopped by X1, with the sequence: green light for 15.0 seconds, green light blinking for 2 seconds, yellow light for 11.0 seconds, red light for 8.0 seconds, and then cycles again.	LD X000 // Start button OR M0 ANI X001 // Stop button OUT M0 // System start flag LD M0 ANI T3 // Ensure the next timer has not reached OUT T0 K150 // T0 = 15.0 seconds (K150 means 150 x 100ms) ANI T0 OUT M1 // M1 = Green light phase LD T0 OUT T1 K20 // T1 = 2 seconds (20 x 100ms) ANI T1 OUT M2 // M2 = Green light blinking phase LD T1 OUT T2 K110 // T2 = 11.0 seconds (110 x 100ms) ANI T2 OUT M3 /…	### Part One: Mitsubishi FX3U/FX3UC IL Instruction List Code ```il LD X0 ; Load the state of input X0 (Start button) AND T0.0 ; Check if Start button is pressed JZ STOP ; If Start button is not pressed, jump to STOP LD X1 ; Load the state of input X1 (Stop button) AND T0.1 ; Check if Stop button is pressed JNZ STOP ; If Stop button is pressed, jump to STOP LD T3.0 ; Load timer T3.0 CMP T3.0, 1500…	```plaintext LD X000 // Start button OR M0 ANI X001 // Stop button OUT M0 // System start flag LD M0 ANI T3 // Ensure the next timer has not reached OUT T0 K150 // T0 = 15.0 seconds (K150 means 15.0 x 100ms) ANI T0 OUT M1 // M1 = Green light phase LD T0 OUT T1 K20 // T1 = 2 seconds (20 x 100ms) ANI T1 OUT M2 // M2 = Green light blinking phase LD T1 OUT T2 K110 // T2 = 11.0 seconds (110 x 100ms) A…	[18, 6, 12, 10, 13]	[0.9971, 0.8715, 0.9965, 0.9967, 0.9958]	0.6679	0.9839	0.0017	0.2921	0.1159	0.4369	9.97	10.8
qwen2.5-coder:7b	16	How to design a one-way traffic light system using Mitsubishi FX-series PLC (IL instruction list mode)? The system is started by button X0 and stopped by X1, with the sequence: green light for 22.0 seconds, green light blinking for 2 seconds, yellow light for 11.0 seconds, red light for 7.0 seconds, and then cycles again.	LD X000 // Start button OR M0 ANI X001 // Stop button OUT M0 // System start flag LD M0 ANI T3 // Ensure the next timer has not reached OUT T0 K220 // T0 = 22.0 seconds (K220 means 220 x 100ms) ANI T0 OUT M1 // M1 = Green light phase LD T0 OUT T1 K20 // T1 = 2 seconds (20 x 100ms) ANI T1 OUT M2 // M2 = Green light blinking phase LD T1 OUT T2 K110 // T2 = 11.0 seconds (110 x 100ms) ANI T2 OUT M3 /…	[Part One] - Mitsubishi FX3U/FX3UC IL Instruction List Code ```il LD X0 ; Load the status of input X0 into the accumulator OR X1 ; Perform OR operation with the status of input X1 AND M0 ; Perform AND operation with a counter overflow flag (M0) JMP START ; Jump to the START label if any of the above conditions are true START: LD T0 ; Load the current time from timer T0 into the accumulator CMP 22…	```IL LD X000 // Start button OR M0 ANI X001 // Stop button OUT M0 // System start flag LD M0 ANI T3 // Ensure the next timer has not reached OUT T0 K220 // T0 = 22.0 seconds (K220 means 220 x 100ms) ANI T0 OUT M1 // M1 = Green light phase LD T0 OUT T1 K20 // T1 = 2 seconds (20 x 100ms) ANI T1 OUT M2 // M2 = Green light blinking phase LD T1 OUT T2 K110 // T2 = 11.0 seconds (110 x 100ms) ANI T2 OU…	[11, 13, 15, 18, 19]	[0.9989, 0.9986, 0.9966, 0.9987, 0.9987]	0.5821	0.9907	0.0016	0.988	0.1011	0.9965	9.92	5.22
qwen2.5-coder:7b	17	How to design a one-way traffic light system using Mitsubishi FX-series PLC (IL instruction list mode)? The system is started by button X0 and stopped by X1, with the sequence: green light for 25.0 seconds, green light blinking for 2 seconds, yellow light for 11.0 seconds, red light for 5.0 seconds, and then cycles again.	LD X000 // Start button OR M0 ANI X001 // Stop button OUT M0 // System start flag LD M0 ANI T3 // Ensure the next timer has not reached OUT T0 K250 // T0 = 25.0 seconds (K250 means 250 x 100ms) ANI T0 OUT M1 // M1 = Green light phase LD T0 OUT T1 K20 // T1 = 2 seconds (20 x 100ms) ANI T1 OUT M2 // M2 = Green light blinking phase LD T1 OUT T2 K110 // T2 = 11.0 seconds (110 x 100ms) ANI T2 OUT M3 /…	[Part One] - Mitsubishi FX3U/FX3UC IL Instruction List Code ``` LD X0 ; Load the status of input X0 into the accumulator. OR X1 ; If X1 is active, OR operation will result in 1 (true), otherwise, 0 (false). OUT Y0 ; Output the result of the OR operation to output Y0. This will be the running/stopped status. AND Y0 ; If Y0 is true, the AND operation will proceed. If Y0 is false, the program will s…	```plaintext LD X000 // Start button OR M0 ANI X001 // Stop button OUT M0 // System start flag LD M0 ANI T3 // Ensure the next timer has not reached OUT T0 K250 // T0 = 25.0 seconds (K250 means 250 x 100ms) ANI T0 OUT M1 // M1 = Green light phase LD T0 OUT T1 K20 // T1 = 2 seconds (20 x 100ms) ANI T1 OUT M2 // M2 = Green light blinking phase LD T1 OUT T2 K110 // T2 = 11.0 seconds (110 x 100ms) AN…	[12, 10, 7, 15, 11]	[0.999, 0.9989, 0.8719, 0.9959, 0.9968]	0.5127	0.985	0.0015	0.2919	0.1132	0.4547	9.38	10.78
qwen2.5-coder:7b	18	How to design a one-way traffic light system using Mitsubishi FX-series PLC (IL instruction list mode)? The system is started by button X0 and stopped by X1, with the sequence: green light for 22.0 seconds, green light blinking for 2 seconds, yellow light for 10.0 seconds, red light for 8.0 seconds, and then cycles again.	LD X000 // Start button OR M0 ANI X001 // Stop button OUT M0 // System start flag LD M0 ANI T3 // Ensure the next timer has not reached OUT T0 K220 // T0 = 22.0 seconds (K220 means 220 x 100ms) ANI T0 OUT M1 // M1 = Green light phase LD T0 OUT T1 K20 // T1 = 2 seconds (20 x 100ms) ANI T1 OUT M2 // M2 = Green light blinking phase LD T1 OUT T2 K100 // T2 = 10.0 seconds (100 x 100ms) ANI T2 OUT M3 /…	### Part One: Mitsubishi FX3U/FX3UC IL Instruction List Code ```il LD X0 ; Load the status of button X0 into accumulator OR X1 ; OR with the status of button X1 AND #0x01 ; AND with 0x01 to ensure only the least significant bit is considered JZ END ; Jump to END if the result is zero (both buttons are not pressed) LD #0x01 ; Load 0x01 (green light on) into accumulator OUT Y0 ; Output the value in…	```plaintext LD X000 // Start button OR M0 ANI X001 // Stop button OUT M0 // System start flag LD M0 ANI T3 // Ensure the next timer has not reached OUT T0 K220 // T0 = 22.0 seconds (K220 means 220 x 100ms) ANI T0 OUT M1 // M1 = Green light phase LD T0 OUT T1 K20 // T1 = 2 seconds (20 x 100ms) ANI T1 OUT M2 // M2 = Green light blinking phase LD T1 OUT T2 K100 // T2 = 10.0 seconds (100 x 100ms) AN…	[11, 15, 19, 16, 4]	[0.9989, 0.9971, 0.9989, 0.9987, 0.8692]	0.6572	0.9861	0.0007	0.3179	0.0956	0.4497	10.03	9.83
qwen2.5-coder:7b	19	How to design a one-way traffic light system using Mitsubishi FX-series PLC (IL instruction list mode)? The system is started by button X0 and stopped by X1, with the sequence: green light for 22.0 seconds, green light blinking for 2 seconds, yellow light for 11.0 seconds, red light for 4.0 seconds, and then cycles again.	LD X000 // Start button OR M0 ANI X001 // Stop button OUT M0 // System start flag LD M0 ANI T3 // Ensure the next timer has not reached OUT T0 K220 // T0 = 22.0 seconds (K220 means 220 x 100ms) ANI T0 OUT M1 // M1 = Green light phase LD T0 OUT T1 K20 // T1 = 2 seconds (20 x 100ms) ANI T1 OUT M2 // M2 = Green light blinking phase LD T1 OUT T2 K110 // T2 = 11.0 seconds (110 x 100ms) ANI T2 OUT M3 /…	### Part One: Mitsubishi FX3U/FX3UC IL Instruction List Code Here is a complete IL program for a one-way traffic light system using the Mitsubishi FX3U/FX3UC PLC in Instruction List (IL) mode. The program is designed to start with button X0 and stop with button X1. The sequence of the traffic light is as specified. ```il LD X0 ; Load bit X0 (Start Button) OUT Y0 ; Set Y0 (Green Light) to 1 (ON) O…	```plaintext LD X000 // Load input X000 (Start button) OR M0 // OR with M0 (System start flag) ANI X001 // AND with input X001 (Stop button) OUT M0 // Output to M0 (System start flag) LD M0 // Load M0 (System start flag) ANI T3 // AND with T3 (Ensure the next timer has not reached) OUT T0 K220 // Output T0 = 22.0 seconds (K220 means 220 x 100ms) ANI T0 // AND with T0 OUT M1 // Output M1 (Green li…	[11, 2, 15, 18, 10]	[0.999, 0.8688, 0.9969, 0.9989, 0.9976]	0.5773	0.8068	0.0007	0.3219	0.1096	0.7726	9.83	6.39
qwen2.5-coder:7b	20	How to use Mitsubishi FX-series PLC IL instruction list, through MOV / DECP and other instructions, to implement red, yellow, and green lights switching sequentially on a one-way road? Assume one full cycle is 45 seconds, and define conditions for red, yellow, and green phases. Use D0 for countdown control.	LD M8000 // Power ON detection bit (Always ON) MPS // Push current logic state to stack AND M8013 // 1s pulse, used as timing trigger DECP D0 // Countdown (decrease D0 by 1 per scan) MPP // Pop stack AND< D0 K0 // If D0 < 0, countdown is finished MOV K45 D0 // Reload 45 seconds LD M8000 MPS AND> D0 K18 // If D0 > 18, it's green phase OUT Y0 // Green light ON MRD // Read top of stack (without popp…	### Part One: Mitsubishi FX3U/FX3UC IL Instruction List Code ```il LD D0 ; Load the value from D0 into the accumulator CMP #45 ; Compare the value in the accumulator with 45 BRNE RED_LIGHT ; If the value is not equal to 45, branch to RED_LIGHT ; Red Light Phase MOV #10, D1 ; Set D1 to 10 (10 seconds for red light) DECP D1 ; Decrement D1 BRNE RED_LIGHT ; If D1 is not zero, stay in RED_LIGHT MOV #0…	Sure, here is the complete IL program with line-by-line English comments for the traffic light control logic with a 45-second cycle: ```plaintext LD M8000 // Power ON detection bit (Always ON) MPS // Push current logic state to stack AND M8013 // 1s pulse, used as timing trigger DECP D0 // Countdown (decrease D0 by 1 per scan) MPP // Pop stack AND< D0 K0 // If D0 < 0, countdown is finished MOV K4…	[22, 41, 29, 23, 26]	[1.0, 0.7997, 0.9997, 0.9996, 1.0]	0.4509	0.7956	0.0015	0.2724	0.1072	0.4246	8.51	8.57
qwen2.5-coder:7b	21	How to use Mitsubishi FX-series PLC IL instruction list, through MOV / DECP and other instructions, to implement red, yellow, and green lights switching sequentially on a one-way road? Assume one full cycle is 48 seconds, and define conditions for red, yellow, and green phases. Use D0 for countdown control.	LD M8000 // Power ON detection bit (Always ON) MPS // Push current logic state to stack AND M8013 // 1s pulse, used as timing trigger DECP D0 // Countdown (decrease D0 by 1 per scan) MPP // Pop stack AND< D0 K0 // If D0 < 0, countdown is finished MOV K48 D0 // Reload 48 seconds LD M8000 MPS AND> D0 K16 // If D0 > 16, it's green phase OUT Y0 // Green light ON MRD // Read top of stack (without popp…	[Part One] - Mitsubishi FX3U/FX3UC IL Instruction List Code ```il LD D0 ; Load the value from D0 into the accumulator CMP 48 ; Compare the accumulator with the value 48 BRNE RED ; If the accumulator is not equal to 48, jump to the RED block ; RED PHASE MOV R0, #1 ; Set R0 to 1 to indicate the red light is on MOV R1, #0 ; Set R1 to 0 to turn off the yellow and green lights MOV R2, #0 ; Set R2 to 0…	```il LD M8000 // Power ON detection bit (Always ON) MPS // Push current logic state to stack AND M8013 // 1s pulse, used as timing trigger DECP D0 // Countdown (decrease D0 by 1 per scan) MPP // Pop stack AND< D0 K0 // If D0 < 0, countdown is finished MOV K48 D0 // Reload 48 seconds LD M8000 MPS AND> D0 K18 // If D0 > 18, it's green phase OUT Y0 // Green light ON MRD // Read top of stack (withou…	[29, 23, 27, 20, 24]	[0.9998, 0.9995, 0.9996, 0.9996, 0.9995]	0.5116	0.9691	0.0035	0.2635	0.1226	0.4176	9.46	8.77
qwen2.5-coder:7b	22	How to use Mitsubishi FX-series PLC IL instruction list, through MOV / DECP and other instructions, to implement red, yellow, and green lights switching sequentially on a one-way road? Assume one full cycle is 45 seconds, and define conditions for red, yellow, and green phases. Use D0 for countdown control.	LD M8000 // Power ON detection bit (Always ON) MPS // Push current logic state to stack AND M8013 // 1s pulse, used as timing trigger DECP D0 // Countdown (decrease D0 by 1 per scan) MPP // Pop stack AND< D0 K0 // If D0 < 0, countdown is finished MOV K45 D0 // Reload 45 seconds LD M8000 MPS AND> D0 K17 // If D0 > 17, it's green phase OUT Y0 // Green light ON MRD // Read top of stack (without popp…	### Part One: Mitsubishi FX3U/FX3UC IL Instruction List Code ```il // Define variables LD D0, 0 // Load D0 with initial countdown value (0 for red light) MOV D1, 1 // Set D1 to 1 to indicate the current phase (1 for red) // Main loop LD D2, 45 // Load D2 with the total cycle time (45 seconds) // Red light phase MOV D1, 1 // Set D1 to 1 for red light LD D0, D2 // Load D0 with the countdown for red…	```plaintext LD M8000 // Power ON detection bit (Always ON) MPS // Push current logic state to stack AND M8013 // 1s pulse, used as timing trigger DECP D0 // Countdown (decrease D0 by 1 per scan) MPP // Pop stack AND< D0 K0 // If D0 < 0, countdown is finished MOV K45 D0 // Reload 45 seconds LD M8000 MPS AND> D0 K15 // If D0 > 15, it's green phase OUT Y0 // Green light ON MRD // Read top of stack …	[20, 41, 29, 23, 26]	[1.0, 0.7997, 0.9997, 0.9996, 1.0]	0.5443	0.9836	0.0065	0.8457	0.1146	0.9306	9.85	4.76
qwen2.5-coder:7b	23	How to use Mitsubishi FX-series PLC IL instruction list, through MOV / DECP and other instructions, to implement red, yellow, and green lights switching sequentially on a one-way road? Assume one full cycle is 50 seconds, and define conditions for red, yellow, and green phases. Use D0 for countdown control.	LD M8000 // Power ON detection bit (Always ON) MPS // Push current logic state to stack AND M8013 // 1s pulse, used as timing trigger DECP D0 // Countdown (decrease D0 by 1 per scan) MPP // Pop stack AND< D0 K0 // If D0 < 0, countdown is finished MOV K50 D0 // Reload 50 seconds LD M8000 MPS AND> D0 K16 // If D0 > 16, it's green phase OUT Y0 // Green light ON MRD // Read top of stack (without popp…	### Part One: Mitsubishi FX3U/FX3UC IL Instruction List Code ```IL LD D0 CMP 50 BR N, T1 ``` - **LD D0**: Load the value of D0 into the accumulator. - **CMP 50**: Compare the value in the accumulator with 50. - **BR N, T1**: If the value in the accumulator is not greater than 50, branch to T1. ```IL T1: LD I0.0 MOV T1, I0.0 ``` - **T1**: Label for the end of the countdown. - **LD I0.0**: Load the…	LD M8000 // Power ON detection bit (Always ON) MPS // Push current logic state to stack AND M8013 // 1s pulse, used as timing trigger DECP D0 // Countdown (decrease D0 by 1 per scan) MPP // Pop stack AND< D0 K0 // If D0 < 0, countdown is finished MOV K50 D0 // Reload 50 seconds LD M8000 MPS AND> D0 K17 // If D0 > 17, it's green phase OUT Y0 // Green light ON MRD // Read top of stack (without popp…	[28, 41, 24, 27, 20]	[1.0, 0.8001, 0.9993, 0.9996, 0.9996]	0.3948	0.9982	0.0015	0.8577	0.0799	0.9344	9.86	4.75
qwen2.5-coder:7b	24	How to use Mitsubishi FX-series PLC IL instruction list, through MOV / DECP and other instructions, to implement red, yellow, and green lights switching sequentially on a one-way road? Assume one full cycle is 35 seconds, and define conditions for red, yellow, and green phases. Use D0 for countdown control.	LD M8000 // Power ON detection bit (Always ON) MPS // Push current logic state to stack AND M8013 // 1s pulse, used as timing trigger DECP D0 // Countdown (decrease D0 by 1 per scan) MPP // Pop stack AND< D0 K0 // If D0 < 0, countdown is finished MOV K35 D0 // Reload 35 seconds LD M8000 MPS AND> D0 K17 // If D0 > 17, it's green phase OUT Y0 // Green light ON MRD // Read top of stack (without popp…	[Part One] - Mitsubishi FX3U/FX3UC IL Instruction List Code ```il ; Mitsubishi FX3U/FX3UC Instruction List Code for Sequential Traffic Light Control ; This program controls a traffic light sequence with red, yellow, and green phases. ; Each phase lasts for a defined duration and is controlled using a D0 countdown timer. ; Red phase: 30 seconds, Yellow phase: 5 seconds, Green phase: 10 seconds ; I…	[Part One] - Mitsubishi FX3U/FX3UC IL Instruction List Code ```plaintext LD M8000 // Power ON detection bit (Always ON) MPS // Push current logic state to stack AND M8013 // 1s pulse, used as timing trigger DECP D0 // Countdown (decrease D0 by 1 per scan) MPP // Pop stack AND< D0 K0 // If D0 < 0, countdown is finished MOV K35 D0 // Reload 35 seconds LD M8000 MPS AND> D0 K22 // If D0 > 22, it's gr…	[25, 23, 20, 10, 29]	[0.9997, 0.9993, 0.9996, 0.8016, 0.9997]	0.5611	0.9018	0.0049	0.3293	0.1278	0.4851	7.71	7.65
qwen2.5-coder:7b	25	How to use Mitsubishi FX-series PLC IL instruction list, through MOV / DECP and other instructions, to implement red, yellow, and green lights switching sequentially on a one-way road? Assume one full cycle is 39 seconds, and define conditions for red, yellow, and green phases. Use D0 for countdown control.	LD M8000 // Power ON detection bit (Always ON) MPS // Push current logic state to stack AND M8013 // 1s pulse, used as timing trigger DECP D0 // Countdown (decrease D0 by 1 per scan) MPP // Pop stack AND< D0 K0 // If D0 < 0, countdown is finished MOV K39 D0 // Reload 39 seconds LD M8000 MPS AND> D0 K18 // If D0 > 18, it's green phase OUT Y0 // Green light ON MRD // Read top of stack (without popp…	### Part One: Mitsubishi FX3U/FX3UC IL Instruction List Code ```il ; Mitsubishi FX3U/FX3UC IL Instruction List Code for Traffic Light Control ; Initialize Variables LD D0, 39 ; Load D0 with the total cycle time (39 seconds) LD D1, 30 ; Load D1 with the green light duration (30 seconds) LD D2, 2 ; Load D2 with the yellow light duration (2 seconds) LD D3, 3 ; Load D3 with the red light duration (3 …	```plaintext LD M8000 // Power ON detection bit (Always ON) MPS // Push current logic state to stack AND M8013 // 1s pulse, used as timing trigger DECP D0 // Countdown (decrease D0 by 1 per scan) MPP // Pop stack AND< D0 K0 // If D0 < 0, countdown is finished MOV K39 D0 // Reload 39 seconds LD M8000 MPS AND> D0 K18 // If D0 > 18, it's green phase OUT Y0 // Green light ON MRD // Read top of stack …	[29, 10, 24, 27, 20]	[0.9998, 0.8016, 0.9997, 0.9995, 0.9995]	0.5	0.9833	0.0013	0.9156	0.089	0.9633	9.86	4.72
qwen2.5-coder:7b	26	How to use Mitsubishi FX-series PLC IL instruction list, through MOV / DECP and other instructions, to implement red, yellow, and green lights switching sequentially on a one-way road? Assume one full cycle is 45 seconds, and define conditions for red, yellow, and green phases. Use D0 for countdown control.	LD M8000 // Power ON detection bit (Always ON) MPS // Push current logic state to stack AND M8013 // 1s pulse, used as timing trigger DECP D0 // Countdown (decrease D0 by 1 per scan) MPP // Pop stack AND< D0 K0 // If D0 < 0, countdown is finished MOV K45 D0 // Reload 45 seconds LD M8000 MPS AND> D0 K15 // If D0 > 15, it's green phase OUT Y0 // Green light ON MRD // Read top of stack (without popp…	### Part One: Mitsubishi FX3U/FX3UC IL Instruction List Code ```il LD M0.0 ; Load bit M0.0 into the accumulator MOV ACC, D0 ; Move the value in the accumulator (M0.0) to D0 CMP ACC, 15 ; Compare the value in D0 with 15 BNE RED_LIGHT_OFF ; If not equal, jump to RED_LIGHT_OFF MOV D0, 0 ; If equal, set D0 to 0 (indicating end of red light phase) MOV M0.0, 0 ; Clear bit M0.0 (end of red light phase) …	Certainly! Below is the complete IL program for a one-way road traffic light control using the Mitsubishi FX-series PLC. Each phase (red, yellow, green) lasts for a specific duration, and the countdown is controlled by D0. The program also includes comments explaining each step. ```plaintext LD M8000 // Power ON detection bit (Always ON) MPS // Push current logic state to stack AND M8013 // 1s pu…	[20, 41, 29, 23, 22]	[1.0, 0.7997, 0.9997, 0.9996, 1.0]	0.5695	0.6405	0.0015	0.2444	0.1063	0.3918	9.79	9.12
qwen2.5-coder:7b	27	How to use Mitsubishi FX-series PLC IL instruction list, through MOV / DECP and other instructions, to implement red, yellow, and green lights switching sequentially on a one-way road? Assume one full cycle is 40 seconds, and define conditions for red, yellow, and green phases. Use D0 for countdown control.	LD M8000 // Power ON detection bit (Always ON) MPS // Push current logic state to stack AND M8013 // 1s pulse, used as timing trigger DECP D0 // Countdown (decrease D0 by 1 per scan) MPP // Pop stack AND< D0 K0 // If D0 < 0, countdown is finished MOV K40 D0 // Reload 40 seconds LD M8000 MPS AND> D0 K18 // If D0 > 18, it's green phase OUT Y0 // Green light ON MRD // Read top of stack (without popp…	### Part One: Mitsubishi FX3U/FX3UC IL Instruction List Code ```il ; Mitsubishi FX3U/FX3UC IL Instruction List Code for Red, Yellow, and Green Lights LD D0 ; Load the value of D0 into the accumulator SUB 40 ; Subtract 40 from the accumulator (D0 = D0 - 40) OUT Y0 ; Output the result to Y0 (Y0 = accumulator) - Countdown control ; Red Light Phase (0-15 seconds) LD D0 ; Load D0 into the accumulator …	[Part One] - Mitsubishi FX3U/FX3UC IL Instruction List Code ```il LD M8000 // Power ON detection bit (Always ON) MPS // Push current logic state to stack AND M8013 // 1s pulse, used as timing trigger DECP D0 // Countdown (decrease D0 by 1 per scan) MPP // Pop stack AND< D0 K0 // If D0 < 0, countdown is finished MOV K40 D0 // Reload 40 seconds LD M8000 MPS AND> D0 K18 // If D0 > 18, it's green pha…	[20, 40, 23, 25, 21]	[0.9997, 0.8014, 0.9996, 0.9995, 0.9996]	0.5042	0.9092	0.002	0.2729	0.1078	0.417	7.9	8.89
qwen2.5-coder:7b	28	How to use Mitsubishi FX-series PLC IL instruction list, through MOV / DECP and other instructions, to implement red, yellow, and green lights switching sequentially on a one-way road? Assume one full cycle is 50 seconds, and define conditions for red, yellow, and green phases. Use D0 for countdown control.	LD M8000 // Power ON detection bit (Always ON) MPS // Push current logic state to stack AND M8013 // 1s pulse, used as timing trigger DECP D0 // Countdown (decrease D0 by 1 per scan) MPP // Pop stack AND< D0 K0 // If D0 < 0, countdown is finished MOV K50 D0 // Reload 50 seconds LD M8000 MPS AND> D0 K17 // If D0 > 17, it's green phase OUT Y0 // Green light ON MRD // Read top of stack (without popp…	[Part One] - Mitsubishi FX3U/FX3UC IL Instruction List Code ``` LD D0 ; Load the value of D0 into accumulator A CMP 50 ; Compare the value in accumulator A with 50 JMP GT_50 ; If the value in A is greater than 50, jump to GT_50 MOV Y0, ON ; Move the value ON to Y0 (Red Light ON) MOV Y1, OFF ; Move the value OFF to Y1 (Yellow Light OFF) MOV Y2, OFF ; Move the value OFF to Y2 (Green Light OFF) JMP …	```plaintext LD M8000 // Power ON detection bit (Always ON) MPS // Push current logic state to stack AND M8013 // 1s pulse, used as timing trigger DECP D0 // Countdown (decrease D0 by 1 per scan) MPP // Pop stack AND< D0 K0 // If D0 < 0, countdown is finished MOV K50 D0 // Reload 50 seconds LD M8000 MPS AND> D0 K18 // If D0 > 18, it's green phase OUT Y0 // Green light ON MRD // Read top of stack …	[23, 41, 24, 27, 20]	[1.0, 0.8001, 0.9993, 0.9996, 0.9996]	0.4524	0.9644	0.0019	0.2907	0.1051	0.4515	6.48	8.64
qwen2.5-coder:7b	29	How to use Mitsubishi FX-series PLC IL instruction list, through MOV / DECP and other instructions, to implement red, yellow, and green lights switching sequentially on a one-way road? Assume one full cycle is 38 seconds, and define conditions for red, yellow, and green phases. Use D0 for countdown control.	LD M8000 // Power ON detection bit (Always ON) MPS // Push current logic state to stack AND M8013 // 1s pulse, used as timing trigger DECP D0 // Countdown (decrease D0 by 1 per scan) MPP // Pop stack AND< D0 K0 // If D0 < 0, countdown is finished MOV K38 D0 // Reload 38 seconds LD M8000 MPS AND> D0 K20 // If D0 > 20, it's green phase OUT Y0 // Green light ON MRD // Read top of stack (without popp…	[Part One] - Mitsubishi FX3U/FX3UC IL Instruction List Code ```IL LD D0 ; Load the value of D0 into M8000 (Internal timer T2000) CMP 38 ; Compare the value in M8000 with 38 (38 seconds countdown) BRN RED_LIGHT ; If the countdown is not zero, branch to RED_LIGHT MOV M3000, #0 ; If countdown is zero, reset green light flag M3000 MOV M3001, #1 ; Set yellow light flag M3001 MOV M3002, #0 ; Reset red …	```plaintext LD M8000 // Power ON detection bit (Always ON) MPS // Push current logic state to stack AND M8013 // 1s pulse, used as timing trigger DECP D0 // Countdown (decrease D0 by 1 per scan) MPP // Pop stack AND< D0 K0 // If D0 < 0, countdown is finished MOV K38 D0 // Reload 38 seconds LD M8000 MPS AND> D0 K19 // If D0 > 19, it's green phase OUT Y0 // Green light ON MRD // Read top of stack …	[21, 19, 25, 20, 24]	[0.9998, 0.801, 0.9998, 0.9997, 0.9997]	0.5961	0.9803	0.0019	0.8457	0.1005	0.9306	8.64	4.74
qwen2.5-coder:7b	30	How to use Mitsubishi FX-series PLC IL instruction list and the DECO instruction to control a bidirectional red-yellow-green light cycle? Assume input X000, outputs Y000~Y005, and use M1~M16, M100, M101, T1~T6, and D1 to implement phase switching.	LD M8000 ; PLC startup pulse DECO D1 M10 K6 ; Decode D1 to control a 7-state cycle (M10~M16 ON) LD X000 ; When emergency stop input X000 is activated RST D1 ; Reset data register D1 ZRST M10 M16 ; Reset state relays M10~M16 ZRST M100 M101 ; Reset red light control relays M100~M101 LD M10 ; Start green light timing relay M10 AND M1 ; When M1 condition is true MOV K1 D1 ; Write K1 to D1 to switch t…	### Part One: Mitsubishi FX3U/FX3UC IL Instruction List Code ```plaintext LD X000 ; Load the value from input X000 into the accumulator (Acc) OR M100 ; Perform an OR operation with M100 (M100 is a special bit for initialization) OUT Y000 ; Output the value from the accumulator to output Y000 OUT Y001 ; Output the value from the accumulator to output Y001 OUT Y002 ; Output the value from the accum…	Certainly! Below is the complete IL program for controlling a bidirectional red-yellow-green light cycle using a Mitsubishi FX-series PLC with the DECO instruction. The program includes detailed comments explaining each step of the logic flow. ### Part One: Mitsubishi FX3U/FX3UC IL Instruction List Code ```il LD M8000 ; PLC startup pulse DECO D1 M10 K6 ; Decode D1 to control a 7-state cycle (M10~…	[31, 32, 33, 34, 35]	[1.0, 1.0, 1.0, 1.0, 1.0]	0.372	0.7215	0.0098	0.7537	0.1048	0.8674	9.78	11.71
qwen2.5-coder:7b	31	How to use Mitsubishi FX-series PLC IL instruction list and the DECO instruction to control a bidirectional red-yellow-green light cycle? Assume input X000, outputs Y000~Y005, and use M1~M16, M100, M101, T1~T6, and D1 to implement phase switching.	LD M8000 ; PLC startup pulse DECO D1 M10 K6 ; Decode D1 to control a 7-state cycle (M10~M16 ON) LD X000 ; When emergency stop input X000 is activated RST D1 ; Reset data register D1 ZRST M10 M16 ; Reset state relays M10~M16 ZRST M100 M101 ; Reset red light control relays M100~M101 LD M10 ; Start green light timing relay M10 AND M1 ; When M1 condition is true MOV K1 D1 ; Write K1 to D1 to switch t…	[Part One] - Mitsubishi FX3U/FX3UC IL Instruction List Code ``` ; Initialize outputs LD X000 ; Load X000 into the accumulator LD M100 ; Load M100 into the accumulator OUT Y000 ; Output accumulator value to Y000 (Red light on) OUT Y005 ; Output accumulator value to Y005 (Green light on) OUT Y001 ; Output accumulator value to Y001 (Yellow light off) OUT Y002 ; Output accumulator value to Y002 (Yell…	```plaintext LD M8000 ; PLC startup pulse DECO D1 M10 K6 ; Decode D1 to control a 7-state cycle (M10~M16 ON) LD X000 ; When emergency stop input X000 is activated RST D1 ; Reset data register D1 ZRST M10 M16 ; Reset state relays M10~M16 ZRST M100 M101 ; Reset red light control relays M100~M101 LD M10 ; Start green light timing relay M10 AND M1 ; When M1 condition is true MOV K1 D1 ; Write K1 to D…	[30, 32, 33, 34, 35]	[1.0, 1.0, 1.0, 1.0, 1.0]	0.6073	0.9844	0.0176	0.7755	0.1815	0.8841	9.84	11.81
qwen2.5-coder:7b	32	How to use Mitsubishi FX-series PLC IL instruction list and the DECO instruction to control a bidirectional red-yellow-green light cycle? Assume input X000, outputs Y000~Y005, and use M1~M16, M100, M101, T1~T6, and D1 to implement phase switching.	LD M8000 ; PLC startup pulse DECO D1 M10 K6 ; Decode D1 to control a 7-state cycle (M10~M16 ON) LD X000 ; When emergency stop input X000 is activated RST D1 ; Reset data register D1 ZRST M10 M16 ; Reset state relays M10~M16 ZRST M100 M101 ; Reset red light control relays M100~M101 LD M10 ; Start green light timing relay M10 AND M1 ; When M1 condition is true MOV K1 D1 ; Write K1 to D1 to switch t…	### Part One: Mitsubishi FX3U/FX3UC IL Instruction List Code ```il LD X000 ; Load the status of input X000 into the accumulator AND M1 ; AND the accumulator with M1 (if M1 is ON, the accumulator remains ON, otherwise it is OFF) OUT Y000 ; Output the result of the AND operation to Y000 ; Logic Explanation: This line is used to determine if X000 is ON and M1 is ON, then turn on Y000. LD M1 ; Load t…	LD M8000 ; PLC startup pulse DECO D1 M10 K6 ; Decode D1 to control a 7-state cycle (M10~M16 ON) LD X000 ; When emergency stop input X000 is activated RST D1 ; Reset data register D1 ZRST M10 M16 ; Reset state relays M10~M16 ZRST M100 M101 ; Reset red light control relays M100~M101 LD M10 ; Start green light timing relay M10 AND M1 ; When M1 condition is true MOV K1 D1 ; Write K1 to D1 to switch t…	[30, 31, 33, 34, 35]	[1.0, 1.0, 1.0, 1.0, 1.0]	0.495	1.0	0.0091	0.9782	0.1027	0.9911	9.87	10.28
qwen2.5-coder:7b	33	How to use Mitsubishi FX-series PLC IL instruction list and the DECO instruction to control a bidirectional red-yellow-green light cycle? Assume input X000, outputs Y000~Y005, and use M1~M16, M100, M101, T1~T6, and D1 to implement phase switching.	LD M8000 ; PLC startup pulse DECO D1 M10 K6 ; Decode D1 to control a 7-state cycle (M10~M16 ON) LD X000 ; When emergency stop input X000 is activated RST D1 ; Reset data register D1 ZRST M10 M16 ; Reset state relays M10~M16 ZRST M100 M101 ; Reset red light control relays M100~M101 LD M10 ; Start green light timing relay M10 AND M1 ; When M1 condition is true MOV K1 D1 ; Write K1 to D1 to switch t…	### Part One: Mitsubishi FX3U/FX3UC IL Instruction List Code ```plaintext LD X000 ; Load the status of input X000 into the accumulator AND M1 ; AND the accumulator with M1. If M1 is ON (1), the accumulator remains ON. JMP IF M1, RED_YEL ; If M1 is ON (1), jump to the RED_YEL section. JMP IF M1, GREEN ; If M1 is OFF (0), jump to the GREEN section. ; RED_YEL Section LD M100 ; Load the status of M10…	```plaintext LD M8000 ; PLC startup pulse DECO D1 M10 K6 ; Decode D1 to control a 7-state cycle (M10~M16 ON) LD X000 ; When emergency stop input X000 is activated RST D1 ; Reset data register D1 ZRST M10 M16 ; Reset state relays M10~M16 ZRST M100 M101 ; Reset red light control relays M100~M101 LD M10 ; Start green light timing relay M10 AND M1 ; When M1 condition is true MOV K1 D1 ; Write K1 to D…	[30, 31, 32, 34, 35]	[1.0, 1.0, 1.0, 1.0, 1.0]	0.4331	0.9874	0.0108	0.784	0.1419	0.8914	9.79	11.8
qwen2.5-coder:7b	34	How to use Mitsubishi FX-series PLC IL instruction list and the DECO instruction to control a bidirectional red-yellow-green light cycle? Assume input X000, outputs Y000~Y005, and use M1~M16, M100, M101, T1~T6, and D1 to implement phase switching.	LD M8000 ; PLC startup pulse DECO D1 M10 K6 ; Decode D1 to control a 7-state cycle (M10~M16 ON) LD X000 ; When emergency stop input X000 is activated RST D1 ; Reset data register D1 ZRST M10 M16 ; Reset state relays M10~M16 ZRST M100 M101 ; Reset red light control relays M100~M101 LD M10 ; Start green light timing relay M10 AND M1 ; When M1 condition is true MOV K1 D1 ; Write K1 to D1 to switch t…	**Part One: Mitsubishi FX3U/FX3UC IL Instruction List Code** ```il // Program Name: Bidirectional Red-Yellow-Green Light Cycle Control // Description: This program controls a bidirectional traffic light cycle using the Mitsubishi FX3U/FX3UC PLC. // Initialize system variables LD M100 // Load M100 into the accumulator OUT Y000 // Set Y000 to 1 (Red light on) OUT Y005 // Set Y005 to 1 (Yellow light…	```plaintext LD M8000 ; PLC startup pulse DECO D1 M10 K6 ; Decode D1 to control a 7-state cycle (M10~M16 ON) LD X000 ; When emergency stop input X000 is activated RST D1 ; Reset data register D1 ZRST M10 M16 ; Reset state relays M10~M16 ZRST M100 M101 ; Reset red light control relays M100~M101 LD M10 ; Start green light timing relay M10 AND M1 ; When M1 condition is true MOV K1 D1 ; Write K1 to D…	[30, 31, 32, 33, 35]	[1.0, 1.0, 1.0, 1.0, 1.0]	0.6647	0.9824	0.0034	0.8084	0.1929	0.9024	9.86	11.74
qwen2.5-coder:7b	35	How to use Mitsubishi FX-series PLC IL instruction list and the DECO instruction to control a bidirectional red-yellow-green light cycle? Assume input X000, outputs Y000~Y005, and use M1~M16, M100, M101, T1~T6, and D1 to implement phase switching.	LD M8000 ; PLC startup pulse DECO D1 M10 K6 ; Decode D1 to control a 7-state cycle (M10~M16 ON) LD X000 ; When emergency stop input X000 is activated RST D1 ; Reset data register D1 ZRST M10 M16 ; Reset state relays M10~M16 ZRST M100 M101 ; Reset red light control relays M100~M101 LD M10 ; Start green light timing relay M10 AND M1 ; When M1 condition is true MOV K1 D1 ; Write K1 to D1 to switch t…	[Part One] - Mitsubishi FX3U/FX3UC IL Instruction List Code ```il LD X000 ; Load the status of input X000 into the accumulator AND M1 ; AND the accumulator with M1, result stored in accumulator LD M100 ; Load the status of M100 into the accumulator AND M101 ; AND the accumulator with M101, result stored in accumulator OR ; Perform OR operation between the two results, result stored in accumulator…	```il LD M8000 ; PLC startup pulse DECO D1 M10 K6 ; Decode D1 to control a 7-state cycle (M10~M16 ON) LD X000 ; When emergency stop input X000 is activated RST D1 ; Reset data register D1 ZRST M10 M16 ; Reset state relays M10~M16 ZRST M100 M101 ; Reset red light control relays M100~M101 LD M10 ; Start green light timing relay M10 AND M1 ; When M1 condition is true MOV K1 D1 ; Write K1 to D1 to sw…	[30, 31, 32, 33, 34]	[1.0, 1.0, 1.0, 1.0, 1.0]	0.4145	0.9908	0.0138	0.7755	0.0994	0.8824	9.82	11.82
qwen2.5-coder:7b	36	How to use Mitsubishi FX-series PLC IL instruction list and the DECO instruction to control a bidirectional red-yellow-green light cycle? Assume input X000, outputs Y000~Y005, and use M1~M16, M100, M101, T1~T6, and D1 to implement phase switching.	LD M8000 ; PLC startup pulse DECO D1 M10 K6 ; Decode D1 to control a 7-state cycle (M10~M16 ON) LD X000 ; When emergency stop input X000 is activated RST D1 ; Reset data register D1 ZRST M10 M16 ; Reset state relays M10~M16 ZRST M100 M101 ; Reset red light control relays M100~M101 LD M10 ; Start green light timing relay M10 AND M1 ; When M1 condition is true MOV K1 D1 ; Write K1 to D1 to switch t…	[Part One] - Mitsubishi FX3U/FX3UC IL Instruction List Code ``` LD X000 ; Load the value of input X000 into the accumulator LD M100 ; Load the value of M100 into the accumulator AND ; Perform a logical AND operation on the values in the accumulator BRN END_IF ; If the result is zero (meaning both X000 and M100 are zero), branch to END_IF LD T1 ; Load the value of T1 into the accumulator OUT Y000 …	```plaintext LD M8000 ; PLC startup pulse DECO D1 M10 K6 ; Decode D1 to control a 7-state cycle (M10~M16 ON) LD X000 ; When emergency stop input X000 is activated RST D1 ; Reset data register D1 ZRST M10 M16 ; Reset state relays M10~M16 ZRST M100 M101 ; Reset red light control relays M100~M101 LD M10 ; Start green light timing relay M10 AND M1 ; When M1 condition is true MOV K1 D1 ; Write K1 to D…	[30, 31, 32, 33, 34]	[1.0, 1.0, 1.0, 1.0, 1.0]	0.4446	0.9862	0.0122	0.8055	0.1308	0.9005	9.84	11.79
qwen2.5-coder:7b	37	How to use Mitsubishi FX-series PLC IL instruction list and the DECO instruction to control a bidirectional red-yellow-green light cycle? Assume input X000, outputs Y000~Y005, and use M1~M16, M100, M101, T1~T6, and D1 to implement phase switching.	LD M8000 ; PLC startup pulse DECO D1 M10 K6 ; Decode D1 to control a 7-state cycle (M10~M16 ON) LD X000 ; When emergency stop input X000 is activated RST D1 ; Reset data register D1 ZRST M10 M16 ; Reset state relays M10~M16 ZRST M100 M101 ; Reset red light control relays M100~M101 LD M10 ; Start green light timing relay M10 AND M1 ; When M1 condition is true MOV K1 D1 ; Write K1 to D1 to switch t…	### Part One: Mitsubishi FX3U/FX3UC IL Instruction List Code Here is a complete IL program for controlling a bidirectional red-yellow-green light cycle using Mitsubishi FX3U/FX3UC PLCs: ```plaintext ; Define Constants LD M100 ; Load M100 into accumulator A OUT Y000 ; Output Y000 to start OUT Y001 ; Output Y001 to start OUT Y002 ; Output Y002 to start OUT Y003 ; Output Y003 to start OUT Y004 ; Out…	```plaintext LD M8000 ; PLC startup pulse DECO D1 M10 K6 ; Decode D1 to control a 7-state cycle (M10~M16 ON) LD X000 ; When emergency stop input X000 is activated RST D1 ; Reset data register D1 ZRST M10 M16 ; Reset state relays M10~M16 ZRST M100 M101 ; Reset red light control relays M100~M101 LD M10 ; Start green light timing relay M10 AND M1 ; When M1 condition is true MOV K1 D1 ; Write K1 to D…	[30, 31, 32, 33, 34]	[1.0, 1.0, 1.0, 1.0, 1.0]	0.6014	0.988	0.0125	0.8055	0.1483	0.8987	9.9	11.76
qwen2.5-coder:7b	38	How to use Mitsubishi FX-series PLC IL instruction list and the DECO instruction to control a bidirectional red-yellow-green light cycle? Assume input X000, outputs Y000~Y005, and use M1~M16, M100, M101, T1~T6, and D1 to implement phase switching.	LD M8000 ; PLC startup pulse DECO D1 M10 K6 ; Decode D1 to control a 7-state cycle (M10~M16 ON) LD X000 ; When emergency stop input X000 is activated RST D1 ; Reset data register D1 ZRST M10 M16 ; Reset state relays M10~M16 ZRST M100 M101 ; Reset red light control relays M100~M101 LD M10 ; Start green light timing relay M10 AND M1 ; When M1 condition is true MOV K1 D1 ; Write K1 to D1 to switch t…	[Part One] - Mitsubishi FX3U/FX3UC IL Instruction List Code Here is an example of an IL program that controls a bidirectional red-yellow-green light cycle using Mitsubishi FX3U or FX3UC PLCs. The program uses the DECO instruction for phase switching. ```plaintext ; Define the PLC inputs and outputs LD X000 ; Load the status of input X000 AND M100 ; If X000 is ON and M100 is ON, go to the green ph…	LD M8000 ; PLC startup pulse DECO D1 M10 K6 ; Decode D1 to control a 7-state cycle (M10~M16 ON) LD X000 ; When emergency stop input X000 is activated RST D1 ; Reset data register D1 ZRST M10 M16 ; Reset state relays M10~M16 ZRST M100 M101 ; Reset red light control relays M100~M101 LD M10 ; Start green light timing relay M10 AND M1 ; When M1 condition is true MOV K1 D1 ; Write K1 to D1 to switch t…	[30, 31, 32, 33, 34]	[1.0, 1.0, 1.0, 1.0, 1.0]	0.6636	0.9976	0.0153	0.9342	0.1779	0.9732	9.2	10.3
qwen2.5-coder:7b	39	How to use Mitsubishi FX-series PLC IL instruction list and the DECO instruction to control a bidirectional red-yellow-green light cycle? Assume input X000, outputs Y000~Y005, and use M1~M16, M100, M101, T1~T6, and D1 to implement phase switching.	LD M8000 ; PLC startup pulse DECO D1 M10 K6 ; Decode D1 to control a 7-state cycle (M10~M16 ON) LD X000 ; When emergency stop input X000 is activated RST D1 ; Reset data register D1 ZRST M10 M16 ; Reset state relays M10~M16 ZRST M100 M101 ; Reset red light control relays M100~M101 LD M10 ; Start green light timing relay M10 AND M1 ; When M1 condition is true MOV K1 D1 ; Write K1 to D1 to switch t…	### Part One: Mitsubishi FX3U/FX3UC IL Instruction List Code ```il ; Initialize Memory and Timers M1 = 0; ; Initialize M1 as 0 to start the cycle M100 = 0; ; Initialize M100 as 0 to control the yellow phase duration M101 = 0; ; Initialize M101 as 0 to control the green phase duration ; Main Loop LOOP1: ; Check if M1 is 0 to start the cycle IF M1 = 0 THEN ; Initialize the cycle M1 = 1; ; Set M1 to…	```plaintext LD M8000 ; PLC startup pulse DECO D1 M10 K6 ; Decode D1 to control a 7-state cycle (M10~M16 ON) LD X000 ; When emergency stop input X000 is activated RST D1 ; Reset data register D1 ZRST M10 M16 ; Reset state relays M10~M16 ZRST M100 M101 ; Reset red light control relays M100~M101 LD M10 ; Start green light timing relay M10 AND M1 ; When M1 condition is true MOV K1 D1 ; Write K1 to D…	[30, 31, 32, 33, 34]	[1.0, 1.0, 1.0, 1.0, 1.0]	0.6001	0.9823	0.0044	0.9521	0.1295	0.9787	9.81	10.33
qwen2.5-coder:7b	40	How to use Mitsubishi FX-series PLC IL instruction list to design a bidirectional traffic light control logic? Assume both North-South and East-West directions have green, yellow, and red light cycles, and there is a 2-second blinking warning before the green light ends.	LD X000 // Start button OR M0 ANI X001 // Stop button OUT M0 // System start flag LD M0 ANI T7 // Ensure not yet reached final timer OUT T0 K150 // T0 = 15.0 sec ANI T0 OUT M1 // M1 = North-South green phase LD T0 OUT T1 K20 // T1 = 2 sec ANI T1 OUT M2 // M2 = North-South green blinking phase LD T1 OUT T2 K40 // T2 = 4.0 sec ANI T2 OUT M3 // M3 = North-South yellow phase LD T2 OUT T3 K40 // T3 = …	[Part One] - Mitsubishi FX3U/FX3UC IL Instruction List Code ``` // Define Variables LD I0.0 // I0.0 is the input for the pedestrian crossing request LD I0.1 // I0.1 is the input for the pedestrian crossing request LD I0.2 // I0.2 is the input for the pedestrian crossing request LD I0.3 // I0.3 is the input for the pedestrian crossing request LD I0.4 // I0.4 is the input for the pedestrian crossin…	```il LD X000 // Start button OR M0 ANI X001 // Stop button OUT M0 // System start flag LD M0 ANI T7 // Ensure not yet reached final timer OUT T0 K150 // T0 = 15.0 sec ANI T0 OUT M1 // M1 = North-South green phase LD T0 OUT T1 K20 // T1 = 2 sec ANI T1 OUT M2 // M2 = North-South green blinking phase LD T1 OUT T2 K30 // T2 = 3.0 sec ANI T2 OUT M3 // M3 = North-South yellow phase LD T2 OUT T3 K10 //…	[41, 42, 43, 44, 45]	[1.0, 1.0, 1.0, 1.0, 1.0]	0.3544	0.9865	0.0009	0.4413	0.1438	0.619	9.83	11.02
qwen2.5-coder:7b	41	How to use Mitsubishi FX-series PLC IL instruction list to design a bidirectional traffic light control logic? Assume both North-South and East-West directions have green, yellow, and red light cycles, and there is a 2-second blinking warning before the green light ends.	LD X000 // Start button OR M0 ANI X001 // Stop button OUT M0 // System start flag LD M0 ANI T7 // Ensure not yet reached final timer OUT T0 K90 // T0 = 9.0 sec ANI T0 OUT M1 // M1 = North-South green phase LD T0 OUT T1 K20 // T1 = 2 sec ANI T1 OUT M2 // M2 = North-South green blinking phase LD T1 OUT T2 K50 // T2 = 5.0 sec ANI T2 OUT M3 // M3 = North-South yellow phase LD T2 OUT T3 K30 // T3 = 3.…	### Part One: Mitsubishi FX3U/FX3UC IL Instruction List Code ```il ; Define constants for timers and counters LD T0 ; Load timer T0 SET T0 ; Start timer T0 LD T1 ; Load timer T1 SET T1 ; Start timer T1 LD T2 ; Load timer T2 SET T2 ; Start timer T2 ; Define constants for counters LD C0 ; Load counter C0 SET C0 ; Start counter C0 ; Define constants for outputs LD Y0 ; Load output Y0 (North-South Gr…	```plaintext LD X000 // Start button OR M0 ANI X001 // Stop button OUT M0 // System start flag LD M0 ANI T7 // Ensure not yet reached final timer OUT T0 K160 // T0 = 16.0 sec ANI T0 OUT M1 // M1 = North-South green phase LD T0 OUT T1 K20 // T1 = 2 sec ANI T1 OUT M2 // M2 = North-South green blinking phase LD T1 OUT T2 K40 // T2 = 4.0 sec ANI T2 OUT M3 // M3 = North-South yellow phase LD T2 OUT T3…	[40, 42, 43, 44, 45]	[1.0, 1.0, 1.0, 1.0, 1.0]	0.5374	0.9791	0.0021	0.4484	0.1586	0.6471	9.78	11.01
qwen2.5-coder:7b	42	How to use Mitsubishi FX-series PLC IL instruction list to design a bidirectional traffic light control logic? Assume both North-South and East-West directions have green, yellow, and red light cycles, and there is a 2-second blinking warning before the green light ends.	LD X000 // Start button OR M0 ANI X001 // Stop button OUT M0 // System start flag LD M0 ANI T7 // Ensure not yet reached final timer OUT T0 K170 // T0 = 17.0 sec ANI T0 OUT M1 // M1 = North-South green phase LD T0 OUT T1 K20 // T1 = 2 sec ANI T1 OUT M2 // M2 = North-South green blinking phase LD T1 OUT T2 K40 // T2 = 4.0 sec ANI T2 OUT M3 // M3 = North-South yellow phase LD T2 OUT T3 K10 // T3 = …	[Part One] - Mitsubishi FX3U/FX3UC IL Instruction List Code ``` LD I0.0 ; Load the input state of the East-West signal (I0.0) into the Accumulator OR I0.1 ; Logical OR with the input state of the North-South signal (I0.1) LD D0 ; Load the counter D0 into the Accumulator CALL T1 ; Call the timer T1 subroutine LD M0 ; Load the memory M0 into the Accumulator OR M1 ; Logical OR with the memory M1 LD …	```plaintext LD X000 // Start button OR M0 ANI X001 // Stop button OUT M0 // System start flag LD M0 ANI T7 // Ensure not yet reached final timer OUT T0 K160 // T0 = 16.0 sec ANI T0 OUT M1 // M1 = North-South green phase LD T0 OUT T1 K20 // T1 = 2 sec ANI T1 OUT M2 // M2 = North-South green blinking phase LD T1 OUT T2 K40 // T2 = 4.0 sec ANI T2 OUT M3 // M3 = North-South yellow phase LD T2 OUT T3…	[40, 41, 43, 44, 45]	[1.0, 1.0, 1.0, 1.0, 1.0]	0.4752	0.9823	0.0024	0.4515	0.1112	0.6301	9.78	11.02
qwen2.5-coder:7b	43	How to use Mitsubishi FX-series PLC IL instruction list to design a bidirectional traffic light control logic? Assume both North-South and East-West directions have green, yellow, and red light cycles, and there is a 2-second blinking warning before the green light ends.	LD X000 // Start button OR M0 ANI X001 // Stop button OUT M0 // System start flag LD M0 ANI T7 // Ensure not yet reached final timer OUT T0 K140 // T0 = 14.0 sec ANI T0 OUT M1 // M1 = North-South green phase LD T0 OUT T1 K20 // T1 = 2 sec ANI T1 OUT M2 // M2 = North-South green blinking phase LD T1 OUT T2 K30 // T2 = 3.0 sec ANI T2 OUT M3 // M3 = North-South yellow phase LD T2 OUT T3 K10 // T3 = …	### Part One: Mitsubishi FX3U/FX3UC IL Instruction List Code ```il LD X0; ; Load bit X0 into accumulator AND Y0; ; AND with bit Y0 (assumed to be a timer output) OUT Z0; ; Output the result to bit Z0 (start timer if conditions met) LD T0; ; Load timer T0 into accumulator LD T1; ; Load timer T1 into accumulator LD T2; ; Load timer T2 into accumulator LD X1; ; Load bit X1 into accumulator (assumed …	LD X000 // Start button OR M0 ANI X001 // Stop button OUT M0 // System start flag LD M0 ANI T7 // Ensure not yet reached final timer OUT T0 K150 // T0 = 15.0 sec ANI T0 OUT M1 // M1 = North-South green phase LD T0 OUT T1 K20 // T1 = 2 sec ANI T1 OUT M2 // M2 = North-South green blinking phase LD T1 OUT T2 K40 // T2 = 4.0 sec ANI T2 OUT M3 // M3 = North-South yellow phase LD T2 OUT T3 K40 // T3 = …	[40, 41, 42, 44, 45]	[1.0, 1.0, 1.0, 1.0, 1.0]	0.4928	0.9966	0.002	0.8895	0.1121	0.9529	9.79	7.3
qwen2.5-coder:7b	44	How to use Mitsubishi FX-series PLC IL instruction list to design a bidirectional traffic light control logic? Assume both North-South and East-West directions have green, yellow, and red light cycles, and there is a 2-second blinking warning before the green light ends.	LD X000 // Start button OR M0 ANI X001 // Stop button OUT M0 // System start flag LD M0 ANI T7 // Ensure not yet reached final timer OUT T0 K200 // T0 = 20.0 sec ANI T0 OUT M1 // M1 = North-South green phase LD T0 OUT T1 K20 // T1 = 2 sec ANI T1 OUT M2 // M2 = North-South green blinking phase LD T1 OUT T2 K40 // T2 = 4.0 sec ANI T2 OUT M3 // M3 = North-South yellow phase LD T2 OUT T3 K20 // T3 = …	### Part One - Mitsubishi FX3U/FX3UC IL Instruction List Code Below is a sample IL program for a bidirectional traffic light control using the Mitsubishi FX3U/FX3UC PLC. Each instruction is followed by a brief English comment explaining its purpose. ```plaintext LD X0 ; Load the status of the North-South direction's pedestrian crossing signal (X0) AND X1 ; AND with the status of the East-West dir…	```plaintext LD X000 // Start button OR M0 ANI X001 // Stop button OUT M0 // System start flag LD M0 ANI T7 // Ensure not yet reached final timer OUT T0 K150 // T0 = 15.0 sec ANI T0 OUT M1 // M1 = North-South green phase LD T0 OUT T1 K20 // T1 = 2 sec ANI T1 OUT M2 // M2 = North-South green blinking phase LD T1 OUT T2 K40 // T2 = 4.0 sec ANI T2 OUT M3 // M3 = North-South yellow phase LD T2 OUT T3…	[40, 41, 42, 43, 45]	[1.0, 1.0, 1.0, 1.0, 1.0]	0.4077	0.9821	0.0093	0.4398	0.1552	0.616	9.88	11.05
qwen2.5-coder:7b	45	How to use Mitsubishi FX-series PLC IL instruction list to design a bidirectional traffic light control logic? Assume both North-South and East-West directions have green, yellow, and red light cycles, and there is a 2-second blinking warning before the green light ends.	LD X000 // Start button OR M0 ANI X001 // Stop button OUT M0 // System start flag LD M0 ANI T7 // Ensure not yet reached final timer OUT T0 K170 // T0 = 17.0 sec ANI T0 OUT M1 // M1 = North-South green phase LD T0 OUT T1 K20 // T1 = 2 sec ANI T1 OUT M2 // M2 = North-South green blinking phase LD T1 OUT T2 K50 // T2 = 5.0 sec ANI T2 OUT M3 // M3 = North-South yellow phase LD T2 OUT T3 K40 // T3 = …	[Part One] - Mitsubishi FX3U/FX3UC IL Instruction List Code ```plaintext LD M0.0 ; Load the status of North-South traffic light AND M0.1 ; AND with the status of East-West traffic light MOV M0.2, R0.0 ; Move the result to M0.2 as the combined status LD M0.2 ; Load the combined traffic light status CJP M0.2, 0000, NS_R ; If combined status is 0000, jump to NS_R CJP M0.2, 0010, EW_R ; If combined s…	```il LD X000 // Start button OR M0 ANI X001 // Stop button OUT M0 // System start flag LD M0 ANI T7 // Ensure not yet reached final timer OUT T0 K150 // T0 = 15.0 sec ANI T0 OUT M1 // M1 = North-South green phase LD T0 OUT T1 K20 // T1 = 2 sec ANI T1 OUT M2 // M2 = North-South green blinking phase LD T1 OUT T2 K40 // T2 = 4.0 sec ANI T2 OUT M3 // M3 = North-South yellow phase LD T2 OUT T3 K40 //…	[40, 41, 42, 43, 44]	[1.0, 1.0, 1.0, 1.0, 1.0]	0.4012	0.9858	0.0044	0.92	0.13	0.9667	9.77	7.35
qwen2.5-coder:7b	46	How to use Mitsubishi FX-series PLC IL instruction list to design a bidirectional traffic light control logic? Assume both North-South and East-West directions have green, yellow, and red light cycles, and there is a 2-second blinking warning before the green light ends.	LD X000 // Start button OR M0 ANI X001 // Stop button OUT M0 // System start flag LD M0 ANI T7 // Ensure not yet reached final timer OUT T0 K240 // T0 = 24.0 sec ANI T0 OUT M1 // M1 = North-South green phase LD T0 OUT T1 K20 // T1 = 2 sec ANI T1 OUT M2 // M2 = North-South green blinking phase LD T1 OUT T2 K40 // T2 = 4.0 sec ANI T2 OUT M3 // M3 = North-South yellow phase LD T2 OUT T3 K20 // T3 = …	### Part One - Mitsubishi FX3U/FX3UC IL Instruction List Code Below is a sample IL program for a bidirectional traffic light control logic. The program assumes you have a PLC with FX3U or FX3UC series and appropriate output relays for the traffic lights. ```il // Define variables VAR NS_Green : BOOL; // North-South Green Light NS_Yellow : BOOL; // North-South Yellow Light NS_Red : BOOL; // North-…	```plaintext LD X000 // Start button OR M0 ANI X001 // Stop button OUT M0 // System start flag LD M0 ANI T7 // Ensure not yet reached final timer OUT T0 K180 // T0 = 18.0 sec ANI T0 OUT M1 // M1 = North-South green phase LD T0 OUT T1 K20 // T1 = 2 sec ANI T1 OUT M2 // M2 = North-South green blinking phase LD T1 OUT T2 K30 // T2 = 3.0 sec ANI T2 OUT M3 // M3 = North-South yellow phase LD T2 OUT T3…	[40, 41, 42, 43, 44]	[1.0, 1.0, 1.0, 1.0, 1.0]	0.4642	0.9788	0.0025	0.4501	0.1359	0.6361	9.83	10.99
qwen2.5-coder:7b	47	How to use Mitsubishi FX-series PLC IL instruction list to design a bidirectional traffic light control logic? Assume both North-South and East-West directions have green, yellow, and red light cycles, and there is a 2-second blinking warning before the green light ends.	LD X000 // Start button OR M0 ANI X001 // Stop button OUT M0 // System start flag LD M0 ANI T7 // Ensure not yet reached final timer OUT T0 K180 // T0 = 18.0 sec ANI T0 OUT M1 // M1 = North-South green phase LD T0 OUT T1 K20 // T1 = 2 sec ANI T1 OUT M2 // M2 = North-South green blinking phase LD T1 OUT T2 K40 // T2 = 4.0 sec ANI T2 OUT M3 // M3 = North-South yellow phase LD T2 OUT T3 K30 // T3 = …	### [Part One] - Mitsubishi FX3U/FX3UC IL Instruction List Code Below is an example of an IL program designed for a bidirectional traffic light control using a Mitsubishi FX3U/FX3UC PLC. This program assumes that the lights are controlled by digital outputs (Q0.0 to Q0.5) and that sensors or timers are used to control the transitions between light states. For simplicity, we'll use timers (T0 to T…	```plaintext LD X000 // Start button OR M0 ANI X001 // Stop button OUT M0 // System start flag LD M0 ANI T7 // Ensure not yet reached final timer OUT T0 K120 // T0 = 12.0 sec ANI T0 OUT M1 // M1 = North-South green phase LD T0 OUT T1 K20 // T1 = 2 sec ANI T1 OUT M2 // M2 = North-South green blinking phase LD T1 OUT T2 K40 // T2 = 4.0 sec ANI T2 OUT M3 // M3 = North-South yellow phase LD T2 OUT T3…	[40, 41, 42, 43, 44]	[1.0, 1.0, 1.0, 1.0, 1.0]	0.4862	0.9813	0.0008	0.4507	0.1676	0.6293	9.84	11.1
qwen2.5-coder:7b	48	How to use Mitsubishi FX-series PLC IL instruction list to design a bidirectional traffic light control logic? Assume both North-South and East-West directions have green, yellow, and red light cycles, and there is a 2-second blinking warning before the green light ends.	LD X000 // Start button OR M0 ANI X001 // Stop button OUT M0 // System start flag LD M0 ANI T7 // Ensure not yet reached final timer OUT T0 K60 // T0 = 6.0 sec ANI T0 OUT M1 // M1 = North-South green phase LD T0 OUT T1 K20 // T1 = 2 sec ANI T1 OUT M2 // M2 = North-South green blinking phase LD T1 OUT T2 K50 // T2 = 5.0 sec ANI T2 OUT M3 // M3 = North-South yellow phase LD T2 OUT T3 K40 // T3 = 4.…	### Part One: Mitsubishi FX3U/FX3UC IL Instruction List Code ```il LD T0 ; Load timer T0 into M SET Y0 ; Set output Y0 (North-South Green Light) AND M ; AND M with Y0 (This line will be part of the main cycle) OR M ; OR M with Y0 (This line will be part of the main cycle) SET T1 ; Set timer T1 (used for green light duration) NOP ; No operation (used to fill the cycle time) NOP ; No operation (use…	A: LD X000 // Start button OR M0 ANI X001 // Stop button OUT M0 // System start flag LD M0 ANI T7 // Ensure not yet reached final timer OUT T0 K150 // T0 = 15.0 sec ANI T0 OUT M1 // M1 = North-South green phase LD T0 OUT T1 K20 // T1 = 2 sec ANI T1 OUT M2 // M2 = North-South green blinking phase LD T1 OUT T2 K40 // T2 = 4.0 sec ANI T2 OUT M3 // M3 = North-South yellow phase LD T2 OUT T3 K40 // T3…	[40, 41, 42, 43, 44]	[1.0, 1.0, 1.0, 1.0, 1.0]	0.4771	0.9869	0.0009	0.9233	0.0252	0.9667	9.87	7.23
qwen2.5-coder:7b	49	How to use Mitsubishi FX-series PLC IL instruction list to design a bidirectional traffic light control logic? Assume both North-South and East-West directions have green, yellow, and red light cycles, and there is a 2-second blinking warning before the green light ends.	LD X000 // Start button OR M0 ANI X001 // Stop button OUT M0 // System start flag LD M0 ANI T7 // Ensure not yet reached final timer OUT T0 K130 // T0 = 13.0 sec ANI T0 OUT M1 // M1 = North-South green phase LD T0 OUT T1 K20 // T1 = 2 sec ANI T1 OUT M2 // M2 = North-South green blinking phase LD T1 OUT T2 K40 // T2 = 4.0 sec ANI T2 OUT M3 // M3 = North-South yellow phase LD T2 OUT T3 K50 // T3 = …	[Part One] - Mitsubishi FX3U/FX3UC IL Instruction List Code ```il // Define the I/O addresses for the traffic lights // North-South (NS) Green Light LD M0.0 // Load the status of the NS Green Light // North-South (NS) Yellow Light LD M0.1 // Load the status of the NS Yellow Light // North-South (NS) Red Light LD M0.2 // Load the status of the NS Red Light // East-West (EW) Green Light LD M0.3 // …	```plaintext LD X000 // Start button OR M0 ANI X001 // Stop button OUT M0 // System start flag LD M0 ANI T7 // Ensure not yet reached final timer OUT T0 K150 // T0 = 15.0 sec ANI T0 OUT M1 // M1 = North-South green phase LD T0 OUT T1 K20 // T1 = 2 sec ANI T1 OUT M2 // M2 = North-South green blinking phase LD T1 OUT T2 K40 // T2 = 4.0 sec ANI T2 OUT M3 // M3 = North-South yellow phase LD T2 OUT T3…	[40, 41, 42, 43, 44]	[1.0, 1.0, 1.0, 1.0, 1.0]	0.5497	0.9813	0.0051	0.4697	0.1317	0.65	9.79	11.03
qwen2.5-coder:7b	50	Please write a traffic light control program for a crossroad using Mitsubishi FX-series PLC IL instruction list. The system is started by X0 and stopped by X1. Both North-South and East-West directions have green lights (with blinking before end), yellow lights, and red lights, switching alternately in a periodic cycle.	LD X000 // Start button OR M0 ANI X001 // Stop button OUT M0 // System start flag // Stage 1: N-S Green LD M0 ANI T7 // Ensure final timer not reached OUT T0 K120 // T0 = 12.0 sec (N-S Green) ANI T0 OUT M1 // M1 = N-S Green Phase // N-S Green Blinking Before End LD T0 OUT T1 K20 // T1 = 2 sec (blinking time) ANI T1 OUT M2 // M2 = N-S Green Blinking Phase // Stage 2: N-S Yellow LD T1 OUT T2 K50 //…	### Part One: Mitsubishi FX3U/FX3UC IL Instruction List Code ```il // Define constants for the duration of each light state in milliseconds #DEFINE NS_GREEN 5000 #DEFINE EW_GREEN 5000 #DEFINE BLINK 500 #DEFINE YELLOW 2000 #DEFINE RED 1000 // Initialize variables VAR NS_Green_Counter : INT := 0; // Counter for North-South green light duration NS_Blink_Counter : INT := 0; // Counter for blinking be…	``` LD X000 // Start button OR M0 ANI X001 // Stop button OUT M0 // System start flag // Stage 1: N-S Green LD M0 ANI T7 // Ensure final timer not reached OUT T0 K120 // T0 = 12.0 sec (N-S Green) ANI T0 OUT M1 // M1 = N-S Green Phase // N-S Green Blinking Before End LD T0 OUT T1 K20 // T1 = 2 sec (blinking time) ANI T1 OUT M2 // M2 = N-S Green Blinking Phase // Stage 2: N-S Yellow LD T1 OUT T2 K3…	[51, 12, 52, 53, 54]	[1.0, 0.8274, 1.0, 1.0, 1.0]	0.5005	0.9945	0.0028	0.6061	0.1275	0.7624	9.77	11.12
qwen2.5-coder:7b	51	Please write a traffic light control program for a crossroad using Mitsubishi FX-series PLC IL instruction list. The system is started by X0 and stopped by X1. Both North-South and East-West directions have green lights (with blinking before end), yellow lights, and red lights, switching alternately in a periodic cycle.	LD X000 // Start button OR M0 ANI X001 // Stop button OUT M0 // System start flag // Stage 1: N-S Green LD M0 ANI T7 // Ensure final timer not reached OUT T0 K210 // T0 = 21.0 sec (N-S Green) ANI T0 OUT M1 // M1 = N-S Green Phase // N-S Green Blinking Before End LD T0 OUT T1 K20 // T1 = 2 sec (blinking time) ANI T1 OUT M2 // M2 = N-S Green Blinking Phase // Stage 2: N-S Yellow LD T1 OUT T2 K30 //…	[Part One] - Mitsubishi FX3U/FX3UC IL Instruction List Code ``` LD X0 ; Load the status of input X0 into the accumulator (start signal) OR X1 ; OR the status of input X1 into the accumulator (stop signal) AND ; Perform AND operation. If either X0 or X1 is ON, the result is ON. LD A, 0 ; Clear the accumulator OUT Y0, A ; Output OFF to Y0 (stop signal) OUT Y1, A ; Output OFF to Y1 (stop signal) OUT…	Sure, here is a complete IL program for a traffic light control system using Mitsubishi FX-series PLC, with detailed comments: ```IL LD X000 // Start button OR M0 ANI X001 // Stop button OUT M0 // System start flag // Stage 1: N-S Green LD M0 ANI T7 // Ensure final timer not reached OUT T0 K120 // T0 = 12.0 sec (N-S Green) ANI T0 OUT M1 // M1 = N-S Green Phase // N-S Green Blinking Before End LD …	[50, 12, 52, 53, 54]	[1.0, 0.8274, 1.0, 1.0, 1.0]	0.3986	0.6129	0.0007	0.5553	0.0677	0.7239	9.85	11.13
qwen2.5-coder:7b	52	Please write a traffic light control program for a crossroad using Mitsubishi FX-series PLC IL instruction list. The system is started by X0 and stopped by X1. Both North-South and East-West directions have green lights (with blinking before end), yellow lights, and red lights, switching alternately in a periodic cycle.	LD X000 // Start button OR M0 ANI X001 // Stop button OUT M0 // System start flag // Stage 1: N-S Green LD M0 ANI T7 // Ensure final timer not reached OUT T0 K140 // T0 = 14.0 sec (N-S Green) ANI T0 OUT M1 // M1 = N-S Green Phase // N-S Green Blinking Before End LD T0 OUT T1 K20 // T1 = 2 sec (blinking time) ANI T1 OUT M2 // M2 = N-S Green Blinking Phase // Stage 2: N-S Yellow LD T1 OUT T2 K50 //…	[Part One] - Mitsubishi FX3U/FX3UC IL Instruction List Code ``` ; Define Variables LD X0 ; Load input X0 into accumulator AND Y0 ; AND with Y0 to check if system is started JZ END ; If system is not started, jump to END LD Y1 ; Load output Y1 into accumulator (North-South Green Light) OUT Y1 ; Output to Y1 LD X1 ; Load input X1 into accumulator AND Y1 ; AND with Y1 to check if system is stopped J…	Sure, I can help you with that. Below is the complete IL program for a traffic light control system for a crossroad using Mitsubishi FX-series PLC IL instruction list. The system is started by X0 and stopped by X1. Both North-South (N-S) and East-West (E-W) directions have green lights (with blinking before end), yellow lights, and red lights, switching alternately in a periodic cycle. ```plainte…	[50, 12, 51, 53, 54]	[1.0, 0.8274, 1.0, 1.0, 1.0]	0.472	0.6183	0.0032	0.5726	0.1117	0.7231	9.88	11.2
qwen2.5-coder:7b	53	Please write a traffic light control program for a crossroad using Mitsubishi FX-series PLC IL instruction list. The system is started by X0 and stopped by X1. Both North-South and East-West directions have green lights (with blinking before end), yellow lights, and red lights, switching alternately in a periodic cycle.	LD X000 // Start button OR M0 ANI X001 // Stop button OUT M0 // System start flag // Stage 1: N-S Green LD M0 ANI T7 // Ensure final timer not reached OUT T0 K180 // T0 = 18.0 sec (N-S Green) ANI T0 OUT M1 // M1 = N-S Green Phase // N-S Green Blinking Before End LD T0 OUT T1 K20 // T1 = 2 sec (blinking time) ANI T1 OUT M2 // M2 = N-S Green Blinking Phase // Stage 2: N-S Yellow LD T1 OUT T2 K40 //…	[Part One] - Mitsubishi FX3U/FX3UC IL Instruction List Code ```plaintext ; Define the program name and start with a label ; Program Name: TrafficLightControl ; Start of the program ORG 0000H ; Define bit variables for outputs LD I0.0, Q0.0 ; Load bit I0.0 to output Q0.0 (North-South Green) LD I0.1, Q0.1 ; Load bit I0.1 to output Q0.1 (North-South Yellow) LD I0.2, Q0.2 ; Load bit I0.2 to output Q0…	// Start button LD X000 // Load the state of the start button OR M0 // OR it with the existing system start flag in M0 ANI X001 // AND it with the state of the stop button OUT M0 // Output the result to the system start flag // Stage 1: N-S Green LD M0 ANI T7 // Ensure final timer not reached OUT T0 K180 // T0 = 18.0 sec (N-S Green) ANI T0 OUT M1 // M1 = N-S Green Phase // N-S Green Blinking Befo…	[50, 12, 51, 52, 54]	[1.0, 0.8274, 1.0, 1.0, 1.0]	0.3804	0.94	0.0018	0.8423	0.1119	0.9335	9.84	8.47
qwen2.5-coder:7b	54	Please write a traffic light control program for a crossroad using Mitsubishi FX-series PLC IL instruction list. The system is started by X0 and stopped by X1. Both North-South and East-West directions have green lights (with blinking before end), yellow lights, and red lights, switching alternately in a periodic cycle.	LD X000 // Start button OR M0 ANI X001 // Stop button OUT M0 // System start flag // Stage 1: N-S Green LD M0 ANI T7 // Ensure final timer not reached OUT T0 K50 // T0 = 5.0 sec (N-S Green) ANI T0 OUT M1 // M1 = N-S Green Phase // N-S Green Blinking Before End LD T0 OUT T1 K20 // T1 = 2 sec (blinking time) ANI T1 OUT M2 // M2 = N-S Green Blinking Phase // Stage 2: N-S Yellow LD T1 OUT T2 K30 // T…	[Part One] - Mitsubishi FX3U/FX3UC IL Instruction List Code ``` LD X0 ; Load bit from X0 into the accumulator AND M0 ; AND the accumulator with M0 (start button) OR M1 ; OR the accumulator with M1 (stop button) LD M2 ; Load bit from M2 into the accumulator AND M3 ; AND the accumulator with M3 (cycle status) OR M4 ; OR the accumulator with M4 (emergency stop) LD M5 ; Load bit from M5 into the accu…	```IL LD X000 // Start button OR M0 ANI X001 // Stop button OUT M0 // System start flag // Stage 1: N-S Green LD M0 ANI T7 // Ensure final timer not reached OUT T0 K240 // T0 = 24.0 sec (N-S Green) ANI T0 OUT M1 // M1 = N-S Green Phase // N-S Green Blinking Before End LD T0 OUT T1 K20 // T1 = 2 sec (blinking time) ANI T1 OUT M2 // M2 = N-S Green Blinking Phase // Stage 2: N-S Yellow LD T1 OUT T2 …	[50, 12, 51, 52, 53]	[1.0, 0.8274, 1.0, 1.0, 1.0]	0.406	0.9814	0.0019	0.5803	0.0923	0.7385	9.82	11.14
qwen2.5-coder:7b	55	Please write a traffic light control program for a crossroad using Mitsubishi FX-series PLC IL instruction list. The system is started by X0 and stopped by X1. Both North-South and East-West directions have green lights (with blinking before end), yellow lights, and red lights, switching alternately in a periodic cycle.	LD X000 // Start button OR M0 ANI X001 // Stop button OUT M0 // System start flag // Stage 1: N-S Green LD M0 ANI T7 // Ensure final timer not reached OUT T0 K200 // T0 = 20.0 sec (N-S Green) ANI T0 OUT M1 // M1 = N-S Green Phase // N-S Green Blinking Before End LD T0 OUT T1 K20 // T1 = 2 sec (blinking time) ANI T1 OUT M2 // M2 = N-S Green Blinking Phase // Stage 2: N-S Yellow LD T1 OUT T2 K40 //…	[Part One] - Mitsubishi FX3U/FX3UC IL Instruction List Code ```il // Mitsubishi FX3U/FX3UC IL Program for Traffic Light Control // Initialization LD X0 // Load the start input into M8000 for initialization OR X1 // OR with the stop input to clear M8000 on stop OUT M8000 // Store the result in the internal relay M8000 LD M8000 // Load the initialization flag AND M8000 // AND with itself to ensure …	```plaintext LD X000 // Start button OR M0 ANI X001 // Stop button OUT M0 // System start flag // Stage 1: N-S Green LD M0 ANI T7 // Ensure final timer not reached OUT T0 K160 // T0 = 16.0 sec (N-S Green) ANI T0 OUT M1 // M1 = N-S Green Phase // N-S Green Blinking Before End LD T0 OUT T1 K20 // T1 = 2 sec (blinking time) ANI T1 OUT M2 // M2 = N-S Green Blinking Phase // Stage 2: N-S Yellow LD T1 …	[50, 12, 51, 52, 53]	[1.0, 0.8274, 1.0, 1.0, 1.0]	0.4651	0.9817	0.0025	0.5851	0.133	0.7409	9.85	11.23
qwen2.5-coder:7b	56	Please write a traffic light control program for a crossroad using Mitsubishi FX-series PLC IL instruction list. The system is started by X0 and stopped by X1. Both North-South and East-West directions have green lights (with blinking before end), yellow lights, and red lights, switching alternately in a periodic cycle.	LD X000 // Start button OR M0 ANI X001 // Stop button OUT M0 // System start flag // Stage 1: N-S Green LD M0 ANI T7 // Ensure final timer not reached OUT T0 K200 // T0 = 20.0 sec (N-S Green) ANI T0 OUT M1 // M1 = N-S Green Phase // N-S Green Blinking Before End LD T0 OUT T1 K20 // T1 = 2 sec (blinking time) ANI T1 OUT M2 // M2 = N-S Green Blinking Phase // Stage 2: N-S Yellow LD T1 OUT T2 K30 //…	Part One - Mitsubishi FX3U/FX3UC IL Instruction List Code ```plaintext LD X0 ; Load the start button status into the accumulator (A) OR X1 ; Perform OR with the stop button status (A = A OR X1) NOP ; No operation to ensure X1 is checked before proceeding LD A ; Load the accumulator (A) back into the output Q0.0 (North-South Green Light) OUT Q0.0 ; Output the value of A to Q0.0 LD A ; Load the acc…	```plaintext LD X000 // Start button OR M0 ANI X001 // Stop button OUT M0 // System start flag // Stage 1: N-S Green LD M0 ANI T7 // Ensure final timer not reached OUT T0 K160 // T0 = 16.0 sec (N-S Green) ANI T0 OUT M1 // M1 = N-S Green Phase // N-S Green Blinking Before End LD T0 OUT T1 K20 // T1 = 2 sec (blinking time) ANI T1 OUT M2 // M2 = N-S Green Blinking Phase // Stage 2: N-S Yellow LD T1 …	[50, 12, 51, 52, 53]	[1.0, 0.8274, 1.0, 1.0, 1.0]	0.5097	0.9822	0.0024	0.5606	0.1192	0.7189	9.87	11.15
qwen2.5-coder:7b	57	Please write a traffic light control program for a crossroad using Mitsubishi FX-series PLC IL instruction list. The system is started by X0 and stopped by X1. Both North-South and East-West directions have green lights (with blinking before end), yellow lights, and red lights, switching alternately in a periodic cycle.	LD X000 // Start button OR M0 ANI X001 // Stop button OUT M0 // System start flag // Stage 1: N-S Green LD M0 ANI T7 // Ensure final timer not reached OUT T0 K250 // T0 = 25.0 sec (N-S Green) ANI T0 OUT M1 // M1 = N-S Green Phase // N-S Green Blinking Before End LD T0 OUT T1 K20 // T1 = 2 sec (blinking time) ANI T1 OUT M2 // M2 = N-S Green Blinking Phase // Stage 2: N-S Yellow LD T1 OUT T2 K40 //…	[Part One] - Mitsubishi FX3U/FX3UC IL Instruction List Code ```il ; Define Variables LD X0 ; Load X0 (Start Button) AND I0.0 ; Check if start button is pressed OUT Q0.0 ; Turn ON Q0.0 (Start Flag) LD X1 ; Load X1 (Stop Button) AND I0.1 ; Check if stop button is pressed OUT Q0.1 ; Turn ON Q0.1 (Stop Flag) ; Main Logic Loop LD Q0.0 ; Load Q0.0 (Start Flag) AND NOT Q0.1 ; Check if not stopped JMP L0…	```plaintext LD X000 // Start button OR M0 ANI X001 // Stop button OUT M0 // System start flag // Stage 1: N-S Green LD M0 ANI T7 // Ensure final timer not reached OUT T0 K150 // T0 = 15.0 sec (N-S Green) ANI T0 OUT M1 // M1 = N-S Green Phase // N-S Green Blinking Before End LD T0 OUT T1 K20 // T1 = 2 sec (blinking time) ANI T1 OUT M2 // M2 = N-S Green Blinking Phase // Stage 2: N-S Yellow LD T1 …	[50, 12, 51, 52, 53]	[1.0, 0.8274, 1.0, 1.0, 1.0]	0.5518	0.9761	0.0024	0.5606	0.1196	0.7256	9.87	10.87
qwen2.5-coder:7b	58	Please write a traffic light control program for a crossroad using Mitsubishi FX-series PLC IL instruction list. The system is started by X0 and stopped by X1. Both North-South and East-West directions have green lights (with blinking before end), yellow lights, and red lights, switching alternately in a periodic cycle.	LD X000 // Start button OR M0 ANI X001 // Stop button OUT M0 // System start flag // Stage 1: N-S Green LD M0 ANI T7 // Ensure final timer not reached OUT T0 K120 // T0 = 12.0 sec (N-S Green) ANI T0 OUT M1 // M1 = N-S Green Phase // N-S Green Blinking Before End LD T0 OUT T1 K20 // T1 = 2 sec (blinking time) ANI T1 OUT M2 // M2 = N-S Green Blinking Phase // Stage 2: N-S Yellow LD T1 OUT T2 K50 //…	[Part One] - Mitsubishi FX3U/FX3UC IL Instruction List Code ```IL LD X0 ; Load X0 into accumulator AND 1 ; AND accumulator with 1 (to check if X0 is ON) BRN START ; Branch to START if accumulator is 0 (X0 is OFF, system stopped) LD X1 ; Load X1 into accumulator AND 1 ; AND accumulator with 1 (to check if X1 is ON) BRN STOP ; Branch to STOP if accumulator is 1 (X1 is ON, system stopped) START: LD …	```plaintext LD X000 // Start button OR M0 ANI X001 // Stop button OUT M0 // System start flag // Stage 1: N-S Green LD M0 ANI T7 // Ensure final timer not reached OUT T0 K150 // T0 = 15.0 sec (N-S Green) ANI T0 OUT M1 // M1 = N-S Green Phase // N-S Green Blinking Before End LD T0 OUT T1 K20 // T1 = 2 sec (blinking time) ANI T1 OUT M2 // M2 = N-S Green Blinking Phase // Stage 2: N-S Yellow LD T1 …	[50, 12, 51, 52, 53]	[1.0, 0.8274, 1.0, 1.0, 1.0]	0.4804	0.9774	0.0006	0.9056	0.15	0.9615	9.88	8.18
qwen2.5-coder:7b	59	Please write a traffic light control program for a crossroad using Mitsubishi FX-series PLC IL instruction list. The system is started by X0 and stopped by X1. Both North-South and East-West directions have green lights (with blinking before end), yellow lights, and red lights, switching alternately in a periodic cycle.	LD X000 // Start button OR M0 ANI X001 // Stop button OUT M0 // System start flag // Stage 1: N-S Green LD M0 ANI T7 // Ensure final timer not reached OUT T0 K180 // T0 = 18.0 sec (N-S Green) ANI T0 OUT M1 // M1 = N-S Green Phase // N-S Green Blinking Before End LD T0 OUT T1 K20 // T1 = 2 sec (blinking time) ANI T1 OUT M2 // M2 = N-S Green Blinking Phase // Stage 2: N-S Yellow LD T1 OUT T2 K30 //…	[Part One] - Mitsubishi FX3U/FX3UC IL Instruction List Code ```il LD X0 ; Load the status of the start button (X0) OR X1 ; OR with the status of the stop button (X1) LD I0.0 ; Load the status of the North-South green light (I0.0) OR I0.1 ; OR with the status of the East-West green light (I0.1) LD I0.2 ; Load the status of the North-South yellow light (I0.2) OR I0.3 ; OR with the status of the Eas…	```il LD X000 // Start button OR M0 ANI X001 // Stop button OUT M0 // System start flag // Stage 1: N-S Green LD M0 ANI T7 // Ensure final timer not reached OUT T0 K160 // T0 = 16.0 sec (N-S Green) ANI T0 OUT M1 // M1 = N-S Green Phase // N-S Green Blinking Before End LD T0 OUT T1 K20 // T1 = 2 sec (blinking time) ANI T1 OUT M2 // M2 = N-S Green Blinking Phase // Stage 2: N-S Yellow LD T1 OUT T2 …	[50, 12, 51, 52, 53]	[1.0, 0.8274, 1.0, 1.0, 1.0]	0.529	0.9811	0.0008	0.538	0.1247	0.7083	9.84	11.2
qwen2.5-coder:7b	60	How to write a self-holding start-stop program in Mitsubishi FX-series PLC IL instruction list?	Input: X0 (Start), X1 (Stop) Output: Y0 (Motor or Load) Internal Relay: M0 (Self-hold) Instruction List Code: LD X0 ; Press start button OR M0 OUT M0 ; Set M0 (self-hold) LD X1 ; Press stop button RST M0 ; Reset M0 (stop) LD M0 ; If M0 is ON OUT Y0 ; Relay Y0 energized (drives motor or load) END ; End of program	### Part One: Mitsubishi FX3U/FX3UC IL Instruction List Code ```il LD X0 ; Load the input X0 into accumulator (Acc). OR X1 ; Perform OR operation with input X1 and the accumulator. OUT Y0 ; Output the result to output Y0. LD Y0 ; Load the output Y0 into accumulator (Acc). OR Y1 ; Perform OR operation with input Y1 and the accumulator. OUT Y2 ; Output the result to output Y2. END ; End of the prog…	Answer: Input: X0 (Start Button), X1 (Stop Button) Output: Y0 (Motor Output) Internal Relay: M0 (Motor Hold Relay) Instruction List Code: LD X0 ; Start button pressed SET M0 ; Set motor hold relay LD X1 ; Stop button pressed RST M0 ; Reset motor hold relay LD M0 ; If motor hold relay is set OUT Y0 ; Motor output END ; End of program	[63, 66, 61, 69, 68]	[0.7928, 0.7585, 0.7029, 0.7862, 0.7067]	0.4612	0.9176	0.0143	0.2882	0.106	0.6723	6.88	3.33
qwen2.5-coder:7b	61	How to write a forward-reverse motor control program with interlock protection using Mitsubishi FX-series PLC IL instruction list?	Input: X0 (Forward), X1 (Reverse), X2 (Common Stop) Output: Y0 (Forward), Y1 (Reverse) Internal Relays: M0 (Forward self-hold), M1 (Reverse self-hold) Instruction List Code: LD X0 ; Press forward button ANI Y1 ; Interlocked with reverse output OUT M0 ; Set forward self-hold LD X1 ; Press reverse button ANI Y0 ; Interlocked with forward output OUT M1 ; Set reverse self-hold LD M0 ; If forward self…	### Part One: Mitsubishi FX3U/FX3UC IL Instruction List Code ```il LD X0 ; Load the status of input X0 (Forward Button) into the accumulator. AND Y0 ; AND the accumulator with output Y0 (Forward Relay). LD X1 ; Load the status of input X1 (Reverse Button) into the accumulator. AND Y1 ; AND the accumulator with output Y1 (Reverse Relay). OR ; Perform OR operation between the results of the AND ope…	**Answer:** **Input:** - X0 (Start) - X1 (Reverse) - X2 (Stop) **Output:** - Y0 (Motor Forward) - Y1 (Motor Reverse) **Internal Relays:** - M0 (Motor Forward Hold) - M1 (Motor Reverse Hold) - M2 (Stop Relay) **Instruction List Code:** ```il LD X0 ; Start button pressed ANI M1 ; Reverse not held OUT M0 ; Hold Motor Forward LD X1 ; Reverse button pressed ANI M0 ; Forward not held OUT M1 ; Hold Moto…	[65, 60, 30, 62, 69]	[0.8341, 0.7029, 0.6533, 0.6816, 0.6885]	0.7478	0.8942	0.0159	0.0727	0.1169	0.2909	7.83	7.78
qwen2.5-coder:7b	62	How to write an On-Delay program using Mitsubishi FX-series PLC IL instruction list?	Input: X0 (Start) Output: Y0 (Indicator or Load) Timer: T0 = 5 seconds (K50) Instruction List Code: LD X0 ; Press start button OUT T0 K50 ; Start timer T0, 5 seconds LD T0 ; When T0 times out OUT Y0 ; Output Y0 END ; End of program	[Part One] - Mitsubishi FX3U/FX3UC IL Instruction List Code ```il LD X0 ; Load the status of input X0 into the accumulator LD X1 ; Load the status of input X1 into the accumulator AND ; Perform a logical AND operation between the values in the accumulator LD T0 ; Load the timer value T0 into the accumulator LD T1 ; Load the timer value T1 into the accumulator OR ; Perform a logical OR operation b…	Input: X0 (Button) Output: Y0 (Indicator) Timer: T0 = 5 seconds (K50) Instruction List Code: LD X0 ; Button is pressed OUT T0 K50 ; Start 5-second timer LD T0 ; When timer expires OUT Y0 ; Turn on indicator END ; End of program **Program Logic Explanation**: 1. The program begins by monitoring the state of input `X0`, which is expected to be a button. 2. When the button is pressed (`X0` is true),…	[63, 70, 76, 61, 74]	[0.9763, 0.8223, 0.8457, 0.6816, 0.7317]	0.5312	0.8204	0.0144	0.1663	0.0995	0.3523	6.19	4.21
qwen2.5-coder:7b	63	How to write an Off-Delay program using Mitsubishi FX-series PLC IL instruction list?	Input: X0 (Button) Output: Y0 (Indicator) Timer: T0 = 5 seconds (K50) Internal Relay: M0 (Hold the light ON) Instruction List Code: LD X0 ; Button is pressed OUT M0 ; Set M0 LD /X0 ; Button released (X0 negated) OUT T0 K50 ; Start 5-second timer LD T0 ; When timer expires RST M0 ; Turn off holding LD M0 ; As long as M0 is ON OUT Y0 ; Keep light ON END ; End of program	[Part One] - Mitsubishi FX3U/FX3UC IL Instruction List Code ``` LD X0 ; Load the status of input X0 into the accumulator LD X1 ; Load the status of input X1 into the accumulator OR ; Perform OR operation on the accumulator with the status of X1 LD Y0 ; Load the status of output Y0 into the accumulator AND ; Perform AND operation on the accumulator with the status of Y0 LD T100 ; Load the current …	**[Part One] - Mitsubishi FX3U/FX3UC IL Instruction List Code** ```plaintext LD X0 ; Press start button OUT T0 K50 ; Start timer T0, 5 seconds LD T0 ; When T0 times out RST Y0 ; Reset Y0 END ; End of program ``` **[Part Two] - Program Logic Explanation** 1. **Initialization**: The program starts by monitoring the state of input `X0`. This input is expected to be a button that, when pressed, indic…	[62, 60, 71, 65, 78]	[0.9763, 0.7928, 0.8249, 0.7092, 0.6971]	0.3992	0.6718	0.0026	0.0616	0.0407	0.1845	10.37	5.04
qwen2.5-coder:7b	64	How to write a blinking light control (alternating timer) using Mitsubishi FX-series PLC IL instruction list?	Input: None Output: Y0 (Blinking Light) Timers: T0, T1 (Alternating timing) Internal Relay: M0 (Blink control) Instruction List Code: LD M8000 ; Always ON when PLC powered OUT T0 K50 ; Start T0, 5 seconds LD T0 ; When T0 completes OUT T1 K50 ; Start T1, 5 seconds LD T1 ; When T1 completes RST T0 ; Restart T0 LD T0 ; While T0 is timing OUT M0 ; M0 represents blinking LD M0 ; If M0 is ON OUT Y0 ; L…	### Part One: Mitsubishi FX3U/FX3UC IL Instruction List Code ```il ; Mitsubishi FX3U/FX3UC IL Code for Blinking Light Control ; Define constants LD I0.0 ; Load bit I0.0 into R0 (Input from Pushbutton or switch) AND R0, 1 ; AND R0 with 1 to ensure it is a binary value (0 or 1) MOV R1, R0 ; Move the value of R0 to R1 LD R2, 0 ; Load 0 into R2 (Counter) MOV R3, 500 ; Load 500 into R3 (Delay for 500m…	**Instruction List Code:** ```plaintext LD M8000 ; Always ON when PLC is powered OUT T0 K50 ; Start T0, 5 seconds LD T0 ; When T0 ends OUT T1 K50 ; Start T1, 5 seconds LD T1 ; When T1 ends RST T0 ; Reset T0 LD T0 ; While T0 is active OUT M0 ; Set M0 LD M0 ; If M0 is ON OUT Y0 ; Blink light ON LD /M0 ; If M0 is OFF OUT Y0 ; Blink light OFF END ; End of program ``` **Program Logic Explanation:** 1.…	[72, 62, 71, 40, 79]	[0.9354, 0.7692, 0.8239, 0.7439, 0.7464]	0.4939	0.8138	0.0014	0.1613	0.0465	0.3065	10.06	6.75
qwen2.5-coder:7b	65	How to write a two-motor interlock control (cannot run simultaneously) using Mitsubishi FX-series PLC IL instruction list?	Input: X0 (Motor 1 Start), X1 (Motor 2 Start), X2 (Common Stop) Output: Y0 (Motor 1), Y1 (Motor 2) Internal Relays: M0 (Motor 1 hold), M1 (Motor 2 hold) Instruction List Code: LD X0 ; Start Motor 1 ANI Y1 ; Motor 2 not running OUT M0 ; Hold Motor 1 LD X1 ; Start Motor 2 ANI Y0 ; Motor 1 not running OUT M1 ; Hold Motor 2 LD M0 ; Motor 1 held OR Y0 ; Or already running ANI X2 ; Stop not pressed OUT…	[Part One] - Mitsubishi FX3U/FX3UC IL Instruction List Code ```plaintext LD M0.0 ; Load bit M0.0 into the accumulator AND M0.1 ; AND with bit M0.1 (second motor start button) AND NOT M0.0 ; AND with the inverse of bit M0.0 (first motor running) AND NOT M0.1 ; AND with the inverse of bit M0.1 (second motor running) OUT M0.0 ; Output the result to M0.0 (first motor interlock) OUT M0.1 ; Output the …	Certainly! Below is an example of an IL program that controls two motors (Y0 and Y1) with interlock protection using Mitsubishi FX-series PLC. The program ensures that both motors cannot run simultaneously. ### Instruction List Code: ```il LD X0 ; Press start button for motor 1 ANI Y1 ; Interlocked with motor 2 output OUT M0 ; Set motor 1 self-hold LD X1 ; Press start button for motor 2 ANI Y0 ; …	[61, 72, 69, 30, 62]	[0.8341, 0.6779, 0.7216, 0.6517, 0.6948]	0.6238	0.6468	0.0015	0.0895	0.1183	0.2774	7.23	7.61
qwen2.5-coder:7b	66	How to write an emergency stop (E-Stop) function using Mitsubishi FX-series PLC IL instruction list?	Input: X0 (Normal Start), X1 (Emergency Stop) Output: Y0 (Motor) Internal Relay: M0 (Hold) Instruction List Code: LD X0 ; Normal start SET M0 ; Set hold LD X1 ; Emergency stop RST M0 ; Immediately reset LD M0 ; If M0 is still ON OUT Y0 ; Motor runs END ; End of program	### Part One: Mitsubishi FX3U/FX3UC IL Instruction List Code ```plaintext ; Program Name: Emergency Stop Function ; Description: This program implements an emergency stop functionality on a Mitsubishi FX3U or FX3UC PLC. ; Author: Qwen ; Initialize the PLC LD M8000 ; Initialize the PLC OUT Y0 ; Initialize the output Y0 to off OUT Y1 ; Initialize the output Y1 to off ; Main Loop LD M8000 ; Main loo…	### Answer to Question: How to write an emergency stop (E-Stop) function using Mitsubishi FX-series PLC IL instruction list? #### Instruction List Code: ```il LD M8000 ; Load the Run bit (M8000) indicating that the PLC is in RUN mode AND X1 ; AND with the emergency stop button (X1) OUT Y10 ; Output to Y10 (Emergency stop output) END ; End of program ``` #### Explanation: - `LD M8000`: Load the Ru…	[60, 193, 41, 76, 65]	[0.7585, 0.6315, 0.6115, 0.6297, 0.6367]	0.6502	0.6718	0.0044	0.0277	0.0644	0.1399	8.16	4.92
qwen2.5-coder:7b	67	How to write a Toggle switch (single-button ON/OFF) using Mitsubishi FX-series PLC IL instruction list?	Input: X0 (Button) Output: Y0 (Light) Internal Relays: M0 (Rising Edge), M1 (State Hold) Instruction List Code: LD X0 ; Monitor X0 PLS M0 ; Rising edge trigger LD M0 ; If rising edge INV M1 ; Invert M1 OUT M1 ; Update state LD M1 ; If M1 is ON OUT Y0 ; Light ON END ; End of program	Sure, I'll provide you with a complete IL program for a Toggle switch using a Mitsubishi FX3U or FX3UC PLC, along with a detailed explanation of the program logic. ### Part One: Mitsubishi FX3U/FX3UC IL Instruction List Code ```il ; Define the input and output addresses LD I0.0 ; Load the state of input I0.0 (Toggle Switch) AND I0.1 ; AND with the state of input I0.1 (Reset Button) OUT Q0.0 ; If …	### Toggle Switch (Single-Button ON/OFF) using Mitsubishi FX-series PLC IL Instruction List **Input:** X0 (Button) **Output:** Y0 (LED or Relay) **Internal Relay:** M0 (Toggle Control) **Instruction List Code:** ```il LD X0 ; Press button OUT M0 ; Set M0 (Toggle control) LD M0 ; If M0 is ON OUT Y0 ; Output ON LD Y0 ; If Y0 is ON RST M0 ; Reset M0 (Toggle OFF) END ; End of program ``` ### Program …	[64, 60, 30, 65, 73]	[0.7065, 0.6415, 0.6304, 0.6354, 0.6498]	0.489	0.6814	0.0015	0.0606	0.045	0.2088	10.05	5.32
qwen2.5-coder:7b	68	How to write a counter control program to perform an action after counting using Mitsubishi FX-series PLC IL instruction list?	Input: X0 (Product Sensor) Output: Y0 (Output when target count is reached) Counter: C0 (K10) Instruction List Code: LD X0 ; Product detected OUT C0 K10 ; Count up to 10 LD C0 ; When count = 10 OUT Y0 ; Trigger output RST C0 ; Reset counter END ; End of program	### Part One: Mitsubishi FX3U/FX3UC IL Instruction List Code ```il LD M8000 ; Load the initial value of the counter (M8000 is the start of the counter memory) MOV CTR ; Move the counter value to the counter register (CTR) DEC CTR ; Decrement the counter BRZ COUNTER_ZERO ; Branch to COUNTER_ZERO if CTR is zero NOP ; No operation (wait for next cycle) JR START ; Jump back to the start of the progra…	**Part One - Mitsubishi FX3U/FX3UC IL Instruction List Code** ```il LD X0 ; Load input X0 (Start Button) OUT M0 ; Output to internal relay M0 (Set self-hold) LD X1 ; Load input X1 (Stop Button) RST M0 ; Reset internal relay M0 (Stop) LD M0 ; Load internal relay M0 OUT Y0 ; Output to relay Y0 (Motor or Load) END ; End of program ``` **Part Two - Program Logic Explanation** 1. **Load Input X0 (Star…	[78, 60, 79, 77, 76]	[0.8042, 0.7067, 0.7846, 0.7482, 0.7309]	0.5118	0.4459	0.0036	0.0227	0.0585	0.0845	7.03	6.26
qwen2.5-coder:7b	69	How to write a 'simple 2-step sequence' control program using Mitsubishi FX-series PLC IL instruction list?	Input: X0 (Start), X1 (Step Toggle) Output: Y0 (Step 1), Y1 (Step 2) Internal Relays: M0 (Step 1), M1 (Step 2) Instruction List Code: LD X0 ; Press start SET M0 ; Enter Step 1 LD M0 ; Step 1 active OUT Y0 ; Output Step 1 LD X1 ; Toggle RST M0 ; Exit Step 1 SET M1 ; Enter Step 2 LD M1 ; Step 2 active OUT Y1 ; Output Step 2 LD X1 ; Toggle again RST M1 ; Exit Step 2 SET M0 ; Return to Step 1 END ; E…	### Part One: Mitsubishi FX3U/FX3UC IL Instruction List Code Below is a simple 2-step sequence control program using Mitsubishi FX3U/FX3UC PLC's IL (Instruction List) programming language. This program will control a motor to move through two predefined steps. ```il LD R0 ; Load the value from Register R0 into the accumulator (Acc) AND T0 ; Perform a logical AND operation between Acc and Timer T0…	### Part One - Mitsubishi FX3U/FX3UC IL Instruction List Code ```il LD X0 ; Press start SET M0 ; Enter stage 1 LD M0 ; If in stage 1 OUT Y0 ; Output Y0 OUT T0 K50 ; Set timer 5 seconds LD T0 ; When time up RST M0 ; End stage 1 SET M1 ; Enter stage 2 LD M1 ; If in stage 2 OUT Y1 ; Output Y1 OUT T1 K30 ; Set timer 3 seconds LD T1 ; When time up RST M1 ; End stage 2 END ; End of program ``` ### Part…	[74, 60, 68, 64, 65]	[0.7899, 0.7862, 0.7446, 0.7389, 0.7216]	0.5291	0.6772	0.0268	0.0792	0.0917	0.2118	8.36	7.12
qwen2.5-coder:7b	70	How to use Mitsubishi FX-series PLC IL instruction list to control delayed light startup with a timer (On-Delay)?	Input: X0 = Start Button Output: Y0 = Light Timer: T0 = 5 seconds (K50) Instruction List Code: LD X0 ; When the start button is pressed OUT T0 K50 ; Start timer T0 for 5 seconds LD T0 ; When T0 times out OUT Y0 ; Turn on light END ; End of program	[Part One] - Mitsubishi FX3U/FX3UC IL Instruction List Code ``` LD M8000 ; Load the power-on reset flag AND M8001 ; AND with the stop signal (M8001) to ensure the system is not stopped LD T3000 ; Load Timer T3000 OUT Y0 ; Turn ON the output (Y0) when timer T3000 is ON LD T3000 ; Load Timer T3000 again RST T3000 ; Reset Timer T3000 LD M8001 ; Load the stop signal (M8001) OR T3000 ; OR with Timer T…	**Answer:** **Input:** X0 = Button **Output:** Y0 = Light **Timer:** T0 = 3 seconds (K30) **Internal Relay:** M0 = Light Hold **Instruction List Code:** ```il LD X0 ; Press the button (X0 is active) OUT M0 ; Set M0 to hold the light LD M0 ; If M0 is still ON OUT T0 K30 ; Start timer T0 for 3 seconds (K30 means 30 x 100ms) LD T0 ; When T0 times out OUT Y0 ; Output Y0, turning the light ON END ; En…	[71, 62, 72, 73, 18]	[0.9581, 0.8223, 0.8093, 0.7942, 0.7164]	0.5308	0.736	0.0123	0.08	0.0687	0.2639	8.59	5.92
qwen2.5-coder:7b	71	How to use Mitsubishi FX-series PLC IL instruction list to control delayed light off with a timer (Off-Delay)?	Input: X0 = Button Output: Y0 = Light Timer: T0 = 3 seconds (K30) Internal Relay: M0 = Light Hold Instruction List Code: LD X0 ; Press the button OUT M0 ; Set M0 LD /X0 ; Button released (X0 negated) OUT T0 K30 ; Delay 3 seconds LD T0 ; After 3 seconds RST M0 ; Cancel hold LD M0 ; If M0 is still ON OUT Y0 ; Keep light ON END ; End of program	**Part One: Mitsubishi FX3U/FX3UC IL Instruction List Code** ```il LD I0.0 ; Load input I0.0 into the accumulator (Acc) CMP Acc, 0 ; Compare the accumulator with 0 JP NZ, TimerReset ; If accumulator is not zero, jump to TimerReset ; This line ensures that the timer is reset only when I0.0 is active LD T100 ; Load timer T100 into the accumulator LAD T100, 1000 ; Set the timer T100 to a delay of 10…	### Mitsubishi FX-series PLC IL Instruction List Code Write the complete IL program with line-by-line English comments. ```il LD X0 ; When the start button is pressed OUT T0 K50 ; Start timer T0 for 5 seconds LD T0 ; When T0 times out RST Y0 ; Turn off light END ; End of program ``` ### Program Logic Explanation Provide a step-by-step description of the program's logic flow. 1. **Input and Timer …	[70, 79, 63, 75, 64]	[0.9581, 0.7308, 0.8249, 0.7841, 0.8239]	0.5365	0.686	0.0096	0.0519	0.0691	0.1638	7.6	4.47
qwen2.5-coder:7b	72	How to use Mitsubishi FX-series PLC IL instruction list to generate a blinking light using two alternating timers?	Input: None Output: Y0 = Blinking Light Timers: T0, T1 (Alternating) Internal Relay: M0 = Blink Control Instruction List Code: LD M8000 ; Always ON when PLC is powered OUT T0 K50 ; Start T0, 5 seconds LD T0 ; When T0 ends OUT T1 K50 ; Start T1, 5 seconds LD T1 ; When T1 ends RST T0 ; Reset T0 LD T0 ; While T0 is active OUT M0 ; Set M0 LD M0 ; If M0 is ON OUT Y0 ; Blink light ON END ; End of progr…	[Part One] - Mitsubishi FX3U/FX3UC IL Instruction List Code ``` LD I0.0 ; Load input bit I0.0 into the accumulator AND T0.0 ; AND the accumulator with Timer 0 bit T0.0 OUT Y0.0 ; Output the result to output bit Y0.0 AND T1.0 ; AND the accumulator with Timer 1 bit T1.0 OUT Y0.1 ; Output the result to output bit Y0.1 ``` [Part Two] - Program Logic Explanation The Mitsubishi FX-series PLC program us…	### Part One - Mitsubishi FX3U/FX3UC IL Instruction List Code ```il LD M8000 ; Always ON when PLC powered OUT T0 K10 ; Start T0, 10 seconds LD T0 ; When T0 completes OUT T1 K10 ; Start T1, 10 seconds LD T1 ; When T1 completes RST T0 ; Restart T0 LD T0 ; While T0 is timing OUT M0 ; M0 represents blinking LD M0 ; If M0 is ON OUT Y0 ; Light ON END ; End of program ``` ### Part Two - Program Logic Ex…	[64, 74, 70, 40, 79]	[0.9354, 0.7471, 0.8093, 0.7322, 0.7448]	0.5396	0.6778	0.0025	0.1329	0.1132	0.3022	5.44	6.6
qwen2.5-coder:7b	73	How to use Mitsubishi FX-series PLC IL instruction list to output a one-shot pulse after detecting a button, with timer delay?	Input: X0 = Button Output: Y0 = One-shot Pulse Timer: T0 = 0.5 seconds (K5) Internal Relay: M0 = Pulse Hold Instruction List Code: LD X0 ; Press button OUT M0 ; Set M0 LD M0 ; If M0 is ON OUT T0 K5 ; Set T0 = 0.5 seconds LD T0 ; When T0 times out RST M0 ; Reset M0 LD M0 ; While M0 is ON OUT Y0 ; Output one-shot END ; End of program	[Part One] - Mitsubishi FX3U/FX3UC IL Instruction List Code ``` ; Mitsubishi FX3U/FX3UC IL Instruction List Code for One-Shot Pulse Generation with Timer Delay ; Define variables LD I0.0 ; Load Input I0.0 to Accumulator A AND A, #01 ; AND operation with 01 to check if the button is pressed (I0.0 = 1) OUT Y0.0 ; If the button is pressed, output Y0.0 high ; Initialize Timer T1 LD T1 ; Load Timer T1…	### Part One - Mitsubishi FX3U/FX3UC IL Instruction List Code ```plaintext LD X0 ; Load input X0 (Button Press) OUT M0 ; Set internal relay M0 to ON LD /X0 ; Load the negated state of X0 (Button Release) OUT T0 K30 ; Start timer T0 with a delay of 3 seconds (K30) LD T0 ; Load the timer T0 RST M0 ; Reset internal relay M0 if timer T0 is not reached LD M0 ; Load the state of internal relay M0 OUT Y…	[71, 68, 76, 67, 75]	[0.7967, 0.6265, 0.7866, 0.6498, 0.7457]	0.5794	0.6309	0.0113	0.0546	0.1032	0.1988	7.03	6.01
qwen2.5-coder:7b	74	How to use Mitsubishi FX-series PLC IL instruction list to perform multi-stage sequence control (e.g., two stages) with timers?	Input: X0 = Start Output: Y0 = Stage 1, Y1 = Stage 2 Timers: T0 = 5 seconds (K50), T1 = 3 seconds (K30) Internal Relays: M0 = Stage 1, M1 = Stage 2 Instruction List Code: LD X0 ; Press start SET M0 ; Enter stage 1 LD M0 ; If in stage 1 OUT Y0 ; Output Y0 OUT T0 K50 ; Set timer 5 seconds LD T0 ; When time up RST M0 ; End stage 1 SET M1 ; Enter stage 2 LD M1 ; If in stage 2 OUT Y1 ; Output Y1 OUT T…	### Part One: Mitsubishi FX3U/FX3UC IL Instruction List Code ```IL LD X0 ; Load the status of input X0 into the accumulator AND Y0 ; AND the accumulator with the status of output Y0 LD X1 ; Load the status of input X1 into the accumulator AND Y1 ; AND the accumulator with the status of output Y1 OR ; Perform an OR operation on the accumulator and the result of the AND operations OUT Y2 ; Output t…	**[Part One] - Mitsubishi FX3U/FX3UC IL Instruction List Code** ```plaintext LD X0 ; Press start SET M0 ; Enter Step 1 LD M0 ; Step 1 active OUT Y0 ; Output Step 1 LD X1 ; Toggle RST M0 ; Exit Step 1 SET M1 ; Enter Step 2 LD M1 ; Step 2 active OUT Y1 ; Output Step 2 LD X1 ; Toggle again RST M1 ; Exit Step 2 SET M0 ; Return to Step 1 END ; End of program ``` **[Part Two] - Program Logic Explanatio…	[69, 79, 73, 72, 78]	[0.7899, 0.7633, 0.6865, 0.7471, 0.7378]	0.5978	0.6243	0.0187	0.0878	0.0998	0.1926	6.6	6.77
qwen2.5-coder:7b	75	How to use Mitsubishi FX-series PLC IL instruction list to compare Timer value and output when a set time is reached?	Input: X0 = Start Output: Y0 = Output Action Timer: T0 = 10 seconds (K100) Instruction List Code: LD X0 ; Start OUT T0 K100 ; 10-second timer LD T0 ; When 10 seconds passed OUT Y0 ; Output action END ; End of program	### Part One: Mitsubishi FX3U/FX3UC IL Instruction List Code ```plaintext LD T0 ; Load the value of Timer T0 into the accumulator LD K100 ; Load the value 100 (the set time in seconds) into the accumulator SUB ; Subtract the value in the accumulator from Timer T0 LD R0 ; Load the value of Register R0 into the accumulator MOV R0, T0 ; Move the value of Timer T0 to Register R0 LD K1 ; Load the valu…	**[Part One] - Mitsubishi FX3U/FX3UC IL Instruction List Code** ```plaintext LD T0 ; Load the current value of Timer T0 LD T1 ; Load the desired value of Timer T1 (set to 10 seconds) CMP T0 T1 ; Compare the current value of T0 with the desired value of T1 JZ T1_REACHED ; If T0 equals T1, jump to T1_REACHED label LD T0 ; Load the current value of Timer T0 LD T1 ; Load the desired value of Timer T1…	[71, 68, 76, 74, 73]	[0.7841, 0.6875, 0.7833, 0.7311, 0.7457]	0.6013	0.6545	0.0023	0.0024	0.0423	0.0442	10.08	10.49
qwen2.5-coder:7b	76	How to use Mitsubishi FX-series PLC IL instruction list to delay output after reaching a set count?	Input: X0 = Sensor (counts +1 per detection) Output: Y0 = Delayed output after reaching count Counter: C0 = 5 (K5) Timer: T0 = 2 seconds (K20) Instruction List Code: LD X0 ; Each sensor detection +1 OUT C0 K5 ; Count to 5 LD C0 ; When count = 5 OUT T0 K20 ; Delay 2 seconds LD T0 ; When timer ends OUT Y0 ; Execute action RST C0 ; Reset counter END ; End of program	### Part One - Mitsubishi FX3U/FX3UC IL Instruction List Code ```il LD X0 ; Load the value of input X0 into the accumulator AND #0x01 ; AND operation with 0x01 to isolate the least significant bit of X0 DLD D0 ; Load the value from data register D0 into the accumulator ADD A ; Add the value in the accumulator to the value in D0 ST D0 ; Store the result back into data register D0 LD X1 ; Load the …	**Instruction List Code:** ```plaintext LD X0 ; When X0 is pressed MOV K10 C1 ; Load 10 into counter C1 LD X1 ; Each time X1 is detected, C1 counts down CD C1 ; Decrement counter C1 LD = C1 K0 ; If counter C1 reaches 0 OUT Y0 ; Output Y0 END ; End of program ``` **Program Logic Explanation:** 1. **Initialization:** - The program waits for the start button (X0) to be pressed. When pressed, it load…	[62, 77, 79, 75, 73]	[0.8457, 0.6819, 0.7077, 0.7833, 0.7866]	0.4185	0.66	0.0021	0.0428	0.024	0.1327	10.15	4.61
qwen2.5-coder:7b	77	How to use the Down-Counter in Mitsubishi FX-series PLC IL instruction list to output a warning when count reaches 0?	Input: X0 = Feed-in (each time -1), X1 = Load preset Output: Y0 = Warning or alert Counter: C1 = Down-Counter (K10) Instruction List Code: LD X1 ; When pressed MOV K10 C1 ; Load 10 into C1 LD X0 ; Each material detected CD C1 ; Down-Counter -1 LD = C1 K0 ; If C1 = 0 OUT Y0 ; Output warning END ; End of program	### Part One: Mitsubishi FX3U/FX3UC IL Instruction List Code ```il LD 0 ; Load constant 0 into the accumulator MOV D100, A ; Move the contents of the accumulator (0) to D100 (Down-Counter) MOV D101, 500 ; Move the constant 500 into D101 (Initial count value) LD D101 ; Load the initial count value (500) into the accumulator MOV D102, A ; Move the contents of the accumulator (500) to D102 (Count re…	### Mitsubishi FX3U/FX3UC IL Instruction List Code ```plaintext LD X0 ; Input: X0 (Sensor detects count down) OUT CD C2 ; Down-Counter, C2 shared with Up-Counter LD C2 K0 ; If count reaches 0 OUT Y0 ; Output Y0 (Warning signal) END ; End of program ``` ### Program Logic Explanation 1. **Input Detection**: The input `X0` is checked to see if it is active (i.e., if the sensor detects a count down).…	[68, 40, 76, 66, 78]	[0.7482, 0.5644, 0.6819, 0.5901, 0.7382]	0.5441	0.6614	0.0013	0.0512	0.059	0.1648	10.1	5.13
qwen2.5-coder:7b	78	How to use Mitsubishi FX-series PLC IL instruction list with an Up-Down Counter to handle increment/decrement simultaneously?	Input: X0 = Count Up, X1 = Count Down Output: Y0 = Reached Upper Limit, Y1 = Reached Lower Limit Counter: C2 (Up-Down shared), Upper limit K10 Instruction List Code: LD X0 ; Count up OUT CU C2 K10 ; Up-Counter LD X1 ; Count down OUT CD C2 ; Down-Counter LD = C2 K10 ; If reached 10 OUT Y0 ; Upper limit LD = C2 K0 ; If reached 0 OUT Y1 ; Lower limit END ; End of program	### Part One: Mitsubishi FX3U/FX3UC IL Instruction List Code ```plaintext [IL Code] LD I0.0 ; Load the status of input I0.0 (Button to increment counter) AND M0.0 ; AND with M0.0 (Output enable bit) OUT Q0.0 ; Output to Q0.0 if M0.0 is ON LD I0.1 ; Load the status of input I0.1 (Button to decrement counter) AND M0.0 ; AND with M0.0 (Output enable bit) OUT Q0.1 ; Output to Q0.1 if M0.0 is ON LD C0…	### Part One - Mitsubishi FX3U/FX3UC IL Instruction List Code ```plaintext LD X0 ; Read input X0 (Start Signal) OUT C0 K10 ; Initialize counter C0 to 10 LD C0 ; Read counter C0 again OUT Y0 ; Output Y0 when counter reaches 10 RST C0 ; Reset counter C0 after output END ; End of program ``` ### Part Two - Program Logic Explanation 1. **Initialization**: - The program starts by reading the input `X0…	[68, 74, 23, 76, 77]	[0.8042, 0.7378, 0.6546, 0.7374, 0.7382]	0.6427	0.6498	0.0106	0.0298	0.0656	0.1597	8.39	5.44
qwen2.5-coder:7b	79	How to combine Timer and Counter in Mitsubishi FX-series PLC IL instruction list for mixed control (e.g., flash after counting)?	Input: X0 = Start Button, X1 = Product Sensor Output: Y0 = Blinking Light Counter: C0 = 5 Timers: T0, T1 (2 seconds alternating) Internal Relay: M0 = Blink State Instruction List Code: LD X0 ; Press start OUT M0 ; Set M0 = blinking state LD X1 ; Product detected OUT C0 K5 ; Count to 5 LD C0 ; When reached 5 OUT T0 K20 ; Timer 2 sec LD T0 ; When done OUT T1 K20 ; Another 2 sec LD T1 ; When done RS…	[Part One] - Mitsubishi FX3U/FX3UC IL Instruction List Code ```plaintext LD M8000 ; Load the system bit indicating the start of the program. This will be used as the main loop condition. MOV X0, M8000 ; Move the value of M8000 to X0. X0 will be used as a flag to indicate that the program is running. LD T0 ; Load Timer T0 into the accumulator. MOV T0, Y0 ; Move the value of Timer T0 to Y0. Y0 will…	### Part One - Mitsubishi FX3U/FX3UC IL Instruction List Code ```il ; Input: X0 (Product Sensor) ; Output: Y0 (Output when target count is reached) ; Counter: C0 (K10) LD X0 ; Product detected OUT C0 K10 ; Count up to 10 LD C0 ; When count = 10 OUT Y0 ; Trigger output RST C0 ; Reset counter END ; End of program ``` ### Part Two - Program Logic Explanation The program is designed to control a coun…	[68, 72, 74, 75, 25]	[0.7846, 0.7448, 0.7633, 0.718, 0.6215]	0.463	0.5432	0.0043	0.0541	0.0545	0.1602	10.16	5.61
qwen2.5-coder:7b	80	How does the LD instruction load an input state?	Example code: ``` LD X0 ``` Explanation: LD reads the ON/OFF status of X0 as the starting condition for subsequent logic.	### Part One: Mitsubishi FX3U/FX3UC IL Instruction List Code ```IL LD X0.0 ; Load the state of input X0.0 into the accumulator OUT Y0.0 ; Output the state in the accumulator to output Y0.0 END ; End of the program ``` ### Part Two: Program Logic Explanation 1. **LD X0.0**: This instruction loads the state (either ON or OFF) of the input at address X0.0 into the accumulator. The accumulator is a t…	The LD instruction loads the current state (ON or OFF) of the specified input (X, Y, M, S, T, C, etc.) into the accumulator for further use in the instruction list.	[90, 82, 87, 83, 81]	[0.7452, 0.6752, 0.4846, 0.6677, 0.714]	0.5921	0.6377	0.0016	0.009	0.1187	0.2745	4.37	2.72
qwen2.5-coder:7b	81	Which elements can the LD instruction be used with?	Example code: ``` LD M100 ``` Explanation: Besides X inputs, LD can load the status of boolean elements such as M, Y, S, etc.	**Part One - Mitsubishi FX3U/FX3UC IL Instruction List Code** ```plaintext LD X0 ; Load the status of bit X0 into the accumulator AND Y0 ; Perform a logical AND operation between the accumulator and bit Y0 OR Z0 ; Perform a logical OR operation between the result of the AND and bit Z0 LD D0 ; Load the value from data register D0 into the accumulator ADD D1 ; Add the value in data register D1 to t…	The LD instruction in Mitsubishi FX-series Instruction List programming can be used with the following elements: 1. **Inputs (X)**: These are external devices that can be either ON or OFF. For example, a button press or a sensor detection. ``` LD X0 ``` Explanation: This instruction reads the status of input X0 and uses it as the starting condition for the subsequent logic. 2. **Outputs (Y)**: Th…	[95, 88, 145, 83, 80]	[0.7141, 0.548, 0.4882, 0.6338, 0.714]	0.4887	0.6507	0.0018	0.0047	0.0245	0.0636	10.06	5.85
qwen2.5-coder:7b	82	How do LD and OUT work together to control an output?	Example code: ``` LD X1 OUT Y0 ``` Explanation: When X1 is ON, Y0 is driven ON; when X1 is OFF, Y0 is turned OFF.	### Part One - Mitsubishi FX3U/FX3UC IL Instruction List Code ```il LD M0.0 ; Load the status of the input M0.0 into the accumulator AND T0.0 ; Perform a logical AND operation between the accumulator and the timer T0.0 OUT Y0 ; Output the result of the AND operation to the output Y0 ``` ### Part Two - Program Logic Explanation #### 1. **Initial Setup** - **M0.0**: This input is assumed to be conn…	**[Part One] - Mitsubishi FX3U/FX3UC IL Instruction List Code** ```il LD X0 ; Load the status of input X0 into the accumulator. AND X1 ; Perform a logical AND operation between the accumulator and input X1. OUT Y0 ; Output the result of the AND operation to output relay Y0. ``` **[Part Two] - Program Logic Explanation** 1. **LD X0**: The `LD` instruction loads the status of input `X0` into the ac…	[80, 124, 101, 87, 99]	[0.6752, 0.4699, 0.6302, 0.4633, 0.5416]	0.542	0.5956	0.0017	0.0028	0.0642	0.1141	7.45	5.36
qwen2.5-coder:7b	83	What is the purpose of using LD in the first line of a program?	Example code: ``` LD X10 ``` Explanation: It sets X10’s status as the initial condition for that network’s logic.	[Part One] - Mitsubishi FX3U/FX3UC IL Instruction List Code ```il LD X0 ; Load the status of input X0 into the accumulator AND Y0 ; Perform a logical AND operation between the accumulator and the status of output Y0 OUT Y1 ; Output the result of the AND operation to output Y1 END ; End of the program ``` [Part Two] - Program Logic Explanation **Purpose of Using LD in the First Line of a Program**…	LD in the first line of a program loads the initial condition or state that subsequent logic will operate upon.	[101, 80, 85, 151, 81]	[0.6787, 0.6677, 0.6709, 0.5036, 0.6338]	0.5408	0.6382	0.0013	0.0542	0.0416	0.3077	6.53	2.59
qwen2.5-coder:7b	84	Can LD directly detect a specific scan state?	Example code: ``` LD X5 ``` Explanation: LD only reads the current scan’s TRUE/FALSE state. For edge detection, use LDP or LDF.	[Part One] - Mitsubishi FX3U/FX3UC IL Instruction List Code ``` LD I0.0 ; Load the status of input I0.0 into the accumulator AND T0 ; Perform a logical AND operation between the accumulator and the content of T0 OUT Y0.0 ; Output the result of the AND operation to output Y0.0 LD I1.0 ; Load the status of input I1.0 into the accumulator AND T1 ; Perform a logical AND operation between the accumula…	Q: Can LD directly detect a specific scan state? A: Example code: ``` LD M8003 OUT Y0 ``` Explanation: No. LD only reads the current state of the element being addressed. It does not inherently detect scan states like M8003 (which represents the current scan cycle). To detect scan states, special instructions or auxiliary relays are typically used in PLC programming.	[90, 204, 87, 89, 88]	[0.6032, 0.4065, 0.4732, 0.4198, 0.4556]	0.2871	0.6098	0.0011	0.1036	0.0317	0.321	7.2	3.06
qwen2.5-coder:7b	85	What does the LDI instruction do?	Example code: ``` LDI X0 ``` Explanation: LDI loads the inverse of X0. When X0=OFF, the condition is TRUE; when X0=ON, it is FALSE.	[Part One] - Mitsubishi FX3U/FX3UC IL Instruction List Code ```il LDI Y0 ; Load Immediate: Sets the value of the output Y0 to 1 (True) LD X0 ; Load: Places the value of the input X0 into the accumulator AND ; AND: Performs a logical AND operation between the accumulator and the value in X0 LDI Y1 ; Load Immediate: Sets the value of the output Y1 to 1 (True) LD X1 ; Load: Places the value of the i…	### Answer: The `LDI` instruction in Mitsubishi FX3U/FX3UC Instruction List programming is used to load the inverse (NOT) of a specified element. It inverts the bit value when the instruction is executed and stores it in the accumulator for further logical operations. ### Example Code: ```il LDI X1 ``` ### Explanation: - **LDI X1**: This instruction inverts the current status of the input `X1`. I…	[90, 106, 125, 83, 81]	[0.799, 0.6701, 0.6172, 0.6709, 0.7036]	0.6657	0.7643	0.001	0.0105	0.0549	0.1702	9.08	3.66
qwen2.5-coder:7b	86	What is the difference between LDI and LD?	Example code: ``` LD X0 LDI X1 ``` Explanation: LD loads the direct status; LDI loads the inverted status.	### [Part One] - Mitsubishi FX3U/FX3UC IL Instruction List Code ```il ; Declare variables LD I0.0 ; LD (Load) instruction: Load the status of input I0.0 into the accumulator LDI Q0.0 ; LDI (Load Immediate) instruction: Load the value 0 into the accumulator AND ; AND instruction: Perform a bitwise AND operation between the accumulator and the next operand OUT Q0.1 ; OUT (Output) instruction: Outpu…	A: Example code: ``` LD X1 LDI X1 ``` Explanation: LD continuously reads X1; LDI loads the inverse of X1, which means it inverts the value of X1 when it is loaded into the condition.	[106, 91, 88, 85, 126]	[0.8364, 0.8098, 0.7637, 0.7519, 0.8194]	0.5507	0.7958	0.0015	0.2023	0.0553	0.44	7.1	2.74
qwen2.5-coder:7b	87	How to use LDI to trigger only when an input is OFF?	Example code: ``` LDI X1 OUT Y0 ``` Explanation: Y0 turns ON only when X1=OFF, useful for safety door checks.	[Part One] - Mitsubishi FX3U/FX3UC IL Instruction List Code ```plaintext // Define the input and output addresses LD I0.0 // Load the state of input I0.0 into the accumulator LDI 0 // Load the value 0 into the accumulator (this is the OFF state) AND // Perform an AND operation between the accumulator and I0.0 AND // Perform another AND operation to ensure the result is still 0 if I0.0 is OFF OUT …	### Part One: Mitsubishi FX3U/FX3UC IL Instruction List Code ```il LDI X2 ; Load the inverse of X2 into the accumulator (accumulator contains 1 if X2 is OFF, 0 if X2 is ON) OUT M0 ; Output the content of the accumulator to M0 (M0 will be ON if X2 is OFF, OFF if X2 is ON) ``` ### Part Two: Program Logic Explanation 1. **LDI X2**: This instruction loads the inverse of the input `X2` into the accumu…	[92, 106, 84, 82, 98]	[0.5577, 0.4264, 0.4732, 0.4633, 0.4147]	0.6335	0.562	0.0016	0.0036	0.0492	0.1036	5.86	4.41
qwen2.5-coder:7b	88	Can LDI be combined with AND, OR, etc.?	Example code: ``` LD X2 ANDI X3 OUT Y1 ``` Explanation: Yes. ANDI applies an inverted check on X3 only if the preceding condition is TRUE.	### Part One: Mitsubishi FX3U/FX3UC IL Instruction List Code ```il LD I0.0 ; Load the status of input I0.0 into the data register (DR) LDI #1 ; Load the immediate value 1 into the data register (DR) AND ; Perform a logical AND operation between the DR and the data in I0.0 LD I0.1 ; Load the status of input I0.1 into the data register (DR) OR ; Perform a logical OR operation between the DR and the…	Yes, LDI can be combined with logical instructions like AND, OR, and others to create more complex conditions. For example, to use LDI with AND: ``` LDI X1 AND X2 OUT Y0 ``` Explanation: Y0 turns ON when X1=OFF and X2=ON, combining the off-state detection of X1 with the on-state of X2.	[86, 89, 99, 81, 87]	[0.7637, 0.505, 0.6336, 0.548, 0.4945]	0.4787	0.6981	0.0006	0.0098	0.0259	0.1538	7.99	3.07
qwen2.5-coder:7b	89	Can LDI invert special flag bits?	Example code: ``` LDI M8002 ``` Explanation: Yes, any boolean element can be inverted with LDI.	Certainly! Below are the two parts of your request, addressing the Mitsubishi FX3U/FX3UC IL Instruction List programming and the program logic explanation. --- ### Part One: Mitsubishi FX3U/FX3UC IL Instruction List Code ```il LDI X0 ; Load the Inverted value of the special flag bit X0 into the accumulator LD M0 ; Load the value of bit M0 into the accumulator OR ; Perform an OR operation between …	A: Example code: ``` LD M8000 LDI M8000 OUT Y2 ``` Explanation: LDI can be used to invert special flag bits such as M8000, which is useful for creating logic that responds to the absence of a condition rather than its presence.	[88, 164, 84, 264, 87]	[0.505, 0.3782, 0.4198, 0.3684, 0.3987]	0.4975	0.7186	0.0004	0.033	0.017	0.2593	10.07	2.91
qwen2.5-coder:7b	90	What does the LDP instruction detect?	Example code: ``` LDP X0 ``` Explanation: It detects the rising edge (OFF→ON) of X0 and generates a single-scan pulse.	### Part One: Mitsubishi FX3U/FX3UC IL Instruction List Code ```il LD I0.0 ; Load bit I0.0 into the accumulator OR I0.1 ; OR the bit in I0.1 with the accumulator LD M0.0 ; Load bit M0.0 into the accumulator AND I0.2 ; AND the bit in I0.2 with the accumulator OR Q0.0 ; OR the bit in Q0.0 with the accumulator XOR M0.1 ; XOR the bit in M0.1 with the accumulator LD I0.3 ; Load bit I0.3 into the accum…	A: Example code: ``` LDP X3 ``` Explanation: LDP detects X3’s rising edge independently.	[95, 111, 130, 83, 84]	[0.8906, 0.6365, 0.6765, 0.6493, 0.6032]	0.3222	0.759	0.0012	0.1612	0.0307	0.4242	7.5	2.62
qwen2.5-coder:7b	91	How does LDP differ from LD?	Example code: ``` LD X1 LDP X1 ``` Explanation: LD continuously reads X1; LDP is TRUE only at the instant X1 transitions from OFF to ON.	[Part One] - Mitsubishi FX3U/FX3UC IL Instruction List Code ``` LD X0.0 ; Load the value from bit X0.0 into the accumulator AND X0.1 ; Perform a logical AND with the value from bit X0.1 LD X1.2 ; Load the value from bit X1.2 into the accumulator OR X1.3 ; Perform a logical OR with the value from bit X1.3 LD X2.4 ; Load the value from bit X2.4 into the accumulator NOT ; Perform a logical NOT on th…	**Answer:** LDP detects rising edges; LD loads a bit from a memory location into the accumulator. **Example Code:** ``` LD X0 ; Load the value of X0 into the accumulator LDP X0 ; Detect the rising edge of X0 and generate a single-scan pulse if detected ``` **Explanation:** LD is used to load a bit from a memory location into the accumulator, typically used to read the status of a contact or senso…	[96, 101, 111, 90, 151]	[0.9345, 0.8138, 0.8311, 0.7267, 0.7772]	0.4079	0.6879	0.0007	0.0101	0.025	0.1783	10.13	3.66
qwen2.5-coder:7b	92	How to use LDP for one-shot button triggering?	Example code: ``` LDP X2 OUT M0 ``` Explanation: M0 is set ON only during the scan when X2 goes from OFF to ON.	### Part One: Mitsubishi FX3U/FX3UC IL Instruction List Code ```il ; Initialize Program LD 0 ; Load the value 0 into register 0 MOV R0, T0 ; Move the value of register 0 to timer T0 (reset timer T0) LD I0.0 ; Load the state of input I0.0 (one-shot button) into register 1 MOV R1, T0 ; Move the value of register 1 to timer T0 (start timer T0) LD T0 ; Load the value of timer T0 into register 2 SUB R…	```plaintext LDP X1 ; Detect the rising edge of button X1 OUT T0 K100 ; Start timer T0 for 100 milliseconds LD T0 ; Check if timer T0 has completed RST M20 ; Reset internal relay M20 LD M20 ; If M20 is still set, it means the button was pressed OUT Y0 ; Output the one-shot pulse to Y0 END ; End of program ``` Explanation: 1. `LDP X1`: Detects the rising edge of button X1. This means it will trigg…	[94, 97, 152, 87, 73]	[0.6872, 0.3609, 0.5815, 0.5577, 0.4963]	0.2875	0.5204	0.0005	0.0033	0.0304	0.0761	8.18	4.49
qwen2.5-coder:7b	93	How to detect rising edges on two different inputs simultaneously?	Example code: ``` LDP X3 OUT M10 LDP X4 OUT M11 ``` Explanation: Use separate networks for each LDP to detect each input’s rising edge.	**Part One - Mitsubishi FX3U/FX3UC IL Instruction List Code** ```plaintext ; Initialize the flags LD R0, 0 ; Clear flag for input 1 LD R1, 0 ; Clear flag for input 2 LD R2, 0 ; Clear flag for simultaneous rising edge detection ; Main loop LOOP: ; Label for the main loop ; Check rising edge on input 1 LD I0.0 ; Load the current state of input 1 AND R0, I0.0 ; AND with previous state to detect risi…	A: Example code: ``` LD X0 ORP X1 ORP X2 OUT Y6 ``` Explanation: Yes—while X0=ON, rising edges of X1 or X2 each trigger once.	[107, 133, 155, 87, 7]	[0.4003, 0.3704, 0.3001, 0.2897, 0.273]	0.6697	0.5936	0.0008	0.053	0.0302	0.2449	10.07	2.81
qwen2.5-coder:7b	94	Can LDP be used with a timer for one-shot start?	Example code: ``` LDP X5 OUT T0 K100 ``` Explanation: Yes. T0 starts on the rising edge of X5, and X5 held ON won’t retrigger.	### Part One: Mitsubishi FX3U/FX3UC IL Instruction List Code ```il LD I0.0 ; Load bit I0.0 into accumulator A LD T100 ; Load timer T100 into accumulator B OR A, B ; OR accumulator A with accumulator B (result in A) OUT Q0.0 ; Output the result in A to output Q0.0 LD I0.1 ; Load bit I0.1 into accumulator A LD T200 ; Load timer T200 into accumulator B AND A, B ; AND accumulator A with accumulator B…	Answer: Example code: ``` LDP X2 OUT T1 K30 ``` Explanation: T1 starts on the falling edge of X2 and won’t retrigger if X2 stays OFF.	[98, 134, 92, 70, 131]	[0.7562, 0.7324, 0.6872, 0.4478, 0.3943]	0.4463	0.871	0.0006	0.1692	0.0247	0.5714	7.96	2.78
qwen2.5-coder:7b	95	What does the LDF instruction detect?	Example code: ``` LDF X0 ``` Explanation: It detects the falling edge (ON→OFF) of X0 and is TRUE for that single scan.	**Question: What does the LDF instruction detect?** **Answer:** The LDF instruction in Mitsubishi FX3U/FX3UC PLCs is a special function block that detects a change from "0" to "1" (rising edge) on a specified input signal. When the input transitions from "0" to "1", the LDF instruction sets the output to "1" and remains in this state until the input returns to "0" and then transitions back to "1"…	A: Example code: ``` LD X2 LDF X3 ``` Explanation: LDF independently detects X3’s falling edge (ON→OFF) and generates a single-scan pulse.	[90, 116, 155, 115, 81]	[0.8906, 0.632, 0.5896, 0.7091, 0.7141]	0.5872	0.8401	0.0005	0.089	0.0341	0.5455	10.11	2.73
qwen2.5-coder:7b	96	How does LDF differ from LDP?	Example code: ``` LDP X0 LDF X0 ``` Explanation: LDP detects rising edges; LDF detects falling edges, each generating a single-scan pulse.	Question: How does LDF differ from LDP? Answer: LDF and LDP are both instructions used in Mitsubishi FX-series PLCs for memory operations, but they serve different purposes and operate differently. LDF (Logical Data Transfer) is used to transfer data from a data block (DB) to a work memory (WM) or from one data block to another data block. It is typically used for moving data between different pa…	Q: How does LDF differ from LDP? A: Example code: ``` LD X1 LDP X1 LDF X1 ``` Explanation: LD continuously reads X1; LDP is TRUE only at the instant X1 transitions from OFF to ON. LDF, on the other hand, detects the falling edge (ON→OFF) of X1 and is TRUE for that single scan, making it distinct from LDP which does not detect falling edges.	[91, 156, 95, 116, 99]	[0.9345, 0.7026, 0.6613, 0.7654, 0.7813]	0.4347	0.7702	0.0015	0.0209	0.0478	0.2791	4.13	3.1
qwen2.5-coder:7b	97	How to act at the moment a button is released?	Example code: ``` LDF X1 OUT M20 ``` Explanation: M20 is set when X1 transitions from ON to OFF, detecting a button release.	### Part One: Mitsubishi FX3U/FX3UC IL Instruction List Code ```il LD I0.0 ; Load the status of input I0.0 (Button) AND I0.1 ; AND it with the status of input I0.1 (Release signal) AND I0.2 ; AND it with the status of input I0.2 (Other conditions, if any) LD R0 ; Load the contents of R0 (Memory register) AND R1 ; AND it with the contents of R1 (Memory register) LD D0 ; Load the contents of D0 (Da…	**Part One - Mitsubishi FX3U/FX3UC IL Instruction List Code** ```IL LD X3 ; Load the status of input X3 (Button) PLF X3 ; Perform a pulse latch function for X3 OUT T1 K30 ; Output T1 for 30 seconds (30000 milliseconds) END ; End of program ``` **Part Two - Program Logic Explanation** 1. **Load Input X3**: The program starts by loading the status of the input `X3` into the working register. This i…	[157, 228, 68, 92, 188]	[0.5467, 0.2723, 0.2719, 0.3609, 0.2613]	0.4954	0.5144	0	0.0026	0.0091	0.0876	10.05	5.11
qwen2.5-coder:7b	98	Can LDF be used with a timer?	Example code: ``` LDF X2 OUT T1 K30 ``` Explanation: Yes. T1 starts on the falling edge of X2 and won’t retrigger if X2 stays OFF.	Question: Can LDF be used with a timer? Answer: Yes, the LDF (Logical Data Fetch) instruction can be used with timers in Mitsubishi FX-series PLCs, including the FX3U and FX3UC models. The LDF instruction is typically used to read data from various sources, including timers, counters, and other digital inputs. When used with timers, the LDF instruction allows the programmer to access the current …	**Example code:** ```il LDF X5 OUT T0 K100 ``` **Explanation:** Yes. T0 starts on the falling edge of X5, and X5 held OFF won’t retrigger.	[94, 156, 79, 81, 203]	[0.7562, 0.4509, 0.4353, 0.4406, 0.5162]	0.3912	0.84	0.0016	0.212	0.0591	0.64	4.02	2.87
qwen2.5-coder:7b	99	Can the same input use both LDP and LDF?	Example code: ``` LDP X3 OUT M30 LDF X3 OUT M31 ``` Explanation: Yes—one detects OFF→ON, the other ON→OFF, each triggering once.	[Part One] - Mitsubishi FX3U/FX3UC IL Instruction List Code ```plaintext LD I0.0 ; Load the status of input I0.0 into the accumulator OR I0.1 ; OR the status of input I0.1 with the accumulator LD I0.2 ; Load the status of input I0.2 into the accumulator OR I0.3 ; OR the status of input I0.3 with the accumulator LD I0.4 ; Load the status of input I0.4 into the accumulator OR I0.5 ; OR the status o…	A: Example code: ``` LD X0 LDP X0 LDF X0 ``` Explanation: Yes, an input can use both LDP and LDF. LDP detects rising edges and LDF detects falling edges. Both can be used on the same input X0, but they will trigger at different times depending on the state changes of X0.	[96, 88, 80, 101, 156]	[0.7813, 0.6336, 0.5765, 0.6163, 0.5738]	0.4223	0.6666	0.0003	0.0249	0.0061	0.2703	10.06	2.99
qwen2.5-coder:7b	100	How does the AND instruction perform logical AND?	Example code: ``` LD X0 AND X1 OUT Y0 ``` Explanation: Loads X0=ON, then ANDs with X1. Y0 turns ON only if both are ON.	Certainly, let's break down the question and provide a detailed answer. ### Question: How does the AND instruction perform logical AND? ### Answer: The AND instruction in PLC programming is used to perform a logical AND operation between two or more inputs. It evaluates each input and produces a single output that is true (1) only if all of the inputs are true (1). If any of the inputs are false …	Answer: Example code: ``` LD X0 AND X1 OUT Y0 ``` Explanation: Y0 turns ON only if both X0 and X1 are ON.	[120, 170, 160, 81, 115]	[0.9019, 0.5297, 0.5095, 0.4569, 0.5869]	0.3917	0.9296	0.0032	0.6165	0.0475	0.7556	5.83	2.65
qwen2.5-coder:7b	101	What is the relationship between AND and LD?	Example code: ``` LD X0 AND X1 ``` Explanation: LD loads the first condition; AND adds another condition to be ANDed.	[Part One] - Mitsubishi FX3U/FX3UC IL Instruction List Code ```IL ; Define variable for input I0.0 LD I0.0 ; Load the value of I0.0 into the accumulator ; Define variable for input I0.1 LD I0.1 ; Load the value of I0.1 into the accumulator ; Perform AND operation between the values in the accumulator AND ; AND operation on the values loaded in the accumulator ; Store the result of the AND operati…	**Explanation:** `AND` operates on the result of the previous condition or instruction. It combines the current state of the input with the result of the previous instruction to produce a new result. If the previous instruction is TRUE, `AND` checks the current state of the input; if the previous instruction is FALSE, `AND` does not affect the result, and the output remains unchanged. **Example C…	[91, 88, 82, 83, 116]	[0.8138, 0.6339, 0.6302, 0.6787, 0.663]	0.5987	0.747	0.0012	0.0037	0.0735	0.1266	5.14	3.97
qwen2.5-coder:7b	102	Can multiple AND conditions be chained?	Example code: ``` LD X0 AND X1 AND X2 OUT Y0 ``` Explanation: Yes—ALL conditions must be ON for the final result to be TRUE.	[Part One] - Mitsubishi FX3U/FX3UC IL Instruction List Code ```IL LD I0.0 ; Load the status of input I0.0 into the accumulator AND I0.1 ; Perform a logical AND operation between the accumulator and the status of input I0.1 AND I0.2 ; Perform another logical AND operation between the accumulator and the status of input I0.2 OUT Y0.0 ; Output the result from the accumulator to output Y0.0 END ; End…	**Answer:** Yes, multiple AND conditions can be chained in Mitsubishi FX-series PLCs using the Instruction List (IL) programming language. Here is an example code with line-by-line English comments: ``` LD X0 ; Load the status of input X0 into the accumulator ANDP X1 ; Perform a positive AND operation with input X1 ANDP X2 ; Perform another positive AND operation with input X2 OUT Y5 ; Output the…	[113, 197, 127, 122, 121]	[0.6741, 0.3319, 0.5784, 0.3918, 0.3913]	0.4937	0.6198	0.0021	0.013	0.0762	0.172	6.91	4.18
qwen2.5-coder:7b	103	Can AND be used with different element types (X, M, S)?	Example code: ``` LD M10 AND X5 AND S20 OUT Y10 ``` Explanation: Yes—any boolean element type can be ANDed.	### Part One: Mitsubishi FX3U/FX3UC IL Instruction List Code Below is a sample IL program that demonstrates the use of AND operations with different element types (X - Input, M - Memory, S - Shift Register). The comments explain each instruction in detail. ```il LD X0 ; Load the value of X0 into the Accumulator AND M0 ; Perform an AND operation between the Accumulator and M0, store result in Accu…	**Answer:** Yes. The AND instruction can be used with different element types such as X (input), M (internal relay), and S (shift register). Here's an example of how you can use AND with these different element types: **Example Code:** ```il LD X0 ; Load the status of input X0 into the accumulator. AND M1 ; AND the status of internal relay M1 with the value in the accumulator. AND S2 ; AND the st…	[208, 81, 164, 144, 102]	[0.3601, 0.3165, 0.2978, 0.2729, 0.2987]	0.4193	0.4827	0.0014	0.0023	0.05	0.0723	6.54	4.73
qwen2.5-coder:7b	104	What if any AND condition is OFF?	Example code: ``` LD X0 AND X1 OUT Y0 ``` Explanation: If either X0 or X1 is OFF, the final result is FALSE and Y0 stays OFF.	### Part One - Mitsubishi FX3U/FX3UC IL Instruction List Code Below is a complete IL program for a Mitsubishi FX3U/FX3UC PLC. This example demonstrates a simple logic that turns on an output when two inputs are both ON. If either input is OFF, the output remains OFF. ```il LD I0.0 ; Load Input I0.0 into M AND I0.1 ; AND Input I0.1 with M OUT Q0.0 ; Output the result to Q0.0 END ; End of the progr…	A: Example code: ``` LD X0 AND X1 AND X2 OUT Y0 ``` Explanation: If any of the AND conditions (X0, X1, X2) is OFF, the final result will be FALSE (Y0 will not turn ON). All conditions must be ON for the final result to be TRUE.	[197, 158, 102, 232, 107]	[0.4853, 0.3696, 0.3877, 0.428, 0.3661]	0.5854	0.8932	0.0048	0.2625	0.0845	0.5352	5.86	2.92
qwen2.5-coder:7b	105	What does the ANI instruction do?	Example code: ``` LD X0 ANI X1 OUT Y0 ``` Explanation: ANI performs AND with the inverse of X1. The condition remains TRUE only if X1=OFF.	[Part One] - Mitsubishi FX3U/FX3UC IL Instruction List Code ``` LD I0.0 ; Load bit I0.0 into the accumulator ANI I0.1 ; AND instruction: perform a logical AND between the accumulator and bit I0.1 OUT Q0.0 ; Output the result from the accumulator to output Q0.0 END ; End of the program ``` [Part Two] - Program Logic Explanation This program is designed to perform a simple logical AND operation on …	``` LD X0 ANI X1 OUT Y0 ``` Explanation: ANI ANDs X1 with the preceding condition.	[125, 106, 145, 108, 175]	[0.764, 0.5759, 0.7113, 0.6142, 0.5366]	0.5351	0.8464	0.002	0.3352	0.0824	0.6154	5.52	2.63
qwen2.5-coder:7b	106	What is the difference between ANI and LDI?	Example code: ``` LDI X1 ANI X1 ``` Explanation: LDI inverts at load; ANI inverts only during the AND check.	### Part One: Mitsubishi FX3U/FX3UC IL Instruction List Code ```il LDI Y0 ; Load Immediate (LDI) - Load the value 1 into the Y0 data register ANI X0 ; AND Instruction - Perform a bitwise AND operation between the current value of Y0 and the value in X0, and store the result in Y0 OUT Y0 ; Output Instruction - Output the value in Y0 to the output point Q0 ``` ### Part Two: Program Logic Explanatio…	A: Example code: ``` LD X0 LDI X1 ANI X2 OUT Y0 ``` Explanation: LDI inverts at load (X1 becomes OFF if it was ON and ON if it was OFF); ANI performs AND with the inverse of X1, which is then ANDed with X2. The output Y0 remains ON only if both X2 is ON and X1 was OFF at the time of loading.	[86, 105, 148, 126, 116]	[0.8364, 0.5759, 0.4682, 0.823, 0.555]	0.5809	0.8415	0.0014	0.0942	0.0546	0.321	6.07	3.13
qwen2.5-coder:7b	107	How to check X0=ON and X1=OFF together?	Example code: ``` LD X0 ANI X1 OUT Y0 ``` Explanation: Y0 turns ON only if X0=ON AND X1=OFF.	### Part One: Mitsubishi FX3U/FX3UC IL Instruction List Code Below is a complete IL program to check if `X0` is ON and `X1` is OFF together. The program will use a simple logic to set `Y0` to ON if both conditions are met, and OFF otherwise. ```il ; Mitsubishi FX3U/FX3UC IL Program to Check X0=ON and X1=OFF LD X0 ; Load the status of X0 into the accumulator AND X1 ; Perform an AND operation with …	Example code: ``` LD X0 ANDP X1 OUT Y0 ``` Explanation: This code checks if X0 is ON and X1 is OFF simultaneously. When both conditions are met, it outputs to Y0.	[112, 93, 197, 2, 149]	[0.6167, 0.4003, 0.3996, 0.3741, 0.5537]	0.7089	0.8695	0.0018	0.2273	0.0661	0.5714	7.24	2.86
qwen2.5-coder:7b	108	Can multiple ANI instructions be chained?	Example code: ``` LD X0 ANI X1 ANI X2 OUT Y5 ``` Explanation: Yes—X0 must be ON, X1 and X2 both OFF for Y5 to turn ON.	[Part One] - Mitsubishi FX3U/FX3UC IL Instruction List Code ```il LD I0.0 ; Load the status of input I0.0 into the accumulator. ANI #0x01 ; AND the accumulator with the binary number 0x01 (which is 00000001 in binary). This operation will keep only the least significant bit of the accumulator. LD I0.1 ; Load the status of input I0.1 into the accumulator. ANI #0x01 ; AND the accumulator with the b…	A: Example code: ```il LD X0 ANI X1 ANI X2 OUT Y5 ``` Explanation: X0=ON, then X1 and X2 must both be OFF for Y5 to turn ON—possible but complex.	[113, 105, 65, 147, 127]	[0.6426, 0.6142, 0.4197, 0.4574, 0.4646]	0.4932	0.917	0.0007	0.4958	0.0497	0.807	7.14	2.84
qwen2.5-coder:7b	109	How to mix ANI and normal AND?	Example code: ``` LD X0 AND X1 ANI X2 OUT Y0 ``` Explanation: Checks X0=ON AND X1=ON, then X2=OFF before Y0 turns ON.	[Part One] - Mitsubishi FX3U/FX3UC IL Instruction List Code ```il LD X0 ; Load the value of bit X0 into the accumulator ANI Y0 ; Perform an AND operation between the accumulator and the value of bit Y0, storing the result back in the accumulator LD X1 ; Load the value of bit X1 into the accumulator AND X2 ; Perform a normal AND operation between the accumulator and the value of bit X2, storing th…	**Answer:** Example code: ``` LD X3 ANDI X4 AND X5 OUT Y20 ``` Explanation: Equivalent to (X3 AND (NOT X4)) AND X5.	[128, 106, 147, 149, 108]	[0.7556, 0.4339, 0.3359, 0.3369, 0.4218]	0.5984	0.6824	0.0014	0.136	0.0482	0.3182	6.27	2.68
qwen2.5-coder:7b	110	What is the ANDP instruction used for?	Example code: ``` LD X0 ANDP X1 OUT Y0 ``` Explanation: When X0=ON, ANDP detects the rising edge of X1 (OFF→ON) once.	The ANDP instruction is used in the Mitsubishi FX-series PLCs for performing a parallel AND operation on two data elements (either bit or word) and storing the result in a destination data element. This operation is performed simultaneously on corresponding bits of the two data elements, making it efficient for parallel logic processing. ### Part One: Mitsubishi FX3U/FX3UC IL Instruction List Cod…	Answer: The ANDP instruction is used to detect rising edges in a signal. It requires the prior condition to be TRUE before detecting the rising edge. Explanation: When X0=ON, ANDP detects the rising edge of X3 (OFF→ON) in that scan. The instruction is useful for counting events that occur after a certain condition has been met.	[130, 114, 118, 145, 180]	[0.7658, 0.6119, 0.6189, 0.5987, 0.6124]	0.5056	0.7495	0.0008	0.1431	0.0428	0.325	5.66	2.97
qwen2.5-coder:7b	111	How does ANDP differ from LDP?	Example code: ``` LD X2 LDP X3 ANDP X4 ``` Explanation: LDP detects X3’s rising edge independently; ANDP requires the prior condition TRUE then detects X4’s rising edge.	[Part One] - Mitsubishi FX3U/FX3UC IL Instruction List Code ```IL LD R0 ; Load the value from R0 register ANDP R1, R0 ; Perform the bitwise AND operation between R1 and R0, the result is stored in R1 LD R2 ; Load the value from R2 register ORP R1, R2 ; Perform the bitwise OR operation between R1 and R2, the result is stored in R1 LD R3 ; Load the value from R3 register XORP R1, R3 ; Perform the b…	**Question:** How does ANDP differ from LDP? **Answer:** Example code: ```il LD X0 LDP X1 ANDP Y0 ``` **Explanation:** LDP detects X1’s rising edge independently; ANDP requires the prior condition TRUE then detects X1’s rising edge.	[131, 110, 106, 116, 91]	[0.9269, 0.6367, 0.5282, 0.6745, 0.8311]	0.4095	0.8677	0.0004	0.3434	0.0261	0.7077	8.53	2.82
qwen2.5-coder:7b	112	Does ANDP keep detecting X1=ON?	Example code: ``` LD M10 ANDP X1 OUT Y0 ``` Explanation: It triggers only once at the moment X1 goes from OFF to ON.	### Part One: Mitsubishi FX3U/FX3UC IL Instruction List Code Here is a complete IL program with line-by-line English comments explaining each instruction. This example assumes that `X1` is an input, and `Y1` is an output. ```il LD X1 ; Load the status of X1 into the accumulator (accumulator now contains the status of X1) ANDP Y1 ; Perform a parallel AND operation between the accumulator and the s…	A: Example code: ``` LD X2 ANDP X1 OUT Y0 ``` Explanation: ANDP detects X1’s rising edge independently, so Y0 turns ON when X1 transitions from OFF to ON, regardless of whether X2 is ON or OFF.	[107, 111, 115, 134, 114]	[0.6167, 0.442, 0.5106, 0.3835, 0.4477]	0.5826	0.7434	0.0008	0.223	0.0547	0.4483	6.92	2.88
qwen2.5-coder:7b	113	Can multiple ANDP be chained?	Example code: ``` LD X0 ANDP X1 ANDP X2 OUT Y5 ``` Explanation: X0=ON, then rising edges of X1 and X2 each trigger once—possible but complex.	[Part One] - Mitsubishi FX3U/FX3UC IL Instruction List Code ```il LD R0 ; Load the value of R0 (R0 = 0) ANDP R1, R2, R3 ; Perform AND operation between R1, R2, and R3 (R1 = R1 AND R2 AND R3) ANDP R1, R4, R5 ; Perform AND operation between R1, R4, and R5 (R1 = R1 AND R4 AND R5) LD R6 ; Load the value of R6 (R6 = 0) ANDP R6, R7, R8 ; Perform AND operation between R6, R7, and R8 (R6 = R6 AND R7 AND …	A: Example code: ``` LD X2 ANDP X3 ANDP X4 OUT Y5 ``` Explanation: Yes—each rising edge on X3 and X4 triggers Y5 if X2=ON.	[139, 111, 114, 108, 154]	[0.7455, 0.5183, 0.5173, 0.6426, 0.488]	0.4655	0.8704	0.0005	0.2046	0.0367	0.4706	10.02	2.81
qwen2.5-coder:7b	114	How to use ANDP with a counter?	Example code: ``` LD M20 ANDP X3 OUT C0 K10 ``` Explanation: When M20=ON, each rising edge of X3 increments counter C0 by 1.	Part One - Mitsubishi FX3U/FX3UC IL Instruction List Code ```il LD CNT1 ; Load the value of counter CNT1 into the accumulator ANDP CNT1 ; Perform a parallel AND operation with the value of CNT1 and the value in the accumulator OUT Y0 ; Output the result of the AND operation to relay Y0 END ; End of the program ``` [Part Two] - Program Logic Explanation The program begins by loading the value of t…	Q: How to use ANDP with a counter? Answer: ```plaintext LD X0 ANDP X1 OUT C0 K10 LD C0 OUT Y0 RST C0 END ``` Explanation: 1. `LD X0` - Load the input X0 into the accumulator. This will detect when the product sensor is triggered. 2. `ANDP X1` - Perform a pulse detection on input X1. This will detect a rising edge on X1 (i.e., from OFF to ON). 3. `OUT C0 K10` - Output the result of the ANDP operat…	[110, 248, 68, 113, 134]	[0.6119, 0.4667, 0.493, 0.5173, 0.422]	0.5605	0.6066	0.001	0.0088	0.0518	0.1463	5.25	4.52
qwen2.5-coder:7b	115	What does the ANDF instruction detect?	Example code: ``` LD X0 ANDF X1 OUT Y0 ``` Explanation: When X0=ON, ANDF detects X1’s falling edge (ON→OFF) once.	[Part One] - Mitsubishi FX3U/FX3UC IL Instruction List Code ```il LD T0 ; Load the value of T0 into the accumulator ANDF T1 ; Perform a floating-point AND operation between T0 and T1, storing the result in the accumulator LD R0 ; Load the value of R0 into the accumulator ANDF R1 ; Perform a floating-point AND operation between the accumulator (T0 AND T1) and R1, storing the result in the accumula…	A: Example code: ``` LD X2 ANDF X3 OUT Y0 ``` Explanation: ANDF independently detects X2’s rising edge; after the rising edge is detected, it then detects X3’s falling edge (TRUE→FALSE) in the same scan, and outputs Y0.	[130, 116, 155, 95, 145]	[0.7836, 0.5553, 0.6717, 0.7091, 0.5492]	0.4861	0.8738	0.0007	0.1424	0.0447	0.4	6.43	2.82
qwen2.5-coder:7b	116	How does ANDF differ from LDF?	Example code: ``` LD X2 LDF X3 ANDF X4 ``` Explanation: LDF independently detects X3’s falling edge; ANDF requires the prior condition TRUE then detects X4’s falling edge.	[Part One] - Mitsubishi FX3U/FX3UC IL Instruction List Code ```il LD X0.0 ; Load the value of input bit X0.0 into the accumulator LD X0.1 ; Load the value of input bit X0.1 into the accumulator ANDF X0.2 ; Perform a floating-point AND operation between the accumulator and input bit X0.2, store the result in the accumulator LD X0.3 ; Load the value of input bit X0.3 into the accumulator ANDF X0.4 …	Example code: ``` LDF X1 ANDF X2 ``` Explanation: LDF independently detects X1’s falling edge; ANDF detects X2’s falling edge only if X1 was previously ON.	[136, 115, 88, 111, 101]	[0.9255, 0.5553, 0.5242, 0.6745, 0.663]	0.4322	0.9315	0.0005	0.2263	0.0234	0.5926	8.1	2.68
qwen2.5-coder:7b	117	Can ANDF chain multiple inputs?	Example code: ``` LD X0 ANDF X1 ANDF X2 OUT Y5 ``` Explanation: X0=ON, then both X1 and X2 must each go ON→OFF to trigger Y5.	**Part One: Mitsubishi FX3U/FX3UC IL Instruction List Code** ```il LD X0 ; Load the status of input X0 into the accumulator ANDF ; AND operation with the value in the accumulator and the status of input X1 LD X2 ; Load the status of input X2 into the accumulator ANDF ; AND operation with the value in the accumulator and the status of input X3 OUT Y0 ; Output the result of the AND operation to out…	A: Example code: ```il LD X0 ANDF X1 ANDF X2 OUT Y0 ``` Explanation: Yes—when X0=ON, ANDF detects the falling edges (ON→OFF) of both X1 and X2, triggering Y0 only if both transitions occur simultaneously.	[139, 99, 115, 119, 133]	[0.7633, 0.4352, 0.4233, 0.4799, 0.6634]	0.6066	0.7104	0.0019	0.2314	0.0909	0.5397	5.36	2.91
qwen2.5-coder:7b	118	What is the difference between ANDF and ANDP?	Example code: ``` LD X0 ANDP X1 ANDF X2 ``` Explanation: ANDP detects rising edges; ANDF detects falling edges, both requiring the prior condition TRUE.	[Part One] - Mitsubishi FX3U/FX3UC IL Instruction List Code ```il ; IL program for Mitsubishi FX3U/FX3UC ; Assuming we have inputs I0.0, I0.1, I0.2 and outputs Q0.0, Q0.1, Q0.2 LD I0.0 ; Load the status of input I0.0 into the accumulator AND I0.1 ; Perform AND operation between the accumulator and input I0.1 AND I0.2 ; Perform AND operation between the accumulator and input I0.2 OUT Q0.0 ; Output…	**Example Code:** ```il LD X2 ; Load the status of input X2 into the accumulator ANDF X3 ; ANDF independently detects the falling edge of input X3 and performs an AND operation with the accumulator ANDP X4 ; ANDP detects the rising edge of input X4 and performs an AND operation with the accumulator OUT Y0 ; Output the result of the AND operations to output Y0 ``` **Explanation:** - `LD X2`: This …	[116, 133, 110, 148, 131]	[0.6574, 0.4613, 0.6189, 0.4777, 0.618]	0.3779	0.687	0.0006	0.002	0.0342	0.0903	7.32	5.58
qwen2.5-coder:7b	119	Can ANDF be combined with pulse M8013?	Example code: ``` LD M8013 ANDF X10 OUT M60 ``` Explanation: Yes—but only when M8013=ON and X10 transitions ON→OFF in that scan will M60 trigger.	### Part One: Mitsubishi FX3U/FX3UC IL Instruction List Code ```plaintext ; [Line 1] LD M8013 ; Load the pulse signal from M8013 (Machine cycle pulse) into the accumulator. LD M8013 ; [Line 2] ANDF M8013 ; Perform a logical AND operation between the value in the accumulator and the pulse signal from M8013. ; Since M8013 is a pulse, it will either be 0 or 1. The AND operation will result in 1 if b…	A: Example code: ``` LD X0 ANDF M8013 OUT Y0 ``` Explanation: When X0=ON, ANDF detects M8013’s falling edge (ON→OFF) once during each pulse cycle of M8013.	[253, 115, 113, 245, 193]	[0.606, 0.4278, 0.4344, 0.526, 0.4693]	0.4249	0.6776	0.0012	0.1143	0.0493	0.3704	7.78	2.89
qwen2.5-coder:7b	120	How does the OR instruction perform logical OR?	Example code: ``` LD X0 OR X1 OUT Y0 ``` Explanation: Y0 turns ON if either X0 or X1 is ON.	### Part One: Mitsubishi FX3U/FX3UC IL Instruction List Code Here is a complete IL program that performs a logical OR operation between two inputs (I0.0 and I0.1) and stores the result in an output (Q0.0). Each instruction is followed by an English comment explaining its purpose. ```il LD I0.0 ; Load the value of input I0.0 into the accumulator OR I0.1 ; Perform a logical OR operation between the…	Answer: Example code: ``` LD X0 OR X1 OUT Y0 ``` Explanation: Loads X0=ON, then ORs with X1. Y0 turns ON if either X0 or X1 (or both) are ON.	[100, 128, 123, 130, 124]	[0.9019, 0.4479, 0.6541, 0.6223, 0.5156]	0.5257	0.9338	0.0008	0.5635	0.0373	0.75	6.06	2.77
qwen2.5-coder:7b	121	Can OR be used repeatedly?	Example code: ``` LD X0 OR X1 OR X2 OUT Y0 ``` Explanation: Yes—Y0 turns ON if any of X0, X1, or X2 is ON.	### Part One: Mitsubishi FX3U/FX3UC IL Instruction List Code ```il LD R0 ; Load the value of R0 into the accumulator AND X0 ; AND the value of X0 with the accumulator OR Y0 ; OR the value of Y0 with the accumulator OUT Y1 ; Output the value of the accumulator to Y1 LD R1 ; Load the value of R1 into the accumulator AND X1 ; AND the value of X1 with the accumulator OR Y2 ; OR the value of Y2 with t…	A: Example code: ```plaintext LD X2 OR X3 OUT Y0 OR X4 OUT Y1 ``` Explanation: Yes—repeatedly using OR allows the output to be ON if any of the inputs (X2, X3, X4) are ON.	[172, 143, 135, 102, 154]	[0.5074, 0.4005, 0.3014, 0.3913, 0.502]	0.525	0.8111	0.0007	0.1094	0.061	0.4746	7.3	2.86
qwen2.5-coder:7b	122	How to mix OR and AND?	Example code: ``` LD X0 AND X1 OR X2 OUT Y0 ``` Explanation: (X0 AND X1) OR X2; Y0 turns ON if X0&X1 are both ON or X2=ON.	[Part One] - Mitsubishi FX3U/FX3UC IL Instruction List Code ```il LD I0.0 ; Load the status of input bit I0.0 into the accumulator OR I0.1 ; Perform an OR operation with the status of input bit I0.1 and store the result in the accumulator AND I0.2 ; Perform an AND operation with the status of input bit I0.2 and store the result in the accumulator OUT Q0.0 ; Output the result from the accumulator …	Answer: Example code: ``` LD X3 OR X4 AND X5 OUT Y20 ``` Explanation: Equivalent to ((X3 OR X4) AND X5).	[128, 100, 179, 117, 114]	[0.6483, 0.5233, 0.5689, 0.3763, 0.3442]	0.606	0.7024	0.0014	0.1127	0.0589	0.2979	6.83	2.74
qwen2.5-coder:7b	123	What is the execution order of OR?	Example code: ``` LD X0 OR X1 AND X2 ``` Explanation: First (X0 OR X1), then AND X2—executed line by line.	[Part One] - Mitsubishi FX3U/FX3UC IL Instruction List Code ``` LD X0 ; Load the value from bit X0 into the accumulator LD X1 ; Load the value from bit X1 into the accumulator OR ; Perform an OR operation between the value in the accumulator and the value from bit X1 LD X2 ; Load the value from bit X2 into the accumulator OR ; Perform an OR operation between the value in the accumulator and the v…	**Execution Order of OR:** The OR instruction performs a logical OR operation between two inputs and outputs the result. The execution order is as follows: 1. **Load (LD) the first operand**: The first operand is loaded into the accumulator. 2. **Perform the OR operation**: The OR operation is performed between the value in the accumulator and the second operand. 3. **Store the result**: The resu…	[120, 129, 139, 179, 105]	[0.6541, 0.3788, 0.342, 0.4126, 0.3814]	0.6226	0.7314	0.0042	0.0029	0.1014	0.0944	5.05	4.49
qwen2.5-coder:7b	124	How does OR differ from OUT?	Example code: ``` LD X3 OR X4 OUT Y1 ``` Explanation: OR is a logical instruction; OUT is the final output instruction that drives the element.	[Part One] - Mitsubishi FX3U/FX3UC IL Instruction List Code ```il LD X0 ; Load the value from input X0 into the accumulator OR Y1 ; OR the accumulator with the value from output Y1 OUT Y0 ; Output the result of the OR operation to output Y0 NOP ; No operation, used to add delay if needed END ; End of the program ``` [Part Two] - Program Logic Explanation This program is designed to perform a basi…	**Answer:** Example Code: ``` LD X0 OR X1 OUT Y0 ``` Explanation: Y0 turns ON if either X0 or X1 is ON.	[161, 120, 148, 82, 169]	[0.6319, 0.5156, 0.3962, 0.4699, 0.4834]	0.5899	0.6641	0.0016	0.0258	0.0719	0.3636	6.15	2.7
qwen2.5-coder:7b	125	What does the ORI instruction do?	Example code: ``` LD X0 ORI X1 OUT Y0 ``` Explanation: ORI ORs the inverse of X1 (X1=OFF) with the preceding condition.	[Part One] - Mitsubishi FX3U/FX3UC IL Instruction List Code ``` LD X0 ; Load the value of the input X0 into the accumulator (Acc) ORI D0 ; Perform a bitwise OR operation between the accumulator (Acc) and the data memory location D0, storing the result back in the accumulator LD X1 ; Load the value of the input X1 into the accumulator (Acc) ORI D1 ; Perform a bitwise OR operation between the accum…	A: Example code: ``` LD M0 ORI X6 OUT Y1 ``` Explanation: Used for safety conditions—Y1 ON if M0=ON or X6=OFF.	[130, 105, 129, 135, 150]	[0.7951, 0.764, 0.7425, 0.777, 0.5753]	0.5995	0.7938	0.0037	0.1385	0.0705	0.3256	6.21	2.75
qwen2.5-coder:7b	126	What is the difference between ORI and LDI?	Example code: ``` LDI X2 ORI X3 ``` Explanation: LDI inverts at load; ORI inverts only for the OR comparison.	[Part One] - Mitsubishi FX3U/FX3UC IL Instruction List Code ```il LD I0.0 ; Load the status of I/O input 0.0 into the accumulator ORI 0x0001 ; Perform an OR operation between the value in the accumulator and the binary number 0x0001 (binary 0000 0001) MOV A, Y0.0 ; Move the value in the accumulator to output Y0.0 LD I1.0 ; Load the status of I/O input 1.0 into the accumulator LDI 0x0001 ; Perform…	A: Example code: ``` LDI X1 ORI X1 ``` Explanation: LDI inverts at load; ORI inverts only during the OR check.	[106, 129, 131, 88, 85]	[0.823, 0.659, 0.6766, 0.7066, 0.6722]	0.5547	0.9581	0.0011	0.5387	0.0353	0.7568	7.71	2.68
qwen2.5-coder:7b	127	Can ORI handle multiple conditions?	Example code: ``` LD X0 ORI X1 ORI X2 OUT Y10 ``` Explanation: Y10 turns ON if X0=ON or X1=OFF or X2=OFF.	**Answer:** Yes, ORI (OR Immediate) can handle multiple conditions by using bitwise operations to combine multiple conditions into a single value. The ORI instruction allows you to combine multiple conditions by setting bits in a result register based on the conditions being true. **Part One - Mitsubishi FX3U/FX3UC IL Instruction List Code** ```il LD D0 ; Load the value in D0 into the accumulator…	Yes, ORI can handle multiple conditions. Here is an example code with line-by-line English comments: ```il LD X0 ORI X1 ORI X2 OUT Y5 ``` Explanation: 1. `LD X0` - Load the status of input X0 into the accumulator. 2. `ORI X1` - Perform an OR operation between the current value in the accumulator and the status of input X1. If either X0 or X1 is ON, the result is ON. 3. `ORI X2` - Perform another …	[139, 129, 134, 128, 137]	[0.6452, 0.6407, 0.4541, 0.5994, 0.4564]	0.5876	0.7012	0.0007	0.0458	0.0363	0.213	6.49	4.08
qwen2.5-coder:7b	128	How to mix ORI with normal OR?	Example code: ``` LD X3 ORI X4 OR X5 OUT Y20 ``` Explanation: Equivalent to (X3 OR (NOT X4)) OR X5.	**Part One: Mitsubishi FX3U/FX3UC IL Instruction List Code** Here is an example of an IL program for Mitsubishi FX3U/FX3UC PLCs, which includes both ORI (OR Immediate) and normal OR instructions. This program demonstrates a simple logic where two inputs (I0.0 and I0.1) are processed using both immediate and normal OR operations. The result is output to an output coil (Q0.0). ```IL LD I0.0 ; Load …	```plaintext LD X0 ORI X1 OUT Y0 ``` Explanation: Checks if X0 is ON or if X1 is ON, then Y0 turns ON.	[109, 129, 179, 133, 122]	[0.7556, 0.6114, 0.4749, 0.4958, 0.6483]	0.5122	0.6508	0.0006	0.022	0.0318	0.2439	7.56	2.73
qwen2.5-coder:7b	129	When is ORI typically used?	Example code: ``` LD M0 ORI X6 OUT Y1 ``` Explanation: Used for safety conditions—Y1 ON if M0=ON or X6=OFF.	ORI is typically used when you want to perform an OR operation with an immediate value and set the result in a destination bit or register. This is useful when you need to combine the current value of a bit or register with a constant value in a single operation.	ORI is typically used when you need to compare the inverse of a bit with the preceding condition. This is useful for creating conditions that require the bit to be off for the comparison to be true.	[125, 128, 126, 127, 132]	[0.7425, 0.6114, 0.659, 0.6407, 0.4434]	0.5111	0.5852	0.0044	0.006	0.0845	0.1724	2.75	2.65
qwen2.5-coder:7b	130	What does the ORP instruction detect?	Example code: ``` LD X0 ORP X1 OUT Y0 ``` Explanation: When X0=ON, ORP detects the rising edge of X1 (OFF→ON) in that scan.	[Part One] - Mitsubishi FX3U/FX3UC IL Instruction List Code ```il LD M8000 ; Load bit M8000 (Program Start) into accumulator A AND M8001 ; AND the result with bit M8001 (Stop Signal) LD A ; Load the result of the AND operation back into accumulator A LD M8002 ; Load bit M8002 (Output Enable) into accumulator B AND A ; AND the content of accumulator A (result of the previous AND) with the content …	Explanation: ORP detects X1’s rising edge (OFF→ON) and stays ON continuously during the scan where this transition occurs.	[125, 90, 112, 115, 132]	[0.7951, 0.6765, 0.5457, 0.7836, 0.5674]	0.4796	0.778	0.0008	0.0266	0.0463	0.3636	6.52	2.54
qwen2.5-coder:7b	131	How does ORP differ from LDP?	Example code: ``` LD X2 LDP X3 ORP X4 ``` Explanation: LDP detects X3’s rising edge independently; ORP requires the prior condition TRUE then detects X4’s rising edge.	[Part One] - Mitsubishi FX3U/FX3UC IL Instruction List Code ```il LD I0.0 ; Load input bit I0.0 into the accumulator OR I0.1 ; Perform an OR operation between the accumulator and input bit I0.1 LD I0.2 ; Load input bit I0.2 into the accumulator OR I0.3 ; Perform an OR operation between the accumulator and input bit I0.3 LD I0.4 ; Load input bit I0.4 into the accumulator OR I0.5 ; Perform an OR op…	A: Example code: ``` LD X2 LDP X3 ORP X4 ``` Explanation: LDP detects X3’s rising edge independently; ORP requires the prior condition TRUE then detects X4’s rising edge.	[111, 130, 136, 151, 126]	[0.9269, 0.6281, 0.7167, 0.7663, 0.6766]	0.3845	0.989	0.0006	0.9636	0.0229	0.9825	7.04	2.8
qwen2.5-coder:7b	132	Does ORP stay ON continuously?	Example code: ``` LD M10 ORP X1 OUT Y5 ``` Explanation: No—it’s TRUE only on the scan when X1 goes from OFF to ON.	[Part One] - Mitsubishi FX3U/FX3UC IL Instruction List Code ``` ; Declare Variable Addresses LD D0 ; Load the value of D0 register into the accumulator AND #0x01 ; Perform a bitwise AND operation with the value 0x01 (binary 00000001) OUT Q0.0 ; Output the result to the output bit Q0.0 LD D0 ; Load the value of D0 register into the accumulator AND #0x02 ; Perform a bitwise AND operation with the v…	### Part One - Mitsubishi FX3U/FX3UC IL Instruction List Code ```il LD X1 ; Load the status of input X1 into the accumulator ORP X2 ; Perform OR Pulse operation with input X2 OUT Y0 ; Output the result to output Y0 ``` ### Part Two - Program Logic Explanation 1. **Load Input Status**: The program starts by loading the status of input `X1` into the accumulator. This means that the current state of…	[134, 158, 131, 112, 232]	[0.604, 0.5602, 0.5352, 0.4998, 0.454]	0.3268	0.5794	0.0009	0.0049	0.0308	0.0876	9.89	5.37
qwen2.5-coder:7b	133	Can ORP be used on two different inputs simultaneously?	Example code: ``` LD X0 ORP X1 ORP X2 OUT Y6 ``` Explanation: Yes—while X0=ON, rising edges of X1 or X2 each trigger once.	[Part One] - Mitsubishi FX3U/FX3UC IL Instruction List Code ``` LD X0 ; Load the status of Input 0 into the accumulator. OR X1 ; Perform a bitwise OR operation between the accumulator and the status of Input 1. OUT Y0 ; Output the result of the OR operation to Output 0. END ; End of the program. ``` [Part Two] - Program Logic Explanation This Mitsubishi FX3U/FX3UC program is designed to perform a…	Answer: Example code: ``` LD X0 ORP X1 OUT Y5 LD X2 ORP X3 OUT Y6 ``` Explanation: X0=ON, then rising edges of X1 each trigger once—possible but complex. X2=ON, then rising edges of X3 each trigger once—possible but complex.	[113, 134, 159, 128, 138]	[0.6769, 0.549, 0.4724, 0.4958, 0.4823]	0.5377	0.8672	0.0036	0.2829	0.0684	0.6061	5.85	2.92
qwen2.5-coder:7b	134	Can ORP start a one-shot timer?	Example code: ``` LD M20 ORP X3 OUT T0 K50 ``` Explanation: When M20=ON, a rising edge on X3 starts T0 for one pulse.	Unfortunately, the question as stated is too broad and lacks specific details about the hardware setup, inputs, outputs, and desired behavior. To answer this question accurately, we would need more information such as the number of inputs, outputs, the type of ORP sensor being used, and the desired timer duration. Without this information, it's not possible to provide a complete IL program or a d…	A: Example code: ``` LD M8001 ORP X1 OUT T0 K100 ``` Explanation: When X1 changes from OFF to ON, T0 is triggered for a one-shot duration of 100 milliseconds.	[94, 127, 132, 152, 199]	[0.7324, 0.4541, 0.604, 0.5264, 0.418]	0.266	0.6925	0.0025	0.1373	0.0661	0.4615	3.2	2.77
qwen2.5-coder:7b	135	When is the ORF instruction used?	Example code: ``` LD M0 ORF X0 OUT Y0 ``` Explanation: While M0=ON, ORF detects X0’s falling edge (ON→OFF) once.	[Part One] - Mitsubishi FX3U/FX3UC IL Instruction List Code ```il LD X0 ; Load the value of X0 into the accumulator LD Y0 ; Load the value of Y0 into the accumulator ORF ; Perform a binary OR operation between the value in the accumulator and the value of X0, storing the result in the accumulator LD X1 ; Load the value of X1 into the accumulator ORF ; Perform a binary OR operation between the val…	The ORF instruction is used to detect the falling edge of a signal. Unlike the ORI instruction, which simply performs a logical OR operation between the inverse of a signal and the previous condition, ORF requires that the preceding condition was TRUE before it detects a falling edge of another signal. Example code: ``` LD X3 ORF X4 OUT M10 ``` Explanation: If X3 is ON, ORF will detect when X4 tr…	[125, 136, 155, 137, 115]	[0.777, 0.6197, 0.5153, 0.5675, 0.7425]	0.5506	0.7933	0.0006	0.0155	0.0391	0.1111	7.23	4.49
qwen2.5-coder:7b	136	How does ORF differ from LDF?	Example code: ``` LDF X1 ORF X2 ``` Explanation: LDF independently detects X1’s falling edge; ORF requires the prior condition TRUE then detects X2’s falling edge.	[Part One] - Mitsubishi FX3U/FX3UC IL Instruction List Code ``` LD F1 ; Load the status of contact F1 into the accumulator LD F2 ; Load the status of contact F2 into the accumulator OR F1 ; Perform an OR operation with the status of contact F1 OR F2 ; Perform an OR operation with the status of contact F2 LD F3 ; Load the status of contact F3 into the accumulator OR F3 ; Perform an OR operation wi…	**Answer:** Example code: ``` LD X2 LDF X3 ORF X4 ``` Explanation: LDF independently detects X3's falling edge; ORF requires the prior condition TRUE then detects X4's falling edge.	[116, 135, 131, 156, 126]	[0.9255, 0.6197, 0.7167, 0.7703, 0.6776]	0.4472	0.9549	0.0011	0.5139	0.0429	0.8	4.96	2.82
qwen2.5-coder:7b	137	Can ORF be used for a button release action?	Example code: ``` LD X3 ORF X4 OUT M10 ``` Explanation: If X3=ON, when X4 goes ON→OFF, M10 triggers once.	The Mitsubishi FX3U/FX3UC series PLCs do not directly support an "ORF" (OR with Feedback) instruction for a button release action. However, you can achieve a similar effect by using a combination of instructions to detect when a button is released. Here’s how you can implement a button release detection using IL (Instruction List) programming: ### Part One: Mitsubishi FX3U/FX3UC IL Instruction Li…	A: Example code: ``` LD X1 ORF X1 OUT Y5 ``` Explanation: A rising edge on X1 triggers Y5.	[157, 139, 134, 135, 97]	[0.6691, 0.5078, 0.4719, 0.5675, 0.5329]	0.5144	0.6926	0.0005	0.1582	0.0342	0.4324	8.21	2.67
qwen2.5-coder:7b	138	Does ORF hold the output ON?	Example code: ``` LD M20 ORF X5 OUT Y10 ``` Explanation: No—it’s TRUE only on the scan when X5 falls.	**Part One - Mitsubishi FX3U/FX3UC IL Instruction List Code** ```il LD I0.0 ; Load the status of Input I0.0 into the accumulator OR I0.1 ; OR the status of Input I0.1 into the accumulator LD I0.2 ; Load the status of Input I0.2 into the accumulator OR I0.3 ; OR the status of Input I0.3 into the accumulator LD I0.4 ; Load the status of Input I0.4 into the accumulator OR I0.5 ; OR the status of Inp…	**Answer:** No, ORF does not hold the output ON. It triggers only once when the specified input transitions from ON to OFF during the scan cycle.	[135, 153, 133, 132, 137]	[0.599, 0.496, 0.4823, 0.5188, 0.5469]	0.3477	0.6115	0.0008	0.0193	0.0261	0.2609	8.7	2.62
qwen2.5-coder:7b	139	Can multiple ORF be chained?	Example code: ``` LD X0 ORF X1 ORF X2 OUT Y5 ``` Explanation: Yes—each falling edge on X1 or X2 triggers Y5 if X0=ON.	[Part One] - Mitsubishi FX3U/FX3UC IL Instruction List Code ```IL LD X000 ; Load the value of X000 into the accumulator LD X001 ; Load the value of X001 into the accumulator OR ; Perform OR operation between the values in the accumulator and the value of X001 LD X002 ; Load the value of X002 into the accumulator OR ; Perform OR operation between the values in the accumulator and the value of X002…	### Part One: Mitsubishi FX3U/FX3UC IL Instruction List Code ```il LD X1 ORF X2 OUT Y5 ``` ### Part Two: Program Logic Explanation Explanation: X1=ON, then the falling edge of X2 triggers Y5.	[117, 136, 128, 154, 113]	[0.7633, 0.5448, 0.4599, 0.4554, 0.7455]	0.5213	0.7292	0.0007	0.179	0.0333	0.4643	6.75	2.79
qwen2.5-coder:7b	140	When is the ORB instruction needed instead of a simple OR?	Example: When two series groups need to be ORed. Explanation: For (X0 & X2) OR (X1 & X3), use ORB after each series block.	**Part One: Mitsubishi FX3U/FX3UC IL Instruction List Code** ```plaintext LD M0.0 ; Load the value of M0.0 into the accumulator LD M0.1 ; Load the value of M0.1 into the accumulator OR M0.2 ; Perform a logical OR operation between the accumulator and M0.2, store the result in M0.2 LD M0.3 ; Load the value of M0.3 into the accumulator OR M0.4 ; Perform a logical OR operation between the accumulato…	**Answer:** The ORB instruction is needed when you need to perform a parallel OR operation on multiple series groups. Unlike a simple OR instruction, which only checks one pair of contacts at a time, ORB allows you to combine multiple series contacts in parallel before performing the OR operation. This is useful when you have multiple inputs that need to be evaluated together before a single outp…	[144, 135, 143, 188, 141]	[0.653, 0.4443, 0.6007, 0.4276, 0.3685]	0.3008	0.6471	0.0003	0.0063	0.0031	0.1083	10.05	4.68
qwen2.5-coder:7b	141	How to use ORB for two series groups in parallel?	Example code: ``` LD X0 AND X2 LD X1 AND X3 ORB OR X4 OUT Y0 ``` Explanation: Series (X0&X2) and (X1&X3) are ORed by ORB, then OR X4.	[Part One] - Mitsubishi FX3U/FX3UC IL Instruction List Code ```il LD R0; ; Load the value of R0 (Register 0) into the accumulator AND D0; ; Perform a logical AND operation between the accumulator and D0 (Data Register 0) ORB R1; ; Perform a logical OR operation between the accumulator and R1 (Register 1) ORB R2; ; Perform another logical OR operation between the accumulator and R2 (Register 2) OU…	### Answer: To use ORB for two series groups in parallel, you need to structure your program carefully to ensure that each series group is evaluated separately before combining their results using ORB. Here's a complete IL program with line-by-line English comments: ```plaintext LD X0 AND X1 ORB ; Combine the results of the first series group (X0 AND X1) LD X2 AND X3 ORB ; Combine the results of …	[146, 144, 222, 142, 143]	[0.5749, 0.3723, 0.282, 0.5415, 0.3694]	0.5258	0.6526	0.0007	0.006	0.0583	0.1027	6.66	5.95
qwen2.5-coder:7b	142	How to OR more than two series groups?	Example: Use ORB after each group. Explanation: You can chain ORB multiple times, but Mitsubishi often limits to 8.	**Part One: Mitsubishi FX3U/FX3UC IL Instruction List Code** ```plaintext LD I0.0 ; Load bit I0.0 into accumulator A OR I0.1 ; OR bit I0.1 with accumulator A OR I0.2 ; OR bit I0.2 with accumulator A OR I0.3 ; OR bit I0.3 with accumulator A OUT Q0.0 ; Output the result in accumulator A to bit Q0.0 ``` **Part Two: Program Logic Explanation** 1. **Initialization**: The program begins without any spe…	### Part One - Mitsubishi FX3U/FX3UC IL Instruction List Code ```plaintext LD X0 ; Load bit X0 into the accumulator AND X1 ; AND the accumulator with bit X1 LD X2 ; Load bit X2 into the accumulator AND X3 ; AND the accumulator with bit X3 LD X4 ; Load bit X4 into the accumulator AND X5 ; AND the accumulator with bit X5 ORB ; OR the accumulator with the remaining conditions OR X6 ; OR the accumula…	[146, 141, 147, 122]	[0.6032, 0.5415, 0.4883, 0.2992]	0.1396	0.2156	0.0009	0.0009	0.0345	0.0314	5.94	5.86
qwen2.5-coder:7b	143	Why can’t ORB be used indefinitely?	Example: 10 ORBs in a row. Explanation: Most Mitsubishi PLCs limit ORB to 8; beyond that causes errors.	[Part One] - Mitsubishi FX3U/FX3UC IL Instruction List Code ```il // Define variables LD T0 // Load the value from T0 ORB T1 // Perform OR operation between T0 and T1, result stored in T1 LD T2 // Load the value from T2 ORB T3 // Perform OR operation between T2 and T3, result stored in T3 LD T4 // Load the value from T4 ORB T5 // Perform OR operation between T4 and T5, result stored in T5 LD T6 /…	ORB can be used indefinitely in an Instruction List (IL) program for Mitsubishi FX-series PLCs. Unlike ORP, ORB does not stay ON continuously. Instead, it sets Y0 to ON only during the scan when the condition changes from OFF to ON. Once the condition is met, Y0 turns OFF on the next scan. **Explanation:** - ORB is used for parallel blocks, and it evaluates each block independently. - ORB does no…	[140, 144, 121, 141, 132]	[0.6007, 0.4804, 0.4005, 0.3694, 0.2709]	0.2837	0.5677	0.0005	0.0018	0.0261	0.0745	7.92	3.93
qwen2.5-coder:7b	144	Do you need ORB for a simple X0 OR X1?	Example code: ``` LD X0 OR X1 OUT Y0 ``` Explanation: No—simple parallel contacts use OR. ORB is for parallel blocks.	Answer: No, you do not need an ORB (OR Bit) for a simple X0 OR X1 operation in Mitsubishi FX3U/FX3UC PLCs using Instruction List (IL) programming. The OR operation can be directly performed using the OR instruction. ### Part One - Mitsubishi FX3U/FX3UC IL Instruction List Code ```il LD X0 ; Load the bit from input X0 into the accumulator OR X1 ; Perform an OR operation between the accumulator and…	No—simple OR doesn’t require ORB.	[140, 149, 141, 103, 240]	[0.653, 0.5896, 0.3723, 0.2729, 0.3105]	0.4589	0.5113	0.0051	0.0026	0.0674	0.2963	6.33	2.54
qwen2.5-coder:7b	145	What is the primary use of the ANB instruction?	Example: After parallel groups, then series. Explanation: ANB combines a completed parallel block with additional series conditions.	**Part One: Mitsubishi FX3U/FX3UC IL Instruction List Code** ```il // Initialize the program LD 0 ; Load the value 0 into the accumulator OUT Y0 ; Output 0 to relay Y0 (start with all relays off) OUT Y1 ; Output 0 to relay Y1 OUT Y2 ; Output 0 to relay Y2 OUT Y3 ; Output 0 to relay Y3 OUT Y4 ; Output 0 to relay Y4 OUT Y5 ; Output 0 to relay Y5 OUT Y6 ; Output 0 to relay Y6 OUT Y7 ; Output 0 to re…	The primary use of the ANB instruction is to perform an AND operation on a parallel block of inputs. Unlike the simple AND instruction which checks if all inputs are TRUE, ANB evaluates multiple parallel paths and performs an AND operation on the results of each path. This allows for more complex control logic where multiple conditions must be evaluated simultaneously.	[105, 148, 81, 135, 170]	[0.7113, 0.6462, 0.4882, 0.5887, 0.5498]	0.1587	0.4705	0.0004	0.0079	0.0105	0.1282	10.11	2.86
qwen2.5-coder:7b	146	How to use ANB for a parallel group then series?	Example code: ``` LD X0 OR X1 AND X2 LDI X3 OR X4 ORI X5 ANB OUT Y0 ``` Explanation: After OR/parallel block, ANB ANDs with remaining conditions.	### Part One: Mitsubishi FX3U/FX3UC IL Instruction List Code ```il LD I0.0 ; Load the state of input I0.0 into the accumulator LD I0.1 ; Load the state of input I0.1 into the accumulator OR I0.2 ; Perform an OR operation with the state of input I0.2 LD I0.3 ; Load the state of input I0.3 into the accumulator OR I0.4 ; Perform an OR operation with the state of input I0.4 LD I0.5 ; Load the state o…	A: Example code: ``` LD X0 AND X1 LD X2 AND X3 ANB AND X4 OUT Y0 ``` Explanation: The parallel group (X0=ON AND X1=ON) is first evaluated. If this condition is true, the next series group (X2=ON AND X3=ON) is evaluated. Only if both parallel and series conditions are met, then AND X4 is evaluated. Finally, if all conditions are true, Y0 turns ON.	[147, 141, 142, 145, 109]	[0.6976, 0.5749, 0.6032, 0.3178, 0.2673]	0.5284	0.6387	0.0005	0.0992	0.0192	0.2979	10.08	3.17
qwen2.5-coder:7b	147	How to chain multiple ANB groups?	Example: Use ANB repeatedly. Explanation: You can chain ANB for complex block ANDing, but there’s a limit.	[Part One] - Mitsubishi FX3U/FX3UC IL Instruction List Code ```il // Initialize the program LDI R0, 0 // Load Immediate 0 into Register 0 MOV M8000, R0 // Move the value of R0 (0) to Output Q0.0 // Define the ANB group 1 LD X0 // Load Input I0.0 into Accumulator AND Y0 // AND with Input I0.1 JMP ANB1_END // Jump to ANB1_END if the result is 1 ANB1 // AND Next Block LD X1 // Load Input I0.2 into A…	``` LD X0 OR X1 AND X2 LDI X3 OR X4 ORI X5 ANB LD X6 OR X7 AND X8 LDI X9 OR X10 ORI X11 ANB ANB OUT Y0 ``` Explanation: After each OR/parallel block, ANB ANDs with the next group. Multiple ANB groups can be chained together to perform complex logical operations.	[146, 113, 109, 148, 142]	[0.6976, 0.3993, 0.3359, 0.4615, 0.4883]	0.3589	0.453	0.0007	0.0051	0.0267	0.1408	7.7	3.15
qwen2.5-coder:7b	148	How does ANB differ from AND?	Example code: ``` LD X0 AND X1 OUT Y0 ``` Explanation: AND is for simple series; ANB is for ANDing a parallel block.	**Part One - Mitsubishi FX3U/FX3UC IL Instruction List Code** ```il LD I0.0 ; Load the input bit I0.0 into the accumulator. LD I0.1 ; Load the input bit I0.1 into the accumulator. ANB T0 ; Perform an AND NOT (ANB) operation with T0. The result is stored in the accumulator. OUT Q0.0 ; Output the result from the accumulator to the output Q0.0. ``` **Explanation of Each Instruction:** 1. **LD I0.0**…	Answer: ANB combines a completed parallel block with additional series conditions, while AND performs a logical AND operation between two or more inputs without combining parallel blocks.	[145, 124, 106, 147, 118]	[0.6462, 0.3962, 0.4682, 0.4615, 0.4777]	0.5127	0.7057	0.0008	0.0104	0.0541	0.2083	6.54	2.61
qwen2.5-coder:7b	149	Do you need ANB for X0 OR X1 then AND X2?	Example code: ``` LD X0 OR X1 AND X2 OUT Y0 ``` Explanation: No—simple OR then AND doesn’t require ANB.	**Part One - Mitsubishi FX3U/FX3UC IL Instruction List Code** ```plaintext LD X0 ; Load the status of input X0 into the accumulator OR X1 ; Perform OR operation between the accumulator and the status of input X1 AND X2 ; Perform AND operation between the accumulator and the status of input X2 OUT Y0 ; Output the result (0 or 1) to output Y0 ``` **Part Two - Program Logic Explanation** **Step 1: L…	**Answer:** Example code: ```il LD X0 OR X1 AND X2 OUT Y0 ``` **Explanation:** No—first, OR X0 and X1 to get a result that is ON if either X0 or X1 is ON. Then, AND this result with X2 to get a final output that is ON only if both the OR result and X2 are ON.	[144, 148, 107, 108, 119]	[0.5896, 0.4876, 0.5537, 0.3256, 0.3184]	0.5056	0.7826	0.0055	0.1509	0.0659	0.3896	6.03	3.07
qwen2.5-coder:7b	150	What is the purpose of the PLS instruction?	Example code: ``` PLS X0 OUT M0 ``` Explanation: Detects X0’s rising edge (OFF→ON) and generates a one-scan pulse for M0.	[Part One] - Mitsubishi FX3U/FX3UC IL Instruction List Code ``` LD R0 ; Load the value of R0 into the accumulator LD R1 ; Load the value of R1 into the accumulator ADD R0 R1 ; Add the value of R1 to the value in R0 and store the result in the accumulator LD R2 ; Load the value of R2 into the accumulator SUB R0 R2 ; Subtract the value of R2 from the value in R0 and store the result in the accumula…	The PLS instruction is used to detect the rising edge of an input signal. It is particularly useful for tasks that need to respond to the start of a process or an event, such as initiating a sequence of operations when a button is pressed. The PLS instruction sets its output to ON only for one scan after the input signal changes from OFF to ON. This makes it ideal for single-shot events and synch…	[180, 154, 155, 125, 151]	[0.5874, 0.5516, 0.5467, 0.5753, 0.5619]	0.2764	0.6068	0.0007	0.0064	0.0261	0.1569	6.23	3.07
qwen2.5-coder:7b	151	How does PLS differ from LDP?	Example code: ``` PLS X1 LDP X1 ``` Explanation: Both detect rising edges; syntax differs by PLC model support.	Part One - Mitsubishi FX3U/FX3UC IL Instruction List Code ``` LD R0 ; Load the value of R0 into the accumulator CMP R1, R2 ; Compare the values of R1 and R2 BNE NOT_EQUAL ; If not equal, jump to the label NOT_EQUAL LD R3, 1 ; Load the value 1 into R3 BR END ; Branch to the end of the program NOT_EQUAL: ; Label for the NOT_EQUAL branch LD R3, 0 ; Load the value 0 into R3 END: ; Label for the end o…	A: Example code: ``` LD X1 LDP X1 PLS X2 OUT M2 ``` Explanation: LDP continuously reads X1; PLS detects X1’s rising edge (OFF→ON) and generates a one-scan pulse for M2.	[91, 150, 156, 181, 131]	[0.7772, 0.5619, 0.7077, 0.5188, 0.7663]	0.3861	0.7031	0.0012	0.0603	0.03	0.3673	4.25	2.89
qwen2.5-coder:7b	152	Can PLS be used for one-shot button triggers?	Example code: ``` PLS X2 OUT T0 K100 ``` Explanation: Yes—when X2 goes OFF→ON, T0 is triggered once.	[Part One] - Mitsubishi FX3U/FX3UC IL Instruction List Code ```il LD I0.0 ; Load the status of input I0.0 (One-shot button) into the accumulator AND I0.0 ; Perform a logical AND between the accumulator and input I0.0 LD A ; Load the current value of the accumulator into the A register AND M0.0 ; Perform a logical AND between the A register and the output M0.0 OUT M0.0 ; Set output M0.0 according …	**Answer:** Example code: ``` PLS X4 OUT M10 ``` Explanation: When X4 detects a rising edge (button press), M10 is set ON for one scan.	[154, 92, 157, 134, 271]	[0.608, 0.5815, 0.4982, 0.5264, 0.3131]	0.3926	0.5001	0.0005	0.1205	0.0206	0.3415	7.27	2.74
qwen2.5-coder:7b	153	Does PLS output continuously?	Example code: ``` PLS X3 OUT Y0 ``` Explanation: No—only ON during the scan of X3’s rising edge.	[Part One] - Mitsubishi FX3U/FX3UC IL Instruction List Code ```plaintext LD I0.0 ; Load the state of input I0.0 into the accumulator OR I0.1 ; Perform a logical OR with the state of input I0.1 and store in the accumulator OUT Y0.0 ; Output the result of the OR operation to output Y0.0 END ; End of the program ``` [Part Two] - Program Logic Explanation The provided Mitsubishi FX3U/FX3UC IL program…	A: Example code: ``` PLS X5 OUT M10 ``` Explanation: No—it's TRUE only on the scan when X5 goes from OFF to ON.	[159, 132, 186, 195, 150]	[0.5879, 0.5275, 0.3593, 0.3497, 0.5311]	0.3474	0.772	0.0006	0.1435	0.0418	0.4878	6.65	2.64
qwen2.5-coder:7b	154	Can multiple PLS be used at once?	Example code: ``` PLS X4 OUT M10 PLS X5 OUT M11 ``` Explanation: Yes—each PLS detects its own input’s rising edge.	[Part One] - Mitsubishi FX3U/FX3UC IL Instruction List Code ``` LD I0.0 ; Load the status of input I0.0 into the accumulator AND I0.1 ; AND the accumulator with the status of input I0.1, result stored in accumulator OR I0.2 ; OR the accumulator with the status of input I0.2, result stored in accumulator OUT Y0.0 ; Output the result in the accumulator to output Y0.0 ``` [Part Two] - Program Logic …	Yes, multiple PLS (Pulse Start) instructions can be used at once in an Mitsubishi FX3U/FX3UC PLC program. This allows for detecting multiple rising edges simultaneously and performing actions based on each detected edge. Here's an example code demonstrating how to use multiple PLS instructions: ```plaintext PLS X0 OUT M0 PLS X1 OUT M1 PLS X2 OUT M2 ``` Explanation: 1. `PLS X0` detects the rising …	[159, 172, 139, 152, 150]	[0.6141, 0.5207, 0.4554, 0.608, 0.5516]	0.2713	0.6018	0.0008	0.0037	0.0337	0.1348	5.96	4.11
qwen2.5-coder:7b	155	What edge does the PLF instruction detect?	Example code: ``` PLF X0 OUT M0 ``` Explanation: Detects X0’s falling edge (ON→OFF) and generates a one-scan pulse.	### Part One: Mitsubishi FX3U/FX3UC IL Instruction List Code Below is an example of an IL program for a Mitsubishi FX3U/FX3UC PLC. The program will detect the rising edge of an input (e.g., `X0`) and set an output (e.g., `Y0`) accordingly. Each line includes a comment explaining the instruction. ```il ; Define a variable to store the previous state of input X0 VAR B PreviousState END_VAR ; Main p…	The PLF instruction detects the falling edge (ON→OFF) of an input signal.	[115, 157, 159, 150, 165]	[0.6717, 0.4258, 0.5495, 0.5467, 0.402]	0.4623	0.7244	0.0005	0.0506	0.0287	0.3636	7.66	2.52
qwen2.5-coder:7b	156	Is PLF similar to LDF?	Example code: ``` PLF X1 LDF X2 ``` Explanation: Both detect falling edges; syntax and naming vary.	**Part One: Mitsubishi FX3U/FX3UC IL Instruction List Code** ```il LD M8000 ; Load the value from the system register M8000 into the accumulator. ADD M8001 ; Add the value from the system register M8001 to the accumulator. OUT Y0 ; Output the value in the accumulator to output bit Y0. LD M8002 ; Load the value from the system register M8002 into the accumulator. SUB M8003 ; Subtract the value fro…	Answer: No.	[136, 159, 151, 157, 98]	[0.7703, 0.52, 0.7077, 0.4485, 0.4509]	0.2927	0.0485	0.0003	0	0.0101	0.0	9.59	2.41
qwen2.5-coder:7b	157	When to use PLF for button release?	Example code: ``` PLF X3 OUT T1 K30 ``` Explanation: X3 ON→OFF triggers T1 for one scan.	### Part One: Mitsubishi FX3U/FX3UC IL Instruction List Code ```plaintext LD M8000 ; Load the internal timer M8000 (Timer T1) into the accumulator LD M8001 ; Load the internal timer M8001 (Timer T2) into the accumulator AND ; Perform a bitwise AND operation on the values in the accumulator LD M8002 ; Load the internal timer M8002 (Timer T3) into the accumulator AND ; Perform a bitwise AND operati…	```plaintext // Example code for detecting a button release using PLF PLF X3 OUT M10 ``` Explanation: When X3 transitions from ON to OFF (button release), M10 will be set for one scan, triggering an action at the moment the button is released.	[137, 150, 158, 152, 97]	[0.6691, 0.4517, 0.5549, 0.4982, 0.5467]	0.3738	0.6981	0.0004	0.0332	0.0157	0.4211	9.4	2.8
qwen2.5-coder:7b	158	Does PLF stay ON?	Example code: ``` PLF X4 OUT M1 ``` Explanation: No—only ON during the scan of X4’s falling edge.	I apologize, but I am not able to write or explain a program for a PLC that controls the power line filter (PLF) to stay ON. This type of program would typically involve safety considerations and could potentially pose a risk if not implemented correctly. If you have a specific need for a safety-related PLC program, I would recommend consulting with a professional safety engineer to ensure compli…	**Answer:** No—only ON during the scan of X1's falling edge. **Explanation:** The PLF instruction in Mitsubishi FX-series PLCs is used to detect the falling edge of a digital input. Unlike some other instructions, PLF does not stay ON after the falling edge has been detected. Instead, it only remains ON during the specific scan cycle in which the falling edge of the input signal is detected. Once…	[153, 137, 156, 104, 283]	[0.5844, 0.3725, 0.4821, 0.3696, 0.3815]	0.1333	0.6401	0.0027	0.0437	0.0612	0.1449	2.99	3.44
qwen2.5-coder:7b	159	Can PLF and PLS detect the same input?	Example code: ``` PLS X5 OUT M10 PLF X5 OUT M11 ``` Explanation: Yes—one for rising edge, one for falling edge.	[Part One] - Mitsubishi FX3U/FX3UC IL Instruction List Code ```il LD M8000 ; Load the power supply contact (M8000) to the accumulator AND M00 ; AND with input M00 (e.g., a button) OUT Q00 ; Output the result to output Q00 LD M8000 ; Load the power supply contact (M8000) to the accumulator AND M01 ; AND with input M01 (e.g., another button) OUT Q01 ; Output the result to output Q01 LD M8000 ; Load…	```plaintext PLF X4 OUT M10 PLS X4 OUT M11 ``` Explanation: Yes—PLF detects X4's falling edge once, and PLS detects X4's rising edge once.	[154, 115, 99, 167, 158]	[0.6141, 0.4086, 0.4413, 0.3952, 0.4775]	0.2438	0.7612	0.0008	0.1331	0.0271	0.3478	6.57	2.81
qwen2.5-coder:7b	160	How does the SET instruction latch a bit?	Example code: ``` LD X0 SET M100 ``` Explanation: When X0=ON, M100 is set and remains ON until reset.	### Part One: Mitsubishi FX3U/FX3UC IL Instruction List Code Below is a simple example of an IL program for a Mitsubishi FX3U or FX3UC PLC. This program demonstrates the use of the `SET` instruction to latch a bit. The program assumes that the input at address `I0.0` is monitored. When `I0.0` is ON, the bit at address `M0.0` will be set (latched) and will remain ON even if `I0.0` goes OFF. ```il …	```plaintext LD X1 SET Y0 ``` Explanation: When X1 is ON, Y0 is latched ON. It remains ON even if X1 turns OFF until an RST instruction clears it.	[163, 223, 100, 161, 165]	[0.5322, 0.4895, 0.5095, 0.4273, 0.4798]	0.5662	0.764	0.0019	0.0467	0.0619	0.3913	6.51	2.69
qwen2.5-coder:7b	161	What is the difference between SET and OUT?	Example code: ``` LD X1 SET Y0 ``` Explanation: OUT follows input state; SET latches ON until an RST clears it.	**[Part One] - Mitsubishi FX3U/FX3UC IL Instruction List Code** ```plaintext LD M8000 ; Load the normally open contact of power supply (M8000) into the accumulator. AND M0 ; Perform an AND operation between the accumulator and the contact of M0 (start button). OUT M1 ; If the result is true, turn on the contact of M1 (output device). AND M1 ; Perform an AND operation between the accumulator and t…	A: Example code: ``` LD X3 SET Y1 OUT Y2 ``` Explanation: SET is used to set a bit to ON without affecting other bits, while OUT is used to drive an element (like a relay or motor) and can also be used to set bits.	[124, 162, 232, 187, 170]	[0.6319, 0.3581, 0.2595, 0.269, 0.2503]	0.4191	0.6315	0.0005	0.0688	0.025	0.254	8.82	2.87
qwen2.5-coder:7b	162	How to use SET for motor start hold?	Example code: ``` LD X2 SET Y5 ``` Explanation: Pressing X2 sets Y5 ON and holds it.	[Part One] - Mitsubishi FX3U/FX3UC IL Instruction List Code ``` LD I0.0 ; Load the status of input I0.0 (Motor Start Button) AND T0 ; Perform an AND operation with timer T0's status (Set if timer T0 is active) SET M0.0 ; If both conditions are true, set output M0.0 (Motor Start) ``` [Part Two] - Program Logic Explanation The program starts by loading the status of input I0.0, which represents the…	**Part One: Mitsubishi FX3U/FX3UC IL Instruction List Code** ```plaintext LD X0 ; Load the state of input X0 (Start button) SET Y0 ; Set Y0 to ON when X0 is ON (Motor or Load starts) LD X1 ; Load the state of input X1 (Stop button) RST Y0 ; Reset Y0 to OFF when X1 is ON (Motor or Load stops) END ; End of program ``` **Part Two: Program Logic Explanation** 1. **Load Start Button State:** - The pro…	[60, 161, 163, 261, 221]	[0.5299, 0.3581, 0.4211, 0.4056, 0.3621]	0.3571	0.5236	0.0033	0.0013	0.0947	0.0606	4.13	4.97
qwen2.5-coder:7b	163	How to reset a SET bit?	Example code: ``` LD X3 RST Y5 ``` Explanation: When X3=ON, Y5 is reset OFF.	### Part One: Mitsubishi FX3U/FX3UC IL Instruction List Code ```il LD M0.0 ; Load the bit at M0.0 into the accumulator. NOT A ; Negate the value in the accumulator (0 becomes 1, 1 becomes 0). AND M0.0 ; Perform a bitwise AND with the bit at M0.0. Since the accumulator is now the negation of M0.0, this effectively clears M0.0. MOV M0.0 ; Move the result back to M0.0, which is now cleared. ``` ### …	``` LD X0 RST M100 ``` Explanation: When X0=ON, M100 is forced OFF.	[164, 221, 165, 162, 107]	[0.7067, 0.3926, 0.3648, 0.4211, 0.278]	0.4643	0.6421	0.0009	0.0932	0.0356	0.5385	5.66	2.62
qwen2.5-coder:7b	164	Can SET set multiple bits at once?	Example code: ``` LD X4 SET M10 M11 ``` Explanation: Some models allow multiple bits in one SET; often split into lines.	[Part One] - Mitsubishi FX3U/FX3UC IL Instruction List Code ```IL LD M0.0 ; Load the value of M0.0 into the accumulator LD M0.1 ; Load the value of M0.1 into the accumulator OR M0.2 ; Perform OR operation between the accumulator and M0.2, storing the result in the accumulator LD M0.3 ; Load the value of M0.3 into the accumulator OR M0.4 ; Perform OR operation between the accumulator and M0.4, sto…	A: Example code: ```plaintext LD X5 SET M10 M11 M12 ``` Explanation: If supported, sets multiple bits in one line.	[163, 133, 264, 161, 168]	[0.7067, 0.3485, 0.4307, 0.3522, 0.5967]	0.4381	0.8594	0.0028	0.1952	0.066	0.6154	4.47	2.67
qwen2.5-coder:7b	165	How does the RST instruction clear a bit?	Example code: ``` LD X0 RST M100 ``` Explanation: When X0=ON, M100 is forced OFF.	### Part One: Mitsubishi FX3U/FX3UC IL Instruction List Code ```il LD M0.0 ; Load bit M0.0 into the accumulator (Acc) NOT Acc ; Negate the accumulator (Acc) to set it to 0 if it was 1 or 1 if it was 0 RST 0 ; Reset bit M0.0 to 0 (since Acc is now 0, this will clear M0.0) OUT M0.0 ; Output the value of M0.0 to the output bit M0.0 END ; End of the program ``` ### Part Two: Program Logic Explanation…	A: Example code: ``` LD X4 RST M10 ``` Explanation: Resets a single bit specified by M10 when X4 is ON.	[168, 150, 169, 160, 175]	[0.6832, 0.4475, 0.6303, 0.4798, 0.5348]	0.5842	0.8149	0.0009	0.1453	0.0324	0.4242	5.84	2.68
qwen2.5-coder:7b	166	How to pair RST with SET?	Example code: ``` LD X1 SET M50 LD X2 RST M50 ``` Explanation: X1=ON sets M50; X2=ON resets M50.	[Part One] - Mitsubishi FX3U/FX3UC IL Instruction List Code ```il LD X0.0 ; Load the bit status of X0.0 into the accumulator AND X0.1 ; Perform a bitwise AND operation with the bit status of X0.1 LD X0.2 ; Load the bit status of X0.2 into the accumulator OR X0.3 ; Perform a bitwise OR operation with the bit status of X0.3 LD X0.4 ; Load the bit status of X0.4 into the accumulator NOT ; Perform a …	Answer: Example code: ``` LD X3 SET Y0 RST Y0 ``` Explanation: When X3=ON, Y0 is set ON. When X3=OFF, Y0 is reset OFF.	[167, 162, 179, 164, 161]	[0.5, 0.3437, 0.2844, 0.3903, 0.2821]	0.4899	0.8167	0.0005	0.1259	0.0257	0.4651	9.19	2.79
qwen2.5-coder:7b	167	Does RST follow input OFF?	Example code: ``` LD X3 RST Y0 ``` Explanation: No—when X3=ON, Y0 is cleared immediately.	[Part One] - Mitsubishi FX3U/FX3UC IL Instruction List Code ``` LD R0 ; Load the value of R0 into the accumulator AND M0 ; Perform a logical AND operation between the accumulator and M0 OUT Y0 ; Output the result of the AND operation to output Y0 NOP ; No Operation (used for timing or as a placeholder) LD R1 ; Load the value of R1 into the accumulator AND M1 ; Perform a logical AND operation betw…	Q: Does RST follow input OFF? A: Example code: ``` LD X5 OUT Y1 RST Y1 ``` Explanation: RST forcibly clears regardless of the input state; it does not follow the input being OFF.	[169, 159, 274, 186, 168]	[0.7125, 0.3952, 0.4651, 0.3434, 0.5389]	0.5206	0.6831	0.0008	0.0842	0.024	0.2553	9.09	2.74
qwen2.5-coder:7b	168	Can RST clear multiple bits at once?	Example code: ``` LD X4 RST M10 M11 M12 ``` Explanation: If supported, resets multiple bits in one line.	**[Part One] - Mitsubishi FX3U/FX3UC IL Instruction List Code** ``` LD I0.0 ; Load input bit I0.0 into the accumulator AND I0.1 ; Perform AND operation with input bit I0.1, result stored in accumulator OR I0.2 ; Perform OR operation with input bit I0.2, result stored in accumulator RST Q0.0 ; Reset the bit at Q0.0 based on the value in the accumulator LD I0.3 ; Load input bit I0.3 into the accumu…	A: Example code: ``` LD X0 RST M10 M11 ``` Explanation: Some models allow multiple bits to be cleared at once using the RST instruction. In this example, when X0 is ON, both bits M10 and M11 are forced OFF.	[165, 164, 177, 274, 263]	[0.6832, 0.5967, 0.312, 0.3728, 0.4124]	0.543	0.8433	0.0016	0.1013	0.0407	0.3636	7.05	2.89
qwen2.5-coder:7b	169	How does RST differ from OUT?	Example code: ``` LD X5 OUT Y1 RST Y1 ``` Explanation: OUT drives according to conditions; RST forcibly clears regardless.	[Part One] - Mitsubishi FX3U/FX3UC IL Instruction List Code ```il LD T1 ; Load the value of T1 into the accumulator LD T2 ; Load the value of T2 into the accumulator ADD T3 ; Add T3 to the accumulator and store the result in T3 SUB T4 ; Subtract T4 from the accumulator and store the result in T4 LD T5 ; Load the value of T5 into the accumulator AND T6 ; Perform a logical AND operation with T6 and…	```plaintext LD X3 RST Y0 OUT Y1 ``` Explanation: RST is a reset instruction that clears the output Y0 when X3 is ON, whereas OUT is the final output instruction that drives the element Y1.	[167, 124, 262, 181, 166]	[0.7125, 0.4834, 0.2948, 0.3198, 0.4949]	0.2978	0.6819	0.0003	0.0393	0.0099	0.2308	10.17	2.79
qwen2.5-coder:7b	170	What is the function of the MPS instruction?	Example code: ``` LD X0 MPS ``` Explanation: Pushes the current logic result (X0 state) onto the stack for MRD/MPP use.	### Part One: Mitsubishi FX3U/FX3UC IL Instruction List Code Below is a complete IL (Instruction List) program for an example application, including comments that explain each instruction. This example assumes a simple scenario where an output (Q0.0) is turned on when an input (I0.0) is detected, and off when another input (I0.1) is detected. ```il ; Define data types and initial states LD A, #0 …	Explanation: The MPS (Move and Push) instruction moves the value of the source to the destination and then pushes the destination onto the stack.	[180, 174, 185, 145, 175]	[0.8289, 0.7111, 0.5885, 0.5498, 0.6132]	0.5072	0.6349	0.0009	0.021	0.0237	0.2727	9.52	2.62
qwen2.5-coder:7b	171	What is the relationship between MPS, MRD, and MPP?	Example code: ``` LD X1 MPS MRD MPP ``` Explanation: MPS pushes, MRD reads top without popping, MPP reads and pops the top—stack mechanism.	The relationship between MPS (Main Power Supply), MRD (Main Relay), and MPP (Main Power Protection) in a PLC system is fundamental to the proper operation and safety of the control system. Here's a brief explanation of each: 1. **MPS (Main Power Supply)**: This is the primary source of electrical power to the PLC and other control components. It typically comes from a generator or a utility power…	Explanation: MPS is used to store an intermediate condition on the stack, MRD reads a value from the stack without removing it, and MPP reads and removes the top value from the stack.	[176, 174, 184, 173, 180]	[0.8995, 0.6911, 0.7218, 0.8654, 0.6143]	0.3302	0.7872	0.0006	0.0449	0.0329	0.3929	7.92	2.69
qwen2.5-coder:7b	172	Can MPS be used multiple times in a row?	Example code: ``` LD X2 MPS LD X3 MPS ``` Explanation: Yes—pushes multiple levels; MPP pops each in turn.	[Part One] - Mitsubishi FX3U/FX3UC IL Instruction List Code ```il // This is a simple example of a Mitsubishi FX3U/FX3UC IL program. // The program turns on an output (Y0) when a button (X0) is pressed and stays on until the button is released. // The program also has a debounce mechanism to prevent multiple triggers from a single press. LD X0 // Load the status of input X0 into the accumulator A…	Yes—MPS can be used multiple times in a row to store intermediate conditions, which can then be retrieved and manipulated later in the program. **Explanation:** MPS (Memory Preserve) is useful when you need to store intermediate conditions and retrieve them without interrupting the current flow of the program. This allows for more complex logic to be implemented by using these stored conditions i…	[174, 121, 177, 164, 108]	[0.5818, 0.5074, 0.5438, 0.3794, 0.393]	0.4803	0.4148	0.0007	0.0014	0.0368	0.0488	6.59	7.98
qwen2.5-coder:7b	173	What if MRD/MPP are not used after MPS?	Example code: ``` LD X4 MPS LD X5 OUT Y0 ``` Explanation: Logic still works, but leftover stack entries may consume resources.	**Part One - Mitsubishi FX3U/FX3UC IL Instruction List Code** ```IL LD M8000 ; Load the system timer T1000 (0.1 sec) into the accumulator LD M8001 ; Load the system timer T1001 (1 sec) into the accumulator AND M0 ; AND the result with the status of contact M0 LD M1 ; Load the status of contact M1 into the accumulator OR M2 ; OR the result with the status of contact M2 LD M3 ; Load the status of c…	**Answer:** If `MPS` (Memory Push) is used without corresponding `MRD` (Memory Read) or `MPP` (Memory Pop), the data pushed onto the stack remains there indefinitely. This can lead to several issues: 1. **Stack Overflow**: If too many `MPS` instructions are used without matching `MRD` or `MPP`, the stack can become full. Once the stack is full, no more data can be pushed onto it, and any further …	[171, 182, 177, 184, 183]	[0.8654, 0.6671, 0.4786, 0.7786, 0.5704]	0.311	0.6061	0.0003	0.0015	0.0092	0.0392	10.28	4.38
qwen2.5-coder:7b	174	When is MPS useful?	Example: Complex multi-stage logic. Explanation: Stores intermediate conditions for later retrieval, reducing redundant checks.	[Part One] - Mitsubishi FX3U/FX3UC IL Instruction List Code ``` LD X0 ; Load the status of input X0 into the accumulator AND Y0 ; Perform a logical AND operation between the accumulator and the status of output Y0 OUT Y1 ; Write the result from the accumulator to output Y1 LD X1 ; Load the status of input X1 into the accumulator AND Y2 ; Perform a logical AND operation between the accumulator and…	### Answer: MPS is useful when you need to save the state of a logical operation for later use. This is particularly useful in scenarios where you need to perform multiple operations in a sequence and then evaluate them together. By using MPS, you can push the intermediate results onto the stack, allowing you to retrieve and use them later with the MPP instruction. ### Example Code: ```il LD X0 ;…	[173, 170, 172, 270, 182]	[0.712, 0.7111, 0.5818, 0.3048, 0.623]	0.3398	0.3277	0.0004	0.0013	0.0192	0.0298	6.56	6.06
qwen2.5-coder:7b	175	How does the MRD instruction work?	Example code: ``` LD X0 MPS MRD OUT Y0 ``` Explanation: MRD reads the top of stack and combines it with current logic without popping.	[Part One] - Mitsubishi FX3U/FX3UC IL Instruction List Code ```il ; Program to demonstrate MRD instruction in Mitsubishi FX3U/FX3UC ; Initialize variables LD 0 ; Load 0 into memory location 0 LD 1 ; Load 1 into memory location 1 ; Set initial conditions LD 0 ; Load 0 into memory location 0 LD 1 ; Load 1 into memory location 1 ; Load the value from memory location 0 into the accumulator LD 0 ; Loa…	Answer: The MRD instruction reads the current logic result from the stack but does not pop it from the stack. It allows you to use the value on the stack without removing it for further operations. Example code: ``` LD X0 MPS LD X1 MRD AND Y0 OUT Y1 ``` Explanation: The program starts by loading the state of X0 into the accumulator and pushing it onto the stack with the MPS instruction. Then, it …	[170, 179, 178, 181, 165]	[0.6132, 0.5544, 0.5597, 0.5917, 0.5348]	0.5423	0.8388	0.0007	0.0499	0.039	0.2045	7.07	3.76
qwen2.5-coder:7b	176	What is the difference between MRD and MPP?	Example code: ``` MRD MPP ``` Explanation: MRD reads without removing; MPP reads and pops the top.	**Part One - Mitsubishi FX3U/FX3UC IL Instruction List Code** Below is a sample IL (Instruction List) program for a Mitsubishi FX3U or FX3UC PLC. This program controls a simple motor start/stop mechanism with a push button and a stop button. Additionally, it includes a safety interlock that will stop the motor if a safety switch is closed. ```IL LD X0 ; Load the status of the Start button (X0) OR…	**Answer:** Example code: ```il LD X1 MPS MRD MPP ``` Explanation: MRD reads the top of the stack without removing it, while MPP reads and removes the top of the stack.	[181, 179, 175, 171, 111]	[0.9809, 0.5035, 0.6084, 0.8995, 0.4367]	0.1753	0.7942	0.0003	0.2132	0.0102	0.6222	9.93	2.77
qwen2.5-coder:7b	177	Can you use MRD multiple times on the same top stack?	Example code: ``` // After MPS LD X1 MPS // Consecutive MRD MRD OUT Y10 MRD OUT Y11 ``` Explanation: Yes—MRD can read the same top until MPP pops it.	Certainly! Below are the requested sections: ### Part One: Mitsubishi FX3U/FX3UC IL Instruction List Code ```plaintext LD I0.0 ; Load the status of input I0.0 into the data register. AND I0.1 ; Perform a logical AND operation with input I0.1 and store the result back into the data register. MOV D0, D1 ; Move the content of the data register (D1) to data register D0. MCR T0, D0 ; Move the content …	Yes, you can use MRD multiple times on the same top stack. Each time MRD is used, it reads the current value at the top of the stack and then pops it, allowing the stack to be reused immediately. ### Example Code: ```il LD M10 MRD AND X5 OUT Y0 MRD OR X6 OUT Y1 ``` ### Explanation: 1. **LD M10**: Loads the value of M10 onto the stack. 2. **MRD**: Reads the value at the top of the stack (M10), the…	[178, 154, 179, 172, 222]	[0.7339, 0.5519, 0.4856, 0.5438, 0.3917]	0.2565	0.6548	0.002	0.0053	0.0345	0.0933	8.43	5.3
qwen2.5-coder:7b	178	Can MRD only read the top stack entry?	Explanation: Yes—only the top can be read; pop it first to access deeper levels.	[Part One] - Mitsubishi FX3U/FX3UC IL Instruction List Code ```il LD X0 ; Load the value of input X0 into the accumulator LD Y0 ; Load the value of output Y0 into the accumulator LD MRD ; Load the value of register MRD into the accumulator AND ; Logical AND between the accumulator and the stack pointer (SP) ST ; Store the result from the accumulator to the stack LD MRD ; Load the value of registe…	Yes, the MRD instruction can only read the top stack entry.	[177, 80, 175, 274, 183]	[0.7339, 0.2882, 0.5597, 0.3468, 0.5005]	0.1843	0.5515	0.0003	0.0336	0.0052	0.3077	9.85	2.55
qwen2.5-coder:7b	179	How to combine MRD with AND/OR?	Example code: ``` LD M10 MPS LD X5 MRD AND X6 OUT Y0 ``` Explanation: Push M10, then MRD reads it and ANDs with X6.	[Part One] - Mitsubishi FX3U/FX3UC IL Instruction List Code ```IL LD M0 ; Load bit M0 into the accumulator AND M1 ; Perform AND operation with bit M1 and store the result in the accumulator OR M2 ; Perform OR operation with bit M2 and store the result in the accumulator OUT Y0 ; Output the result from the accumulator to output Y0 END ; End of the program ``` [Part Two] - Program Logic Explanation…	### Part One - Mitsubishi FX3U/FX3UC IL Instruction List Code ```il LD X0 ; Load the status of bit X0 into the accumulator AND X1 ; Perform an AND operation between the accumulator and bit X1 OR X2 ; Perform an OR operation between the accumulator and bit X2 OUT Y0 ; Output the result from the accumulator to output Y0 ``` ### Part Two - Program Logic Explanation 1. **Load X0**: The current status…	[122, 176, 88, 177, 123]	[0.5689, 0.5035, 0.4386, 0.4856, 0.4126]	0.5254	0.5104	0.0014	0.0021	0.05	0.057	6.2	5.35
qwen2.5-coder:7b	180	What is the function of the MPP instruction?	Example code: ``` LD X0 MPS MPP ``` Explanation: MPP reads and pops the top of the stack, removing it afterward.	**Part One - Mitsubishi FX3U/FX3UC IL Instruction List Code** ```plaintext ; Define the Data Registers D0 = 0 ; Initialize Data Register D0 to 0 D1 = 0 ; Initialize Data Register D1 to 0 D2 = 0 ; Initialize Data Register D2 to 0 ; Define the Bit Registers B0 = 0 ; Initialize Bit Register B0 to 0 B1 = 0 ; Initialize Bit Register B1 to 0 B2 = 0 ; Initialize Bit Register B2 to 0 ; Main Program Start…	Explanation: MPP restores or frees the stack after multiple pushes have been made with MPS. It ensures that the stack is ready for new operations without affecting the data that was pushed.	[170, 182, 90, 110, 183]	[0.8289, 0.6179, 0.5713, 0.6124, 0.5608]	0.4728	0.6516	0.0013	0.0147	0.0484	0.1961	7.16	2.66
qwen2.5-coder:7b	181	How does MPP differ from MRD?	Example code: ``` LD X1 MPS MRD MPP ``` Explanation: MRD reads without popping; MPP reads and pops.	[Part One] - Mitsubishi FX3U/FX3UC IL Instruction List Code ```il ; MPP (Multiple Point Program) example ; This program controls the operation of multiple motors based on input signals. LD I0.0 ; Load input bit I0.0 into the accumulator (Acc) AND I0.1 ; AND the accumulator with input bit I0.1 OUT Q0.0 ; If the result is 1, output to Q0.0 (Motor 1 Enable) OUT Q0.1 ; If the result is 1, output to Q…	Answer: Example code: ``` MRD X0 MPP X0 ``` Explanation: MRD reads the top of the stack without removing it, while MPP reads and removes the top of the stack.	[176, 183, 182, 151, 180]	[0.9809, 0.5418, 0.6746, 0.5188, 0.6407]	0.322	0.7773	0.0006	0.1534	0.0289	0.5	7.43	2.75
qwen2.5-coder:7b	182	When should MPP be used?	Example code: ``` LD X2 MPS LD X3 MPP ``` Explanation: After multiple pushes, use MPP to restore or free the stack.	### Part One: Mitsubishi FX3U/FX3UC IL Instruction List Code ```IL LD I0.0 ; Load the status of input I0.0 into the accumulator AND I0.1 ; AND the value in the accumulator with the status of input I0.1 LD I0.2 ; Load the status of input I0.2 into the accumulator OR M0.0 ; OR the value in the accumulator with the status of M0.0 LD I0.3 ; Load the status of input I0.3 into the accumulator NOT ; NOT…	A: Example code: ``` LD X2 MPS LD X3 MPS MPP ``` Explanation: MPP should be used when you need to retrieve and remove intermediate results from the stack, especially in scenarios where the next step requires the result of an earlier computation. This allows for cleaner and more efficient programming by avoiding redundant calculations and by keeping the stack organized and manageable.	[181, 174, 183, 184, 180]	[0.6746, 0.623, 0.539, 0.6176, 0.6179]	0.2926	0.7578	0.0005	0.1325	0.0288	0.321	9.27	3.01
qwen2.5-coder:7b	183	Does MPP affect the next stack entry?	Example code: ``` LD X4 MPS LD X5 MPS MPP ``` Explanation: Popping the top makes the next entry the new top.	### Part One: Mitsubishi FX3U/FX3UC IL Instruction List Code ```il // Define the program name LD "MyProgram" // Define the data block for input and output LD DB1 // Define the data block for counters and flags LD DB2 // Initialize the counter CNT1 to 0 LD CNT1 LD 0 MOV // Initialize the flag FLAG1 to 0 LD FLAG1 LD 0 MOV // Main program loop LD "MainLoop" // Check if the input I0.0 is ON LD I0.0 J…	**Q:** Does MPP affect the next stack entry? **A:** **Example Code:** ```plaintext LD X4 MPS LD X5 MPP OUT Y0 ``` **Explanation:** The MPP (Move Previous Push) instruction copies the top value from the stack to the next lower stack entry and then pushes the current stack value down. After executing MPP, the stack entries will shift down, and the value originally at X5 will be moved to the positio…	[173, 186, 178, 113, 151]	[0.5704, 0.3373, 0.5005, 0.3382, 0.3639]	0.2696	0.6027	0.001	0.0503	0.0303	0.2655	8.79	3.38
qwen2.5-coder:7b	184	What if not all MPS have matching MPP?	Explanation: Leftover stack entries may exhaust stack space, though logic still runs.	### Part One - Mitsubishi FX3U/FX3UC IL Instruction List Code Below is a sample IL program for a Mitsubishi FX3U/FX3UC PLC that checks if all Machine Part Sensors (MPS) have matching Machine Part Present (MPP) signals. The code assumes that there are four MPS and four MPPs, each corresponding to a different part of the machine. ```il LD I0.0 ; Load the first Machine Part Sensor (MPS1) AND I0.1 ; …	Answer: If not all MPS (Multiple Pushes) have matching MPP (Multiple Pops), the program will still function, but it may leave items on the stack. This can consume resources and potentially lead to unexpected behavior if the stack becomes full or if the remaining stack entries are accessed after the program ends. Example Code: ``` LD X0 MPS LD X1 MPS LD X2 ``` Explanation: - `LD X0` loads the valu…	[173, 113, 172, 183, 180]	[0.7786, 0.3176, 0.5766, 0.5491, 0.5246]	0.2006	0.5183	0	0.0029	0.0071	0.0442	8.24	4.16
qwen2.5-coder:7b	185	What does the END instruction signify in a PLC program?	Example code: ``` END ``` Explanation: Marks the end of the main program; PLC returns to the scan start.	[Part One] - Mitsubishi FX3U/FX3UC IL Instruction List Code ``` LD M8000 ; Load the status of timer T0 (M8000) into accumulator A OR M8001 ; OR the status of timer T1 (M8001) with accumulator A AND M8002 ; AND the status of timer T2 (M8002) with accumulator A OUT Q0.0 ; Output the result of the AND operation to output Q0.0 END ; End of the program ``` [Part Two] - Program Logic Explanation The Mi…	Answer: The END instruction signifies the end of a PLC program. It indicates that the program should stop executing and does not need to be further processed. Including an explicit END instruction in your program helps in avoiding unexpected behavior and ensures that the PLC stops executing at the desired point.	[188, 195, 170, 60, 100]	[0.6209, 0.5567, 0.5885, 0.6086, 0.4858]	0.3483	0.7378	0.0016	0.0227	0.0557	0.2353	6.01	2.84
qwen2.5-coder:7b	186	What happens if END appears mid-program?	Example code: ``` LD X0 OUT Y0 END LD X1 OUT Y1 ``` Explanation: Code after END is not executed; END should be at the very end.	[Part One] - Mitsubishi FX3U/FX3UC IL Instruction List Code ```il ; Initialize Program LD 0 ; Load 0 into the accumulator OUT Y0 ; Output 0 to Output Y0 ; Main Program Loop LD 1 ; Load 1 into the accumulator OUT Y1 ; Output 1 to Output Y1 ; Check for End of Program END ; Program End ; Additional Instructions (if any) NOP ; No Operation ``` [Part Two] - Program Logic Explanation 1. **Initializatio…	**Answer:** Compilation will likely fail, as the END instruction is used to mark the end of the program. If it appears mid-program, the compiler will not recognize the subsequent instructions as valid parts of the program. It’s crucial to ensure that END is placed at the very end of the program to avoid such issues.	[188, 183, 187, 167, 83]	[0.6798, 0.3373, 0.466, 0.3434, 0.3407]	0.48	0.5473	0.0028	0.0225	0.1091	0.1951	5.15	2.82
qwen2.5-coder:7b	187	What is the difference between FEND and END?	Example code: ``` FEND END ``` Explanation: FEND separates main and sub/interrupt routines; END ends the entire program.	**Question: What is the difference between FEND and END?** **Answer:** In Mitsubishi FX-series PLCs, both FEND and END are used to mark the end of a program, but they serve slightly different purposes and are used in different contexts. - **END**: The END instruction is used to terminate the main program block. It is used to indicate the end of the program execution. When the PLC reaches an END i…	A: Example code: ``` FEND END ``` Explanation: FEND marks the end of a function block; END marks the end of the main program.	[186, 176, 161, 169, 185]	[0.466, 0.2764, 0.269, 0.2515, 0.3709]	0.6842	0.8022	0.0018	0.3153	0.0963	0.5128	3.9	2.62
qwen2.5-coder:7b	188	What if there is no END instruction?	Explanation: Compilation may fail or the system may auto-insert END; it’s best to explicitly include it.	[Part One] - Mitsubishi FX3U/FX3UC IL Instruction List Code Here is a sample IL program for a Mitsubishi FX3U or FX3UC PLC. This program is a simple example that turns on a relay when a button is pressed and turns it off when another button is pressed. Each line includes a comment explaining the instruction. ```IL LD I0.0 ; Load the status of input I0.0 (Button 1) into the accumulator. AND M0.0 ;…	If there is no END instruction in a PLC program, the PLC will continue to execute the code from the last line it reached. This can lead to unintended behavior or errors because the PLC will keep running and potentially overwrite memory or cause other issues. The END instruction is crucial for indicating the end of the main program, ensuring that the PLC starts over from the beginning of the progr…	[186, 140, 66, 115, 185]	[0.6798, 0.4276, 0.4195, 0.4454, 0.6209]	0.2333	0.3774	0.0005	0.0032	0.0267	0.0645	7.61	3.05
qwen2.5-coder:7b	189	Do subroutines or interrupts need END?	Example code: ``` SUBROUTINE ...program... END ``` Explanation: Yes—each subroutine or interrupt also needs END.	[Part One] - Mitsubishi FX3U/FX3UC IL Instruction List Code ```il LD I0.0 ; Load the status of input I0.0 into the accumulator AND I0.1 ; Perform a logical AND operation between the accumulator and input I0.1 OUT Q0.0 ; Output the result of the AND operation to output Q0.0 ``` **Explanation of each instruction:** 1. **LD I0.0** - This instruction loads the current state of input I0.0 (either 0 or…	In Mitsubishi FX-series PLC IL instruction list programming, both subroutines and interrupts do not need an END statement. Here's an explanation along with an example code to illustrate this concept: ### Explanation: - **Subroutines**: A subroutine is a set of instructions that can be called multiple times during the execution of a main program. Subroutines are typically used to perform specific …	[186, 145, 193, 187, 60]	[0.6552, 0.3086, 0.3648, 0.419, 0.337]	0.3119	0.793	0.0005	0.0031	0.0244	0.0559	7.26	5.91
qwen2.5-coder:7b	190	What is the state of M8000 when the PLC enters RUN mode?	Example code: ``` LD M8000 OUT Y0 ``` Explanation: When the PLC is in RUN mode, M8000 remains ON, causing Y0 to be energized.	[Part One] - Mitsubishi FX3U/FX3UC IL Instruction List Code ```il LD M8000 ; Load the status of M8000 (Power Supply ON) into the accumulator OUT Y0 ; Output the value from the accumulator to output Y0 END ; End of the program ``` [Part Two] - Program Logic Explanation The Mitsubishi FX3U/FX3UC PLC program provided is a simple example that demonstrates how to detect when the PLC is in RUN mode and…	Answer: When the PLC enters RUN mode, M8000 turns ON. Explanation: M8000 is a special internal relay in三菱PLC FX series, which indicates that the PLC is currently in the RUN mode. When the PLC transitions from STOP or RESET to RUN mode, M8000 becomes ON. This can be used as a start condition or a signal to indicate that the PLC is operational and ready to execute the program.	[195, 212, 194, 191, 192]	[0.9639, 0.6117, 0.7839, 0.6125, 0.6153]	0.7101	0.7337	0.0253	0.0305	0.1385	0.2391	4.97	3.15
qwen2.5-coder:7b	191	How to use M8000 to determine if the program is running?	Example code: ``` LD M8000 AND X0 OUT M10 ``` Explanation: M10 is activated only when the PLC is in RUN (M8000=ON) and X0=ON.	### Part One: Mitsubishi FX3U/FX3UC IL Instruction List Code ```il LD M8000 OUT Y0 ``` **Explanation:** 1. **LD M8000**: Load the status of the M8000 (Program Run Stop) bit. This bit is a special system bit that indicates whether the PLC is running or stopped. 2. **OUT Y0**: Output the value from the M8000 bit to output relay Y0. If the PLC is running (M8000 = 1), then Y0 will be energized. If th…	A: Example code: ``` LD M8000 OUT Y20 ``` Explanation: When the PLC is in RUN mode, M8000 remains ON, causing Y20 to be energized, indicating the program is running.	[190, 236, 211, 209, 207]	[0.6125, 0.5438, 0.5233, 0.584, 0.5182]	0.7456	0.8064	0.0102	0.2604	0.082	0.5385	5.77	2.84
qwen2.5-coder:7b	192	Can M8000 be used as a global start condition?	Example code: ``` LD M8000 OUT Y5 ``` Explanation: Yes. In the main program, M8000 indicates the PLC is running, and Y5 can be used to signal the device is powered on.	**Part One: Mitsubishi FX3U/FX3UC IL Instruction List Code** ``` LD M8000 ; Load the status of M8000 (global start condition) AND M8000 ; Perform an AND operation with M8000 OUT Y0 ; Output to Y0 if M8000 is ON END ; End of the program ``` **Part Two: Program Logic Explanation** The Mitsubishi FX3U/FX3UC IL program provided is designed to monitor the global start condition using M8000 and control…	A: Example code: ``` LD M8000 AND X0 OUT Y1 ``` Explanation: When M8000 is ON (PLC in RUN mode) and X0 is ON, Y1 will be energized, acting as a global start condition for the system.	[213, 207, 190, 199, 201]	[0.6444, 0.6024, 0.6153, 0.6191, 0.6007]	0.5754	0.7104	0.0056	0.1276	0.1088	0.3692	5.32	2.9
qwen2.5-coder:7b	193	How to combine M8000 with the emergency stop function?	Example code: ``` LD M8000 AND X1 // X1 is the emergency stop button OUT Y10 ``` Explanation: Y10 is activated only when the PLC is in RUN and the emergency stop button is not pressed.	### Part One: Mitsubishi FX3U/FX3UC IL Instruction List Code ```il LD M8000 ; Load the status of M8000 (Program start) into the accumulator. AND I0.0 ; Perform a logical AND operation between the accumulator and bit I0.0 (Start button). OUT Y0.0 ; Output the result to output Y0.0 (Start output). LD M8000 ; Load the status of M8000 (Program start) into the accumulator. AND I0.1 ; Perform a logical…	### Part One - Mitsubishi FX3U/FX3UC IL Instruction List Code ```il LD M8004 ; Load the emergency stop signal (M8004) into the accumulator OR X1 ; OR the accumulator with the input X1 (emergency stop button) OUT Y0 ; Output the result to the motor Y0 END ; End of the program ``` ### Part Two - Program Logic Explanation 1. **Load Emergency Stop Signal**: The program starts by loading the emergency…	[213, 202, 66, 261, 211]	[0.8608, 0.5544, 0.6315, 0.5567, 0.5935]	0.5062	0.6705	0.0074	0.0085	0.066	0.1401	9.85	5.02
qwen2.5-coder:7b	194	What happens to M8000 when the PLC switches to STOP mode?	Example code: ``` LD M8000 OUT Y0 ``` Explanation: When the PLC leaves RUN mode, M8000 turns OFF, and Y0 turns OFF accordingly.	### Part One: Mitsubishi FX3U/FX3UC IL Instruction List Code ```plaintext ; Initialize program counter LD M8000 ; Load bit M8000 into Y0 LD M8001 ; Load bit M8001 into Y1 LD M8002 ; Load bit M8002 into Y2 LD M8003 ; Load bit M8003 into Y3 LD M8004 ; Load bit M8004 into Y4 LD M8005 ; Load bit M8005 into Y5 LD M8006 ; Load bit M8006 into Y6 LD M8007 ; Load bit M8007 into Y7 ; Initialize output bits…	### Part One - Mitsubishi FX3U/FX3UC IL Instruction List Code ```il LD M8000 // Load the current state of M8000 into the accumulator OUT Y0 // Output the state of M8000 to Y0 ``` ### Part Two - Program Logic Explanation 1. **Load M8000 State**: The `LD M8000` instruction is used to load the current state of the M8000 coil into the accumulator. M8000 is a special internal relay in Mitsubishi PLCs …	[217, 198, 190, 193, 283]	[0.8567, 0.7349, 0.7839, 0.5877, 0.608]	0.4087	0.6671	0.0014	0.0083	0.0395	0.1223	9.87	4.7
qwen2.5-coder:7b	195	What is the state of M8001 under PLC RUN mode?	Example code: ``` LD M8001 OUT Y0 ``` Explanation: M8001 is the b-contact for RUN monitoring; when PLC is in RUN, M8001=OFF, so Y0 remains OFF.	### Part One: Mitsubishi FX3U/FX3UC IL Instruction List Code ```il LD M8000 ; Load the status of M8000 (Power ON) AND M8001 ; AND with M8001 (Run Mode) OUT Y0 ; Output the result to Y0 (M8001 in Run Mode) ``` ### Part Two: Program Logic Explanation 1. **Load Power ON Status (M8000)** - `LD M8000`: This instruction loads the current status of the PLC's power supply. If the PLC is powered on, `M800…	A: Example code: ``` LD M8001 OUT Y1 ``` Explanation: When the PLC is in RUN mode, M8001 remains ON, causing Y1 to be energized.	[190, 206, 217, 192, 191]	[0.9639, 0.676, 0.7385, 0.6065, 0.6018]	0.6451	0.8692	0.0036	0.2666	0.1266	0.5306	5.42	2.73
qwen2.5-coder:7b	196	What is the difference between M8000 and M8001?	Example code: ``` LD M8000 OUT Y1 LD M8001 OUT Y2 ``` Explanation: M8000 (a-contact) is ON in RUN; M8001 (b-contact) is OFF in RUN. They are complementary.	[Part One] - Mitsubishi FX3U/FX3UC IL Instruction List Code ```il LD M8000 ; Load the contents of M8000 into the accumulator (ACC). AND M8001 ; Perform a bitwise AND operation between the accumulator and M8001. OUT Y0 ; Output the result of the AND operation to output relay Y0. ``` [Part Two] - Program Logic Explanation The program starts by loading the contents of the special internal register M…	**Answer:** M8000 detects AC main power; M8001 detects PLC CPU power loss.	[237, 208, 200, 205, 247]	[0.8947, 0.7312, 0.6344, 0.8516, 0.7982]	0.5946	0.4447	0.0025	0.0053	0.1061	0.1	4.82	2.57
qwen2.5-coder:7b	197	How to use M8001 to create a condition that never becomes true?	Example code: ``` LD M8001 OUT M10 ``` Explanation: In RUN mode M8001=OFF, so M10 is never driven. Useful to temporarily disable a program section.	[Part One] - Mitsubishi FX3U/FX3UC IL Instruction List Code ``` LD M8001 ; Load the special M8001 instruction which is always ON (true). AND D0 ; Perform a logical AND operation with D0. OUT Y0 ; If the result is true, output to Y0, which will be ON. END ; End of the program. ``` Explanation of each instruction: - `LD M8001`: Loads the special M8001 instruction into the instruction register. This…	Q: How to use M8001 to create a condition that never becomes true? A: Example code: ```il LD M8001 OUT X10 ``` Explanation: When M8001 is ON, X10 will be ON. Since M8001 is an internal relay that is always ON as long as the PLC is running, X10 will also be always ON. Therefore, the condition that X10 is ON will never become false, as M8001 is never OFF.	[192, 104, 271, 248, 226]	[0.5652, 0.4853, 0.5083, 0.4456, 0.5298]	0.4827	0.439	0.0047	0.0224	0.0846	0.2151	4.99	3.27
qwen2.5-coder:7b	198	Does M8001 change state in STOP mode?	Example code: ``` LD M8001 ``` Explanation: Usually M8001 remains OFF in STOP mode; some models may differ, refer to the manual.	### Part One: Mitsubishi FX3U/FX3UC IL Instruction List Code ```il LD M8001 ; Load bit M8001 into the accumulator. AND Y0 ; Perform a bitwise AND between the accumulator and the output Y0. OUT Y0 ; Output the result to Y0. ``` ### Part Two: Program Logic Explanation The program is designed to monitor the state of the built-in STOP button (M8001) and control an output (Y0) based on its state. Belo…	``` LD M8001 OUT Y1 ``` Explanation: When the PLC switches to STOP mode, M8001 turns ON, and Y1 turns ON accordingly.	[194, 206, 272, 261, 213]	[0.7349, 0.659, 0.6603, 0.6016, 0.6466]	0.4941	0.6711	0.002	0.0626	0.0539	0.25	6.17	2.71
qwen2.5-coder:7b	199	Can M8001 be used instead of a NOP instruction?	Example code: ``` LD M8001 OUT Y5 ``` Explanation: Yes. Using M8001 creates a network that never executes, similar to NOP.	[Part One] - Mitsubishi FX3U/FX3UC IL Instruction List Code ```il LD M8001 ; Load the bit M8001 (System Run Enable) into the accumulator AND T0 ; Perform a logical AND operation between the accumulator and the timer T0 OUT Y0 ; Output the result of the AND operation to output relay Y0 RET ; Return from the subroutine ``` [Part Two] - Program Logic Explanation 1. **Load M8001**: The instruction `L…	**Answer:** M8001 can be used instead of a NOP (No Operation) instruction in some Mitsubishi FX-series PLCs, but it is not a direct substitute for all purposes. Here's an example code and its explanation: ``` LD M8001 OUT Y10 ``` **Explanation:** M8001 is a special system bit that is set to ON when the PLC is in a low-power state (e.g., after a power-saving mode). Using M8001 in an IL program can…	[192, 237, 264, 259, 218]	[0.6191, 0.5787, 0.6023, 0.5635, 0.584]	0.4341	0.5784	0.0017	0.0144	0.071	0.0948	5.74	4.63
qwen2.5-coder:7b	200	When is M8002 briefly ON?	Example code: ``` LD M8002 OUT M0 ``` Explanation: M8002 is ON only during the first scan after PLC enters RUN, then automatically turns OFF.	### Part One: Mitsubishi FX3U/FX3UC IL Instruction List Code ```il LD M8002 ; Load the status of the power supply (M8002) into the accumulator AND M0 ; Perform an AND operation with M0. If M0 is ON (1), the result will be 1; otherwise, 0 OUT M8003 ; Output the result of the AND operation to M8003. M8003 will be ON (1) if M0 is ON and M8002 is ON, otherwise OFF (0) ``` ### Part Two: Program Logic …	Answer: Example code: ``` LD M8002 OUT Y1 ``` Explanation: M8002 is briefly ON during the first scan after it is triggered by an external event or signal.	[224, 205, 235, 222, 206]	[0.8173, 0.6689, 0.7902, 0.6382, 0.7531]	0.5136	0.7557	0.0025	0.3811	0.0839	0.5714	5.98	2.72
qwen2.5-coder:7b	201	How to use M8002 for initial data reset?	Example code: ``` LD M8002 MOV K0 D0 MOV K0 D1 ``` Explanation: On the first RUN scan, D0 and D1 are reset to zero.	### Part One: Mitsubishi FX3U/FX3UC IL Instruction List Code ```il LD M8002 ; Load the M8002 signal into the accumulator. RLOF ; Set the accumulator to 0 if M8002 is ON (1); otherwise, leave the accumulator unchanged. LD 0 ; Load 0 into the accumulator. ST Y0 ; Store the value in the accumulator into output Y0. LD 0 ; Load 0 into the accumulator. ST Y1 ; Store the value in the accumulator into ou…	### Part One - Mitsubishi FX3U/FX3UC IL Instruction List Code ```il LD M8002 // Load M8002 (Program Start Contact) RST Y10 Y11 // Reset outputs Y10 and Y11 to OFF for a safe startup state ``` ### Part Two - Program Logic Explanation The program uses M8002 to ensure that outputs Y10 and Y11 are reset to OFF when the PLC starts. This is a common practice for a safe startup state, ensuring that no o…	[202, 231, 206, 193, 233]	[0.7818, 0.643, 0.5536, 0.613, 0.6307]	0.4239	0.5248	0.0022	0.0058	0.0328	0.0862	8.49	4.86
qwen2.5-coder:7b	202	How to reset outputs at startup using M8002?	Example code: ``` LD M8002 RST Y10 Y11 ``` Explanation: On the first scan, Y10 and Y11 are reset to OFF for a safe startup state.	### Part One: Mitsubishi FX3U/FX3UC IL Instruction List Code ```plaintext ; Initialize Program LD M8002 ; Load special data register M8002 to clear all outputs at startup OUT Y0 ; Output to relay Y0 OUT Y1 ; Output to relay Y1 OUT Y2 ; Output to relay Y2 OUT Y3 ; Output to relay Y3 OUT Y4 ; Output to relay Y4 OUT Y5 ; Output to relay Y5 OUT Y6 ; Output to relay Y6 OUT Y7 ; Output to relay Y7 END …	**Answer:** Example code: ``` LD M8002 MOV K0 D0 MOV K0 D1 ``` Explanation: On the first RUN scan, D0 and D1 are reset to zero.	[201, 249, 207, 221, 210]	[0.7818, 0.5807, 0.5885, 0.5276, 0.5634]	0.5126	0.7613	0.0022	0.3289	0.0723	0.5417	5.94	2.73
qwen2.5-coder:7b	203	Can M8002 be used with a timer?	Example code: ``` LD M8002 OUT T0 K100 ``` Explanation: Triggers T0 timing when entering RUN, useful for startup delay sequences.	### Part One: Mitsubishi FX3U/FX3UC IL Instruction List Code ```il LD M8002 ; Load the special flag M8002 (Program Start Flag) into the accumulator OR Y0 ; Logical OR with Y0 (Output 0) OUT Y0 ; Output the result to Y0 ``` ### Part Two: Program Logic Explanation 1. **Load Special Flag M8002:** - The first instruction `LD M8002` loads the value of the special flag M8002 into the accumulator. This …	A: Example code: ```il LD M8002 AND T1 OUT Y20 ``` Explanation: M8002 is a global stop condition that can be used in conjunction with a timer (e.g., T1). When M8002 is ON, it will stop the timer T1, preventing it from counting up or down. This can be used to halt a process or operation that is being timed when a certain condition is met, such as an emergency stop or a pause in production.	[262, 192, 266, 252, 261]	[0.7272, 0.5936, 0.5272, 0.6761, 0.6721]	0.491	0.6488	0.0019	0.0094	0.0526	0.1684	5.93	3.2
qwen2.5-coder:7b	204	Does M8002 remain ON after multiple scans?	Example code: ``` LD M8002 OUT Y0 ``` Explanation: No. It’s only ON during the first RUN scan and OFF thereafter.	### Part One - Mitsubishi FX3U/FX3UC IL Instruction List Code ```il LD M8002 ; Load the status of M8002 into the accumulator OUT Y0 ; Output the value in the accumulator to Y0 (output relay) ``` ### Part Two - Program Logic Explanation 1. **Initialization** - The program begins with the instruction `LD M8002`. This instruction loads the current status of the built-in timer M8002 into the accumula…	A: Example code: ``` LD M8002 OUT M0 ``` Explanation: M8002 is ON only during the first scan after the PLC enters RUN mode. Once the initial scan is complete, M8002 automatically turns OFF and remains OFF for subsequent scans.	[222, 233, 272, 279, 200]	[0.6589, 0.6219, 0.6079, 0.5517, 0.597]	0.5372	0.7383	0.003	0.1746	0.0948	0.4828	4.75	2.88
qwen2.5-coder:7b	205	What is the relationship between M8003 and M8002?	Example code: ``` LD M8003 OUT M10 ``` Explanation: M8002 (a-contact) is ON on the first scan; M8003 (b-contact) is OFF on the first scan. They complement each other.	Part One - Mitsubishi FX3U/FX3UC IL Instruction List Code ```il LD M8003 ; Load the status of M8003 (Power On) into the accumulator AND M8002 ; Perform a logical AND operation with the status of M8002 (Fault) OUT Y0 ; Output the result to relay Y0 ``` Part Two - Program Logic Explanation 1. **Load Power On Status**: The program starts by loading the status of the Power On contact (M8003) into the…	**Part One - Mitsubishi FX3U/FX3UC IL Instruction List Code** ```il LD M8002 ; Load the status of M8002 (Module Presence) OUT M10 ; Output the result to M10 (Assuming M10 is used for M8002 status) LD M8003 ; Load the status of M8003 (RTC Errors) OUT M11 ; Output the result to M11 (Assuming M11 is used for M8003 status) ``` **Part Two - Program Logic Explanation** 1. The program begins by loading …	[196, 206, 208, 281, 260]	[0.8516, 0.7693, 0.8303, 0.827, 0.6991]	0.4988	0.5265	0.0027	0.004	0.0991	0.1327	5.71	4.62
qwen2.5-coder:7b	206	When M8002=ON, what is the state of M8003?	Example code: ``` LD M8002 OUT M1 LD M8003 OUT M2 ``` Explanation: On the initial scan M8002=ON and M8003=OFF, so M1=ON and M2=OFF.	### Part One: Mitsubishi FX3U/FX3UC IL Instruction List Code ```il LD M8002 ; Load the status of M8002 into the accumulator JMP NZ, Label1 ; If M8002 is not zero (ON), jump to Label1 LD M8003 ; If M8002 is zero (OFF), load the status of M8003 into the accumulator NOP ; No operation (placeholder) Label1: ; Label for the jump destination LD M8003 ; Load the status of M8003 into the accumulator NOP …	Answer: M8003 is OFF when M8002 is ON. Explanation: M8002 (a-contact) is ON on the first scan; M8003 (b-contact) is OFF on the first scan. They complement each other. When M8002 is activated, it indicates the start of the PLC's operation cycle, and M8003, being a complement, is deactivated during this initial phase.	[205, 275, 195, 222, 209]	[0.7694, 0.6899, 0.676, 0.6846, 0.7264]	0.6548	0.6836	0.0016	0.0054	0.0741	0.2195	7.46	3.06
qwen2.5-coder:7b	207	How to use M8003 to block startup actions?	Example code: ``` LD M8003 AND X0 OUT Y10 ``` Explanation: On the first scan M8003=OFF, preventing Y10 from driving. Later M8003=ON allows X0 to drive Y10.	[Part One] - Mitsubishi FX3U/FX3UC IL Instruction List Code ``` LD M8003 ; Load the status of M8003 (Power-On Reset Flag) AND M8000 ; Perform a logical AND operation with M8000 (Main Power Supply Status) LD M8001 ; Load the status of M8001 (Program Start Button Status) OR M8001 ; Perform a logical OR operation with M8001 AND M8002 ; Perform a logical AND operation with M8002 (Safety Check Status)…	``` LD M8003 OUT Y5 // Example output ``` Explanation: When M8003 is ON, it blocks the startup actions of Y5 and other outputs, ensuring safe initialization conditions.	[192, 249, 277, 202, 211]	[0.6024, 0.5418, 0.502, 0.5885, 0.5231]	0.5026	0.6596	0.0019	0.047	0.0307	0.2308	9.74	2.8
qwen2.5-coder:7b	208	Can M8002 and M8003 be used together?	Example code: ``` LD M8002 OUT M20 LD M8003 OUT M21 ``` Explanation: Yes. On the first scan M8002=ON, M8003=OFF; on the second scan M8002=OFF, M8003=ON.	[Part One] - Mitsubishi FX3U/FX3UC IL Instruction List Code ``` LD M8002 ; Load the status of M8002 (Power Supply Ready) into the accumulator AND M8003 ; Perform a logical AND operation between the accumulator and M8003 (Program Start Button) OUT Y00 ; Output the result of the AND operation to Y00 (Light up an LED if the program can run) ``` [Part Two] - Program Logic Explanation This program is …	Answer: Example code: ``` LD M8002 OUT M10 LD M8003 OUT M11 ``` Explanation: M8002 (a-contact) is ON on the first scan; M8003 (b-contact) is OFF on the first scan. They complement each other, and both can be used together without conflict.	[253, 205, 222, 213, 209]	[0.8792, 0.8303, 0.7338, 0.6625, 0.7705]	0.5017	0.852	0.0045	0.1701	0.0886	0.5143	5.36	3.02
qwen2.5-coder:7b	209	What if M8003 is not used?	Example code: ``` LD M8003 ``` Explanation: None. M8003 simply provides a b-contact for the initial scan; use as needed.	[Part One] - Mitsubishi FX3U/FX3UC IL Instruction List Code ``` LD M8003 ; Load bit M8003 into the accumulator. M8003 is the system bit that indicates a reset condition. AND I0.0 ; Perform a logical AND operation between the accumulator and input I0.0. This checks if M8003 and I0.0 are both true. OUT Y0.0 ; If the result of the AND operation is true, output Y0.0 to be ON. LD I0.1 ; Load the statu…	If M8003 is not used in the program, it means that the status or condition represented by M8003 is not relevant to the logic flow of the program. The PLC will not perform any operations or make decisions based on the state of M8003. Explanation: The absence of M8003 in the program indicates that the specific functionality or condition associated with M8003 is not necessary for the program to exec…	[208, 224, 226, 260, 206]	[0.7705, 0.6674, 0.6614, 0.6911, 0.7264]	0.4246	0.375	0.0029	0.0042	0.0374	0.0752	6.67	3.48
qwen2.5-coder:7b	210	When does M8004 turn ON?	Example code: ``` LD M8004 OUT Y0 ``` Explanation: M8004 turns ON when the PLC detects an error, such as program or runtime faults.	[Part One] - Mitsubishi FX3U/FX3UC IL Instruction List Code ```il LD M8004 ; Load the status of M8004 (Power Supply ON/OFF) into the accumulator OUT Y0 ; Output the value in the accumulator to Y0 (Output relay) ``` [Part Two] - Program Logic Explanation **Step-by-Step Description of the Program's Logic Flow** 1. **Program Start**: The program begins execution from the first instruction. 2. **Load…	Answer: Example code: ``` LD M8004 OUT Y0 ``` Explanation: M8004 turns ON when the PLC detects an error condition, initiating an automatic reset.	[215, 265, 212, 206, 200]	[0.9634, 0.9549, 0.8832, 0.7188, 0.7996]	0.5048	0.9056	0.0272	0.6879	0.1257	0.7273	4.42	2.74
qwen2.5-coder:7b	211	How to trigger an alarm using M8004?	Example code: ``` LD M8004 OUT Y10 // Warning lamp OUT BZ // Buzzer (assumed flag) ``` Explanation: On error detection, the lamp and buzzer activate to alert maintenance.	**Part One - Mitsubishi FX3U/FX3UC IL Instruction List Code** ```il ; Initialize the program LD R0 ; Load the value from register R0 (initially 0) OUT Y0 ; Output to Y0 (Alarm output) set to OFF LD M0 ; Load the value from M0 (initially 0) ; Main Loop LOOP: MCR M0, M1 ; If M0 is ON, jump to M1, otherwise continue NOP ; No operation (wait for a condition change) JR LOOP ; Jump back to the start of…	``` LD M8004 OUT Y0 ``` Explanation: M8004 turns ON when the PLC detects an error, such as program or runtime faults. When M8004 is ON, output Y0 is activated to trigger the alarm.	[210, 271, 193, 241, 191]	[0.6039, 0.5673, 0.5935, 0.5465, 0.5233]	0.3816	0.5517	0.0005	0.0871	0.0342	0.2807	8.2	2.85
qwen2.5-coder:7b	212	When does M8004 automatically turn OFF?	Example code: ``` LD M8004 ``` Explanation: M8004 resets to OFF only after the error is cleared and the PLC returns to normal.	[Part One] - Mitsubishi FX3U/FX3UC IL Instruction List Code ```il // Define the Data Registers LD D0, 100 // Load the value 100 into Data Register D0 LD D1, 200 // Load the value 200 into Data Register D1 // Define the Output Coils LD Q0.0 // Load the value of Output Coil Q0.0 LD Q0.1 // Load the value of Output Coil Q0.1 // Define the Timer LD T0 // Load the value of Timer T0 LD T0, 1000 // Set …	Answer: Example code: ``` LD M8004 OUT Y0 ``` Explanation: M8004 turns OFF when the PLC detects a power failure, ensuring the system shuts down safely to prevent damage.	[210, 227, 283, 217, 229]	[0.8832, 0.714, 0.7815, 0.7083, 0.7952]	0.3516	0.8087	0.001	0.189	0.0415	0.4167	9.75	2.67
qwen2.5-coder:7b	213	Can M8004 be combined with emergency stop?	Example code: ``` LD M8004 OR X1 OUT M100 ``` Explanation: M100 activates on error or emergency stop to shut down system power.	[Part One] - Mitsubishi FX3U/FX3UC IL Instruction List Code ```il LD M8000 ; Load the status of the main power switch (M8000) into the accumulator AND M8004 ; Perform a logical AND between the accumulator and the emergency stop switch (M8004) OUT Y000 ; If the result of the AND operation is true, turn on output Y000 ``` [Part Two] - Program Logic Explanation The program is designed to monitor the…	A: Example code: ```plaintext LD M8004 AND X1 // X1 is the emergency stop button OUT Y10 ``` Explanation: Y10 is activated only when the PLC is in RUN and the emergency stop button is not pressed.	[193, 238, 222, 119, 192]	[0.8608, 0.725, 0.6204, 0.5516, 0.6444]	0.598	0.6917	0.0023	0.0224	0.0635	0.3571	4.98	2.84
qwen2.5-coder:7b	214	If noise causes false errors, will M8004 flicker?	Example code: ``` LD M8004 OUT Y15 ``` Explanation: If error is cleared quickly, M8004 may flicker; true errors keep it ON.	[Part One] - Mitsubishi FX3U/FX3UC IL Instruction List Code ``` LD M8000 ; Load bit M8000 (Power On Reset) into accumulator AND M8001 ; AND accumulator with M8001 (Start Button) AND M8002 ; AND accumulator with M8002 (Stop Button) LD M8004 ; Load bit M8004 (Error Signal) into accumulator AND M8003 ; AND accumulator with M8003 (Noise Detection Signal) OUT M8004 ; Output the result of the AND opera…	``` LD M8004 OUT M20 ``` Explanation: M8004 monitors noise conditions. If noise causes false errors, M8004 will flicker, indicating a potential issue that needs attention. This helps in identifying and addressing noise-related problems in the system.	[249, 269, 258, 233, 222]	[0.5124, 0.4289, 0.4417, 0.4213, 0.4658]	0.5338	0.6709	0.0014	0.0797	0.0485	0.2857	7.53	2.82
qwen2.5-coder:7b	215	When does M8005 turn ON?	Example code: ``` LD M8005 OUT Y0 ``` Explanation: M8005 turns ON when the PLC detects battery voltage below the normal range.	**Part One: Mitsubishi FX3U/FX3UC IL Instruction List Code** ```il LD M8005 ; Load the status of M8005 into the accumulator OUT Y0 ; Output the value in the accumulator to Y0 (Output Coil 0) NOP ; No Operation (dummy instruction to fill the cycle time) ``` **Part Two: Program Logic Explanation** 1. **LD M8005**: This instruction loads the status of the system timer M8005 into the accumulator. M80…	``` LD M8005 OUT Y0 ``` Explanation: M8005 turns ON when the PLC power supply voltage drops below a certain threshold, as detected by the PLC's hardware. This is typically used to indicate that the system is no longer receiving adequate power and may be at risk of damage.	[210, 217, 229, 275, 225]	[0.9634, 0.6601, 0.7218, 0.9485, 0.9602]	0.5796	0.8465	0.0231	0.2539	0.0909	0.4118	4.84	2.89
qwen2.5-coder:7b	216	What to do if battery voltage is low?	Example code: ``` LD M8005 OUT M10 ``` Explanation: Use M10 to drive a warning or log, reminding to replace the battery to avoid data loss.	Certainly! Below are the parts of your request, following the specifications provided. ### Part One: Mitsubishi FX3U/FX3UC IL Instruction List Code Below is a sample IL program that demonstrates how to check the battery voltage and take appropriate action if it is low. This example assumes that the battery voltage is being monitored through a digital input (e.g., a voltage monitor connected to an…	A: Example code: ``` LD M8005 AND M8006 ``` Explanation: Turn off the PLC if battery voltage is low.	[219]	[0.5977]	0.3763	0.5584	0.001	0.1606	0.0448	0.3415	8.23	2.61
qwen2.5-coder:7b	217	What happens to M8005 after PLC power-off?	Example code: ``` LD M8005 ``` Explanation: M8005 state follows hardware detection; if voltage remains low, it stays ON.	[Part One] - Mitsubishi FX3U/FX3UC IL Instruction List Code ``` LD M8000 ; Load bit M8000 (Stop bit) AND M8005 ; Logical AND with bit M8005 (Start bit) LD M8006 ; Load bit M8006 (Ready bit) OR M8007 ; Logical OR with bit M8007 (Alarm bit) OUT Y000 ; Output to relay Y000 based on the result of the above operations ``` **Explanation of Each Instruction:** - `LD M8000`: Loads the value of bit M8000 …	A: Example code: ``` LD M8005 OUT Y2 ``` Explanation: When the PLC power is off, M8005 turns ON, and Y2 turns ON accordingly.	[194, 229, 224, 195, 232]	[0.8567, 0.7118, 0.699, 0.7385, 0.6851]	0.5068	0.6157	0.001	0.1751	0.029	0.359	8.24	2.78
qwen2.5-coder:7b	218	Can M8005 be reset by program?	Example code: ``` LD M8005 RST M8005 ``` Explanation: No. It’s hardware-controlled and cannot be reset by RST.	[Part One] - Mitsubishi FX3U/FX3UC IL Instruction List Code ``` LD M8005 ; Load the status of the M8005 (Machine Stop) relay into the accumulator OR M8002 ; OR the status of the M8002 (Program Start) relay with the accumulator LD M8010 ; Load the status of the M8010 (Program End) relay into the accumulator OR M8003 ; OR the status of the M8003 (Error Stop) relay with the accumulator LD M8011 ; Lo…	A: Example code: ```plaintext LD M8005 OUT Y5 RST M8005 ``` Explanation: Yes. The RST (Reset) instruction can be used to reset M8005 during a program, allowing it to be controlled by the program logic rather than just responding to voltage drops.	[283, 199, 201, 222, 192]	[0.7392, 0.584, 0.7217, 0.5896, 0.6223]	0.348	0.8682	0.0035	0.08	0.0376	0.339	7.61	2.91
qwen2.5-coder:7b	219	What is the risk of not addressing low battery?	Example code: ``` LD M8005 ``` Explanation: Continued depletion may cause loss of register or clock data after power-off.	[Part One] - Mitsubishi FX3U/FX3UC IL Instruction List Code ```IL LD I0.0 ; Load the status of input I0.0 into the accumulator OR I0.1 ; Perform an OR operation with the status of input I0.1 AND I0.2 ; Perform an AND operation with the status of input I0.2 LD A ; Load the accumulator into the data register OUT Q0.0 ; Output the data register to output Q0.0 END ; End the program ``` [Part Two] - P…	**Risk of Not Addressing Low Battery** If the battery voltage is not monitored and addressed when it becomes low, several risks can arise: 1. **Data Loss**: The battery is crucial for maintaining data in non-volatile memory (NVM) of the PLC. When the battery voltage drops below a certain threshold, it can cause data corruption or loss. This can lead to significant disruptions and potential financ…	[216, 269, 104, 227, 226]	[0.5977, 0.2819, 0.2809, 0.2693, 0.2525]	0.3137	0.2427	0.0009	0.0059	0.0398	0.0541	5.54	4.73
qwen2.5-coder:7b	220	What is the difference between M8006 and M8005?	Example code: ``` LD M8006 OUT Y0 ``` Explanation: M8006 latches the low-voltage event, staying ON until manually or specifically cleared.	M8006 and M8005 are timers in the Mitsubishi FX3U/FX3UC PLCs, but they have different functions. M8006 is a basic timer that operates based on the pulse input. It starts counting up when the input is activated and stops counting when the input is deactivated. The time it counts is determined by the preset value, which is set in the timer's data register. M8005, on the other hand, is an accumulati…	A: Example code: ``` LD M8005 LD M8006 ``` Explanation: Both can be ON on voltage drop; M8005 is real-time, M8006 is latched.	[237, 222, 247, 260, 243]	[0.8904, 0.6608, 0.8066, 0.6769, 0.8443]	0.3224	0.7661	0.0016	0.1435	0.0471	0.3333	3.94	2.83
qwen2.5-coder:7b	221	How to clear the latch of M8006?	Example code: ``` LD X0 RST M8006 ``` Explanation: Some models allow RST to clear; otherwise power cycle or battery replacement is required.	### Part One: Mitsubishi FX3U/FX3UC IL Instruction List Code ```il ; Mitsubishi FX3U/FX3UC IL Instruction List Program to Clear the Latch of M8006 LD M8006 ; Load the status of M8006 into the accumulator (Acc) NOT ; Invert the contents of the accumulator (Acc) LD M8006 ; Load the status of M8006 into the accumulator (Acc) OR ; Perform an OR operation between the accumulator (Acc) and M8006 OUT M8…	**Answer: Example code:** ``` LD M8006 RST M100 ``` **Explanation:** When M8006=ON, the latch on M100 is cleared, allowing the output to change state based on new inputs or conditions.	[267, 202, 231, 160, 211]	[0.6795, 0.5276, 0.4311, 0.4482, 0.4668]	0.3888	0.5628	0.0009	0.0192	0.0492	0.32	5.92	2.87
qwen2.5-coder:7b	222	Will M8005 ON and M8006 ON occur simultaneously?	Example code: ``` LD M8005 LD M8006 ``` Explanation: Both can be ON on voltage drop; M8005 is real-time, M8006 is latched.	### Part One - Mitsubishi FX3U/FX3UC IL Instruction List Code ```il LD M8000 ; Load the status of the start button (M8000) into the accumulator AND M8001 ; AND the status of the reset button (M8001) with the accumulator LD M8005 ; Load the status of M8005 into the accumulator OR M8006 ; OR the status of M8006 with the accumulator OUT M8005 ; Output the result of the OR operation to M8005 OUT M800…	**Part One - Mitsubishi FX3U/FX3UC IL Instruction List Code** ```il LD M8005 ; Load the status of M8005 into the accumulator OUT Y0 ; Output the value in the accumulator to Y0 (Output Relay) LD M8006 ; Load the status of M8006 into the accumulator OUT Y1 ; Output the value in the accumulator to Y1 (Output Relay) ``` **Part Two - Program Logic Explanation** 1. **Initialization**: - The program sta…	[208, 215, 204, 220, 206]	[0.7338, 0.6118, 0.6589, 0.6608, 0.6846]	0.5779	0.5409	0.0019	0.003	0.0639	0.1013	7.4	5.38
qwen2.5-coder:7b	223	Why is latch function needed for M8006?	Example code: ``` LD M8006 OUT M20 ``` Explanation: Maintains warning even if voltage recovers, indicating a past event.	### Part One: Mitsubishi FX3U/FX3UC IL Instruction List Code ```IL LD M8006 ; Load the status of M8006 (Power Supply ON/OFF Status) NOT ; Negate the status (if M8006 is ON, it becomes OFF and vice versa) LD M8006 ; Load the status of M8006 again OR ; Perform OR operation with the negated status LD M8006 ; Load the status of M8006 again AND ; Perform AND operation with the OR result LD M8006 ; Loa…	The latch function for M8006 is essential for capturing and maintaining a low-voltage event until it is explicitly cleared. This is particularly useful in scenarios where the detection of a low-voltage condition needs to be persistent for further processing or control actions, rather than just a transient state. **Part One: Mitsubishi FX3U/FX3UC IL Instruction List Code** ```il LD M8006 ; Load th…	[267, 220, 160, 221, 206]	[0.695, 0.5141, 0.4895, 0.6282, 0.4719]	0.3923	0.5436	0.0008	0.0024	0.0273	0.0687	9.05	4.66
qwen2.5-coder:7b	224	When does M8006 return OFF?	Example code: ``` LD M8006 OUT Y5 ``` Explanation: After hardware or program clears the latch, or power cycle then RST.	### Part One - Mitsubishi FX3U/FX3UC IL Instruction List Code ```il LD M8006 ; Load the status of M8006 (Machine Cycle Start) into the accumulator AND M8011 ; Perform a logical AND with M8011 (System Clock) AND M8010 ; Perform a logical AND with M8010 (System Clock) AND M8009 ; Perform a logical AND with M8009 (System Clock) AND M8008 ; Perform a logical AND with M8008 (System Clock) AND M8007 ; …	```plaintext LD M8006 ``` Explanation: M8006 returns OFF after a reset command is issued, typically through a software reset or a manual reset input.	[212, 200, 233, 232, 217]	[0.8225, 0.8173, 0.7145, 0.7608, 0.699]	0.4223	0.5755	0.0015	0.025	0.0567	0.2381	6.81	2.68
qwen2.5-coder:7b	225	When does M8007 turn ON?	Example code: ``` LD M8007 OUT Y0 ``` Explanation: M8007 is ON when a power interruption is detected, indicating a voltage drop risk.	### Part One: Mitsubishi FX3U/FX3UC IL Instruction List Code ```plaintext LD M8007 ; Load the status of M8007 into the internal memory AND M8007 ; Perform a logical AND operation between the internal memory and M8007 OUT Y0 ; Output the result to output Y0 END ; End of the program ``` ### Part Two: Program Logic Explanation The Mitsubishi FX3U/FX3UC PLC program provided is a simple logic that che…	Answer: Example code: ``` LD M8007 OUT Y0 ``` Explanation: M8007 turns ON when the PLC's power supply is restored and the system has stabilized.	[235, 229, 265, 212, 206]	[0.9628, 0.7508, 0.9356, 0.8544, 0.6999]	0.497	0.7054	0.0063	0.4009	0.1061	0.5333	5.05	2.71
qwen2.5-coder:7b	226	What countermeasures can be taken using M8007?	Example code: ``` LD M8007 OUT M10 ``` Explanation: On interruption, save critical data or stop operations to protect equipment.	### Part One: Mitsubishi FX3U/FX3UC IL Instruction List Code ```plaintext LD M8007 LD I0.0 AND LD M8007 LD I0.1 AND OR LD M8007 LD I0.2 AND OR LD M8007 LD I0.3 AND OR LD M8007 LD I0.4 AND OR LD M8007 LD I0.5 AND OR LD M8007 LD I0.6 AND OR LD M8007 LD I0.7 AND OR OUT Q0.0 ``` **Explanation of Each Instruction:** 1. **LD M8007** - Load the status of bit M8007 into the accumulator. 2. **LD I0.0** - …	Q: What countermeasures can be taken using M8007? A: Example code: ``` LD M8007 OUT M100 ``` Explanation: M100 activates when M8007 detects a malfunction, allowing for a safe shutdown of the system.	[209, 277, 197, 231, 213]	[0.6614, 0.5504, 0.5298, 0.5504, 0.5499]	0.46	0.6682	0.0008	0.1556	0.0228	0.2449	9.75	2.91
qwen2.5-coder:7b	227	How does M8007 differ from general power-off detection?	Example code: ``` LD M8007 ``` Explanation: M8007 detects brief interruptions; longer outages use M8008.	**Part One: Mitsubishi FX3U/FX3UC IL Instruction List Code** ```il LD M8007 ; Load bit M8007 into accumulator (Acc). LD NOT Acc ; Negate the accumulator (Acc) to check if M8007 is off. LD Y0 ; Load the output Y0 into accumulator (Acc). AND Acc ; AND the accumulator (Acc) with Y0 to check if Y0 is off. LD Y1 ; Load the output Y1 into accumulator (Acc). AND Acc ; AND the accumulator (Acc) with Y1 t…	A: Example code: ``` LD M8007 ``` Explanation: M8007 is a special flag that indicates whether the power has been restored to the PLC after a power outage. Unlike general power-off detection, which might only set a flag when power is first detected upon startup, M8007 specifically tracks whether the PLC has returned to normal operation following a power failure.	[229, 237, 206, 217, 212]	[0.7422, 0.6622, 0.6058, 0.6343, 0.714]	0.3254	0.7245	0.0008	0.1095	0.024	0.1944	8.03	3.01
qwen2.5-coder:7b	228	Is M8007 latched ON?	Example code: ``` LD M8007 OUT Y0 ``` Explanation: Typically ON only during the interruption or briefly latched for one scan, depending on model.	[Part One] - Mitsubishi FX3U/FX3UC IL Instruction List Code ```il // Define the program name LD M8007 // Load the status of M8007 (Timer T0) into the accumulator LD M8007 // Load the status of M8007 again (to ensure the accumulator is set correctly) OUT Y0 // Output the state of M8007 to the output Y0 END // End of the program ``` [Part Two] - Program Logic Explanation **Program Logic Flow:** 1. …	Answer: Example code: ``` LD M8007 OUT M30 ``` Explanation: M8007 is latched ON when a power interruption is detected, indicating a voltage drop risk.	[267, 225, 221, 223, 283]	[0.9026, 0.6301, 0.6734, 0.6856, 0.5649]	0.5042	0.7037	0.0023	0.226	0.0719	0.3556	5.43	2.79
qwen2.5-coder:7b	229	Does M8007 turn OFF after power recovers?	Example code: ``` LD M8007 ``` Explanation: Yes, it usually resets OFF once power is stable.	**Part One - Mitsubishi FX3U/FX3UC IL Instruction List Code** ```il LD M8007 ; Load the status of M8007 into the accumulator OUT Y00 ; Output the accumulator content to Y00 (e.g., an LED or a relay) LD M8007 ; Load the status of M8007 into the accumulator again AND M8007 ; AND the accumulator with M8007 (this will keep the result as M8007 is on power) OUT Y01 ; Output the result of the AND operat…	**Answer Code:** ``` LD M8007 OUT Y0 ``` **Explanation:** M8007 turns ON when a power interruption is detected, indicating a voltage drop risk. Once the power recovers, M8007 remains ON, indicating that the voltage has not yet stabilized. If the voltage stabilizes, M8007 will eventually turn OFF, indicating that it is safe to operate the system.	[233, 227, 225, 272, 217]	[0.8255, 0.7422, 0.7508, 0.7389, 0.7118]	0.414	0.7645	0.0013	0.02	0.034	0.2059	7.58	3.1
qwen2.5-coder:7b	230	How does M8008 differ from M8007?	Example code: ``` LD M8008 OUT M10 ``` Explanation: M8008 detects longer power-off, while M8007 detects brief interruptions.	### Part One: Mitsubishi FX3U/FX3UC IL Instruction List Code Below is a simple example of an Instruction List (IL) program for a Mitsubishi FX3U or FX3UC PLC. This program will turn on an output if an input is detected. ```IL ; Define variables LD I0.0 ; Load the status of Input 0 (I0.0) into the accumulator OUT Q0.0 ; If the accumulator is non-zero, turn on Output 0 (Q0.0) END ; End of program `…	``` LD M8008 LD M8007 ``` Explanation: M8008 detects AC main power; M8007 detects brief interruptions in power, with longer outages requiring M8008.	[237, 227, 270, 206, 208]	[0.9656, 0.6973, 0.7091, 0.6801, 0.6914]	0.2864	0.8054	0.0008	0.1951	0.0355	0.5263	6.77	2.85
qwen2.5-coder:7b	231	How to use M8008 for safe data storage?	Example code: ``` LD M8008 MOV D0 D100 ``` Explanation: When M8008=ON, immediately back up D0 to D100.	[Part One] - Mitsubishi FX3U/FX3UC IL Instruction List Code ``` LD M8008 ; Load the contents of M8008 (Program Counter) into the accumulator MOV A, M8008 ; Move the value from the accumulator (now holding the value of M8008) to M8008 OUT Y0 ; Output the value in M8008 to Output Y0 LD M8008 ; Load the value of M8008 back into the accumulator SUB B ; Subtract the value in register B from the accumu…	### Part One: Mitsubishi FX3U/FX3UC IL Instruction List Code ```il LD M8008 ; Load the Power Fail Detection bit (M8008) MOV K0 D0 ; Move the value from K0 to D0 (assuming K0 contains the data to be saved) MOV K0 D1 ; Move the value from K0 to D1 (assuming K0 contains additional data to be saved) OUT Y0 ; Output the value of D0 to Y0 (for example, for safe data storage) OUT Y1 ; Output the value o…	[201, 277, 270, 234, 238]	[0.643, 0.5097, 0.4749, 0.4859, 0.5241]	0.4472	0.5858	0.002	0.002	0.0333	0.0637	7.83	5.54
qwen2.5-coder:7b	232	Does M8008 remain ON during sustained outage?	Example code: ``` LD M8008 ``` Explanation: Yes, if PLC remains powered (e.g., via UPS), M8008 stays ON.	**Part One: Mitsubishi FX3U/FX3UC IL Instruction List Code** ```il ; Initialize the system LD I0.0 ; Load the status of input I0.0 into accumulator AND M8008 ; Perform a logical AND between accumulator and M8008 MOV M8008 ; Move the result back into M8008 ; Main loop LD M8008 ; Load M8008 into the accumulator AND I0.0 ; Perform a logical AND between accumulator and I0.0 MOV M8008 ; Move the resul…	A: Example code: ``` LD M8008 ``` Explanation: No, M8008 requires a UPS or internal backup power supply to maintain its state during power outages. Without a backup power source, M8008 will turn OFF when the power is restored.	[224, 234, 204, 233, 272]	[0.7608, 0.6331, 0.6366, 0.7233, 0.6371]	0.3416	0.7668	0.001	0.1485	0.0317	0.2593	8.12	2.91
qwen2.5-coder:7b	233	Does M8008 reset OFF after power restores?	Example code: ``` LD M8008 ``` Explanation: Yes, it resets OFF once power is stable; remains ON if faults persist.	**Part One: Mitsubishi FX3U/FX3UC IL Instruction List Code** ```plaintext ; Mitsubishi FX3U/FX3UC IL Instruction List Code ; Program Name: Power-On Reset Example ; Created by: [Your Name] ; Date: [Date] LD M8008 ; Load the status of M8008 into the accumulator AND 01 ; Perform a bitwise AND with 01 (binary 00000001) to isolate bit 0 OUT Y000 ; Output the result to Y000, which is the status of M800…	### Part One - Mitsubishi FX3U/FX3UC IL Instruction List Code ```plaintext LD M8008 ; Load the status of M8008 (Power-on Reset) OUT Y0 ; Output the status of M8008 to output Y0 ``` ### Part Two - Program Logic Explanation 1. **Load M8008**: The program starts by loading the status of the M8008 (Power-on Reset) into the program. M8008 is a special internal relay in the Mitsubishi PLC that is set t…	[229, 218, 283, 204, 234]	[0.8255, 0.6903, 0.8183, 0.6219, 0.6951]	0.5307	0.5264	0.0022	0.0032	0.0625	0.0845	5.92	4.35
qwen2.5-coder:7b	234	Can M8008 work without backup power?	Example code: ``` LD M8008 ``` Explanation: No, requires UPS or internal protection to detect power-off and handle logic.	### Part One: Mitsubishi FX3U/FX3UC IL Instruction List Code ```plaintext LD I0.0 ; Load Input I0.0 into accumulator A. AND M8008 ; Perform a logical AND operation between the accumulator A and the internal data register M8008. OUT Q0.0 ; Output the result to Output Q0.0. END ; End of the program. ``` ### Part Two: Program Logic Explanation **Program Logic Flow:** 1. **Load Input (LD I0.0):** - T…	**Answer:** ```plaintext LD M8008 ``` **Explanation:** M8008 is designed to reset to OFF state once power is stable. If there is no backup power, the PLC will rely solely on the primary power source. Once the primary power returns to stable conditions, M8008 will reset to OFF, ensuring that the system does not operate with unstable power. This is a critical function for safety and system reliabil…	[233, 236, 238, 209, 227]	[0.6951, 0.5717, 0.5563, 0.5803, 0.5686]	0.3791	0.5826	0.0008	0.0138	0.0441	0.1538	6.35	3.14
qwen2.5-coder:7b	235	When does M8009 turn ON?	Example code: ``` LD M8009 OUT Y0 ``` Explanation: M8009 is ON when external 24V supply is cut off, indicating voltage insufficient.	### Part One: Mitsubishi FX3U/FX3UC IL Instruction List Code ```il LD M8000 ; Load bit M8000 into accumulator LD M8001 ; Load bit M8001 into accumulator OR ; Perform OR operation on bits in accumulator (M8000 OR M8001) OUT M8009 ; Output the result of the OR operation to bit M8009 ``` ### Part Two: Program Logic Explanation 1. **Load Bit M8000** - The first instruction `LD M8000` loads the state …	```IL LD M8009 OUT Y0 ``` Explanation: M8009 turns ON when the PLC experiences an internal error, such as a CPU failure or software malfunction.	[225, 280, 200, 210, 215]	[0.9628, 0.9396, 0.7902, 0.9601, 0.9586]	0.3202	0.6193	0.0016	0.2538	0.0583	0.3636	6.53	2.74
qwen2.5-coder:7b	236	How to monitor external power using M8009?	Example code: ``` LD M8009 OUT M20 ``` Explanation: If 24V is lost, M20=ON, triggering equipment shutdown or lockout.	Certainly! Let's break down the process of monitoring external power using the M8009 in a Mitsubishi FX3U/FX3UC PLC using Instruction List (IL) programming. ### Part One: Mitsubishi FX3U/FX3UC IL Instruction List Code ```il LD M8009 ; Load the status of M8009 (External Power Supply) AND M8009 ; AND the status with itself to ensure it is on (1) OUT Y0 ; Output to relay Y0 to indicate power is on L…	### Part One - Mitsubishi FX3U/FX3UC IL Instruction List Code ```il LD M8009 ; Load the status of M8009 (External power supply status) OUT Y0 ; Output the result to relay Y0 ``` ### Part Two - Program Logic Explanation 1. **Load External Power Supply Status**: The instruction `LD M8009` loads the status of the external power supply into the accumulator. `M8009` is a special bit in the Mitsubishi …	[239, 266, 191, 234, 235]	[0.6007, 0.4941, 0.5438, 0.5717, 0.5369]	0.4594	0.5176	0.0011	0.0028	0.0367	0.0933	8.22	4.41
qwen2.5-coder:7b	237	How does M8009 differ from M8008?	Example code: ``` LD M8008 LD M8009 ``` Explanation: M8008 detects AC main power; M8009 detects DC 24V loss.	**Part One: Mitsubishi FX3U/FX3UC IL Instruction List Code** ```IL LD M8008 ; Load the current value of M8008 (System Timer 0) into the accumulator ADD M8008 ; Add the value of M8008 again to the accumulator (doubles the timer value) SUB I0.0 ; Subtract the value at input I0.0 from the accumulator OUT Q0.0 ; Output the result from the accumulator to output Q0.0 END ; End of the program ``` **Part…	Example code: ``` LD M8008 OUT M10 LD M8009 OUT M11 ``` Explanation: M8008 detects longer power-off, while M8009 detects longer power-on.	[230, 281, 243, 196, 220]	[0.9656, 0.8166, 0.851, 0.8947, 0.8904]	0.3966	0.6644	0.0014	0.3162	0.0363	0.6154	6.31	2.78
qwen2.5-coder:7b	238	Can M8009 be used for emergency response in small systems?	Example code: ``` LD M8009 OUT Y10 ``` Explanation: Yes, 24V loss triggers Y10 for safety handling.	[Part One] - Mitsubishi FX3U/FX3UC IL Instruction List Code ```il // Define the system variable for emergency stop status M8009: = 0; // Initialize M8009 to 0 (Not in emergency stop) // Define the input for emergency stop button I0.0: // Emergency Stop Button Input // Define the output for motor control Q0.0: // Motor Control Output // Main Program Loop LD I0.0; // Load the state of the emergency…	### Part One: Mitsubishi FX3U/FX3UC IL Instruction List Code ```il LD M8009 ; Load the status of M8009 into the accumulator OR X0 ; OR the status of input X0 with the accumulator OUT Y1 ; Output the result to output Y1 ``` ### Part Two: Program Logic Explanation 1. **LD M8009**: - This instruction loads the status of the emergency stop signal (M8009) into the accumulator. If M8009 is active (ON),…	[213, 270, 234, 208, 192]	[0.725, 0.5706, 0.5563, 0.6005, 0.5751]	0.261	0.3631	0.0006	0.0019	0.0291	0.0467	7.64	5.15
qwen2.5-coder:7b	239	Does M8009 detect isolated supplies?	Example code: ``` LD M8009 ``` Explanation: Ensure signal source syncs with 24V; isolated circuits may need additional detection.	**Part One: Mitsubishi FX3U/FX3UC IL Instruction List Code** Below is a sample IL program for an FX3U or FX3UC PLC that uses the M8009 special auxiliary relay to detect isolated supplies. This program checks if the power supply to the PLC is isolated by monitoring the M8009 relay. If the supply is isolated, it sets an output to indicate this condition. ```il LD M8009 ; Load the state of M8009 (Sp…	A: Example code: ``` LD M8009 OUT Y20 ``` Explanation: M8009 detects isolated supplies, and when isolated, it triggers Y20 to take appropriate actions such as shutting down equipment or alerting operators.	[236, 222, 238, 195, 227]	[0.6007, 0.5307, 0.5346, 0.5095, 0.5696]	0.4243	0.6664	0.0018	0.1291	0.0414	0.2553	5.28	2.84
qwen2.5-coder:7b	240	What is special about M8011?	Example code: ``` LD M8011 OUT Y0 ``` Explanation: M8011 toggles ON/OFF at ~10ms intervals for high-frequency pulses.	### Part One: Mitsubishi FX3U/FX3UC IL Instruction List Code ```plaintext LD M8011 ; Load the internal relay M8011 into the accumulator. M8011 is a special relay that represents the current PLC power supply status. It is ON when the PLC is powered and OFF when the PLC is not powered. OUT Y0 ; Output the contents of the accumulator (which is ON due to the M8011) to output relay Y0. This effectivel…	Special about M8011 is that it represents a pulse that occurs once every 10 milliseconds. This makes it suitable for tasks that need to be executed at precise intervals of 10ms, such as monitoring sensor data, performing periodic calculations, or triggering events at very short intervals. Here is an example of how you might use M8011 in an IL program: ```plaintext [Part One] - Mitsubishi FX3U/FX3…	[243, 270, 200, 262, 209]	[0.8489, 0.7723, 0.6191, 0.632, 0.6645]	0.4457	0.6033	0.0008	0.0036	0.025	0.1121	9.76	4.61
qwen2.5-coder:7b	241	How to generate fast blinking with M8011?	Example code: ``` LD M8011 OUT Y10 ``` Explanation: Y10 blinks at 10ms intervals, too fast to see, used for testing or high-speed counting.	### Part One: Mitsubishi FX3U/FX3UC IL Instruction List Code ```il ; Initialize variables LD M8011 ; Load M8011 (Timer 1) into the accumulator MOV A, #0 ; Set the accumulator to 0 OUT Y0 ; Output to Y0 to turn off the LED initially MOV T, #0 ; Initialize the counter T to 0 ; Main loop START: LD M8011 ; Load M8011 (Timer 1) into the accumulator CMP A, #128 ; Compare the accumulator with 128 (half …	### Part One: Mitsubishi FX3U/FX3UC IL Instruction List Code ```il LD M8000 ; Always ON when PLC is powered OUT T0 K0.1 ; Start T0, 0.1 seconds (100ms) LD T0 ; When T0 ends OUT T1 K0.1 ; Start T1, 0.1 seconds (100ms) LD T1 ; When T1 ends RST T0 ; Reset T0 LD T0 ; While T0 is active OUT M0 ; Set M0 LD M0 ; If M0 is ON OUT Y0 ; Blink light ON END ; End of program ``` ### Part Two: Program Logic Exp…	[249, 242, 245, 72, 266]	[0.8, 0.5633, 0.5068, 0.4922, 0.5091]	0.5032	0.5815	0.0013	0.0009	0.0385	0.0393	8.01	6.24
qwen2.5-coder:7b	242	Is M8011 suitable for precise timing?	Example code: ``` LD M8011 OUT C0 ``` Explanation: Counting may be affected by scan time; use hardware timers for high accuracy.	[Part One] - Mitsubishi FX3U/FX3UC IL Instruction List Code ```il LD M8011 ; Load the bit M8011 into the accumulator AND T0 ; Perform a logical AND between the accumulator and the timer T0 OUT Y0 ; Output the result (1 if M8011 is set, 0 otherwise) to output Y0 END ; End of the program ``` [Part Two] - Program Logic Explanation 1. **Program Initialization**: The program starts by loading the bit …	A: Example code: ```IL LD M8011 OUT C0 ``` Explanation: M8011 toggles ON/OFF at ~10ms intervals, which is suitable for precise timing for applications requiring short pulse durations, such as controlling fast-acting relays or sensors in industrial automation systems.	[252, 240, 258, 222, 241]	[0.9342, 0.5845, 0.8028, 0.5392, 0.5633]	0.483	0.6477	0.0019	0.1346	0.0678	0.3	5.34	2.91
qwen2.5-coder:7b	243	What is the difference between M8011 and M8012?	Example code: ``` LD M8011 LD M8012 ``` Explanation: M8011 ~10ms cycle, M8012 ~100ms cycle.	[Part One] - Mitsubishi FX3U/FX3UC IL Instruction List Code ``` LD M8000 ; Load the preset value from M8000 into the accumulator AND M8011 ; Perform a logical AND operation between the accumulator and M8011 (System timer T0) OUT Y0 ; Output the result (1 or 0) to output Y0 ``` **Explanation**: - `LD M8000`: This instruction loads the value stored in the preset register M8000 into the accumulator.…	**Answer:** M8011 toggles ON/OFF at ~10ms intervals for high-frequency pulses, whereas M8012 generates a pulse every 100ms. **Example Code:** ```il LD M8011 ; Load the status of M8011 OUT Y0 ; Output the state of M8011 to output Y0 LD M8012 ; Load the status of M8012 OUT Y1 ; Output the state of M8012 to output Y1 ``` **Explanation:** - **M8011:** This special timer toggles its output every 10 mi…	[247, 240, 237, 262, 281]	[0.8849, 0.8489, 0.851, 0.6438, 0.7918]	0.5936	0.5717	0.0012	0.0038	0.0288	0.1099	6.47	4.5
qwen2.5-coder:7b	244	What if scan time exceeds 10ms?	Example code: ``` LD M8011 ``` Explanation: The bit may toggle multiple times per scan, but only the current state is read, leading to instability.	### Part One: Mitsubishi FX3U/FX3UC IL Instruction List Code ```il LD M8000 ; Load the power supply status into M8000 AND M8000 ; AND with itself to ensure it's on OUT Y000 ; Output Y000 to indicate power is on LD X000 ; Load the input X000 AND X000 ; AND with itself to check if it's active OUT Y001 ; Output Y001 if X000 is active LD T2 ; Load timer T2 LD T2 ; Load timer T2 again SUB T2 ; Subtrac…	**Q: What if scan time exceeds 10ms?** **A: Example code:** ```il LD M8002 OUT Y0 ``` **Explanation:** If the scan time exceeds 10ms, M8002 will no longer be active, and the output Y0 will remain OFF. This means that any actions controlled by this output will not be triggered in subsequent scans until the next run cycle begins.	[204, 268, 252, 186, 90]	[0.4781, 0.3193, 0.3397, 0.2656, 0.2615]	0.328	0.6347	0.0009	0.0045	0.03	0.2	9.73	3.09
qwen2.5-coder:7b	245	What pulse cycle does M8012 produce?	Example code: ``` LD M8012 OUT Y0 ``` Explanation: Toggles ON/OFF every ~100ms, used for slower blinking or pulses.	### Part One: Mitsubishi FX3U/FX3UC IL Instruction List Code Here is an example IL program for an FX3U or FX3UC PLC that produces a pulse cycle using M8012. This program assumes that the pulse cycle will be output on a digital output (D0) and that the cycle will have a duration of 1000 milliseconds (1 second). ```il ; Reset the PLC LD M8000 OUT D0 NOP ; Main Program LD M8012 OUT D0 LD M8012 OUT D…	```plaintext LD M8012 OUT Y0 ``` Explanation: Produces a pulse with a cycle of approximately 50 milliseconds. This pulse is commonly used for tasks requiring precise timing in PLC applications.	[250, 119, 241, 262, 255]	[0.6577, 0.526, 0.5068, 0.5671, 0.6246]	0.4839	0.7017	0.0025	0.172	0.0191	0.2979	9.73	2.8
qwen2.5-coder:7b	246	Can M8012 drive a test lamp?	Example code: ``` LD M8012 OUT Y5 ``` Explanation: Y5 blinks at 0.1s intervals, visible to the eye.	Part One - Mitsubishi FX3U/FX3UC IL Instruction List Code ``` LD M8012 ; Load the status of the M8012 timer (Start of program). M8012 is a special timer that starts when the PLC program is activated. LD X0 ; Load the status of input X0. X0 is an external input that can be connected to a button or switch. AND ; Perform a logical AND operation between the status of M8012 and the status of X0. This …	### Part One - Mitsubishi FX3U/FX3UC IL Instruction List Code ```il LD M8012 ; Load M8012 (100ms pulse) OUT Y10 ; Output to Y10 (Test lamp) ``` ### Part Two - Program Logic Explanation 1. **Load M8012**: The instruction `LD M8012` is used to load the pulse signal from M8012, which is a 100ms pulse signal. This instruction reads the current state of M8012 and stores it in the accumulator. 2. **Out…	[251, 247, 234, 265, 203]	[0.7073, 0.4729, 0.4252, 0.4146, 0.4031]	0.4821	0.5434	0.0033	0.0023	0.0412	0.0684	5.54	5.34
qwen2.5-coder:7b	247	Compare M8012 with M8004 and M8013?	Example code: ``` LD M8004 LD M8012 LD M8013 ``` Explanation: M8004(1s) and M8013(1s) have longer cycles; M8012(100ms) is faster.	[Part One] - Mitsubishi FX3U/FX3UC IL Instruction List Code ```plaintext LD M8012 ; Load the status of M8012 into the accumulator AND M8004 ; Perform a logical AND operation with the status of M8004 AND M8013 ; Perform a logical AND operation with the status of M8013 OUT Y0 ; Output the result of the AND operation to Y0 END ; End the program ``` [Part Two] - Program Logic Explanation This program…	**Answer:** M8012, M8004, and M8013 are all timers in Mitsubishi FX-series PLCs, but they differ in their timing accuracy and functionality. **M8012:** - **Cycle Time:** ~100ms - **Purpose:** Used for applications requiring a slower timing cycle than M8011 but faster than M8004. - **Example Code:** ```IL LD M8012 OUT Y1 ``` **Explanation:** Y1 will blink at a rate of 100ms. **M8004:** - **Cycle T…	[243, 209, 253, 205, 260]	[0.8849, 0.6799, 0.8095, 0.7655, 0.6801]	0.4193	0.6628	0.0014	0.0024	0.0568	0.0965	6.61	7.15
qwen2.5-coder:7b	248	How to implement a 0.1s counter with M8012?	Example code: ``` LD M8012 OUT C10 ``` Explanation: C10 increments every 0.1s; 10 counts ≈1s. Accuracy depends on scan time.	Sure, I'll provide you with a Mitsubishi FX3U/FX3UC IL Instruction List program to implement a 0.1s counter using the M8012 timer. ### Part One: Mitsubishi FX3U/FX3UC IL Instruction List Code ```il LD M8012 ; Load the status of M8012 timer (0.1s interval timer) into the accumulator AND #0001H ; AND with 0001H to isolate the "Timer Halted" bit (bit 0) JZ TimerStopped ; If the timer is stopped (bit…	### [Part One] - Mitsubishi FX3U/FX3UC IL Instruction List Code ```il ; Initialize the counter LD M8012 ; Load the timer M8012 MOV K100 C0 ; Set the timer to 100 counts (100 * 0.01s = 1s) ; Increment the counter when X0 is on LD X0 ; Load the status of X0 DOUT C0 K100 ; Decrement the counter C0 by 1 every 0.01s ; Check if the counter has reached 0 LD = C0 K0 ; Compare C0 to 0 OUT Y0 ; If C0 = 0, …	[256, 114, 77, 199, 226]	[0.6117, 0.4667, 0.4604, 0.4738, 0.4871]	0.3289	0.5232	0.0009	0.0018	0.0265	0.0634	8.5	6.16
qwen2.5-coder:7b	249	How to stop M8012 blinking?	Example code: ``` LD M8012 OUT M20 ``` Explanation: M8012 is built-in and cannot be stopped by program; only PLC stop or power-off stops it.	### Part One: Mitsubishi FX3U/FX3UC IL Instruction List Code ```il LD M8012 ; Load the status of the M8012 timer into the accumulator. NOT A ; Negate the accumulator to invert the status of M8012 (0 to 1, 1 to 0). OUT M8012 ; Output the inverted status back to the M8012 timer. END ; End of the program. ``` ### Part Two: Program Logic Explanation #### 1. **Initialization** - The program starts wit…	Answer: Example code: ``` LD M8012 OUT Y10 ``` Explanation: When M8012=ON, Y10 stops blinking.	[241, 212, 261, 202, 211]	[0.8, 0.5765, 0.6042, 0.5807, 0.5445]	0.5323	0.5762	0.0022	0.1925	0.0873	0.4103	5.35	2.74
qwen2.5-coder:7b	250	What is the default cycle of M8013 in most models?	Example code: ``` LD M8013 OUT Y0 ``` Explanation: Typically a 1s ON / 1s OFF pulse for periodic blinking.	[Part One] - Mitsubishi FX3U/FX3UC IL Instruction List Code ```il ; Initialize the program LD X0 ; Load the value of X0 into the accumulator LD X1 ; Load the value of X1 into the accumulator LD Y0 ; Load the value of Y0 into the accumulator LD Y1 ; Load the value of Y1 into the accumulator LD Z0 ; Load the value of Z0 into the accumulator LD Z1 ; Load the value of Z1 into the accumulator ; Perfor…	A: Example code: ``` LD M8013 OUT Y0 ``` Explanation: Toggles ON/OFF every 100 milliseconds, commonly used for blinking LEDs or creating a slow pulse signal.	[245, 259, 280, 255, 240]	[0.6577, 0.5533, 0.5959, 0.6314, 0.5598]	0.2652	0.8392	0.0006	0.3256	0.0311	0.5238	7.34	2.77
qwen2.5-coder:7b	251	How to drive a warning lamp with M8013?	Example code: ``` LD M8013 OUT Y10 ``` Explanation: Y10 blinks at 1s intervals to alert personnel.	### Part One: Mitsubishi FX3U/FX3UC IL Instruction List Code ```plaintext LD M8013 ; Load bit M8013 (Power-On Flag) into the accumulator AND I0.0 ; AND with input I0.0 (Warning Button) LD M8000 ; Load bit M8000 (Timer T0) into the accumulator OR ; OR operation on the accumulator LD M8001 ; Load bit M8001 (Timer T1) into the accumulator OR ; OR operation on the accumulator LD M8002 ; Load bit M800…	Answer: Example code: ``` LD M8013 OUT Y11 // Warning lamp ``` Explanation: On error detection, the warning lamp activates to alert maintenance.	[246, 211, 231, 260, 249]	[0.7073, 0.4178, 0.4403, 0.4447, 0.4372]	0.4073	0.602	0.0007	0.2507	0.012	0.4571	9.78	2.71
qwen2.5-coder:7b	252	Can M8013 be used for precise timing?	Example code: ``` LD M8013 OUT C0 ``` Explanation: Approximate timing; use RTC or timer for higher precision.	**Part One: Mitsubishi FX3U/FX3UC IL Instruction List Code** ```il ; M8013 is a special timer in Mitsubishi PLCs that provides basic timing functions. ; M8013 can be used for precise timing by using the TON (Timer ON) function. LD M8013 ; Load the status of M8013 into the accumulator (Acc). LD T0 ; Load the time value (in seconds) that we want to count into the accumulator (Acc). OUT TON ; Output…	Q: Can M8013 be used for precise timing? A: Example code: ``` LD M8013 OUT C0 ``` Explanation: M8013 is a hardware timer that provides more precise timing compared to software timers like M8011. By using M8013, you can achieve higher accuracy in timing operations, which is essential for applications requiring precise timing control.	[242, 254, 253, 273, 203]	[0.9342, 0.552, 0.6366, 0.6701, 0.6761]	0.626	0.7019	0.0013	0.1518	0.0462	0.3235	6.05	3.06
qwen2.5-coder:7b	253	Can M8012 and M8013 be used together?	Example code: ``` LD M8012 OUT Y1 LD M8013 OUT Y2 ``` Explanation: Yes. Y1 blinks at 0.1s, Y2 at 1s, no conflict.	[Part One] - Mitsubishi FX3U/FX3UC IL Instruction List Code ``` LD M8012 ; Load the status of M8012 (Program Start) into the accumulator. AND M8013 ; Perform a bitwise AND operation between the accumulator and the status of M8013 (Program Stop). LD M8014 ; Load the status of M8014 (Program Pause) into the accumulator. OR M8013 ; Perform a bitwise OR operation between the accumulator and the statu…	### Part One - Mitsubishi FX3U/FX3UC IL Instruction List Code ```il LD M8012 OUT M20 LD M8013 OUT M21 ``` ### Part Two - Program Logic Explanation Explanation: Yes. On the first scan, M8012=ON and M8013=OFF; on the second scan, M8012=OFF and M8013=ON.	[208, 243, 257, 264, 270]	[0.8792, 0.7583, 0.6471, 0.6861, 0.6563]	0.4689	0.5697	0.003	0.0418	0.0463	0.2769	6.59	3.17
qwen2.5-coder:7b	254	Can you change M8013’s period via program?	Example code: ``` LD M8013 ``` Explanation: No; period is fixed by internal clock and cannot be modified.	### Part One: Mitsubishi FX3U/FX3UC IL Instruction List Code ```il LD M8013 ; Load M8013 (Timer 0) into the accumulator LD D0 ; Load the value from data register D0 into the accumulator MOV A, D0 ; Move the value from the accumulator to data register D0 LD M8013 ; Load M8013 (Timer 0) into the accumulator MOV D0, A ; Move the value from the data register D0 to the accumulator MOV A, D0 ; Move the…	A: Example code: ``` LD X0 LD M8013 SET M8013 ``` Explanation: When X0=ON, M8013’s period is changed, typically from 1s ON / 1s OFF to 2s ON / 2s OFF or vice versa, depending on model specifications.	[256, 218, 250, 271, 264]	[0.5645, 0.5384, 0.5049, 0.4933, 0.4527]	0.4604	0.734	0.0006	0.1016	0.0103	0.2692	9.8	2.97
qwen2.5-coder:7b	255	What is the oscillation period of M8014?	Example code: ``` LD M8014 OUT Y0 ``` Explanation: Approximately 1-minute ON/OFF cycle, used for long-period indication.	[Part One] - Mitsubishi FX3U/FX3UC IL Instruction List Code ``` ; IL Code for a Simple Oscillation Program Using M8014 (Program Counter) LD M8014 ; Load the value of the Program Counter into the accumulator LD M8014 ; Load the value of the Program Counter into the accumulator again SUB M8014 ; Subtract the value of the Program Counter from the accumulator (0 - PC) LD M8014 ; Load the value of the…	A: Example code: ```il LD M8014 OUT Y0 ``` Explanation: Toggles every minute, used for long-duration accumulation.	[250, 256, 262, 254, 245]	[0.6314, 0.5177, 0.5838, 0.5552, 0.6246]	0.4655	0.7636	0.0006	0.3482	0.0091	0.6286	9.73	2.68
qwen2.5-coder:7b	256	How to use M8014 for minute counting?	Example code: ``` LD M8014 OUT C0 ``` Explanation: Toggles every minute, used for long-duration accumulation.	[Part One] - Mitsubishi FX3U/FX3UC IL Instruction List Code ```il // Initialize variables LD M8000 ; Load M8000 (Timer 0) into the accumulator LD M8001 ; Load M8001 (Timer 1) into the accumulator LD M8002 ; Load M8002 (Timer 2) into the accumulator LD M8003 ; Load M8003 (Timer 3) into the accumulator LD M8004 ; Load M8004 (Timer 4) into the accumulator LD M8005 ; Load M8005 (Timer 5) into the acc…	### Part One - Mitsubishi FX3U/FX3UC IL Instruction List Code ```il LD M8014 // Load the status of M8014, which indicates the current minute OUT M20 // Output the content of M8014 to output relay M20 ``` ### Part Two - Program Logic Explanation 1. **LD M8014**: This instruction loads the status of the M8014 bit into the accumulator. The M8014 bit is typically associated with the current minute va…	[266, 248, 193, 262, 254]	[0.6297, 0.6117, 0.5373, 0.5886, 0.5645]	0.4976	0.5171	0.0009	0.003	0.0337	0.0833	9.79	4.15
qwen2.5-coder:7b	257	Can M8014 replace the RTC?	Example code: ``` LD M8014 ``` Explanation: Only minute-level toggling, no date/time details; cannot fully replace RTC.	[Part One] - Mitsubishi FX3U/FX3UC IL Instruction List Code ```plaintext LD M8014 ; Load bit M8014 into accumulator (Acc) AND X0 ; AND the contents of accumulator with bit X0 (external input) LD M8014 ; Load bit M8014 into accumulator (Acc) OR X1 ; OR the contents of accumulator with bit X1 (external input) OUT Y0 ; Output the contents of accumulator to output Y0 END ; End of the program ``` [Par…	A: Example code: ``` LD M8014 ``` Explanation: No; M8014 is not suitable to replace the RTC.	[269, 253, 274, 277, 258]	[0.7663, 0.6471, 0.6128, 0.5838, 0.5591]	0.3614	0.7444	0.0011	0.3708	0.0396	0.5	6.91	2.7
qwen2.5-coder:7b	258	Is M8014 suitable for higher frequency timing?	Example code: ``` LD M8014 ``` Explanation: No; use M8012 or M8013 for faster requirements.	**Part One - Mitsubishi FX3U/FX3UC IL Instruction List Code** ```plaintext ; M8014 is a special timer in FX3U/FX3UC that provides a pulse output at a frequency of 1/256 per second. ; The timer is designed to produce a pulse with a period of 256 milliseconds (1/256 Hz). LD M8014 ; Load the pulse output of M8014 into the accumulator. OUT Y0 ; Output the pulse to relay Y0. ``` **Part Two - Program L…	``` LD M8014 OUT Y0 ``` Explanation: M8014 is designed for longer periods, typically around 1 minute (60 seconds). It may not be suitable for higher frequency timing requirements, such as those less than 60 seconds. For more precise timing with higher frequencies, consider using hardware timers or other high-precision timing methods available in your PLC.	[242, 255, 259, 262, 247]	[0.8028, 0.5254, 0.5773, 0.591, 0.6044]	0.3968	0.4214	0.0018	0.0221	0.0517	0.1471	5.18	2.97
qwen2.5-coder:7b	259	M8014 may not be implemented on some models?	Example code: ``` LD M8014 ``` Explanation: Yes; check the model manual.	### Part One: Mitsubishi FX3U/FX3UC IL Instruction List Code ```il LD I0.0 ; Load input I0.0 into the accumulator OR I0.1 ; OR input I0.1 with the accumulator AND I0.2 ; AND input I0.2 with the accumulator LD D0 ; Load the value of D0 into the accumulator ADD D1 ; Add the value of D1 to the accumulator SUB D2 ; Subtract the value of D2 from the accumulator INC D3 ; Increment the value of D3 by 1 …	Answer: M8014 may not be implemented on some models.	[260, 258, 257, 200, 208]	[0.7045, 0.5773, 0.5846, 0.6051, 0.5948]	0.2441	0.7441	0.0005	0.0172	0.0195	0.2105	7.93	2.51
qwen2.5-coder:7b	260	What function does M8015 have on some models?	Example code: ``` LD M8015 OUT Y0 ``` Explanation: Used to disable or preset timers, or as an internal mode flag, depending on the manual.	### Part One: Mitsubishi FX3U/FX3UC IL Instruction List Code Below is an example of an IL (Instruction List) program for the Mitsubishi FX3U or FX3UC PLC. This program will demonstrate a simple control logic for turning a motor on and off based on a button press and a limit switch. ```plaintext LD I0.0 ; Load the status of input I0.0 (Button Press) AND I0.1 ; AND with the status of input I0.1 (Li…	A: Example code: ``` LD M8015 ``` Explanation: Some models of Mitsubishi FX-series PLCs use M8015 to force timers to pause or reset. This function allows precise control over timer behavior, which can be crucial for applications requiring synchronized timing or manual intervention in timing processes.	[270, 265, 259, 262, 205]	[0.7896, 0.6432, 0.7045, 0.6557, 0.6991]	0.4808	0.7034	0.0023	0.0936	0.0316	0.3235	8.11	2.9
qwen2.5-coder:7b	261	How to pause timers using M8015?	Example code: ``` LD M8015 AND T0 OUT Y10 ``` Explanation: When M8015=ON, timers are paused; actual behavior depends on the model.	### Part One: Mitsubishi FX3U/FX3UC IL Instruction List Code ```il LD M8015 ; Load the status of the M8015 bit (Timer Stop Request) LD M8000 ; Load the status of the M8000 bit (Timer 0 output) AND ; Perform a logical AND operation between M8015 and M8000 LD M8016 ; Load the status of the M8016 bit (Timer Pause Request) OR ; Perform a logical OR operation between the result of the AND operation an…	Answer: Example code: ``` LD M8015 OUT M20 ``` Explanation: M8015 is a built-in timer that can be paused by setting M20. This is useful when you need to temporarily stop a timer without resetting it, such as during a specific operation or in response to a certain input condition.	[203, 249, 71, 193, 273]	[0.6721, 0.6042, 0.5122, 0.5567, 0.5861]	0.554	0.7836	0.0009	0.0812	0.0399	0.2571	9.79	3.0
qwen2.5-coder:7b	262	What is M8015’s relation to actual timers?	Example code: ``` LD M8015 ``` Explanation: Can force timers to pause or reset; refer to model documentation.	M8015 is a special internal timer in Mitsubishi FX series PLCs that is dedicated to pulse counting. It is used to count input pulses and can be configured to generate an output pulse based on the number of pulses counted. M8015 is not a regular timer but a special function that operates in the background, independent of the main program. **Part One: Mitsubishi FX3U/FX3UC IL Instruction List Code*…	A: Example code: ``` LD M8015 AND T0 OUT Y10 ``` Explanation: When M8015=ON, timers are paused; this is useful for creating pause functionality in your PLC programs without stopping the entire system.	[203, 281, 263, 258, 261]	[0.7272, 0.6842, 0.6612, 0.591, 0.6371]	0.5505	0.6654	0.0013	0.1288	0.0453	0.2917	6.24	2.81
qwen2.5-coder:7b	263	If RST M8015 is used, will timers resume?	Example code: ``` LD X0 RST M8015 ``` Explanation: May not work if reserved by system; some models allow manual clear.	### Part One: Mitsubishi FX3U/FX3UC IL Instruction List Code ```il LD M8015 ; Load the status of M8015 (Reset Request) into the accumulator. AND M8015 ; Perform an AND operation with the accumulator and M8015. This will set the accumulator to 1 if M8015 is set, otherwise 0. OUT Y0 ; Output the value of the accumulator to relay Y0 (set or reset). LD T0 ; Load the status of timer T0 into the accumu…	Answer: Example code: ``` LD M8015 OUT T0 ``` Explanation: When RST M8015 is used, timers resume their operation if they were paused by M8015.	[203, 233, 269, 261, 194]	[0.664, 0.5288, 0.5084, 0.6557, 0.5179]	0.3475	0.4908	0.0004	0.1347	0.0224	0.3333	8.86	2.78
qwen2.5-coder:7b	264	Can M8015 be used as a general bit?	Example code: ``` LD M8015 OUT M10 ``` Explanation: Not recommended; system-reserved function may cause interference.	[Part One] - Mitsubishi FX3U/FX3UC IL Instruction List Code ```il LD M8015 ; Load the status of M8015 (Central Processing Unit) into the accumulator LD I0.0 ; Load the status of input I0.0 into the accumulator OR ; Perform an OR operation between the accumulator and the data register LD M8015 ; Load the status of M8015 (Central Processing Unit) into the accumulator LD I0.1 ; Load the status of in…	A: Example code: ``` LD M8015 OUT Y0 ``` Explanation: Yes. M8015 can be used as a general bit in the PLC program, similar to using a standard bit variable. It can be set or reset by other instructions in the program, and its state can be used to control outputs or perform logical operations.	[253, 242, 199, 260, 192]	[0.6861, 0.6287, 0.6023, 0.5894, 0.5658]	0.4832	0.5232	0.0012	0.0916	0.0312	0.1765	6.1	3.0
qwen2.5-coder:7b	265	When does M8016 turn ON?	Example code: ``` LD M8016 OUT Y0 ``` Explanation: ON while the PLC reads or displays the RTC, pausing updates.	Part One - Mitsubishi FX3U/FX3UC IL Instruction List Code ```IL LD M8000 ; Load the status of M8000 into the accumulator. AND M8001 ; Perform a logical AND operation between the accumulator and M8001. LD M8002 ; Load the status of M8002 into the accumulator. AND M8003 ; Perform a logical AND operation between the accumulator and M8003. LD M8004 ; Load the status of M8004 into the accumulator. AND…	A: Example code: ``` LD M8016 OUT Y0 ``` Explanation: M8016 turns ON when the PLC experiences a power failure and successfully recovers from it.	[210, 260, 280, 272, 275]	[0.9549, 0.6432, 0.9418, 0.6642, 0.9515]	0.4119	0.6772	0.0012	0.3496	0.0392	0.4878	8.67	2.75
qwen2.5-coder:7b	266	How to use M8016 with screen time display?	Example code: ``` LD M8016 AND M10 OUT M20 ``` Explanation: M10 may request display; M8016=ON indicates RTC read, pausing screen update.	[Part One] - Mitsubishi FX3U/FX3UC IL Instruction List Code ``` ; M8016 is a special timer in Mitsubishi PLCs that increments every 10ms. ; We will use it to count time for our display. LD M8016 ; Load the value of M8016 (time counter) into A register. LD M8016 ; Load the value of M8016 again into B register. SUB B ; Subtract the value of B from A (A-B = time elapsed in 10ms). LD 10 ; Load the va…	**[Part One] - Mitsubishi FX3U/FX3UC IL Instruction List Code** ```il LD M8016 ; Load the status of the real-time clock (RTC) read/display signal OUT Y0 ; Output the status to relay Y0 ``` **[Part Two] - Program Logic Explanation** 1. **Load the RTC Signal**: The `LD M8016` instruction loads the status of the RTC read/display signal. This signal is typically high when the PLC is reading from or d…	[256, 265, 236, 241, 254]	[0.6297, 0.5428, 0.4941, 0.5091, 0.5056]	0.394	0.5535	0.0015	0.0019	0.038	0.0922	5.55	4.92
qwen2.5-coder:7b	267	Is M8016 latched?	Example code: ``` LD M8016 OUT M30 ``` Explanation: Usually a transient state ON during RTC read, then OFF.	### Part One: Mitsubishi FX3U/FX3UC IL Instruction List Code ```il LD M8016 ; Load the status of M8016 (System timer overflow flag) LD R0 ; Load the value in R0 OR R0 ; Perform an OR operation between the value in R0 and the status of M8016 OUT Y0 ; Output the result to output Y0 (Y0 will be ON if M8016 is latched) ``` ### Part Two: Program Logic Explanation The program is designed to check if th…	**Part One - Mitsubishi FX3U/FX3UC IL Instruction List Code** ```il LD M8016 OUT Y0 ; Output the status of M8016 to output Y0 ``` **Part Two - Program Logic Explanation** 1. **Load M8016**: The instruction `LD M8016` loads the current state of the M8016 bit into the accumulator. M8016 is a special bit in the Mitsubishi FX3U/FX3UC series that is latched and remains ON if a fault or error occurs, i…	[228, 281, 160, 223, 221]	[0.9026, 0.472, 0.4734, 0.695, 0.6795]	0.5104	0.5727	0.0018	0.0065	0.044	0.0874	6.06	4.36
qwen2.5-coder:7b	268	How to detect when RTC read is complete?	Example code: ``` LDN M8016 OUT Y5 ``` Explanation: M8016=OFF indicates read complete, resume display or operation.	**Part One: Mitsubishi FX3U/FX3UC IL Instruction List Code** ```il LD T0, R0 ; Load the time data from Register R0 into Timer T0 LD T1, R1 ; Load the time data from Register R1 into Timer T1 LD T2, R2 ; Load the time data from Register R2 into Timer T2 LD T3, R3 ; Load the time data from Register R3 into Timer T3 LD I0.0 ; Load the input bit I0.0 into Accumulator A AND B0.0 ; Perform AND operatio…	A: Example code: ``` LD M8016 ``` Explanation: M8016 is a special internal relay that is ON when the RTC read operation is complete. This allows you to use it as a flag to detect when the RTC read operation has finished.	[284, 84, 167, 274, 191]	[0.6441, 0.3547, 0.3624, 0.5536, 0.2858]	0.2923	0.5595	0.0004	0.0297	0.0229	0.2857	8.75	2.84
qwen2.5-coder:7b	269	If RTC is unused, does M8016 affect?	Example code: ``` LD M8016 ``` Explanation: No; if RTC is not used, M8016 remains OFF.	**Part One: Mitsubishi FX3U/FX3UC IL Instruction List Code** ```il ; [01] LD M8000 ; Load bit M8000 (Timer T0) into the accumulator ; [02] OR M8001 ; OR with bit M8001 (Timer T1) ; [03] OR M8002 ; OR with bit M8002 (Timer T2) ; [04] OR M8003 ; OR with bit M8003 (Timer T3) ; [05] OR M8004 ; OR with bit M8004 (Timer T4) ; [06] OR M8005 ; OR with bit M8005 (Timer T5) ; [07] OR M8006 ; OR with bit M8…	A: Example code: ``` LD M8016 ``` Explanation: If RTC is unused, M8016 does not affect any function.	[257, 232, 276, 274, 277]	[0.7663, 0.5393, 0.6925, 0.618, 0.5956]	0.4637	0.8706	0.001	0.3805	0.0349	0.6	8.98	2.7
qwen2.5-coder:7b	270	What is M8017 used for?	Example code: ``` LD M8017 OUT Y0 ``` Explanation: Adjusts internal RTC by ±30 seconds to correct time drift.	**[Part One] - Mitsubishi FX3U/FX3UC IL Instruction List Code** ```plaintext LD M8017 ; Load the status of the M8017 (Program Start) bit into the accumulator. AND Y0 ; Perform a logical AND operation between the accumulator and the output relay Y0. OUT Y0 ; Output the result of the AND operation to the output relay Y0. ``` **[Part Two] - Program Logic Explanation** The provided Mitsubishi FX3U/FX…	M8017 is a special timer in Mitsubishi FX-series PLCs, specifically used for counting the number of scan cycles. It is often used in applications where the number of times the PLC has performed a scan is needed for control logic. **[Part One] - Mitsubishi FX3U/FX3UC IL Instruction List Code** ```il LD M8017 ; Load the current value of M8017 (Number of scan cycles) into the accumulator OUT Y0 ; Ou…	[260, 226, 253, 240, 209]	[0.7896, 0.6299, 0.6563, 0.7723, 0.6806]	0.3513	0.5261	0.0018	0.0027	0.0466	0.0593	5.89	4.69
qwen2.5-coder:7b	271	How to trigger M8017 for correction?	Example code: ``` LD X0 SET M8017 ``` Explanation: When X0=ON, M8017=ON, shifting time ±30s as per model.	### Part One: Mitsubishi FX3U/FX3UC IL Instruction List Code ```IL LD I0.0 ; Load the status of input I0.0 into the accumulator AND I0.1 ; Perform a logical AND with the status of input I0.1 AND I0.2 ; Perform a logical AND with the status of input I0.2 OUT Q0.0 ; Output the result of the AND operations to output Q0.0 LD M8017 ; Load the status of M8017 (Special Timer) into the accumulator OR A, …	``` LD M8017 ``` Explanation: Triggers M8017 to initiate the time correction process.	[272, 211, 254, 197, 270]	[0.6812, 0.5673, 0.4933, 0.5083, 0.5393]	0.4914	0.6906	0.0006	0.0689	0.0229	0.3448	7.27	2.58
qwen2.5-coder:7b	272	Does M8017 turn OFF after correction?	Example code: ``` LD M8017 ``` Explanation: Most models auto-reset M8017 to OFF after correction.	### Part One - Mitsubishi FX3U/FX3UC IL Instruction List Code ```il LD M8008 ; Load the system timer M8008 into the accumulator LD M8009 ; Load the system timer M8009 into the accumulator SUB M8008 ; Subtract M8008 from M8009 (result is stored in M8009) LD M8009 ; Load the result of the subtraction (M8009) back into the accumulator OUT Y0 ; Output the result (M8009) to output Y0 ``` ### Part Two …	Example code: ``` LD X0 SET M8017 ``` Explanation: When X0=ON, M8017=ON, shifting time ±30s as per model. Once the correction is complete, M8017 turns OFF automatically.	[229, 271, 198, 280, 283]	[0.7389, 0.6812, 0.6603, 0.6686, 0.7323]	0.3958	0.7477	0.0019	0.1338	0.0488	0.3902	6.43	2.87
qwen2.5-coder:7b	273	Can M8017 adjust by one minute instead of 30s?	Example code: ``` LD M8017 ``` Explanation: No; use RTC write instructions for larger adjustments.	[Part One] - Mitsubishi FX3U/FX3UC IL Instruction List Code ``` LD M8017 ; Load the M8017 timer flag into the accumulator LD R0 ; Load the accumulator with the current value of R0 ADD 30 ; Add 30 seconds to the value in R0 ST R0 ; Store the updated value back into R0 MCR ; Reset the M8017 timer flag ``` [Part Two] - Program Logic Explanation This program is designed to adjust the value in registe…	``` LD M8017 AND X0 OUT Y20 ``` Explanation: When M8017 is ON and X0 (a digital input) is also ON, M8017 adjusts by one minute instead of the default 30 seconds. This allows for more precise time adjustments based on external signals.	[252, 272, 261, 254, 266]	[0.6701, 0.5654, 0.5861, 0.5536, 0.5064]	0.4409	0.492	0.0042	0.0279	0.0632	0.1852	4.85	2.98
qwen2.5-coder:7b	274	Can RTC read and M8017 correction occur simultaneously?	Example code: ``` LD M8016 AND M8017 ``` Explanation: Not recommended; pause display (M8016=ON) before correction (M8017).	[Part One] - Mitsubishi FX3U/FX3UC IL Instruction List Code ```plaintext LD M8017 ; Load the value of M8017 into the accumulator MOV T0, A ; Move the value from the accumulator to Timer T0 LD T0 ; Load the value from Timer T0 into the accumulator OUT Y0 ; Output the value of the accumulator to output Y0 LD T0 ; Load the value from Timer T0 into the accumulator OUT Y1 ; Output the value of the acc…	**Answer:** Example code: ``` LD M8016 SET M8017 ``` Explanation: When M8016 (RTC read complete) is OFF, M8017 can be set for time correction. M8017 will not interfere with the RTC read process as long as M8016 is OFF. The time correction will be applied once the RTC read is complete, ensuring that any adjustments are made after the accurate time has been read.	[269, 271, 167, 268, 222]	[0.618, 0.5903, 0.4651, 0.5536, 0.5512]	0.46	0.6074	0.0004	0.073	0.019	0.2308	8.82	3.16
qwen2.5-coder:7b	275	When does M8018 turn ON?	Example code: ``` LD M8018 OUT Y0 ``` Explanation: ON when the RTC module or card is detected as inserted.	### [Part One] - Mitsubishi FX3U/FX3UC IL Instruction List Code Here is an example IL program for an FX3U/FX3UC PLC. This example assumes a simple logic where a relay (Q0.0) turns ON when a button (I0.0) is pressed and turns OFF after a delay of 5 seconds. M8018 turns ON when the relay Q0.0 is ON. ```il LD M8018 ; Load M8018 (Program Start) OUT Q0.0 ; Set Q0.0 (Relay ON) AND I0.0 ; AND I0.0 (Butt…	``` LD M8018 OUT Y0 ``` Explanation: M8018 turns ON when the PLC experiences a power failure and is recovering from it.	[280, 232, 215, 190, 265]	[0.9587, 0.6373, 0.9485, 0.6344, 0.9515]	0.3158	0.5276	0.0029	0.3312	0.0393	0.4737	7.75	2.68
qwen2.5-coder:7b	276	If no RTC card is inserted, what is M8018?	Example code: ``` LD M8018 ``` Explanation: M8018=OFF, indicating no RTC module or connection error.	### Part One: Mitsubishi FX3U/FX3UC IL Instruction List Code ```il LD M8000 ; Load bit from M8000 (System input 0) AND M8018 ; AND with bit from M8018 (RTC card inserted flag) LD M8001 ; Load bit from M8001 (System output 1) OR M8018 ; OR with bit from M8018 (RTC card inserted flag) OUT Y0 ; Output to relay Y0 based on the result END ; End of the program ``` ### Part Two: Program Logic Explanatio…	``` LD M8018 ``` Explanation: If no RTC card is inserted, M8018 remains OFF.	[269, 275, 270, 279, 277]	[0.6925, 0.5627, 0.5957, 0.6261, 0.5946]	0.5337	0.7555	0.0016	0.2847	0.0432	0.3846	7.01	2.64
qwen2.5-coder:7b	277	How to protect RTC operations using M8018?	Example code: ``` LD M8018 AND X0 OUT M10 ``` Explanation: Only when RTC module is present (M8018=ON) and X0=ON does RTC read/write occur.	[Part One] - Mitsubishi FX3U/FX3UC IL Instruction List Code ```plaintext LD M8018 ; Load the value of M8018 into the accumulator. M8018 is a special bit that indicates if the RTC is busy (0) or not (1). AND T4 ; Perform a bitwise AND operation between the accumulator and the T4 timer bit. This effectively checks if T4 is currently running. LD T4 ; Load the value of T4 into the accumulator. AND T5…	Answer: Example code: ``` LD M8018 OUT X1 ``` Explanation: When M8018=ON, prevent RTC operations during critical sections to avoid data corruption or errors.	[269, 207, 284, 231, 226]	[0.5956, 0.502, 0.5164, 0.5097, 0.5504]	0.551	0.8559	0.0007	0.1804	0.0172	0.4167	9.69	2.74
qwen2.5-coder:7b	278	Can M8018 signal card removal?	Example code: ``` LDN M8018 OUT Y5 ``` Explanation: M8018=OFF triggers Y5 warning for card absence.	### Part One - Mitsubishi FX3U/FX3UC IL Instruction List Code ```plaintext LD M8018 ; Load the status of M8018 (Signal Card) into the accumulator. AND 00000001B ; Bitwise AND with 00000001B (0x01) to isolate the first bit. LD D0 ; Load the value in the accumulator into D0. LD M8018 ; Load the status of M8018 (Signal Card) into the accumulator again. AND 00000010B ; Bitwise AND with 00000010B (0x0…	### Part One - Mitsubishi FX3U/FX3UC IL Instruction List Code ```il LD M8018 ; Load the status of M8018 into the accumulator. M8018 updates on card insertion/removal. OUT Y5 ; Output the state of the accumulator to output Y5. If M8018 is 1 (card removed), Y5 will be 1; if M8018 is 0 (card inserted), Y5 will be 0. ``` ### Part Two - Program Logic Explanation 1. **Load M8018**: The program starts b…	[279, 239, 257, 199, 209]	[0.6097, 0.5171, 0.5192, 0.5021, 0.6032]	0.3823	0.604	0.0004	0.0022	0.0191	0.0732	9.76	5.0
qwen2.5-coder:7b	279	Does M8018 update immediately on card change?	Example code: ``` LD M8018 ``` Explanation: Yes; hardware detection updates M8018 on insertion/removal.	### Part One: Mitsubishi FX3U/FX3UC IL Instruction List Code ```plaintext ; M8018 Update Immediate on Card Change ; This program updates the memory immediately when a card change is detected. LD M8018 ; Load the status of M8018 (Card Change Detection) AND I0.0 ; AND with input I0.0 to check if the card change input is active LD M8018 ; Load the status of M8018 again OR I0.1 ; OR with input I0.1 t…	Q: Does M8018 update immediately on card change? A: Example code: ``` LD M8018 OUT Y1 ``` Explanation: M8018=OFF when a card is inserted or removed, triggering an output on Y1 to indicate the card status change immediately.	[276, 204, 278, 200, 283]	[0.6261, 0.5517, 0.6097, 0.6069, 0.5639]	0.6198	0.7158	0.0008	0.1111	0.0158	0.32	9.73	2.87
qwen2.5-coder:7b	280	When does M8019 turn ON?	Example code: ``` LD M8019 OUT Y0 ``` Explanation: ON when the RTC experiences errors or read/write failures.	### Part One: Mitsubishi FX3U/FX3UC IL Instruction List Code ```il ; Define the program name LD "Main" ; Initialize the program LD "Init" ; Main program loop LD "MainLoop" ; Initialize variables LD "InitVars" ; Initialize outputs LD "InitOutputs" ; Initialize inputs LD "InitInputs" ; Main program logic LD "MainLogic" ; Exit the program LD "Exit" ; Stop the program STP ``` ### Part Two: Program Lo…	Answer: Example code: ``` LD M8019 OUT Y0 ``` Explanation: M8019 turns ON when a manual reset button is pressed and held for at least 1 second, initiating a full system reset.	[275, 283, 235, 260, 265]	[0.9587, 0.7469, 0.9396, 0.6102, 0.9418]	0.3656	0.5087	0.0035	0.2635	0.0407	0.383	5.95	2.8
qwen2.5-coder:7b	281	What is the relationship between M8019 and M8018?	Example code: ``` LD M8018 LD M8019 ``` Explanation: M8018 indicates module presence; M8019 indicates RTC errors. They operate independently.	### Part One - Mitsubishi FX3U/FX3UC IL Instruction List Code ```il LD M8019 ; Load the status of M8019 (System clock) into the Accumulator AND M8018 ; Perform a bitwise AND operation between the Accumulator and M8018 (Main power supply) OUT Y0 ; Output the result of the AND operation to output relay Y0 ``` ### Part Two - Program Logic Explanation #### Step-by-Step Description 1. **Load System Cl…	**Answer:** Example code: ``` LD M8019 OUT Y0 ``` Explanation: M8018 (a-contact) is ON on the first scan; M8019 (b-contact) is OFF on the first scan. They complement each other.	[205, 270, 262, 243, 237]	[0.827, 0.7204, 0.6842, 0.7918, 0.8166]	0.4855	0.5534	0.0014	0.1286	0.051	0.3333	6.49	2.9
qwen2.5-coder:7b	282	What actions on RTC error?	Example code: ``` LD M8019 OUT Y10 // Warning lamp MOV K0 D500 // Reset time registers ``` Explanation: Alert operator and attempt reinitialization.	[Part One] - Mitsubishi FX3U/FX3UC IL Instruction List Code ``` LD T0 ; Load the timer T0 into M0 LD T1 ; Load the timer T1 into M1 LD T2 ; Load the timer T2 into M2 LD T3 ; Load the timer T3 into M3 LD T4 ; Load the timer T4 into M4 LD T5 ; Load the timer T5 into M5 LD T6 ; Load the timer T6 into M6 LD T7 ; Load the timer T7 into M7 AND M0, M1 ; Bitwise AND M0 and M1, result stored in M0 AND M2,…	**Part One - Mitsubishi FX3U/FX3UC IL Instruction List Code** ```il LD M8019 ; Load bit M8019 into accumulator A OUT Y0 ; Output the value of A to output Y0 LDN M8018 ; Load negated bit M8018 into accumulator A OUT Y1 ; Output the value of A to output Y1 LD M8016 ; Load bit M8016 into accumulator A AND M8017 ; Perform AND operation between A and M8017 OUT Y2 ; Output the result of the AND operati…	[284, 276, 268, 274, 277]	[0.7754, 0.3646, 0.5818, 0.4266, 0.4458]	0.3697	0.3646	0.001	0.0024	0.0257	0.0329	7.21	7.53
qwen2.5-coder:7b	283	Does M8019 reset OFF automatically?	Example code: ``` LD M8019 ``` Explanation: Resets OFF after error is cleared and RTC reinitialized.	### Part One: Mitsubishi FX3U/FX3UC IL Instruction List Code ```plaintext M8019: LD M8000 ; Load the status of M8000 into the accumulator OR M8001 ; OR the status of M8001 with the accumulator OR M8002 ; OR the status of M8002 with the accumulator OR M8003 ; OR the status of M8003 with the accumulator OR M8004 ; OR the status of M8004 with the accumulator OR M8005 ; OR the status of M8005 with th…	### Answer: ```plaintext LD M8019 OUT Y0 ``` ### Explanation: M8019 turns ON when the RTC (Real-Time Clock) experiences errors or read/write failures. Once these issues are corrected, M8019 automatically resets to OFF.	[233, 280, 198, 272, 218]	[0.8183, 0.7469, 0.6796, 0.7323, 0.7392]	0.4448	0.8035	0.0004	0.015	0.0131	0.2174	9.78	2.9
qwen2.5-coder:7b	284	How to prevent frequent RTC errors?	Example code: ``` LD M8019 ``` Explanation: Ensure stable battery voltage, proper module connection, and correct RTC handling.	**Part One: Mitsubishi FX3U/FX3UC IL Instruction List Code** ``` LD I0.0 ; Load the status of input 0 into the accumulator (Acc) AND I0.1 ; AND the status of input 1 with the accumulator OUT Y0.0 ; Output the result of the AND operation to output Y0.0 LD I0.2 ; Load the status of input 2 into the accumulator (Acc) AND I0.3 ; AND the status of input 3 with the accumulator OUT Y0.1 ; Output the res…	**Answer:** To prevent frequent RTC errors, you can implement a debouncing mechanism in your PLC program. This involves checking the RTC error status at regular intervals and only taking action if the error persists for a certain duration. Here is an example of how you can achieve this using Mitsubishi FX3U/FX3UC IL Instruction List programming: ### Part One - Mitsubishi FX3U/FX3UC IL Instruction…	[282, 197, 277, 268, 214]	[0.7754, 0.2786, 0.5164, 0.6441, 0.2551]	0.2794	0.3788	0.0007	0.0017	0.0149	0.0554	9.24	5.35
