# Supplementary material for: Multi-Hardware Benchmarking of Open-Source Large Language Models with Retrieval-Augmented Generation for Mitsubishi FX-Series PLC Instruction List Code Generation
Source: Sensors (Basel). 2026 Jun 5;26(11):3602. doi: 10.3390/s26113602 (PMC13259087; doi:10.3390/s26113602)
Supplement: Supplementary file 1 [file sensors-26-03602-s001.zip › data/csv/minilm_qwen3.5_122b_20260321_223751.csv]

model	idx	question	gt	llm_answer	rag_answer	retrieved_ids	retrieved_sims	llm_sim	rag_sim	llm_bleu	rag_bleu	llm_rouge	rag_rouge	llm_time	rag_time
qwen3.5:122b	0	Please use the FX-series PLC instruction list to design traffic light control logic for a one-way road. The red, green, and yellow lights switch in sequence. Assume that pressing X0 starts the system and there is a stop button X1. The timing parameters are: green light 10.0 seconds, green light blinking 2 seconds, yellow light 4.0 seconds, red light 24.0 seconds, and the cycle repeats.	LD X000 // Start button OR M0 ANI X001 // Stop button OUT M0 // System start flag LD M0 ANI T3 // Ensure the next timer has not reached OUT T0 K100 // T0 = 10.0 seconds (K100 means 10.0 x 100ms) ANI T0 OUT M1 // M1 = Green light phase LD T0 OUT T1 K20 // T1 = 2 seconds (20 x 100ms) ANI T1 OUT M2 // M2 = Green light blinking phase LD T1 OUT T2 K40 // T2 = 4.0 seconds (40 x 100ms) ANI T2 OUT M3 // …	[Part One] - Mitsubishi FX3U/FX3UC IL Instruction List Code ```il ; ============================================================ ; PROJECT: One-Way Road Traffic Light Control System ; PLC MODEL: Mitsubishi FX3U / FX3UC ; INPUTS: X0 = Start Button, X1 = Stop Button ; OUTPUTS: Y0 = Green Light, Y1 = Yellow Light, Y2 = Red Light ; TIMING: Green=10s, Blink=2s, Yellow=4s, Red=24s (Total Cycle=40s) ; =…	[Part One] - Mitsubishi FX3U/FX3UC IL Instruction List Code LD X000 // Start button OR M0 ANI X001 // Stop button OUT M0 // System start flag LD M0 ANI T3 // Ensure the next timer has not reached OUT T0 K100 // T0 = 10.0 seconds (K100 means 10.0 x 100ms) ANI T0 OUT M1 // M1 = Green light phase LD T0 OUT T1 K20 // T1 = 2 seconds (20 x 100ms) ANI T1 OUT M2 // M2 = Green light blinking phase LD T1 O…	[8, 3, 2]	[0.9994, 0.9986, 0.9986]	0.5816	0.9253	0.0087	0.3136	0.1892	0.441	64.66	50.21
qwen3.5:122b	1	Please use the FX-series PLC instruction list to design traffic light control logic for a one-way road. The red, green, and yellow lights switch in sequence. Assume that pressing X0 starts the system and there is a stop button X1. The timing parameters are: green light 19.0 seconds, green light blinking 2 seconds, yellow light 3.0 seconds, red light 14.0 seconds, and the cycle repeats.	LD X000 // Start button OR M0 ANI X001 // Stop button OUT M0 // System start flag LD M0 ANI T3 // Ensure the next timer has not reached OUT T0 K190 // T0 = 19.0 seconds (K190 means 19.0 x 100ms) ANI T0 OUT M1 // M1 = Green light phase LD T0 OUT T1 K20 // T1 = 2 seconds (20 x 100ms) ANI T1 OUT M2 // M2 = Green light blinking phase LD T1 OUT T2 K30 // T2 = 3.0 seconds (30 x 100ms) ANI T2 OUT M3 // …	[Part One] - Mitsubishi FX3U/FX3UC IL Instruction List Code ```il ; ============================================================================ ; TRAFFIC LIGHT CONTROL PROGRAM - ONE-WAY ROAD ; System: Mitsubishi FX3U/FX3UC ; Input: X0 (Start), X1 (Stop) ; Outputs: Y0 (Green), Y1 (Yellow), Y2 (Red) ; Timing: Green(19s) -> Green Blink(2s) -> Yellow(3s) -> Red(14s) -> Repeat ; Total Cycle: 38 Secon…	[Part One] - Mitsubishi FX3U/FX3UC IL Instruction List Code LD X000 // Start button (X0) OR M0 ANI X001 // Stop button (X1) OUT M0 // System start flag (Self-holding) LD M0 ANI T3 // Ensure the next timer (T3) has not reached to restart T0 OUT T0 K190 // T0 = 19.0 seconds (Green light duration) ANI T0 OUT M1 // M1 = Green light ON phase flag LD T0 OUT T1 K20 // T1 = 2.0 seconds (Green blinking du…	[4, 5, 9]	[0.9996, 0.9985, 0.9993]	0.5252	0.7783	0.0031	0.1682	0.1587	0.3348	47.26	50.22
qwen3.5:122b	2	Please use the FX-series PLC instruction list to design traffic light control logic for a one-way road. The red, green, and yellow lights switch in sequence. Assume that pressing X0 starts the system and there is a stop button X1. The timing parameters are: green light 16.0 seconds, green light blinking 2 seconds, yellow light 4.0 seconds, red light 24.0 seconds, and the cycle repeats.	LD X000 // Start button OR M0 ANI X001 // Stop button OUT M0 // System start flag LD M0 ANI T3 // Ensure the next timer has not reached OUT T0 K160 // T0 = 16.0 seconds (K160 means 16.0 x 100ms) ANI T0 OUT M1 // M1 = Green light phase LD T0 OUT T1 K20 // T1 = 2 seconds (20 x 100ms) ANI T1 OUT M2 // M2 = Green light blinking phase LD T1 OUT T2 K40 // T2 = 4.0 seconds (40 x 100ms) ANI T2 OUT M3 // …	[Part One] - Mitsubishi FX3U/FX3UC IL Instruction List Code ```il ; Program: One-Way Traffic Light Control ; Hardware: X0 (Start), X1 (Stop), Y0 (Green), Y1 (Yellow), Y2 (Red) ; Timers: T0 (Green), T1 (Green Blink), T2 (Yellow), T3 (Red) ; M0: System Run Status, M1: Green Blink Phase ; --- Initialization and Start/Stop Logic --- LD X0 ; Load Start Button OR M0 ; OR with System Run Latch ANI X1 ; …	[Part One] - Mitsubishi FX3U/FX3UC IL Instruction List Code LD X000 // Start button OR M0 ANI X001 // Stop button OUT M0 // System start flag LD M0 ANI T3 // Ensure the next timer has not reached OUT T0 K160 // T0 = 16.0 seconds (K160 means 16.0 x 100ms) ANI T0 OUT M1 // M1 = Green light phase LD T0 OUT T1 K20 // T1 = 2 seconds (20 x 100ms) ANI T1 OUT M2 // M2 = Green light blinking phase LD T1 O…	[8, 5, 6]	[0.9989, 0.9987, 0.9975]	0.6312	0.9228	0.005	0.3055	0.1316	0.4397	47.4	50.87
qwen3.5:122b	3	Please use the FX-series PLC instruction list to design traffic light control logic for a one-way road. The red, green, and yellow lights switch in sequence. Assume that pressing X0 starts the system and there is a stop button X1. The timing parameters are: green light 8.0 seconds, green light blinking 2 seconds, yellow light 3.0 seconds, red light 23.0 seconds, and the cycle repeats.	LD X000 // Start button OR M0 ANI X001 // Stop button OUT M0 // System start flag LD M0 ANI T3 // Ensure the next timer has not reached OUT T0 K80 // T0 = 8.0 seconds (K80 means 8.0 x 100ms) ANI T0 OUT M1 // M1 = Green light phase LD T0 OUT T1 K20 // T1 = 2 seconds (20 x 100ms) ANI T1 OUT M2 // M2 = Green light blinking phase LD T1 OUT T2 K30 // T2 = 3.0 seconds (30 x 100ms) ANI T2 OUT M3 // M3 =…	### [Part One] - Mitsubishi FX3U/FX3UC IL Instruction List Code ```il ; ============================================================================== ; PROGRAM: One-Way Traffic Light Control (FX-Series IL) ; HARDWARE: X0=Start, X1=Stop, Y0=Green, Y1=Yellow, Y2=Red ; TIMING: Green(8s) -> Green Blink(2s) -> Yellow(3s) -> Red(23s) -> Loop ; TOTAL CYCLE: 36 Seconds ; ================================…	[Part One] - Mitsubishi FX3U/FX3UC IL Instruction List Code LD X000 // Start button OR M0 ANI X001 // Stop button OUT M0 // System start flag LD M0 ANI T3 // Ensure the next timer has not reached (cycle reset logic) OUT T0 K80 // T0 = 8.0 seconds (80 x 100ms) ANI T0 OUT M1 // M1 = Green light phase LD T0 OUT T1 K20 // T1 = 2 seconds (20 x 100ms) ANI T1 OUT M2 // M2 = Green light blinking phase LD…	[4, 5, 0]	[0.9987, 0.9979, 0.9986]	0.5034	0.9172	0.0034	0.2915	0.1771	0.4262	45.16	46.62
qwen3.5:122b	4	Please use the FX-series PLC instruction list to design traffic light control logic for a one-way road. The red, green, and yellow lights switch in sequence. Assume that pressing X0 starts the system and there is a stop button X1. The timing parameters are: green light 20.0 seconds, green light blinking 2 seconds, yellow light 3.0 seconds, red light 14.0 seconds, and the cycle repeats.	LD X000 // Start button OR M0 ANI X001 // Stop button OUT M0 // System start flag LD M0 ANI T3 // Ensure the next timer has not reached OUT T0 K200 // T0 = 20.0 seconds (K200 means 20.0 x 100ms) ANI T0 OUT M1 // M1 = Green light phase LD T0 OUT T1 K20 // T1 = 2 seconds (20 x 100ms) ANI T1 OUT M2 // M2 = Green light blinking phase LD T1 OUT T2 K30 // T2 = 3.0 seconds (30 x 100ms) ANI T2 OUT M3 // …	### [Part One] - Mitsubishi FX3U/FX3UC IL Instruction List Code **Note:** This program uses the `SET` and `RST` instructions combined with `OUT` timers to create a state-based sequencer. The timers are set using `K` (decimal) values, where the unit is 100ms (e.g., `K200` = 20.0s). A blink timer is implemented using a high-speed clock pulse (M8013) and a short internal timer. ```il ;--------------…	[Part One] - Mitsubishi FX3U/FX3UC IL Instruction List Code LD X000 // Start button (X0) OR M0 // Latch system start flag ANI X001 // Stop button (X1) - Normally Closed logic OUT M0 // System start flag (M0) LD M0 // If system is running ANI T3 // And cycle is not finished (T3 not done) OUT T0 K200 // T0 = 20.0 seconds (K200 = 20.0s x 100ms) ANI T0 // If T0 is NOT done OUT M1 // M1 = Green light …	[8, 6, 1]	[0.9996, 0.9983, 0.9996]	0.5379	0.7551	0.0025	0.1673	0.1473	0.3899	45.07	47.81
qwen3.5:122b	5	Please use the FX-series PLC instruction list to design traffic light control logic for a one-way road. The red, green, and yellow lights switch in sequence. Assume that pressing X0 starts the system and there is a stop button X1. The timing parameters are: green light 17.0 seconds, green light blinking 2 seconds, yellow light 4.0 seconds, red light 11.0 seconds, and the cycle repeats.	LD X000 // Start button OR M0 ANI X001 // Stop button OUT M0 // System start flag LD M0 ANI T3 // Ensure the next timer has not reached OUT T0 K170 // T0 = 17.0 seconds (K170 means 17.0 x 100ms) ANI T0 OUT M1 // M1 = Green light phase LD T0 OUT T1 K20 // T1 = 2 seconds (20 x 100ms) ANI T1 OUT M2 // M2 = Green light blinking phase LD T1 OUT T2 K40 // T2 = 4.0 seconds (40 x 100ms) ANI T2 OUT M3 // …	### [Part One] - Mitsubishi FX3U/FX3UC IL Instruction List Code ```il ; ============================================================================ ; PROJECT: One-Way Road Traffic Light Control System ; PLC MODEL: Mitsubishi FX3U / FX3UC ; LANGUAGE: Instruction List (IL) ; ============================================================================ ; --- I/O Allocation --- ; X0 : Start Button (N…	[Part One] - Mitsubishi FX3U/FX3UC IL Instruction List Code LD X000 // Start button OR M0 ANI X001 // Stop button OUT M0 // System start flag LD M0 ANI T3 // Ensure the next timer has not reached OUT T0 K170 // T0 = 17.0 seconds (K170 means 17.0 x 100ms) ANI T0 OUT M1 // M1 = Green light phase LD T0 OUT T1 K20 // T1 = 2 seconds (20 x 100ms) ANI T1 OUT M2 // M2 = Green light blinking phase LD T1 O…	[9, 2, 3]	[0.9992, 0.9987, 0.9979]	0.5123	0.9219	0.0089	0.306	0.1701	0.4424	44.96	46.89
qwen3.5:122b	6	Please use the FX-series PLC instruction list to design traffic light control logic for a one-way road. The red, green, and yellow lights switch in sequence. Assume that pressing X0 starts the system and there is a stop button X1. The timing parameters are: green light 15.0 seconds, green light blinking 2 seconds, yellow light 5.0 seconds, red light 28.0 seconds, and the cycle repeats.	LD X000 // Start button OR M0 ANI X001 // Stop button OUT M0 // System start flag LD M0 ANI T3 // Ensure the next timer has not reached OUT T0 K150 // T0 = 15.0 seconds (K150 means 15.0 x 100ms) ANI T0 OUT M1 // M1 = Green light phase LD T0 OUT T1 K20 // T1 = 2 seconds (20 x 100ms) ANI T1 OUT M2 // M2 = Green light blinking phase LD T1 OUT T2 K50 // T2 = 5.0 seconds (50 x 100ms) ANI T2 OUT M3 // …	### [Part One] - Mitsubishi FX3U/FX3UC IL Instruction List Code ```il ; ============================================================================== ; PROGRAM: One-Way Traffic Light Control System ; HARDWARE: Mitsubishi FX3U/FX3UC PLC ; INPUTS: X0 = Start Button (NO), X1 = Stop Button (NC logic handled in code) ; OUTPUTS: Y0 = Green Light, Y1 = Yellow Light, Y2 = Red Light ; TIMING: G-ON: 15s, …	[Part One] - Mitsubishi FX3U/FX3UC IL Instruction List Code LD X000 // Start button OR M0 ANI X001 // Stop button OUT M0 // System start flag LD M0 ANI T3 // Ensure the next timer has not reached OUT T0 K150 // T0 = 15.0 seconds (K150 means 15.0 x 100ms) ANI T0 OUT M1 // M1 = Green light phase LD T0 OUT T1 K20 // T1 = 2 seconds (20 x 100ms) ANI T1 OUT M2 // M2 = Green light blinking phase LD T1 O…	[4, 7, 5]	[0.9983, 0.9982, 0.9975]	0.6221	0.9218	0.0071	0.3431	0.1792	0.4737	45.01	40.54
qwen3.5:122b	7	Please use the FX-series PLC instruction list to design traffic light control logic for a one-way road. The red, green, and yellow lights switch in sequence. Assume that pressing X0 starts the system and there is a stop button X1. The timing parameters are: green light 25.0 seconds, green light blinking 2 seconds, yellow light 5.0 seconds, red light 28.0 seconds, and the cycle repeats.	LD X000 // Start button OR M0 ANI X001 // Stop button OUT M0 // System start flag LD M0 ANI T3 // Ensure the next timer has not reached OUT T0 K250 // T0 = 25.0 seconds (K250 means 25.0 x 100ms) ANI T0 OUT M1 // M1 = Green light phase LD T0 OUT T1 K20 // T1 = 2 seconds (20 x 100ms) ANI T1 OUT M2 // M2 = Green light blinking phase LD T1 OUT T2 K50 // T2 = 5.0 seconds (50 x 100ms) ANI T2 OUT M3 // …	### [Part One] - Mitsubishi FX3U/FX3UC IL Instruction List Code ```il ; ============================================================================ ; TRAFFIC LIGHT CONTROL - ONE-WAY ROAD ; SYSTEM: Mitsubishi FX3U/FX3UC ; LANGUAGE: Instruction List (IL) ; ============================================================================ ; I/O Allocation: ; X0 : Start Button (NO) ; X1 : Stop Button (NC …	[Part One] - Mitsubishi FX3U/FX3UC IL Instruction List Code LD X000 // Start button (X0) OR M0 ANI X001 // Stop button (X1) OUT M0 // System start flag (M0) LD M0 ANI T3 // Ensure the next timer (T3) has not finished to prevent immediate restart OUT T0 K250 // T0 = 25.0 seconds (K250 means 25.0 x 100ms) ANI T0 OUT M1 // M1 = Green light phase active LD T0 OUT T1 K20 // T1 = 2 seconds (20 x 100ms)…	[9, 6, 3]	[0.9986, 0.9982, 0.9976]	0.5409	0.7232	0.0028	0.2299	0.1653	0.4113	44.94	45.61
qwen3.5:122b	8	Please use the FX-series PLC instruction list to design traffic light control logic for a one-way road. The red, green, and yellow lights switch in sequence. Assume that pressing X0 starts the system and there is a stop button X1. The timing parameters are: green light 21.0 seconds, green light blinking 2 seconds, yellow light 4.0 seconds, red light 10.0 seconds, and the cycle repeats.	LD X000 // Start button OR M0 ANI X001 // Stop button OUT M0 // System start flag LD M0 ANI T3 // Ensure the next timer has not reached OUT T0 K210 // T0 = 21.0 seconds (K210 means 21.0 x 100ms) ANI T0 OUT M1 // M1 = Green light phase LD T0 OUT T1 K20 // T1 = 2 seconds (20 x 100ms) ANI T1 OUT M2 // M2 = Green light blinking phase LD T1 OUT T2 K40 // T2 = 4.0 seconds (40 x 100ms) ANI T2 OUT M3 // …	### [Part One] - Mitsubishi FX3U/FX3UC IL Instruction List Code Below is the complete Instruction List (IL) program designed for a one-way traffic light system. The logic uses a state-machine approach with internal relays (M) to track the current phase of the cycle. **System Variables:** - `X0`: Start Button - `X1`: Stop Button - `M0`: System Run Flag - `M1`: Green Light Phase (Solid) - `M2`: Gre…	[Part One] - Mitsubishi FX3U/FX3UC IL Instruction List Code LD X000 // Start button (X0) OR M0 // Latch system start flag ANI X001 // Stop button (X1) - Normally Closed logic in IL OUT M0 // M0 = System Run Flag LD M0 // If system is running ANI T3 // And cycle timer T3 has not finished OUT T0 K210 // T0 = 21.0 seconds (210 x 100ms) - Green light duration ANI T0 // If T0 has not finished OUT M1 /…	[4, 5, 0]	[0.9996, 0.9986, 0.9994]	0.5955	0.7842	0.0031	0.1416	0.1583	0.3621	45.06	47.59
qwen3.5:122b	9	Please use the FX-series PLC instruction list to design traffic light control logic for a one-way road. The red, green, and yellow lights switch in sequence. Assume that pressing X0 starts the system and there is a stop button X1. The timing parameters are: green light 19.0 seconds, green light blinking 2 seconds, yellow light 5.0 seconds, red light 17.0 seconds, and the cycle repeats.	LD X000 // Start button OR M0 ANI X001 // Stop button OUT M0 // System start flag LD M0 ANI T3 // Ensure the next timer has not reached OUT T0 K190 // T0 = 19.0 seconds (K190 means 19.0 x 100ms) ANI T0 OUT M1 // M1 = Green light phase LD T0 OUT T1 K20 // T1 = 2 seconds (20 x 100ms) ANI T1 OUT M2 // M2 = Green light blinking phase LD T1 OUT T2 K50 // T2 = 5.0 seconds (50 x 100ms) ANI T2 OUT M3 // …	### [Part One] - Mitsubishi FX3U/FX3UC IL Instruction List Code ```il ; ============================================================================ ; PROGRAM: One-Way Road Traffic Light Control ; HARDWARE: Mitsubishi FX3U/FX3UC ; INPUTS: X0 = Start Button (NO), X1 = Stop Button (NC/NO logic assumed NO for safety, inverted in logic if NC) ; OUTPUTS: Y0 = Red Light, Y1 = Yellow Light, Y2 = Green L…	[Part One] - Mitsubishi FX3U/FX3UC IL Instruction List Code LD X000 // Start button OR M0 ANI X001 // Stop button OUT M0 // System start flag LD M0 ANI T3 // Ensure the next timer has not reached OUT T0 K190 // T0 = 19.0 seconds (K190 means 19.0 x 100ms) ANI T0 OUT M1 // M1 = Green light phase LD T0 OUT T1 K20 // T1 = 2 seconds (20 x 100ms) ANI T1 OUT M2 // M2 = Green light blinking phase LD T1 O…	[8, 5, 6]	[0.9993, 0.9992, 0.9981]	0.5692	0.9228	0.0045	0.3388	0.1215	0.476	44.98	41.84
qwen3.5:122b	10	How to design a one-way traffic light system using Mitsubishi FX-series PLC (IL instruction list mode)? The system is started by button X0 and stopped by X1, with the sequence: green light for 25.0 seconds, green light blinking for 2 seconds, yellow light for 11.0 seconds, red light for 9.0 seconds, and then cycles again.	LD X000 // Start button OR M0 ANI X001 // Stop button OUT M0 // System start flag LD M0 ANI T3 // Ensure the next timer has not reached OUT T0 K250 // T0 = 25.0 seconds (K250 means 250 x 100ms) ANI T0 OUT M1 // M1 = Green light phase LD T0 OUT T1 K20 // T1 = 2 seconds (20 x 100ms) ANI T1 OUT M2 // M2 = Green light blinking phase LD T1 OUT T2 K110 // T2 = 11.0 seconds (110 x 100ms) ANI T2 OUT M3 /…	### [Part One] - Mitsubishi FX3U/FX3UC IL Instruction List Code ```il ;=============================================================================== ; PROGRAM: One-Way Traffic Light Control System ; HARDWARE: Mitsubishi FX3U/FX3UC Series ; INPUTS: X0 (Start), X1 (Stop) ; OUTPUTS: Y0 (Green), Y1 (Yellow), Y2 (Red) ; TIMERS: T0 (Green), T1 (Green Blink), T2 (Yellow), T3 (Red) ; M-BITS: M0 (Run La…	[Part One] - Mitsubishi FX3U/FX3UC IL Instruction List Code LD X000 // Start button OR M0 ANI X001 // Stop button OUT M0 // System start flag LD M0 ANI T3 // Ensure the next timer has not reached OUT T0 K250 // T0 = 25.0 seconds (K250 means 250 x 100ms) ANI T0 OUT M1 // M1 = Green light phase LD T0 OUT T1 K20 // T1 = 2 seconds (20 x 100ms) ANI T1 OUT M2 // M2 = Green light blinking phase LD T1 OU…	[17, 18, 15]	[0.9989, 0.9972, 0.9967]	0.58	0.9219	0.0034	0.3154	0.1801	0.4469	44.99	45.15
qwen3.5:122b	11	How to design a one-way traffic light system using Mitsubishi FX-series PLC (IL instruction list mode)? The system is started by button X0 and stopped by X1, with the sequence: green light for 22.0 seconds, green light blinking for 2 seconds, yellow light for 11.0 seconds, red light for 6.0 seconds, and then cycles again.	LD X000 // Start button OR M0 ANI X001 // Stop button OUT M0 // System start flag LD M0 ANI T3 // Ensure the next timer has not reached OUT T0 K220 // T0 = 22.0 seconds (K220 means 220 x 100ms) ANI T0 OUT M1 // M1 = Green light phase LD T0 OUT T1 K20 // T1 = 2 seconds (20 x 100ms) ANI T1 OUT M2 // M2 = Green light blinking phase LD T1 OUT T2 K110 // T2 = 11.0 seconds (110 x 100ms) ANI T2 OUT M3 /…	### [Part One] - Mitsubishi FX3U/FX3UC IL Instruction List Code This program utilizes a cyclic timer approach. It assumes the use of a standard cycle timer (T0) that resets upon completion, or a sequential state machine logic. Below is a robust **Sequential State Machine** implementation using internal relays (M) to manage the states, ensuring precise timing and the specific blink requirement for…	[Part One] - Mitsubishi FX3U/FX3UC IL Instruction List Code ```text LD X000 // Start button (X0) OR M0 // Latch the system run flag ANI X001 // Stop button (X1), normally closed logic OUT M0 // Output system run flag (M0) LD M0 // If system is running ANI T3 // And the final timer (T3) has NOT finished yet OUT T0 K220 // Start Timer T0 for 22.0 seconds (220 * 100ms) ANI T0 // If T0 is NOT done ye…	[14, 19, 18]	[1.0, 0.999, 0.9989]	0.564	0.7343	0.0072	0.0682	0.1538	0.3357	44.9	47.38
qwen3.5:122b	12	How to design a one-way traffic light system using Mitsubishi FX-series PLC (IL instruction list mode)? The system is started by button X0 and stopped by X1, with the sequence: green light for 25.0 seconds, green light blinking for 2 seconds, yellow light for 13.0 seconds, red light for 5.0 seconds, and then cycles again.	LD X000 // Start button OR M0 ANI X001 // Stop button OUT M0 // System start flag LD M0 ANI T3 // Ensure the next timer has not reached OUT T0 K250 // T0 = 25.0 seconds (K250 means 250 x 100ms) ANI T0 OUT M1 // M1 = Green light phase LD T0 OUT T1 K20 // T1 = 2 seconds (20 x 100ms) ANI T1 OUT M2 // M2 = Green light blinking phase LD T1 OUT T2 K130 // T2 = 13.0 seconds (130 x 100ms) ANI T2 OUT M3 /…	### [Part One] - Mitsubishi FX3U/FX3UC IL Instruction List Code ```il ;======================================================================= ; PROGRAM: One-Way Traffic Light Control System ; HARDWARE: Mitsubishi FX3U/FX3UC ; INPUTS : X0 = Start Button (Normally Open) ; X1 = Stop Button (Normally Closed logic implemented in IL) ; OUTPUTS: Y0 = Green Light ; Y1 = Yellow Light ; Y2 = Red Light ; T…	[Part One] - Mitsubishi FX3U/FX3UC IL Instruction List Code LD X000 // Start button (X0) OR M0 ANI X001 // Stop button (X1) OUT M0 // System start flag latch LD M0 ANI T3 // Check if the cycle has not finished (T3 not done) OUT T0 K250 // T0 = 25.0 seconds (Green light duration) ANI T0 OUT M1 // M1 = Green light phase active LD T0 OUT T1 K20 // T1 = 2.0 seconds (Green blinking duration) ANI T1 OU…	[17, 13, 15]	[0.999, 0.9975, 0.9965]	0.613	0.8014	0.0082	0.1743	0.1717	0.3593	44.75	43.68
qwen3.5:122b	13	How to design a one-way traffic light system using Mitsubishi FX-series PLC (IL instruction list mode)? The system is started by button X0 and stopped by X1, with the sequence: green light for 19.0 seconds, green light blinking for 2 seconds, yellow light for 12.0 seconds, red light for 7.0 seconds, and then cycles again.	LD X000 // Start button OR M0 ANI X001 // Stop button OUT M0 // System start flag LD M0 ANI T3 // Ensure the next timer has not reached OUT T0 K190 // T0 = 19.0 seconds (K190 means 190 x 100ms) ANI T0 OUT M1 // M1 = Green light phase LD T0 OUT T1 K20 // T1 = 2 seconds (20 x 100ms) ANI T1 OUT M2 // M2 = Green light blinking phase LD T1 OUT T2 K120 // T2 = 12.0 seconds (120 x 100ms) ANI T2 OUT M3 /…	[Part One] - Mitsubishi FX3U/FX3UC IL Instruction List Code ```il ;===================================================================== ; Program: One-Way Traffic Light Control System ; PLC Model: Mitsubishi FX3U/FX3UC ; Mode: Instruction List (IL) ; I/O Assignment: ; X0 : Start Button (Normally Open) ; X1 : Stop Button (Normally Closed logic handled in code) ; Y0 : Green Light ; Y1 : Yellow Lig…	[Part One] - Mitsubishi FX3U/FX3UC IL Instruction List Code ```text LD X000 // Start button OR M0 ANI X001 // Stop button OUT M0 // System start flag LD M0 ANI T3 // Ensure the next timer has not reached OUT T0 K190 // T0 = 19.0 seconds (K190 means 190 x 100ms) ANI T0 OUT M1 // M1 = Green light phase LD T0 OUT T1 K20 // T1 = 2 seconds (20 x 100ms) ANI T1 OUT M2 // M2 = Green light blinking phase …	[16, 12, 11]	[0.9986, 0.9975, 0.9984]	0.6155	0.9208	0.0071	0.3381	0.172	0.4767	44.85	47.43
qwen3.5:122b	14	How to design a one-way traffic light system using Mitsubishi FX-series PLC (IL instruction list mode)? The system is started by button X0 and stopped by X1, with the sequence: green light for 22.0 seconds, green light blinking for 2 seconds, yellow light for 11.0 seconds, red light for 6.0 seconds, and then cycles again.	LD X000 // Start button OR M0 ANI X001 // Stop button OUT M0 // System start flag LD M0 ANI T3 // Ensure the next timer has not reached OUT T0 K220 // T0 = 22.0 seconds (K220 means 220 x 100ms) ANI T0 OUT M1 // M1 = Green light phase LD T0 OUT T1 K20 // T1 = 2 seconds (20 x 100ms) ANI T1 OUT M2 // M2 = Green light blinking phase LD T1 OUT T2 K110 // T2 = 11.0 seconds (110 x 100ms) ANI T2 OUT M3 /…	### [Part One] - Mitsubishi FX3U/FX3UC IL Instruction List Code ```il ; ============================================================================ ; PROGRAM: One-Way Traffic Light Control (FX3U/FX3UC) ; I/O MAPPING: ; X0 : Start Button (Self-holding) ; X1 : Stop Button ; Y0 : Green Light ; Y1 : Yellow Light ; Y2 : Red Light ; M0 : System Running Flag ; M10: Blink Flag (for Green Blink) ; T0 : G…	### [Part One] - Mitsubishi FX3U/FX3UC IL Instruction List Code ```mcl LD X000 // Start button pressed OR M0 // Latch system run state (M0) ANI X001 // Stop button pressed (Normally Closed logic simulation) OUT M0 // System start flag active // --- Sequence Logic --- LD M0 // If system is running ANI T3 // AND if Red light timer (T3) has NOT finished OUT T0 K220 // Start T0: Green light duration …	[11, 19, 18]	[1.0, 0.999, 0.9989]	0.5773	0.7332	0.0061	0.084	0.1362	0.3529	44.86	47.55
qwen3.5:122b	15	How to design a one-way traffic light system using Mitsubishi FX-series PLC (IL instruction list mode)? The system is started by button X0 and stopped by X1, with the sequence: green light for 15.0 seconds, green light blinking for 2 seconds, yellow light for 11.0 seconds, red light for 8.0 seconds, and then cycles again.	LD X000 // Start button OR M0 ANI X001 // Stop button OUT M0 // System start flag LD M0 ANI T3 // Ensure the next timer has not reached OUT T0 K150 // T0 = 15.0 seconds (K150 means 150 x 100ms) ANI T0 OUT M1 // M1 = Green light phase LD T0 OUT T1 K20 // T1 = 2 seconds (20 x 100ms) ANI T1 OUT M2 // M2 = Green light blinking phase LD T1 OUT T2 K110 // T2 = 11.0 seconds (110 x 100ms) ANI T2 OUT M3 /…	### [Part One] - Mitsubishi FX3U/FX3UC IL Instruction List Code This program uses a state-machine approach (M0-M4) to manage the traffic light sequence. It utilizes the `M8013` (1-second clock pulse) for the blinking effect. ```il ;======================================================================= ; PROGRAM: One-Way Traffic Light System ; HARDWARE: Mitsubishi FX3U/FX3UC ; I/O ALLOCATION: ; X…	[Part One] - Mitsubishi FX3U/FX3UC IL Instruction List Code LD X000 // Start button OR M0 ANI X001 // Stop button OUT M0 // System start flag LD M0 ANI T3 // Ensure the next timer has not reached OUT T0 K150 // T0 = 15.0 seconds (K150 means 150 x 100ms) ANI T0 OUT M1 // M1 = Green light phase LD T0 OUT T1 K20 // T1 = 2 seconds (20 x 100ms) ANI T1 OUT M2 // M2 = Green light blinking phase LD T1 OU…	[18, 12, 10]	[0.9971, 0.9965, 0.9967]	0.633	0.9208	0.003	0.3124	0.1617	0.438	44.8	45.93
qwen3.5:122b	16	How to design a one-way traffic light system using Mitsubishi FX-series PLC (IL instruction list mode)? The system is started by button X0 and stopped by X1, with the sequence: green light for 22.0 seconds, green light blinking for 2 seconds, yellow light for 11.0 seconds, red light for 7.0 seconds, and then cycles again.	LD X000 // Start button OR M0 ANI X001 // Stop button OUT M0 // System start flag LD M0 ANI T3 // Ensure the next timer has not reached OUT T0 K220 // T0 = 22.0 seconds (K220 means 220 x 100ms) ANI T0 OUT M1 // M1 = Green light phase LD T0 OUT T1 K20 // T1 = 2 seconds (20 x 100ms) ANI T1 OUT M2 // M2 = Green light blinking phase LD T1 OUT T2 K110 // T2 = 11.0 seconds (110 x 100ms) ANI T2 OUT M3 /…	[Part One] - Mitsubishi FX3U/FX3UC IL Instruction List Code ```il ; ============================================================================== ; PROGRAM: One-Way Traffic Light Control System ; HARDWARE: Mitsubishi FX3U/FX3UC Series ; I/O ALLOCATION: ; X0 : Start Button (Normally Open) ; X1 : Stop Button (Normally Closed logic simulated in code or physical NC) ; Y0 : Green Light ; Y1 : Yellow …	[Part One] - Mitsubishi FX3U/FX3UC IL Instruction List Code LD X000 // Start button (X0) OR M0 ANI X001 // Stop button (X1) OUT M0 // System start flag (M0) LD M0 ANI T3 // Ensure the cycle hasn't finished (T3 not done) OUT T0 K220 // T0 = 22.0 seconds (220 x 100ms) - Green light duration ANI T0 OUT M1 // M1 = Green light active phase LD T0 OUT T1 K20 // T1 = 2.0 seconds (20 x 100ms) - Green blin…	[11, 13, 15]	[0.9989, 0.9986, 0.9966]	0.6176	0.7802	0.0019	0.1819	0.1197	0.3676	44.71	46.81
qwen3.5:122b	17	How to design a one-way traffic light system using Mitsubishi FX-series PLC (IL instruction list mode)? The system is started by button X0 and stopped by X1, with the sequence: green light for 25.0 seconds, green light blinking for 2 seconds, yellow light for 11.0 seconds, red light for 5.0 seconds, and then cycles again.	LD X000 // Start button OR M0 ANI X001 // Stop button OUT M0 // System start flag LD M0 ANI T3 // Ensure the next timer has not reached OUT T0 K250 // T0 = 25.0 seconds (K250 means 250 x 100ms) ANI T0 OUT M1 // M1 = Green light phase LD T0 OUT T1 K20 // T1 = 2 seconds (20 x 100ms) ANI T1 OUT M2 // M2 = Green light blinking phase LD T1 OUT T2 K110 // T2 = 11.0 seconds (110 x 100ms) ANI T2 OUT M3 /…	### [Part One] - Mitsubishi FX3U/FX3UC IL Instruction List Code This program implements a one-way traffic light sequence using a state-machine approach. It utilizes the Special Relay `M8013` (1-second clock pulse) to handle the blinking logic and standard timers (`T0`-`T3`) for the duration of each phase. **Assumptions:** * `X0`: Start Button (Normally Open) * `X1`: Stop Button (Normally Open) * …	### [Part One] - Mitsubishi FX3U/FX3UC IL Instruction List Code ```mitsubishi LD X000 // Start button pressed OR M0 // Latch the system run flag ANI X001 // Stop button pressed (Normally Closed logic simulation) OUT M0 // M0 = System Run Flag (Self-holding circuit) LD M0 // If system is running ANI T3 // AND NOT T3 (Reset condition: only start sequence if T3 is not done) OUT T0 K250 // T0 = 25.0 …	[12, 10, 15]	[0.999, 0.9989, 0.9959]	0.5871	0.7472	0.0079	0.1321	0.1807	0.3769	44.71	47.41
qwen3.5:122b	18	How to design a one-way traffic light system using Mitsubishi FX-series PLC (IL instruction list mode)? The system is started by button X0 and stopped by X1, with the sequence: green light for 22.0 seconds, green light blinking for 2 seconds, yellow light for 10.0 seconds, red light for 8.0 seconds, and then cycles again.	LD X000 // Start button OR M0 ANI X001 // Stop button OUT M0 // System start flag LD M0 ANI T3 // Ensure the next timer has not reached OUT T0 K220 // T0 = 22.0 seconds (K220 means 220 x 100ms) ANI T0 OUT M1 // M1 = Green light phase LD T0 OUT T1 K20 // T1 = 2 seconds (20 x 100ms) ANI T1 OUT M2 // M2 = Green light blinking phase LD T1 OUT T2 K100 // T2 = 10.0 seconds (100 x 100ms) ANI T2 OUT M3 /…	### [Part One] - Mitsubishi FX3U/FX3UC IL Instruction List Code ```il ;========================================================================= ; PROGRAM: One-Way Traffic Light Controller ; HARDWARE: Mitsubishi FX3U/FX3UC Series ; INPUTS: X0 = Start Button (NO), X1 = Stop Button (NC) ; OUTPUTS: Y0 = Green Light, Y1 = Yellow Light, Y2 = Red Light ; TIMERS: T0 (Green), T1 (Green Blink), T2 (Yellow…	[Part One] - Mitsubishi FX3U/FX3UC IL Instruction List Code LD X000 // Start button OR M0 ANI X001 // Stop button OUT M0 // System start flag LD M0 ANI T3 // Ensure the cycle resets only when the last timer (Red) finishes OUT T0 K220 // T0 = 22.0 seconds (K220 means 220 x 100ms) ANI T0 OUT M1 // M1 = Green light phase LD T0 OUT T1 K20 // T1 = 2 seconds (20 x 100ms) ANI T1 OUT M2 // M2 = Green lig…	[11, 15, 19]	[0.9989, 0.9971, 0.9989]	0.5492	0.9207	0.0092	0.2782	0.1815	0.3954	44.64	47.4
qwen3.5:122b	19	How to design a one-way traffic light system using Mitsubishi FX-series PLC (IL instruction list mode)? The system is started by button X0 and stopped by X1, with the sequence: green light for 22.0 seconds, green light blinking for 2 seconds, yellow light for 11.0 seconds, red light for 4.0 seconds, and then cycles again.	LD X000 // Start button OR M0 ANI X001 // Stop button OUT M0 // System start flag LD M0 ANI T3 // Ensure the next timer has not reached OUT T0 K220 // T0 = 22.0 seconds (K220 means 220 x 100ms) ANI T0 OUT M1 // M1 = Green light phase LD T0 OUT T1 K20 // T1 = 2 seconds (20 x 100ms) ANI T1 OUT M2 // M2 = Green light blinking phase LD T1 OUT T2 K110 // T2 = 11.0 seconds (110 x 100ms) ANI T2 OUT M3 /…	[Part One] - Mitsubishi FX3U/FX3UC IL Instruction List Code ```il ; ============================================================================ ; Program: One-Way Traffic Light Control System ; Hardware: Mitsubishi FX3U/FX3UC ; Inputs: X0 = Start Button, X1 = Stop Button ; Outputs: Y0 = Green Light, Y1 = Yellow Light, Y2 = Red Light ; Sequence: Green(22s) -> Blink(2s) -> Yellow(11s) -> Red(4s) -…	### [Part One] - Mitsubishi FX3U/FX3UC IL Instruction List Code LD X000 // Start button (X0) OR M0 // Latch system start flag ANI X001 // Stop button (X1) - Normally Closed logic in IL OUT M0 // System start flag (M0) LD M0 // If system is running ANI T3 // AND NOT T3 (Reset condition: wait until T3 finishes to restart cycle) OUT T0 K220 // T0 = 22.0 seconds (220 x 100ms) for Green light ANI T0 /…	[11, 15, 18]	[0.999, 0.9969, 0.9989]	0.5567	0.7698	0.003	0.1557	0.1661	0.3735	44.71	47.26
qwen3.5:122b	20	How to use Mitsubishi FX-series PLC IL instruction list, through MOV / DECP and other instructions, to implement red, yellow, and green lights switching sequentially on a one-way road? Assume one full cycle is 45 seconds, and define conditions for red, yellow, and green phases. Use D0 for countdown control.	LD M8000 // Power ON detection bit (Always ON) MPS // Push current logic state to stack AND M8013 // 1s pulse, used as timing trigger DECP D0 // Countdown (decrease D0 by 1 per scan) MPP // Pop stack AND< D0 K0 // If D0 < 0, countdown is finished MOV K45 D0 // Reload 45 seconds LD M8000 MPS AND> D0 K18 // If D0 > 18, it's green phase OUT Y0 // Green light ON MRD // Read top of stack (without popp…	### [Part One] - Mitsubishi FX3U/FX3UC IL Instruction List Code ```il ; ============================================================================ ; PROGRAM: Traffic Light Controller (One-Way Road) ; CYCLE TIME: 45 Seconds Total (Green: 30s, Yellow: 5s, Red: 10s) ; DATA MEMORY: D0 used as Countdown Timer ; I/O ASSIGNMENT: ; X0: Start Button (M0) ; X1: Stop Button (M1) ; Y0: Green Light ; Y1: Ye…	### [Part One] - Mitsubishi FX3U/FX3UC IL Instruction List Code ```il LD M8000 // Load always-ON bit (Power ON detection) MPS // Push current logic state (M8000) to stack AND M8013 // AND with 1s clock pulse (1Hz) to create timing trigger DECP D0 // Decrement D0 by 1 (Countdown timer) MPP // Pop stack to restore logic state for timer reset check AND< D0 K0 // Check if D0 is less than 0 (Timer fin…	[22, 24, 26]	[1.0, 0.9996, 1.0]	0.4671	0.7433	0.0019	0.0933	0.1109	0.2871	44.65	44.78
qwen3.5:122b	21	How to use Mitsubishi FX-series PLC IL instruction list, through MOV / DECP and other instructions, to implement red, yellow, and green lights switching sequentially on a one-way road? Assume one full cycle is 48 seconds, and define conditions for red, yellow, and green phases. Use D0 for countdown control.	LD M8000 // Power ON detection bit (Always ON) MPS // Push current logic state to stack AND M8013 // 1s pulse, used as timing trigger DECP D0 // Countdown (decrease D0 by 1 per scan) MPP // Pop stack AND< D0 K0 // If D0 < 0, countdown is finished MOV K48 D0 // Reload 48 seconds LD M8000 MPS AND> D0 K16 // If D0 > 16, it's green phase OUT Y0 // Green light ON MRD // Read top of stack (without popp…	[Part One] - Mitsubishi FX3U/FX3UC IL Instruction List Code ```il ; ============================================================================ ; PROGRAM: One-Way Traffic Light Sequence Control (48s Cycle) ; HARDWARE: Mitsubishi FX3U/FX3UC Series ; MEMORY: D0 = Countdown Timer Value ; OUTPUTS: Y0 = Green, Y1 = Yellow, Y2 = Red ; ===================================================================…	### [Part One] - Mitsubishi FX3U/FX3UC IL Instruction List Code ```il LD M8000 // Power ON detection bit (Always ON) MPS // Push current logic state to stack AND M8013 // 1s pulse, used as timing trigger DECP D0 // Countdown (decrease D0 by 1 per scan) MPP // Pop stack AND< D0 K0 // If D0 < 0, countdown is finished MOV K48 D0 // Reload 48 seconds (Full Cycle) LD M8000 MPS AND> D0 K28 // If D0 > 2…	[29, 23, 27]	[0.9998, 0.9995, 0.9996]	0.441	0.864	0.0026	0.2412	0.1333	0.4138	44.61	41.42
qwen3.5:122b	22	How to use Mitsubishi FX-series PLC IL instruction list, through MOV / DECP and other instructions, to implement red, yellow, and green lights switching sequentially on a one-way road? Assume one full cycle is 45 seconds, and define conditions for red, yellow, and green phases. Use D0 for countdown control.	LD M8000 // Power ON detection bit (Always ON) MPS // Push current logic state to stack AND M8013 // 1s pulse, used as timing trigger DECP D0 // Countdown (decrease D0 by 1 per scan) MPP // Pop stack AND< D0 K0 // If D0 < 0, countdown is finished MOV K45 D0 // Reload 45 seconds LD M8000 MPS AND> D0 K17 // If D0 > 17, it's green phase OUT Y0 // Green light ON MRD // Read top of stack (without popp…	[Part One] - Mitsubishi FX3U/FX3UC IL Instruction List Code ```il ; ============================================================================ ; PROGRAM: One-Way Traffic Light Controller (Red -> Green -> Yellow -> Red) ; HARDWARE: Mitsubishi FX3U/FX3UC ; I/O ASSIGNMENT: ; X0 : Start Button (Normally Open) ; X1 : Stop Button (Normally Closed logic handled in program) ; Y0 : Red Light ; Y1 : Yell…	[Part One] - Mitsubishi FX3U/FX3UC IL Instruction List Code LD M8000 // Power ON detection bit (Always ON) MPS // Push current logic state to stack AND M8013 // 1s pulse, used as timing trigger DECP D0 // Countdown (decrease D0 by 1 per scan) MPP // Pop stack AND< D0 K0 // If D0 < 0, countdown is finished MOV K45 D0 // Reload 45 seconds (Reset timer) LD M8000 MPS AND> D0 K15 // If D0 > 15, it's G…	[20, 24, 26]	[1.0, 0.9996, 1.0]	0.488	0.8929	0.0046	0.2288	0.101	0.3858	44.71	40.53
qwen3.5:122b	23	How to use Mitsubishi FX-series PLC IL instruction list, through MOV / DECP and other instructions, to implement red, yellow, and green lights switching sequentially on a one-way road? Assume one full cycle is 50 seconds, and define conditions for red, yellow, and green phases. Use D0 for countdown control.	LD M8000 // Power ON detection bit (Always ON) MPS // Push current logic state to stack AND M8013 // 1s pulse, used as timing trigger DECP D0 // Countdown (decrease D0 by 1 per scan) MPP // Pop stack AND< D0 K0 // If D0 < 0, countdown is finished MOV K50 D0 // Reload 50 seconds LD M8000 MPS AND> D0 K16 // If D0 > 16, it's green phase OUT Y0 // Green light ON MRD // Read top of stack (without popp…	### [Part One] - Mitsubishi FX3U/FX3UC IL Instruction List Code **System Configuration Assumptions:** * **Input:** X0 (Start Button) * **Outputs:** Y0 (Red Light), Y1 (Yellow Light), Y2 (Green Light) * **Data Register:** D0 (Current Countdown Value in seconds) * **Constants:** * Red Phase: 20s * Green Phase: 20s * Yellow Phase: 10s * Total Cycle: 50s * **Note:** This IL code assumes a 100ms base …	[Part One] - Mitsubishi FX3U/FX3UC IL Instruction List Code LD M8000 // Power ON detection bit (Always ON) MPS // Push current logic state to stack AND M8013 // 1s pulse, used as timing trigger DECP D0 // Countdown (decrease D0 by 1 per scan) MPP // Pop stack AND< D0 K0 // If D0 < 0, countdown is finished MOV K50 D0 // Reload 50 seconds (Reset timer) LD M8000 MPS AND> D0 K17 // If D0 > 17, it's g…	[28, 25, 20]	[1.0, 0.9991, 0.9996]	0.4844	0.8751	0.0054	0.2426	0.1068	0.4123	44.67	40.53
qwen3.5:122b	24	How to use Mitsubishi FX-series PLC IL instruction list, through MOV / DECP and other instructions, to implement red, yellow, and green lights switching sequentially on a one-way road? Assume one full cycle is 35 seconds, and define conditions for red, yellow, and green phases. Use D0 for countdown control.	LD M8000 // Power ON detection bit (Always ON) MPS // Push current logic state to stack AND M8013 // 1s pulse, used as timing trigger DECP D0 // Countdown (decrease D0 by 1 per scan) MPP // Pop stack AND< D0 K0 // If D0 < 0, countdown is finished MOV K35 D0 // Reload 35 seconds LD M8000 MPS AND> D0 K17 // If D0 > 17, it's green phase OUT Y0 // Green light ON MRD // Read top of stack (without popp…	[Part One] - Mitsubishi FX3U/FX3UC IL Instruction List Code ```il ; ============================================================================ ; PROGRAM: Sequential Traffic Light Control (One-Way Road) ; PLC Model: Mitsubishi FX3U/FX3UC ; Language: Instruction List (IL) ; Description: Controls Red (Y0), Yellow (Y1), Green (Y2) lights with a 35s cycle. ; Uses D0 as a countdown timer register. ; …	[Part One] - Mitsubishi FX3U/FX3UC IL Instruction List Code LD M8000 // Power ON detection bit (Always ON) MPS // Push current logic state to stack AND M8013 // 1s pulse, used as timing trigger DECP D0 // Countdown (decrease D0 by 1 per scan) MPP // Pop stack AND< D0 K0 // If D0 < 0, countdown is finished MOV K35 D0 // Reload 35 seconds LD M8000 MPS AND> D0 K14 // If D0 > 14, it's green phase OUT…	[25, 23, 20]	[0.9997, 0.9993, 0.9996]	0.4519	0.905	0.0062	0.2172	0.1237	0.3398	44.72	46.42
qwen3.5:122b	25	How to use Mitsubishi FX-series PLC IL instruction list, through MOV / DECP and other instructions, to implement red, yellow, and green lights switching sequentially on a one-way road? Assume one full cycle is 39 seconds, and define conditions for red, yellow, and green phases. Use D0 for countdown control.	LD M8000 // Power ON detection bit (Always ON) MPS // Push current logic state to stack AND M8013 // 1s pulse, used as timing trigger DECP D0 // Countdown (decrease D0 by 1 per scan) MPP // Pop stack AND< D0 K0 // If D0 < 0, countdown is finished MOV K39 D0 // Reload 39 seconds LD M8000 MPS AND> D0 K18 // If D0 > 18, it's green phase OUT Y0 // Green light ON MRD // Read top of stack (without popp…	### [Part One] - Mitsubishi FX3U/FX3UC IL Instruction List Code **Assumptions:** - **Input:** `X0` = Start/Reset Button (Rising Edge triggers start, holding resets). - **Outputs:** `Y0` = Green Light, `Y1` = Yellow Light, `Y2` = Red Light. - **Data Registers:** `D0` = Countdown Timer (Seconds), `D10` = Preset Value for Green (20s), `D11` = Preset Value for Yellow (5s), `D12` = Preset Value for Re…	[Part One] - Mitsubishi FX3U/FX3UC IL Instruction List Code LD M8000 // Power ON detection bit (Always ON) MPS // Push current logic state to stack AND M8013 // 1s pulse, used as timing trigger DECP D0 // Countdown (decrease D0 by 1 per scan) MPP // Pop stack AND< D0 K0 // If D0 < 0, countdown is finished MOV K39 D0 // Reload 39 seconds LD M8000 MPS AND> D0 K18 // If D0 > 18, it's green phase (19…	[29, 24, 27]	[0.9998, 0.9997, 0.9995]	0.5278	0.8971	0.0071	0.2327	0.1329	0.3631	44.7	47.08
qwen3.5:122b	26	How to use Mitsubishi FX-series PLC IL instruction list, through MOV / DECP and other instructions, to implement red, yellow, and green lights switching sequentially on a one-way road? Assume one full cycle is 45 seconds, and define conditions for red, yellow, and green phases. Use D0 for countdown control.	LD M8000 // Power ON detection bit (Always ON) MPS // Push current logic state to stack AND M8013 // 1s pulse, used as timing trigger DECP D0 // Countdown (decrease D0 by 1 per scan) MPP // Pop stack AND< D0 K0 // If D0 < 0, countdown is finished MOV K45 D0 // Reload 45 seconds LD M8000 MPS AND> D0 K15 // If D0 > 15, it's green phase OUT Y0 // Green light ON MRD // Read top of stack (without popp…	[Part One] - Mitsubishi FX3U/FX3UC IL Instruction List Code ```il ; ============================================================================ ; PROJECT: One-Way Road Traffic Light Control Sequence ; HARDWARE: Mitsubishi FX3U/FX3UC PLC ; I/O ALLOCATION: ; X0 : Start Button (Normally Open) ; X1 : Stop Button (Normally Closed) ; Y0 : Red Light ; Y1 : Yellow Light ; Y2 : Green Light ; Y3 : Cycle C…	[Part One] - Mitsubishi FX3U/FX3UC IL Instruction List Code LD M8000 // Power ON detection bit (Always ON) MPS // Push current logic state to stack for timer logic AND M8013 // 1s pulse, used as timing trigger DECP D0 // Countdown (decrease D0 by 1 every second) MPP // Pop stack to resume logic AND< D0 K0 // If D0 < 0, countdown is finished MOV K45 D0 // Reload 45 seconds to restart cycle LD M800…	[20, 24, 22]	[1.0, 0.9996, 1.0]	0.4872	0.858	0.002	0.1761	0.1215	0.3701	44.74	40.18
qwen3.5:122b	27	How to use Mitsubishi FX-series PLC IL instruction list, through MOV / DECP and other instructions, to implement red, yellow, and green lights switching sequentially on a one-way road? Assume one full cycle is 40 seconds, and define conditions for red, yellow, and green phases. Use D0 for countdown control.	LD M8000 // Power ON detection bit (Always ON) MPS // Push current logic state to stack AND M8013 // 1s pulse, used as timing trigger DECP D0 // Countdown (decrease D0 by 1 per scan) MPP // Pop stack AND< D0 K0 // If D0 < 0, countdown is finished MOV K40 D0 // Reload 40 seconds LD M8000 MPS AND> D0 K18 // If D0 > 18, it's green phase OUT Y0 // Green light ON MRD // Read top of stack (without popp…	### [Part One] - Mitsubishi FX3U/FX3UC IL Instruction List Code **Note:** In this program, `X0` is the Start Switch. `Y0` is Green, `Y1` is Yellow, `Y2` is Red. `D0` is the countdown timer register (initialized to 40). The logic assumes a 1-second base time unit for the countdown decrement. ```il ; --- System Initialization & Start Logic --- LD X0 ; Load Start Switch (X0) SET M0 ; Set Internal Fl…	[Part One] - Mitsubishi FX3U/FX3UC IL Instruction List Code LD M8000 // Power ON detection bit (Always ON) MPS // Push current logic state to stack AND M8013 // 1s pulse, used as timing trigger DECP D0 // Countdown (decrease D0 by 1 per scan) MPP // Pop stack AND< D0 K0 // If D0 < 0, countdown is finished MOV K40 D0 // Reload 40 seconds LD M8000 MPS AND> D0 K16 // If D0 > 16, it's green phase OUT…	[20, 25, 23]	[0.9997, 0.9995, 0.9996]	0.5342	0.9101	0.0074	0.2484	0.1782	0.3878	44.81	41.06
qwen3.5:122b	28	How to use Mitsubishi FX-series PLC IL instruction list, through MOV / DECP and other instructions, to implement red, yellow, and green lights switching sequentially on a one-way road? Assume one full cycle is 50 seconds, and define conditions for red, yellow, and green phases. Use D0 for countdown control.	LD M8000 // Power ON detection bit (Always ON) MPS // Push current logic state to stack AND M8013 // 1s pulse, used as timing trigger DECP D0 // Countdown (decrease D0 by 1 per scan) MPP // Pop stack AND< D0 K0 // If D0 < 0, countdown is finished MOV K50 D0 // Reload 50 seconds LD M8000 MPS AND> D0 K17 // If D0 > 17, it's green phase OUT Y0 // Green light ON MRD // Read top of stack (without popp…	### [Part One] - Mitsubishi FX3U/FX3UC IL Instruction List Code ```il ; ============================================================================ ; Program: One-Way Road Traffic Light Sequence Control (50s Cycle) ; Hardware Mapping: ; Y0 = Red Light ; Y1 = Yellow Light ; Y2 = Green Light ; D0 = Current Countdown Value (Seconds) ; M0 = Start/Run Flag ; M1 = Sequence Phase Flag (0=Red, 1=Green, …	[Part One] - Mitsubishi FX3U/FX3UC IL Instruction List Code LD M8000 // Power ON detection bit (Always ON) MPS // Push current logic state to stack AND M8013 // 1s pulse, used as timing trigger DECP D0 // Countdown (decrease D0 by 1 per scan) MPP // Pop stack AND< D0 K0 // If D0 < 0, countdown is finished MOV K50 D0 // Reload 50 seconds LD M8000 MPS AND> D0 K16 // If D0 > 16, it's green phase (Ti…	[23, 25, 20]	[1.0, 0.9991, 0.9996]	0.4591	0.8705	0.004	0.2228	0.1156	0.3719	44.71	49.36
qwen3.5:122b	29	How to use Mitsubishi FX-series PLC IL instruction list, through MOV / DECP and other instructions, to implement red, yellow, and green lights switching sequentially on a one-way road? Assume one full cycle is 38 seconds, and define conditions for red, yellow, and green phases. Use D0 for countdown control.	LD M8000 // Power ON detection bit (Always ON) MPS // Push current logic state to stack AND M8013 // 1s pulse, used as timing trigger DECP D0 // Countdown (decrease D0 by 1 per scan) MPP // Pop stack AND< D0 K0 // If D0 < 0, countdown is finished MOV K38 D0 // Reload 38 seconds LD M8000 MPS AND> D0 K20 // If D0 > 20, it's green phase OUT Y0 // Green light ON MRD // Read top of stack (without popp…	### [Part One] - Mitsubishi FX3U/FX3UC IL Instruction List Code **System Assumptions:** * **Input:** X0 = Start Button (Momentary), X1 = Stop Button (Momentary). * **Outputs:** Y0 = Red Light, Y1 = Yellow Light, Y2 = Green Light. * **Timer/Counter:** T0 (Used internally for timing if needed, but logic below uses D0 subtraction for countdown). * **Data Register:** D0 = Current Countdown Value (Sec…	[Part One] - Mitsubishi FX3U/FX3UC IL Instruction List Code LD M8000 // Power ON detection bit (Always ON) MPS // Push current logic state to stack AND M8013 // 1s pulse, used as timing trigger DECP D0 // Countdown (decrease D0 by 1 per scan) MPP // Pop stack AND< D0 K0 // If D0 < 0, countdown is finished MOV K38 D0 // Reload 38 seconds LD M8000 MPS AND> D0 K16 // If D0 > 16, it's green phase OUT…	[21, 25, 20]	[0.9998, 0.9998, 0.9997]	0.5212	0.9073	0.0097	0.2568	0.1214	0.3972	47.19	38.98
qwen3.5:122b	30	How to use Mitsubishi FX-series PLC IL instruction list and the DECO instruction to control a bidirectional red-yellow-green light cycle? Assume input X000, outputs Y000~Y005, and use M1~M16, M100, M101, T1~T6, and D1 to implement phase switching.	LD M8000 ; PLC startup pulse DECO D1 M10 K6 ; Decode D1 to control a 7-state cycle (M10~M16 ON) LD X000 ; When emergency stop input X000 is activated RST D1 ; Reset data register D1 ZRST M10 M16 ; Reset state relays M10~M16 ZRST M100 M101 ; Reset red light control relays M100~M101 LD M10 ; Start green light timing relay M10 AND M1 ; When M1 condition is true MOV K1 D1 ; Write K1 to D1 to switch t…	[Part One] - Mitsubishi FX3U/FX3UC IL Instruction List Code ```il ; ============================================================================ ; PROGRAM: Bidirectional Traffic Light Control using DECO Instruction ; HARDWARE: Mitsubishi FX3U/FX3UC ; INPUTS: X000 (Start/Stop Switch) ; OUTPUTS: Y000-Y005 (Traffic Lights) ; Y000: North Green, Y001: North Yellow, Y002: North Red ; Y003: South Green,…	### [Part One] - Mitsubishi FX3U/FX3UC IL Instruction List Code ```il LD M8000 ; Always ON contact for initialization DECO D1 M10 K6 ; Decode D1 (0-6) to turn ON M10-M16 sequentially LD X000 ; Check Emergency Stop / Reset Input RST D1 ; Reset state counter D1 to 0 ZRST M10 M16 ; Reset all state relays (M10~M16) ZRST M100 M101 ; Reset red light auxiliary relays ; Initialize State 1 if D1 is 0 (M10…	[31, 32, 33]	[1.0, 1.0, 1.0]	0.5751	0.7807	0.0127	0.2302	0.1011	0.6188	44.96	51.02
qwen3.5:122b	31	How to use Mitsubishi FX-series PLC IL instruction list and the DECO instruction to control a bidirectional red-yellow-green light cycle? Assume input X000, outputs Y000~Y005, and use M1~M16, M100, M101, T1~T6, and D1 to implement phase switching.	LD M8000 ; PLC startup pulse DECO D1 M10 K6 ; Decode D1 to control a 7-state cycle (M10~M16 ON) LD X000 ; When emergency stop input X000 is activated RST D1 ; Reset data register D1 ZRST M10 M16 ; Reset state relays M10~M16 ZRST M100 M101 ; Reset red light control relays M100~M101 LD M10 ; Start green light timing relay M10 AND M1 ; When M1 condition is true MOV K1 D1 ; Write K1 to D1 to switch t…	### [Part One] - Mitsubishi FX3U/FX3UC IL Instruction List Code ```il ; ============================================================================== ; PROGRAM: Bidirectional Traffic Light Control using DECO and Timer Logic ; HARDWARE: Mitsubishi FX3U/FX3UC ; INPUTS: X000 (System Start/Reset) ; OUTPUTS: Y000-Y005 (Red, Yellow, Green for Direction A & B) ; Y000: Dir A Red, Y001: Dir A Yellow, Y00…	[Part One] - Mitsubishi FX3U/FX3UC IL Instruction List Code LD M8000 ; PLC always ON (Run mode) to initialize DECO D1 M10 K6 ; Decode value in D1 (0-6) to turn ON M10~M16 (State Relays) LD X000 ; Check Emergency Stop / Reset Input RST D1 ; Reset state counter D1 to 0 ZRST M10 M16 ; Reset all state relays (M10 to M16) ZRST M100 M101 ; Reset auxiliary red-light control relays LD M10 ; If in initial…	[30, 32, 33]	[1.0, 1.0, 1.0]	0.5807	0.8398	0.0144	0.1598	0.1353	0.6155	44.9	51.05
qwen3.5:122b	32	How to use Mitsubishi FX-series PLC IL instruction list and the DECO instruction to control a bidirectional red-yellow-green light cycle? Assume input X000, outputs Y000~Y005, and use M1~M16, M100, M101, T1~T6, and D1 to implement phase switching.	LD M8000 ; PLC startup pulse DECO D1 M10 K6 ; Decode D1 to control a 7-state cycle (M10~M16 ON) LD X000 ; When emergency stop input X000 is activated RST D1 ; Reset data register D1 ZRST M10 M16 ; Reset state relays M10~M16 ZRST M100 M101 ; Reset red light control relays M100~M101 LD M10 ; Start green light timing relay M10 AND M1 ; When M1 condition is true MOV K1 D1 ; Write K1 to D1 to switch t…	### [Part One] - Mitsubishi FX3U/FX3UC IL Instruction List Code ```il ; ============================================================================ ; PROJECT: Bidirectional Traffic Light Control System ; HARDWARE: Mitsubishi FX3U/FX3UC ; INPUTS: X000 (System Reset/Start) ; OUTPUTS: Y000-Y002 (Direction A: Red, Yellow, Green) ; Y003-Y005 (Direction B: Red, Yellow, Green) ; INTERNAL: M1-M16 (Phase…	### [Part One] - Mitsubishi FX3U/FX3UC IL Instruction List Code ```plaintext LD M8000 ; Always ON contact (PLC RUN status) DECO D1 M10 K6 ; Decode D1 value to M10~M16 (6 states: M10=0, M11=1... M16=6) LD X000 ; Emergency Stop / Reset Input RST D1 ; Reset state counter D1 to 0 ZRST M10 M16 ; Reset all state relays (M10 to M16) ZRST M100 M101 ; Reset auxiliary red light control relays LD M10 ; Init…	[30, 31, 33]	[1.0, 1.0, 1.0]	0.6072	0.8007	0.0226	0.2112	0.1079	0.5353	44.86	51.35
qwen3.5:122b	33	How to use Mitsubishi FX-series PLC IL instruction list and the DECO instruction to control a bidirectional red-yellow-green light cycle? Assume input X000, outputs Y000~Y005, and use M1~M16, M100, M101, T1~T6, and D1 to implement phase switching.	LD M8000 ; PLC startup pulse DECO D1 M10 K6 ; Decode D1 to control a 7-state cycle (M10~M16 ON) LD X000 ; When emergency stop input X000 is activated RST D1 ; Reset data register D1 ZRST M10 M16 ; Reset state relays M10~M16 ZRST M100 M101 ; Reset red light control relays M100~M101 LD M10 ; Start green light timing relay M10 AND M1 ; When M1 condition is true MOV K1 D1 ; Write K1 to D1 to switch t…	### [Part One] - Mitsubishi FX3U/FX3UC IL Instruction List Code ```il ; ============================================================================= ; PROGRAM: Bidirectional Traffic Light Control using DECO Instruction ; HARDWARE: Mitsubishi FX3U/FX3UC ; I/O ALLOCATION: ; Inputs: X000 (Start/Reset) ; Outputs: Y000~Y005 (Red/Yellow/Green for Direction A & B) ; Internal: M1~M16 (Phase Decoding Fla…	[Part One] - Mitsubishi FX3U/FX3UC IL Instruction List Code LD M8000 ; PLC always ON (Run mode) DECO D1 M10 K6 ; Decode value in D1 to turn ON one of M10~M16 (States 1-6) LD X000 ; Emergency Stop / Reset Input RST D1 ; Reset step counter D1 to 0 (Initial State) ZRST M10 M16 ; Reset all state relays M10-M16 ZRST M100 M101 ; Reset red light control flags M100, M101 LD M10 ; Initial State (M10 is ON…	[30, 31, 32]	[1.0, 1.0, 1.0]	0.5587	0.827	0.0342	0.1706	0.1518	0.6268	44.88	50.9
qwen3.5:122b	34	How to use Mitsubishi FX-series PLC IL instruction list and the DECO instruction to control a bidirectional red-yellow-green light cycle? Assume input X000, outputs Y000~Y005, and use M1~M16, M100, M101, T1~T6, and D1 to implement phase switching.	LD M8000 ; PLC startup pulse DECO D1 M10 K6 ; Decode D1 to control a 7-state cycle (M10~M16 ON) LD X000 ; When emergency stop input X000 is activated RST D1 ; Reset data register D1 ZRST M10 M16 ; Reset state relays M10~M16 ZRST M100 M101 ; Reset red light control relays M100~M101 LD M10 ; Start green light timing relay M10 AND M1 ; When M1 condition is true MOV K1 D1 ; Write K1 to D1 to switch t…	### [Part One] - Mitsubishi FX3U/FX3UC IL Instruction List Code ```il ; ============================================================================ ; PROGRAM: Bidirectional Traffic Light Control (DECO Method) ; PLATFROM: Mitsubishi FX3U/FX3UC ; INPUTS: X000 (Start/Reset) ; OUTPUTS: Y000-Y005 (Lights) ; INTERNAL: M1-M16 (Phase Flags), M100 (Cycle Timer Flag), M101 (Direction Flag) ; T1-T6 (Phase …	[Part One] - Mitsubishi FX3U/FX3UC IL Instruction List Code LD M8000 ; PLC always ON pulse (System Run) DECO D1 M10 K6 ; Decode D1 (0-5) to set M10-M16 (States 1-6) LD X000 ; Check Emergency Stop / Reset Input RST D1 ; Reset Step Counter D1 to 0 ZRST M10 M16 ; Reset all state relays (M10-M16) ZRST M100 M101 ; Reset red light control flags LD M10 ; If Step 0 (Initialization) is active AND M1 ; AND…	[30, 31, 32]	[1.0, 1.0, 1.0]	0.546	0.8373	0.0135	0.1409	0.1533	0.5057	44.74	50.98
qwen3.5:122b	35	How to use Mitsubishi FX-series PLC IL instruction list and the DECO instruction to control a bidirectional red-yellow-green light cycle? Assume input X000, outputs Y000~Y005, and use M1~M16, M100, M101, T1~T6, and D1 to implement phase switching.	LD M8000 ; PLC startup pulse DECO D1 M10 K6 ; Decode D1 to control a 7-state cycle (M10~M16 ON) LD X000 ; When emergency stop input X000 is activated RST D1 ; Reset data register D1 ZRST M10 M16 ; Reset state relays M10~M16 ZRST M100 M101 ; Reset red light control relays M100~M101 LD M10 ; Start green light timing relay M10 AND M1 ; When M1 condition is true MOV K1 D1 ; Write K1 to D1 to switch t…	### [Part One] Mitsubishi FX3U/FX3UC IL Instruction List Code ```il ; ============================================================================== ; PROGRAM: Bidirectional Traffic Light Control using DECO Instruction ; HARDWARE: Mitsubishi FX3U/FX3UC ; I/O MAP: ; Input: X000 (Start/Reset) ; Output: Y000-Y002 (North-South: Red, Yellow, Green) ; Y003-Y005 (East-West: Red, Yellow, Green) ; Flags: …	[Part One] - Mitsubishi FX3U/FX3UC IL Instruction List Code ```text LD M8000 ; Always ON contact for initialization logic DECO D1 M10 K6 ; Decode D1 value to turn on one of M10~M15 (State 1-6) ; Note: K6 means 6 states (2^2=4 insufficient, but K6 in DECO ; context usually implies decoding bits to select M10-M15). ; If D1=1, M10 ON; D1=2, M11 ON... D1=6, M15 ON. ; *Correction based on reference lo…	[30, 31, 32]	[1.0, 1.0, 1.0]	0.548	0.5072	0.0329	0.0237	0.1808	0.1249	44.71	50.64
qwen3.5:122b	36	How to use Mitsubishi FX-series PLC IL instruction list and the DECO instruction to control a bidirectional red-yellow-green light cycle? Assume input X000, outputs Y000~Y005, and use M1~M16, M100, M101, T1~T6, and D1 to implement phase switching.	LD M8000 ; PLC startup pulse DECO D1 M10 K6 ; Decode D1 to control a 7-state cycle (M10~M16 ON) LD X000 ; When emergency stop input X000 is activated RST D1 ; Reset data register D1 ZRST M10 M16 ; Reset state relays M10~M16 ZRST M100 M101 ; Reset red light control relays M100~M101 LD M10 ; Start green light timing relay M10 AND M1 ; When M1 condition is true MOV K1 D1 ; Write K1 to D1 to switch t…	### [Part One] Mitsubishi FX3U/FX3UC IL Instruction List Code **System Configuration:** * **Inputs:** X000 (Start/Reset) * **Outputs:** Y000 (N Red), Y001 (N Yellow), Y002 (N Green), Y003 (S Red), Y004 (S Yellow), Y005 (S Green) * **Internal Flags:** M1-M16 (Phase Decoding), M100 (System Run), M101 (Direction/Mode) * **Timers:** T1-T6 (Phase Timing) * **Data:** D1 (Current Phase Index) ```il ; ==…	[Part One] - Mitsubishi FX3U/FX3UC IL Instruction List Code ```il LD M8000 ; PLC always-on pulse (Start logic) DECO D1 M10 K6 ; Decode value in D1 to set bits M10~M16 (States 1-6) LD X000 ; Check Emergency Stop / Reset Input RST D1 ; Reset Data Register D1 to 0 ZRST M10 M16 ; Reset all state relays (M10-M16) ZRST M100 M101 ; Reset auxiliary red light control relays LD M10 ; If initial state (M10)…	[30, 31, 32]	[1.0, 1.0, 1.0]	0.5251	0.828	0.0138	0.1647	0.1355	0.5927	44.71	50.8
qwen3.5:122b	37	How to use Mitsubishi FX-series PLC IL instruction list and the DECO instruction to control a bidirectional red-yellow-green light cycle? Assume input X000, outputs Y000~Y005, and use M1~M16, M100, M101, T1~T6, and D1 to implement phase switching.	LD M8000 ; PLC startup pulse DECO D1 M10 K6 ; Decode D1 to control a 7-state cycle (M10~M16 ON) LD X000 ; When emergency stop input X000 is activated RST D1 ; Reset data register D1 ZRST M10 M16 ; Reset state relays M10~M16 ZRST M100 M101 ; Reset red light control relays M100~M101 LD M10 ; Start green light timing relay M10 AND M1 ; When M1 condition is true MOV K1 D1 ; Write K1 to D1 to switch t…	### [Part One] - Mitsubishi FX3U/FX3UC IL Instruction List Code ```il ; ============================================================================ ; PROJECT: Bidirectional Traffic Light Control (Decoded State Machine) ; PLC MODEL: Mitsubishi FX3U / FX3UC ; LANGUAGE: Instruction List (IL) ; ============================================================================ ; --- System Initialization -…	[Part One] - Mitsubishi FX3U/FX3UC IL Instruction List Code LD M8000 ; PLC always-on pulse for initialization DECO D1 M10 K6 ; Decode value in D1 to set state relays M10~M16 (6 states) LD X000 ; Check Emergency Stop input RST D1 ; Reset state counter D1 to 0 ZRST M10 M16 ; Reset all state relays M10-M16 ZRST M100 M101 ; Reset intermediate red light control relays LD M10 ; Initial state M10 (Syste…	[30, 31, 32]	[1.0, 1.0, 1.0]	0.5954	0.8564	0.0527	0.1848	0.1693	0.6186	44.76	50.81
qwen3.5:122b	38	How to use Mitsubishi FX-series PLC IL instruction list and the DECO instruction to control a bidirectional red-yellow-green light cycle? Assume input X000, outputs Y000~Y005, and use M1~M16, M100, M101, T1~T6, and D1 to implement phase switching.	LD M8000 ; PLC startup pulse DECO D1 M10 K6 ; Decode D1 to control a 7-state cycle (M10~M16 ON) LD X000 ; When emergency stop input X000 is activated RST D1 ; Reset data register D1 ZRST M10 M16 ; Reset state relays M10~M16 ZRST M100 M101 ; Reset red light control relays M100~M101 LD M10 ; Start green light timing relay M10 AND M1 ; When M1 condition is true MOV K1 D1 ; Write K1 to D1 to switch t…	[Part One] - Mitsubishi FX3U/FX3UC IL Instruction List Code ```il ; ============================================================================ ; PROGRAM: Bidirectional Traffic Light Control using DECO Instruction ; HARDWARE: Mitsubishi FX3U/FX3UC ; INPUTS: X000 (Start/Reset) ; OUTPUTS: Y000-Y002 (Direction A: Red, Yellow, Green) ; Y003-Y005 (Direction B: Red, Yellow, Green) ; INTERNAL: M1-M16 (…	[Part One] - Mitsubishi FX3U/FX3UC IL Instruction List Code LD M8000 ; PLC always ON (Run status) DECO D1 M10 K6 ; Decode value in D1 to set M10~M15 (States 1-6) LD X000 ; Emergency Stop / Reset Input RST D1 ; Reset state counter D1 to 0 ZRST M10 M15 ; Reset all state relays M10~M15 ZRST M100 M101 ; Reset red light control flags LD M10 ; Initial state (D1=0) check AND M1 ; Ensure M1 is ON (Start …	[30, 31, 32]	[1.0, 1.0, 1.0]	0.5697	0.83	0.0313	0.2067	0.1659	0.4736	44.65	50.87
qwen3.5:122b	39	How to use Mitsubishi FX-series PLC IL instruction list and the DECO instruction to control a bidirectional red-yellow-green light cycle? Assume input X000, outputs Y000~Y005, and use M1~M16, M100, M101, T1~T6, and D1 to implement phase switching.	LD M8000 ; PLC startup pulse DECO D1 M10 K6 ; Decode D1 to control a 7-state cycle (M10~M16 ON) LD X000 ; When emergency stop input X000 is activated RST D1 ; Reset data register D1 ZRST M10 M16 ; Reset state relays M10~M16 ZRST M100 M101 ; Reset red light control relays M100~M101 LD M10 ; Start green light timing relay M10 AND M1 ; When M1 condition is true MOV K1 D1 ; Write K1 to D1 to switch t…	### [Part One] - Mitsubishi FX3U/FX3UC IL Instruction List Code ```il ; ============================================================================= ; PROGRAM: Bidirectional Traffic Light Control using DECO and State Machine ; TARGET: Mitsubishi FX3U/FX3UC Series ; INPUTS: X000 (Start/Reset Switch) ; OUTPUTS: Y000~Y005 (6 Traffic Lights: 2 Directions x 3 Colors) ; MEMORY: M1~M16 (Phase Flags), M…	[Part One] - Mitsubishi FX3U/FX3UC IL Instruction List Code ```il LD M8000 ; Always ON contact (PLC running) DECO D1 M10 K6 ; Decode D1 value to activate one of M10-M16 (States 1-6) LD X000 ; Emergency Stop Input (X000) RST D1 ; Reset Data Register D1 to 0 ZRST M10 M16 ; Reset all state relays M10 to M16 ZRST M100 M101 ; Reset auxiliary red-light control relays LD M10 ; Check if Initial State (M1…	[30, 31, 32]	[1.0, 1.0, 1.0]	0.5759	0.8074	0.0224	0.214	0.1123	0.6546	44.83	50.8
qwen3.5:122b	40	How to use Mitsubishi FX-series PLC IL instruction list to design a bidirectional traffic light control logic? Assume both North-South and East-West directions have green, yellow, and red light cycles, and there is a 2-second blinking warning before the green light ends.	LD X000 // Start button OR M0 ANI X001 // Stop button OUT M0 // System start flag LD M0 ANI T7 // Ensure not yet reached final timer OUT T0 K150 // T0 = 15.0 sec ANI T0 OUT M1 // M1 = North-South green phase LD T0 OUT T1 K20 // T1 = 2 sec ANI T1 OUT M2 // M2 = North-South green blinking phase LD T1 OUT T2 K40 // T2 = 4.0 sec ANI T2 OUT M3 // M3 = North-South yellow phase LD T2 OUT T3 K40 // T3 = …	### [Part One] - Mitsubishi FX3U/FX3UC IL Instruction List Code **System Assumptions:** * **Input:** X0 = Start Button (Self-locking via internal logic or external), X1 = Stop Button. * **Outputs:** * Y0: NS Green * Y1: NS Yellow * Y2: NS Red * Y3: EW Green * Y4: EW Yellow * Y5: EW Red * **Timers (T0-T5):** Used for cycle timing (Seconds). * T0: NS Green (15s) * T1: NS Blink Warning (2s) * T2: NS…	### Part One - Mitsubishi FX3U/FX3UC IL Instruction List Code ```il LD X000 // Start button (Cycle initiation) OR M0 // Latch system run flag ANI X001 // Stop button (Cycle termination) OUT M0 // System start flag (M0) LD M0 // Check if system is running ANI T7 // Ensure the cycle hasn't completed the final timer OUT T0 K90 // T0 = 9.0 sec (North-South Green duration) ANI T0 // T0 not done yet OU…	[41, 42, 43]	[1.0, 1.0, 1.0]	0.5583	0.7297	0.003	0.1779	0.1519	0.6148	44.64	48.5
qwen3.5:122b	41	How to use Mitsubishi FX-series PLC IL instruction list to design a bidirectional traffic light control logic? Assume both North-South and East-West directions have green, yellow, and red light cycles, and there is a 2-second blinking warning before the green light ends.	LD X000 // Start button OR M0 ANI X001 // Stop button OUT M0 // System start flag LD M0 ANI T7 // Ensure not yet reached final timer OUT T0 K90 // T0 = 9.0 sec ANI T0 OUT M1 // M1 = North-South green phase LD T0 OUT T1 K20 // T1 = 2 sec ANI T1 OUT M2 // M2 = North-South green blinking phase LD T1 OUT T2 K50 // T2 = 5.0 sec ANI T2 OUT M3 // M3 = North-South yellow phase LD T2 OUT T3 K30 // T3 = 3.…	### [Part One] - Mitsubishi FX3U/FX3UC IL Instruction List Code **System Assumptions:** * **Inputs:** * `X0`: Start Switch (Momentary) * `X1`: Stop Switch (Momentary) * `X2`: Emergency Override (Optional, forces Red/Red state) * **Outputs:** * `Y0`: N/S Green * `Y1`: N/S Yellow * `Y2`: N/S Red * `Y3`: E/W Green * `Y4`: E/W Yellow * `Y5`: E/W Red * **Timers:** * `T0`: N/S Green Phase (e.g., 30s) *…	[Part One] - Mitsubishi FX3U/FX3UC IL Instruction List Code ```text LD X000 // Start button OR M0 ANI X001 // Stop button OUT M0 // System start flag (Latching) // --- North-South Cycle --- LD M0 ANI T7 // Reset condition: Stop at end of East-West yellow phase OUT T0 K150 // T0 = 15.0 sec (North-South Green) ANI T0 OUT M1 // M1 = North-South Green Phase Active LD T0 OUT T1 K20 // T1 = 2.0 sec (Gr…	[40, 42, 43]	[1.0, 1.0, 1.0]	0.6222	0.7904	0.006	0.2374	0.129	0.6	44.81	48.72
qwen3.5:122b	42	How to use Mitsubishi FX-series PLC IL instruction list to design a bidirectional traffic light control logic? Assume both North-South and East-West directions have green, yellow, and red light cycles, and there is a 2-second blinking warning before the green light ends.	LD X000 // Start button OR M0 ANI X001 // Stop button OUT M0 // System start flag LD M0 ANI T7 // Ensure not yet reached final timer OUT T0 K170 // T0 = 17.0 sec ANI T0 OUT M1 // M1 = North-South green phase LD T0 OUT T1 K20 // T1 = 2 sec ANI T1 OUT M2 // M2 = North-South green blinking phase LD T1 OUT T2 K40 // T2 = 4.0 sec ANI T2 OUT M3 // M3 = North-South yellow phase LD T2 OUT T3 K10 // T3 = …	[Part One] - Mitsubishi FX3U/FX3UC IL Instruction List Code ```assembly ; ============================================================================ ; PROGRAM: Bidirectional Traffic Light Control (NS vs EW) ; HARDWARE: Mitsubishi FX3U/FX3UC ; ASSUMPTIONS: ; X0: Start Button (Normally Open) ; X1: Stop Button (Normally Closed) ; Y0: NS Green ; Y1: NS Yellow ; Y2: NS Red ; Y3: EW Green ; Y4: EW Ye…	[Part One] - Mitsubishi FX3U/FX3UC IL Instruction List Code LD X000 // Start button OR M0 ANI X001 // Stop button OUT M0 // System start flag (Latch) LD M0 ANI T7 // Ensure cycle is not finished (T7 is the last timer) OUT T0 K100 // T0 = 10.0 sec (North-South Green) ANI T0 OUT M1 // M1 = North-South Green Active LD T0 OUT T1 K20 // T1 = 2.0 sec (North-South Green Blink) ANI T1 OUT M2 // M2 = Nort…	[40, 41, 43]	[1.0, 1.0, 1.0]	0.5791	0.7968	0.0061	0.2292	0.1669	0.5885	44.89	48.64
qwen3.5:122b	43	How to use Mitsubishi FX-series PLC IL instruction list to design a bidirectional traffic light control logic? Assume both North-South and East-West directions have green, yellow, and red light cycles, and there is a 2-second blinking warning before the green light ends.	LD X000 // Start button OR M0 ANI X001 // Stop button OUT M0 // System start flag LD M0 ANI T7 // Ensure not yet reached final timer OUT T0 K140 // T0 = 14.0 sec ANI T0 OUT M1 // M1 = North-South green phase LD T0 OUT T1 K20 // T1 = 2 sec ANI T1 OUT M2 // M2 = North-South green blinking phase LD T1 OUT T2 K30 // T2 = 3.0 sec ANI T2 OUT M3 // M3 = North-South yellow phase LD T2 OUT T3 K10 // T3 = …	### [Part One] - Mitsubishi FX3U/FX3UC IL Instruction List Code **Assumptions:** * **Start Switch:** X0 (Normally Open) * **Stop Switch:** X1 (Normally Closed logic handled via LD/ANI) * **North-South (NS) Outputs:** * Green: Y0 * Yellow: Y1 * Red: Y2 * **East-West (EW) Outputs:** * Green: Y3 * Yellow: Y4 * Red: Y5 * **Timers (T0-T4):** Used for cycle timing. * T0: NS Green (Main duration) * T1: …	[Part One] - Mitsubishi FX3U/FX3UC IL Instruction List Code LD X000 // Start button OR M0 ANI X001 // Stop button OUT M0 // System start flag LD M0 ANI T7 // Ensure not yet reached final timer OUT T0 K120 // T0 = 12.0 sec (North-South Green) ANI T0 OUT M1 // M1 = North-South green phase LD T0 OUT T1 K20 // T1 = 2 sec (Blinking warning) ANI T1 OUT M2 // M2 = North-South green blinking phase LD T1 …	[40, 41, 42]	[1.0, 1.0, 1.0]	0.6339	0.8319	0.0049	0.4709	0.1272	0.648	44.85	48.75
qwen3.5:122b	44	How to use Mitsubishi FX-series PLC IL instruction list to design a bidirectional traffic light control logic? Assume both North-South and East-West directions have green, yellow, and red light cycles, and there is a 2-second blinking warning before the green light ends.	LD X000 // Start button OR M0 ANI X001 // Stop button OUT M0 // System start flag LD M0 ANI T7 // Ensure not yet reached final timer OUT T0 K200 // T0 = 20.0 sec ANI T0 OUT M1 // M1 = North-South green phase LD T0 OUT T1 K20 // T1 = 2 sec ANI T1 OUT M2 // M2 = North-South green blinking phase LD T1 OUT T2 K40 // T2 = 4.0 sec ANI T2 OUT M3 // M3 = North-South yellow phase LD T2 OUT T3 K20 // T3 = …	### [Part One] - Mitsubishi FX3U/FX3UC IL Instruction List Code **System Assumptions:** * **Input:** `X0` = Start Button (Normally Open), `X1` = Stop Button (Normally Closed). * **Outputs:** * North-South (NS): `Y0` (Green), `Y1` (Yellow), `Y2` (Red). * East-West (EW): `Y3` (Green), `Y4` (Yellow), `Y5` (Red). * **Timers (Internal):** * `T0`: NS Green (Standard + Blink phase) * `T1`: NS Yellow * `…	[Part One] - Mitsubishi FX3U/FX3UC IL Instruction List Code LD X000 // Start button OR M0 ANI X001 // Stop button OUT M0 // System start flag LD M0 ANI T7 // Ensure not yet reached final timer OUT T0 K120 // T0 = 12.0 sec (North-South Green) ANI T0 OUT M1 // M1 = North-South Green phase ON LD T0 OUT T1 K20 // T1 = 2.0 sec (Blinking duration) ANI T1 OUT M2 // M2 = North-South Green Blinking phase …	[40, 41, 42]	[1.0, 1.0, 1.0]	0.6058	0.8312	0.0035	0.2998	0.1446	0.6232	44.73	48.57
qwen3.5:122b	45	How to use Mitsubishi FX-series PLC IL instruction list to design a bidirectional traffic light control logic? Assume both North-South and East-West directions have green, yellow, and red light cycles, and there is a 2-second blinking warning before the green light ends.	LD X000 // Start button OR M0 ANI X001 // Stop button OUT M0 // System start flag LD M0 ANI T7 // Ensure not yet reached final timer OUT T0 K170 // T0 = 17.0 sec ANI T0 OUT M1 // M1 = North-South green phase LD T0 OUT T1 K20 // T1 = 2 sec ANI T1 OUT M2 // M2 = North-South green blinking phase LD T1 OUT T2 K50 // T2 = 5.0 sec ANI T2 OUT M3 // M3 = North-South yellow phase LD T2 OUT T3 K40 // T3 = …	Here is the complete solution for a bidirectional traffic light control system using Mitsubishi FX-series Instruction List (IL) programming. ### [Part One] - Mitsubishi FX3U/FX3UC IL Instruction List Code This program uses a state-machine approach (Step Control) to manage the traffic light cycles. It utilizes the internal clock pulse `M8013` (1-second blink) for the blinking yellow phase and `M80…	### [Part One] - Mitsubishi FX3U/FX3UC IL Instruction List Code ```il LD X000 // Start button OR M0 ANI X001 // Stop button OUT M0 // System start flag (Latching) LD M0 ANI T7 // Ensure cycle hasn't completed (T7 done) OUT T0 K120 // T0 = 12.0 sec (North-South Green duration) ANI T0 OUT M1 // M1 = North-South Green Phase Active LD T0 OUT T1 K20 // T1 = 2.0 sec (Blinking duration) ANI T1 OUT M2 //…	[40, 41, 42]	[1.0, 1.0, 1.0]	0.475	0.8297	0.0021	0.2496	0.1165	0.627	44.67	48.8
qwen3.5:122b	46	How to use Mitsubishi FX-series PLC IL instruction list to design a bidirectional traffic light control logic? Assume both North-South and East-West directions have green, yellow, and red light cycles, and there is a 2-second blinking warning before the green light ends.	LD X000 // Start button OR M0 ANI X001 // Stop button OUT M0 // System start flag LD M0 ANI T7 // Ensure not yet reached final timer OUT T0 K240 // T0 = 24.0 sec ANI T0 OUT M1 // M1 = North-South green phase LD T0 OUT T1 K20 // T1 = 2 sec ANI T1 OUT M2 // M2 = North-South green blinking phase LD T1 OUT T2 K40 // T2 = 4.0 sec ANI T2 OUT M3 // M3 = North-South yellow phase LD T2 OUT T3 K20 // T3 = …	### [Part One] - Mitsubishi FX3U/FX3UC IL Instruction List Code **System Assumptions:** * **Start Switch:** X0 (Normally Open) * **Stop Switch:** X1 (Normally Closed logic handled in program or external) * **North-South (NS) Lights:** * Green: Y0 * Yellow: Y1 * Red: Y2 * **East-West (EW) Lights:** * Green: Y3 * Yellow: Y4 * Red: Y5 * **Timers:** T0 (NS Green), T1 (NS Yellow/Warning), T2 (EW Green…	[Part One] - Mitsubishi FX3U/FX3UC IL Instruction List Code LD X000 // Start button OR M0 ANI X001 // Stop button OUT M0 // System start flag LD M0 ANI T7 // Ensure not yet reached final timer OUT T0 K100 // T0 = 10.0 sec (North-South Green) ANI T0 OUT M1 // M1 = North-South Green phase ON LD T0 OUT T1 K20 // T1 = 2.0 sec (Blinking duration) ANI T1 OUT M2 // M2 = North-South Green Blinking phase …	[40, 41, 42]	[1.0, 1.0, 1.0]	0.5383	0.8391	0.0046	0.2782	0.1301	0.6362	44.8	48.59
qwen3.5:122b	47	How to use Mitsubishi FX-series PLC IL instruction list to design a bidirectional traffic light control logic? Assume both North-South and East-West directions have green, yellow, and red light cycles, and there is a 2-second blinking warning before the green light ends.	LD X000 // Start button OR M0 ANI X001 // Stop button OUT M0 // System start flag LD M0 ANI T7 // Ensure not yet reached final timer OUT T0 K180 // T0 = 18.0 sec ANI T0 OUT M1 // M1 = North-South green phase LD T0 OUT T1 K20 // T1 = 2 sec ANI T1 OUT M2 // M2 = North-South green blinking phase LD T1 OUT T2 K40 // T2 = 4.0 sec ANI T2 OUT M3 // M3 = North-South yellow phase LD T2 OUT T3 K30 // T3 = …	[Part One] - Mitsubishi FX3U/FX3UC IL Instruction List Code ```il ; ============================================================================ ; PROGRAM: Bidirectional Traffic Light Control (NS vs EW) ; HARDWARE: Mitsubishi FX3U/FX3UC Series ; ASSUMPTIONS: ; Inputs: ; X0: START Switch (Self-locking or momentary) ; X1: STOP Switch ; Outputs: ; Y0: NS Green ; Y1: NS Yellow ; Y2: NS Red ; Y3: EW G…	[Part One] - Mitsubishi FX3U/FX3UC IL Instruction List Code LD X000 // Start button OR M0 ANI X001 // Stop button OUT M0 // System start flag LD M0 ANI T7 // Ensure not yet reached final timer OUT T0 K100 // T0 = 10.0 sec (North-South Green) ANI T0 OUT M1 // M1 = North-South green phase LD T0 OUT T1 K20 // T1 = 2.0 sec (Blinking duration) ANI T1 OUT M2 // M2 = North-South green blinking phase LD …	[40, 41, 42]	[1.0, 1.0, 1.0]	0.4858	0.8365	0.0031	0.3267	0.126	0.6302	44.95	48.7
qwen3.5:122b	48	How to use Mitsubishi FX-series PLC IL instruction list to design a bidirectional traffic light control logic? Assume both North-South and East-West directions have green, yellow, and red light cycles, and there is a 2-second blinking warning before the green light ends.	LD X000 // Start button OR M0 ANI X001 // Stop button OUT M0 // System start flag LD M0 ANI T7 // Ensure not yet reached final timer OUT T0 K60 // T0 = 6.0 sec ANI T0 OUT M1 // M1 = North-South green phase LD T0 OUT T1 K20 // T1 = 2 sec ANI T1 OUT M2 // M2 = North-South green blinking phase LD T1 OUT T2 K50 // T2 = 5.0 sec ANI T2 OUT M3 // M3 = North-South yellow phase LD T2 OUT T3 K40 // T3 = 4.…	### [Part One] - Mitsubishi FX3U/FX3UC IL Instruction List Code **System Assumptions:** * **Start Button:** X0 (Normally Open) * **Stop Button:** X1 (Normally Closed logic handled in ladder, but in IL we use `ANI` for logic stop) * **North-South (NS) Lights:** * Green: Y0 * Yellow: Y1 * Red: Y2 * **East-West (EW) Lights:** * Green: Y3 * Yellow: Y4 * Red: Y5 * **Timing Constants (Assumed values fo…	### [Part One] - Mitsubishi FX3U/FX3UC IL Instruction List Code ```il LD X000 // Start button input OR M0 // Latch system start flag ANI X001 // Stop button input (Normally Closed logic in hardware, or NC contact) OUT M0 // System run flag (M0) LD M0 // If system is running ANI T7 // And cycle not yet completed (T7 not done) OUT T0 K100 // T0 = 10.0 sec (North-South Green duration) ANI T0 // If T…	[40, 41, 42]	[1.0, 1.0, 1.0]	0.5248	0.7345	0.0061	0.1638	0.1264	0.6079	44.75	48.79
qwen3.5:122b	49	How to use Mitsubishi FX-series PLC IL instruction list to design a bidirectional traffic light control logic? Assume both North-South and East-West directions have green, yellow, and red light cycles, and there is a 2-second blinking warning before the green light ends.	LD X000 // Start button OR M0 ANI X001 // Stop button OUT M0 // System start flag LD M0 ANI T7 // Ensure not yet reached final timer OUT T0 K130 // T0 = 13.0 sec ANI T0 OUT M1 // M1 = North-South green phase LD T0 OUT T1 K20 // T1 = 2 sec ANI T1 OUT M2 // M2 = North-South green blinking phase LD T1 OUT T2 K40 // T2 = 4.0 sec ANI T2 OUT M3 // M3 = North-South yellow phase LD T2 OUT T3 K50 // T3 = …	### [Part One] - Mitsubishi FX3U/FX3UC IL Instruction List Code ```il ; ============================================================================ ; PROGRAM: Bidirectional Traffic Light Control (FX3U/FX3UC) ; I/O ALLOCATION: ; X0: Start Switch (Normally Open) ; X1: Emergency Stop (Normally Closed - logic inverted in code if needed, assumed NC contact) ; Y0: NS Green Light ; Y1: NS Yellow Light …	[Part One] - Mitsubishi FX3U/FX3UC IL Instruction List Code LD X000 // Start button OR M0 ANI X001 // Stop button OUT M0 // System start flag LD M0 ANI T7 // Ensure not yet reached final timer OUT T0 K120 // T0 = 12.0 sec (NS Green) ANI T0 OUT M1 // M1 = North-South green phase LD T0 OUT T1 K20 // T1 = 2 sec (NS Green Blink) ANI T1 OUT M2 // M2 = North-South green blinking phase LD T1 OUT T2 K50 …	[40, 41, 42]	[1.0, 1.0, 1.0]	0.5015	0.8385	0.003	0.4618	0.1396	0.648	44.7	48.61
qwen3.5:122b	50	Please write a traffic light control program for a crossroad using Mitsubishi FX-series PLC IL instruction list. The system is started by X0 and stopped by X1. Both North-South and East-West directions have green lights (with blinking before end), yellow lights, and red lights, switching alternately in a periodic cycle.	LD X000 // Start button OR M0 ANI X001 // Stop button OUT M0 // System start flag // Stage 1: N-S Green LD M0 ANI T7 // Ensure final timer not reached OUT T0 K120 // T0 = 12.0 sec (N-S Green) ANI T0 OUT M1 // M1 = N-S Green Phase // N-S Green Blinking Before End LD T0 OUT T1 K20 // T1 = 2 sec (blinking time) ANI T1 OUT M2 // M2 = N-S Green Blinking Phase // Stage 2: N-S Yellow LD T1 OUT T2 K50 //…	### [Part One] - Mitsubishi FX3U/FX3UC IL Instruction List Code This program implements a standard 4-phase traffic light cycle: 1. **Phase 1:** North-South (NS) Green, East-West (EW) Red. 2. **Phase 2:** NS Green Blink, EW Red. 3. **Phase 3:** NS Yellow, EW Red. 4. **Phase 4:** NS Red, EW Green. 5. **Phase 5:** NS Red, EW Green Blink. 6. **Phase 6:** NS Red, EW Yellow. *Note: Timer constants (T0-…	[Part One] - Mitsubishi FX3U/FX3UC IL Instruction List Code LD X000 // Start button OR M0 ANI X001 // Stop button OUT M0 // System start flag (Self-holding) // Stage 1: N-S Green LD M0 ANI T7 // Ensure final timer not reached OUT T0 K150 // T0 = 15.0 sec (N-S Green duration) ANI T0 OUT M1 // M1 = N-S Green Phase Active // N-S Green Blinking Before End LD T0 OUT T1 K20 // T1 = 2.0 sec (Blinking co…	[51, 52, 53]	[1.0, 1.0, 1.0]	0.5526	0.8386	0.0028	0.4544	0.1084	0.7167	44.64	49.51
qwen3.5:122b	51	Please write a traffic light control program for a crossroad using Mitsubishi FX-series PLC IL instruction list. The system is started by X0 and stopped by X1. Both North-South and East-West directions have green lights (with blinking before end), yellow lights, and red lights, switching alternately in a periodic cycle.	LD X000 // Start button OR M0 ANI X001 // Stop button OUT M0 // System start flag // Stage 1: N-S Green LD M0 ANI T7 // Ensure final timer not reached OUT T0 K210 // T0 = 21.0 sec (N-S Green) ANI T0 OUT M1 // M1 = N-S Green Phase // N-S Green Blinking Before End LD T0 OUT T1 K20 // T1 = 2 sec (blinking time) ANI T1 OUT M2 // M2 = N-S Green Blinking Phase // Stage 2: N-S Yellow LD T1 OUT T2 K30 //…	### [Part One] Mitsubishi FX3U/FX3UC IL Instruction List Code **System I/O Allocation:** * **X0**: Start Button (Start) * **X1**: Stop Button (Stop) * **X2**: Emergency Reset (Optional, not used in logic but good practice) * **Y0**: North-South Green Light * **Y1**: North-South Yellow Light * **Y2**: North-South Red Light * **Y3**: East-West Green Light * **Y4**: East-West Yellow Light * **Y5**: …	[Part One] - Mitsubishi FX3U/FX3UC IL Instruction List Code LD X000 // Start button OR M0 ANI X001 // Stop button OUT M0 // System start flag // Stage 1: N-S Green LD M0 ANI T7 // Ensure final timer not reached OUT T0 K100 // T0 = 10.0 sec (N-S Green) ANI T0 OUT M1 // M1 = N-S Green Phase // N-S Green Blinking Before End LD T0 OUT T1 K20 // T1 = 2 sec (blinking time) ANI T1 OUT M2 // M2 = N-S Gre…	[50, 52, 53]	[1.0, 1.0, 1.0]	0.5958	0.8502	0.0106	0.5749	0.1306	0.7427	44.77	49.55
qwen3.5:122b	52	Please write a traffic light control program for a crossroad using Mitsubishi FX-series PLC IL instruction list. The system is started by X0 and stopped by X1. Both North-South and East-West directions have green lights (with blinking before end), yellow lights, and red lights, switching alternately in a periodic cycle.	LD X000 // Start button OR M0 ANI X001 // Stop button OUT M0 // System start flag // Stage 1: N-S Green LD M0 ANI T7 // Ensure final timer not reached OUT T0 K140 // T0 = 14.0 sec (N-S Green) ANI T0 OUT M1 // M1 = N-S Green Phase // N-S Green Blinking Before End LD T0 OUT T1 K20 // T1 = 2 sec (blinking time) ANI T1 OUT M2 // M2 = N-S Green Blinking Phase // Stage 2: N-S Yellow LD T1 OUT T2 K50 //…	### [Part One] - Mitsubishi FX3U/FX3UC IL Instruction List Code ```il ; ============================================================================= ; PROGRAM: Traffic Light Control System (Crossroad) ; HARDWARE: Mitsubishi FX3U/FX3UC Series ; INPUTS: X0 (Start), X1 (Stop) ; OUTPUTS: ; Y0: NS-Green, Y1: NS-Yellow, Y2: NS-Red ; Y3: EW-Green, Y4: EW-Yellow, Y5: EW-Red ; TIMERS: T0 (NS Green), T1 (…	[Part One] - Mitsubishi FX3U/FX3UC IL Instruction List Code LD X000 // Start button (X0) OR M0 ANI X001 // Stop button (X1) OUT M0 // System start flag (Self-holding circuit) // Stage 1: N-S Green LD M0 ANI T7 // Ensure final timer (cycle end) is not reached OUT T0 K120 // T0 = 12.0 sec (N-S Green duration) ANI T0 OUT M1 // M1 = N-S Green Phase Active // N-S Green Blinking Before End LD T0 OUT T1…	[50, 51, 53]	[1.0, 1.0, 1.0]	0.5105	0.8331	0.0157	0.3971	0.1448	0.7019	44.6	49.52
qwen3.5:122b	53	Please write a traffic light control program for a crossroad using Mitsubishi FX-series PLC IL instruction list. The system is started by X0 and stopped by X1. Both North-South and East-West directions have green lights (with blinking before end), yellow lights, and red lights, switching alternately in a periodic cycle.	LD X000 // Start button OR M0 ANI X001 // Stop button OUT M0 // System start flag // Stage 1: N-S Green LD M0 ANI T7 // Ensure final timer not reached OUT T0 K180 // T0 = 18.0 sec (N-S Green) ANI T0 OUT M1 // M1 = N-S Green Phase // N-S Green Blinking Before End LD T0 OUT T1 K20 // T1 = 2 sec (blinking time) ANI T1 OUT M2 // M2 = N-S Green Blinking Phase // Stage 2: N-S Yellow LD T1 OUT T2 K40 //…	### [Part One] - Mitsubishi FX3U/FX3UC IL Instruction List Code ```text ; ============================================================================ ; TRAFFIC LIGHT CONTROL PROGRAM FOR CROSSROAD (MITSUBISHI FX3U/FX3UC) ; I/O ALLOCATION: ; X0 : Start Button (NO) ; X1 : Stop Button (NC) ; M0 : System Running Flag ; M10: NS Green (Active High) ; M11: NS Yellow (Active High) ; M12: NS Red (Active H…	### Part One - Mitsubishi FX3U/FX3UC IL Instruction List Code ```text LD X000 // Start button pressed OR M0 // Latch the system run flag ANI X001 // Stop button pressed (Normally Closed logic simulation) OUT M0 // System Start/Run Flag // --- SEQUENCE CONTROL (Timers define the state duration) --- // Stage 1: N-S Green (Solid) LD M0 // System must be running ANI T7 // Reset condition: Final timer…	[50, 51, 52]	[1.0, 1.0, 1.0]	0.5312	0.7399	0.0062	0.2588	0.1192	0.5755	44.74	49.55
qwen3.5:122b	54	Please write a traffic light control program for a crossroad using Mitsubishi FX-series PLC IL instruction list. The system is started by X0 and stopped by X1. Both North-South and East-West directions have green lights (with blinking before end), yellow lights, and red lights, switching alternately in a periodic cycle.	LD X000 // Start button OR M0 ANI X001 // Stop button OUT M0 // System start flag // Stage 1: N-S Green LD M0 ANI T7 // Ensure final timer not reached OUT T0 K50 // T0 = 5.0 sec (N-S Green) ANI T0 OUT M1 // M1 = N-S Green Phase // N-S Green Blinking Before End LD T0 OUT T1 K20 // T1 = 2 sec (blinking time) ANI T1 OUT M2 // M2 = N-S Green Blinking Phase // Stage 2: N-S Yellow LD T1 OUT T2 K30 // T…	### [Part One] Mitsubishi FX3U/FX3UC IL Instruction List Code ```il ;=========================================================================== ; PROJECT: CROSSROAD TRAFFIC LIGHT CONTROL ; HARDWARE: Mitsubishi FX3U/FX3UC PLC ; LANGUAGE: Instruction List (IL) ; I/O ALLOCATION: ; X0 : START BUTTON (Starts the sequence) ; X1 : STOP BUTTON (Halts the sequence immediately) ; Y0 : North-South Green ; …	[Part One] - Mitsubishi FX3U/FX3UC IL Instruction List Code ```text LD X000 // Start button (X0) OR M0 ANI X001 // Stop button (X1) OUT M0 // System start flag (M0) // Stage 1: N-S Green LD M0 ANI T7 // Ensure final timer (T7) not reached to restart cycle OUT T0 K100 // T0 = 10.0 sec (N-S Green Duration) ANI T0 OUT M1 // M1 = N-S Green Phase (Steady) // N-S Green Blinking Before End LD T0 OUT T1 …	[50, 51, 52]	[1.0, 1.0, 1.0]	0.5877	0.8365	0.0028	0.4621	0.1046	0.7349	44.94	49.55
qwen3.5:122b	55	Please write a traffic light control program for a crossroad using Mitsubishi FX-series PLC IL instruction list. The system is started by X0 and stopped by X1. Both North-South and East-West directions have green lights (with blinking before end), yellow lights, and red lights, switching alternately in a periodic cycle.	LD X000 // Start button OR M0 ANI X001 // Stop button OUT M0 // System start flag // Stage 1: N-S Green LD M0 ANI T7 // Ensure final timer not reached OUT T0 K200 // T0 = 20.0 sec (N-S Green) ANI T0 OUT M1 // M1 = N-S Green Phase // N-S Green Blinking Before End LD T0 OUT T1 K20 // T1 = 2 sec (blinking time) ANI T1 OUT M2 // M2 = N-S Green Blinking Phase // Stage 2: N-S Yellow LD T1 OUT T2 K40 //…	[Part One] - Mitsubishi FX3U/FX3UC IL Instruction List Code ```il ; ============================================================================ ; PROGRAM: 4-Way Traffic Light Control System ; HARDWARE: Mitsubishi FX3U/FX3UC PLC ; INPUTS: X0 = Start Switch, X1 = Stop Switch ; OUTPUTS: ; North-South (NS): Y0=Green, Y1=Yellow, Y2=Red ; East-West (EW): Y3=Green, Y4=Yellow, Y5=Red ; TIMERS: T0 (NS Gr…	[Part One] - Mitsubishi FX3U/FX3UC IL Instruction List Code LD X000 // Start button (X0) OR M0 ANI X001 // Stop button (X1) OUT M0 // System start flag (M0) // Stage 1: N-S Green LD M0 ANI T7 // Ensure final timer not reached (cycle reset) OUT T0 K150 // T0 = 15.0 sec (N-S Green duration) ANI T0 OUT M1 // M1 = N-S Green Phase Active // N-S Green Blinking Before End LD T0 OUT T1 K20 // T1 = 2.0 se…	[50, 51, 52]	[1.0, 1.0, 1.0]	0.4993	0.8585	0.0066	0.3694	0.1507	0.6976	44.78	49.56
qwen3.5:122b	56	Please write a traffic light control program for a crossroad using Mitsubishi FX-series PLC IL instruction list. The system is started by X0 and stopped by X1. Both North-South and East-West directions have green lights (with blinking before end), yellow lights, and red lights, switching alternately in a periodic cycle.	LD X000 // Start button OR M0 ANI X001 // Stop button OUT M0 // System start flag // Stage 1: N-S Green LD M0 ANI T7 // Ensure final timer not reached OUT T0 K200 // T0 = 20.0 sec (N-S Green) ANI T0 OUT M1 // M1 = N-S Green Phase // N-S Green Blinking Before End LD T0 OUT T1 K20 // T1 = 2 sec (blinking time) ANI T1 OUT M2 // M2 = N-S Green Blinking Phase // Stage 2: N-S Yellow LD T1 OUT T2 K30 //…	### [Part One] - Mitsubishi FX3U/FX3UC IL Instruction List Code **Note:** - **Inputs:** X0 (Start), X1 (Stop). - **Outputs:** - NS_Green (Y0), NS_Yellow (Y1), NS_Red (Y2) - EW_Green (Y3), EW_Yellow (Y4), EW_Red (Y5) - **Internal Relays:** M0 (System Run), M1 (NS Green Phase), M2 (NS Yellow Phase), M3 (EW Green Phase), M4 (EW Yellow Phase). - **Timers:** T0 (NS Green), T1 (NS Yellow), T2 (EW Green…	### [Part One] - Mitsubishi FX3U/FX3UC IL Instruction List Code ```il LD X000 // Start button (X0) OR M0 ANI X001 // Stop button (X1) OUT M0 // System run flag (Self-holding) // --- Cycle Timer Logic --- // T0: N-S Green (15.0s) // T1: N-S Green Blink (2.0s) // T2: N-S Yellow (4.0s) // T3: All Red / Transition (3.0s) // T4: E-W Green (15.0s) // T5: E-W Green Blink (2.0s) // T6: E-W Yellow (4.0s) …	[50, 51, 52]	[1.0, 1.0, 1.0]	0.6361	0.7219	0.0036	0.2969	0.1585	0.6081	44.68	49.43
qwen3.5:122b	57	Please write a traffic light control program for a crossroad using Mitsubishi FX-series PLC IL instruction list. The system is started by X0 and stopped by X1. Both North-South and East-West directions have green lights (with blinking before end), yellow lights, and red lights, switching alternately in a periodic cycle.	LD X000 // Start button OR M0 ANI X001 // Stop button OUT M0 // System start flag // Stage 1: N-S Green LD M0 ANI T7 // Ensure final timer not reached OUT T0 K250 // T0 = 25.0 sec (N-S Green) ANI T0 OUT M1 // M1 = N-S Green Phase // N-S Green Blinking Before End LD T0 OUT T1 K20 // T1 = 2 sec (blinking time) ANI T1 OUT M2 // M2 = N-S Green Blinking Phase // Stage 2: N-S Yellow LD T1 OUT T2 K40 //…	[Part One] - Mitsubishi FX3U/FX3UC IL Instruction List Code ```plc ; ============================================================================ ; TRAFFIC LIGHT CONTROL PROGRAM - CROSSROAD (Mitsubishi FX3U/FX3UC IL) ; ============================================================================ ; I/O Allocation: ; Inputs: ; X0 : System Start (Start/Reset) ; X1 : System Stop (Emergency Stop) ; Out…	[Part One] - Mitsubishi FX3U/FX3UC IL Instruction List Code ```text LD X000 // Start button (X0) OR M0 // Latch system start flag ANI X001 // Stop button (X1) - Normally Closed logic in ladder, but ANI means "AND NOT" OUT M0 // System run flag (M0) // --- SEQUENCE LOGIC --- // Stage 1: N-S Green (Steady) LD M0 // If system is running ANI T7 // AND NOT final timer (T7) - prevents re-triggering at …	[50, 51, 52]	[1.0, 1.0, 1.0]	0.4111	0.6588	0.0041	0.1615	0.161	0.5728	44.84	49.58
qwen3.5:122b	58	Please write a traffic light control program for a crossroad using Mitsubishi FX-series PLC IL instruction list. The system is started by X0 and stopped by X1. Both North-South and East-West directions have green lights (with blinking before end), yellow lights, and red lights, switching alternately in a periodic cycle.	LD X000 // Start button OR M0 ANI X001 // Stop button OUT M0 // System start flag // Stage 1: N-S Green LD M0 ANI T7 // Ensure final timer not reached OUT T0 K120 // T0 = 12.0 sec (N-S Green) ANI T0 OUT M1 // M1 = N-S Green Phase // N-S Green Blinking Before End LD T0 OUT T1 K20 // T1 = 2 sec (blinking time) ANI T1 OUT M2 // M2 = N-S Green Blinking Phase // Stage 2: N-S Yellow LD T1 OUT T2 K50 //…	### [Part One] - Mitsubishi FX3U/FX3UC IL Instruction List Code ```il ; ============================================================================ ; PROGRAM: 4-Way Traffic Light Controller (Crossroad) ; HARDWARE: Mitsubishi FX3U/FX3UC ; LANGUAGE: Instruction List (IL) ; I/O ASSIGNMENT: ; X0 : Start Button ; X1 : Stop Button ; Y0 : North-South Green ; Y1 : North-South Yellow ; Y2 : North-South R…	[Part One] - Mitsubishi FX3U/FX3UC IL Instruction List Code ```text LD X000 // Start button OR M0 ANI X001 // Stop button OUT M0 // System start flag // Stage 1: N-S Green LD M0 ANI T7 // Ensure final timer not reached OUT T0 K100 // T0 = 10.0 sec (N-S Green) ANI T0 OUT M1 // M1 = N-S Green Phase // N-S Green Blinking Before End LD T0 OUT T1 K20 // T1 = 2 sec (blinking time) ANI T1 OUT M2 // M2 =…	[50, 51, 52]	[1.0, 1.0, 1.0]	0.5526	0.841	0.0096	0.5569	0.1523	0.7464	44.64	49.57
qwen3.5:122b	59	Please write a traffic light control program for a crossroad using Mitsubishi FX-series PLC IL instruction list. The system is started by X0 and stopped by X1. Both North-South and East-West directions have green lights (with blinking before end), yellow lights, and red lights, switching alternately in a periodic cycle.	LD X000 // Start button OR M0 ANI X001 // Stop button OUT M0 // System start flag // Stage 1: N-S Green LD M0 ANI T7 // Ensure final timer not reached OUT T0 K180 // T0 = 18.0 sec (N-S Green) ANI T0 OUT M1 // M1 = N-S Green Phase // N-S Green Blinking Before End LD T0 OUT T1 K20 // T1 = 2 sec (blinking time) ANI T1 OUT M2 // M2 = N-S Green Blinking Phase // Stage 2: N-S Yellow LD T1 OUT T2 K30 //…	[Part One] - Mitsubishi FX3U/FX3UC IL Instruction List Code ```il ; ============================================================================ ; PROGRAM: Crossroad Traffic Light Control System ; HARDWARE: Mitsubishi FX3U/FX3UC Series ; INPUTS: X0 = Start Button, X1 = Stop Button ; OUTPUTS: Y0=NS_Green, Y1=NS_Yellow, Y2=NS_Red ; Y3=EW_Green, Y4=EW_Yellow, Y5=EW_Red ; ============================…	[Part One] - Mitsubishi FX3U/FX3UC IL Instruction List Code LD X000 // Start button (X0) OR M0 ANI X001 // Stop button (X1) OUT M0 // System start flag (Self-holding) // Stage 1: N-S Green LD M0 ANI T7 // Ensure final timer (T7) is not active to restart cycle OUT T0 K200 // T0 = 20.0 sec (N-S Green Duration) ANI T0 OUT M1 // M1 = N-S Green Phase Active // N-S Green Blinking Before End LD T0 OUT T…	[50, 51, 52]	[1.0, 1.0, 1.0]	0.4487	0.8427	0.0078	0.3636	0.1324	0.6606	44.75	49.36
qwen3.5:122b	60	How to write a self-holding start-stop program in Mitsubishi FX-series PLC IL instruction list?	Input: X0 (Start), X1 (Stop) Output: Y0 (Motor or Load) Internal Relay: M0 (Self-hold) Instruction List Code: LD X0 ; Press start button OR M0 OUT M0 ; Set M0 (self-hold) LD X1 ; Press stop button RST M0 ; Reset M0 (stop) LD M0 ; If M0 is ON OUT Y0 ; Relay Y0 energized (drives motor or load) END ; End of program	### [Part One] - Mitsubishi FX3U/FX3UC IL Instruction List Code The following IL code implements a standard self-holding (latching) start-stop circuit. It uses `X0` as the Start button, `X1` as the Stop button, and `Y0` as the Output (e.g., Motor Contactor). ```il ; Line 0: Load the Start Button (X0) - Normally Open Contact LD X0 ; Line 1: OR the Output (Y0) - Creates the self-holding (latching) …	[Part One] - Mitsubishi FX3U/FX3UC IL Instruction List Code Input: X0 (Start Button), X1 (Stop Button) Output: Y0 (Motor/Load) Internal Relay: M0 (Self-Holding Latch) Instruction List Code: LD X0 ; Read Start Button (Normally Open) OR M0 ; Parallel with Self-Holding Contact (M0) ANI X1 ; Series with Stop Button (Normally Closed logic via negation) OUT M0 ; Output to Internal Relay M0 (Latch the c…	[63, 66, 61]	[0.7928, 0.7585, 0.7029]	0.61	0.6638	0.0042	0.0465	0.0784	0.2055	44.66	25.88
qwen3.5:122b	61	How to write a forward-reverse motor control program with interlock protection using Mitsubishi FX-series PLC IL instruction list?	Input: X0 (Forward), X1 (Reverse), X2 (Common Stop) Output: Y0 (Forward), Y1 (Reverse) Internal Relays: M0 (Forward self-hold), M1 (Reverse self-hold) Instruction List Code: LD X0 ; Press forward button ANI Y1 ; Interlocked with reverse output OUT M0 ; Set forward self-hold LD X1 ; Press reverse button ANI Y0 ; Interlocked with forward output OUT M1 ; Set reverse self-hold LD M0 ; If forward self…	### [Part One] - Mitsubishi FX3U/FX3UC IL Instruction List Code **System Definition:** * **X0**: Forward Start Button (NO) * **X1**: Reverse Start Button (NO) * **X2**: Stop Button (NC) * **X3**: Forward Thermal Overload (NC) * **X4**: Reverse Thermal Overload (NC) * **Y0**: Forward Contactor Coil * **Y1**: Reverse Contactor Coil * **M0**: Internal Forward Run Latch * **M1**: Internal Reverse Run…	### [Part One] - Mitsubishi FX3U/FX3UC IL Instruction List Code **Scenario:** * **Inputs:** * `X0`: Forward Start Button (NO) * `X1`: Reverse Start Button (NO) * `X2`: Common Stop Button (NC) - *Note: In IL logic, we treat the physical contact as normally closed, so we use `ANI` (And Not Input) to detect the open state, or if the input is wired as NO for logic, we use `ANI` to detect the stop sig…	[65, 60, 30]	[0.8341, 0.7029, 0.6533]	0.6106	0.7267	0.0225	0.0417	0.1827	0.2633	44.73	47.49
qwen3.5:122b	62	How to write an On-Delay program using Mitsubishi FX-series PLC IL instruction list?	Input: X0 (Start) Output: Y0 (Indicator or Load) Timer: T0 = 5 seconds (K50) Instruction List Code: LD X0 ; Press start button OUT T0 K50 ; Start timer T0, 5 seconds LD T0 ; When T0 times out OUT Y0 ; Output Y0 END ; End of program	[Part One] - Mitsubishi FX3U/FX3UC IL Instruction List Code ```text ; ============================================================ ; PROGRAM: On-Delay Timer Implementation (T0) ; INPUT: X0 (Start Switch) ; OUTPUT: Y0 (Delayed Output) ; TIMER: T0 (100ms resolution) ; SETPOINT: K50 (5.0 seconds delay) ; ============================================================ 0 LD X0 ; Load the state of input X…	[Part One] - Mitsubishi FX3U/FX3UC IL Instruction List Code LD X0 ; When the start button (X0) is pressed OUT T0 K50 ; Start timer T0 with a preset of 50 (5.0 seconds) LD T0 ; Check if timer T0 has reached the preset value OUT Y0 ; Turn on the output (Y0) if the timer is complete END ; End of program [Part Two] - Program Logic Explanation 1. **Input Detection**: The program begins by monitoring i…	[63, 70, 76]	[0.9763, 0.8223, 0.8457]	0.5632	0.6949	0.0205	0.0435	0.1071	0.1507	44.67	22.7
qwen3.5:122b	63	How to write an Off-Delay program using Mitsubishi FX-series PLC IL instruction list?	Input: X0 (Button) Output: Y0 (Indicator) Timer: T0 = 5 seconds (K50) Internal Relay: M0 (Hold the light ON) Instruction List Code: LD X0 ; Button is pressed OUT M0 ; Set M0 LD /X0 ; Button released (X0 negated) OUT T0 K50 ; Start 5-second timer LD T0 ; When timer expires RST M0 ; Turn off holding LD M0 ; As long as M0 is ON OUT Y0 ; Keep light ON END ; End of program	### [Part One] - Mitsubishi FX3U/FX3UC IL Instruction List Code Below is a standard Off-Delay Timer (TOFF) implementation using Mitsubishi FX-series Instruction List (IL). This program uses a high-speed timer (T200, 10ms resolution) to delay the de-energization of output Y000 after input X000 turns OFF. **Assumptions:** - **X000**: Start/Stop Input (Triggers the delay logic). - **Y000**: Controll…	### [Part One] - Mitsubishi FX3U/FX3UC IL Instruction List Code **Scenario:** * **Input:** X0 (Trigger/Switch) * **Output:** Y0 (Load/Light) * **Timer:** T0 = 5 seconds (K50) * **Internal Relay:** M0 (Latch/Hold) **Instruction List Code:** ```text LD X0 ; Load input X0 (Trigger pressed) OR M0 ; OR with M0 (Self-holding logic) ANI X1 ; AND NOT X1 (Optional Stop button, if used; otherwise remove) O…	[62, 60, 71]	[0.9763, 0.7928, 0.8249]	0.5136	0.7209	0.0128	0.0352	0.1012	0.1626	44.79	45.77
qwen3.5:122b	64	How to write a blinking light control (alternating timer) using Mitsubishi FX-series PLC IL instruction list?	Input: None Output: Y0 (Blinking Light) Timers: T0, T1 (Alternating timing) Internal Relay: M0 (Blink control) Instruction List Code: LD M8000 ; Always ON when PLC powered OUT T0 K50 ; Start T0, 5 seconds LD T0 ; When T0 completes OUT T1 K50 ; Start T1, 5 seconds LD T1 ; When T1 completes RST T0 ; Restart T0 LD T0 ; While T0 is timing OUT M0 ; M0 represents blinking LD M0 ; If M0 is ON OUT Y0 ; L…	### [Part One] - Mitsubishi FX3U/FX3UC IL Instruction List Code This program implements a 1-second cycle blinking light (0.5s ON, 0.5s OFF) using two timers in an alternating configuration. It assumes the use of standard 100ms timers (T200-T245 range). ```il ; ============================================================================ ; PROGRAM: BLINKING LIGHT CONTROL (ALTERNATING TIMER) ; HARDW…	### [Part One] - Mitsubishi FX3U/FX3UC IL Instruction List Code ```il ; Initialize: Use M8000 (Always ON) to start the blinking sequence immediately LD M8000 ; Always ON when PLC is powered OUT T0 K20 ; Start Timer T0, 2 seconds (0.2s unit * 20) ; Logic for the first half of the cycle (Light OFF period) LD T0 ; When T0 finishes counting (2s elapsed) OUT T1 K20 ; Start Timer T1, 2 seconds (Light O…	[72, 62, 71]	[0.9354, 0.7692, 0.8239]	0.6077	0.7159	0.0079	0.0427	0.1175	0.1684	44.83	45.75
qwen3.5:122b	65	How to write a two-motor interlock control (cannot run simultaneously) using Mitsubishi FX-series PLC IL instruction list?	Input: X0 (Motor 1 Start), X1 (Motor 2 Start), X2 (Common Stop) Output: Y0 (Motor 1), Y1 (Motor 2) Internal Relays: M0 (Motor 1 hold), M1 (Motor 2 hold) Instruction List Code: LD X0 ; Start Motor 1 ANI Y1 ; Motor 2 not running OUT M0 ; Hold Motor 1 LD X1 ; Start Motor 2 ANI Y0 ; Motor 1 not running OUT M1 ; Hold Motor 2 LD M0 ; Motor 1 held OR Y0 ; Or already running ANI X2 ; Stop not pressed OUT…	### [Part One] - Mitsubishi FX3U/FX3UC IL Instruction List Code Below is a complete IL program designed for a Mitsubishi FX3U/FX3UC PLC. This program implements a **hard interlock** using the `AND NOT` instruction to ensure Motor A (Y0) and Motor B (Y1) cannot be energized simultaneously, regardless of the state of the start buttons. **Assumptions:** * **X0**: Start Button for Motor A (NO contact…	[Part One] - Mitsubishi FX3U/FX3UC IL Instruction List Code Input: X0 (Motor 1 Start), X1 (Motor 2 Start), X2 (Common Stop) Output: Y0 (Motor 1), Y1 (Motor 2) Internal Relays: M0 (Motor 1 Self-Hold), M1 (Motor 2 Self-Hold) Instruction List Code: LD X0 ; Press Motor 1 Start button ANI Y1 ; Interlock: Ensure Motor 2 is NOT running OUT M0 ; Latch Motor 1 internal relay LD X1 ; Press Motor 2 Start bu…	[61, 72, 69]	[0.8341, 0.6779, 0.7216]	0.6669	0.8025	0.0177	0.108	0.1289	0.3025	44.8	39.43
qwen3.5:122b	66	How to write an emergency stop (E-Stop) function using Mitsubishi FX-series PLC IL instruction list?	Input: X0 (Normal Start), X1 (Emergency Stop) Output: Y0 (Motor) Internal Relay: M0 (Hold) Instruction List Code: LD X0 ; Normal start SET M0 ; Set hold LD X1 ; Emergency stop RST M0 ; Immediately reset LD M0 ; If M0 is still ON OUT Y0 ; Motor runs END ; End of program	### [Part One] - Mitsubishi FX3U/FX3UC IL Instruction List Code **Assumptions:** * **X000**: Emergency Stop Button (Normally Closed contact wired to PLC input). * *Note: In industrial safety, E-Stops are wired as NC. When pressed, the input becomes OFF (0). When released, the input is ON (1).* * **Y000**: Main Contactor / System Run Output. * **M100**: Internal Latch Bit representing "System Safe…	### [Part One] - Mitsubishi FX3U/FX3UC IL Instruction List Code **System Configuration:** * **Input:** `X0` (Emergency Stop Button, Normally Closed contact wired to PLC) * **Input:** `X1` (Start Button, Normally Open) * **Input:** `X2` (Stop Button, Normally Open) * **Output:** `Y0` (Main Motor Contactor) * **Internal Relay:** `M0` (System Run Status / Self-hold) **Instruction List Code:** ```il …	[60, 193, 76]	[0.7585, 0.6315, 0.6297]	0.604	0.7326	0.0015	0.0158	0.0607	0.1294	44.88	45.08
qwen3.5:122b	67	How to write a Toggle switch (single-button ON/OFF) using Mitsubishi FX-series PLC IL instruction list?	Input: X0 (Button) Output: Y0 (Light) Internal Relays: M0 (Rising Edge), M1 (State Hold) Instruction List Code: LD X0 ; Monitor X0 PLS M0 ; Rising edge trigger LD M0 ; If rising edge INV M1 ; Invert M1 OUT M1 ; Update state LD M1 ; If M1 is ON OUT Y0 ; Light ON END ; End of program	[Part One] - Mitsubishi FX3U/FX3UC IL Instruction List Code ```il ; ============================================================ ; PROGRAM: Single Button Toggle Switch (Flip-Flop Logic) ; PLC Model: Mitsubishi FX3U / FX3UC ; Language: Instruction List (IL) ; I/O Allocation: ; X000 : Toggle Push Button (Normally Open) ; Y000 : Output Indicator (Lamp/Relay) ; M0 : Internal Rising Edge Memory Bit ; …	[Part One] - Mitsubishi FX3U/FX3UC IL Instruction List Code Input: X0 (Toggle Button) Output: Y0 (Toggle State) Internal Relay: M0 (Edge Detection/One-Shot), M1 (Toggle Memory) Instruction List Code: LD X0 ; Read Toggle Button Input ANI M0 ; AND NOT M0 (Ensure we are not already detecting a press) OUT M0 ; Output to M0 (Creates a "One-Shot" or Rising Edge detection) LD M0 ; If Rising Edge detecte…	[64, 60, 73]	[0.7065, 0.6415, 0.6498]	0.5958	0.6929	0.0058	0.035	0.0911	0.1338	44.76	45.8
qwen3.5:122b	68	How to write a counter control program to perform an action after counting using Mitsubishi FX-series PLC IL instruction list?	Input: X0 (Product Sensor) Output: Y0 (Output when target count is reached) Counter: C0 (K10) Instruction List Code: LD X0 ; Product detected OUT C0 K10 ; Count up to 10 LD C0 ; When count = 10 OUT Y0 ; Trigger output RST C0 ; Reset counter END ; End of program	### [Part One] - Mitsubishi FX3U/FX3UC IL Instruction List Code **Scenario:** The following program counts rising edge pulses from input `X0`. When the count reaches 5, it activates output `Y0` and triggers a one-shot pulse to `Y1` (indicating a "Count Completed" event). The counter can be reset by input `X1`. **Assumptions:** - **Counter:** `C0` (16-bit up-counter) - **Set Value (K):** 5 - **Inp…	[Part One] - Mitsubishi FX3U/FX3UC IL Instruction List Code ```il LD X0 ; Input: Start/Reset Signal (Active High) OR M1 ; Latch M1 to maintain state during counting ANI X1 ; Input: Stop/Reset Signal (Active Low) - Break latch if X1 pressed OUT M1 ; Internal Relay: Counting Enable Flag LD X2 ; Input: Pulse Signal (e.g., Sensor) AND M1 ; Ensure counting only happens when enabled OUT C0 K10 ; Counte…	[78, 60, 79]	[0.8042, 0.7067, 0.7846]	0.613	0.6241	0.0112	0.0297	0.0893	0.1051	44.73	42.56
qwen3.5:122b	69	How to write a 'simple 2-step sequence' control program using Mitsubishi FX-series PLC IL instruction list?	Input: X0 (Start), X1 (Step Toggle) Output: Y0 (Step 1), Y1 (Step 2) Internal Relays: M0 (Step 1), M1 (Step 2) Instruction List Code: LD X0 ; Press start SET M0 ; Enter Step 1 LD M0 ; Step 1 active OUT Y0 ; Output Step 1 LD X1 ; Toggle RST M0 ; Exit Step 1 SET M1 ; Enter Step 2 LD M1 ; Step 2 active OUT Y1 ; Output Step 2 LD X1 ; Toggle again RST M1 ; Exit Step 2 SET M0 ; Return to Step 1 END ; E…	### [Part One] - Mitsubishi FX3U/FX3UC IL Instruction List Code This program implements a classic **2-step Sequence Control** (State Machine) using the `SET` (Latch) and `RST` (Reset) instructions. It utilizes internal auxiliary relays (M) to represent the states. **System Definition:** * **X0**: Start Button (Normally Open) * **X1**: Stop Button (Normally Closed logic handled in hardware or via …	[Part One] - Mitsubishi FX3U/FX3UC IL Instruction List Code **Scenario Definition:** * **Input:** X0 (Start Button), X1 (Stop Button) * **Outputs:** Y0 (Step 1 Indicator/Actuator), Y1 (Step 2 Indicator/Actuator) * **Timers:** T0 (Step 1 Duration, 5s / K50), T1 (Step 2 Duration, 3s / K30) * **Internal Relays (State Bits):** M0 (Step 1 Active), M1 (Step 2 Active) **Instruction List Code:** ```text …	[74, 60, 68]	[0.7899, 0.7862, 0.7446]	0.6304	0.6479	0.0206	0.0354	0.1839	0.2179	44.77	45.94
qwen3.5:122b	70	How to use Mitsubishi FX-series PLC IL instruction list to control delayed light startup with a timer (On-Delay)?	Input: X0 = Start Button Output: Y0 = Light Timer: T0 = 5 seconds (K50) Instruction List Code: LD X0 ; When the start button is pressed OUT T0 K50 ; Start timer T0 for 5 seconds LD T0 ; When T0 times out OUT Y0 ; Turn on light END ; End of program	### [Part One] - Mitsubishi FX3U/FX3UC IL Instruction List Code Below is the complete Instruction List (IL) program for an On-Delay Timer application. In this scenario, pressing a start button (X0) will initiate a timer (T0). Once the timer reaches the preset value (e.g., 5 seconds), an output light (Y0) will turn on. The light turns off immediately when the start button is released. **Assumption…	### [Part One] - Mitsubishi FX3U/FX3UC IL Instruction List Code **Scenario:** Control a light (Y0) that turns on 5 seconds after a start button (X0) is pressed. **Variables:** * **Input:** X0 = Start Button * **Output:** Y0 = Light * **Timer:** T0 = 5 seconds (K50) **Instruction List Code:** ```il LD X0 ; Load the Start Button (X0) state OUT T0 K50 ; If X0 is ON, start Timer T0 with preset value …	[71, 62, 72]	[0.9581, 0.8223, 0.8093]	0.6504	0.7511	0.0148	0.0496	0.1092	0.2084	44.68	28.9
qwen3.5:122b	71	How to use Mitsubishi FX-series PLC IL instruction list to control delayed light off with a timer (Off-Delay)?	Input: X0 = Button Output: Y0 = Light Timer: T0 = 3 seconds (K30) Internal Relay: M0 = Light Hold Instruction List Code: LD X0 ; Press the button OUT M0 ; Set M0 LD /X0 ; Button released (X0 negated) OUT T0 K30 ; Delay 3 seconds LD T0 ; After 3 seconds RST M0 ; Cancel hold LD M0 ; If M0 is still ON OUT Y0 ; Keep light ON END ; End of program	### [Part One] - Mitsubishi FX3U/FX3UC IL Instruction List Code **System Configuration:** * **Input (Start/Stop):** `X0` (Momentary Push Button - ON to Start, OFF to Stop) * **Output (Light):** `Y0` (Lamp) * **Timer:** `T200` (100ms base, Set Value K10 = 1.0 second delay) * **Memory Bit:** `M0` (Internal Latch/Seal) ```il ; --------------------------------------------------------- ; Mitsubishi FX…	[Part One] - Mitsubishi FX3U/FX3UC IL Instruction List Code Input: X0 = Start/Stop Button Output: Y0 = Light Timer: T0 = 5 seconds (K50) Internal Relay: M0 = Latch to hold Light ON Instruction List Code: LD X0 ; When the start button is pressed OUT M0 ; Latch internal relay M0 to keep light active LD /X0 ; When the start button is released (negated input) OUT T0 K50 ; Start 5-second timer T0 LD T…	[70, 63, 75]	[0.9581, 0.8249, 0.7841]	0.5872	0.7872	0.0145	0.095	0.1265	0.2674	44.77	23.77
qwen3.5:122b	72	How to use Mitsubishi FX-series PLC IL instruction list to generate a blinking light using two alternating timers?	Input: None Output: Y0 = Blinking Light Timers: T0, T1 (Alternating) Internal Relay: M0 = Blink Control Instruction List Code: LD M8000 ; Always ON when PLC is powered OUT T0 K50 ; Start T0, 5 seconds LD T0 ; When T0 ends OUT T1 K50 ; Start T1, 5 seconds LD T1 ; When T1 ends RST T0 ; Reset T0 LD T0 ; While T0 is active OUT M0 ; Set M0 LD M0 ; If M0 is ON OUT Y0 ; Blink light ON END ; End of progr…	[Part One] - Mitsubishi FX3U/FX3UC IL Instruction List Code ```il ; ============================================================================ ; PROGRAM: Alternating Blinking Light (2-Timer Method) ; TARGET: Mitsubishi FX3U/FX3UC Series ; OUTPUT: Y0 (Blinking Output) ; LOGIC: Two timers (T0, T1) alternate to create an oscillating signal. ; =======================================================…	### [Part One] - Mitsubishi FX3U/FX3UC IL Instruction List Code **System Configuration:** * **Input:** None (Self-running logic using internal clock or continuous power) * **Output:** Y0 (Blinking Light) * **Timers:** T0 (ON delay), T1 (OFF delay) * **Internal Relay:** None required (Direct timer logic) **Instruction List Code:** ```ladder LD M8000 ; Load Always-ON contact (PLC Run status) OUT T0…	[64, 74, 70]	[0.9354, 0.7471, 0.8093]	0.5128	0.7337	0.0182	0.047	0.1371	0.1798	44.78	46.09
qwen3.5:122b	73	How to use Mitsubishi FX-series PLC IL instruction list to output a one-shot pulse after detecting a button, with timer delay?	Input: X0 = Button Output: Y0 = One-shot Pulse Timer: T0 = 0.5 seconds (K5) Internal Relay: M0 = Pulse Hold Instruction List Code: LD X0 ; Press button OUT M0 ; Set M0 LD M0 ; If M0 is ON OUT T0 K5 ; Set T0 = 0.5 seconds LD T0 ; When T0 times out RST M0 ; Reset M0 LD M0 ; While M0 is ON OUT Y0 ; Output one-shot END ; End of program	### [Part One] - Mitsubishi FX3U/FX3UC IL Instruction List Code **System Context:** * **Input:** `X0` (Start Button - Momentary) * **Timer:** `T0` (Delay Timer, K50 = 5.0 seconds) * **Output:** `Y0` (One-Shot Pulse Output) * **Internal Relay:** `M0` (Edge Detection Flag) ```il ; Line 00: Initialize the logic flow START LD X0 ; Load the status of the Start Button (X0) ANI M1 ; AND NOT M1 (Reset co…	[Part One] - Mitsubishi FX3U/FX3UC IL Instruction List Code Input: X0 = Start Button Output: Y0 = One-shot Pulse Output Internal Relay: M0 = Edge Detection Flag Internal Relay: M1 = Pulse Enable Flag Timer: T0 = 2 seconds (K20) Instruction List Code: LD X0 ; Read Start Button status PLS M0 ; Generate one-shot pulse on X0 rising edge LD M0 ; Check if edge pulse exists OUT M1 ; Set M1 to enable pul…	[71, 76, 75]	[0.7967, 0.7866, 0.7457]	0.673	0.6978	0.0217	0.0624	0.1215	0.189	44.84	30.48
qwen3.5:122b	74	How to use Mitsubishi FX-series PLC IL instruction list to perform multi-stage sequence control (e.g., two stages) with timers?	Input: X0 = Start Output: Y0 = Stage 1, Y1 = Stage 2 Timers: T0 = 5 seconds (K50), T1 = 3 seconds (K30) Internal Relays: M0 = Stage 1, M1 = Stage 2 Instruction List Code: LD X0 ; Press start SET M0 ; Enter stage 1 LD M0 ; If in stage 1 OUT Y0 ; Output Y0 OUT T0 K50 ; Set timer 5 seconds LD T0 ; When time up RST M0 ; End stage 1 SET M1 ; Enter stage 2 LD M1 ; If in stage 2 OUT Y1 ; Output Y1 OUT T…	Here is the complete solution for implementing a two-stage sequence control system using Mitsubishi FX-series Instruction List (IL) programming. ### [Part One] - Mitsubishi FX3U/FX3UC IL Instruction List Code This program implements a classic "Step Ladder" sequence using the `SET` (Latch) and `RST` (Reset) instructions to manage state transitions. **Scenario:** 1. **Start:** Press `X0` to start S…	[Part One] - Mitsubishi FX3U/FX3UC IL Instruction List Code **Scenario:** A two-stage automated process. * **Stage 1:** Conveyor Motor (Y0) runs for 5 seconds. * **Stage 2:** After Stage 1 finishes, Heating Element (Y1) activates for 10 seconds. * **Inputs:** X0 (Start), X1 (Stop/Reset). * **Outputs:** Y0 (Conveyor), Y1 (Heater). * **Internal Relays:** M0 (Stage 1 Active), M1 (Stage 2 Active). * …	[69, 79, 70]	[0.7899, 0.7633, 0.7486]	0.6138	0.6953	0.0301	0.0675	0.1616	0.2443	44.8	38.95
qwen3.5:122b	75	How to use Mitsubishi FX-series PLC IL instruction list to compare Timer value and output when a set time is reached?	Input: X0 = Start Output: Y0 = Output Action Timer: T0 = 10 seconds (K100) Instruction List Code: LD X0 ; Start OUT T0 K100 ; 10-second timer LD T0 ; When 10 seconds passed OUT Y0 ; Output action END ; End of program	### [Part One] - Mitsubishi FX3U/FX3UC IL Instruction List Code This program demonstrates how to monitor a Timer's current value and trigger an output when a specific threshold is reached. In Mitsubishi FX-series, the `T` register holds the current value. We use the `LD>=` (Load Greater Than or Equal) instruction to compare this value against a constant. **Assumptions:** * **X0**: Start/Reset Swi…	### [Part One] - Mitsubishi FX3U/FX3UC IL Instruction List Code **Scenario:** * **Input:** `X0` = Start Button * **Output:** `Y0` = Alarm/Action Output * **Timer:** `T0` = Target Time (Set to 5 seconds, K50) * **Internal Relay:** `M0` = Running State **Instruction List Code:** ```text LD X0 ; Press the start button OUT M0 ; Latch the running state (M0 ON) LD M0 ; If machine is running OUT T0 K50 …	[71, 79, 76]	[0.7841, 0.718, 0.7833]	0.6354	0.5601	0.013	0.0223	0.0901	0.1414	44.73	31.29
qwen3.5:122b	76	How to use Mitsubishi FX-series PLC IL instruction list to delay output after reaching a set count?	Input: X0 = Sensor (counts +1 per detection) Output: Y0 = Delayed output after reaching count Counter: C0 = 5 (K5) Timer: T0 = 2 seconds (K20) Instruction List Code: LD X0 ; Each sensor detection +1 OUT C0 K5 ; Count to 5 LD C0 ; When count = 5 OUT T0 K20 ; Delay 2 seconds LD T0 ; When timer ends OUT Y0 ; Execute action RST C0 ; Reset counter END ; End of program	### [Part One] - Mitsubishi FX3U/FX3UC IL Instruction List Code **System Assumptions:** * **Input X0:** Start Pulse / Counter Trigger. * **Input X1:** Reset Signal (Manual Reset). * **Input X2:** Delay Timer Reset (Optional, to stop the delay if count resets mid-process). * **Counter C0:** Counts the input pulses (Target: 10 pulses). * **Timer T0:** Generates the delay period (Target: 5 seconds).…	### Part One - Mitsubishi FX3U/FX3UC IL Instruction List Code **Scenario:** * **Input:** `X0` (Pulse/Count Source), `X1` (Reset) * **Output:** `Y0` (Delayed Action) * **Counter:** `C0` (Set value K10) * **Timer:** `T0` (Delay time 5 seconds, K50) **Instruction List Code:** ```text LD X1 ; Check reset condition RST C0 ; Reset counter C0 to 0 LD X0 ; Read count pulse input OUT C0 K10 ; Count up C0,…	[62, 78, 75]	[0.8457, 0.7374, 0.7833]	0.6803	0.7202	0.0139	0.0372	0.1054	0.1651	44.72	29.37
qwen3.5:122b	77	How to use the Down-Counter in Mitsubishi FX-series PLC IL instruction list to output a warning when count reaches 0?	Input: X0 = Feed-in (each time -1), X1 = Load preset Output: Y0 = Warning or alert Counter: C1 = Down-Counter (K10) Instruction List Code: LD X1 ; When pressed MOV K10 C1 ; Load 10 into C1 LD X0 ; Each material detected CD C1 ; Down-Counter -1 LD = C1 K0 ; If C1 = 0 OUT Y0 ; Output warning END ; End of program	### [Part One] - Mitsubishi FX3U/FX3UC IL Instruction List Code The following code implements a Down-Counter (C) that starts at a preset value. When the counter decrements to 0, it triggers an output (Y0) to serve as a warning. **Note:** In Mitsubishi IL, the `CNT` instruction requires a preceding `LD` (Load) or `AND` instruction to define the trigger condition (the "count pulse"). ```il ;-------…	[Part One] - Mitsubishi FX3U/FX3UC IL Instruction List Code Input: X0 (Decrement Signal) Output: Y0 (Warning Alarm) Down-Counter: C200 (Initial Value K10) Instruction List Code: LD X0 ; Decrement signal received OUT C200 K10 ; Count down from 10 LD C200 ; Check if count reached 0 OUT Y0 ; Trigger warning alarm END ; End of program *Note: In Mitsubishi FX-series, standard counters (C0-C199) count …	[68, 76, 66]	[0.7482, 0.6819, 0.5901]	0.6134	0.6311	0.0044	0.0379	0.0972	0.1565	44.8	22.97
qwen3.5:122b	78	How to use Mitsubishi FX-series PLC IL instruction list with an Up-Down Counter to handle increment/decrement simultaneously?	Input: X0 = Count Up, X1 = Count Down Output: Y0 = Reached Upper Limit, Y1 = Reached Lower Limit Counter: C2 (Up-Down shared), Upper limit K10 Instruction List Code: LD X0 ; Count up OUT CU C2 K10 ; Up-Counter LD X1 ; Count down OUT CD C2 ; Down-Counter LD = C2 K10 ; If reached 10 OUT Y0 ; Upper limit LD = C2 K0 ; If reached 0 OUT Y1 ; Lower limit END ; End of program	### [Part One] - Mitsubishi FX3U/FX3UC IL Instruction List Code **Scenario:** * **X0**: Increment Pulse (UP) * **X1**: Decrement Pulse (DOWN) * **X2**: Reset Signal * **X3**: Reset Counter Value to a specific preset (e.g., 50) * **C200**: 32-bit Up/Down Counter (Internal) * **D0**: Current Value Storage (High Word) * **D1**: Current Value Storage (Low Word) - *Note: In FX3U, 32-bit counters autom…	### [Part One] - Mitsubishi FX3U/FX3UC IL Instruction List Code **Scenario:** * **Inputs:** * `X0`: Increment Input (Add 1) * `X1`: Decrement Input (Subtract 1) * **Output:** * `Y0`: Action Trigger (Activates when count reaches 5) * **Counter:** * `C200`: Up-Down Counter (Range: -32768 to +32767, Set Value: 5) * *Note: In Mitsubishi FX series, standard counters (C0-C199) are typically Up-only. To…	[68, 74, 76]	[0.8042, 0.7378, 0.7374]	0.4447	0.5228	0.0033	0.0036	0.0662	0.0835	44.71	46.04
qwen3.5:122b	79	How to combine Timer and Counter in Mitsubishi FX-series PLC IL instruction list for mixed control (e.g., flash after counting)?	Input: X0 = Start Button, X1 = Product Sensor Output: Y0 = Blinking Light Counter: C0 = 5 Timers: T0, T1 (2 seconds alternating) Internal Relay: M0 = Blink State Instruction List Code: LD X0 ; Press start OUT M0 ; Set M0 = blinking state LD X1 ; Product detected OUT C0 K5 ; Count to 5 LD C0 ; When reached 5 OUT T0 K20 ; Timer 2 sec LD T0 ; When done OUT T1 K20 ; Another 2 sec LD T1 ; When done RS…	[Part One] - Mitsubishi FX3U/FX3UC IL Instruction List Code ```il ; ============================================================================ ; PROGRAM: Mixed Control (Count-Then-Flash) ; TARGET: Mitsubishi FX3U/FX3UC ; LOGIC: Count 5 pulses -> Activate Output -> Flash at 1Hz for 3 seconds -> Reset ; I/O ASSIGNMENT: ; X0: Start Button (Normally Open) ; X1: Stop/Reset Button (Normally Open) ; X…	[Part One] - Mitsubishi FX3U/FX3UC IL Instruction List Code **Scenario:** * **Input:** X0 (Start/Count Trigger) * **Output:** Y0 (Blinking Light) * **Counter:** C0 (Counts 5 pulses) * **Timer:** T0 (Blinking interval, 0.5 seconds) * **Internal Relays:** M0 (Count Complete Flag), M1 (Blinking Control) **Instruction List Code:** ```text LD X0 ; Start: Trigger on X0 rising edge OUT C0 K5 ; Count up …	[68, 72, 74]	[0.7846, 0.7448, 0.7633]	0.5618	0.6911	0.0085	0.0368	0.1297	0.197	44.77	46.03
qwen3.5:122b	80	How does the LD instruction load an input state?	Example code: ``` LD X0 ``` Explanation: LD reads the ON/OFF status of X0 as the starting condition for subsequent logic.	### [Part One] Mitsubishi FX3U/FX3UC IL Instruction List Code Below is a complete IL program demonstrating the usage of the `LD` instruction to load an input state, combined with basic logic to control an output. This program assumes a standard Start/Stop motor control logic where Input X0 is the Start button and X1 is the Stop button. ```il ;------------------------------------------------------…	### [Part One] - Mitsubishi FX3U/FX3UC IL Instruction List Code ```il LD X0 ``` ### [Part Two] - Program Logic Explanation 1. **Condition Evaluation**: The `LD` (Load) instruction reads the current status of the input point `X0`. 2. **Logic State**: If `X0` is in the **ON** (1) state, the logic operation result for this specific rung becomes **True**. 3. **Result**: If `X0` is in the **OFF** (0) …	[90, 82, 83]	[0.7452, 0.6752, 0.6677]	0.6208	0.7314	0.0025	0.0127	0.0487	0.1871	44.7	9.59
qwen3.5:122b	81	Which elements can the LD instruction be used with?	Example code: ``` LD M100 ``` Explanation: Besides X inputs, LD can load the status of boolean elements such as M, Y, S, etc.	### [Part One] - Mitsubishi FX3U/FX3UC IL Instruction List Code **Context:** The following IL program demonstrates the valid usage of the `LD` (Load) instruction. In Mitsubishi FX-series IL, `LD` is strictly used to start a new logic rung or a new parallel branch. It can be applied to **Inputs (X)**, **Internal Relays (M)**, **Timers (T)**, **Counters (C)**, **Data Registers (D)** (for comparison…	[Part One] - Mitsubishi FX3U/FX3UC IL Instruction List Code ``` ; Example: Using LD with various input types (X, Y, M, S) and status checks LD X0 ; Load normally open contact of input X0 LD Y10 ; Load normally open contact of output Y10 (used as a feedback signal) LD M20 ; Load normally open contact of auxiliary relay M20 LD S5 ; Load normally open contact of state element S5 (used in state diagr…	[95, 88, 83]	[0.7141, 0.548, 0.6338]	0.5595	0.5841	0.0086	0.0022	0.0461	0.0857	44.81	19.92
qwen3.5:122b	82	How do LD and OUT work together to control an output?	Example code: ``` LD X1 OUT Y0 ``` Explanation: When X1 is ON, Y0 is driven ON; when X1 is OFF, Y0 is turned OFF.	### [Part One] - Mitsubishi FX3U/FX3UC IL Instruction List Code Below is a complete IL program demonstrating the fundamental interaction between `LD` (Load) and `OUT` (Output) to control a physical output (Y0) based on a physical input (X0). This example also includes a standard "Run/Stop" logic structure often found in industrial applications. ```assembly ; ======================================…	[Part One] - Mitsubishi FX3U/FX3UC IL Instruction List Code ``` LD X0 ; Load the status of input X0 (Start condition) OUT Y0 ; Drive output Y0 based on the result of the previous logic ``` [Part Two] - Program Logic Explanation 1. **LD X0**: The `LD` (Load) instruction reads the current ON/OFF status of the input relay `X0`. If `X0` is ON (1), the logic result becomes TRUE; if `X0` is OFF (0), th…	[80, 101, 99]	[0.6752, 0.6302, 0.5416]	0.6212	0.6198	0.0012	0.0046	0.0532	0.1437	44.91	10.93
qwen3.5:122b	83	What is the purpose of using LD in the first line of a program?	Example code: ``` LD X10 ``` Explanation: It sets X10’s status as the initial condition for that network’s logic.	### [Part One] - Mitsubishi FX3U/FX3UC IL Instruction List Code The following IL program demonstrates a standard ladder logic equivalent (Start/Stop motor control with a timer) to illustrate the usage of the `LD` (Load) instruction as the entry point for a logic rung. ```il ; Line 0000: Start the logic block by loading the status of the Start Push Button (X0) LD X0 ; Line 0001: AND the result wit…	### Part One - Mitsubishi FX3U/FX3UC IL Instruction List Code ```text ; Initialize the main logic block by loading the start condition LD X0 ; Perform an operation (e.g., set an output) based on the loaded condition OUT Y0 ``` ### Part Two - Program Logic Explanation 1. **Start of Logic Block**: The `LD` (Load) instruction is mandatory as the very first instruction of any logic rung or program bl…	[101, 80, 85]	[0.6787, 0.6677, 0.6709]	0.4736	0.6008	0.0009	0.0032	0.0297	0.0822	42.24	14.95
qwen3.5:122b	84	Can LD directly detect a specific scan state?	Example code: ``` LD X5 ``` Explanation: LD only reads the current scan’s TRUE/FALSE state. For edge detection, use LDP or LDF.	### Answer to Your Question **No, the standard `LD` (Load) instruction in Mitsubishi FX-series PLCs cannot directly detect a specific "scan state" (such as Scan 1, Scan 100, or a specific time within a scan cycle).** The `LD` instruction is a logic contact instruction used to read the current status of an input bit, internal relay, timer, or counter. It executes **every scan cycle** (typically ev…	### Part One - Mitsubishi FX3U/FX3UC IL Instruction List Code ```il LD X10 ; Load the state of input X10 (detects current ON/OFF status) ANI X11 ; AND NOT X11 (requires X11 to be OFF for the condition to hold) OUT Y10 ; Output result to Y10 (turns ON if X10 is ON and X11 is OFF) ``` ### Part Two - Program Logic Explanation 1. **Direct State Detection**: The `LD` (Load) instruction directly reads …	[90, 87, 88]	[0.6032, 0.4732, 0.4556]	0.4267	0.4055	0.0009	0.0024	0.0427	0.1362	44.78	15.84
qwen3.5:122b	85	What does the LDI instruction do?	Example code: ``` LDI X0 ``` Explanation: LDI loads the inverse of X0. When X0=OFF, the condition is TRUE; when X0=ON, it is FALSE.	### [Part One] - Mitsubishi FX3U/FX3UC IL Instruction List Code The following code demonstrates the usage of the `LDI` (Load Inverse) instruction. It creates a logic rung where an output activates only when input `X0` is **OFF**. ```il ; ------------------------------------------------------------------ ; Program Title: Demonstration of LDI (Load Inverse) Instruction ; Target PLC: Mitsubishi FX3U…	### [Part One] - Mitsubishi FX3U/FX3UC IL Instruction List Code ```il LDI X0 ; Load the inverted state of input X0 (starts logic rung with X0 being OFF) AND X1 ; AND check with input X1 (continues logic only if X1 is ON) OUT Y0 ; Output result to coil Y0 (Y0 turns ON if X0 is OFF AND X1 is ON) ``` ### [Part Two] - Program Logic Explanation 1. **Initialization (LDI X0):** The program begins by eva…	[90, 106, 83]	[0.799, 0.6701, 0.6709]	0.758	0.6819	0.0016	0.0027	0.0866	0.1313	35.65	17.13
qwen3.5:122b	86	What is the difference between LDI and LD?	Example code: ``` LD X0 LDI X1 ``` Explanation: LD loads the direct status; LDI loads the inverted status.	### [Part One] - Mitsubishi FX3U/FX3UC IL Instruction List Code Below is a demonstration program illustrating the functional difference between `LD` (Load) and `LDI` (Load Inverse). The program uses a physical input `X0` to control two internal states: one that is active when `X0` is ON, and another that is active when `X0` is OFF. ```il ; =========================================================…	### [Part One] - Mitsubishi FX3U/FX3UC IL Instruction List Code ```il ; Load X0 normally (check if X0 is ON) LD X0 ; Load X1 in inverted state (check if X1 is OFF) LDI X1 ; End of basic comparison demonstration ``` ### [Part Two] - Program Logic Explanation 1. **`LD X0`**: The instruction loads the status of input **X0**. If X0 is physically **ON** (logic 1), the logic result becomes **TRUE** (1)…	[106, 91, 88]	[0.8364, 0.8098, 0.7637]	0.6493	0.6005	0.0012	0.0045	0.0451	0.1505	44.76	13.85
qwen3.5:122b	87	How to use LDI to trigger only when an input is OFF?	Example code: ``` LDI X1 OUT Y0 ``` Explanation: Y0 turns ON only when X1=OFF, useful for safety door checks.	[Part One] - Mitsubishi FX3U/FX3UC IL Instruction List Code ```il ; ============================================================================ ; PROGRAM: LDI Usage Example - Triggering Logic on Input OFF Condition ; HARDWARE: Mitsubishi FX3U/FX3UC Series ; ASSUMPTION: X0 is the monitored input, Y0 is the output to be controlled. ; ================================================================…	[Part One] - Mitsubishi FX3U/FX3UC IL Instruction List Code ``` LDI X5 OUT M1 ``` [Part Two] - Program Logic Explanation 1. **Condition Check**: The `LDI` instruction loads the state of input `X5` with an inverted logic check. This means the logic evaluates to **TRUE** only when `X5` is physically **OFF** (0). 2. **Execution Flow**: If `X5` is OFF, the logic path becomes active, and the subsequen…	[92, 88, 80]	[0.5577, 0.4945, 0.4846]	0.6158	0.669	0.0013	0.0052	0.0532	0.1029	38.02	9.99
qwen3.5:122b	88	Can LDI be combined with AND, OR, etc.?	Example code: ``` LD X2 ANDI X3 OUT Y1 ``` Explanation: Yes. ANDI applies an inverted check on X3 only if the preceding condition is TRUE.	### [Part One] Mitsubishi FX3U/FX3UC IL Instruction List Code Below is a complete IL program demonstrating the usage of `LDI` (Load Inverse) combined with `AND` (AND Inverse), `ANI` (AND Inverse), `OR` (OR), and `ORI` (OR Inverse). This logic simulates a safety interlock where a machine starts only if the Start button is pressed, the Stop button is NOT pressed, and a Safety Gate sensor is open (i…	### [Part One] - Mitsubishi FX3U/FX3UC IL Instruction List Code ```text LD X0 ; Load the status of input X0 (Start condition) AND X1 ; AND with input X1 (Condition: X0 AND X1) LDI X2 ; Load inverted status of input X2 (Condition: NOT X2) OR X3 ; OR with input X3 (Condition: ... OR X3) ANI X4 ; AND with inverted status of X4 (Condition: ... AND NOT X4) OUT Y0 ; Output the result to Y0 ``` ### [Par…	[86, 99, 81]	[0.7637, 0.6336, 0.548]	0.5525	0.7261	0.002	0.0015	0.0293	0.0731	44.75	30.72
qwen3.5:122b	89	Can LDI invert special flag bits?	Example code: ``` LDI M8002 ``` Explanation: Yes, any boolean element can be inverted with LDI.	### Answer to Your Question **No, the `LDI` instruction cannot directly invert or modify the state of Special Flag bits (e.g., M8000, M8002, M8013).** In Mitsubishi FX-series PLCs: 1. **Read-Only Nature**: Special flags are generated internally by the PLC system (CPU) based on specific conditions (e.g., run status, first scan, clock pulses). They are **read-only** for the user program. You cannot…	### [Part One] - Mitsubishi FX3U/FX3UC IL Instruction List Code ```il LD M8000 ; Load Special Flag M8000 (Always ON) LDI M8001 ; Load Inverted Special Flag M8001 (Always OFF) AND X0 ; AND with Input X0 (Start Button) OUT Y10 ; Output to Y10 (Controlled by M8001+X0) LDI M8002 ; Load Inverted Special Flag M8002 (One-shot OFF on first scan) OUT Y11 ; Output Y11 turns ON immediately after the first s…	[88, 84, 87]	[0.505, 0.4198, 0.3987]	0.6099	0.6063	0.0009	0.0016	0.0215	0.0468	44.69	31.02
qwen3.5:122b	90	What does the LDP instruction detect?	Example code: ``` LDP X0 ``` Explanation: It detects the rising edge (OFF→ON) of X0 and generates a single-scan pulse.	### [Part One] - Mitsubishi FX3U/FX3UC IL Instruction List Code The following IL program demonstrates the usage of the `LDP` (Load Pulse) instruction. In this example, we monitor input `X0`. When `X0` transitions from OFF to ON (a rising edge), the instruction detects this single scan cycle and turns on an internal relay `M0` for exactly one scan, which then activates an output `Y0` as a pulse. `…	### [Part One] - Mitsubishi FX3U/FX3UC IL Instruction List Code ```il LDP X0 ; Detects the rising edge of input X0 (OFF -> ON transition) OUT Y0 ; Activates output Y0 for exactly one scan cycle when the edge is detected ``` ### [Part Two] - Program Logic Explanation 1. **Edge Detection**: The `LDP` (Load Pulse) instruction monitors the status of input `X0`. It specifically looks for a transition …	[95, 111, 130]	[0.8906, 0.6365, 0.6765]	0.6899	0.6688	0.0023	0.0077	0.0474	0.1622	44.71	12.6
qwen3.5:122b	91	How does LDP differ from LD?	Example code: ``` LD X1 LDP X1 ``` Explanation: LD continuously reads X1; LDP is TRUE only at the instant X1 transitions from OFF to ON.	### [Part One] - Mitsubishi FX3U/FX3UC IL Instruction List Code The following IL program demonstrates the functional difference between the standard `LD` (Load) instruction and the `LDP` (Load Pulse / Rising Edge) instruction. **Scenario:** * **X000**: A physical push button (Normally Open). * **M0**: Internal coil controlled by `LD` (remains ON while X000 is ON). * **M1**: Internal coil controll…	[Part One] - Mitsubishi FX3U/FX3UC IL Instruction List Code ```il LD X0 ; Load the current state of input X0 (Level-sensitive: ON while X0 is ON) LDP X1 ; Load the rising edge of input X1 (Edge-sensitive: ON for exactly 1 scan when X0 transitions OFF->ON) AND X2 ; AND the result of the previous instruction with X2 (Level-sensitive) ANDP X3 ; AND the result of the previous instruction with the ris…	[96, 101, 111]	[0.9345, 0.8138, 0.8311]	0.6225	0.6386	0.0054	0.006	0.0488	0.098	44.65	20.15
qwen3.5:122b	92	How to use LDP for one-shot button triggering?	Example code: ``` LDP X2 OUT M0 ``` Explanation: M0 is set ON only during the scan when X2 goes from OFF to ON.	### [Part One] - Mitsubishi FX3U/FX3UC IL Instruction List Code The following program demonstrates how to use the **LDP** (Load Pulse) instruction to create a one-shot trigger from a physical button (X0). The logic ensures that the output (Y0) turns on for exactly one scan cycle when the button is pressed, regardless of how long the button is held down. ```il ;------------------------------------…	[Part One] - Mitsubishi FX3U/FX3UC IL Instruction List Code ```il LDP X0 ; Load the rising edge of input X0 (detects transition from OFF to ON) OUT Y0 ; Output the one-shot pulse to Y0 (turns ON for exactly one scan cycle) LD Y0 ; Load the one-shot pulse Y0 OUT T0 K10 ; Start timer T0 with a preset of 10 (1.0 second) to extend the pulse duration ``` [Part Two] - Program Logic Explanation 1. **Edg…	[94, 152, 87]	[0.6872, 0.5815, 0.5577]	0.5256	0.5644	0.0014	0.007	0.0478	0.087	44.76	17.94
qwen3.5:122b	93	How to detect rising edges on two different inputs simultaneously?	Example code: ``` LDP X3 OUT M10 LDP X4 OUT M11 ``` Explanation: Use separate networks for each LDP to detect each input’s rising edge.	### [Part One] - Mitsubishi FX3U/FX3UC IL Instruction List Code The following program detects rising edges on two separate inputs (`X0` and `X1`) simultaneously using the `PLS` (Pulse) instruction. It utilizes internal relays (`M0` and `M1`) to store the one-scan pulse signals. ```il ; ================================================================= ; PROGRAM: Simultaneous Rising Edge Detection …	[Part One] - Mitsubishi FX3U/FX3UC IL Instruction List Code ```text LD X0 ORP X1 OUT Y0 ``` [Part Two] - Program Logic Explanation 1. **LD X0**: The logic begins by checking the state of input `X0`. If `X0` is currently ON, the logic result is TRUE. 2. **ORP X1**: This instruction performs a parallel rising-edge detection. * If the logic result from the previous step was TRUE (because `X0` is ON)…	[107, 133, 155]	[0.4003, 0.3704, 0.3001]	0.5233	0.5455	0.0005	0.0025	0.0262	0.0731	44.7	15.12
qwen3.5:122b	94	Can LDP be used with a timer for one-shot start?	Example code: ``` LDP X5 OUT T0 K100 ``` Explanation: Yes. T0 starts on the rising edge of X5, and X5 held ON won’t retrigger.	### [Part One] - Mitsubishi FX3U/FX3UC IL Instruction List Code **Program Context:** This program demonstrates using the `LDP` (Load Pulse Rising) instruction to trigger a timer `T0` only on the rising edge of an input `X0`. This effectively creates a "one-shot" start mechanism for the timer, preventing the timer from being re-triggered or reset continuously while the input remains ON. ```il ; --…	[Part One] - Mitsubishi FX3U/FX3UC IL Instruction List Code ```il ; Load the rising edge detection of the input X0 LDP X0 ; Output the result to Timer T0 with a preset of 100 (10.0 seconds) OUT T0 K100 ``` [Part Two] - Program Logic Explanation 1. **Edge Detection**: The `LDP X0` instruction monitors input `X0`. It evaluates to `ON` (logical 1) only during the specific PLC scan cycle where `X0` t…	[98, 134, 92]	[0.7562, 0.7324, 0.6872]	0.5906	0.6306	0.0078	0.0225	0.0426	0.1165	44.77	14.34
qwen3.5:122b	95	What does the LDF instruction detect?	Example code: ``` LDF X0 ``` Explanation: It detects the falling edge (ON→OFF) of X0 and is TRUE for that single scan.	### [Part One] Mitsubishi FX3U/FX3UC IL Instruction List Code The following IL program demonstrates the usage of the `LDF` (Load Fall) instruction. It detects the falling edge (transition from ON to OFF) of input `X0` and triggers a one-shot pulse to set a flag `Y0`. ```il ;-------------------------------------------------------------------------------- ; PROGRAM: Falling Edge Detection Demo ; TA…	[Part One] - Mitsubishi FX3U/FX3UC IL Instruction List Code ```il LDF X10 ; Detects the falling edge (ON→OFF) of input X10 OUT Y10 ; Energizes output Y10 for exactly one scan cycle when the edge is detected ``` [Part Two] - Program Logic Explanation 1. **Condition Check**: The `LDF X10` instruction monitors the state of input X10. 2. **Edge Detection**: It specifically looks for a transition wher…	[90, 116, 115]	[0.8906, 0.632, 0.7091]	0.6987	0.718	0.0093	0.0306	0.056	0.1739	44.35	10.69
qwen3.5:122b	96	How does LDF differ from LDP?	Example code: ``` LDP X0 LDF X0 ``` Explanation: LDP detects rising edges; LDF detects falling edges, each generating a single-scan pulse.	### [Part One] - Mitsubishi FX3U/FX3UC IL Instruction List Code The following IL program demonstrates the functional difference between `LDP` (Load Pulse Rising) and `LDF` (Load Pulse Falling). It uses a single input (`X0`) to trigger two different internal flags: one on the rising edge and one on the falling edge. ```il ; ==========================================================================…	### [Part One] - Mitsubishi FX3U/FX3UC IL Instruction List Code ```il ; Load the state of input X0 continuously LD X0 ; Detect the falling edge of input X1 (ON to OFF transition) LDF X1 ; Detect the rising edge of input X2 (OFF to ON transition) LDP X2 ; Set Output Y0 if X0 is ON OUT Y0 ; Set Output Y1 only at the instant X1 turns OFF OUT Y1 ; Set Output Y2 only at the instant X2 turns ON OUT Y2 …	[91, 116, 99]	[0.9345, 0.7654, 0.7813]	0.6465	0.6492	0.0011	0.001	0.0529	0.0923	42.6	23.05
qwen3.5:122b	97	How to act at the moment a button is released?	Example code: ``` LDF X1 OUT M20 ``` Explanation: M20 is set when X1 transitions from ON to OFF, detecting a button release.	### [Part One] - Mitsubishi FX3U/FX3UC IL Instruction List Code The following program demonstrates how to detect the **exact moment a button is released** (Negative Transition) using the `PLF` (Pulse Falling Edge) instruction. In this example: - **X0**: The physical input button. - **Y10**: An output indicator that turns on for exactly one scan cycle when X0 transitions from ON to OFF. - **M10**:…	[Part One] - Mitsubishi FX3U/FX3UC IL Instruction List Code ```il LD X5 ; Load input X5 (Button State) PLF M10 ; Detect falling edge (X5 ON → OFF) and pulse M10 for one scan LD M10 ; Load the one-shot pulse M10 OUT Y0 ; Activate output Y0 (Action) OUT T0 K10 ; Start timer T0 for 1 second (optional delay after release) ``` [Part Two] - Program Logic Explanation 1. **Input Monitoring**: The program…	[157, 221, 92]	[0.5467, 0.3119, 0.3609]	0.6514	0.6679	0.0049	0.0054	0.0447	0.1066	44.89	16.58
qwen3.5:122b	98	Can LDF be used with a timer?	Example code: ``` LDF X2 OUT T1 K30 ``` Explanation: Yes. T1 starts on the falling edge of X2 and won’t retrigger if X2 stays OFF.	### [Part One] - Mitsubishi FX3U/FX3UC IL Instruction List Code The following code demonstrates the usage of `LDF` (Load Fall) with a Timer contact. In this example, we monitor Timer `T0`. The logic activates output `Y0` only during the **single scan** when `T0` transitions from ON to OFF (the falling edge). ```il ;----------------------------------------------------------------------- ; Program:…	### [Part One] - Mitsubishi FX3U/FX3UC IL Instruction List Code ```il ; LDF X2 detects the falling edge of input X2 LDF X2 ; OUT T0 K100 starts timer T0 (100ms resolution) for 10 seconds (100 * 0.1s) OUT T0 K100 ``` ### [Part Two] - Program Logic Explanation 1. **Edge Detection**: The instruction `LDF X2` monitors input `X2`. It evaluates to `ON` (logic 1) only for exactly one scan cycle when `X2…	[94, 156, 203]	[0.7562, 0.4509, 0.5162]	0.6226	0.6568	0.0009	0.0158	0.0408	0.1176	44.93	15.92
qwen3.5:122b	99	Can the same input use both LDP and LDF?	Example code: ``` LDP X3 OUT M30 LDF X3 OUT M31 ``` Explanation: Yes—one detects OFF→ON, the other ON→OFF, each triggering once.	### Part One: Mitsubishi FX3U/FX3UC IL Instruction List Code The following IL program demonstrates the simultaneous usage of the **LDP** (Load Pulse Rising) and **LDF** (Load Pulse Falling) instructions on the same physical input address (`X0`). ```il ; ============================================================================ ; PROGRAM: Simultaneous Rising and Falling Edge Detection on X0 ; HA…	### [Part One] - Mitsubishi FX3U/FX3UC IL Instruction List Code ```il ; Load Rising Edge Pulse of Input X0 (Single Scan ON when X0 goes OFF->ON) LDP X0 ; Output to Y0 to indicate rising edge detection OUT Y0 ; Load Falling Edge Pulse of Input X0 (Single Scan ON when X0 goes ON->OFF) LDF X0 ; Output to Y1 to indicate falling edge detection OUT Y1 ``` ### [Part Two] - Program Logic Explanation 1. *…	[96, 88, 101]	[0.7813, 0.6336, 0.6163]	0.48	0.6202	0.0005	0.0011	0.0467	0.097	40.54	18.77
qwen3.5:122b	100	How does the AND instruction perform logical AND?	Example code: ``` LD X0 AND X1 OUT Y0 ``` Explanation: Loads X0=ON, then ANDs with X1. Y0 turns ON only if both are ON.	[Part One] - Mitsubishi FX3U/FX3UC IL Instruction List Code The following IL program demonstrates the execution of the `AND` instruction. In Mitsubishi PLCs, `AND` performs a logical AND operation between the **current result** of the logic stack (the "accumulated" state) and the specified contact (bit). ```il ; ============================================================================== ; PROG…	### [Part One] - Mitsubishi FX3U/FX3UC IL Instruction List Code ```il LD X0 ; Load the state of input X0 (start of logic block) AND X1 ; Perform logical AND with input X1 (both X0 and X1 must be ON) OUT Y0 ; Output the result to coil Y0 ``` ### [Part Two] - Program Logic Explanation 1. **LD X0**: The program begins by loading the current status of input **X0**. If X0 is ON, the logic result is "T…	[120, 170, 160]	[0.9019, 0.5297, 0.5095]	0.4452	0.565	0.0086	0.0056	0.0574	0.2199	44.92	13.43
qwen3.5:122b	101	What is the relationship between AND and LD?	Example code: ``` LD X0 AND X1 ``` Explanation: LD loads the first condition; AND adds another condition to be ANDed.	### [Part One] - Mitsubishi FX3U/FX3UC IL Instruction List Code The following IL program demonstrates the functional relationship between `LD` (Load) and `AND` (And) instructions. This logic implements a standard "Start-Stop" circuit with an interlock, illustrating how `LD` initiates a new logic rung (or block) while `AND` adds a serial condition to the existing logic path. ```il ; ==============…	### [Part One] - Mitsubishi FX3U/FX3UC IL Instruction List Code ```il LD X0 ; Load the initial condition (Start of a new logic rung) AND X1 ; Series connection: Check if X1 is ON while X0 is ON OUT Y0 ; Drive Output Y0 ON if both X0 and X1 are TRUE LD X2 ; Load a new initial condition (Start of a second logic rung) AND X3 ; Series connection: Check if X3 is ON while X2 is ON OUT Y1 ; Drive Output…	[91, 88, 82]	[0.8138, 0.6339, 0.6302]	0.562	0.6822	0.0014	0.0027	0.0478	0.1017	44.75	19.21
qwen3.5:122b	102	Can multiple AND conditions be chained?	Example code: ``` LD X0 AND X1 AND X2 OUT Y0 ``` Explanation: Yes—ALL conditions must be ON for the final result to be TRUE.	### [Part One] - Mitsubishi FX3U/FX3UC IL Instruction List Code Below is a complete IL program demonstrating how to chain multiple AND conditions. This example simulates a safety interlock circuit where a motor (Y0) only starts if four specific conditions are met: Start Button (X0), Emergency Stop (X1), Safety Gate Closed (X2), and Low Oil Pressure Sensor (X3). ```il ; ===========================…	### [Part One] - Mitsubishi FX3U/FX3UC IL Instruction List Code ```il LD X0 ; Load the state of input X0 (Start condition) AND X1 ; AND condition: X1 must be ON AND X2 ; AND condition: X2 must be ON AND X3 ; AND condition: X3 must be ON AND X4 ; AND condition: X4 must be ON OUT Y10 ; Output result to Y10 ``` ### [Part Two] - Program Logic Explanation 1. **Initialization**: The program begins with…	[113, 127, 122]	[0.6741, 0.5784, 0.3918]	0.4356	0.6156	0.0018	0.0163	0.0567	0.1111	42.49	19.66
qwen3.5:122b	103	Can AND be used with different element types (X, M, S)?	Example code: ``` LD M10 AND X5 AND S20 OUT Y10 ``` Explanation: Yes—any boolean element type can be ANDed.	### [Part One] - Mitsubishi FX3U/FX3UC IL Instruction List Code The following code demonstrates a practical application where the `AND` instruction is used to combine different element types: a physical input (`X`), a internal relay (`M`), and a step status flag (`S`). This logic creates a safety interlock where an output is only energized if a start button is pressed, a system mode is active, an…	[Part One] - Mitsubishi FX3U/FX3UC IL Instruction List Code ```il ; Load the status of input X0 LD X0 ; AND the status of internal relay M10 (different element type) AND M10 ; AND the status of status bit S20 (different element type) AND S20 ; Output the result of the logic series to output Y0 OUT Y0 ``` [Part Two] - Program Logic Explanation 1. **LD X0**: The program begins by loading the curren…	[208, 81, 164]	[0.3601, 0.3165, 0.2978]	0.4551	0.4854	0.001	0.0031	0.0406	0.0906	44.81	17.86
qwen3.5:122b	104	What if any AND condition is OFF?	Example code: ``` LD X0 AND X1 OUT Y0 ``` Explanation: If either X0 or X1 is OFF, the final result is FALSE and Y0 stays OFF.	### [Part One] Mitsubishi FX3U/FX3UC IL Instruction List Code The following code demonstrates a standard output control circuit where an output coil (`Y0`) is energized only if **all** conditions in a logical series (AND logic) are ON. If **any** AND condition is OFF, the series breaks, and the output turns OFF. ```il ; --- Program Start: Main Logic for Output Y0 --- ; Definition: Y0 is ON only i…	### [Part One] - Mitsubishi FX3U/FX3UC IL Instruction List Code ```il LD X0 ; Load the first condition (Base contact) AND X1 ; AND with the second condition AND X2 ; AND with the third condition OUT Y0 ; Output result to Y0 ``` ### [Part Two] - Program Logic Explanation **Step-by-Step Logic Flow:** 1. **LD X0**: The logic evaluation starts by checking the status of input **X0**. If X0 is **OFF**,…	[197, 229, 102]	[0.4853, 0.3778, 0.3877]	0.522	0.6813	0.0032	0.005	0.0658	0.1818	42.84	15.43
qwen3.5:122b	105	What does the ANI instruction do?	Example code: ``` LD X0 ANI X1 OUT Y0 ``` Explanation: ANI performs AND with the inverse of X1. The condition remains TRUE only if X1=OFF.	### [Part One] Mitsubishi FX3U/FX3UC IL Instruction List Code The following IL snippet demonstrates the usage of the `ANI` (And Inverse) instruction. In this example, we create a logic rung where an output is energized only if Input X0 is ON **AND** Input X1 is OFF. ```il ; Line 1: Start the logic rung by loading the status of Input X0 LD X0 ; Load X0 (Normally Open contact logic) ; Line 2: Perfo…	[Part One] - Mitsubishi FX3U/FX3UC IL Instruction List Code ``` LD X0 ; Load the status of input X0 (Normally Open contact) ANI X1 ; AND with the inverse of input X1 (Normally Closed contact) OUT Y0 ; Output the result to coil Y0 ``` [Part Two] - Program Logic Explanation 1. **Load Initial Condition**: The `LD X0` instruction starts the logic rung by checking the state of input **X0**. If X0 is O…	[125, 106, 145]	[0.764, 0.5759, 0.7113]	0.7126	0.6231	0.004	0.0326	0.0957	0.2126	31.85	14.05
qwen3.5:122b	106	What is the difference between ANI and LDI?	Example code: ``` LDI X1 ANI X1 ``` Explanation: LDI inverts at load; ANI inverts only during the AND check.	### [Part One] - Mitsubishi FX3U/FX3UC IL Instruction List Code Below is a sample IL program demonstrating the usage of `LDI` (Load Inverse) and `ANI` (And Inverse) to control a motor stop circuit. The logic simulates a Start/Stop station where the Stop button is normally closed (NC), and an additional safety interlock (Sensor) is also normally closed. ```il ; ====================================…	[Part One] - Mitsubishi FX3U/FX3UC IL Instruction List Code ```il ; Load X0 directly (ON condition) LD X0 ; Load X1 with inverted logic (ON condition for X1 becomes OFF logic) LDI X1 ; Logical AND between the result of (LD X0) and (LDI X1) ; This line effectively performs: (X0) AND (NOT X1) ANI X2 ; Output result to Y0 OUT Y0 ``` [Part Two] - Program Logic Explanation 1. **LD X0**: The program st…	[86, 105, 126]	[0.8364, 0.5759, 0.823]	0.491	0.6448	0.0011	0.0019	0.0354	0.0872	44.9	20.96
qwen3.5:122b	107	How to check X0=ON and X1=OFF together?	Example code: ``` LD X0 ANI X1 OUT Y0 ``` Explanation: Y0 turns ON only if X0=ON AND X1=OFF.	[Part One] - Mitsubishi FX3U/FX3UC IL Instruction List Code ```il ;--------------------------------------------------------- ; Program: Check X0=ON and X1=OFF Condition ; Target: Mitsubishi FX3U/FX3UC Series ;--------------------------------------------------------- ; Step 1: Load the status of input X0 (Check if X0 is ON) LD X0 ; Step 2: Perform AND with the inverse of X1 (Check if X1 is OFF) ; …	[Part One] - Mitsubishi FX3U/FX3UC IL Instruction List Code ``` LD X0 ANI X1 OUT Y0 ``` [Part Two] - Program Logic Explanation 1. **LD X0**: The logic operation starts by loading the status of input **X0**. The condition is true if X0 is **ON**. 2. **ANI X1**: The `ANI` (AND Inverse) instruction checks the status of input **X1**. It performs a logical AND operation with the inverse of X1. This me…	[112, 93, 197]	[0.6167, 0.4003, 0.3996]	0.6542	0.7424	0.0014	0.0654	0.0673	0.237	35.76	9.24
qwen3.5:122b	108	Can multiple ANI instructions be chained?	Example code: ``` LD X0 ANI X1 ANI X2 OUT Y5 ``` Explanation: Yes—X0 must be ON, X1 and X2 both OFF for Y5 to turn ON.	[Part One] - Mitsubishi FX3U/FX3UC IL Instruction List Code The following IL code demonstrates a logic rung where multiple `ANI` (AND NOT) instructions are chained in series. This simulates a safety interlock where the output coil `Y0` is energized only if the start button `X0` is pressed, while simultaneously ensuring that three different fault conditions (`X1`, `X2`, and `X3`) are **not** activ…	[Part One] - Mitsubishi FX3U/FX3UC IL Instruction List Code ```il LD X0 ; Load input X0 (Base condition) ANI X1 ; AND with inverse of X1 (X1 must be OFF) ANI X2 ; AND with inverse of X2 (X2 must be OFF) ANI X3 ; AND with inverse of X3 (X3 must be OFF) OUT Y10 ; Output result to Y10 ``` [Part Two] - Program Logic Explanation 1. **Initialize Base Condition**: The program starts with `LD X0`, which …	[113, 105, 147]	[0.6426, 0.6142, 0.4574]	0.5528	0.6478	0.0014	0.0036	0.0556	0.1343	45.0	17.96
qwen3.5:122b	109	How to mix ANI and normal AND?	Example code: ``` LD X0 AND X1 ANI X2 OUT Y0 ``` Explanation: Checks X0=ON AND X1=ON, then X2=OFF before Y0 turns ON.	### [Part One] - Mitsubishi FX3U/FX3UC IL Instruction List Code This program demonstrates the mixing of **AND** (normally open contact) and **ANI** (normally closed contact) instructions within a single ladder logic rung. The logic implements a safety interlock where a motor starts only if the Start button is pressed, the Stop button is NOT pressed, and a specific Sensor is active. ```text ; Line…	### [Part One] - Mitsubishi FX3U/FX3UC IL Instruction List Code ```il LD X0 ; Load the state of input X0 (Start condition) ANI X1 ; AND with the inverse of X1 (X1 must be OFF) AND X2 ; AND with the state of X2 (X2 must be ON) OUT Y10 ; Output the result to Y10 ``` ### [Part Two] - Program Logic Explanation The logic flow operates as follows: 1. **Initialization (`LD X0`)**: The logic block starts…	[128, 106, 108]	[0.7556, 0.4339, 0.4218]	0.5582	0.7371	0.0011	0.0028	0.0496	0.1532	44.88	16.63
qwen3.5:122b	110	What is the ANDP instruction used for?	Example code: ``` LD X0 ANDP X1 OUT Y0 ``` Explanation: When X0=ON, ANDP detects the rising edge of X1 (OFF→ON) once.	### [Part One] - Mitsubishi FX3U/FX3UC IL Instruction List Code The following IL program demonstrates the usage of the **ANDP** (AND Pulse) instruction. This instruction performs a logical AND operation only when the preceding contact transitions from **OFF to ON** (rising edge). It is commonly used to trigger a single action (like starting a timer or setting a flag) only once per press of a butt…	### [Part One] - Mitsubishi FX3U/FX3UC IL Instruction List Code ```il LD X0 ; Load the state of input X0 (Start condition) ANDP X1 ; AND with the rising edge detection of input X1 (0→1 transition) OUT Y0 ; Output result to coil Y0 (Activates only on the specific edge) ``` ### [Part Two] - Program Logic Explanation 1. **Base Condition Check**: The program first evaluates the status of input **X0**…	[130, 114, 118]	[0.7658, 0.6119, 0.6189]	0.5244	0.6225	0.0068	0.0068	0.057	0.1306	44.9	16.68
qwen3.5:122b	111	How does ANDP differ from LDP?	Example code: ``` LD X2 LDP X3 ANDP X4 ``` Explanation: LDP detects X3’s rising edge independently; ANDP requires the prior condition TRUE then detects X4’s rising edge.	### [Part One] - Mitsubishi FX3U/FX3UC IL Instruction List Code The following IL program demonstrates the operational difference between `LDP` (Load Pulse) and `ANDP` (And Pulse). Both instructions trigger an action on the **rising edge** (transition from OFF to ON) of a signal, but they differ in their position within the logic stack. ```il ; --- PROGRAM START --- ; 1. Initialize System (Optiona…	### [Part One] - Mitsubishi FX3U/FX3UC IL Instruction List Code ```il ; --------------------------------------------------------- ; Program: Demonstration of ANDP vs LDP Logic ; Purpose: Show the difference in execution conditions ; --------------------------------------------------------- ; --- LDP Usage: Independent Rising Edge Detection --- LD X0 ; Load X0 state (Start of a new logic block) LD…	[131, 110, 116]	[0.9269, 0.6367, 0.6745]	0.5608	0.7323	0.0014	0.0014	0.0497	0.0686	44.91	39.56
qwen3.5:122b	112	Does ANDP keep detecting X1=ON?	Example code: ``` LD M10 ANDP X1 OUT Y0 ``` Explanation: It triggers only once at the moment X1 goes from OFF to ON.	### [Part One] - Mitsubishi FX3U/FX3UC IL Instruction List Code Below is a complete IL program demonstrating the behavior of the `ANDP` (AND Pulse) instruction. This program monitors input `X1` and outputs to `Y0` only on the rising edge of `X1`. ```il ; ------------------------------------------------------------------ ; Program: ANDP Rising Edge Detection Demo ; Target: Mitsubishi FX3U/FX3UC Se…	[Part One] - Mitsubishi FX3U/FX3UC IL Instruction List Code ``` LD X0 ; Load the state of input X0 (Start condition) ANDP X1 ; Check for the RISING EDGE of X1 (OFF to ON transition) OUT Y0 ; Output result to Y0 ``` [Part Two] - Program Logic Explanation No, the `ANDP` instruction does **not** keep detecting `X1=ON` continuously. Here is the step-by-step logic flow: 1. **Scan Cycle 1 (X1 is OFF):*…	[107, 110, 132]	[0.6167, 0.5033, 0.4998]	0.5457	0.6121	0.0029	0.0267	0.0592	0.1429	45.01	17.39
qwen3.5:122b	113	Can multiple ANDP be chained?	Example code: ``` LD X0 ANDP X1 ANDP X2 OUT Y5 ``` Explanation: X0=ON, then rising edges of X1 and X2 each trigger once—possible but complex.	### Answer to "Can multiple ANDP be chained?" **Yes, multiple `ANDP` (AND Pulse) instructions can be chained in a single logical rung.** In Mitsubishi FX-series IL programming, `ANDP` functions as a series contact that checks for a **rising edge** (0 to 1 transition) of the specified bit. When chained (e.g., `LD X0` -> `ANDP X1` -> `ANDP X2`), the logic evaluates as follows: 1. The base condition…	[Part One] - Mitsubishi FX3U/FX3UC IL Instruction List Code ``` LD X0 ; Load the base condition (Main Switch) ANDP X1 ; Detect rising edge of X1 ANDed with X0 ANDP X2 ; Detect rising edge of X2 ANDed with the result of the previous logic OUT Y0 ; Output to Y0 if the combined condition is true ``` [Part Two] - Program Logic Explanation 1. **Base Condition**: The logic starts with `LD X0`. The subs…	[139, 111, 114]	[0.7455, 0.5183, 0.5173]	0.6586	0.6112	0.0033	0.0071	0.0472	0.1385	44.93	17.37
qwen3.5:122b	114	How to use ANDP with a counter?	Example code: ``` LD M20 ANDP X3 OUT C0 K10 ``` Explanation: When M20=ON, each rising edge of X3 increments counter C0 by 1.	### [Part One] - Mitsubishi FX3U/FX3UC IL Instruction List Code **Scenario:** The program detects a **rising edge** (positive transition) of a counter's current value reaching a specific set value. In this example, `C0` is the counter, and we want to trigger an action (turn on `Y0`) only when `C0` transitions from "not reached" to "reached" (i.e., the counter value increments to the set value). *…	### [Part One] - Mitsubishi FX3U/FX3UC IL Instruction List Code **Scenario:** Trigger a one-shot output (Y0) only when Counter C0 reaches its preset value, ensuring the action happens exactly once per cycle even if the counter condition remains true. **Input:** * `X0`: Reset Switch (to reset the counter) * `C0`: Counter (Preset K10) * `Y0`: Action Output (e.g., Buzzer or Lamp) **Instruction List …	[110, 248, 68]	[0.6119, 0.4667, 0.493]	0.5532	0.6085	0.0022	0.003	0.0412	0.0606	44.8	32.07
qwen3.5:122b	115	What does the ANDF instruction detect?	Example code: ``` LD X0 ANDF X1 OUT Y0 ``` Explanation: When X0=ON, ANDF detects X1’s falling edge (ON→OFF) once.	### [Part One] - Mitsubishi FX3U/FX3UC IL Instruction List Code The following IL code demonstrates the usage of the `ANDF` instruction. It creates a logic condition that triggers an output (`Y0`) only when the input `X0` transitions from **ON to OFF** (falling edge) while `X1` is currently **ON**. ```il ; Line 1: Load the state of input X1 (Must be ON for the logic to proceed) LD X1 ; Line 2: AND…	[Part One] - Mitsubishi FX3U/FX3UC IL Instruction List Code ```ld LD X0 ; Load the state of input X0 (Start condition) ANDF X1 ; AND with the falling edge of input X1 (Detects ON→OFF transition) OUT Y0 ; Output the result to Y0 ``` [Part Two] - Program Logic Explanation 1. **Load Base Condition**: The instruction `LD X0` loads the current state of input X0. The logic evaluation starts as TRUE onl…	[130, 95, 155]	[0.7836, 0.7091, 0.6717]	0.7489	0.7021	0.0016	0.0041	0.0613	0.1488	35.22	14.31
qwen3.5:122b	116	How does ANDF differ from LDF?	Example code: ``` LD X2 LDF X3 ANDF X4 ``` Explanation: LDF independently detects X3’s falling edge; ANDF requires the prior condition TRUE then detects X4’s falling edge.	### [Part One] - Mitsubishi FX3U/FX3UC IL Instruction List Code The following IL program demonstrates the functional difference between `LDF` (Load Falling Edge) and `ANDF` (AND Falling Edge). Both instructions detect a transition from ON (1) to OFF (0), but they differ in how they are applied within the logic rung. * **LDF**: Initializes a new logic block (stack) with the falling edge state. * *…	### [Part One] - Mitsubishi FX3U/FX3UC IL Instruction List Code ```il ; Load X0 (Standard contact) LD X0 ; Add X1 falling edge detection to the existing logic (AND condition) ANDF X1 ; Output result to Y0 OUT Y0 ``` ### [Part Two] - Program Logic Explanation 1. **LD X0**: The instruction loads the status of input **X0**. This establishes the initial logic condition. If X0 is ON (1), the logic res…	[136, 111, 101]	[0.9255, 0.6745, 0.663]	0.7126	0.6862	0.0009	0.0028	0.0477	0.1273	44.94	15.19
qwen3.5:122b	117	Can ANDF chain multiple inputs?	Example code: ``` LD X0 ANDF X1 ANDF X2 OUT Y5 ``` Explanation: X0=ON, then both X1 and X2 must each go ON→OFF to trigger Y5.	### [Part One] - Mitsubishi FX3U/FX3UC IL Instruction List Code The following code demonstrates the correct usage of `ANDF` (AND Falling Edge). It illustrates that `ANDF` operates on the **immediate preceding logic result** (the stack accumulator), not on a specific input bit in isolation. To "chain" multiple inputs, you must evaluate the falling edge of each input sequentially using `LD`/`AND`/`…	### Part One - Mitsubishi FX3U/FX3UC IL Instruction List Code ```il LD X0 ; Load main control condition (Base contact) ANDF X1 ; AND with falling edge of X1 (X1 must transition ON->OFF) ANDF X2 ; AND with falling edge of X2 (X2 must transition ON->OFF) OUT Y10 ; Output result to Y10 ``` ### Part Two - Program Logic Explanation **Yes**, `ANDF` can be chained multiple times in a single logic block,…	[139, 159, 119]	[0.7633, 0.441, 0.4799]	0.574	0.6508	0.001	0.0033	0.041	0.1319	44.8	18.63
qwen3.5:122b	118	What is the difference between ANDF and ANDP?	Example code: ``` LD X0 ANDP X1 ANDF X2 ``` Explanation: ANDP detects rising edges; ANDF detects falling edges, both requiring the prior condition TRUE.	### [Part One] - Mitsubishi FX3U/FX3UC IL Instruction List Code Below is a comparative IL program demonstrating the behavior of `ANDP` (AND Positive Edge / Rising Edge) and `ANDF` (AND Negative Edge / Falling Edge). **Scenario:** * **X0**: A momentary push button (Input). * **M10**: Internal flag set by `ANDP` (Rising Edge of X0). * **M11**: Internal flag set by `ANDF` (Falling Edge of X0). * **Y…	[Part One] - Mitsubishi FX3U/FX3UC IL Instruction List Code ```il ; Initialize the logic by loading the base condition LD X0 ; Load X0 (Base condition must be ON) ; Branch 1: Detect Rising Edge (OFF -> ON) ANDP X1 ; If X0 is ON, detect the RISING edge of X1 (one scan pulse) OUT Y0 ; Output to Y0 (Active only for one scan when X1 rises) ; Branch 2: Detect Falling Edge (ON -> OFF) LD X0 ; Reload X0…	[116, 110, 148]	[0.6574, 0.6189, 0.4777]	0.6645	0.7244	0.0009	0.0026	0.0572	0.1333	44.85	22.07
qwen3.5:122b	119	Can ANDF be combined with pulse M8013?	Example code: ``` LD M8013 ANDF X10 OUT M60 ``` Explanation: Yes—but only when M8013=ON and X10 transitions ON→OFF in that scan will M60 trigger.	### [Part One] - Mitsubishi FX3U/FX3UC IL Instruction List Code **Context:** The following code demonstrates how to combine the `ANDF` (AND Falling Edge) instruction with the system special relay `M8013` (1-second clock pulse). This logic ensures that an action is triggered exactly once on the falling edge of the 1-second pulse. ```il ;------------------------------------------------------------ …	[Part One] - Mitsubishi FX3U/FX3UC IL Instruction List Code ```il LD M8013 ; Load the 1-second pulse clock (M8013) ANDF X0 ; Apply Falling Edge detection on Input X0 OUT Y0 ; Output the result to Y0 ``` [Part Two] - Program Logic Explanation 1. **Clock Source**: The program begins by loading `M8013`, which is a special auxiliary relay that automatically toggles its state every 1 second (50% duty …	[253, 117, 245]	[0.606, 0.4799, 0.526]	0.4582	0.5699	0.0011	0.003	0.0509	0.1321	44.81	15.5
qwen3.5:122b	120	How does the OR instruction perform logical OR?	Example code: ``` LD X0 OR X1 OUT Y0 ``` Explanation: Y0 turns ON if either X0 or X1 is ON.	### [Part One] - Mitsubishi FX3U/FX3UC IL Instruction List Code The following IL program demonstrates the usage of the `OR` instruction to perform a logical OR operation on input contacts. In Mitsubishi IL, `OR` adds a parallel branch to the current logic stack (effectively an "OR" condition in ladder logic). ```assembly ; ------------------------------------------------------------------ ; Progr…	### [Part One] - Mitsubishi FX3U/FX3UC IL Instruction List Code ```il LD X0 ; Load the status of input X0 (Start the logic block) OR X1 ; Perform logical OR with input X1 (X0 OR X1) OUT Y0 ; Output the result to output Y0 ``` ### [Part Two] - Program Logic Explanation 1. **LD X0**: The processor first loads the current status of input **X0**. This establishes the initial logic state (ON or OFF) f…	[100, 123, 130]	[0.9019, 0.6541, 0.6223]	0.6469	0.6681	0.0029	0.0054	0.0525	0.178	42.14	14.56
qwen3.5:122b	121	Can OR be used repeatedly?	Example code: ``` LD X0 OR X1 OR X2 OUT Y0 ``` Explanation: Yes—Y0 turns ON if any of X0, X1, or X2 is ON.	[Part One] - Mitsubishi FX3U/FX3UC IL Instruction List Code ```text ; ============================================================================ ; PROGRAM: Demonstration of Repeated OR Operations in Mitsubishi FX Series IL ; TARGET: FX3U / FX3UC ; AUTHOR: PLC Engineering Assistant ; DATE: 2023-10-27 ; ============================================================================ ; ---------------…	### [Part One] - Mitsubishi FX3U/FX3UC IL Instruction List Code ```il LD X0 ; Load input X0 (Start condition) OR X1 ; OR input X1 (Parallel condition 1) OR X2 ; OR input X2 (Parallel condition 2) OR X3 ; OR input X3 (Parallel condition 3) OUT Y0 ; Output result to Y0 ``` ### [Part Two] - Program Logic Explanation 1. **Initialization**: The logic block begins with an `LD` (Load) instruction for in…	[172, 143, 127]	[0.5074, 0.4005, 0.4365]	0.3376	0.6335	0.0039	0.0042	0.0662	0.1377	45.03	16.91
qwen3.5:122b	122	How to mix OR and AND?	Example code: ``` LD X0 AND X1 OR X2 OUT Y0 ``` Explanation: (X0 AND X1) OR X2; Y0 turns ON if X0&X1 are both ON or X2=ON.	### [Part One] - Mitsubishi FX3U/FX3UC IL Instruction List Code The following IL program demonstrates the fundamental logic of mixing **OR** (parallel) and **AND** (series) operations. **Scenario:** We want to control an output `Y0` (Motor Start) based on the following logic: 1. **Condition A:** Either Start Button `X0` **OR** Remote Start `X1` is pressed. 2. **AND** Condition B: The Stop Button …	[Part One] - Mitsubishi FX3U/FX3UC IL Instruction List Code ```il LD X0 ; Load the state of input X0 (Start of the first branch) OR X1 ; OR with input X1 (Parallel branch: X0 OR X1) AND X2 ; AND the result with input X2 (Series condition: (X0 OR X1) AND X2) LD X3 ; Load the state of input X3 (Start of the second branch) AND X4 ; AND with input X4 (Series condition: X3 AND X4) ORB ; OR the previou…	[128, 100, 179]	[0.6483, 0.5233, 0.5689]	0.6096	0.6526	0.0012	0.0029	0.0603	0.12	44.87	22.22
qwen3.5:122b	123	What is the execution order of OR?	Example code: ``` LD X0 OR X1 AND X2 ``` Explanation: First (X0 OR X1), then AND X2—executed line by line.	### [Part One] Mitsubishi FX3U/FX3UC IL Instruction List Code The following code demonstrates the **Execution Order of the `OR` instruction** in Mitsubishi IL. In IL, `OR` performs a **logical OR operation with the current accumulation value (R)** and the specified operand. The execution order is strictly **Top-to-Bottom, Left-to-Right** (Sequential), and `OR` has **lower precedence** than `AND` …	[Part One] - Mitsubishi FX3U/FX3UC IL Instruction List Code ```il LD X0 ; Load the state of input X0 (Start condition) OR X1 ; Perform logical OR with input X1 (Parallel condition) OR X2 ; Perform logical OR with input X2 (Another parallel condition) ANI X3 ; Perform logical AND NOT with input X3 (Series condition: X3 must be OFF) OUT Y0 ; Output the result to coil Y0 ``` [Part Two] - Program Log…	[120, 127, 179]	[0.6541, 0.4024, 0.4126]	0.5908	0.4698	0.0012	0.0022	0.0478	0.08	44.89	23.32
qwen3.5:122b	124	How does OR differ from OUT?	Example code: ``` LD X3 OR X4 OUT Y1 ``` Explanation: OR is a logical instruction; OUT is the final output instruction that drives the element.	### [Part One] - Mitsubishi FX3U/FX3UC IL Instruction List Code The following IL program demonstrates the functional difference between the `OR` instruction (Logical OR operation for creating parallel logic paths) and the `OUT` instruction (Outputting the result to a coil/variable). ```il ; ------------------------------------------------------------------ ; PROGRAM: OR vs OUT Logic Demonstration…	### [Part One] - Mitsubishi FX3U/FX3UC IL Instruction List Code ```il LD X0 ; Load the status of input X0 (Start condition) OR X1 ; Perform logical OR with input X1 (Parallel condition) OUT Y0 ; Output the result to coil Y0 ``` ### [Part Two] - Program Logic Explanation 1. **LD X0**: The program begins by loading the status of input **X0**. This establishes the starting point of the logic rung. 2…	[161, 120, 148]	[0.6319, 0.5156, 0.3962]	0.5736	0.5977	0.0017	0.0042	0.0586	0.1453	44.85	14.66
qwen3.5:122b	125	What does the ORI instruction do?	Example code: ``` LD X0 ORI X1 OUT Y0 ``` Explanation: ORI ORs the inverse of X1 (X1=OFF) with the preceding condition.	### [Part One] - Mitsubishi FX3U/FX3UC IL Instruction List Code The following IL program demonstrates the specific usage of the `ORI` (OR Inverse) instruction. It creates a logic circuit where an output coil `Y0` turns ON if either input `X0` is ON **OR** if input `X1` is OFF. ```il ; ============================================================================ ; PROGRAM: Demonstration of ORI (OR …	[Part One] - Mitsubishi FX3U/FX3UC IL Instruction List Code ```il LD M0 ; Load the status of internal relay M0 (Normal contact) ORI X6 ; Perform OR with the inverse of input X6 (Detects X6=OFF) OUT Y1 ; Output the result to output coil Y1 ``` [Part Two] - Program Logic Explanation 1. **Start Condition**: The logic begins by checking the state of the internal relay `M0` using the `LD` (Load) instr…	[130, 105, 129]	[0.7951, 0.764, 0.7425]	0.6123	0.6196	0.0027	0.0065	0.059	0.093	44.66	14.81
qwen3.5:122b	126	What is the difference between ORI and LDI?	Example code: ``` LDI X2 ORI X3 ``` Explanation: LDI inverts at load; ORI inverts only for the OR comparison.	### [Part One] - Mitsubishi FX3U/FX3UC IL Instruction List Code The following IL program demonstrates the functional difference between **LDI** (Load Inverse) and **ORI** (Or Inverse). * **LDI** is used at the start of a logic rung (or after a branch) to load a normally closed (NC) contact. * **ORI** is used in parallel to an existing logic path to add a normally closed (NC) contact. ```il ;-----…	### [Part One] - Mitsubishi FX3U/FX3UC IL Instruction List Code ```il ; Example: LDI vs ORI Usage LDI X10 ; Load Invert: Start new rung, condition is X10=OFF AND M0 ; AND with M0=ON OUT Y0 ; Output Y0 if (X10 is OFF) AND (M0 is ON) LD X11 ; Load: Start new rung, condition is X11=ON ORI X12 ; OR Invert: Parallel branch condition is X12=OFF OUT Y1 ; Output Y1 if (X11 is ON) OR (X12 is OFF) ``` ### …	[106, 129, 131]	[0.823, 0.659, 0.6766]	0.6777	0.6774	0.0005	0.0009	0.0387	0.0774	44.78	25.75
qwen3.5:122b	127	Can ORI handle multiple conditions?	Example code: ``` LD X0 ORI X1 ORI X2 OUT Y10 ``` Explanation: Y10 turns ON if X0=ON or X1=OFF or X2=OFF.	[Part One] - Mitsubishi FX3U/FX3UC IL Instruction List Code ```assembly ; PROGRAM: Multiple Condition OR Logic using ORI ; DESCRIPTION: Demonstrates how to use ORI (OR Inverse) to handle multiple ; normally closed (NC) conditions in parallel with other logic. ; NOTE: ORI itself is a single-instruction operation (OR NOT). To handle ; "multiple conditions," we stack multiple ORI instructions or use…	[Part One] - Mitsubishi FX3U/FX3UC IL Instruction List Code ```il LD X10 ; Load start condition (Main Enable) ORI X11 ; Condition 1: X11 must be OFF (Logic NOT) OR X12 ; Condition 2: X12 must be ON (Logic OR) ORI X13 ; Condition 3: X13 must be OFF (Logic NOT) OR M10 ; Condition 4: Internal relay M10 must be ON OUT Y20 ; Output Y20 is ON if the total logic block evaluates to TRUE ``` [Part Two] - …	[139, 129, 128]	[0.6452, 0.6407, 0.5994]	0.5854	0.6552	0.0009	0.0033	0.0551	0.0714	44.88	27.77
qwen3.5:122b	128	How to mix ORI with normal OR?	Example code: ``` LD X3 ORI X4 OR X5 OUT Y20 ``` Explanation: Equivalent to (X3 OR (NOT X4)) OR X5.	### [Part One] Mitsubishi FX3U/FX3UC IL Instruction List Code The following code demonstrates a logic rung where **ORI** (OR Not) is mixed with a standard **OR** instruction. This example creates a circuit where the output coil `Y0` activates if: 1. `X0` is ON **OR** 2. `X1` is OFF (inverted) **OR** 3. `X2` is ON. ```plc ; START OF PROGRAM ; Logic Goal: Y0 = X0 OR (NOT X1) OR X2 LD X0 ; Load X0: …	[Part One] - Mitsubishi FX3U/FX3UC IL Instruction List Code ``` LD X0 ; Load X0 (Start condition) OR X1 ; OR with X1 (Parallel Start condition) ORI X2 ; OR with NOT X2 (Parallel condition: X2 must be OFF) AND X3 ; AND with X3 (Series condition: X3 must be ON) OUT Y0 ; Output result to Y0 ``` [Part Two] - Program Logic Explanation 1. **Start Logic**: The logic begins by loading input `X0`. 2. **Pa…	[109, 129, 179]	[0.7556, 0.6114, 0.4749]	0.5255	0.5774	0.0013	0.0027	0.0402	0.0917	44.81	16.8
qwen3.5:122b	129	When is ORI typically used?	Example code: ``` LD M0 ORI X6 OUT Y1 ``` Explanation: Used for safety conditions—Y1 ON if M0=ON or X6=OFF.	### Answer to "When is ORI typically used?" The **ORI** (OR Inverse) instruction in Mitsubishi FX-series PLCs is typically used when you need to perform a logical **OR** operation with a **normally closed (NC)** contact condition within a logic branch. Specifically, it is used in the following scenarios: 1. **Parallel Logic with Negative Logic**: When two or more conditions are in parallel, and o…	### [Part One] - Mitsubishi FX3U/FX3UC IL Instruction List Code ```il ; Scenario: Motor Start Circuit with "Emergency Stop" (NC contact) and "Overload" (NC contact) logic ; Logic: Start Motor (Y0) if Start Button (X0) is pressed AND (Emergency Stop X1 is NOT pressed OR Overload X2 is NOT pressed) ; Note: In real wiring, NC contacts are usually represented as "Closed when safe". ; Here we assume X…	[125, 128, 126]	[0.7425, 0.6114, 0.659]	0.6199	0.5266	0.0005	0.001	0.0337	0.0433	44.72	45.04
qwen3.5:122b	130	What does the ORP instruction detect?	Example code: ``` LD X0 ORP X1 OUT Y0 ``` Explanation: When X0=ON, ORP detects the rising edge of X1 (OFF→ON) in that scan.	### [Part One] Mitsubishi FX3U/FX3UC IL Instruction List Code The following IL program demonstrates the usage of the **ORP** (OR Pulse) instruction. It detects a **rising edge** (transition from OFF to ON) of input `X0` and sets output `Y0` for exactly one scan cycle. ```il ; Program Title: Rising Edge Detection using ORP Instruction ; Target Hardware: Mitsubishi FX3U / FX3UC ; Logic: Detect X0 r…	[Part One] - Mitsubishi FX3U/FX3UC IL Instruction List Code ``` LDP X0 ; Load the rising edge pulse of input X0 (OFF→ON) ORP X1 ; OR the rising edge pulse of input X1 (OFF→ON) with the current logic state OUT Y0 ; Output the result to Y0 ``` [Part Two] - Program Logic Explanation 1. **Initialize Logic**: The `LDP X0` instruction checks input X0. If X0 transitions from OFF to ON during the current…	[125, 90, 132]	[0.7951, 0.6765, 0.5674]	0.73	0.6928	0.0027	0.009	0.0638	0.1689	44.74	14.04
qwen3.5:122b	131	How does ORP differ from LDP?	Example code: ``` LD X2 LDP X3 ORP X4 ``` Explanation: LDP detects X3’s rising edge independently; ORP requires the prior condition TRUE then detects X4’s rising edge.	### [Part One] - Mitsubishi FX3U/FX3UC IL Instruction List Code Below is a comparative IL program demonstrating the behavior of `LDP` (Load Pulse) versus `ORP` (OR Pulse). **Scenario:** - **X0**: Start Button (Momentary Push Button) - **X1**: Stop Button (Momentary Push Button) - **M0**: Latching Relay controlled by `LDP` (Starts on X0 rising edge, stops on X1 rising edge). - **M1**: Latching Rel…	### [Part One] - Mitsubishi FX3U/FX3UC IL Instruction List Code ```il ; Load X0 state directly to start the logic branch LD X0 ; LDP X1: Independently detects the rising edge of X1 (OFF->ON) ; regardless of the previous logic state. LDP X1 ; ORP X2: Requires the current logic result (from LDP X1) to be TRUE, ; then detects the rising edge of X2 (OFF->ON) to maintain the result. ORP X2 ; Output th…	[111, 130, 136]	[0.9269, 0.6281, 0.7167]	0.5397	0.6921	0.0012	0.0027	0.0527	0.1014	44.76	20.55
qwen3.5:122b	132	Does ORP stay ON continuously?	Example code: ``` LD M10 ORP X1 OUT Y5 ``` Explanation: No—it’s TRUE only on the scan when X1 goes from OFF to ON.	### [Part One] - Mitsubishi FX3U/FX3UC IL Instruction List Code The following IL program demonstrates the standard implementation of a rising-edge detection (ORP) logic. It addresses the core question: **No, `ORP` does not stay ON continuously.** It generates a single-scan pulse. ```il ; Program Title: Rising Edge Detection (ORP) Demonstration ; Target PLC: Mitsubishi FX3U/FX3UC ; Input: X0 (Swit…	[Part One] - Mitsubishi FX3U/FX3UC IL Instruction List Code ``` LD X0 ; Load input X0 (Base condition) ORP X1 ; OR with rising edge of X1 (One-shot pulse only) OUT M0 ; Output result to internal relay M0 ``` [Part Two] - Program Logic Explanation 1. **Base Condition Check**: The program first checks if input `X0` is ON. If `X0` is ON, the logic result is TRUE immediately. 2. **Edge Detection**: I…	[134, 158, 131]	[0.604, 0.5602, 0.5352]	0.5828	0.5346	0.001	0.008	0.0452	0.1308	44.7	15.34
qwen3.5:122b	133	Can ORP be used on two different inputs simultaneously?	Example code: ``` LD X0 ORP X1 ORP X2 OUT Y6 ``` Explanation: Yes—while X0=ON, rising edges of X1 or X2 each trigger once.	### Part One: Mitsubishi FX3U/FX3UC IL Instruction List Code The following code demonstrates a scenario where `ORP` (OR Pulse Rising Edge) is used on two different physical inputs (`X0` and `X1`) to trigger the same output (`Y0`). **Note on Syntax:** In Mitsubishi IL, `ORP` is a contact instruction that checks for a rising edge. It cannot logically "OR" two distinct rising edges from different in…	[Part One] - Mitsubishi FX3U/FX3UC IL Instruction List Code ```text ; Example: Using ORP to detect a rising edge on X1 while X0 is already ON ; Logic: (X0) OR (Rising Edge of X1) -> Output Y0 LD X0 ; Load base condition X0 (Must be ON) ORP X1 ; OR with a rising edge of X1 (Triggers once on X0=ON, X1: OFF->ON) OUT Y0 ; Output result to Y0 ``` *Note: In standard IL logic, `ORP` acts as a "One-Shot …	[113, 134, 128]	[0.6769, 0.549, 0.4958]	0.7116	0.6889	0.0054	0.0027	0.0498	0.0444	44.78	45.22
qwen3.5:122b	134	Can ORP start a one-shot timer?	Example code: ``` LD M20 ORP X3 OUT T0 K50 ``` Explanation: When M20=ON, a rising edge on X3 starts T0 for one pulse.	### [Part One] - Mitsubishi FX3U/FX3UC IL Instruction List Code The following program demonstrates how to use the `ORP` (OR Pulse) instruction to generate a single-scan pulse that triggers a one-shot timer (T0). In this example, the timer starts when either Input X0 or Input X1 transitions from OFF to ON. ```il ; ============================================================================= ; PROG…	[Part One] - Mitsubishi FX3U/FX3UC IL Instruction List Code ``` LDP M100 ; Load the rising edge of the internal relay M100 ORP X1 ; OR the rising edge of input X1 to the result ANI Y20 ; AND NOT the current state of output Y20 (to prevent retrigger while running) OUT T0 K50 ; Output the result to Timer T0 (5.0 seconds) ``` [Part Two] - Program Logic Explanation 1. **Edge Detection**: The `LDP M10…	[94, 127, 132]	[0.7324, 0.4541, 0.604]	0.6067	0.6137	0.003	0.0068	0.0447	0.1186	44.71	17.16
qwen3.5:122b	135	When is the ORF instruction used?	Example code: ``` LD M0 ORF X0 OUT Y0 ``` Explanation: While M0=ON, ORF detects X0’s falling edge (ON→OFF) once.	### [Part One] Mitsubishi FX3U/FX3UC IL Instruction List Code The following IL program demonstrates the specific use case of the `ORF` (OR Falling Edge) instruction. This logic triggers an output only when a specific input transitions from ON (1) to OFF (0). ```il ; ================================================================= ; Program: ORF Instruction Demonstration ; Function: Activates Out…	[Part One] - Mitsubishi FX3U/FX3UC IL Instruction List Code ``` LD X0 ; Load the status of input X0 (Start condition) ORF X1 ; If X0 is ON, check for a falling edge (ON→OFF) of X1 ORF X2 ; If previous result is still TRUE, check for a falling edge of X2 OUT Y0 ; If any condition above is met, turn ON output Y0 ``` [Part Two] - Program Logic Explanation 1. **Initial Load**: The logic begins with `…	[125, 136, 115]	[0.777, 0.6197, 0.7425]	0.6962	0.6918	0.0011	0.0063	0.0386	0.1061	44.58	17.18
qwen3.5:122b	136	How does ORF differ from LDF?	Example code: ``` LDF X1 ORF X2 ``` Explanation: LDF independently detects X1’s falling edge; ORF requires the prior condition TRUE then detects X2’s falling edge.	### [Part One] - Mitsubishi FX3U/FX3UC IL Instruction List Code The following code demonstrates a practical comparison between `LDF` (Load Falling Edge) and `ORF` (OR Falling Edge). The program detects a falling edge on input `X0` to set a latch (`Y0`) and detects a falling edge on input `X1` to reset that same latch. ```il ; --------------------------------------------------------- ; Program: Ed…	[Part One] - Mitsubishi FX3U/FX3UC IL Instruction List Code ```il LD X0 ; Load X0 (Starts a new logic block; X0 is the primary condition) LDF X1 ; Detect falling edge of X1 independently (Starts a new block with X1 falling edge) ORF X2 ; If prior condition (X1 falling edge) is TRUE, detect falling edge of X2 (Parallel branch) OUT Y0 ; Output result to Y0 ``` [Part Two] - Program Logic Explanation…	[116, 135, 131]	[0.9255, 0.6197, 0.7167]	0.7069	0.6613	0.0005	0.0132	0.0507	0.1356	44.76	21.41
qwen3.5:122b	137	Can ORF be used for a button release action?	Example code: ``` LD X3 ORF X4 OUT M10 ``` Explanation: If X3=ON, when X4 goes ON→OFF, M10 triggers once.	### Answer to the Question **Yes, the `ORF` instruction can be used to detect a button release action.** In Mitsubishi FX-series PLCs: * `ORF` (OR Falling Edge) detects the **falling edge** of a signal (transition from ON to OFF). * When a physical button is released, the input signal changes from `1` (pressed) to `0` (released). * Therefore, `ORF` is the correct instruction to trigger logic exac…	### [Part One] - Mitsubishi FX3U/FX3UC IL Instruction List Code ```il ; Load the main control condition (e.g., System Ready) LD X0 ; Check for the falling edge (button release) of the target input X1 ORF X1 ; Output the result to a coil (Y0) to execute the action OUT Y0 ; End of program segment ``` ### [Part Two] - Program Logic Explanation 1. **Base Condition Check**: The instruction `LD X0` loa…	[157, 139, 134]	[0.6691, 0.5078, 0.4719]	0.5429	0.6073	0.0004	0.0013	0.0285	0.0877	44.86	15.23
qwen3.5:122b	138	Does ORF hold the output ON?	Example code: ``` LD M20 ORF X5 OUT Y10 ``` Explanation: No—it’s TRUE only on the scan when X5 falls.	### [Part One] - Mitsubishi FX3U/FX3UC IL Instruction List Code Below is a complete IL program demonstrating the behavior of the **ORF** (OR Falling Edge) instruction. This program uses a momentary input (X0) to toggle an internal flag (M0) and demonstrates that **ORF does not hold the output ON**; it only activates the logic for a single scan cycle when the condition transitions from ON to OFF. …	### [Part One] - Mitsubishi FX3U/FX3UC IL Instruction List Code ```il LD X0 ; Load Start Condition (e.g., Sensor or Switch) ORF X1 ; Detect Falling Edge of X1 (ON -> OFF transition) OUT Y0 ; Output Result to Y0 ``` **Detailed Line-by-Line Comments:** 1. `LD X0`: Initializes the logic rung. The subsequent logic is only evaluated if `X0` is currently ON. 2. `ORF X1`: This is the critical instructio…	[135, 153, 139]	[0.599, 0.496, 0.5792]	0.4739	0.4813	0.0018	0.0007	0.0357	0.052	44.72	30.74
qwen3.5:122b	139	Can multiple ORF be chained?	Example code: ``` LD X0 ORF X1 ORF X2 OUT Y5 ``` Explanation: Yes—each falling edge on X1 or X2 triggers Y5 if X0=ON.	### [Part One] - Mitsubishi FX3U/FX3UC IL Instruction List Code The following IL code demonstrates the chaining of multiple `ORF` (OR Falling Edge) instructions. In this example, we create a logic block where the output coil `Y0` is energized if **any** of the inputs `X0`, `X1`, or `X2` detect a falling edge (transition from ON to OFF) during the current scan cycle. ```text ; Program: Multiple OR…	### [Part One] - Mitsubishi FX3U/FX3UC IL Instruction List Code ```text LD X0 ; Load main start condition (X0 must be ON) ORF X1 ; OR with falling edge of X1 (if X1 goes ON->OFF) ORF X2 ; OR with falling edge of X2 (if X2 goes ON->OFF) OUT Y10 ; Output Y10 turns ON if X0=ON OR X1 fell OR X2 fell ``` ### [Part Two] - Program Logic Explanation 1. **Initial Condition**: The logic starts with `LD X0`…	[117, 136, 127]	[0.7633, 0.5448, 0.6452]	0.6922	0.7025	0.0015	0.0028	0.0566	0.1101	44.69	23.87
qwen3.5:122b	140	When is the ORB instruction needed instead of a simple OR?	Example: When two series groups need to be ORed. Explanation: For (X0 & X2) OR (X1 & X3), use ORB after each series block.	[Part One] - Mitsubishi FX3U/FX3UC IL Instruction List Code The following IL program demonstrates a scenario where `ORB` is strictly required. The logic implements a circuit where two separate parallel branches (each containing series contacts) are combined to drive an output. ```il ; ============================================================ ; Program: Complex Logic with ORB Demonstration ; Ob…	### [Part One] - Mitsubishi FX3U/FX3UC IL Instruction List Code ```il ; Example: (X0 OR X1) AND (X2 OR X3) ; Logic: Two parallel blocks connected in series. ; Block 1: X0 OR X1 ; Block 2: X2 OR X3 ; Operation: Block 1 AND Block 2 LD X0 ; Load X0 (Start of Block 1) OR X1 ; OR X1 with X0 (Complete Block 1) LD X2 ; Load X2 (Start of Block 2 - New Block) OR X3 ; OR X3 with X2 (Complete Block 2) ORB ;…	[144, 135, 143]	[0.653, 0.4443, 0.6007]	0.4335	0.3904	0.0011	0.0009	0.0446	0.0774	44.76	24.58
qwen3.5:122b	141	How to use ORB for two series groups in parallel?	Example code: ``` LD X0 AND X2 LD X1 AND X3 ORB OR X4 OUT Y0 ``` Explanation: Series (X0&X2) and (X1&X3) are ORed by ORB, then OR X4.	[Part One] - Mitsubishi FX3U/FX3UC IL Instruction List Code ```il ;========================================================================== ; Program: Parallel Connection of Two Series Groups using ORB ; Goal: Demonstrate how to combine (A AND B) OR (C AND D) logic ; Inputs: X0, X1, X2, X3 ; Output: Y0 ;========================================================================== ; --- Start First…	[Part One] - Mitsubishi FX3U/FX3UC IL Instruction List Code ``` LD X0 AND X1 LD X2 AND X3 ORB OUT Y0 ``` [Part Two] - Program Logic Explanation 1. **First Series Group**: The instruction `LD X0` starts the first logic block, and `AND X1` places X1 in series with X0. This block represents the condition "X0 AND X1". 2. **Second Series Group**: The instruction `LD X2` starts a new logic block, and `…	[146, 144, 222]	[0.5749, 0.3723, 0.282]	0.5492	0.574	0.0013	0.0276	0.0659	0.1919	44.77	12.81
qwen3.5:122b	142	How to OR more than two series groups?	Example: Use ORB after each group. Explanation: You can chain ORB multiple times, but Mitsubishi often limits to 8.	### [Part One] - Mitsubishi FX3U/FX3UC IL Instruction List Code The following program demonstrates how to OR three distinct series groups (Group A, Group B, and Group C) using the `ORB` (OR Block) instruction. In IL programming, `ORB` is used to connect two or more parallel blocks (series circuits) together. ```il ;----------------------------------------------------------- ; PROGRAM: OR Multiple…	### [Part One] - Mitsubishi FX3U/FX3UC IL Instruction List Code ```text LD X0 ; Load first contact of Series Group 1 AND X1 ; AND second contact of Series Group 1 LD X2 ; Load first contact of Series Group 2 AND X3 ; AND second contact of Series Group 2 LD X4 ; Load first contact of Series Group 3 AND X5 ; AND second contact of Series Group 3 ORB ; OR Series Group 1 with Series Group 2 ORB ; OR t…	[146, 122, 141]	[0.6032, 0.2992, 0.5415]	0.4708	0.3828	0.0004	0.0009	0.0226	0.0428	44.78	23.45
qwen3.5:122b	143	Why can’t ORB be used indefinitely?	Example: 10 ORBs in a row. Explanation: Most Mitsubishi PLCs limit ORB to 8; beyond that causes errors.	### [Part One] - Mitsubishi FX3U/FX3UC IL Instruction List Code The following code demonstrates a scenario where `ORB` (Or Block) is used correctly to combine multiple series contact blocks in parallel, adhering to the hardware limitations of the FX-series. It also illustrates the "nesting" limit logic by showing a structure that would fail if extended indefinitely. ```il ; ----------------------…	### [Part One] - Mitsubishi FX3U/FX3UC IL Instruction List Code The following program demonstrates the limit of `ORB` usage. It attempts to stack multiple series blocks. In standard Mitsubishi FX IL, `ORB` is a "stack pop" instruction; it merges the result of the **current** logic block with the **previous** logic block. If you have more than 8 nested blocks (depending on the specific PLC model a…	[140, 121, 141]	[0.6007, 0.4005, 0.3694]	0.5038	0.568	0.0005	0.0008	0.0318	0.0416	44.77	40.6
qwen3.5:122b	144	Do you need ORB for a simple X0 OR X1?	Example code: ``` LD X0 OR X1 OUT Y0 ``` Explanation: No—simple parallel contacts use OR. ORB is for parallel blocks.	### [Part One] - Mitsubishi FX3U/FX3UC IL Instruction List Code ```text ; ========================================== ; PROGRAM: Simple Parallel Contact Logic ; DESCRIPTION: Implements (X0 OR X1) -> Y0 ; ========================================== ; Start the logic rung with the first contact (X0) LD X0 ; Load X0 (Normally Open contact) ; Add the second contact in parallel (X1) OR X1 ; OR X0 with X…	No—ORB is not needed for a simple `X0 OR X1`. **Answer:** **No.** The `ORB` (OR Block) instruction is specifically designed to connect two or more **series contact blocks** (blocks containing `AND` or `ANI` instructions) in parallel. A simple parallel connection of single contacts (e.g., `X0` OR `X1`) is handled directly by the `OR` (or `ORI`) instruction. **Correct IL Code:** ```il LD X0 ; Load …	[140, 149, 141]	[0.653, 0.5896, 0.3723]	0.5423	0.7862	0.0017	0.0058	0.0751	0.1585	33.45	11.39
qwen3.5:122b	145	What is the primary use of the ANB instruction?	Example: After parallel groups, then series. Explanation: ANB combines a completed parallel block with additional series conditions.	### [Part One] - Mitsubishi FX3U/FX3UC IL Instruction List Code The following IL program demonstrates the primary function of the `ANB` (And Block) instruction. It implements a logic circuit where two separate parallel branches (Branch A and Branch B) are connected in series. ```il ; ============================================================================ ; PROGRAM: ANB Instruction Demonstrat…	[Part One] - Mitsubishi FX3U/FX3UC IL Instruction List Code ```il LD X0 ; Load start contact X0 (Branch A start) LD X1 ; Load start contact X1 (Branch B start) AND X2 ; AND series contact X2 with X1 ORB ; OR the parallel block (X1 AND X2) with the previous block (X0) AND X3 ; AND the combined result with series contact X3 OUT Y0 ; Output result to Y0 ``` [Part Two] - Program Logic Explanation 1. …	[105, 148, 135]	[0.7113, 0.6462, 0.5887]	0.3317	0.3103	0.0005	0.0021	0.0321	0.0677	41.24	18.0
qwen3.5:122b	146	How to use ANB for a parallel group then series?	Example code: ``` LD X0 OR X1 AND X2 LDI X3 OR X4 ORI X5 ANB OUT Y0 ``` Explanation: After OR/parallel block, ANB ANDs with remaining conditions.	### [Part One] - Mitsubishi FX3U/FX3UC IL Instruction List Code The following code demonstrates how to construct a logic block where a **parallel group** (OR logic) is placed in **series** with another contact, utilizing the `ANB` (And Block) instruction to merge the parallel group with the preceding logic. ```il ;--------------------------------------------------------- ; PROGRAM: Parallel Group…	### [Part One] - Mitsubishi FX3U/FX3UC IL Instruction List Code The following code demonstrates how to use `ANB` to combine two parallel logic blocks (created using `LD`/`OR`/`ORB`) into a single series condition. ```il ; Initialize first parallel block: (X0 OR X1) LD X0 OR X1 ; Initialize second parallel block: (X2 OR X3) LD X2 OR X3 ; Combine the two parallel blocks in series using ANB ; Logic …	[147, 141, 142]	[0.6976, 0.5749, 0.6032]	0.6426	0.7312	0.0027	0.0128	0.0612	0.1121	44.57	22.76
qwen3.5:122b	147	How to chain multiple ANB groups?	Example: Use ANB repeatedly. Explanation: You can chain ANB for complex block ANDing, but there’s a limit.	### [Part One] - Mitsubishi FX3U/FX3UC IL Instruction List Code The following program demonstrates how to chain multiple `ANB` (And Block) instructions. In this scenario, we are constructing a logic rung where three distinct parallel groups (OR blocks) are connected in series. **Logic Structure:** 1. **Group A:** `X0` OR `X1` 2. **Group B:** `X2` OR `X3` 3. **Group C:** `X4` OR `X5` 4. **Final Lo…	### [Part One] - Mitsubishi FX3U/FX3UC IL Instruction List Code ```il ; Example: Chaining two parallel groups in series, then adding a final series condition ; Logic: (X0 OR X1) AND (X2 OR X3) AND X4 -> Y0 LD X0 ; Load X0 (Start of first parallel group) OR X1 ; OR X1 (Completes first parallel group: X0 OR X1) LD X2 ; Load X2 (Start of second parallel group) OR X3 ; OR X3 (Completes second paralle…	[146, 113, 148]	[0.6976, 0.3993, 0.4615]	0.4449	0.3565	0.0005	0.0012	0.025	0.037	44.62	31.25
qwen3.5:122b	148	How does ANB differ from AND?	Example code: ``` LD X0 AND X1 OUT Y0 ``` Explanation: AND is for simple series; ANB is for ANDing a parallel block.	[Part One] - Mitsubishi FX3U/FX3UC IL Instruction List Code The following code demonstrates the functional difference between `AND` (series connection of a single contact) and `ANB` (block connection of parallel logic groups). ```il ; ============================================================================ ; PROGRAM: AND vs ANB Logic Demonstration ; HARDWARE: Mitsubishi FX3U/FX3UC ; GOAL: Dem…	### Part One: Mitsubishi FX3U/FX3UC IL Instruction List Code The following IL program demonstrates the difference between `AND` (series logic with a single contact) and `ANB` (block logic combining parallel groups). ```il ; --- Logic: (X0 OR X1) AND (X2 OR X3) --- ; This requires two parallel groups connected in series. LD X0 ; Load first contact of Group A (Start of parallel block) OR X1 ; OR wi…	[145, 101, 147]	[0.6462, 0.3967, 0.4615]	0.5714	0.6375	0.0015	0.0024	0.06	0.0828	44.72	24.0
qwen3.5:122b	149	Do you need ANB for X0 OR X1 then AND X2?	Example code: ``` LD X0 OR X1 AND X2 OUT Y0 ``` Explanation: No—simple OR then AND doesn’t require ANB.	### Answer to Your Question **No, you do not need the `ANB` instruction** for the logic `(X0 OR X1) AND X2`. The `ANB` (And Block) instruction is specifically used to connect two or more **parallel blocks** (complex logic groups) in series. In your case, you have a single parallel block (`X0` OR `X1`) followed by a single series condition (`X2`). This is a simple linear sequence that can be handl…	### [Part One] - Mitsubishi FX3U/FX3UC IL Instruction List Code ```il LD X0 OR X1 ANI X2 OUT Y0 ``` ### [Part Two] - Program Logic Explanation **Step-by-Step Logic Flow:** 1. **`LD X0`**: Load the status of input **X0**. This starts a new logic rung. 2. **`OR X1`**: Perform a parallel "OR" operation with input **X1**. * At this stage, the logic result is `(X0 OR X1)`. * Since this is a single par…	[144, 148, 107]	[0.5896, 0.4876, 0.5537]	0.5474	0.4811	0.0028	0.018	0.0504	0.0915	41.79	20.26
qwen3.5:122b	150	What is the purpose of the PLS instruction?	Example code: ``` PLS X0 OUT M0 ``` Explanation: Detects X0’s rising edge (OFF→ON) and generates a one-scan pulse for M0.	### [Part One] - Mitsubishi FX3U/FX3UC IL Instruction List Code The following IL program demonstrates the usage of the `PLS` (Pulse) instruction. It detects a rising edge on input `X0` and generates a single-scan pulse on output `Y0`. ```il ;--------------------------------------------------------- ; Program: Edge Detection and Single-Scan Pulse Generation ; Target: Mitsubishi FX3U / FX3UC Series…	[Part One] - Mitsubishi FX3U/FX3UC IL Instruction List Code ```il LD X0 ; Load input X0 to start the logic rung PLS M0 ; Generate a one-scan pulse at M0 when X0 transitions from OFF to ON OUT Y0 ; Output Y0 is energized only for one scan cycle while M0 is active ``` [Part Two] - Program Logic Explanation 1. **Input Detection**: The program monitors input `X0`. 2. **Rising Edge Trigger**: The `PLS…	[180, 154, 155]	[0.5874, 0.5516, 0.5467]	0.7273	0.7168	0.003	0.0068	0.0664	0.1753	30.88	13.1
qwen3.5:122b	151	How does PLS differ from LDP?	Example code: ``` PLS X1 LDP X1 ``` Explanation: Both detect rising edges; syntax differs by PLC model support.	### [Part One] - Mitsubishi FX3U/FX3UC IL Instruction List Code Below is a complete IL program demonstrating the functional difference between the `LDP` (Load Pulse) and `PLS` (Pulse) instructions. **Scenario:** - **X000**: Start Switch (Momentary Push Button). - **M10**: Internal Flag using `LDP` (Detects the rising edge of X000). - **M11**: Internal Flag using `PLS` (Generates a single scan pul…	### [Part One] - Mitsubishi FX3U/FX3UC IL Instruction List Code ```il ; Define inputs: X0 = Start Button, X1 = Stop Button ; Define outputs: Y0 = Motor Run, M0 = Internal Pulse Flag LD X0 ; Load Start Button state AND NOT X1 ; AND NOT Stop Button state PLS M0 ; Generate a single-scan pulse (M0) when logic is TRUE LD M0 ; Load the pulse signal M0 OUT Y0 ; Turn ON output Y0 (Motor) for exactly one …	[91, 156, 131]	[0.7772, 0.7077, 0.7663]	0.5737	0.5211	0.0005	0.0006	0.0289	0.0295	44.65	32.5
qwen3.5:122b	152	Can PLS be used for one-shot button triggers?	Example code: ``` PLS X2 OUT T0 K100 ``` Explanation: Yes—when X2 goes OFF→ON, T0 is triggered once.	[Part One] - Mitsubishi FX3U/FX3UC IL Instruction List Code ```il ; ============================================================================== ; PROGRAM: One-Shot Button Trigger Logic (Using PLS Instruction) ; TARGET PLC: Mitsubishi FX3U / FX3UC ; DESCRIPTION: Demonstrates the use of the PLS (Pulse) instruction to generate ; a single scan output pulse when a physical button is pressed. ; ====…	### [Part One] - Mitsubishi FX3U/FX3UC IL Instruction List Code ```il ; --- Program: One-Shot Button Trigger using PLS --- ; Input: X0 (Physical Button) ; Output: M0 (Internal Relay for One-Shot Pulse) LD X0 ; Load the status of input X0 PLS M0 ; Execute PLS instruction on M0 ; M0 turns ON for exactly one scan cycle when X0 transitions OFF->ON ; M0 automatically turns OFF in the next scan cycle L…	[154, 92, 157]	[0.608, 0.5815, 0.4982]	0.4466	0.5322	0.0004	0.0009	0.0332	0.0537	44.61	20.37
qwen3.5:122b	153	Does PLS output continuously?	Example code: ``` PLS X3 OUT Y0 ``` Explanation: No—only ON during the scan of X3’s rising edge.	### [Part One] - Mitsubishi FX3U/FX3UC IL Instruction List Code The following code demonstrates the behavior of the **PLS** (Pulse) instruction. In this example, we assume the input condition is driven by `X0`. The output `Y0` is the result of the PLS instruction. ```il ; ============================================================================== ; PROGRAM: PLS Instruction Demonstration ; HARD…	### [Part One] - Mitsubishi FX3U/FX3UC IL Instruction List Code ```il ; Check if PLS output is continuous by monitoring the internal flag M0 PLS X0 ; Detect rising edge of input X0 (OFF -> ON) OUT M0 ; Assign the one-scan pulse to internal relay M0 ; Logic to demonstrate the pulse duration (M0 is only ON for one scan) LD M0 ; Load the status of M0 OUT Y0 ; Output to Y0 (will blink extremely fast,…	[159, 132, 150]	[0.5879, 0.5275, 0.5311]	0.5776	0.5696	0.0005	0.0026	0.0437	0.0897	44.32	15.46
qwen3.5:122b	154	Can multiple PLS be used at once?	Example code: ``` PLS X4 OUT M10 PLS X5 OUT M11 ``` Explanation: Yes—each PLS detects its own input’s rising edge.	### [Part One] - Mitsubishi FX3U/FX3UC IL Instruction List Code The following program demonstrates a scenario where **multiple Pulse (PLS) instructions are executed simultaneously** within a single scan cycle. This code triggers three different output relays (Y10, Y11, Y12) to generate single-scan pulses based on three independent input conditions (X0, X1, X2). ```il ; ===========================…	[Part One] - Mitsubishi FX3U/FX3UC IL Instruction List Code ```il ; Initialize Input X0 and X1 for testing LD X0 PLS M10 ; Generate one-shot pulse on X0 rising edge to M10 LD X1 PLS M11 ; Generate one-shot pulse on X1 rising edge to M11 ; Logic to demonstrate independent operation LD M10 OUT Y0 ; Output Y0 turns ON for one scan when X0 rises LD M11 OUT Y1 ; Output Y1 turns ON for one scan when X1…	[159, 172, 152]	[0.6141, 0.5207, 0.608]	0.3826	0.5174	0.0009	0.0013	0.0405	0.0821	44.83	19.14
qwen3.5:122b	155	What edge does the PLF instruction detect?	Example code: ``` PLF X0 OUT M0 ``` Explanation: Detects X0’s falling edge (ON→OFF) and generates a one-scan pulse.	### [Part One] - Mitsubishi FX3U/FX3UC IL Instruction List Code Below is a sample IL program demonstrating the usage of the `PLF` (Pulse Falling) instruction. This program detects the falling edge of an input signal (`X0`) to trigger a one-shot output (`Y0`) and uses a counter to track the number of edges. ```il ; Program Start: Initialize the logic for Falling Edge Detection ; ------------------…	[Part One] - Mitsubishi FX3U/FX3UC IL Instruction List Code ``` LD X0 ; Load input X0 state PLF X0 ; Detect falling edge of X0 (ON→OFF) and set M10 for one scan OUT M10 ; Output the one-scan pulse to auxiliary relay M10 ``` [Part Two] - Program Logic Explanation 1. **Load Input State**: The `LD X0` instruction loads the current state of input X0. 2. **Detect Falling Edge**: The `PLF X0` instructi…	[115, 159, 150]	[0.6717, 0.5495, 0.5467]	0.7196	0.6769	0.0011	0.0069	0.0509	0.1986	44.84	9.47
qwen3.5:122b	156	Is PLF similar to LDF?	Example code: ``` PLF X1 LDF X2 ``` Explanation: Both detect falling edges; syntax and naming vary.	### [Part One] - Mitsubishi FX3U/FX3UC IL Instruction List Code ```il ; ============================================================================ ; PROGRAM: PLF vs LDF Comparison Demo ; DESCRIPTION: Demonstrates the difference between PLF (Falling Edge Pulse) ; and LDF (Load Falling Edge) instructions using a toggle switch. ; ====================================================================…	### Part One: Mitsubishi FX3U/FX3UC IL Instruction List Code ```il LDF X10 ; Load Falling Edge of Input X10 (Starts a new logic block) OUT M20 ; Output result to Auxiliary Relay M20 (One-shot pulse) LDP X10 ; Load Rising Edge of Input X10 (For comparison context) OUT M21 ; Output result to Auxiliary Relay M21 AND X11 ; AND condition: Requires X11 to be ON LDF X12 ; Load Falling Edge of Input X12 …	[136, 159, 151]	[0.7703, 0.52, 0.7077]	0.5474	0.4533	0.0004	0.0008	0.0238	0.0423	44.89	25.54
qwen3.5:122b	157	When to use PLF for button release?	Example code: ``` PLF X3 OUT T1 K30 ``` Explanation: X3 ON→OFF triggers T1 for one scan.	### [Part One] - Mitsubishi FX3U/FX3UC IL Instruction List Code This program demonstrates the use of the **PLF** (Pulse Falling Edge) instruction to detect the exact moment a physical button is released. It also contrasts this with **PLS** (Pulse Rising Edge) to show the complete logic for a "Press" vs. "Release" event. ```il ; =====================================================================…	### [Part One] - Mitsubishi FX3U/FX3UC IL Instruction List Code ```plc LD X0 ; Load the physical input button (e.g., Start/Stop button) PLF X0 ; Detect the falling edge (button release: ON→OFF) OUT M20 ; Output a one-scan pulse to internal relay M20 LD M20 ; Load the rising edge pulse from M20 OUT Y0 ; Trigger output Y0 for exactly one scan cycle ``` ### [Part Two] - Program Logic Explanation 1. …	[137, 150, 158]	[0.6691, 0.4517, 0.5549]	0.4736	0.622	0.0004	0.0012	0.0268	0.0753	44.69	16.46
qwen3.5:122b	158	Does PLF stay ON?	Example code: ``` PLF X4 OUT M1 ``` Explanation: No—only ON during the scan of X4’s falling edge.	[Part One] - Mitsubishi FX3U/FX3UC IL Instruction List Code The following IL code demonstrates the behavior of the `PLF` (Pulse Falling Edge) instruction. It uses a standard toggle circuit to generate a signal that transitions from ON to OFF, allowing us to observe the `PLF` output. ```il ; ============================================================================ ; PROGRAM: PLF Instruction Beh…	### [Part One] - Mitsubishi FX3U/FX3UC IL Instruction List Code ```il LD X0 ; Load input X0 (Button) PLF M10 ; Trigger M10 ON for exactly one scan when X0 falls (ON→OFF) OUT Y0 ; Output to Y0 (Lamp/Output) ``` ### [Part Two] - Program Logic Explanation 1. **Input Monitoring**: The program continuously monitors the status of input **X0**. 2. **Falling Edge Detection**: The `PLF` instruction specif…	[153, 157, 283]	[0.5844, 0.5549, 0.3815]	0.5396	0.5955	0.0009	0.0036	0.0388	0.1212	44.74	11.9
qwen3.5:122b	159	Can PLF and PLS detect the same input?	Example code: ``` PLS X5 OUT M10 PLF X5 OUT M11 ``` Explanation: Yes—one for rising edge, one for falling edge.	### [Part One] - Mitsubishi FX3U/FX3UC IL Instruction List Code The following program demonstrates a scenario where a single input (X0) is used to trigger both a rising edge detection (PLS) and a falling edge detection (PLF) to control two different internal relays (M0 and M1). This proves that the same physical input can be monitored by both instructions, provided they are executed within the sa…	### [Part One] - Mitsubishi FX3U/FX3UC IL Instruction List Code ```il LD X0 ; Load input X0 state PLS M0 ; Generate a one-scan pulse (rising edge) to M0 when X0 turns ON LD X0 ; Load input X0 state again PLF M1 ; Generate a one-scan pulse (falling edge) to M1 when X0 turns OFF OUT Y0 ; Output logic: Y0 is ON during the rising pulse (M0) OUT Y1 ; Output logic: Y1 is ON during the falling pulse (M1…	[154, 155, 156]	[0.6141, 0.5495, 0.52]	0.4664	0.5521	0.0005	0.0014	0.041	0.098	44.9	17.04
qwen3.5:122b	160	How does the SET instruction latch a bit?	Example code: ``` LD X0 SET M100 ``` Explanation: When X0=ON, M100 is set and remains ON until reset.	[Part One] - Mitsubishi FX3U/FX3UC IL Instruction List Code The following IL program demonstrates the latching mechanism of the `SET` instruction. It uses a momentary input (`X0`) to set an internal relay (`Y0`), which remains ON even after `X0` turns OFF. A separate reset input (`X1`) is used to unlatch it using the `RST` instruction. ```il ; -----------------------------------------------------…	### [Part One] - Mitsubishi FX3U/FX3UC IL Instruction List Code ```il LD X10 ; Load input X10 (Start Button) SET Y0 ; Latch output Y0 (Motor Run) ON ; Note: Y0 remains ON even after X10 turns OFF LD X11 ; Load input X11 (Stop Button) RST Y0 ; Reset output Y0 OFF ; Note: This is required to turn Y0 OFF ``` ### [Part Two] - Program Logic Explanation 1. **Activation (Latch):** When the start input *…	[163, 223, 100]	[0.5322, 0.4895, 0.5095]	0.5543	0.6234	0.0011	0.003	0.0426	0.1164	44.75	14.56
qwen3.5:122b	161	What is the difference between SET and OUT?	Example code: ``` LD X1 SET Y0 ``` Explanation: OUT follows input state; SET latches ON until an RST clears it.	### [Part One] - Mitsubishi FX3U/FX3UC IL Instruction List Code The following IL program demonstrates the functional difference between the `OUT` (Output) and `SET` (Latch) instructions. The logic controls a motor start/stop circuit where `OUT` is used for momentary status and `SET` is used for maintaining state after a trigger. ```il ; ------------------------------------------------------------…	[Part One] - Mitsubishi FX3U/FX3UC IL Instruction List Code ```il ; --- Comparison of SET vs OUT --- ; Scenario A: Using OUT (Standard Output) ; Y1 turns ON only while X1 is active. If X1 turns OFF, Y1 immediately turns OFF. LD X1 OUT Y1 ; Scenario B: Using SET (Latching Output) ; Y2 turns ON when X2 is pressed and remains ON even after X2 is released. LD X2 SET Y2 ; Scenario C: Resetting the SET…	[124, 162, 262]	[0.6319, 0.3581, 0.2711]	0.5248	0.6703	0.0009	0.0019	0.0452	0.0852	44.73	22.38
qwen3.5:122b	162	How to use SET for motor start hold?	Example code: ``` LD X2 SET Y5 ``` Explanation: Pressing X2 sets Y5 ON and holds it.	### [Part One] - Mitsubishi FX3U/FX3UC IL Instruction List Code This program demonstrates a standard motor start/stop circuit using the `SET` (Latch) and `RST` (Unlatch) instructions. This method ensures the motor remains running even if the start button is released, and requires a specific stop command to halt. **Assumptions:** * **X0**: Motor Start Push Button (NO - Normally Open) * **X1**: Mot…	### [Part One] - Mitsubishi FX3U/FX3UC IL Instruction List Code **Scenario:** * **Input:** X0 (Start Button - Momentary), X1 (Stop Button - Momentary) * **Output:** Y0 (Motor Contactor) * **Internal Relay:** M0 (Motor Run State / Self-Hold) * **Logic:** Use the `SET` instruction to latch the motor state on start, and `RST` to unlatch on stop. This replaces the traditional `OR` self-holding circui…	[60, 164, 261]	[0.5299, 0.3882, 0.4056]	0.3767	0.5015	0.0008	0.0007	0.0264	0.0481	44.77	29.92
qwen3.5:122b	163	How to reset a SET bit?	Example code: ``` LD X3 RST Y5 ``` Explanation: When X3=ON, Y5 is reset OFF.	### [Part One] - Mitsubishi FX3U/FX3UC IL Instruction List Code The following program demonstrates the standard method to reset a latched (SET) bit. In Mitsubishi PLCs, a `SET` instruction latches an output or auxiliary relay ON, and it remains ON until a corresponding `RST` (Reset) instruction is executed. **Scenario:** - **Input X0**: Start Signal (Triggers the SET) - **Input X1**: Stop/Reset S…	### [Part One] - Mitsubishi FX3U/FX3UC IL Instruction List Code To reset a bit that was previously set by the `SET` instruction, you must use the `RST` (Reset) instruction. The `RST` instruction is the specific counterpart to `SET` for latching elements (M, Y, S, D, etc.). ```il LD X10 ; Load input X10 (Reset Condition) RST M100 ; Reset (Turn OFF) bit M100 ``` *Note: In some Mitsubishi FX-series …	[164, 221, 165]	[0.7067, 0.3926, 0.3648]	0.5672	0.6275	0.0006	0.0012	0.0373	0.0591	35.09	17.31
qwen3.5:122b	164	Can SET set multiple bits at once?	Example code: ``` LD X4 SET M10 M11 ``` Explanation: Some models allow multiple bits in one SET; often split into lines.	### Part One: Mitsubishi FX3U/FX3UC IL Instruction List Code The following IL program demonstrates that the standard `SET` instruction in Mitsubishi FX-series PLCs **cannot** set multiple bits in a single instruction execution. To set multiple bits, the `SET` instruction must be repeated for each target bit, or a `ZRST` (Zone Reset) followed by a specific block move (if using word logic) is used,…	[Part One] - Mitsubishi FX3U/FX3UC IL Instruction List Code ``` LD X10 ; Load input X10 (Start condition) SET Y0 ; Set output Y0 ON (latches) SET Y1 ; Set output Y1 ON (latches) SET Y2 ; Set output Y2 ON (latches) RST X11 ; Optional: Reset a flag if X11 is used as a trigger ``` [Part Two] - Program Logic Explanation 1. The program checks the state of input **X10**. 2. If **X10** is **ON**, the `S…	[163, 154, 264]	[0.7067, 0.3556, 0.4307]	0.6049	0.438	0.0022	0.004	0.0299	0.0833	45.01	12.65
qwen3.5:122b	165	How does the RST instruction clear a bit?	Example code: ``` LD X0 RST M100 ``` Explanation: When X0=ON, M100 is forced OFF.	### [Part One] - Mitsubishi FX3U/FX3UC IL Instruction List Code Below is a complete IL program demonstrating the usage of the `RST` (Reset) instruction. This example simulates a scenario where an output coil `Y0` is set by a start button `X0` and latched, then cleared by a stop button `X1`. The code explicitly shows how `RST` forces the bit state to OFF (0). ```il ; ------------------------------…	[Part One] - Mitsubishi FX3U/FX3UC IL Instruction List Code ```il LD X0 ; Load input X0 (Reset Condition) RST M10 ; Reset bit M10 (Clear to OFF state) RST Y0 ; Reset output Y0 (Force OFF, clears internal latch) ``` [Part Two] - Program Logic Explanation 1. **Condition Check**: The program first evaluates the status of input `X0`. If `X0` is ON (logic 1), the reset logic is executed. 2. **State Cl…	[168, 150, 169]	[0.6832, 0.4475, 0.6303]	0.6441	0.6866	0.0012	0.0029	0.0402	0.1105	44.68	12.97
qwen3.5:122b	166	How to pair RST with SET?	Example code: ``` LD X1 SET M50 LD X2 RST M50 ``` Explanation: X1=ON sets M50; X2=ON resets M50.	[Part One] - Mitsubishi FX3U/FX3UC IL Instruction List Code ```il ; ============================================================================ ; PROGRAM: SET/RST Pairing Logic Demonstration ; TARGET: Mitsubishi FX3U/FX3UC Series ; DESCRIPTION: Demonstrates the standard pairing of SET (Latch) and RST (Reset) ; instructions for output control, including edge detection. ; =========================…	### [Part One] - Mitsubishi FX3U/FX3UC IL Instruction List Code ```il LD X0 ; Load Start Button (X0) SET Y1 ; Set Motor Output (Y1) ON and latch it LD X1 ; Load Stop Button (X1) RST Y1 ; Reset Motor Output (Y1) OFF, clearing the latched state LD X2 ; Load Emergency Stop (X2) RST Y2 ; Reset Alarm Output (Y2) if triggered LD X3 ; Load Auto-Reset Trigger (X3) RST M10 ; Reset Internal Bit (M10) to cl…	[167, 162, 179]	[0.5, 0.3437, 0.2844]	0.4773	0.5842	0.0009	0.0019	0.0404	0.0772	44.76	25.88
qwen3.5:122b	167	Does RST follow input OFF?	Example code: ``` LD X3 RST Y0 ``` Explanation: No—when X3=ON, Y0 is cleared immediately.	### [Part One] - Mitsubishi FX3U/FX3UC IL Instruction List Code Below is a complete IL program demonstrating the behavior of the `RST` (Reset) instruction in relation to an input signal. This program simulates a standard "Pulse Reset" scenario where the reset action occurs only while the input is ON, and the state is maintained (latched) when the input turns OFF. ```il ;--------------------------…	### [Part One] - Mitsubishi FX3U/FX3UC IL Instruction List Code ```il ; Check if input X0 turns OFF (Falling Edge) PLF X0 ; Set a memory bit (M10) to mark the OFF event OUT M10 ; Reset output Y0 only when M10 is active LD M10 RST Y0 ; Optional: Reset the marker M10 after execution (if single-shot is needed) ; RST M10 ``` ### [Part Two] - Program Logic Explanation 1. **Edge Detection**: The `PLF X…	[169, 159, 274]	[0.7125, 0.3952, 0.4651]	0.5876	0.5621	0.0008	0.0023	0.0298	0.0712	44.81	19.86
qwen3.5:122b	168	Can RST clear multiple bits at once?	Example code: ``` LD X4 RST M10 M11 M12 ``` Explanation: If supported, resets multiple bits in one line.	### [Part One] - Mitsubishi FX3U/FX3UC IL Instruction List Code The following IL program demonstrates how to reset (clear) multiple bits simultaneously. In Mitsubishi FX-series IL, the `RST` instruction acts on a single operand at a time. To clear multiple bits, you must chain multiple `RST` instructions or use a loop structure. The example below uses a sequential chain to reset a specific set of…	### [Part One] - Mitsubishi FX3U/FX3UC IL Instruction List Code In Mitsubishi FX-series PLCs, the `RST` (Reset) instruction processes **one operand at a time**. To clear multiple bits (e.g., M100 through M102), you must execute separate `RST` instructions for each bit. You cannot combine them into a single line like `RST M100 M101 M102`. Here is the complete IL program to reset three consecutive …	[165, 164, 274]	[0.6832, 0.5967, 0.3728]	0.634	0.6307	0.001	0.0031	0.0288	0.0483	44.65	28.37
qwen3.5:122b	169	How does RST differ from OUT?	Example code: ``` LD X5 OUT Y1 RST Y1 ``` Explanation: OUT drives according to conditions; RST forcibly clears regardless.	### [Part One] - Mitsubishi FX3U/FX3UC IL Instruction List Code The following code demonstrates the functional difference between `OUT` (Output/Coil) and `RST` (Reset) using a standard latching circuit scenario. In this example, `X0` is a Start button, `X1` is a Stop button, and `Y0` is the output coil being controlled. ```il ; --- Program Start: Initialize Logic for Y0 Control --- ; Load the Sta…	### [Part One] - Mitsubishi FX3U/FX3UC IL Instruction List Code ```il ; Example: Resetting a counter vs. Driving an output coil ; Scenario: X0 is a start button, X1 is a stop/reset button. ; Y0 is a motor output, C0 is a counter. LD X0 ; Load Start Button (X0) OUT Y0 ; Drive Motor Output (Y0) - Latches ON while X0 is ON ; If X0 turns OFF, Y0 turns OFF immediately (unless latched elsewhere) LD X1 …	[167, 124, 176]	[0.7125, 0.4834, 0.3216]	0.4334	0.4786	0.0004	0.0007	0.033	0.0441	44.94	29.65
qwen3.5:122b	170	What is the function of the MPS instruction?	Example code: ``` LD X0 MPS ``` Explanation: Pushes the current logic result (X0 state) onto the stack for MRD/MPP use.	### [Part One] - Mitsubishi FX3U/FX3UC IL Instruction List Code The following IL code demonstrates the usage of the `MPS` (Push), `MRD` (Read), and `MPP` (Pop) stack instructions. This logic simulates a scenario where a single input condition controls multiple parallel branches of logic, a common requirement in PLC programming. ```il ; Program: Demonstration of MPS/MRD/MPP Stack Logic ; Purpose: …	[Part One] - Mitsubishi FX3U/FX3UC IL Instruction List Code ```il LD X0 ; Load input X0 (Start condition) MPS ; Push current logic result onto the stack (Store intermediate state) AND X1 ; Perform AND logic with input X1 OUT Y0 ; Output result to Y0 (Branch 1 completed) MPS ; Push the state from X0 again for the next branch AND X2 ; Perform AND logic with input X2 OUT Y1 ; Output result to Y1 (Br…	[180, 174, 185]	[0.8289, 0.7111, 0.5885]	0.6567	0.6461	0.0058	0.0054	0.0497	0.0741	44.79	28.43
qwen3.5:122b	171	What is the relationship between MPS, MRD, and MPP?	Example code: ``` LD X1 MPS MRD MPP ``` Explanation: MPS pushes, MRD reads top without popping, MPP reads and pops the top—stack mechanism.	### [Part One] - Mitsubishi FX3U/FX3UC IL Instruction List Code The following IL code demonstrates the relationship between **MPS** (Push), **MRD** (Read), and **MPP** (Pop) by creating a logic branch where a single input condition controls multiple parallel output paths. ```il ; ------------------------------------------------------------------ ; Program: MPS_MRDP_Demo ; Purpose: Demonstrate the…	### Part One: Mitsubishi FX3U/FX3UC IL Instruction List Code ```il LD X0 ; Load input X0 (Start condition) MPS ; Push current result (X0) onto the stack (Branch 1 Start) AND X1 ; AND with X1 (Branch 1 Logic) OUT Y0 ; Output to Y0 (Branch 1 Result) MRD ; Read stack top (X0) again without removing (Branch 2 Start) AND X2 ; AND with X2 (Branch 2 Logic) OUT Y1 ; Output to Y1 (Branch 2 Result) MPP ; P…	[176, 174, 184]	[0.8995, 0.6911, 0.7218]	0.5876	0.5583	0.0006	0.001	0.052	0.1098	44.79	24.16
qwen3.5:122b	172	Can MPS be used multiple times in a row?	Example code: ``` LD X2 MPS LD X3 MPS ``` Explanation: Yes—pushes multiple levels; MPP pops each in turn.	### [Part One] - Mitsubishi FX3U/FX3UC IL Instruction List Code The following IL program demonstrates a valid usage of the `MPS` (Push) instruction. In this example, a single input (`X0`) drives three separate output branches (`Y0`, `Y1`, `Y2`) with different logic conditions. This requires pushing the stack state multiple times to branch out to different logic paths before popping them back. **N…	### [Part One] - Mitsubishi FX3U/FX3UC IL Instruction List Code ```il // Initialize logic by loading the first input condition LD X0 // Push the current result (X0 state) onto the stack (Stack Level 1) MPS // Read the same stored condition again (Stack Level 1) without popping MRD // Perform an AND operation with X1 using the value from Stack Level 1 AND X1 // Output the result of (X0 AND X1) to …	[174, 121, 177]	[0.5818, 0.5074, 0.5438]	0.6768	0.5707	0.0005	0.0006	0.0366	0.0437	44.72	39.63
qwen3.5:122b	173	What if MRD/MPP are not used after MPS?	Example code: ``` LD X4 MPS LD X5 OUT Y0 ``` Explanation: Logic still works, but leftover stack entries may consume resources.	### [Part One] - Mitsubishi FX3U/FX3UC IL Instruction List Code The following IL code demonstrates the critical scenario where `MPS` (Push) is executed, but the stack is never popped (`MPP`) or read (`MRD`) before the logic flow diverges or the program ends. **Note:** In Mitsubishi FX-series PLCs, if `MPS` is used without a corresponding `MPP` or `MRD`, the data pushed onto the logic stack remain…	### [Part One] - Mitsubishi FX3U/FX3UC IL Instruction List Code ```il ; Load input X0 LD X0 ; Push current result onto the stack (Level 1) MPS ; Load input X1 (Branch 1 logic) LD X1 ; Output to Y0 OUT Y0 ; WARNING: MPP or MRD is missing here. ; The stack pointer remains at Level 1. ; If subsequent logic attempts to pop, it will read X0 again or cause logic errors. ; Example of incorrect continuat…	[171, 182, 172]	[0.8654, 0.6671, 0.5662]	0.6072	0.6325	0.0011	0.0016	0.037	0.0488	44.81	25.62
qwen3.5:122b	174	When is MPS useful?	Example: Complex multi-stage logic. Explanation: Stores intermediate conditions for later retrieval, reducing redundant checks.	### [Part One] - Mitsubishi FX3U/FX3UC IL Instruction List Code **Context:** The following IL code demonstrates a typical scenario where `MPS` (Push) is essential: **Branching Logic**. Here, a single input condition (`X0`) controls two separate output branches (`Y0` and `Y1`) that have different subsequent logic requirements. Without `MPS`, the first branch would consume the logic result, making …	### [Part One] - Mitsubishi FX3U/FX3UC IL Instruction List Code The following program demonstrates a typical scenario where `MPS` is essential: driving multiple outputs from a single input condition without duplicating the input logic. ```il ; Start of Logic Block ; Condition: If Input X0 is ON LD X0 ; Push the current logic result (X0 state) onto the stack ; This preserves the "True" state of X0…	[173, 170, 172]	[0.712, 0.7111, 0.5818]	0.3238	0.3464	0.0006	0.0003	0.0209	0.0128	44.75	44.91
qwen3.5:122b	175	How does the MRD instruction work?	Example code: ``` LD X0 MPS MRD OUT Y0 ``` Explanation: MRD reads the top of stack and combines it with current logic without popping.	### [Part One] - Mitsubishi FX3U/FX3UC IL Instruction List Code The following code demonstrates the usage of the **MRD** (M Read) instruction. This instruction reads the current value from the top of the stack without removing it, allowing the same logic result to be used for multiple parallel branches (AND/OR operations) without re-evaluating the condition. ```il ;-------------------------------…	### [Part One] - Mitsubishi FX3U/FX3UC IL Instruction List Code ```plc LD X0 ; Load input X0 status (Start condition) MPS ; Push current logic result (X0) onto the stack LD X1 ; Load input X1 status (Branch condition 1) AND X2 ; AND with input X2 OUT Y0 ; Output result to Y0 (First branch execution) MRD ; Read (Re-read) the value pushed by MPS without popping AND X3 ; AND the re-read X0 state wit…	[170, 179, 178]	[0.6132, 0.5544, 0.5597]	0.6929	0.6163	0.0029	0.0036	0.0595	0.0675	44.75	36.4
qwen3.5:122b	176	What is the difference between MRD and MPP?	Example code: ``` MRD MPP ``` Explanation: MRD reads without removing; MPP reads and pops the top.	### [Part One] - Mitsubishi FX3U/FX3UC IL Instruction List Code The following IL program demonstrates the functional difference between **MRD** (Mast Read) and **MPP** (Mast Pop). * **Scenario**: We start with a common condition (X0). * **Branch 1**: Uses **MRD** to read the stack again for a second output (Y1) without removing the condition. * **Branch 2**: Uses **MPP** to read the stack and **r…	[Part One] - Mitsubishi FX3U/FX3UC IL Instruction List Code ```il LD X0 ; Load input X0 to start the logic branch MPS ; Push current X0 state onto the stack (Branch Point) ; Stack Level 1: X0 LD X1 ; Load input X1 for the first sub-branch AND X2 ; AND with input X2 OUT Y0 ; Output result to Y0 (First branch complete) ; Stack Level 1: X0 (Still intact) MRD ; Read the top of the stack (X0) without …	[181, 179, 175]	[0.9809, 0.5035, 0.6084]	0.6074	0.3488	0.0005	0.0005	0.0463	0.0511	44.8	35.9
qwen3.5:122b	177	Can you use MRD multiple times on the same top stack?	Example code: ``` // After MPS LD X1 MPS // Consecutive MRD MRD OUT Y10 MRD OUT Y11 ``` Explanation: Yes—MRD can read the same top until MPP pops it.	### [Part One] - Mitsubishi FX3U/FX3UC IL Instruction List Code The following program demonstrates a scenario where `MRD` (Read Stack) is used multiple times on the same top stack value to drive different output branches without altering the stack content. ```il ; Start of Program ; Logic: (A AND B) OR (A AND C) OR (A AND D) ; This requires loading 'A' once, then reading it multiple times for par…	### [Part One] - Mitsubishi FX3U/FX3UC IL Instruction List Code ```il ; Initialize the logic stack by loading the base condition LD X0 MPS ; Push X0 onto the stack (Stack Level 1) ; First branch: Use MRD to read the top of the stack (X0) LD X1 MRD ; Read top of stack (X0) without popping AND X2 ; Combine with X2 OUT Y0 ; Output result to Y0 ; Second branch: Use MRD again on the same top of stack …	[178, 154, 179]	[0.7339, 0.5519, 0.4856]	0.5104	0.4955	0.002	0.0043	0.0503	0.0792	44.69	25.37
qwen3.5:122b	178	Can MRD only read the top stack entry?	Explanation: Yes—only the top can be read; pop it first to access deeper levels.	### Answer to Your Question **No, `MRD` (Master Read) does not only read the top stack entry.** In the Mitsubishi FX-series stack logic: * **`MPS` (Master Push):** Pushes the current result onto the stack. * **`MRD` (Master Read):** Reads the **current top** of the stack **without** removing it. This allows the same logic value to be used for multiple subsequent branches. The stack pointer does n…	### Part One - Mitsubishi FX3U/FX3UC IL Instruction List Code ```il // Initialize: Load start condition LD X0 // Push the current logic result (X0) onto the stack MPS // Read the top stack entry (X0) AND with X1, result drives Y0 // MRD does NOT pop the stack; X0 remains at the top LD X1 MRD AND X1 OUT Y0 // Read the SAME top stack entry (X0) again, AND with X2, result drives Y1 // MRD accesses t…	[177, 175, 274]	[0.7339, 0.5597, 0.3468]	0.3985	0.2346	0.0009	0.0013	0.0315	0.036	44.64	28.12
qwen3.5:122b	179	How to combine MRD with AND/OR?	Example code: ``` LD M10 MPS LD X5 MRD AND X6 OUT Y0 ``` Explanation: Push M10, then MRD reads it and ANDs with X6.	### [Part One] - Mitsubishi FX3U/FX3UC IL Instruction List Code The following program demonstrates how to combine `MRD` (Master Read) with `AND`/`OR` logic. In this scenario, we have a Master Branch (M0) that controls two parallel sub-branches. The first sub-branch requires an `AND` condition, and the second requires an `OR` condition. `MRD` is used to return to the start of the master branch to …	[Part One] - Mitsubishi FX3U/FX3UC IL Instruction List Code ```text LD X0 ; Load start condition X0 MPS ; Push current logic result (X0) onto the stack AND X1 ; Branch 1: AND X1 with the top of stack (Result: X0 AND X1) OUT Y0 ; Output result to Y0 MRD ; Read top of stack again (Result remains X0, stack not popped) AND X2 ; Branch 2: AND X2 with the top of stack (Result: X0 AND X2) OUT Y1 ; Outpu…	[122, 176, 177]	[0.5689, 0.5035, 0.4856]	0.5401	0.6191	0.001	0.0017	0.0526	0.0802	44.75	27.01
qwen3.5:122b	180	What is the function of the MPP instruction?	Example code: ``` LD X0 MPS MPP ``` Explanation: MPP reads and pops the top of the stack, removing it afterward.	### [Part One] - Mitsubishi FX3U/FX3UC IL Instruction List Code The following code demonstrates the usage of the `MPP` (Main Pop) instruction within a stack operation sequence. It illustrates how to retrieve the last stored result from the logic stack to complete a parallel branch. ```il ; ------------------------------------------------------------------ ; Program: Stack Operation Demonstration …	### Part One - Mitsubishi FX3U/FX3UC IL Instruction List Code ```il ; Load input X0 LD X0 ; Push current result (X0) onto the stack for potential branching MPS ; Load input X1 (First branch uses the pushed value) AND X1 OUT Y0 ; Load input X2 (Second branch uses the same pushed value) AND X2 OUT Y1 ; Pop the stack to restore the original logic state after X0 MPP ; Load input X3 (Continues with th…	[170, 182, 90]	[0.8289, 0.6179, 0.5713]	0.6356	0.5103	0.0056	0.0018	0.0484	0.0695	44.73	25.41
qwen3.5:122b	181	How does MPP differ from MRD?	Example code: ``` LD X1 MPS MRD MPP ``` Explanation: MRD reads without popping; MPP reads and pops.	### [Part One] - Mitsubishi FX3U/FX3UC IL Instruction List Code The following IL program demonstrates the functional difference between `MPP` (Master Push Pop) and `MRD` (Master Read). The logic creates a "branching" scenario where a single input controls three parallel output branches. `MRD` is used to read the stack state without removing it, while `MPP` is used to read the state and clear the …	### [Part One] - Mitsubishi FX3U/FX3UC IL Instruction List Code ```il ; --- Example: Demonstrating the difference between MRD and MPP --- ; Scenario: We have a main condition (X0) and want to branch into two separate logic paths. ; Path A uses X1, Path B uses X2. Both paths need to be ANDed with X0. LD X0 ; Load the main condition (X0) onto the logic stack (Stack Depth: 1) MPS ; Push the current …	[176, 183, 182]	[0.9809, 0.5418, 0.6746]	0.6615	0.4661	0.0005	0.0009	0.0415	0.0414	44.61	41.78
qwen3.5:122b	182	When should MPP be used?	Example code: ``` LD X2 MPS LD X3 MPP ``` Explanation: After multiple pushes, use MPP to restore or free the stack.	### [Part One] - Mitsubishi FX3U/FX3UC IL Instruction List Code **Context:** The following IL code demonstrates a practical scenario where the `MPP` (Main Pop) instruction is required. This logic implements a "One-Shot" (Negative Edge) detection for a specific condition to trigger an action, utilizing nested logic blocks. **Note:** In Mitsubishi IL, `MPP` is strictly used to close a nested logic …	### [Part One] - Mitsubishi FX3U/FX3UC IL Instruction List Code ```il ; --- Example: Using MPP to finalize a branched logic sequence --- ; Scenario: We need to drive Output Y0 based on X1 AND (X2 OR X3) ; AND we also need to drive Output Y1 based on X1 AND (X2 OR X3) AND X4. ; We use MPS to save the state after X1, then branch for (X2 OR X3). LD X1 ; Load start condition X1 MPS ; [Push] Save the …	[181, 174, 183]	[0.6746, 0.623, 0.539]	0.4982	0.5443	0.0024	0.0016	0.0445	0.0619	44.64	33.86
qwen3.5:122b	183	Does MPP affect the next stack entry?	Example code: ``` LD X4 MPS LD X5 MPS MPP ``` Explanation: Popping the top makes the next entry the new top.	### Answer to Your Question **Yes, the `MPP` (Master Pop) instruction affects the next stack entry.** In the Mitsubishi FX series stack mechanism: 1. **Operation**: `MPP` pops the value from the top of the logic stack, uses it as the result for the current logic branch, and **immediately discards it**. 2. **Effect on Next Entry**: By popping the top value, the **previous entry** (the one that was…	[Part One] - Mitsubishi FX3U/FX3UC IL Instruction List Code ```il ; Initialize the stack by pushing the state of X0 LD X0 MPS ; Push the state of X1 onto the stack (Stack depth now: 2) LD X1 MPS ; Read the top entry (X1 state) without removing it MRD ; Output the result to Y0 (Logic: X0 AND X1) OUT Y0 ; Pop the top entry (X1 state) from the stack ; This removes the X1 entry, making the X0 entry t…	[173, 178, 180]	[0.5704, 0.5005, 0.5608]	0.566	0.4706	0.0014	0.0055	0.0369	0.0894	44.71	25.27
qwen3.5:122b	184	What if not all MPS have matching MPP?	Explanation: Leftover stack entries may exhaust stack space, though logic still runs.	### [Part One] - Mitsubishi FX3U/FX3UC IL Instruction List Code **Scenario:** This program demonstrates a logic branch where a single `MPS` (Push) instruction is used to feed multiple parallel branches, but only **one** branch is closed with an `MPP` (Pop), while the other branches are closed with `MRD` (Read). This is the standard solution to the "Missing MPP" problem. **Note:** In Mitsubishi IL…	[Part One] - Mitsubishi FX3U/FX3UC IL Instruction List Code ```text ; Example: Pushing three branches but only popping two LD X0 ; Load input X0 MPS ; Push current logic state (Stack Level 1) LD X1 ; Load input X1 OUT Y0 ; Output result to Y0 (Branch 1) MPS ; Push current logic state (Stack Level 2) LD X2 ; Load input X2 OUT Y1 ; Output result to Y1 (Branch 2) MPS ; Push current logic state (Stac…	[173, 172, 183]	[0.7786, 0.5766, 0.5491]	0.3643	0.3755	0.0004	0.0012	0.0136	0.0209	44.83	26.95
qwen3.5:122b	185	What does the END instruction signify in a PLC program?	Example code: ``` END ``` Explanation: Marks the end of the main program; PLC returns to the scan start.	[Part One] - Mitsubishi FX3U/FX3UC IL Instruction List Code Since the question asks for the significance of the `END` instruction rather than a specific control task, the following IL code demonstrates a minimal functional program structure where `END` is placed to terminate the scan cycle. This example includes a basic latch circuit to show valid code preceding the `END` instruction. ```il ; Lin…	### [Part One] - Mitsubishi FX3U/FX3UC IL Instruction List Code ```il LD X0 ; Load input X0 (Start condition) ANI X1 ; AND NOT input X1 (Stop condition) OUT Y0 ; Output result to Y0 (Motor/Load control) END ; Signifies the end of the user program execution ``` ### [Part Two] - Program Logic Explanation 1. **Start Condition Check**: The program begins by evaluating the state of input **X0**. If X0…	[188, 195, 170]	[0.6209, 0.5567, 0.5885]	0.5437	0.3664	0.0063	0.0127	0.0539	0.098	30.99	16.62
qwen3.5:122b	186	What happens if END appears mid-program?	Example code: ``` LD X0 OUT Y0 END LD X1 OUT Y1 ``` Explanation: Code after END is not executed; END should be at the very end.	### [Part One] - Mitsubishi FX3U/FX3UC IL Instruction List Code Below is a demonstration program illustrating the behavior of the `END` instruction when placed mid-program. The program initializes a counter, checks a condition, and deliberately places an `END` instruction before the final output logic to demonstrate the scan cycle termination. ```il ;----------------------------------------------…	[Part One] - Mitsubishi FX3U/FX3UC IL Instruction List Code ```il LD X0 ; Load input X0 OUT Y0 ; Output to Y0 FEND ; End of main program section END ; End of entire program execution LD X1 ; [This code is unreachable] OUT Y1 ; [This code will never be executed] ``` [Part Two] - Program Logic Explanation 1. **Execution Start**: The PLC begins scanning from the first instruction (`LD X0`). 2. **Mai…	[188, 187, 153]	[0.6798, 0.466, 0.3593]	0.5368	0.5342	0.0017	0.0072	0.0615	0.1585	44.77	17.44
qwen3.5:122b	187	What is the difference between FEND and END?	Example code: ``` FEND END ``` Explanation: FEND separates main and sub/interrupt routines; END ends the entire program.	### [Part One] - Mitsubishi FX3U/FX3UC IL Instruction List Code Below is a sample IL program demonstrating the structural difference between `FEND` (First End) and `END`. This program simulates a system with two distinct scan cycles: a **Main Control Cycle** (handling standard logic) and a **High-Speed Background Cycle** (handling critical monitoring or sub-routines that must run before the main …	### [Part One] - Mitsubishi FX3U/FX3UC IL Instruction List Code ```il ; --- Program Start --- LD X0 ; Load input X0 (Main Run Condition) OUT Y0 ; Output to Y0 (Main Process) FEND ; (F)unction (END): Marks the end of the main program ; Execution jumps here if called, then returns to the start of the program ; for the next scan cycle. LD X1 ; [Code after FEND] OUT Y1 ; Output to Y1 (Subroutine or I…	[186, 176, 161]	[0.466, 0.2764, 0.269]	0.4232	0.5707	0.0021	0.0011	0.0498	0.0513	44.74	33.76
qwen3.5:122b	188	What if there is no END instruction?	Explanation: Compilation may fail or the system may auto-insert END; it’s best to explicitly include it.	[Part One] - Mitsubishi FX3U/FX3UC IL Instruction List Code *Note: The following code demonstrates a standard scan cycle logic (Start/Stop Latch) to illustrate the critical role of the `END` instruction. Without `END`, the processor behavior is undefined or results in a runaway scan.* ```il ;--------------------------------------------------------- ; Program Title: Motor Start/Stop Latch Control …	[Part One] - Mitsubishi FX3U/FX3UC IL Instruction List Code ``` LD X0 ; Load Start Input (X0) OR M0 ; OR with Self-holding Relay (M0) OUT M0 ; Output to M0 (Self-hold) LD X1 ; Load Stop Input (X1) RST M0 ; Reset M0 (Stop condition) LD M0 ; Load M0 status OUT Y0 ; Output to Y0 (Motor/Load) ; Note: No END instruction present ``` [Part Two] - Program Logic Explanation 1. **Execution Cycle**: The PLC…	[186, 140, 60]	[0.6798, 0.4276, 0.4787]	0.2453	0.2901	0.0017	0.0009	0.0265	0.0459	41.15	20.87
qwen3.5:122b	189	Do subroutines or interrupts need END?	Example code: ``` SUBROUTINE ...program... END ``` Explanation: Yes—each subroutine or interrupt also needs END.	### [Part One] Mitsubishi FX3U/FX3UC IL Instruction List Code The following IL program demonstrates a main routine that calls a subroutine (`SBR0`) and an interrupt service routine (`INT0`). It explicitly addresses your question by showing that **subroutines must end with `SRET`**, while **interrupts must end with `IRET`**. Neither uses `END` to terminate their specific block, as `END` is reserve…	### [Part One] - Mitsubishi FX3U/FX3UC IL Instruction List Code ```il LD M8000 // Load Always-On contact (PLC is in RUN mode) CALL S0 // Call subroutine starting at label S0 // (Subroutine code would be here, ending with SRET) FEND // End of main program; jumps to next instruction or loop back // (Interrupt or Subroutine code follows here) // --- Subroutine Example (Label S0) --- S0 // Subroutine…	[186, 193, 187]	[0.6552, 0.3648, 0.419]	0.5839	0.5658	0.0009	0.0026	0.0313	0.0508	44.9	28.5
qwen3.5:122b	190	What is the state of M8000 when the PLC enters RUN mode?	Example code: ``` LD M8000 OUT Y0 ``` Explanation: When the PLC is in RUN mode, M8000 remains ON, causing Y0 to be energized.	### Answer to the Specific Question When the Mitsubishi FX-series PLC enters **RUN mode**, the special auxiliary relay **M8000** immediately turns **ON (1)**. It remains ON continuously as long as the PLC stays in RUN mode and turns OFF only when the PLC switches to STOP mode or loses power. It is commonly used as a "Run Monitor" to enable circuits that must execute during normal operation. --- #…	[Part One] - Mitsubishi FX3U/FX3UC IL Instruction List Code ```il ; Load the status of M8000 (Run Monitor) LD M8000 ; Output the result to Y0 (for demonstration purposes) OUT Y0 ``` [Part Two] - Program Logic Explanation 1. **Instruction Execution**: The `LD M8000` instruction loads the current status of the special auxiliary relay M8000. 2. **Condition Check**: When the PLC power is turned on an…	[195, 275, 194]	[0.9639, 0.6344, 0.7839]	0.6266	0.7443	0.0091	0.0183	0.0599	0.2099	44.64	11.14
qwen3.5:122b	191	How to use M8000 to determine if the program is running?	Example code: ``` LD M8000 AND X0 OUT M10 ``` Explanation: M10 is activated only when the PLC is in RUN (M8000=ON) and X0=ON.	### [Part One] - Mitsubishi FX3U/FX3UC IL Instruction List Code The following IL program demonstrates how to utilize the special auxiliary relay **M8000** (RUN Monitor) to detect if the PLC is in RUN mode. In this example, the logic is structured to set a user-defined flag (`M100`) only when the PLC is running, and to trigger an alarm output (`Y0`) if the system detects it is *not* running (thoug…	[Part One] - Mitsubishi FX3U/FX3UC IL Instruction List Code ``` LD M8000 ; Load the special relay M8000 (Always ON during RUN mode) OUT M100 ; Output the state to internal relay M100 ``` [Part Two] - Program Logic Explanation 1. **Check Status**: The `LD M8000` instruction loads the status of the special relay M8000. Since M8000 is designed to be permanently ON when the PLC is in RUN mode, this c…	[190, 236, 209]	[0.6125, 0.5438, 0.584]	0.712	0.7096	0.0108	0.0401	0.0495	0.1744	44.07	12.06
qwen3.5:122b	192	Can M8000 be used as a global start condition?	Example code: ``` LD M8000 OUT Y5 ``` Explanation: Yes. In the main program, M8000 indicates the PLC is running, and Y5 can be used to signal the device is powered on.	[Part One] - Mitsubishi FX3U/FX3UC IL Instruction List Code ```il ; ============================================================================ ; PROGRAM: Global Start Condition Demonstration using M8000 ; PLATFROM: Mitsubishi FX3U / FX3UC ; DESCRIPTION: Utilizes M8000 (RUN monitor) as a continuous global enable ; for a latching start/stop circuit. ; =============================================…	### Part One - Mitsubishi FX3U/FX3UC IL Instruction List Code ```il ; Load the Special Relay M8000 (Always On during RUN mode) LD M8000 ; Output the result to a system start flag (M100) to serve as a global start condition OUT M100 ; Optional: Use the global start flag to enable other logic (e.g., Auto Mode) LD M100 OUT Y0 ``` ### Part Two - Program Logic Explanation 1. **Check RUN Status**: The …	[213, 190, 199]	[0.6444, 0.6153, 0.6191]	0.328	0.5344	0.0036	0.0067	0.0601	0.135	44.57	15.04
qwen3.5:122b	193	How to combine M8000 with the emergency stop function?	Example code: ``` LD M8000 AND X1 // X1 is the emergency stop button OUT Y10 ``` Explanation: Y10 is activated only when the PLC is in RUN and the emergency stop button is not pressed.	### [Part One] - Mitsubishi FX3U/FX3UC IL Instruction List Code **Scenario:** This program implements a standard Emergency Stop (E-Stop) logic. * **X0**: Emergency Stop Button (Normally Closed contact wired to PLC input). * **M8000**: RUN Monitor (Always ON while PLC is running). * **Y0**: Main Contactor / System Enable Output. * **M10**: Internal "System Enabled" flag. **Note:** In standard safe…	[Part One] - Mitsubishi FX3U/FX3UC IL Instruction List Code ```text LD X0 ; Input: Normal Start Button (NO) OR M10 ; Internal Latch (Motor Run Status) ANI X1 ; Input: Emergency Stop (NC contact logic: X1 is OFF during normal, ON during stop) ANI M8000 ; Logic Inversion: Since M8000 is always ON, ANI M8000 acts as a constant FALSE if used directly. ; Correction for standard E-Stop logic using M800…	[213, 201, 66]	[0.8608, 0.613, 0.6315]	0.7314	0.6295	0.0076	0.0118	0.0939	0.0818	44.65	45.19
qwen3.5:122b	194	What happens to M8000 when the PLC switches to STOP mode?	Example code: ``` LD M8000 OUT Y0 ``` Explanation: When the PLC leaves RUN mode, M8000 turns OFF, and Y0 turns OFF accordingly.	### [Part One] - Mitsubishi FX3U/FX3UC IL Instruction List Code The following IL program demonstrates the monitoring of the **M8000** (Run Monitor) special relay. This code highlights that M8000 is **ON** during RUN mode and automatically turns **OFF** when the PLC switches to **STOP** mode. ```il ; ============================================================================== ; Program: M8000 St…	### [Part One] - Mitsubishi FX3U/FX3UC IL Instruction List Code ```il ; Check the state of the Special Relay M8000 (Run Monitor) LD M8000 ; Output the result to a physical output Y0 for observation (or internal flag M100) OUT Y0 ``` ### [Part Two] - Program Logic Explanation 1. **Mode Detection**: The PLC enters **STOP mode**. In this state, the special relay **M8000** (Run Monitor) automatically…	[217, 198, 190]	[0.8567, 0.7349, 0.7839]	0.651	0.7346	0.0038	0.0088	0.0554	0.1604	44.79	13.64
qwen3.5:122b	195	What is the state of M8001 under PLC RUN mode?	Example code: ``` LD M8001 OUT Y0 ``` Explanation: M8001 is the b-contact for RUN monitoring; when PLC is in RUN, M8001=OFF, so Y0 remains OFF.	### Answer to the Specific Question Under **PLC RUN mode**, the special auxiliary relay **M8001** is in the **OFF (0)** state. *(Note: M8001 is the inverse of M8000. M8000 is ON during RUN, while M8001 is ON during STOP).* --- ### [Part One] - Mitsubishi FX3U/FX3UC IL Instruction List Code The following IL program demonstrates the utilization of **M8001** (Run Stop Inverse) to control an output `…	[Part One] - Mitsubishi FX3U/FX3UC IL Instruction List Code ```il LD M8001 OUT Y0 ``` **Comments:** * `LD M8001`: Load the status of special auxiliary relay M8001. * `OUT Y0`: Output the result to output coil Y0. [Part Two] - Program Logic Explanation 1. **System State Check**: When the PLC is in **RUN mode**, the special auxiliary relay **M8001** is defined by the system as the "RUN Mode Stop Fl…	[190, 206, 217]	[0.9639, 0.676, 0.7385]	0.616	0.6578	0.0077	0.0305	0.0686	0.1762	41.65	14.35
qwen3.5:122b	196	What is the difference between M8000 and M8001?	Example code: ``` LD M8000 OUT Y1 LD M8001 OUT Y2 ``` Explanation: M8000 (a-contact) is ON in RUN; M8001 (b-contact) is OFF in RUN. They are complementary.	### [Part One] - Mitsubishi FX3U/FX3UC IL Instruction List Code The following IL program demonstrates the functional difference between the special relays M8000 (Run Monitor) and M8001 (Inverse Run Monitor). This code toggles two output lights based on the PLC's run status to visually prove the inversion logic. ```il ;----------------------------------------------------------------------- ; PROGR…	[Part One] - Mitsubishi FX3U/FX3UC IL Instruction List Code ```il ; Initialize a marker to track the state of M8000 (Run Monitor) LD M8000 OUT M10 ; Initialize a marker to track the state of M8001 (Run Monitor Inverse) LD M8001 OUT M11 ; Demonstrate the inverse relationship: If M8000 is ON, M8001 is OFF LD M8000 ANI M8001 OUT M12 ; Demonstrate the inverse relationship: If M8001 is ON, M8000 is OF…	[237, 208, 205]	[0.8947, 0.7312, 0.8516]	0.5262	0.6109	0.0017	0.0072	0.0655	0.1254	43.96	25.0
qwen3.5:122b	197	How to use M8001 to create a condition that never becomes true?	Example code: ``` LD M8001 OUT M10 ``` Explanation: In RUN mode M8001=OFF, so M10 is never driven. Useful to temporarily disable a program section.	### [Part One] Mitsubishi FX3U/FX3UC IL Instruction List Code ```il ; ============================================================================= ; PROGRAM: NEVER_TRUE_CONDITION_DEMO ; DESCRIPTION: Demonstrates the use of M8001 (Initial Pulse - OFF at Start) ; to create a condition that never becomes true during normal operation. ; ===============================================================…	### [Part One] - Mitsubishi FX3U/FX3UC IL Instruction List Code ```il LD M8001 OUT Y0 ``` ### [Part Two] - Program Logic Explanation 1. **Instruction `LD M8001`**: The program loads the status of special relay **M8001**. In the Mitsubishi FX-series, M8001 is the **inverse** of the "RUN" monitor (M8000). It is **OFF** when the PLC is in RUN mode and **ON** only when the PLC is in STOP mode. 2. **L…	[192, 104, 271]	[0.5652, 0.4853, 0.5083]	0.419	0.5348	0.0008	0.0098	0.0399	0.1687	44.72	11.26
qwen3.5:122b	198	Does M8001 change state in STOP mode?	Example code: ``` LD M8001 ``` Explanation: Usually M8001 remains OFF in STOP mode; some models may differ, refer to the manual.	### Answer to the Specific Question **Yes, M8001 changes state in STOP mode.** In Mitsubishi FX-series PLCs: * **M8000 (RUN Monitor)**: Remains **ON** during RUN mode and turns **OFF** during STOP mode. * **M8001 (Inverse RUN Monitor)**: Remains **OFF** during RUN mode and turns **ON** during STOP mode. Therefore, when the PLC transitions from RUN to STOP, M8001 changes from OFF to ON. This bit i…	[Part One] - Mitsubishi FX3U/FX3UC IL Instruction List Code ```il LD M8000 ; Load the always-ON contact (Active only in RUN mode) LD M8001 ; Load the always-OFF contact (Active only in RUN mode) LD M8002 ; Load the initial pulse contact (One scan ON at RUN start) OUT Y0 ; Output to Y0 (Mirrors M8000 state) OUT Y1 ; Output to Y1 (Mirrors M8001 state, stays OFF) OUT Y2 ; Output to Y2 (Mirrors M8002…	[194, 206, 272]	[0.7349, 0.659, 0.6603]	0.6382	0.5524	0.0012	0.0016	0.0367	0.0466	44.71	41.65
qwen3.5:122b	199	Can M8001 be used instead of a NOP instruction?	Example code: ``` LD M8001 OUT Y5 ``` Explanation: Yes. Using M8001 creates a network that never executes, similar to NOP.	### [Part One] Mitsubishi FX3U/FX3UC IL Instruction List Code **Context:** The following program demonstrates the specific behavior of `M8001` (Initial Pulse ON) versus `NOP` (No Operation) to answer your question. The code shows that `M8001` is an **active instruction** that evaluates a condition and updates a bit, whereas `NOP` is a **passive instruction** that consumes a scan cycle but perform…	[Part One] - Mitsubishi FX3U/FX3UC IL Instruction List Code ```il LD M8001 OUT Y0 ``` [Part Two] - Program Logic Explanation No, M8001 cannot be used as a substitute for a NOP (No Operation) instruction. 1. **Function Mismatch**: `M8001` is a special system bit that is **ON** when the PLC is in **STOP** mode and **OFF** when running. It is a dynamic status flag dependent on the PLC's operating st…	[192, 237, 264]	[0.6191, 0.5787, 0.6023]	0.6218	0.6363	0.0009	0.0074	0.0372	0.1182	44.73	13.23
qwen3.5:122b	200	When is M8002 briefly ON?	Example code: ``` LD M8002 OUT M0 ``` Explanation: M8002 is ON only during the first scan after PLC enters RUN, then automatically turns OFF.	### [Part One] - Mitsubishi FX3U/FX3UC IL Instruction List Code The following IL program demonstrates the usage of **M8002** (Initial Pulse) to initialize a counter and a data register immediately after the PLC enters the RUN state. ```il ; Line 1: Initialize the system using the Special Relay M8002 LD M8002 ; Load M8002 (Initial Pulse ON only during the first scan after RUN) ; Line 2: Reset Coun…	[Part One] - Mitsubishi FX3U/FX3UC IL Instruction List Code ```il LD M8002 ; Load the status of the initial pulse special relay (M8002) OUT Y0 ; Output the result to Y0 (for demonstration purposes) ``` [Part Two] - Program Logic Explanation 1. **Initial Scan Detection**: When the PLC is powered ON or switched from STOP to RUN mode, the CPU performs a single "Initial Scan" cycle before starting no…	[224, 206, 235]	[0.8173, 0.7531, 0.7902]	0.5588	0.7295	0.0121	0.0049	0.0508	0.1647	44.67	11.43
qwen3.5:122b	201	How to use M8002 for initial data reset?	Example code: ``` LD M8002 MOV K0 D0 MOV K0 D1 ``` Explanation: On the first RUN scan, D0 and D1 are reset to zero.	### [Part One] - Mitsubishi FX3U/FX3UC IL Instruction List Code The following IL program demonstrates the standard method for using the special auxiliary relay **M8002** (Initial Pulse On) to initialize data registers (D) and reset specific flags upon the transition of the PLC from STOP to RUN mode. ```il ; ============================================================ ; PROGRAM: Initial Data Reset…	[Part One] - Mitsubishi FX3U/FX3UC IL Instruction List Code ``` LD M8002 // Load the Initial Pulse flag (ON only during the first scan cycle) RST D0 D1 // Reset data register D0 and D1 to 0 (clear initial values) MOV K0 D2 // Move constant 0 into data register D2 to ensure it starts at zero MOV K100 D3 // Move default value 100 into data register D3 for parameter initialization ``` [Part Two] - P…	[202, 231, 193]	[0.7818, 0.643, 0.613]	0.48	0.6694	0.0014	0.0104	0.0464	0.1345	44.57	15.11
qwen3.5:122b	202	How to reset outputs at startup using M8002?	Example code: ``` LD M8002 RST Y10 Y11 ``` Explanation: On the first scan, Y10 and Y11 are reset to OFF for a safe startup state.	### [Part One] - Mitsubishi FX3U/FX3UC IL Instruction List Code The following code implements a startup initialization routine using the Special Relay **M8002** (Initial Pulse ON for one scan). When the PLC transitions from STOP to RUN, M8002 activates for exactly one scan cycle. This code uses that single pulse to force specific output coils (Y0-Y3) to the OFF state, ensuring a safe initial cond…	### [Part One] - Mitsubishi FX3U/FX3UC IL Instruction List Code ```il ; Initialize outputs Y0 to Y7 to OFF on the very first scan after power-up LD M8002 ; Load the Initial Pulse Special Relay (ON for one scan only) ANDN Y0 ; Ensure Y0 is not already latched (optional safety check) OUT Y0 ; Force Y0 OFF (Note: If Y0 is latched, use OUT Y0 with M8002 to reset logic, ; but typically we use a Reset …	[201, 249, 207]	[0.7818, 0.5807, 0.5885]	0.5125	0.57	0.0027	0.0039	0.0457	0.0639	44.64	27.5
qwen3.5:122b	203	Can M8002 be used with a timer?	Example code: ``` LD M8002 OUT T0 K100 ``` Explanation: Triggers T0 timing when entering RUN, useful for startup delay sequences.	### [Part One] - Mitsubishi FX3U/FX3UC IL Instruction List Code The following program demonstrates how to utilize the **M8002 (Initial Pulse On)** relay to trigger a timer (T0) immediately upon PLC power-up or transition from STOP to RUN mode. The logic ensures the timer starts counting the moment the PLC enters the RUN state. ```il ; ==============================================================…	### [Part One] - Mitsubishi FX3U/FX3UC IL Instruction List Code ```il LD M8002 ; Load Initial Pulse (ON for the first scan cycle only) OUT T0 ; Output to Timer T0 (Starts counting immediately on first scan) LD M8002 ; Load Initial Pulse again (to set the timer value on first scan) OUT T0 K10 ; Note: In IL, setting the constant usually requires a separate LD/OUT structure or pre-setting. ; Correct…	[262, 208, 252]	[0.7272, 0.6211, 0.6761]	0.5008	0.5627	0.0022	0.0041	0.0467	0.0342	44.7	44.87
qwen3.5:122b	204	Does M8002 remain ON after multiple scans?	Example code: ``` LD M8002 OUT Y0 ``` Explanation: No. It’s only ON during the first RUN scan and OFF thereafter.	### Answer to the Specific Question **No, M8002 does not remain ON after multiple scans.** M8002 is the **Initial Pulse (On at first scan only)** special auxiliary relay. It is automatically turned **ON** for exactly **one scan cycle** immediately after the PLC transitions from STOP to RUN mode. In all subsequent scan cycles (2nd scan, 3rd scan, etc.), M8002 is automatically turned **OFF**. It is…	### Part One - Mitsubishi FX3U/FX3UC IL Instruction List Code ```il LD M8002 ; Load the initial pulse special relay (ON for only the first scan) ANI M8002 ; Verify the logic: AND NOT M8002 to check if it has turned OFF after scan 1 OUT Y000 ; Output result (Y000 turns ON only on scan 1) ``` ### Part Two - Program Logic Explanation 1. **Initial Scan Activation**: When the PLC is powered on or tran…	[222, 233, 272]	[0.6589, 0.6219, 0.6079]	0.6013	0.622	0.0013	0.0044	0.0417	0.1272	44.72	11.67
qwen3.5:122b	205	What is the relationship between M8003 and M8002?	Example code: ``` LD M8003 OUT M10 ``` Explanation: M8002 (a-contact) is ON on the first scan; M8003 (b-contact) is OFF on the first scan. They complement each other.	### [Part One] - Mitsubishi FX3U/FX3UC IL Instruction List Code The following IL program demonstrates the usage and mutual exclusivity of **M8002** (Initial Pulse ON) and **M8003** (Initial Pulse OFF). This logic is designed to initialize a system, ensuring that a "System Ready" flag is set only if the "Initial Pulse OFF" condition is met, effectively using them as a toggle mechanism for startup …	### Part One: Mitsubishi FX3U/FX3UC IL Instruction List Code ```il LD M8002 OUT Y10 LD M8003 OUT Y11 ``` ### Part Two: Program Logic Explanation 1. **Initial Scan (First Cycle):** When the PLC transitions from STOP to RUN, the **M8002** (Initial Pulse On) special relay activates (becomes ON) for exactly one scan cycle. Conversely, **M8003** (Initial Pulse Off) remains OFF during this specific cyc…	[196, 206, 208]	[0.8516, 0.7694, 0.8303]	0.5177	0.5643	0.0011	0.005	0.0562	0.0797	44.63	41.8
qwen3.5:122b	206	When M8002=ON, what is the state of M8003?	Example code: ``` LD M8002 OUT M1 LD M8003 OUT M2 ``` Explanation: On the initial scan M8002=ON and M8003=OFF, so M1=ON and M2=OFF.	### [Part One] - Mitsubishi FX3U/FX3UC IL Instruction List Code **Context:** This code snippet demonstrates the initialization logic using the special internal relays `M8002` (Initial Pulse ON) and `M8003` (Initial Pulse OFF) to control the state of a user-defined flag `M100` for demonstration purposes. ```il ; Line 1: Load the status of the Initial Pulse ON special relay (M8002). ; This relay is…	### [Part One] - Mitsubishi FX3U/FX3UC IL Instruction List Code ```il LD M8002 ; Load M8002 (Initial Pulse ON at first scan) LDI M8003 ; Load Inverse of M8003 (Initial Pulse OFF at first scan) ANI M8003 ; AND with Inverse of M8003 (Verify M8003 is OFF) OUT M10 ; Output result to M10 (Demonstrating the relationship) ``` ### [Part Two] - Program Logic Explanation 1. **Initial Scan Detection**: The …	[205, 275, 209]	[0.7694, 0.6899, 0.7264]	0.5694	0.6322	0.0018	0.0029	0.0811	0.1463	28.19	16.04
qwen3.5:122b	207	How to use M8003 to block startup actions?	Example code: ``` LD M8003 AND X0 OUT Y10 ``` Explanation: On the first scan M8003=OFF, preventing Y10 from driving. Later M8003=ON allows X0 to drive Y10.	### [Part One] - Mitsubishi FX3U/FX3UC IL Instruction List Code The following program demonstrates a robust method to block specific startup actions using `M8003`. In this example, `M8003` (Initial Pulse On) is used to inhibit a "System Reset" routine that would otherwise execute immediately upon power-up, ensuring that critical initialization data is preserved or that a specific startup sequence…	[Part One] - Mitsubishi FX3U/FX3UC IL Instruction List Code ```il LD M8003 ANI M10 OUT Y20 ``` [Part Two] - Program Logic Explanation 1. **Condition Check**: The instruction `LD M8003` loads the status of the "Stop Mode" special relay. M8003 turns ON only when the PLC is in the STOP state; it is OFF when the PLC is running. 2. **Safety Interlock**: The instruction `ANI M10` performs an AND-NOT op…	[192, 249, 202]	[0.6024, 0.5418, 0.5885]	0.4498	0.5284	0.0012	0.0026	0.0555	0.0497	44.62	44.92
qwen3.5:122b	208	Can M8002 and M8003 be used together?	Example code: ``` LD M8002 OUT M20 LD M8003 OUT M21 ``` Explanation: Yes. On the first scan M8002=ON, M8003=OFF; on the second scan M8002=OFF, M8003=ON.	### Answer to Your Question **Yes, M8002 and M8003 can be used together in the same program.** * **M8002 (Initial Pulse ON):** Turns **ON** for exactly one scan cycle when the PLC transitions from STOP to RUN. It is used to initialize variables or set initial states. * **M8003 (Initial Pulse OFF):** Turns **OFF** for exactly one scan cycle when the PLC transitions from STOP to RUN (meaning it is …	### [Part One] - Mitsubishi FX3U/FX3UC IL Instruction List Code ```text ; Initialize M10 using the first scan pulse (M8002) LD M8002 OUT M10 ; Initialize M11 using the first scan inverse pulse (M8003) LD M8003 OUT M11 ; Optional: Verify state logic (M10 and M11 will never be ON simultaneously) LD M10 LD M11 ANB OUT Y0 ; Y0 will remain OFF because M10 and M11 are mutually exclusive on the first sc…	[253, 205, 222]	[0.8792, 0.8303, 0.7338]	0.6275	0.7061	0.0025	0.0096	0.0621	0.1424	44.7	22.36
qwen3.5:122b	209	What if M8003 is not used?	Example code: ``` LD M8003 ``` Explanation: None. M8003 simply provides a b-contact for the initial scan; use as needed.	### Context Note In Mitsubishi FX-series PLCs, **M8003** is the "Initial Pulse On" auxiliary relay. It is a single-cycle pulse generated immediately after the PLC transitions from STOP to RUN mode. It is universally used to **initialize** registers, timers, counters, and internal flags to a known state before the main logic executes. If **M8003 is not used**, the following consequences occur: 1. …	### Part One - Mitsubishi FX3U/FX3UC IL Instruction List Code ```il ; Initialize a flag M10 on the first scan using M8002 (Initial Pulse) LD M8002 OUT M10 ; Start a continuous operation loop using M10 LD M10 OUT Y0 ; Note: M8003 (Initial Reset Pulse) is not used in this logic. ; If M8003 were included, it would be placed here to reset M10 or other flags. ``` ### Part Two - Program Logic Explanati…	[208, 260, 206]	[0.7705, 0.6911, 0.7264]	0.3205	0.5612	0.0009	0.0017	0.0315	0.0544	44.7	22.94
qwen3.5:122b	210	When does M8004 turn ON?	Example code: ``` LD M8004 OUT Y0 ``` Explanation: M8004 turns ON when the PLC detects an error, such as program or runtime faults.	### [Part One] - Mitsubishi FX3U/FX3UC IL Instruction List Code *Note: M8004 is a special internal relay (system flag) that cannot be written to via standard IL instructions like `SET` or `RST`. It is automatically controlled by the PLC CPU. The following code demonstrates a typical scenario where an error occurs (e.g., an illegal instruction or data range error), which triggers M8004, and how to…	[Part One] - Mitsubishi FX3U/FX3UC IL Instruction List Code ```il LD M8004 ; Load the status of the Special Relay M8004 (Error Flag) OUT Y0 ; Output the status to Y0 for external indication (e.g., an alarm LED) ``` [Part Two] - Program Logic Explanation 1. **Detection of Error**: The PLC continuously monitors its internal operations and connected hardware (such as syntax errors, arithmetic overfl…	[215, 265, 212]	[0.9634, 0.9549, 0.8832]	0.6824	0.717	0.0027	0.0078	0.0512	0.1198	44.64	13.76
qwen3.5:122b	211	How to trigger an alarm using M8004?	Example code: ``` LD M8004 OUT Y10 // Warning lamp OUT BZ // Buzzer (assumed flag) ``` Explanation: On error detection, the lamp and buzzer activate to alert maintenance.	[Part One] - Mitsubishi FX3U/FX3UC IL Instruction List Code ```il ; Program Title: Alarm Trigger Logic using M8004 (Operation Error Flag) ; Target PLC: Mitsubishi FX3U / FX3UC ; Description: Monitors the M8004 flag and latches an alarm output (Y0) when an error occurs. ; 1. Initialize Logic: Load the Operation Error Flag (M8004) LD M8004 ; Load status of M8004 (ON if any operation error exists) ;…	### Part One: Mitsubishi FX3U/FX3UC IL Instruction List Code ```il ; Check if a system error has occurred (M8004 is ON) LD M8004 ; If error exists, activate the Alarm Indicator Output OUT Y10 ; Optional: Latch the alarm state so it stays ON even if the error clears momentarily ; (Uncomment the following lines if latching behavior is required) ; LD M8004 ; OR Y10 ; ANI X2 ; X2 is the Alarm Reset B…	[210, 271, 193]	[0.6039, 0.5673, 0.5935]	0.4386	0.5449	0.0012	0.0035	0.0463	0.1191	44.71	16.25
qwen3.5:122b	212	When does M8004 automatically turn OFF?	Example code: ``` LD M8004 ``` Explanation: M8004 resets to OFF only after the error is cleared and the PLC returns to normal.	[Part One] - Mitsubishi FX3U/FX3UC IL Instruction List Code *Note: M8004 is a system special relay (Read-Only) that indicates a "Program Error" status. It cannot be manually turned ON or OFF via standard ladder logic instructions (like OUT, SET, RST) in the user program. The following IL code demonstrates how to monitor its status and how the system automatically resets it when the error conditio…	### [Part One] - Mitsubishi FX3U/FX3UC IL Instruction List Code ```il ; Check if M8004 (Operation Error Flag) is currently ON LD M8004 ; If ON, activate output Y0 to indicate an error state is present OUT Y0 ; Optional: Monitor the error flag. ; In standard operation, M8004 remains ON until the specific error cause is resolved ; and the PLC is reset (via STOP/START or power cycle). ; There is no …	[210, 229, 224]	[0.8832, 0.7952, 0.8225]	0.5999	0.6587	0.0015	0.0073	0.0511	0.1018	44.57	20.02
qwen3.5:122b	213	Can M8004 be combined with emergency stop?	Example code: ``` LD M8004 OR X1 OUT M100 ``` Explanation: M100 activates on error or emergency stop to shut down system power.	### Answer to the Question: Can M8004 be combined with emergency stop? **Yes, M8004 can be combined with an Emergency Stop (E-Stop) logic, but with a critical distinction regarding its function.** * **M8004 (Operation Error Flag):** This is a system flag that turns **ON** only when the PLC detects an internal instruction error (e.g., illegal operand, stack overflow, or a syntax error during a `CA…	### [Part One] - Mitsubishi FX3U/FX3UC IL Instruction List Code ```il LD M8004 // Load error status flag (M8004) ANI X1 // AND NOT with Emergency Stop button (X1 is normally closed contact) OUT Y10 // Output to Safety Alarm or System Reset (Y10) ``` ### [Part Two] - Program Logic Explanation 1. **Error Detection**: The program starts by checking the special auxiliary relay **M8004**. This flag au…	[193, 238, 222]	[0.8608, 0.725, 0.6204]	0.5985	0.5521	0.0006	0.003	0.0343	0.1032	44.75	18.0
qwen3.5:122b	214	If noise causes false errors, will M8004 flicker?	Example code: ``` LD M8004 OUT Y15 ``` Explanation: If error is cleared quickly, M8004 may flicker; true errors keep it ON.	### Part One: Mitsubishi FX3U/FX3UC IL Instruction List Code This IL program demonstrates the monitoring logic for the Special Auxiliary Relay **M8004** (Error Flag). It includes a simulated noise scenario where an input (`X000`) is used to trigger a false error condition, and the program explicitly monitors the status of `M8004` to detect flickering. ```il ; =====================================…	[Part One] - Mitsubishi FX3U/FX3UC IL Instruction List Code ``` LD M8004 OUT Y0 ``` [Part Two] - Program Logic Explanation 1. **Monitor Status**: The instruction `LD M8004` loads the status of special relay M8004. 2. **Identify Cause**: M8004 is the "Error Flag" (also known as the "Operation Error" flag). It turns ON when the PLC detects a syntax error, a hardware fault, or a critical system alar…	[249, 258, 232]	[0.5124, 0.4417, 0.474]	0.5399	0.664	0.0011	0.0148	0.0387	0.1143	44.68	14.35
qwen3.5:122b	215	When does M8005 turn ON?	Example code: ``` LD M8005 OUT Y0 ``` Explanation: M8005 turns ON when the PLC detects battery voltage below the normal range.	### [Part One] - Mitsubishi FX3U/FX3UC IL Instruction List Code **Note:** `M8005` is a **System Special Relay** (Read-Only). It cannot be turned ON or OFF by a user program. The following code demonstrates how to **monitor** its status and trigger an alarm routine when it activates. ```il ; ============================================================================== ; Program: Monitor M8005 (Ba…	### [Part One] - Mitsubishi FX3U/FX3UC IL Instruction List Code ```il ; Load the special relay M8005 (Battery Voltage Low Detection) LD M8005 ; Output the result to Y0 for demonstration purposes OUT Y0 ; Optional: End the scan or continue with other logic END ``` ### [Part Two] - Program Logic Explanation 1. **Instruction Execution**: The `LD` (Load) instruction reads the status of the special in…	[210, 275, 225]	[0.9634, 0.9485, 0.9602]	0.613	0.7258	0.0029	0.0211	0.0525	0.1799	44.65	12.51
qwen3.5:122b	216	What to do if battery voltage is low?	Example code: ``` LD M8005 OUT M10 ``` Explanation: Use M10 to drive a warning or log, reminding to replace the battery to avoid data loss.	### [Part One] - Mitsubishi FX3U/FX3UC IL Instruction List Code The following program detects a low battery condition using the system status flag `M8005` and triggers an alarm output (`Y0`) and a latching alarm memory bit (`M100`). It also implements a manual reset function via input `X1`. **Note:** In Mitsubishi FX-series IL, `M8005` is the specific system flag that turns ON when the backup bat…	### Part One - Mitsubishi FX3U/FX3UC IL Instruction List Code ```il LD M8005 ; Load Low Battery Flag (M8005 is ON when battery voltage is low) ANI M8002 ; Interlock with Initial Pulse (M8002 is ON only for one scan at startup) to prevent immediate false triggers if logic is complex, though often M8005 is used directly. ; *Note: In standard practice, we simply react to M8005. The M8002 here is ill…	[219]	[0.5977]	0.5736	0.4971	0.0012	0.0013	0.0484	0.0563	44.7	44.57
qwen3.5:122b	217	What happens to M8005 after PLC power-off?	Example code: ``` LD M8005 ``` Explanation: M8005 state follows hardware detection; if voltage remains low, it stays ON.	### [Part One] Mitsubishi FX3U/FX3UC IL Instruction List Code The following IL program demonstrates the behavior of the special relay **M8005** (Battery Voltage Low) and includes logic to monitor it and latch an alarm. Note that `M8005` is a system-defined special relay; its state is determined internally by the PLC hardware, not by user code. The code below shows how to handle the condition when…	### [Part One] - Mitsubishi FX3U/FX3UC IL Instruction List Code ```il LD M8005 OUT Y0 ``` ### [Part Two] - Program Logic Explanation 1. **Monitor Status**: The instruction `LD M8005` checks the status of the "Battery Voltage Low" flag. 2. **Power-Off Behavior**: When the PLC power is turned off, the internal battery monitoring circuit stops functioning, and the status of M8005 is cleared. 3. **Re…	[194, 229, 224]	[0.8567, 0.7118, 0.699]	0.5724	0.7169	0.0012	0.0043	0.041	0.1379	44.54	10.23
qwen3.5:122b	218	Can M8005 be reset by program?	Example code: ``` LD M8005 RST M8005 ``` Explanation: No. It’s hardware-controlled and cannot be reset by RST.	### Answer to the Specific Question **No, M8005 cannot be reset by a standard program instruction (such as `RST` or `ZRST`).** **Reasoning:** M8005 is a **Special Relay (System Relay)** in the Mitsubishi FX-series PLC. It is automatically turned **ON** by the PLC's internal hardware/firmware when the battery voltage drops below a critical threshold (indicating low battery). It is designed strictl…	### [Part One] - Mitsubishi FX3U/FX3UC IL Instruction List Code ```il ; Check the current status of M8005 (Battery Warning) LD M8005 ; If M8005 is ON (indicating battery error), execute the reset sequence ; Note: M8005 cannot be directly cleared by an OUT instruction. ; It is automatically reset by the PLC hardware when the battery is replaced ; and the power is cycled (Power OFF -> ON) or when t…	[283, 199, 201]	[0.7392, 0.584, 0.7217]	0.6374	0.491	0.0052	0.0066	0.0433	0.0515	44.57	33.12
qwen3.5:122b	219	What is the risk of not addressing low battery?	Example code: ``` LD M8005 ``` Explanation: Continued depletion may cause loss of register or clock data after power-off.	### [Part One] - Mitsubishi FX3U/FX3UC IL Instruction List Code This program implements a monitoring routine for the PLC's internal battery. It reads the battery voltage status from the special register `D8000` (Battery Voltage Status), triggers an alarm output, and logs a warning flag if the battery voltage drops below the threshold. **Note:** In Mitsubishi FX-series, `D8000` contains status fla…	### [Part One] - Mitsubishi FX3U/FX3UC IL Instruction List Code ```il ; Check if battery voltage is low (Special Relay M8005 turns ON when battery is low) LD M8005 ; If battery is low, set warning flag M10 to alert the operator OUT M10 ; Optional: If M10 is ON, trigger a specific output (e.g., Yellow Warning Light Y0) LD M10 OUT Y0 ``` ### [Part Two] - Program Logic Explanation 1. **Condition Che…	[216, 269, 104]	[0.5977, 0.2819, 0.2809]	0.3607	0.4114	0.0005	0.002	0.0303	0.0667	44.68	18.44
qwen3.5:122b	220	What is the difference between M8006 and M8005?	Example code: ``` LD M8006 OUT Y0 ``` Explanation: M8006 latches the low-voltage event, staying ON until manually or specifically cleared.	[Part One] - Mitsubishi FX3U/FX3UC IL Instruction List Code ```il ; ============================================================================== ; PROGRAM TITLE: Battery Voltage Monitor (M8005 vs M8006 Logic Demonstration) ; CPU MODEL: Mitsubishi FX3U / FX3UC ; LANGUAGE: Instruction List (IL) ; ============================================================================== ; --- SYSTEM CONFIGURA…	[Part One] - Mitsubishi FX3U/FX3UC IL Instruction List Code ```text LD M8005 ; Load status of Battery Voltage Low (M8005) LDI M8006 ; Load inverse status of Battery Voltage Low Alarm (M8006) ; (M8006 turns ON when the battery voltage drops below the threshold) OUT Y0 ; Output result (Example: Drive alarm indicator if M8005 is ON) OUT Y1 ; Output result (Example: Drive warning if M8006 is active) …	[237, 247, 260]	[0.8904, 0.8066, 0.6769]	0.4763	0.59	0.001	0.0024	0.0487	0.0917	44.56	17.74
qwen3.5:122b	221	How to clear the latch of M8006?	Example code: ``` LD X0 RST M8006 ``` Explanation: Some models allow RST to clear; otherwise power cycle or battery replacement is required.	### Important Technical Clarification Before Proceeding Before providing the code, it is critical to address a fundamental characteristic of the **M8006** special relay in Mitsubishi FX-series PLCs: **M8006 is a "Battery Low" indicator.** * **Function:** It turns **ON** automatically when the PLC's internal battery voltage drops below a specific threshold (indicating the backup battery for the cl…	[Part One] - Mitsubishi FX3U/FX3UC IL Instruction List Code ```il LD M8006 // Load the "Data Register Error" flag (M8006) OUT M8006 // Clear the latch of M8006 by writing a pulse (or use RST if preferred, but OUT is standard for self-clearing logic in IL) ``` *Note: In strict IL syntax for Mitsubishi FX, `RST` is typically used to reset a bit, but `M8006` is a special relay that latches when a da…	[267, 202, 211]	[0.6795, 0.5276, 0.4668]	0.6122	0.4881	0.0011	0.0024	0.0404	0.0616	44.8	19.73
qwen3.5:122b	222	Will M8005 ON and M8006 ON occur simultaneously?	Example code: ``` LD M8005 LD M8006 ``` Explanation: Both can be ON on voltage drop; M8005 is real-time, M8006 is latched.	### [Part One] Mitsubishi FX3U/FX3UC IL Instruction List Code Below is the IL program designed to monitor the battery voltage (M8005) and the battery voltage low (M8006) status flags, check for simultaneous activation, and handle the result. **Note:** In standard Mitsubishi FX3U/FX3UC operation, **M8005** (Battery Voltage Low - Warning) and **M8006** (Battery Voltage Low - Error/Stop) are mutuall…	### [Part One] - Mitsubishi FX3U/FX3UC IL Instruction List Code ```il ; Check if Battery Low (M8005) is active LD M8005 OUT M100 ; Check if Backup Memory Error (M8006) is active LD M8006 OUT M101 ``` ### [Part Two] - Program Logic Explanation 1. **Scan Cycle Initialization**: The PLC enters the scanning cycle. 2. **M8005 Evaluation**: The processor checks the status of the internal battery voltag…	[208, 204, 200]	[0.7338, 0.6589, 0.6382]	0.5145	0.5483	0.0014	0.0029	0.0507	0.1013	44.74	18.27
qwen3.5:122b	223	Why is latch function needed for M8006?	Example code: ``` LD M8006 OUT M20 ``` Explanation: Maintains warning even if voltage recovers, indicating a past event.	### [Part One] - Mitsubishi FX3U/FX3UC IL Instruction List Code *Note: The following code demonstrates the standard usage of the **M8006** (Latch Enable for 10ms/100ms TMs) in a practical application. In Mitsubishi FX-series, M8006 is a special auxiliary relay that, when turned ON, allows specific timers (T192-T255) to retain their current values during a power loss or stop condition. This code s…	### [Part One] - Mitsubishi FX3U/FX3UC IL Instruction List Code ```il ; --- Logic to detect and latch the low-voltage event --- LD M8005 ; Load the status of Low Voltage Detection (M8005). ; M8005 turns ON when the battery voltage drops below the threshold. OUT M8006 ; Output to M8006 (Low Voltage Latch). ; This instruction latches the event. Once M8006 turns ON, ; it remains ON even if the batte…	[267, 220, 221]	[0.695, 0.5141, 0.6282]	0.3154	0.504	0.0009	0.0016	0.0226	0.0482	44.75	34.23
qwen3.5:122b	224	When does M8006 return OFF?	Example code: ``` LD M8006 OUT Y5 ``` Explanation: After hardware or program clears the latch, or power cycle then RST.	### [Part One] Mitsubishi FX3U/FX3UC IL Instruction List Code **Note on M8006:** In the Mitsubishi FX-series architecture, **M8006** is a "Latch" special relay. It is specifically designed to latch the state of the **Last Battery Voltage** check. * **M8006 Turns ON:** When the battery voltage drops below the threshold. * **M8006 Turns OFF:** When the battery voltage is restored **AND** a reset in…	### [Part One] - Mitsubishi FX3U/FX3UC IL Instruction List Code ```il LD M8006 ; Load the "Zero Flag" status (ON when D8006 = 0) OUT Y0 ; Output the status to Y0 (for demonstration) ``` ### [Part Two] - Program Logic Explanation 1. **Condition Check**: The instruction `LD M8006` checks the status of the special auxiliary relay **M8006**. 2. **Trigger Logic**: M8006 is automatically turned **ON** …	[212, 200, 280]	[0.8225, 0.8173, 0.7642]	0.5315	0.5162	0.0009	0.0033	0.0364	0.078	44.69	15.38
qwen3.5:122b	225	When does M8007 turn ON?	Example code: ``` LD M8007 OUT Y0 ``` Explanation: M8007 is ON when a power interruption is detected, indicating a voltage drop risk.	[Part One] - Mitsubishi FX3U/FX3UC IL Instruction List Code ```il ; ============================================================================= ; PROGRAM: M8007 Status Check Demonstration ; HARDWARE: Mitsubishi FX3U / FX3UC Series PLC ; PURPOSE: Monitor Special Relay M8007 (Battery Voltage Low) and Trigger Alarm ; ============================================================================= ; L…	[Part One] - Mitsubishi FX3U/FX3UC IL Instruction List Code ```il LD M8007 OUT Y0 ``` [Part Two] - Program Logic Explanation 1. **Condition Check**: The instruction `LD M8007` loads the status of the special auxiliary relay M8007. 2. **Trigger Logic**: M8007 automatically turns **ON** when the PLC detects an **accumulation error** (also known as a carry error) during arithmetic operations. This t…	[235, 265, 212]	[0.9628, 0.9356, 0.8544]	0.4603	0.597	0.0029	0.0283	0.0552	0.1429	38.07	11.57
qwen3.5:122b	226	What countermeasures can be taken using M8007?	Example code: ``` LD M8007 OUT M10 ``` Explanation: On interruption, save critical data or stop operations to protect equipment.	### [Part One] - Mitsubishi FX3U/FX3UC IL Instruction List Code **Context:** This program demonstrates the standard countermeasure for the **Battery Voltage Low** error (triggered by `M8007`). The logic detects the error, latches a maintenance alarm, clears the error flag to prevent continuous interrupting, and initiates a specific "Battery Replacement Mode" routine. ```il ; =====================…	[Part One] - Mitsubishi FX3U/FX3UC IL Instruction List Code ``` LD M8007 RST C0 LD M8007 RST D0 LD M8007 MOV K0 K1 ``` **Comments:** * `LD M8007`: Load the Overcurrent/Overload detection flag (M8007). * `RST C0`: Reset counter C0 immediately when an overcurrent condition is detected. * `LD M8007`: Load the Overcurrent/Overload detection flag again for the next instruction. * `RST D0`: Reset data …	[209, 277, 231]	[0.6614, 0.5504, 0.5504]	0.4579	0.5528	0.0009	0.0036	0.0265	0.0451	44.74	27.62
qwen3.5:122b	227	How does M8007 differ from general power-off detection?	Example code: ``` LD M8007 ``` Explanation: M8007 detects brief interruptions; longer outages use M8008.	### [Part One] - Mitsubishi FX3U/FX3UC IL Instruction List Code **Program Context:** This IL program demonstrates how to utilize the special auxiliary relay **M8007** (Battery Low) to trigger a specific "Low Battery Warning" routine, while simultaneously distinguishing it from a general "Power Loss" event (handled by the PLC's hardware behavior). The program assumes a standard startup sequence wh…	### [Part One] - Mitsubishi FX3U/FX3UC IL Instruction List Code ```il ; Load the battery voltage low flag (M8007) LD M8007 ; Output the status to a specific indicator or logic branch (e.g., Y0 for external alarm) OUT Y0 ; Optional: Check if the battery voltage is normal (NOT M8007) LDI M8007 ; Logic to proceed with normal operation when battery is OK ``` ### [Part Two] - Program Logic Explanation…	[229, 237, 217]	[0.7422, 0.6622, 0.6343]	0.3987	0.5973	0.0007	0.0014	0.028	0.0502	44.63	22.21
qwen3.5:122b	228	Is M8007 latched ON?	Example code: ``` LD M8007 OUT Y0 ``` Explanation: Typically ON only during the interruption or briefly latched for one scan, depending on model.	### Clarification on M8007 Before Providing Code **Direct Answer:** **No, M8007 is not a latched (retentive) bit by default.** * **Function:** M8007 is the **Battery Error Flag** in Mitsubishi FX-series PLCs. * **Behavior:** It turns **ON** when the internal battery voltage drops below a critical threshold (indicating a potential loss of backup data). It turns **OFF** when the battery voltage is …	[Part One] - Mitsubishi FX3U/FX3UC IL Instruction List Code ```il LD M8007 ; Load the status of M8007 (Power Interruption Detection Flag) ANI M8007 ; Apply AND NOT logic to check if it is currently OFF (or use LD to check ON state) OUT M30 ; Output result to a general-purpose coil (M30) to demonstrate logic flow ; Note: M8007 itself is not latched by the instruction; it is automatically cleared b…	[267, 225, 221]	[0.9026, 0.6301, 0.6734]	0.5017	0.5664	0.0012	0.0107	0.0319	0.0711	44.64	28.06
qwen3.5:122b	229	Does M8007 turn OFF after power recovers?	Example code: ``` LD M8007 ``` Explanation: Yes, it usually resets OFF once power is stable.	### [Part One] - Mitsubishi FX3U/FX3UC IL Instruction List Code **Note on M8007:** Before providing the code, it is crucial to clarify the behavior of **M8007**. * **Definition:** M8007 is the "Battery Voltage Low" special relay. * **Behavior:** It turns **ON** when the internal lithium battery voltage drops below the threshold. It turns **OFF** only when the battery is replaced and the voltage r…	### [Part One] - Mitsubishi FX3U/FX3UC IL Instruction List Code ```il LD M8007 ANI M8008 OUT Y0 ``` *Note: The code above demonstrates a common logic pattern where `M8007` is used to trigger an action (Y0) specifically when a brief power interruption is detected, while ensuring `M8008` (long-term power loss) is not active. If the goal is simply to read the state of M8007:* ```il LD M8007 ``` ### …	[233, 227, 225]	[0.8255, 0.7422, 0.7508]	0.6054	0.6284	0.0011	0.0052	0.0222	0.0678	44.77	17.04
qwen3.5:122b	230	How does M8008 differ from M8007?	Example code: ``` LD M8008 OUT M10 ``` Explanation: M8008 detects longer power-off, while M8007 detects brief interruptions.	### [Part One] - Mitsubishi FX3U/FX3UC IL Instruction List Code The following IL program demonstrates the usage of **M8007** (Operation Error Flag) and **M8008** (Operation Stop/Step Error Flag) to handle runtime errors and step execution status. ```il ; ------------------------------------------------------------------ ; PROGRAM: Error Flag Monitoring and Handling (M8007 vs M8008) ; HARDWARE: Mi…	### [Part One] - Mitsubishi FX3U/FX3UC IL Instruction List Code ```il ; Load M8008: Checks if AC main power is stable (ON = Normal, OFF = Power Loss) LD M8008 ; Load M8007: Checks if DC 24V internal supply is stable (ON = Normal, OFF = Voltage Drop) LD M8007 ``` ### [Part Two] - Program Logic Explanation 1. **M8008 Logic**: The instruction `LD M8008` loads the status of the AC main power monitor.…	[237, 270, 247]	[0.9656, 0.7091, 0.8045]	0.5358	0.5931	0.0009	0.0021	0.0338	0.0823	44.59	17.11
qwen3.5:122b	231	How to use M8008 for safe data storage?	Example code: ``` LD M8008 MOV D0 D100 ``` Explanation: When M8008=ON, immediately back up D0 to D100.	### Important Clarification Before Proceeding As a professional PLC engineer, I must first address a critical technical constraint in your question: **M8008 is not a standard "safe data storage" register in Mitsubishi FX-series PLCs.** * **M8008 Function:** In FX3U/FX3UC series, **M8008** is the **"High Speed Counter Interrupt Enable"** flag. It is used to enable the interrupt function for high-s…	### [Part One] - Mitsubishi FX3U/FX3UC IL Instruction List Code ```il ; Check if AC main power is present using special relay M8008 LD M8008 ; If power is present, trigger the data save flag (M100) OUT M100 ; When the save flag is active, move the current process data (D10) to backup register (D20) LD M100 MOV D10 D20 ; Optional: Move another critical value (D11) to backup register (D21) MOV D11 …	[201, 277, 237]	[0.643, 0.5097, 0.4854]	0.4392	0.5929	0.0005	0.0016	0.022	0.0562	44.65	22.29
qwen3.5:122b	232	Does M8008 remain ON during sustained outage?	Example code: ``` LD M8008 ``` Explanation: Yes, if PLC remains powered (e.g., via UPS), M8008 stays ON.	### [Part One] - Mitsubishi FX3U/FX3UC IL Instruction List Code The following IL program demonstrates how to monitor the status of the special relay **M8008** (Power Loss Detection) and create a latch to indicate a sustained power outage even after power is restored. **Note:** In the Mitsubishi FX series, **M8008** is a "Read-Only" special relay. It is automatically turned **ON** by the hardware …	[Part One] - Mitsubishi FX3U/FX3UC IL Instruction List Code ```il ; Load the Special Relay M8008 (PLC Power Fault) LD M8008 ; Output the state to Y0 (for visualization or external alarm) OUT Y0 ``` [Part Two] - Program Logic Explanation 1. **Condition Check**: The `LD M8008` instruction continuously monitors the status of the special relay M8008. This relay is specifically designed to indicate a …	[224, 233, 217]	[0.7608, 0.7233, 0.6851]	0.5099	0.5711	0.0009	0.0027	0.0299	0.0948	44.83	14.55
qwen3.5:122b	233	Does M8008 reset OFF after power restores?	Example code: ``` LD M8008 ``` Explanation: Yes, it resets OFF once power is stable; remains ON if faults persist.	### [Part One] - Mitsubishi FX3U/FX3UC IL Instruction List Code The following IL program demonstrates how to handle the `M8008` (Monitor Mode) flag. Specifically, it illustrates that `M8008` is **not** automatically reset by a power cycle (it remains ON if the PLC was in Monitor mode when powered down) and provides a logic block to manually reset it upon startup if a "Clean State" is required. ``…	### [Part One] - Mitsubishi FX3U/FX3UC IL Instruction List Code ```il ; Check the status of M8008 (Battery Low Error) ; M8008 is ON when the internal battery voltage is low. ; This bit turns OFF automatically when the battery is replaced and power is cycled. LD M8008 ; Optional: Monitor the status (e.g., drive an indicator or log the error) ; If M8008 is ON, set a flag to indicate battery replace…	[229, 218, 283]	[0.8255, 0.6903, 0.8183]	0.5475	0.5778	0.0021	0.0024	0.0307	0.0828	44.6	18.91
qwen3.5:122b	234	Can M8008 work without backup power?	Example code: ``` LD M8008 ``` Explanation: No, requires UPS or internal protection to detect power-off and handle logic.	### [Part One] - Mitsubishi FX3U/FX3UC IL Instruction List Code **Note on M8008:** The special relay **M8008** ("Battery Error") is a read-only status flag. It **cannot** be used as an output or logic driver in a standard program to "make it work." Its state is determined entirely by the PLC hardware detecting a low battery voltage (for FX3U/FX3UC with built-in battery) or the absence of a batter…	### [Part One] - Mitsubishi FX3U/FX3UC IL Instruction List Code ```il LD M8008 ; Load the "Battery Low" status flag (M8008) ANI M8000 ; Check if the "Run" mode is active (M8000 is ON during RUN) OUT M200 ; Output result to a user-defined alarm flag (M200) LD M200 ; Load the alarm flag for visual indication OUT Y10 ; Turn on external alarm indicator (Y10) END ; End of program ``` ### [Part Two] - …	[233, 236, 238]	[0.6951, 0.5717, 0.5563]	0.5293	0.5154	0.0009	0.0022	0.0382	0.061	44.65	19.54
qwen3.5:122b	235	When does M8009 turn ON?	Example code: ``` LD M8009 OUT Y0 ``` Explanation: M8009 is ON when external 24V supply is cut off, indicating voltage insufficient.	### [Part One] - Mitsubishi FX3U/FX3UC IL Instruction List Code **Note:** The question asks "When does M8009 turn ON?" rather than asking for a program to *make* M8009 turn on. **M8009 is a System Special Relay (Read-Only)** that indicates a **Negative Zero** condition in the accumulator (ACCU) or arithmetic operations. It is **not** controlled by user logic (e.g., `SET M8009` is invalid). Howeve…	### [Part One] - Mitsubishi FX3U/FX3UC IL Instruction List Code ```il LD M8009 OUT Y0 ``` ### [Part Two] - Program Logic Explanation 1. **Condition Check (`LD M8009`)**: The PLC reads the status of the special auxiliary relay **M8009**. This relay is designed to monitor the system's arithmetic state. 2. **Logic Trigger**: **M8009 turns ON** specifically when an **arithmetic overflow** occurs duri…	[225, 280, 200]	[0.9628, 0.9396, 0.7902]	0.3727	0.4524	0.0009	0.0239	0.0353	0.1304	44.75	12.97
qwen3.5:122b	236	How to monitor external power using M8009?	Example code: ``` LD M8009 OUT M20 ``` Explanation: If 24V is lost, M20=ON, triggering equipment shutdown or lockout.	### [Part One] Mitsubishi FX3U/FX3UC IL Instruction List Code **Context:** The special auxiliary relay **M8009** in Mitsubishi FX-series PLCs is a "Power Failure Detection" relay. It turns **ON** when the PLC detects a drop in the internal DC power supply voltage (indicating an external power failure or brownout) and turns **OFF** when power is restored. Below is a complete IL program that monito…	### [Part One] - Mitsubishi FX3U/FX3UC IL Instruction List Code ```il ; Check if external power supply is stable using M8009 (Isolated Power Monitor) LD M8009 ANI X0 ; Optional: Combine with an external voltage sensor input (X0) OUT M100 ; Set M100 to indicate "External Power OK" status ANI M8009 ; Invert logic to detect power loss if needed OUT M101 ; Set M101 to indicate "External Power Fault" …	[239, 191, 234]	[0.6007, 0.5438, 0.5717]	0.4624	0.5584	0.001	0.002	0.031	0.0634	44.62	25.53
qwen3.5:122b	237	How does M8009 differ from M8008?	Example code: ``` LD M8008 LD M8009 ``` Explanation: M8008 detects AC main power; M8009 detects DC 24V loss.	### [Part One] - Mitsubishi FX3U/FX3UC IL Instruction List Code The following IL program demonstrates the practical usage of **M8008** (BCC Error Flag) and **M8009** (Parity Error Flag) to validate data integrity during serial communication (e.g., via RS-232/RS-485). This code assumes a scenario where a received byte is stored in D0, and the program checks for transmission errors. ```il ; -------…	[Part One] - Mitsubishi FX3U/FX3UC IL Instruction List Code ```il ; Load the Zero Power Loss Battery Error flag (M8009) LD M8009 ; Output the status to a user-defined indicator (e.g., M10) OUT M10 ``` [Part Two] - Program Logic Explanation 1. **M8009 (Zero Power Loss Battery Error)**: This special auxiliary relay turns **ON** when the internal lithium battery voltage drops below the threshold req…	[230, 281, 243]	[0.9656, 0.8166, 0.851]	0.3222	0.6031	0.001	0.0019	0.0282	0.068	44.64	19.82
qwen3.5:122b	238	Can M8009 be used for emergency response in small systems?	Example code: ``` LD M8009 OUT Y10 ``` Explanation: Yes, 24V loss triggers Y10 for safety handling.	### Clarification on M8009 Before providing the code, it is critical to address a fundamental technical fact regarding your question: **M8009 cannot be used for emergency response.** In the Mitsubishi FX-series (including FX3U/FX3UC): * **M8009** is the **"Zero Carry" flag**. It is turned ON only when an arithmetic operation (like ADD or SUB) results in a carry out of the most significant bit (ov…	### [Part One] - Mitsubishi FX3U/FX3UC IL Instruction List Code ```il LD M8009 OR X10 ANI X0 OUT M200 ``` **Comments:** - `LD M8009`: Load the Zero-Bit Flag. This flag turns ON when an arithmetic operation results in zero (0). - `OR X10`: Combine with an external manual reset or emergency trigger input (X10). - `ANI X0`: Invert the Emergency Stop condition (X0 is normally closed contact in hardwa…	[213, 270, 232]	[0.725, 0.5706, 0.5617]	0.3324	0.3653	0.0008	0.0014	0.025	0.0429	44.55	25.74
qwen3.5:122b	239	Does M8009 detect isolated supplies?	Example code: ``` LD M8009 ``` Explanation: Ensure signal source syncs with 24V; isolated circuits may need additional detection.	### Part One: Mitsubishi FX3U/FX3UC IL Instruction List Code **Important Technical Clarification:** **No, M8009 does not detect isolated supplies.** In Mitsubishi FX-series PLCs, **M8009** is the **Zero Flag** (often used to indicate if the result of a previous arithmetic operation is zero, or specifically in FX3U/FX3UC, it acts as a special bit for specific instruction status depending on contex…	### [Part One] - Mitsubishi FX3U/FX3UC IL Instruction List Code ```il LD M8009 ANI X000 OUT M25 ``` *(Note: `X000` is used here as a placeholder for an external sensor or signal indicating "Isolated Supply Active". The logic demonstrates that M8009 triggers a response only when the specific isolated supply condition is met.)* ### [Part Two] - Program Logic Explanation 1. **Monitor Power Status (`…	[236, 222, 238]	[0.6007, 0.5307, 0.5346]	0.5236	0.5386	0.0009	0.0013	0.0213	0.0441	44.68	28.05
qwen3.5:122b	240	What is special about M8011?	Example code: ``` LD M8011 OUT Y0 ``` Explanation: M8011 toggles ON/OFF at ~10ms intervals for high-frequency pulses.	### [Part One] - Mitsubishi FX3U/FX3UC IL Instruction List Code **Program Objective:** Demonstrate the usage of the special relay **M8011** (10ms Clock Pulse) to create a flashing indicator and trigger a counter operation. ```il ; Line 0: Start of Program LD M8011 ; Load the status of M8011 (10ms Clock Pulse: On/Off every 10ms) OUT Y0 ; Output the pulse to Y0. Result: Y0 flashes at 50Hz (On 10ms,…	### [Part One] - Mitsubishi FX3U/FX3UC IL Instruction List Code ```il ; Load the 10ms special pulse relay M8011 LD M8011 ; Output the result to a general-purpose auxiliary relay M100 ; This allows the 10ms timing signal to be used elsewhere in the logic OUT M100 ; Optional: Demonstrate edge detection usage ; LDI M8011 ; Load Inverse (Not M8011) ; PLS M101 ; Generate a single pulse on the falling …	[243, 270, 205]	[0.8489, 0.7723, 0.7388]	0.5872	0.6288	0.0012	0.0023	0.0463	0.1071	44.7	18.56
qwen3.5:122b	241	How to generate fast blinking with M8011?	Example code: ``` LD M8011 OUT Y10 ``` Explanation: Y10 blinks at 10ms intervals, too fast to see, used for testing or high-speed counting.	### [Part One] - Mitsubishi FX3U/FX3UC IL Instruction List Code The following code demonstrates how to utilize the internal special relay **M8011** (10ms cycle, 50% duty cycle) to drive an output (e.g., Y0) for a fast blinking effect. ```il ; ------------------------------------------------------------------ ; PROGRAM: Fast Blinking using M8011 ; TARGET: FX3U/FX3UC Series ; LOGIC: Directly map th…	[Part One] - Mitsubishi FX3U/FX3UC IL Instruction List Code ```il LD M8011 // Load the 100ms special relay (50ms ON / 50ms OFF) OUT Y0 // Output to Y0 to generate fast blinking (10Hz) LD M8011 // Load the 100ms special relay again ANI Y1 // AND NOT Y1 (Ensure Y1 is OFF before toggling) OR Y1 // OR Y1 (Self-hold logic for toggle) OUT Y1 // Output to Y1 (This creates a toggle effect at 10Hz) ``` *N…	[249, 242, 211]	[0.8, 0.5633, 0.5465]	0.5292	0.6331	0.0013	0.0018	0.0473	0.0846	38.73	25.54
qwen3.5:122b	242	Is M8011 suitable for precise timing?	Example code: ``` LD M8011 OUT C0 ``` Explanation: Counting may be affected by scan time; use hardware timers for high accuracy.	### Is M8011 Suitable for Precise Timing? **Short Answer:** **No.** M8011 is **not suitable** for precise timing applications requiring high accuracy or consistent intervals. **Technical Reasoning:** M8011 is a special internal relay in the Mitsubishi FX series that generates a 10ms clock pulse (5ms ON, 5ms OFF). While it provides a regular 10ms cycle, its timing is **dependent on the PLC's scan …	[Part One] - Mitsubishi FX3U/FX3UC IL Instruction List Code ```il ; Check if M8011 (10ms clock pulse) is active LD M8011 ; Output to Y0 to visualize the pulse (optional) OUT Y0 ; Note: M8011 is not suitable for precise timing control ; For precise timing, use T (Timer) or SRTC (Real Time Clock) instructions ``` [Part Two] - Program Logic Explanation 1. **Input Scan**: The program loads the status…	[252, 240, 258]	[0.9342, 0.5845, 0.8028]	0.5153	0.4911	0.001	0.0026	0.037	0.0822	44.56	16.71
qwen3.5:122b	243	What is the difference between M8011 and M8012?	Example code: ``` LD M8011 LD M8012 ``` Explanation: M8011 ~10ms cycle, M8012 ~100ms cycle.	### [Part One] - Mitsubishi FX3U/FX3UC IL Instruction List Code The following program demonstrates the usage of the special internal relays **M8011** (10ms Clock Pulse) and **M8012** (100ms Clock Pulse). It toggles two separate output indicators (Y0 and Y1) to visually distinguish the frequency differences between the two clock pulses. ```il ; =====================================================…	[Part One] - Mitsubishi FX3U/FX3UC IL Instruction List Code ``` ; Load the 10ms clock pulse flag LD M8011 ; Load the 100ms clock pulse flag LD M8012 ; Note: In a real application, these would typically be used to drive different ; outputs or timers. Below is a demonstration of their distinct timing sources. OUT Y0 ; Driven by M8011 (Fast toggle) OUT Y1 ; Driven by M8012 (Slower toggle) ``` [Part …	[247, 240, 237]	[0.8849, 0.8489, 0.851]	0.4372	0.6462	0.001	0.0033	0.0286	0.101	44.64	16.12
qwen3.5:122b	244	What if scan time exceeds 10ms?	Example code: ``` LD M8011 ``` Explanation: The bit may toggle multiple times per scan, but only the current state is read, leading to instability.	### [Part One] - Mitsubishi FX3U/FX3UC IL Instruction List Code The following IL program implements a watchdog mechanism. It utilizes the special auxiliary relay `M8000` (Always On) and a timer to monitor the PLC scan cycle. If the scan time exceeds 10ms, the program triggers a specific flag (`M100`) and initiates a safe state or alarm procedure. **Note:** In standard Mitsubishi IL, we cannot dir…	[Part One] - Mitsubishi FX3U/FX3UC IL Instruction List Code ```il ; Initialize a flag to monitor scan time status LD M8019 ; Load special relay M8019 (Scan time error flag) ANI M0 ; AND NOT M0 (Optional: Reset condition logic if needed, or use directly) OUT M10 ; Output to M10: This flag indicates "Scan time exceeded 10ms" ; Optional: Trigger an alarm or safety output if the error persists LD M10…	[204, 268, 252]	[0.4781, 0.3193, 0.3397]	0.4353	0.5438	0.0009	0.0009	0.0299	0.0545	44.6	25.58
qwen3.5:122b	245	What pulse cycle does M8012 produce?	Example code: ``` LD M8012 OUT Y0 ``` Explanation: Toggles ON/OFF every ~100ms, used for slower blinking or pulses.	### [Part One] - Mitsubishi FX3U/FX3UC IL Instruction List Code **Note:** `M8012` is a built-in special auxiliary relay in the Mitsubishi FX series. It does not require input instructions (like `LD` or `AND`) to "produce" the pulse; it is automatically generated by the PLC's system clock. However, below is a demonstration of how to **utilize** this pulse to toggle an output (`Y0`) or trigger a co…	[Part One] - Mitsubishi FX3U/FX3UC IL Instruction List Code ``` LD M8012 OUT Y1 ``` [Part Two] - Program Logic Explanation **Step 1:** The `LD M8012` instruction loads the status of the special relay M8012. **Step 2:** M8012 is a system-defined special relay that generates a **100ms clock pulse** (0.1 seconds ON, 0.1 seconds OFF). **Step 3:** The `OUT Y1` instruction drives output Y1 based on the…	[250, 119, 262]	[0.6577, 0.526, 0.5671]	0.5194	0.6337	0.0022	0.0243	0.0488	0.1391	44.53	9.19
qwen3.5:122b	246	Can M8012 drive a test lamp?	Example code: ``` LD M8012 OUT Y5 ``` Explanation: Y5 blinks at 0.1s intervals, visible to the eye.	### [Part One] - Mitsubishi FX3U/FX3UC IL Instruction List Code ```il ;============================================================================= ; Program: M8012 Test Lamp Driver ; Hardware: Mitsubishi FX3U/FX3UC PLC ; Logic: Drive an output coil (Y0) using the 100ms clock pulse (M8012) ; Note: M8012 is a special internal relay that oscillates at 100ms ON / 100ms OFF. ; This program blinks an…	### [Part One] - Mitsubishi FX3U/FX3UC IL Instruction List Code ``` LD M8012 OUT Y0 ``` ### [Part Two] - Program Logic Explanation 1. **Read Status**: The instruction `LD M8012` loads the status of the special auxiliary relay M8012. 2. **Timing Reference**: M8012 is a built-in 100ms clock pulse (0.1s cycle: 50ms ON, 50ms OFF). 3. **Output Action**: The `OUT Y0` instruction drives the output coil …	[251, 247, 259]	[0.7073, 0.4729, 0.4428]	0.4403	0.5601	0.0014	0.0261	0.0355	0.1452	33.82	9.43
qwen3.5:122b	247	Compare M8012 with M8004 and M8013?	Example code: ``` LD M8004 LD M8012 LD M8013 ``` Explanation: M8004(1s) and M8013(1s) have longer cycles; M8012(100ms) is faster.	### [Part One] - Mitsubishi FX3U/FX3UC IL Instruction List Code The following IL program demonstrates the comparison and utilization of the special relays **M8012** (100ms Clock), **M8004** (Error Flag), and **M8013** (1s Clock). The logic outputs the status of these relays to Y0, Y1, and Y2 respectively, while handling the error condition to ensure system safety. ```il ; --- Program Start --- LD…	[Part One] - Mitsubishi FX3U/FX3UC IL Instruction List Code ```il ; Initialize a temporary flag for logic demonstration LD M8000 ; Always ON contact (Run status) OUT M100 ; Latch a run flag (optional, for context) ; Section 1: Compare M8012 (100ms Clock) vs M8013 (1s Clock) ; Logic: Drive Y1 with M8012 and Y2 with M8013 simultaneously LD M8012 ; Load 100ms clock pulse (ON 0.1s, OFF 0.1s) OUT Y1 ;…	[243, 253, 205]	[0.8849, 0.8095, 0.7655]	0.3843	0.5635	0.0014	0.0014	0.0534	0.0595	44.54	45.1
qwen3.5:122b	248	How to implement a 0.1s counter with M8012?	Example code: ``` LD M8012 OUT C10 ``` Explanation: C10 increments every 0.1s; 10 counts ≈1s. Accuracy depends on scan time.	### [Part One] - Mitsubishi FX3U/FX3UC IL Instruction List Code **Program Objective:** Create a counter that increments once every 0.1 seconds using the special relay M8012 (100ms clock pulse). The counter will reset when a manual reset button (X1) is pressed. The count is stored in data register D0. ```il ; Line 1: Load the status of the Start/Reset Switch (X1) LD X1 ; Load X1 (Reset Button) ; L…	### [Part One] - Mitsubishi FX3U/FX3UC IL Instruction List Code ```il ; Initialize counter C0 with a preset value of 10 (0.1s * 10 = 1 second) LD M8012 ; Load the 0.1s clock pulse (toggles every 0.1s) OUT C0 ; Output to counter C0 (increments on rising edge of M8012) ; Optional: Reset logic (e.g., using start button X0) LD X0 ; Load start/reset signal RST C0 ; Reset counter C0 to 0 ``` ### [Part …	[256, 199, 226]	[0.6117, 0.4738, 0.4871]	0.4051	0.4559	0.001	0.0022	0.035	0.0856	44.68	19.12
qwen3.5:122b	249	How to stop M8012 blinking?	Example code: ``` LD M8012 OUT M20 ``` Explanation: M8012 is built-in and cannot be stopped by program; only PLC stop or power-off stops it.	### Important Clarification Before Proceeding As a professional PLC engineer, I must clarify a critical technical fact regarding your question: **You cannot "stop" or "disable" the operation of the special relay M8012 (100ms clock pulse) using standard ladder or instruction list logic.** M8012 is a **hardware-driven system flag** generated by the PLC's internal oscillator. It toggles automaticall…	### [Part One] - Mitsubishi FX3U/FX3UC IL Instruction List Code ```il ; Load the 100ms clock pulse (M8012) LD M8012 ; Invert the signal using ANI (AND Inverse) ; This effectively stops the output from toggling based on the clock ANI M8012 ; Output the result to Y10 ; Since M8012 is inverted immediately, the result is always OFF (0) OUT Y10 ``` *Note: In strict IL logic, simply not using the M8012…	[241, 261, 202]	[0.8, 0.6042, 0.5807]	0.6745	0.4544	0.0014	0.0016	0.0471	0.0549	44.51	37.55
qwen3.5:122b	250	What is the default cycle of M8013 in most models?	Example code: ``` LD M8013 OUT Y0 ``` Explanation: Typically a 1s ON / 1s OFF pulse for periodic blinking.	### Answer to Your Question The default cycle of the special auxiliary relay **M8013** in most Mitsubishi FX-series PLCs (including FX1S, FX1N, FX2N, FX3U, FX3UC, etc.) is **1 second** (1000 ms). Specifically, M8013 generates a clock pulse with a **0.5s ON** and **0.5s OFF** period, resulting in a full cycle time of 1 second. This is often referred to as the "1-second clock pulse." --- ### [Part …	[Part One] - Mitsubishi FX3U/FX3UC IL Instruction List Code ``` LD M8013 ; Load the 1-second special auxiliary relay status OUT Y0 ; Output the result to Y0 (toggles Y0 every 1 second) ``` [Part Two] - Program Logic Explanation 1. **Condition Check**: The `LD M8013` instruction checks the status of the special auxiliary relay M8013. 2. **Timing Logic**: M8013 is a built-in system clock that autom…	[245, 280, 247]	[0.6577, 0.5959, 0.5622]	0.5084	0.6202	0.0013	0.0111	0.0362	0.1905	44.65	9.15
qwen3.5:122b	251	How to drive a warning lamp with M8013?	Example code: ``` LD M8013 OUT Y10 ``` Explanation: Y10 blinks at 1s intervals to alert personnel.	[Part One] - Mitsubishi FX3U/FX3UC IL Instruction List Code ```il ; ------------------------------------------------------------------ ; Program: Warning Lamp Control using M8013 (1s Cycle Clock) ; Target Device: Mitsubishi FX3U / FX3UC ; Description: Drives a warning lamp (Y0) with a 1-second on/off flashing pattern. ; ------------------------------------------------------------------ START: LD …	[Part One] - Mitsubishi FX3U/FX3UC IL Instruction List Code ```il LD M8013 OUT Y10 ``` [Part Two] - Program Logic Explanation 1. **LD M8013**: The instruction loads the status of the special auxiliary relay M8013. M8013 is a built-in 1-second clock pulse that oscillates between ON and OFF every 0.5 seconds (resulting in a full 1-second cycle). 2. **OUT Y10**: The result of the previous load instr…	[246, 249, 231]	[0.7073, 0.4372, 0.4403]	0.5864	0.6871	0.0013	0.0322	0.0359	0.1481	28.12	9.22
qwen3.5:122b	252	Can M8013 be used for precise timing?	Example code: ``` LD M8013 OUT C0 ``` Explanation: Approximate timing; use RTC or timer for higher precision.	### Answer to the Question **No, M8013 cannot be used for precise timing.** M8013 is a special auxiliary relay in the Mitsubishi FX-series that generates a **1-second clock pulse** (0.5s ON, 0.5s OFF). Its primary purpose is for **indication** (e.g., blinking LEDs) or **low-precision timing** where a tolerance of ±10ms to ±20ms is acceptable. **Reasons for lack of precision:** 1. **Scan Cycle Dep…	### [Part One] - Mitsubishi FX3U/FX3UC IL Instruction List Code ```il ; Load the 1-second special relay M8013 LD M8013 ; Output to Y0 (Y0 will toggle every 0.5s, creating a 1s cycle) OUT Y0 ; Load M8013 again to demonstrate logic usage LD M8013 ; Perform a logic operation (e.g., increment a counter on the rising edge) ; Note: In strict IL, edge detection often requires auxiliary logic or is handl…	[242, 253, 273]	[0.9342, 0.6366, 0.6701]	0.4967	0.4375	0.0006	0.0018	0.0309	0.0643	44.58	22.1
qwen3.5:122b	253	Can M8012 and M8013 be used together?	Example code: ``` LD M8012 OUT Y1 LD M8013 OUT Y2 ``` Explanation: Yes. Y1 blinks at 0.1s, Y2 at 1s, no conflict.	### [Part One] - Mitsubishi FX3U/FX3UC IL Instruction List Code This program demonstrates the simultaneous usage of `M8012` (100ms Clock Pulse) and `M8013` (100ms Clock Pulse - *Correction: M8013 is 100ms, M8012 is 100ms? No. Let's verify standard definitions to ensure accuracy in the code.*) **Standard Definitions:** * **M8011**: 10ms Clock Pulse * **M8012**: 100ms Clock Pulse * **M8013**: 1s (1…	[Part One] - Mitsubishi FX3U/FX3UC IL Instruction List Code ```il ; Load the 100ms clock pulse (M8012) LD M8012 ; Output the state to internal relay M30 OUT M30 ; Load the 1s clock pulse (M8013) LD M8013 ; Output the state to internal relay M31 OUT M31 ``` [Part Two] - Program Logic Explanation 1. **M8012 Execution**: The system loads the status of special relay M8012. This relay generates a squa…	[208, 243, 264]	[0.8792, 0.7583, 0.6861]	0.5008	0.4218	0.0029	0.0034	0.0492	0.0887	44.62	15.13
qwen3.5:122b	254	Can you change M8013’s period via program?	Example code: ``` LD M8013 ``` Explanation: No; period is fixed by internal clock and cannot be modified.	### Answer to the Question **No, you cannot change the period of M8013 via the program.** **Reasoning:** M8013 is a **special auxiliary relay** in the Mitsubishi FX-series that generates a fixed **1-second clock pulse** (0.5s ON, 0.5s OFF). Its timing is determined by the PLC's internal hardware oscillator and system firmware. Unlike standard timers (T) or user-defined clock pulses generated by s…	[Part One] - Mitsubishi FX3U/FX3UC IL Instruction List Code ``` LD M8013 OUT Y0 ``` [Part Two] - Program Logic Explanation 1. **Read Status**: The `LD M8013` instruction reads the status of the special auxiliary relay M8013, which is an internal hardware clock generating a fixed 1-second cycle (0.5s ON / 0.5s OFF). 2. **Output Execution**: The `OUT Y0` instruction drives output Y0 based on the st…	[256, 218, 250]	[0.5645, 0.5384, 0.5049]	0.6543	0.5889	0.0011	0.0088	0.0388	0.1258	44.58	11.58
qwen3.5:122b	255	What is the oscillation period of M8014?	Example code: ``` LD M8014 OUT Y0 ``` Explanation: Approximately 1-minute ON/OFF cycle, used for long-period indication.	### Answer to Question: What is the oscillation period of M8014? The special auxiliary relay **M8014** in the Mitsubishi FX-series PLC generates a clock pulse with a period of **1 minute**. * **ON Time:** 30 seconds * **OFF Time:** 30 seconds * **Total Period:** 60 seconds (1 minute) --- ### [Part One] - Mitsubishi FX3U/FX3UC IL Instruction List Code **Program Objective:** Demonstrate the usage o…	[Part One] - Mitsubishi FX3U/FX3UC IL Instruction List Code ```il LD M8014 ; Load the 1-minute special auxiliary relay (1 min ON / 1 min OFF) OUT Y0 ; Output the signal to Y0 to visualize the 1-minute oscillation ``` [Part Two] - Program Logic Explanation 1. **Load Status**: The `LD M8014` instruction reads the status of the special internal relay M8014. 2. **Oscillation Cycle**: M8014 automatica…	[250, 262, 254]	[0.6314, 0.5838, 0.5552]	0.6305	0.6685	0.0011	0.0041	0.0432	0.1341	44.63	11.71
qwen3.5:122b	256	How to use M8014 for minute counting?	Example code: ``` LD M8014 OUT C0 ``` Explanation: Toggles every minute, used for long-duration accumulation.	### [Part One] - Mitsubishi FX3U/FX3UC IL Instruction List Code ```il ; ============================================================================== ; PROGRAM: Minute Counter using Special Relay M8014 ; TARGET: Mitsubishi FX3U / FX3UC Series ; FUNCTION: Increments a counter every time the minute pulse (M8014) makes a ; rising edge transition. ; ==================================================…	### [Part One] - Mitsubishi FX3U/FX3UC IL Instruction List Code ```il ; M8014 generates a 1-minute clock pulse (30s ON / 30s OFF) ; We use the rising edge of M8014 to increment a counter LD M8014 ; Load the 1-minute clock pulse status ANP M8014 ; Detect the rising edge (Positive transition) of M8014 OUT C200 ; Increment counter C200 by 1 on every rising edge ; Note: C200 is a 16-bit counter, allo…	[266, 248, 262]	[0.6297, 0.6117, 0.5886]	0.3669	0.5306	0.0012	0.0023	0.0359	0.0687	44.63	19.99
qwen3.5:122b	257	Can M8014 replace the RTC?	Example code: ``` LD M8014 ``` Explanation: Only minute-level toggling, no date/time details; cannot fully replace RTC.	### Answer to the Question: Can M8014 replace the RTC? **No, M8014 cannot replace the RTC (Real-Time Clock).** While both are related to time, they serve fundamentally different purposes in a Mitsubishi PLC: 1. **M8014 (1-minute Clock Pulse):** This is a special auxiliary relay that simply toggles ON/OFF once every minute (50% duty cycle). It has **no memory** of the actual time. It does not know…	### [Part One] - Mitsubishi FX3U/FX3UC IL Instruction List Code ```il ; Attempt to replace RTC with M8014 (1-minute clock pulse) ; M8014 is a special auxiliary relay that toggles every 30s (ON for 30s, OFF for 30s) ; It provides a time base but contains NO date or absolute time data. LD M8014 ; Load the status of the 1-minute clock pulse OUT Y0 ; Output to Y0 to visualize the 1-minute cycle (blin…	[269, 253, 274]	[0.7663, 0.6471, 0.6128]	0.6449	0.5854	0.0008	0.0017	0.0284	0.0679	44.68	23.85
qwen3.5:122b	258	Is M8014 suitable for higher frequency timing?	Example code: ``` LD M8014 ``` Explanation: No; use M8012 or M8013 for faster requirements.	### Answer to the Question: Is M8014 suitable for higher frequency timing? **No, M8014 is not suitable for higher frequency timing.** In the Mitsubishi FX-series PLCs, **M8014** is the special internal relay that generates a **1-minute clock pulse** (50% duty cycle: 30 seconds ON, 30 seconds OFF). Its frequency is approximately **0.0167 Hz**. For "higher frequency" timing applications (e.g., mill…	[Part One] - Mitsubishi FX3U/FX3UC IL Instruction List Code ```il LD M8014 ; Load the 1-minute clock pulse (50% duty cycle: 30s ON, 30s OFF) OUT C0 ; Use M8014 to drive a counter (Note: M8014 is too slow for high-frequency counting) ``` [Part Two] - Program Logic Explanation 1. **Signal Identification**: The program loads special auxiliary relay `M8014`, which generates a 1-minute cycle clock pul…	[242, 259, 262]	[0.8028, 0.5773, 0.591]	0.3829	0.3684	0.0005	0.0036	0.0239	0.0864	44.77	12.99
qwen3.5:122b	259	M8014 may not be implemented on some models?	Example code: ``` LD M8014 ``` Explanation: Yes; check the model manual.	### Addressing the M8014 Compatibility Question Before providing the code, it is crucial to address your specific question regarding **M8014**. **Yes, you are correct.** The special auxiliary relay **M8014** (1-minute clock pulse) is **not available** on all Mitsubishi FX series models. * **Supported Models:** FX3U, FX3UC, FX3G (with specific firmware versions), and FX5U. * **Unsupported/Limited …	### [Part One] - Mitsubishi FX3U/FX3UC IL Instruction List Code ```plc ; Check if M8014 (1-minute clock pulse) is available and use it to blink an output LD M8014 ; Load the 1-minute clock pulse special relay (50% duty cycle) OUT Y0 ; Output the pulse to Y0 (Y0 will toggle every 30 seconds) ``` ### [Part Two] - Program Logic Explanation 1. **Instruction `LD M8014`**: The processor loads the statu…	[260, 253, 200]	[0.7045, 0.638, 0.6051]	0.3937	0.3994	0.0005	0.0028	0.0274	0.0571	44.6	15.64
qwen3.5:122b	260	What function does M8015 have on some models?	Example code: ``` LD M8015 OUT Y0 ``` Explanation: Used to disable or preset timers, or as an internal mode flag, depending on the manual.	### [Part One] - Mitsubishi FX3U/FX3UC IL Instruction List Code **Context:** This code demonstrates the usage of the special auxiliary relay `M8015` (Real-time Clock Clock Pulse) in a sequence where a timer is used to trigger an output once every second. This highlights the function of `M8015` as a 1-second clock pulse generator when the system clock is running. ```il ;---------------------------…	### [Part One] - Mitsubishi FX3U/FX3UC IL Instruction List Code ```il LD M8015 ; Load status of Special Relay M8015 (Real-Time Clock Operation) OUT Y0 ; Output result to Y0 (Example: Indicate RTC is active) END ; End of program ``` ### [Part Two] - Program Logic Explanation 1. **Check RTC Status**: The program starts by reading the status of special relay **M8015**. 2. **Function Definition**: On…	[270, 259, 205]	[0.7896, 0.7045, 0.6991]	0.5877	0.5699	0.0013	0.0032	0.0432	0.0965	44.64	17.12
qwen3.5:122b	261	How to pause timers using M8015?	Example code: ``` LD M8015 AND T0 OUT Y10 ``` Explanation: When M8015=ON, timers are paused; actual behavior depends on the model.	### [Part One] - Mitsubishi FX3U/FX3UC IL Instruction List Code ```il ; ============================================================================ ; PROGRAM: Timer Pause Control using M8015 (Clock Pulse) ; HARDWARE: Mitsubishi FX3U/FX3UC ; DESCRIPTION: Demonstrates how to pause a timer (T0) when M8015 is active. ; M8015 is a system flag that provides a 1-second clock pulse (0.5s ON/0.5s OFF). ;…	### [Part One] - Mitsubishi FX3U/FX3UC IL Instruction List Code ```il LD M8000 // Load Always-On contact (Run status) ANI M8015 // AND with NOT M8015 (If M8015 is OFF, continue; if ON, break) OUT T0 K500 // Output Timer T0 (50.0 seconds) LD M8000 // Load Always-On contact ANI M8015 // AND with NOT M8015 (Prevent T1 from counting if M8015 is ON) OUT T1 K100 // Output Timer T1 (10.0 seconds) ``` ##…	[203, 249, 193]	[0.6721, 0.6042, 0.5567]	0.6941	0.6095	0.0012	0.001	0.0509	0.0833	44.52	26.26
qwen3.5:122b	262	What is M8015’s relation to actual timers?	Example code: ``` LD M8015 ``` Explanation: Can force timers to pause or reset; refer to model documentation.	### [Part One] - Mitsubishi FX3U/FX3UC IL Instruction List Code The following IL code demonstrates the practical application of **M8015** (Real-Time Clock Data Format) in conjunction with a standard timer (T0). This example creates a "Real-Time Accumulated Timer" where the timer value is derived directly from the system's internal clock (HH:MM:SS), rather than counting internal clock pulses. ```i…	### [Part One] - Mitsubishi FX3U/FX3UC IL Instruction List Code ```il ; Load the Real-Time Clock (RTC) valid flag LD M8015 ; Output the result to a bit memory (M10) to indicate RTC is active OUT M10 ; If M8015 is OFF (RTC invalid), the timer values will not update ; This demonstrates that M8015 acts as a master enable for time-based functions ; Note: Standard hardware timers (T0-T255) are indepen…	[203, 281, 263]	[0.7272, 0.6842, 0.6612]	0.5032	0.509	0.0005	0.0015	0.0304	0.0446	44.64	25.94
qwen3.5:122b	263	If RST M8015 is used, will timers resume?	Example code: ``` LD X0 RST M8015 ``` Explanation: May not work if reserved by system; some models allow manual clear.	### Part One: Mitsubishi FX3U/FX3UC IL Instruction List Code The following IL program demonstrates the behavior of the Real-Time Clock (RTC) when the `RST M8015` instruction is executed. It initializes a timer, starts the RTC clock, resets the clock, and then observes the timer's behavior. **Note:** In Mitsubishi FX-series, `M8015` is the "Clock Operation" bit. When `M8015` is **ON**, the RTC run…	### Part One - Mitsubishi FX3U/FX3UC IL Instruction List Code ```il ; Reset the timer pause flag (M8015) to allow timers to resume counting RST M8015 ; Optional: Verify the flag is cleared by checking its status (for debugging) LD M8015 ANI M8015 ; Logic check: If M8015 is OFF, this instruction result is 1 (True) OUT Y0 ; Turn on Y0 to indicate timers are resuming (Example indicator) ``` ### Part…	[203, 233, 261]	[0.664, 0.5288, 0.6557]	0.3819	0.4131	0.0009	0.0026	0.0291	0.0493	44.64	14.31
qwen3.5:122b	264	Can M8015 be used as a general bit?	Example code: ``` LD M8015 OUT M10 ``` Explanation: Not recommended; system-reserved function may cause interference.	### Answer to Your Question **No, M8015 cannot be used as a general bit.** **M8015** is a **Special Auxiliary Relay** in the Mitsubishi FX-series. Its specific function is to control the **Real-Time Clock (RTC)** operation: * **M8015 ON**: Stops the RTC. * **M8015 OFF**: Starts the RTC. If you use M8015 as a general bit (e.g., to latch a motor or toggle a light), you will inadvertently stop or st…	### [Part One] - Mitsubishi FX3U/FX3UC IL Instruction List Code ```il ; Check if M8015 (Real-time Clock data update flag) is active LD M8015 ; Use the state of M8015 to drive Output Y0 (for demonstration) OUT Y0 ; Optional: Reset M8015 if you were trying to use it as a toggle, ; though this is not recommended as it is a system flag. ; (Note: M8015 is read-only for user logic in standard operation…	[253, 242, 199]	[0.6861, 0.6287, 0.6023]	0.4033	0.4758	0.0011	0.0014	0.0265	0.056	44.63	24.38
qwen3.5:122b	265	When does M8016 turn ON?	Example code: ``` LD M8016 OUT Y0 ``` Explanation: ON while the PLC reads or displays the RTC, pausing updates.	### Part One: Mitsubishi FX3U/FX3UC IL Instruction List Code The following IL code demonstrates the logic to monitor and utilize the **M8016** special auxiliary relay. In the Mitsubishi FX-series, M8016 is a **100ms Clock Pulse** (it oscillates ON and OFF every 100ms, resulting in a 200ms cycle). The code below includes a simple structure to detect when it turns ON and triggers an output (Y0) for…	### Part One - Mitsubishi FX3U/FX3UC IL Instruction List Code ```il LD M8016 ; Load the status of special relay M8016 (1-minute pulse) OUT Y0 ; Output the signal to output coil Y0 ``` ### Part Two - Program Logic Explanation 1. **Condition Check**: The instruction `LD M8016` checks the status of the special internal relay **M8016**. 2. **Trigger Logic**: **M8016** turns **ON** exactly once every …	[210, 280, 275]	[0.9549, 0.9418, 0.9515]	0.3945	0.5261	0.0012	0.0044	0.0402	0.1111	44.59	12.79
qwen3.5:122b	266	How to use M8016 with screen time display?	Example code: ``` LD M8016 AND M10 OUT M20 ``` Explanation: M10 may request display; M8016=ON indicates RTC read, pausing screen update.	### [Part One] - Mitsubishi FX3U/FX3UC IL Instruction List Code **Context:** This program demonstrates how to use the special auxiliary relay **M8016** (100ms Clock Pulse) to drive a real-time clock counter for a screen time display. Since IL (Instruction List) does not have a direct "Display" instruction, this code calculates the seconds and minutes and stores them in data registers (D10 for Sec…	[Part One] - Mitsubishi FX3U/FX3UC IL Instruction List Code ```text LD M8016 OUT Y10 LD M8016 ANI M100 OUT Y11 ``` *Note: In this example, `Y10` indicates the "RTC Update Paused" status, and `Y11` drives a specific indicator (like a "Updating" LED) that turns OFF if a manual reset flag (`M100`) is active, preventing conflict.* [Part Two] - Program Logic Explanation 1. **Check RTC Status**: The pr…	[256, 265, 241]	[0.6297, 0.5428, 0.5091]	0.4268	0.6232	0.0011	0.0022	0.0343	0.0766	44.57	17.78
qwen3.5:122b	267	Is M8016 latched?	Example code: ``` LD M8016 OUT M30 ``` Explanation: Usually a transient state ON during RTC read, then OFF.	### [Part One] Mitsubishi FX3U/FX3UC IL Instruction List Code ```il ; ============================================================================ ; PROGRAM TITLE: M8016 Latch Status Check & Control Logic ; TARGET PLC: Mitsubishi FX3U / FX3UC ; LANGUAGE: Instruction List (IL) ; ============================================================================ ; --- STEP 1: Initialize/Verify M8016 Statu…	[Part One] - Mitsubishi FX3U/FX3UC IL Instruction List Code ```il LD M8016 OUT Y0 ``` *Note: In this example, the state of M8016 is checked to control output Y0. Since M8016 is a special auxiliary relay that is only ON during the first scan of the PLC cycle (or while the RUN mode is being entered), it acts as a transient signal, not a latched one.* [Part Two] - Program Logic Explanation 1. **Chec…	[228, 281, 160]	[0.9026, 0.472, 0.4734]	0.3428	0.5075	0.0011	0.0064	0.0365	0.0693	44.59	15.44
qwen3.5:122b	268	How to detect when RTC read is complete?	Example code: ``` LDN M8016 OUT Y5 ``` Explanation: M8016=OFF indicates read complete, resume display or operation.	### [Part One] - Mitsubishi FX3U/FX3UC IL Instruction List Code The following program demonstrates how to trigger an RTC read using the `RD8` instruction and detect its completion. In Mitsubishi FX-series PLCs, the `RD8` instruction is non-blocking; it initiates the read operation, and the "Busy" status is reflected in the special auxiliary relay **M8020** (for some models) or more commonly, the …	### [Part One] - Mitsubishi FX3U/FX3UC IL Instruction List Code ```il ; Load the RTC Read Error Flag (M8019) to check for errors LD M8019 ; If an error exists, branch to error handling or ignore ; Note: For a successful read, M8019 must be OFF. ; However, the "Read Complete" state is typically indicated by the completion of the ; instruction execution (e.g., after a MOV from D8013-D8018 or after …	[284, 84, 167]	[0.6441, 0.3547, 0.3624]	0.4544	0.5033	0.0003	0.0007	0.0132	0.0306	44.54	27.74
qwen3.5:122b	269	If RTC is unused, does M8016 affect?	Example code: ``` LD M8016 ``` Explanation: No; if RTC is not used, M8016 remains OFF.	### [Part One] - Mitsubishi FX3U/FX3UC IL Instruction List Code The following IL program demonstrates the behavior of the `M8016` (10ms Clock) and `M8017` (100ms Clock) flags specifically when the Real-Time Clock (RTC) function is **not** initialized or used. In this scenario, the internal clock oscillators for these flags remain active as long as the PLC is in RUN mode, regardless of RTC configu…	[Part One] - Mitsubishi FX3U/FX3UC IL Instruction List Code ```il LD M8016 ; Check status of RTC initialization flag (1-minute cycle pulse) OUT Y0 ; Example: Output result to Y0 (or use in logic conditions) END ; End of program ``` [Part Two] - Program Logic Explanation 1. **Check Status**: The `LD M8016` instruction reads the state of the special relay M8016. 2. **Function of M8016**: M8016 acts…	[257, 232, 276]	[0.7663, 0.5393, 0.6925]	0.5785	0.611	0.0022	0.0035	0.0328	0.1152	44.41	13.15
qwen3.5:122b	270	What is M8017 used for?	Example code: ``` LD M8017 OUT Y0 ``` Explanation: Adjusts internal RTC by ±30 seconds to correct time drift.	### [Part One] - Mitsubishi FX3U/FX3UC IL Instruction List Code *Note: The following code demonstrates the standard application of M8017 (16-bit Binary to BCD conversion) in a practical scenario where a binary counter value must be displayed on a 7-segment LED unit or sent to a BCD-compatible HMI/DeviceNet module.* ```il ; Line 0000: Start of Program 0 LD M8000 ; Load Always-On special relay (M80…	[Part One] - Mitsubishi FX3U/FX3UC IL Instruction List Code ```il ; Check if the 16-bit Hexadecimal Input is enabled LD M8017 ; If M8017 is ON, the next data input instruction (e.g., DDD, FROM, or TO) will interpret ; incoming data as 16-bit Hexadecimal (0-FFFF) instead of the default Octal (0-7777). ; Example: If a data register is being set via a specific interface mode: LD M8017 OUT Y0 ; Examp…	[260, 240, 209]	[0.7896, 0.7723, 0.6806]	0.3677	0.385	0.001	0.0113	0.0268	0.07	44.56	18.39
qwen3.5:122b	271	How to trigger M8017 for correction?	Example code: ``` LD X0 SET M8017 ``` Explanation: When X0=ON, M8017=ON, shifting time ±30s as per model.	### [Part One] - Mitsubishi FX3U/FX3UC IL Instruction List Code **Context:** This program demonstrates the logic to trigger the `M8017` (16-bit Floating Point Calculation Error/Correction Flag) or more accurately, how to detect a calculation error and manually reset/correct the system state using `M8017` as a status indicator, as `M8017` is typically a **read-only system flag** in FX-series PLCs …	[Part One] - Mitsubishi FX3U/FX3UC IL Instruction List Code ``` LD M8000 // Load Always-On contact (RUN mode) OUT M8017 // Drive M8017 to ON to trigger correction/monitoring ``` [Part Two] - Program Logic Explanation 1. **Condition Check**: The program starts with `LD M8000`, which loads the "Always On" special auxiliary relay. This ensures the subsequent instruction is executed in every scan cyc…	[272, 211, 197]	[0.6812, 0.5673, 0.5083]	0.4791	0.4895	0.0009	0.0028	0.0312	0.1	44.59	11.93
qwen3.5:122b	272	Does M8017 turn OFF after correction?	Example code: ``` LD M8017 ``` Explanation: Most models auto-reset M8017 to OFF after correction.	### [Part One] - Mitsubishi FX3U/FX3UC IL Instruction List Code The following IL code demonstrates a standard **FNC62 (PID)** or **FNC60 (Pulse Train)** correction scenario where the special relay **M8017** (Run/Stop control for specific functions like PID auto-tuning or pulse output correction) is used. In this logic, we assume M8017 is triggered to start a correction routine. The code monitors …	### [Part One] - Mitsubishi FX3U/FX3UC IL Instruction List Code ```il LD M8017 ; Check if time correction flag is currently active OUT Y0 ; (Optional) Drive an external indicator to show correction is in progress LD M8017 ; Re-check the flag state after the logic cycle ``` ### [Part Two] - Program Logic Explanation 1. **Initial State Check**: The program reads the status of special register `M801…	[229, 271, 198]	[0.7389, 0.6812, 0.6603]	0.5435	0.6242	0.001	0.0034	0.032	0.1198	44.59	11.87
qwen3.5:122b	273	Can M8017 adjust by one minute instead of 30s?	Example code: ``` LD M8017 ``` Explanation: No; use RTC write instructions for larger adjustments.	### [Part One] - Mitsubishi FX3U/FX3UC IL Instruction List Code **Note on M8017:** In the Mitsubishi FX series architecture, **M8017 is a specific "Clock Adjustment" special relay.** Its function is strictly defined by the hardware/firmware as **adjusting the clock by 1 minute (60 seconds)** when activated. It **cannot** be configured to adjust by 30 seconds. To adjust by 30 seconds, you must use…	[Part One] - Mitsubishi FX3U/FX3UC IL Instruction List Code ```il LD M8017 ; Load the clock correction flag (M8017) AND M8013 ; Pulse every 1s (optional, ensures single scan execution) OUT Y0 ; Optional: Output signal to indicate correction is active END ; End of program scan ``` *Note: The Mitsubishi FX-series hardware automatically handles the 30-second interval for M8017 correction. There is n…	[252, 272, 261]	[0.6701, 0.5654, 0.5861]	0.3924	0.4343	0.0005	0.0021	0.0299	0.0534	44.56	18.93
qwen3.5:122b	274	Can RTC read and M8017 correction occur simultaneously?	Example code: ``` LD M8016 AND M8017 ``` Explanation: Not recommended; pause display (M8016=ON) before correction (M8017).	### [Part One] - Mitsubishi FX3U/FX3UC IL Instruction List Code ```il ; ============================================================================ ; PROGRAM: RTC_READ_AND_CORRECT_SIMULTANEOUS ; DESCRIPTION: Demonstrates the logic flow for reading RTC data (D8014-D8019) ; and applying a correction via M8017. ; NOTE: This code illustrates that these operations CANNOT physically occur ; simultaneo…	### [Part One] - Mitsubishi FX3U/FX3UC IL Instruction List Code ```il ; Check if RTC read flag (M8016) is OFF, indicating the read cycle is complete LDN M8016 ; Only if read is complete, allow the correction flag (M8017) to be set by X0 AND X0 ; Set M8017 to trigger the time correction (shift ±30s) SET M8017 ; Optional: Reset M8017 immediately after setting to ensure single-shot pulse behavior ; …	[269, 271, 268]	[0.618, 0.5903, 0.5536]	0.5141	0.5433	0.0008	0.0017	0.0335	0.0612	44.53	21.32
qwen3.5:122b	275	When does M8018 turn ON?	Example code: ``` LD M8018 OUT Y0 ``` Explanation: ON when the RTC module or card is detected as inserted.	### [Part One] - Mitsubishi FX3U/FX3UC IL Instruction List Code The following code demonstrates a standard control sequence where `M8018` (Special Relay: 10ms Clock Pulse) is monitored. **Note:** `M8018` is a system-defined special relay provided by the PLC firmware; it cannot be turned ON or OFF by user logic (e.g., you cannot use `SET M8018`). The code below demonstrates how to *detect* when it…	[Part One] - Mitsubishi FX3U/FX3UC IL Instruction List Code ``` LD M8018 ; Load status of M8018 (Real-time Clock 100ms time constant) OUT Y0 ; Output the status to Y0 (for demonstration/monitoring) ``` [Part Two] - Program Logic Explanation 1. **Condition Check**: The program begins by executing the `LD` (Load) instruction for special auxiliary relay **M8018**. 2. **Logic State**: M8018 is a syst…	[280, 215, 265]	[0.9587, 0.9485, 0.9515]	0.3446	0.5163	0.0013	0.0072	0.0377	0.1017	41.81	16.65
qwen3.5:122b	276	If no RTC card is inserted, what is M8018?	Example code: ``` LD M8018 ``` Explanation: M8018=OFF, indicating no RTC module or connection error.	### [Part One] - Mitsubishi FX3U/FX3UC IL Instruction List Code **Context:** This IL program demonstrates a standard initialization routine that checks for the presence of the Real-Time Clock (RTC) card using the special auxiliary relay **M8018**. It also provides a fallback mechanism if the card is missing. ```il ; ------------------------------------------------------------------ ; Program: RTC…	[Part One] - Mitsubishi FX3U/FX3UC IL Instruction List Code ```il LD M8018 OUT Y0 ``` [Part Two] - Program Logic Explanation 1. **Monitor Status**: The instruction `LD M8018` loads the status of the special auxiliary relay M8018. This flag is dedicated to detecting the presence of the Real-Time Clock (RTC) memory card. 2. **Determine State**: If no RTC card is inserted into the CPU unit, the hard…	[269, 279, 270]	[0.6925, 0.6261, 0.5957]	0.5202	0.6023	0.0011	0.0047	0.0359	0.1194	44.57	10.12
qwen3.5:122b	277	How to protect RTC operations using M8018?	Example code: ``` LD M8018 AND X0 OUT M10 ``` Explanation: Only when RTC module is present (M8018=ON) and X0=ON does RTC read/write occur.	[Part One] - Mitsubishi FX3U/FX3UC IL Instruction List Code ```il ; ============================================================================ ; PROGRAM: RTC Operation Protection using M8018 ; TARGET: Mitsubishi FX3U / FX3UC Series ; PURPOSE: Prevents accidental overwriting of Real-Time Clock (RTC) data ; by enforcing a specific key sequence before allowing RTC writes. ; =======================…	[Part One] - Mitsubishi FX3U/FX3UC IL Instruction List Code ```il ; Check if RTC is currently being accessed or if a write operation is in progress ; M8018 is ON during RTC read/write operations to prevent conflicts LD M8018 ; If M8018 is OFF (RTC is idle), allow the start of a new RTC operation (e.g., writing time) ; If M8018 is ON, skip the following block to prevent data corruption ANB M8018 ;…	[269, 207, 284]	[0.5956, 0.502, 0.5164]	0.5989	0.5985	0.001	0.0016	0.0527	0.0644	44.34	30.17
qwen3.5:122b	278	Can M8018 signal card removal?	Example code: ``` LDN M8018 OUT Y5 ``` Explanation: M8018=OFF triggers Y5 warning for card absence.	### Clarification on M8018 Before providing the code, it is crucial to clarify the function of the special auxiliary relay **M8018** in Mitsubishi FX-series PLCs (including FX3U/FX3UC): **M8018 is NOT a signal for card removal.** * **M8018** is the **"Real-time Clock (RTC) Battery Low"** flag. It turns ON when the internal battery voltage for the RTC drops below a certain threshold. * **Card Remo…	[Part One] - Mitsubishi FX3U/FX3UC IL Instruction List Code ``` LD M8018 ; Load the status of the special function card insertion/removal flag OUT Y0 ; Example: Turn on an indicator (Y0) if a card is detected (M8018=ON) ; Note: Logic can be inverted (LDI M8018) to detect removal specifically ``` [Part Two] - Program Logic Explanation 1. **Monitor Status**: The `LD M8018` instruction reads the cur…	[279, 257, 218]	[0.6097, 0.5192, 0.5381]	0.5451	0.6402	0.0008	0.0015	0.0255	0.0812	44.55	14.36
qwen3.5:122b	279	Does M8018 update immediately on card change?	Example code: ``` LD M8018 ``` Explanation: Yes; hardware detection updates M8018 on insertion/removal.	### [Part One] Mitsubishi FX3U/FX3UC IL Instruction List Code **Note on M8018 Behavior:** The specific question regarding M8018 is: **"Does M8018 update immediately on card change?"** **Answer:** **No.** M8018 is a "Special Device Status" flag that indicates a **special function card has been inserted or removed**. However, this status is **not** updated immediately upon physical insertion/remova…	[Part One] - Mitsubishi FX3U/FX3UC IL Instruction List Code ``` LD M8018 ; Load the status of M8018 (RTC Error/No Card) OUT M100 ; Output to M100 for monitoring the current state END ; End of main program scan ``` [Part Two] - Program Logic Explanation 1. **Scan Cycle Execution**: When the PLC enters the RUN mode, the CPU begins the scan cycle from the first instruction. 2. **Hardware Status Chec…	[276, 272, 200]	[0.6261, 0.5534, 0.6069]	0.6795	0.6565	0.0008	0.005	0.0303	0.0973	44.57	16.03
qwen3.5:122b	280	When does M8019 turn ON?	Example code: ``` LD M8019 OUT Y0 ``` Explanation: ON when the RTC experiences errors or read/write failures.	### Answer to Your Specific Question **M8019** turns **ON** when the **Zero Flag (Z)** is set by a comparison or arithmetic instruction. * **Context:** In Mitsubishi FX-series PLCs, when an instruction (such as `CMP`, `ZCP`, `SUB`, `DIV`, etc.) results in a value of **0**, the Zero Flag is activated, which turns ON the special relay **M8019**. * **Usage:** It is commonly used to check if a calcul…	### Part One - Mitsubishi FX3U/FX3UC IL Instruction List Code ```il ; Load the special auxiliary relay M8019 (Zero Flag) LD M8019 ; Output the result to a dummy coil (e.g., Y0) to demonstrate the status OUT Y0 ``` ### Part Two - Program Logic Explanation 1. **Condition Check**: The instruction `LD M8019` loads the status of the special auxiliary relay **M8019**. 2. **Trigger Event**: M8019 automa…	[275, 235, 265]	[0.9587, 0.9396, 0.9418]	0.4073	0.4449	0.0024	0.0085	0.0355	0.1156	44.64	12.04
qwen3.5:122b	281	What is the relationship between M8019 and M8018?	Example code: ``` LD M8018 LD M8019 ``` Explanation: M8018 indicates module presence; M8019 indicates RTC errors. They operate independently.	### [Part One] - Mitsubishi FX3U/FX3UC IL Instruction List Code The following IL program demonstrates the functional relationship between `M8018` (Binary Conversion Flag) and `M8019` (Hexadecimal Conversion Flag). These special relays are used when converting data between ASCII and Binary/Hex formats using the `ASC` or `HEX` instructions, or when utilizing the `BIN`/`HEX` conversion functions in …	[Part One] - Mitsubishi FX3U/FX3UC IL Instruction List Code ```il ; Load the status of M8019 (16-bit operation error flag) LD M8019 ; Output the result to a user-defined memory bit M20 for monitoring OUT M20 ; Load the status of M8018 (16-bit operation normal flag) LD M8018 ; Output the result to a user-defined memory bit M21 for monitoring OUT M21 ``` [Part Two] - Program Logic Explanation 1. **…	[205, 243, 237]	[0.827, 0.7918, 0.8166]	0.4367	0.5459	0.0012	0.0031	0.042	0.0678	44.55	17.21
qwen3.5:122b	282	What actions on RTC error?	Example code: ``` LD M8019 OUT Y10 // Warning lamp MOV K0 D500 // Reset time registers ``` Explanation: Alert operator and attempt reinitialization.	### [Part One] - Mitsubishi FX3U/FX3UC IL Instruction List Code **Context:** This program monitors the Real-Time Clock (RTC) status. If an error occurs (detected via Special Relay `M8299` or `M8298`), it triggers an alarm output, logs the error status, and attempts an automatic correction (resetting the clock to a default safe time) to prevent system timing failure. **Note:** In FX3U/FX3UC series…	[Part One] - Mitsubishi FX3U/FX3UC IL Instruction List Code ```il LD M8019 ; Check if RTC error flag is set (M8019 = ON means error detected) LDI M8019 ; Load inverse of M8019 (ensure error is NOT present for normal operation) ANI M8018 ; AND with M8018 (Check if RTC module is actually present; M8018=ON means present) OUT M8500 ; Set internal flag M8500 to trigger error handling routine (e.g., lo…	[284, 276, 268]	[0.7754, 0.3646, 0.5818]	0.4905	0.5727	0.001	0.0015	0.0335	0.0412	44.65	32.14
qwen3.5:122b	283	Does M8019 reset OFF automatically?	Example code: ``` LD M8019 ``` Explanation: Resets OFF after error is cleared and RTC reinitialized.	### [Part One] Mitsubishi FX3U/FX3UC IL Instruction List Code The following IL program demonstrates how to monitor the status of **M8019** (Decimal Point Format) and explicitly force it to **OFF** (Hexadecimal Format) if it is found to be ON, ensuring the system defaults to the desired format regardless of initial power-up states. ```il ;-----------------------------------------------------------…	### [Part One] - Mitsubishi FX3U/FX3UC IL Instruction List Code ```il ; Check if M8019 (RTC Error Flag) is currently ON LD M8019 ; If ON, execute a dummy output or logic to demonstrate the flag state ; (Note: In a real application, you would typically branch to an error handler here) OUT Y100 ; M8019 will NOT automatically reset to OFF. ; The user must manually clear the RTC error condition and t…	[233, 280, 272]	[0.8183, 0.7469, 0.7323]	0.4566	0.6135	0.0008	0.003	0.0309	0.0723	44.51	17.26
qwen3.5:122b	284	How to prevent frequent RTC errors?	Example code: ``` LD M8019 ``` Explanation: Ensure stable battery voltage, proper module connection, and correct RTC handling.	### [Part One] - Mitsubishi FX3U/FX3UC IL Instruction List Code **Program Context:** This program implements a robust RTC (Real-Time Clock) initialization and monitoring routine. It prevents "frequent errors" by: 1. **One-Shot Initialization:** Setting the clock only once upon startup or when a manual reset is triggered. 2. **Battery Monitoring:** Checking the battery status bit (M8032) to detect…	[Part One] - Mitsubishi FX3U/FX3UC IL Instruction List Code ```il ; Initialize a flag to track if an error handling routine has run this scan LD M8002 ; Load Initial Pulse (M8002 is ON for 1 scan after RUN) OUT M200 ; Set M200 = 1 to allow initial check ; Check for RTC Error Flag (M8019) LD M8019 ; Load RTC Error Flag ANI M201 ; AND with Not M201 (Prevent re-triggering if already handled in this …	[282, 197, 277]	[0.7754, 0.2786, 0.5164]	0.5417	0.3832	0.0005	0.0009	0.0245	0.0266	44.54	41.01
