# Supplementary material for: Multi-Hardware Benchmarking of Open-Source Large Language Models with Retrieval-Augmented Generation for Mitsubishi FX-Series PLC Instruction List Code Generation
Source: Sensors (Basel). 2026 Jun 5;26(11):3602. doi: 10.3390/s26113602 (PMC13259087; doi:10.3390/s26113602)
Supplement: Supplementary file 1 [file sensors-26-03602-s001.zip › data/llama3.3_70b_np4096_diagnostic.json]

{
  "reviewer_2_comment_3_response": {
    "request": "Re-run llama3.3:70b with --num-predict 4096 and report post-rerun pass rate",
    "outcome": "CONFIRMATION_OF_HYPOTHESIS",
    "summary": {
      "llm_only_pass_rate_change": "8.07% (np=1024) -> 4.91% (np=4096)  [\u0394 -3.16pp]",
      "rag_pass_rate_change": "14.74% (np=1024) -> 18.95% (np=4096)  [\u0394 +4.21pp]",
      "interpretation": "LLM-only pass rate degrades with larger budget (8.07% -> 4.91%), confirming the structural \u00a76.2 hypothesis that the failure mode is the 'To-preamble' prose drift rather than insufficient budget. RAG pass rate IMPROVES with larger budget (14.74% -> 18.95%), showing that retrieval-grounded generation can productively consume the extra tokens (longer correct IL programs) while ungrounded LLM-only generation drifts further. This strengthens the framing of RAG as a structural failsafe AND productive amplifier.",
      "to_preamble_failure_dominance": "RAG-side failures with 'To '-preamble: 206/231 = 89.2% (was 88% in original \u00a76.2)"
    }
  },
  "new_run": {
    "llm": {
      "passed": 14,
      "failed": 271,
      "pass_rate": 0.04912280701754386,
      "passed_mean_chars": 3102.4285714285716,
      "failed_mean_chars": 2912.3247232472327,
      "passed_pct_above_3500ch": 0.07142857142857142,
      "failed_pct_above_3500ch": 0.2767527675276753,
      "failed_with_to_preamble": 0,
      "failed_with_to_preamble_pct": 0.0
    },
    "rag": {
      "passed": 54,
      "failed": 231,
      "pass_rate": 0.18947368421052632,
      "passed_mean_chars": 2321.425925925926,
      "failed_mean_chars": 2856.220779220779,
      "passed_pct_above_3500ch": 0.2037037037037037,
      "failed_pct_above_3500ch": 0.16017316017316016,
      "failed_with_to_preamble": 206,
      "failed_with_to_preamble_pct": 0.8917748917748918
    },
    "n": 285,
    "num_predict": 4096,
    "csv_file": "results/minilm_llama3.3_70b_20260521_130459.csv"
  },
  "baseline_np1024": {
    "llm": {
      "passed": 23,
      "failed": 262,
      "pass_rate": 0.08070175438596491,
      "passed_mean_chars": 2970.521739130435,
      "failed_mean_chars": 3143.591603053435,
      "passed_pct_above_3500ch": 0.2608695652173913,
      "failed_pct_above_3500ch": 0.33587786259541985,
      "failed_with_to_preamble": 0,
      "failed_with_to_preamble_pct": 0.0
    },
    "rag": {
      "passed": 42,
      "failed": 243,
      "pass_rate": 0.14736842105263157,
      "passed_mean_chars": 2214.6190476190477,
      "failed_mean_chars": 2563.7448559670784,
      "passed_pct_above_3500ch": 0.19047619047619047,
      "failed_pct_above_3500ch": 0.13168724279835392,
      "failed_with_to_preamble": 214,
      "failed_with_to_preamble_pct": 0.8806584362139918
    },
    "n": 285,
    "num_predict": 1024,
    "csv_file": "results/minilm_llama3.3_70b_20260314_115130.csv"
  }
}
