# Supplementary material for: Multi-Hardware Benchmarking of Open-Source Large Language Models with Retrieval-Augmented Generation for Mitsubishi FX-Series PLC Instruction List Code Generation
Source: Sensors (Basel). 2026 Jun 5;26(11):3602. doi: 10.3390/s26113602 (PMC13259087; doi:10.3390/s26113602)
Supplement: Supplementary file 1 [file sensors-26-03602-s001.zip › data/minilm_gpt-oss_120b_20260324_011253_summary.json]

{
  "model": "gpt-oss:120b",
  "n": 285,
  "rag_method": "ChromaDB + all-MiniLM-L6-v2 + MMR (k=3)",
  "metrics": {
    "Sem. Similarity": {
      "llm_mean": 0.4826,
      "llm_std": 0.1208,
      "rag_mean": 0.5219,
      "rag_std": 0.1226,
      "delta": 0.0393,
      "pct_change": 8.1
    },
    "BLEU": {
      "llm_mean": 0.0014,
      "llm_std": 0.0021,
      "rag_mean": 0.0065,
      "rag_std": 0.0145,
      "delta": 0.0051,
      "pct_change": 357.6
    },
    "ROUGE-L": {
      "llm_mean": 0.0431,
      "llm_std": 0.0319,
      "rag_mean": 0.077,
      "rag_std": 0.0828,
      "delta": 0.034,
      "pct_change": 78.9
    },
    "Time (s)": {
      "llm_mean": 71.5099,
      "llm_std": 19.7339,
      "rag_mean": 66.3735,
      "rag_std": 19.1746,
      "delta": -5.1364,
      "pct_change": -7.2
    }
  }
}
