# Supplementary material for: Multi-Hardware Benchmarking of Open-Source Large Language Models with Retrieval-Augmented Generation for Mitsubishi FX-Series PLC Instruction List Code Generation
Source: Sensors (Basel). 2026 Jun 5;26(11):3602. doi: 10.3390/s26113602 (PMC13259087; doi:10.3390/s26113602)
Supplement: Supplementary file 1 [file sensors-26-03602-s001.zip › data/minilm_llama3.1_8b_20260312_122812_summary.json]

{
  "model": "llama3.1:8b",
  "n": 285,
  "rag_method": "ChromaDB + all-MiniLM-L6-v2 + MMR (k=3)",
  "metrics": {
    "Sem. Similarity": {
      "llm_mean": 0.4531,
      "llm_std": 0.124,
      "rag_mean": 0.6321,
      "rag_std": 0.1668,
      "delta": 0.179,
      "pct_change": 39.5
    },
    "BLEU": {
      "llm_mean": 0.0022,
      "llm_std": 0.0039,
      "rag_mean": 0.1145,
      "rag_std": 0.2153,
      "delta": 0.1123,
      "pct_change": 5137.7
    },
    "ROUGE-L": {
      "llm_mean": 0.0545,
      "llm_std": 0.0356,
      "rag_mean": 0.207,
      "rag_std": 0.2455,
      "delta": 0.1525,
      "pct_change": 279.7
    },
    "Time (s)": {
      "llm_mean": 16.2865,
      "llm_std": 3.8521,
      "rag_mean": 14.8069,
      "rag_std": 4.5294,
      "delta": -1.4796,
      "pct_change": -9.1
    }
  }
}
