# Supplementary material for: Multi-Hardware Benchmarking of Open-Source Large Language Models with Retrieval-Augmented Generation for Mitsubishi FX-Series PLC Instruction List Code Generation
Source: Sensors (Basel). 2026 Jun 5;26(11):3602. doi: 10.3390/s26113602 (PMC13259087; doi:10.3390/s26113602)
Supplement: Supplementary file 1 [file sensors-26-03602-s001.zip › data/minilm_llama3.3_70b_20260314_115130_summary.json]

{
  "model": "llama3.3:70b",
  "n": 285,
  "rag_method": "ChromaDB + all-MiniLM-L6-v2 + MMR (k=3)",
  "metrics": {
    "Sem. Similarity": {
      "llm_mean": 0.5162,
      "llm_std": 0.0977,
      "rag_mean": 0.6258,
      "rag_std": 0.1306,
      "delta": 0.1095,
      "pct_change": 21.2
    },
    "BLEU": {
      "llm_mean": 0.0033,
      "llm_std": 0.0061,
      "rag_mean": 0.0848,
      "rag_std": 0.1607,
      "delta": 0.0816,
      "pct_change": 2499.1
    },
    "ROUGE-L": {
      "llm_mean": 0.0592,
      "llm_std": 0.0387,
      "rag_mean": 0.1746,
      "rag_std": 0.202,
      "delta": 0.1154,
      "pct_change": 194.9
    },
    "Time (s)": {
      "llm_mean": 165.984,
      "llm_std": 38.1288,
      "rag_mean": 130.397,
      "rag_std": 49.5635,
      "delta": -35.587,
      "pct_change": -21.4
    }
  }
}
