# Supplementary material for: Multi-Hardware Benchmarking of Open-Source Large Language Models with Retrieval-Augmented Generation for Mitsubishi FX-Series PLC Instruction List Code Generation
Source: Sensors (Basel). 2026 Jun 5;26(11):3602. doi: 10.3390/s26113602 (PMC13259087; doi:10.3390/s26113602)
Supplement: Supplementary file 1 [file sensors-26-03602-s001.zip › data/minilm_llama3.3_70b_20260521_130459_summary.json]

{
  "model": "llama3.3:70b",
  "n": 285,
  "rag_method": "ChromaDB + all-MiniLM-L6-v2 + MMR (k=3)",
  "rag_k": 3,
  "metrics": {
    "Sem. Similarity": {
      "llm_mean": 0.4627,
      "llm_std": 0.1661,
      "rag_mean": 0.6167,
      "rag_std": 0.1232,
      "delta": 0.154,
      "pct_change": 33.3
    },
    "BLEU": {
      "llm_mean": 0.0017,
      "llm_std": 0.0027,
      "rag_mean": 0.0708,
      "rag_std": 0.1344,
      "delta": 0.0691,
      "pct_change": 3983.8
    },
    "ROUGE-L": {
      "llm_mean": 0.0449,
      "llm_std": 0.0277,
      "rag_mean": 0.1626,
      "rag_std": 0.1763,
      "delta": 0.1177,
      "pct_change": 261.9
    },
    "Time (s)": {
      "llm_mean": 187.4686,
      "llm_std": 57.5269,
      "rag_mean": 144.5921,
      "rag_std": 69.7882,
      "delta": -42.8765,
      "pct_change": -22.9
    }
  }
}
