# Supplementary material for: Multi-Hardware Benchmarking of Open-Source Large Language Models with Retrieval-Augmented Generation for Mitsubishi FX-Series PLC Instruction List Code Generation
Source: Sensors (Basel). 2026 Jun 5;26(11):3602. doi: 10.3390/s26113602 (PMC13259087; doi:10.3390/s26113602)
Supplement: Supplementary file 1 [file sensors-26-03602-s001.zip › data/minilm_mistral-small3.1_24b_20260312_224738_summary.json]

{
  "model": "mistral-small3.1:24b",
  "n": 285,
  "rag_method": "ChromaDB + all-MiniLM-L6-v2 + MMR (k=3)",
  "metrics": {
    "Sem. Similarity": {
      "llm_mean": 0.5041,
      "llm_std": 0.1071,
      "rag_mean": 0.6131,
      "rag_std": 0.1457,
      "delta": 0.1091,
      "pct_change": 21.6
    },
    "BLEU": {
      "llm_mean": 0.0026,
      "llm_std": 0.0051,
      "rag_mean": 0.0838,
      "rag_std": 0.1771,
      "delta": 0.0811,
      "pct_change": 3072.1
    },
    "ROUGE-L": {
      "llm_mean": 0.0602,
      "llm_std": 0.0444,
      "rag_mean": 0.1797,
      "rag_std": 0.2183,
      "delta": 0.1195,
      "pct_change": 198.6
    },
    "Time (s)": {
      "llm_mean": 16.4311,
      "llm_std": 2.6372,
      "rag_mean": 12.4469,
      "rag_std": 4.3743,
      "delta": -3.9842,
      "pct_change": -24.2
    }
  }
}
