# Supplementary material for: Multi-Hardware Benchmarking of Open-Source Large Language Models with Retrieval-Augmented Generation for Mitsubishi FX-Series PLC Instruction List Code Generation
Source: Sensors (Basel). 2026 Jun 5;26(11):3602. doi: 10.3390/s26113602 (PMC13259087; doi:10.3390/s26113602)
Supplement: Supplementary file 1 [file sensors-26-03602-s001.zip › data/minilm_mistral_latest_20260312_150358_summary.json]

{
  "model": "mistral:latest",
  "n": 285,
  "rag_method": "ChromaDB + all-MiniLM-L6-v2 + MMR (k=3)",
  "metrics": {
    "Sem. Similarity": {
      "llm_mean": 0.4732,
      "llm_std": 0.1065,
      "rag_mean": 0.699,
      "rag_std": 0.1825,
      "delta": 0.2258,
      "pct_change": 47.7
    },
    "BLEU": {
      "llm_mean": 0.0017,
      "llm_std": 0.0021,
      "rag_mean": 0.1433,
      "rag_std": 0.2117,
      "delta": 0.1416,
      "pct_change": 8407.7
    },
    "ROUGE-L": {
      "llm_mean": 0.0544,
      "llm_std": 0.0328,
      "rag_mean": 0.2766,
      "rag_std": 0.2253,
      "delta": 0.2222,
      "pct_change": 408.6
    },
    "Time (s)": {
      "llm_mean": 8.3929,
      "llm_std": 1.528,
      "rag_mean": 7.6908,
      "rag_std": 3.1853,
      "delta": -0.702,
      "pct_change": -8.4
    }
  }
}
