# Supplementary material for: Multi-Hardware Benchmarking of Open-Source Large Language Models with Retrieval-Augmented Generation for Mitsubishi FX-Series PLC Instruction List Code Generation
Source: Sensors (Basel). 2026 Jun 5;26(11):3602. doi: 10.3390/s26113602 (PMC13259087; doi:10.3390/s26113602)
Supplement: Supplementary file 1 [file sensors-26-03602-s001.zip › data/minilm_nemotron-3-super_120b_20260323_120000_summary.json]

{
  "model": "nemotron-3-super:120b",
  "n": 285,
  "rag_method": "ChromaDB + all-MiniLM-L6-v2 + MMR (k=3)",
  "metrics": {
    "Sem. Similarity": {
      "llm_mean": 0.5089,
      "llm_std": 0.1202,
      "rag_mean": 0.6554,
      "rag_std": 0.1932,
      "delta": 0.1464,
      "pct_change": 28.8
    },
    "BLEU": {
      "llm_mean": 0.0049,
      "llm_std": 0.0092,
      "rag_mean": 0.1452,
      "rag_std": 0.2902,
      "delta": 0.1403,
      "pct_change": 2855.8
    },
    "ROUGE-L": {
      "llm_mean": 0.0653,
      "llm_std": 0.053,
      "rag_mean": 0.2126,
      "rag_std": 0.2957,
      "delta": 0.1473,
      "pct_change": 225.4
    },
    "Time (s)": {
      "llm_mean": 54.4181,
      "llm_std": 13.5861,
      "rag_mean": 43.2382,
      "rag_std": 18.4459,
      "delta": -11.1799,
      "pct_change": -20.5
    }
  }
}
