# Supplementary material for: Multi-Hardware Benchmarking of Open-Source Large Language Models with Retrieval-Augmented Generation for Mitsubishi FX-Series PLC Instruction List Code Generation
Source: Sensors (Basel). 2026 Jun 5;26(11):3602. doi: 10.3390/s26113602 (PMC13259087; doi:10.3390/s26113602)
Supplement: Supplementary file 1 [file sensors-26-03602-s001.zip › data/minilm_qwen2.5-coder_14b_20260312_202938_summary.json]

{
  "model": "qwen2.5-coder:14b",
  "n": 285,
  "rag_method": "ChromaDB + all-MiniLM-L6-v2 + MMR (k=3)",
  "metrics": {
    "Sem. Similarity": {
      "llm_mean": 0.4904,
      "llm_std": 0.1241,
      "rag_mean": 0.6527,
      "rag_std": 0.1633,
      "delta": 0.1623,
      "pct_change": 33.1
    },
    "BLEU": {
      "llm_mean": 0.0026,
      "llm_std": 0.0037,
      "rag_mean": 0.1043,
      "rag_std": 0.1906,
      "delta": 0.1017,
      "pct_change": 3859.3
    },
    "ROUGE-L": {
      "llm_mean": 0.0627,
      "llm_std": 0.0402,
      "rag_mean": 0.2288,
      "rag_std": 0.2191,
      "delta": 0.1662,
      "pct_change": 265.2
    },
    "Time (s)": {
      "llm_mean": 9.3334,
      "llm_std": 2.5885,
      "rag_mean": 5.7275,
      "rag_std": 3.9131,
      "delta": -3.6059,
      "pct_change": -38.6
    }
  }
}
