# Supplementary material for: Multi-Hardware Benchmarking of Open-Source Large Language Models with Retrieval-Augmented Generation for Mitsubishi FX-Series PLC Instruction List Code Generation
Source: Sensors (Basel). 2026 Jun 5;26(11):3602. doi: 10.3390/s26113602 (PMC13259087; doi:10.3390/s26113602)
Supplement: Supplementary file 1 [file sensors-26-03602-s001.zip › data/minilm_qwen2.5-coder_32b_20260313_044344_summary.json]

{
  "model": "qwen2.5-coder:32b",
  "n": 285,
  "rag_method": "ChromaDB + all-MiniLM-L6-v2 + MMR (k=3)",
  "metrics": {
    "Sem. Similarity": {
      "llm_mean": 0.5036,
      "llm_std": 0.1144,
      "rag_mean": 0.6183,
      "rag_std": 0.1427,
      "delta": 0.1147,
      "pct_change": 22.8
    },
    "BLEU": {
      "llm_mean": 0.0027,
      "llm_std": 0.0038,
      "rag_mean": 0.0843,
      "rag_std": 0.1778,
      "delta": 0.0817,
      "pct_change": 3057.1
    },
    "ROUGE-L": {
      "llm_mean": 0.0647,
      "llm_std": 0.046,
      "rag_mean": 0.1824,
      "rag_std": 0.2158,
      "delta": 0.1178,
      "pct_change": 182.1
    },
    "Time (s)": {
      "llm_mean": 88.3147,
      "llm_std": 14.9536,
      "rag_mean": 64.0045,
      "rag_std": 26.6227,
      "delta": -24.3103,
      "pct_change": -27.5
    }
  }
}
