# Supplementary material for: Multi-Hardware Benchmarking of Open-Source Large Language Models with Retrieval-Augmented Generation for Mitsubishi FX-Series PLC Instruction List Code Generation
Source: Sensors (Basel). 2026 Jun 5;26(11):3602. doi: 10.3390/s26113602 (PMC13259087; doi:10.3390/s26113602)
Supplement: Supplementary file 1 [file sensors-26-03602-s001.zip › data/minilm_qwen2.5-coder_7b_20260312_134629_summary.json]

{
  "model": "qwen2.5-coder:7b",
  "n": 285,
  "rag_method": "ChromaDB + all-MiniLM-L6-v2 + MMR (k=3)",
  "metrics": {
    "Sem. Similarity": {
      "llm_mean": 0.4806,
      "llm_std": 0.1103,
      "rag_mean": 0.7087,
      "rag_std": 0.1697,
      "delta": 0.2281,
      "pct_change": 47.5
    },
    "BLEU": {
      "llm_mean": 0.0028,
      "llm_std": 0.0043,
      "rag_mean": 0.202,
      "rag_std": 0.2532,
      "delta": 0.1992,
      "pct_change": 7006.3
    },
    "ROUGE-L": {
      "llm_mean": 0.0648,
      "llm_std": 0.0412,
      "rag_mean": 0.3635,
      "rag_std": 0.2492,
      "delta": 0.2987,
      "pct_change": 460.6
    },
    "Time (s)": {
      "llm_mean": 9.6118,
      "llm_std": 4.1118,
      "rag_mean": 6.7176,
      "rag_std": 3.3018,
      "delta": -2.8942,
      "pct_change": -30.1
    }
  }
}
