# Supplementary material for: Multi-Hardware Benchmarking of Open-Source Large Language Models with Retrieval-Augmented Generation for Mitsubishi FX-Series PLC Instruction List Code Generation
Source: Sensors (Basel). 2026 Jun 5;26(11):3602. doi: 10.3390/s26113602 (PMC13259087; doi:10.3390/s26113602)
Supplement: Supplementary file 1 [file sensors-26-03602-s001.zip › data/minilm_qwen2.5-coder_7b_20260327_154716_k1_summary.json]

{
  "model": "qwen2.5-coder:7b",
  "n": 285,
  "rag_method": "ChromaDB + all-MiniLM-L6-v2 + MMR (k=1)",
  "rag_k": 1,
  "metrics": {
    "Sem. Similarity": {
      "llm_mean": 0.4801,
      "llm_std": 0.108,
      "rag_mean": 0.6898,
      "rag_std": 0.168,
      "delta": 0.2097,
      "pct_change": 43.7
    },
    "BLEU": {
      "llm_mean": 0.0025,
      "llm_std": 0.0035,
      "rag_mean": 0.1823,
      "rag_std": 0.2322,
      "delta": 0.1798,
      "pct_change": 7235.7
    },
    "ROUGE-L": {
      "llm_mean": 0.0625,
      "llm_std": 0.0399,
      "rag_mean": 0.3444,
      "rag_std": 0.2423,
      "delta": 0.2819,
      "pct_change": 451.1
    },
    "Time (s)": {
      "llm_mean": 8.9688,
      "llm_std": 3.1498,
      "rag_mean": 7.6667,
      "rag_std": 3.4548,
      "delta": -1.3021,
      "pct_change": -14.5
    }
  }
}
