# Supplementary material for: Multi-Hardware Benchmarking of Open-Source Large Language Models with Retrieval-Augmented Generation for Mitsubishi FX-Series PLC Instruction List Code Generation
Source: Sensors (Basel). 2026 Jun 5;26(11):3602. doi: 10.3390/s26113602 (PMC13259087; doi:10.3390/s26113602)
Supplement: Supplementary file 1 [file sensors-26-03602-s001.zip › data/minilm_qwen2.5-coder_7b_20260327_155021_k1_summary.json]

{
  "model": "qwen2.5-coder:7b",
  "n": 285,
  "rag_method": "ChromaDB + all-MiniLM-L6-v2 + MMR (k=1)",
  "rag_k": 1,
  "metrics": {
    "Sem. Similarity": {
      "llm_mean": 0.4734,
      "llm_std": 0.119,
      "rag_mean": 0.6877,
      "rag_std": 0.1618,
      "delta": 0.2142,
      "pct_change": 45.2
    },
    "BLEU": {
      "llm_mean": 0.0024,
      "llm_std": 0.0033,
      "rag_mean": 0.179,
      "rag_std": 0.2068,
      "delta": 0.1766,
      "pct_change": 7403.0
    },
    "ROUGE-L": {
      "llm_mean": 0.0606,
      "llm_std": 0.0393,
      "rag_mean": 0.3466,
      "rag_std": 0.2248,
      "delta": 0.286,
      "pct_change": 472.2
    },
    "Time (s)": {
      "llm_mean": 10.7065,
      "llm_std": 2.8665,
      "rag_mean": 5.4889,
      "rag_std": 4.2133,
      "delta": -5.2175,
      "pct_change": -48.7
    }
  }
}
