# Supplementary material for: Multi-Hardware Benchmarking of Open-Source Large Language Models with Retrieval-Augmented Generation for Mitsubishi FX-Series PLC Instruction List Code Generation
Source: Sensors (Basel). 2026 Jun 5;26(11):3602. doi: 10.3390/s26113602 (PMC13259087; doi:10.3390/s26113602)
Supplement: Supplementary file 1 [file sensors-26-03602-s001.zip › data/minilm_qwen2.5-coder_7b_20260327_201754_k5_summary.json]

{
  "model": "qwen2.5-coder:7b",
  "n": 285,
  "rag_method": "ChromaDB + all-MiniLM-L6-v2 + MMR (k=5)",
  "rag_k": 5,
  "metrics": {
    "Sem. Similarity": {
      "llm_mean": 0.4726,
      "llm_std": 0.1162,
      "rag_mean": 0.7274,
      "rag_std": 0.1749,
      "delta": 0.2548,
      "pct_change": 53.9
    },
    "BLEU": {
      "llm_mean": 0.0027,
      "llm_std": 0.0041,
      "rag_mean": 0.2072,
      "rag_std": 0.2573,
      "delta": 0.2045,
      "pct_change": 7709.0
    },
    "ROUGE-L": {
      "llm_mean": 0.0625,
      "llm_std": 0.0402,
      "rag_mean": 0.3788,
      "rag_std": 0.2569,
      "delta": 0.3164,
      "pct_change": 506.3
    },
    "Time (s)": {
      "llm_mean": 7.7933,
      "llm_std": 1.8941,
      "rag_mean": 4.8469,
      "rag_std": 2.8178,
      "delta": -2.9464,
      "pct_change": -37.8
    }
  }
}
