# Supplementary material for: Multi-Hardware Benchmarking of Open-Source Large Language Models with Retrieval-Augmented Generation for Mitsubishi FX-Series PLC Instruction List Code Generation
Source: Sensors (Basel). 2026 Jun 5;26(11):3602. doi: 10.3390/s26113602 (PMC13259087; doi:10.3390/s26113602)
Supplement: Supplementary file 1 [file sensors-26-03602-s001.zip › data/minilm_qwen3.5_122b_20260321_223751_summary.json]

{
  "model": "qwen3.5:122b",
  "n": 285,
  "rag_method": "ChromaDB + all-MiniLM-L6-v2 + MMR (k=3)",
  "metrics": {
    "Sem. Similarity": {
      "llm_mean": 0.5442,
      "llm_std": 0.0952,
      "rag_mean": 0.6372,
      "rag_std": 0.1384,
      "delta": 0.093,
      "pct_change": 17.1
    },
    "BLEU": {
      "llm_mean": 0.0041,
      "llm_std": 0.0062,
      "rag_mean": 0.061,
      "rag_std": 0.1136,
      "delta": 0.0569,
      "pct_change": 1399.7
    },
    "ROUGE-L": {
      "llm_mean": 0.0691,
      "llm_std": 0.0462,
      "rag_mean": 0.1883,
      "rag_std": 0.1806,
      "delta": 0.1192,
      "pct_change": 172.5
    },
    "Time (s)": {
      "llm_mean": 44.1753,
      "llm_std": 2.8106,
      "rag_mean": 27.7468,
      "rag_std": 13.6835,
      "delta": -16.4286,
      "pct_change": -37.2
    }
  }
}
