# Supplementary material for: Multi-Hardware Benchmarking of Open-Source Large Language Models with Retrieval-Augmented Generation for Mitsubishi FX-Series PLC Instruction List Code Generation
Source: Sensors (Basel). 2026 Jun 5;26(11):3602. doi: 10.3390/s26113602 (PMC13259087; doi:10.3390/s26113602)
Supplement: Supplementary file 1 [file sensors-26-03602-s001.zip › data/ollama_manifest_digests.tsv]

model	tag	quantization	manifest_digest	host_at_run_time	captured_at
llama3.1:8b	llama3.1:8b	Q4_K_M	46e0c10c039e019119339687c3c1757cc81b9da49709a3b3924863ba87ca666e	RTX 3090	2026-05-03
qwen2.5-coder:7b	qwen2.5-coder:7b	Q4_K_M	dae161e27b0e90dd1856c8bb3209201fd6736d8eb66298e75ed87571486f4364	RTX 3090	2026-05-03
mistral:latest	mistral:latest	Q4_K_M	6577803aa9a036369e481d648a2baebb381ebc6e897f2bb9a766a2aa7bfbc1cf	RTX 3090	2026-05-03
qwen2.5-coder:14b	qwen2.5-coder:14b	Q4_K_M	3028237cc8c52fea4e77185d72cc997b2e90392791f7c82fe1c71995d56e642d	RTX 4090	2026-05-03
mistral-small3.1:24b	mistral-small3.1:24b	Q4_K_M	b9aaf0c2586a8ed8105feab808c0f034bd4d346203822f048e2366165a13f4ea	RTX 4090	2026-05-03
qwen2.5-coder:32b	qwen2.5-coder:32b	Q4_K_M	b92d6a0bd47ee79114298de0177bf920c05a706d12633950b3936778492bef41	NVIDIA DGX Spark	2026-05-03
llama3.3:70b	llama3.3:70b	Q4_K_M	a6eb4748fd2990ad2952b2335a95a7f952d1a06119a0aa6a2df6cd052a93a3fa	NVIDIA DGX Spark	2026-05-03
gpt-oss:120b	gpt-oss:120b	MXFP4	a951a23b46a1f6093dafee2ea481d634b4e31ac720a8a16f3f91e04f5a40ecd9	NVIDIA DGX Spark	2026-05-03
nemotron-3-super:120b	nemotron-3-super:120b	Q4_K_M	95acc78b3ffdf21e34b4182a08e1b06c49b5966b6821ccabd359f0ece770aa8d	NVIDIA DGX Spark	2026-05-03
qwen3.5:122b	qwen3.5:122b	Q4_K_M	8b9d11d807c57feb1e2ecb0d6cbf40334c37dcc3523bed5540af4f927f112a37	NVIDIA DGX Spark	2026-05-03
