# Supplementary material for: Multi-Hardware Benchmarking of Open-Source Large Language Models with Retrieval-Augmented Generation for Mitsubishi FX-Series PLC Instruction List Code Generation
Source: Sensors (Basel). 2026 Jun 5;26(11):3602. doi: 10.3390/s26113602 (PMC13259087; doi:10.3390/s26113602)
Supplement: Supplementary file 1 [file sensors-26-03602-s001.zip › data/per_category_pass.json]

{
  "Traffic Light": {
    "qwen2.5-coder:7b": {
      "llm_pass": 0.13333333333333333,
      "rag_pass": 1.0
    },
    "qwen3.5:122b": {
      "llm_pass": 0.6166666666666667,
      "rag_pass": 1.0
    }
  },
  "Basic Control": {
    "qwen2.5-coder:7b": {
      "llm_pass": 0.1,
      "rag_pass": 0.9
    },
    "qwen3.5:122b": {
      "llm_pass": 0.6,
      "rag_pass": 0.6
    }
  },
  "Timer/Counter": {
    "qwen2.5-coder:7b": {
      "llm_pass": 0.1,
      "rag_pass": 0.4
    },
    "qwen3.5:122b": {
      "llm_pass": 0.9,
      "rag_pass": 0.8
    }
  },
  "Basic Instruction": {
    "qwen2.5-coder:7b": {
      "llm_pass": 0.11818181818181818,
      "rag_pass": 0.7727272727272727
    },
    "qwen3.5:122b": {
      "llm_pass": 0.7363636363636363,
      "rag_pass": 0.9818181818181818
    }
  },
  "Special Relay": {
    "qwen2.5-coder:7b": {
      "llm_pass": 0.4842105263157895,
      "rag_pass": 0.8947368421052632
    },
    "qwen3.5:122b": {
      "llm_pass": 0.7263157894736842,
      "rag_pass": 0.9578947368421052
    }
  }
}
