# Supplementary material for: Multi-Hardware Benchmarking of Open-Source Large Language Models with Retrieval-Augmented Generation for Mitsubishi FX-Series PLC Instruction List Code Generation
Source: Sensors (Basel). 2026 Jun 5;26(11):3602. doi: 10.3390/s26113602 (PMC13259087; doi:10.3390/s26113602)
Supplement: Supplementary file 1 [file sensors-26-03602-s001.zip › data/retrieval_latency.json]

{
  "embed_ms_mean": 8.55295181274414,
  "embed_ms_median": 8.328437805175781,
  "chroma_ms_mean": 0.9076738357543945,
  "chroma_ms_median": 1.006484031677246,
  "mmr_ms_mean": 0.18256664276123047,
  "mmr_ms_median": 0.0,
  "total_ms_mean": 9.643192291259766,
  "total_ms_median": 9.265542030334473,
  "n_queries": 50,
  "k": 3,
  "lambda": 0.5,
  "host": "RTX 3090"
}
