# Supplementary material for: Multi-Hardware Benchmarking of Open-Source Large Language Models with Retrieval-Augmented Generation for Mitsubishi FX-Series PLC Instruction List Code Generation
Source: Sensors (Basel). 2026 Jun 5;26(11):3602. doi: 10.3390/s26113602 (PMC13259087; doi:10.3390/s26113602)
Supplement: Supplementary file 1 [file sensors-26-03602-s001.zip › data/syntax_report_all.json]

{
  "llama3.1_8b": {
    "csv_file": "results/minilm_llama3.1_8b_20260312_122812.csv",
    "summary": {
      "llm": {
        "valid": 10,
        "lex": 0.7649,
        "syn": 0.0886,
        "sem": 0.6325,
        "overall": 0.4953,
        "n": 285,
        "pass_rate": 0.0351
      },
      "rag": {
        "valid": 149,
        "lex": 0.9719,
        "syn": 0.8479,
        "sem": 0.7737,
        "overall": 0.8645,
        "n": 285,
        "pass_rate": 0.5228
      }
    }
  },
  "qwen2.5-coder_7b": {
    "csv_file": "results/minilm_qwen2.5-coder_7b_20260312_134629.csv",
    "summary": {
      "llm": {
        "valid": 69,
        "lex": 0.9404,
        "syn": 0.5727,
        "sem": 0.7553,
        "overall": 0.7561,
        "n": 285,
        "pass_rate": 0.2421
      },
      "rag": {
        "valid": 243,
        "lex": 0.9404,
        "syn": 0.9141,
        "sem": 0.7675,
        "overall": 0.874,
        "n": 285,
        "pass_rate": 0.8526
      }
    }
  },
  "mistral_latest": {
    "csv_file": "results/minilm_mistral_latest_20260312_150358.csv",
    "summary": {
      "llm": {
        "valid": 6,
        "lex": 0.8526,
        "syn": 0.0701,
        "sem": 0.6316,
        "overall": 0.5181,
        "n": 285,
        "pass_rate": 0.0211
      },
      "rag": {
        "valid": 179,
        "lex": 0.9579,
        "syn": 0.8108,
        "sem": 0.7421,
        "overall": 0.837,
        "n": 285,
        "pass_rate": 0.6281
      }
    }
  },
  "qwen2.5-coder_14b": {
    "csv_file": "results/minilm_qwen2.5-coder_14b_20260312_202938.csv",
    "summary": {
      "llm": {
        "valid": 68,
        "lex": 0.9018,
        "syn": 0.6335,
        "sem": 0.6728,
        "overall": 0.736,
        "n": 285,
        "pass_rate": 0.2386
      },
      "rag": {
        "valid": 199,
        "lex": 0.9439,
        "syn": 0.8769,
        "sem": 0.7719,
        "overall": 0.8642,
        "n": 285,
        "pass_rate": 0.6982
      }
    }
  },
  "mistral-small3.1_24b": {
    "csv_file": "results/minilm_mistral-small3.1_24b_20260312_224738.csv",
    "summary": {
      "llm": {
        "valid": 49,
        "lex": 0.7544,
        "syn": 0.4928,
        "sem": 0.6298,
        "overall": 0.6257,
        "n": 285,
        "pass_rate": 0.1719
      },
      "rag": {
        "valid": 202,
        "lex": 0.9965,
        "syn": 0.9236,
        "sem": 0.8377,
        "overall": 0.9193,
        "n": 285,
        "pass_rate": 0.7088
      }
    }
  },
  "qwen2.5-coder_32b": {
    "csv_file": "results/minilm_qwen2.5-coder_32b_20260313_044344.csv",
    "summary": {
      "llm": {
        "valid": 99,
        "lex": 0.7474,
        "syn": 0.6256,
        "sem": 0.5675,
        "overall": 0.6468,
        "n": 285,
        "pass_rate": 0.3474
      },
      "rag": {
        "valid": 234,
        "lex": 0.993,
        "syn": 0.9545,
        "sem": 0.8026,
        "overall": 0.9167,
        "n": 285,
        "pass_rate": 0.8211
      }
    }
  },
  "llama3.3_70b": {
    "csv_file": "results/minilm_llama3.3_70b_20260314_115130.csv",
    "summary": {
      "llm": {
        "valid": 23,
        "lex": 0.8912,
        "syn": 0.4063,
        "sem": 0.8061,
        "overall": 0.7012,
        "n": 285,
        "pass_rate": 0.0807
      },
      "rag": {
        "valid": 42,
        "lex": 1.0,
        "syn": 0.7842,
        "sem": 0.8053,
        "overall": 0.8632,
        "n": 285,
        "pass_rate": 0.1474
      }
    }
  },
  "gpt-oss_120b": {
    "csv_file": "results/minilm_gpt-oss_120b_20260324_011253.csv",
    "summary": {
      "llm": {
        "valid": 52,
        "lex": 0.6,
        "syn": 0.4813,
        "sem": 0.4219,
        "overall": 0.5011,
        "n": 285,
        "pass_rate": 0.1825
      },
      "rag": {
        "valid": 125,
        "lex": 0.7684,
        "syn": 0.7116,
        "sem": 0.6061,
        "overall": 0.6954,
        "n": 285,
        "pass_rate": 0.4386
      }
    }
  },
  "nemotron-3-super_120b": {
    "csv_file": "results/minilm_nemotron-3-super_120b_20260323_120000.csv",
    "summary": {
      "llm": {
        "valid": 122,
        "lex": 0.7754,
        "syn": 0.6927,
        "sem": 0.55,
        "overall": 0.6727,
        "n": 285,
        "pass_rate": 0.4281
      },
      "rag": {
        "valid": 185,
        "lex": 0.8982,
        "syn": 0.8535,
        "sem": 0.7018,
        "overall": 0.8179,
        "n": 285,
        "pass_rate": 0.6491
      }
    }
  },
  "qwen3.5_122b": {
    "csv_file": "results/minilm_qwen3.5_122b_20260321_223751.csv",
    "summary": {
      "llm": {
        "valid": 202,
        "lex": 0.9368,
        "syn": 0.9093,
        "sem": 0.7877,
        "overall": 0.878,
        "n": 285,
        "pass_rate": 0.7088
      },
      "rag": {
        "valid": 273,
        "lex": 1.0,
        "syn": 0.9934,
        "sem": 0.8105,
        "overall": 0.9347,
        "n": 285,
        "pass_rate": 0.9579
      }
    }
  }
}
