# Supplementary material for: Multi-Hardware Benchmarking of Open-Source Large Language Models with Retrieval-Augmented Generation for Mitsubishi FX-Series PLC Instruction List Code Generation
Source: Sensors (Basel). 2026 Jun 5;26(11):3602. doi: 10.3390/s26113602 (PMC13259087; doi:10.3390/s26113602)
Supplement: Supplementary file 1 [file sensors-26-03602-s001.zip › data/syntax_report_llama3.3_70b_np4096.json]

{
  "per_row": [
    {
      "idx": "0",
      "kind": "llm",
      "is_valid": false,
      "n_errors": 1,
      "n_warnings": 0,
      "errors": [
        "no recognizable instructions"
      ],
      "warnings": [],
      "n_lines": 0,
      "n_instructions": 0,
      "has_end": false,
      "score_lexical": 0.0,
      "score_syntactic": 0.0,
      "score_semantic": 0.0,
      "score_overall": 0.0
    },
    {
      "idx": "0",
      "kind": "rag",
      "is_valid": false,
      "n_errors": 1,
      "n_warnings": 1,
      "errors": [
        "L1: TO expects 4-4 operand(s), got 27"
      ],
      "warnings": [
        "L1: program starts with TO (LD/LDI/LDP/LDF preferred for full programs)"
      ],
      "n_lines": 31,
      "n_instructions": 31,
      "has_end": true,
      "score_lexical": 1.0,
      "score_syntactic": 0.9677,
      "score_semantic": 1.0,
      "score_overall": 0.9892
    },
    {
      "idx": "1",
      "kind": "llm",
      "is_valid": false,
      "n_errors": 1,
      "n_warnings": 0,
      "errors": [
        "no recognizable instructions"
      ],
      "warnings": [],
      "n_lines": 0,
      "n_instructions": 0,
      "has_end": false,
      "score_lexical": 0.0,
      "score_syntactic": 0.0,
      "score_semantic": 0.0,
      "score_overall": 0.0
    },
    {
      "idx": "1",
      "kind": "rag",
      "is_valid": false,
      "n_errors": 1,
      "n_warnings": 0,
      "errors": [
        "L45: AND expects 1-1 operand(s), got 10"
      ],
      "warnings": [],
      "n_lines": 31,
      "n_instructions": 31,
      "has_end": true,
      "score_lexical": 1.0,
      "score_syntactic": 0.9677,
      "score_semantic": 1.0,
      "score_overall": 0.9892
    },
    {
      "idx": "2",
      "kind": "llm",
      "is_valid": false,
      "n_errors": 17,
      "n_warnings": 1,
      "errors": [
        "L4: MOV unrecognized operand format: '#0,'",
        "L5: MOV unrecognized operand format: '#0,'",
        "L6: MOV unrecognized operand format: '#0,'",
        "L7: MOV unrecognized operand format: '#0,'",
        "L14: MOV unrecognized operand format: '#1,'",
        "L20: MOV unrecognized operand format: '#1,'",
        "L26: MOV unrecognized operand format: '#0,'",
        "L27: MOV unrecognized operand format: '#0,'",
        "L28: MOV unrecognized operand format: '#1,'",
        "L34: MOV unrecognized operand format: '#0,'",
        "L35: MOV unrecognized operand format: '#1,'",
        "L41: MOV unrecognized operand format: '#0,'",
        "L42: MOV unrecognized operand format: '#1,'",
        "L46: MOV unrecognized operand format: '#0,'",
        "L47: MOV unrecognized operand format: '#0,'",
        "L48: MOV unrecognized operand format: '#0,'",
        "L49: MOV unrecognized operand format: '#0,'"
      ],
      "warnings": [
        "L4: program starts with MOV (LD/LDI/LDP/LDF preferred for full programs)"
      ],
      "n_lines": 33,
      "n_instructions": 33,
      "has_end": true,
      "score_lexical": 1.0,
      "score_syntactic": 0.4848,
      "score_semantic": 1.0,
      "score_overall": 0.8283
    },
    {
      "idx": "2",
      "kind": "rag",
      "is_valid": false,
      "n_errors": 2,
      "n_warnings": 1,
      "errors": [
        "L1: TO expects 4-4 operand(s), got 61",
        "L44: FOR expects 1-1 operand(s), got 14"
      ],
      "warnings": [
        "L1: program starts with TO (LD/LDI/LDP/LDF preferred for full programs)"
      ],
      "n_lines": 32,
      "n_instructions": 32,
      "has_end": true,
      "score_lexical": 1.0,
      "score_syntactic": 0.9375,
      "score_semantic": 1.0,
      "score_overall": 0.9792
    },
    {
      "idx": "3",
      "kind": "llm",
      "is_valid": false,
      "n_errors": 13,
      "n_warnings": 1,
      "errors": [
        "L5: AND unrecognized operand format: '!X1'",
        "L10: LD unrecognized operand format: '#023E'",
        "L15: LD unrecognized operand format: '!X1'",
        "L16: AND unrecognized operand format: 'K0.KC'",
        "L21: LD unrecognized operand format: '#0800'",
        "L27: LD unrecognized operand format: '!X1'",
        "L28: AND unrecognized operand format: 'K1.KC'",
        "L33: LD unrecognized operand format: '#0200'",
        "L38: LD unrecognized operand format: '!X1'",
        "L39: AND unrecognized operand format: 'K2.KC'",
        "L44: LD unrecognized operand format: '#0300'",
        "L50: LD unrecognized operand format: '!X1'",
        "L51: AND unrecognized operand format: 'K3.KC'"
      ],
      "warnings": [
        "missing END instruction"
      ],
      "n_lines": 17,
      "n_instructions": 17,
      "has_end": false,
      "score_lexical": 1.0,
      "score_syntactic": 0.2353,
      "score_semantic": 0.75,
      "score_overall": 0.6618
    },
    {
      "idx": "3",
      "kind": "rag",
      "is_valid": false,
      "n_errors": 1,
      "n_warnings": 0,
      "errors": [
        "L44: AND expects 1-1 operand(s), got 10"
      ],
      "warnings": [],
      "n_lines": 31,
      "n_instructions": 31,
      "has_end": true,
      "score_lexical": 1.0,
      "score_syntactic": 0.9677,
      "score_semantic": 1.0,
      "score_overall": 0.9892
    },
    {
      "idx": "4",
      "kind": "llm",
      "is_valid": false,
      "n_errors": 1,
      "n_warnings": 0,
      "errors": [
        "no recognizable instructions"
      ],
      "warnings": [],
      "n_lines": 0,
      "n_instructions": 0,
      "has_end": false,
      "score_lexical": 0.0,
      "score_syntactic": 0.0,
      "score_semantic": 0.0,
      "score_overall": 0.0
    },
    {
      "idx": "4",
      "kind": "rag",
      "is_valid": false,
      "n_errors": 1,
      "n_warnings": 0,
      "errors": [
        "L44: AND expects 1-1 operand(s), got 10"
      ],
      "warnings": [],
      "n_lines": 31,
      "n_instructions": 31,
      "has_end": true,
      "score_lexical": 1.0,
      "score_syntactic": 0.9677,
      "score_semantic": 1.0,
      "score_overall": 0.9892
    },
    {
      "idx": "5",
      "kind": "llm",
      "is_valid": false,
      "n_errors": 15,
      "n_warnings": 1,
      "errors": [
        "L4: MOV unrecognized operand format: '#01700,'",
        "L7: MOV unrecognized operand format: '#00020,'",
        "L10: MOV unrecognized operand format: '#00400,'",
        "L13: MOV unrecognized operand format: '#01100,'",
        "L16: MOV unrecognized operand format: '#00000,'",
        "L17: MOV unrecognized operand format: '#00000,'",
        "L18: MOV unrecognized operand format: '#00000,'",
        "L23: MOV unrecognized operand format: '#01700,'",
        "L28: MOV unrecognized operand format: '#00000,'",
        "L29: MOV unrecognized operand format: '#00000,'",
        "L30: MOV unrecognized operand format: '#00000,'",
        "L37: MOV unrecognized operand format: '#00000,'",
        "L45: MOV unrecognized operand format: '#00400,'",
        "L53: MOV unrecognized operand format: '#01100,'",
        "L61: MOV unrecognized operand format: '#01700,'"
      ],
      "warnings": [
        "L4: program starts with MOV (LD/LDI/LDP/LDF preferred for full programs)"
      ],
      "n_lines": 21,
      "n_instructions": 21,
      "has_end": true,
      "score_lexical": 1.0,
      "score_syntactic": 0.2857,
      "score_semantic": 1.0,
      "score_overall": 0.7619
    },
    {
      "idx": "5",
      "kind": "rag",
      "is_valid": false,
      "n_errors": 1,
      "n_warnings": 1,
      "errors": [
        "L1: TO expects 4-4 operand(s), got 34"
      ],
      "warnings": [
        "L1: program starts with TO (LD/LDI/LDP/LDF preferred for full programs)"
      ],
      "n_lines": 31,
      "n_instructions": 31,
      "has_end": true,
      "score_lexical": 1.0,
      "score_syntactic": 0.9677,
      "score_semantic": 1.0,
      "score_overall": 0.9892
    },
    {
      "idx": "6",
      "kind": "llm",
      "is_valid": false,
      "n_errors": 6,
      "n_warnings": 2,
      "errors": [
        "L5: AND unrecognized operand format: '!X1'",
        "L10: LD unrecognized operand format: '#10000'",
        "L17: LD unrecognized operand format: '#10000'",
        "L29: LD unrecognized operand format: '#15000'",
        "L43: LD unrecognized operand format: '#2000'",
        "L51: LD unrecognized operand format: '#5000'"
      ],
      "warnings": [
        "missing END instruction",
        "output Y0 driven 2 times (possible double-coil)"
      ],
      "n_lines": 19,
      "n_instructions": 19,
      "has_end": false,
      "score_lexical": 1.0,
      "score_syntactic": 0.6842,
      "score_semantic": 0.5,
      "score_overall": 0.7281
    },
    {
      "idx": "6",
      "kind": "rag",
      "is_valid": true,
      "n_errors": 0,
      "n_warnings": 0,
      "errors": [],
      "warnings": [],
      "n_lines": 30,
      "n_instructions": 30,
      "has_end": true,
      "score_lexical": 1.0,
      "score_syntactic": 1.0,
      "score_semantic": 1.0,
      "score_overall": 1.0
    },
    {
      "idx": "7",
      "kind": "llm",
      "is_valid": false,
      "n_errors": 1,
      "n_warnings": 0,
      "errors": [
        "no recognizable instructions"
      ],
      "warnings": [],
      "n_lines": 0,
      "n_instructions": 0,
      "has_end": false,
      "score_lexical": 0.0,
      "score_syntactic": 0.0,
      "score_semantic": 0.0,
      "score_overall": 0.0
    },
    {
      "idx": "7",
      "kind": "rag",
      "is_valid": true,
      "n_errors": 0,
      "n_warnings": 0,
      "errors": [],
      "warnings": [],
      "n_lines": 30,
      "n_instructions": 30,
      "has_end": true,
      "score_lexical": 1.0,
      "score_syntactic": 1.0,
      "score_semantic": 1.0,
      "score_overall": 1.0
    },
    {
      "idx": "8",
      "kind": "llm",
      "is_valid": false,
      "n_errors": 1,
      "n_warnings": 0,
      "errors": [
        "no recognizable instructions"
      ],
      "warnings": [],
      "n_lines": 0,
      "n_instructions": 0,
      "has_end": false,
      "score_lexical": 0.0,
      "score_syntactic": 0.0,
      "score_semantic": 0.0,
      "score_overall": 0.0
    },
    {
      "idx": "8",
      "kind": "rag",
      "is_valid": false,
      "n_errors": 1,
      "n_warnings": 0,
      "errors": [
        "L43: AND expects 1-1 operand(s), got 10"
      ],
      "warnings": [],
      "n_lines": 31,
      "n_instructions": 31,
      "has_end": true,
      "score_lexical": 1.0,
      "score_syntactic": 0.9677,
      "score_semantic": 1.0,
      "score_overall": 0.9892
    },
    {
      "idx": "9",
      "kind": "llm",
      "is_valid": false,
      "n_errors": 15,
      "n_warnings": 2,
      "errors": [
        "L4: MOV unrecognized operand format: '#0,'",
        "L5: MOV unrecognized operand format: '#19000,'",
        "L6: MOV unrecognized operand format: '#2000,'",
        "L7: MOV unrecognized operand format: '#5000,'",
        "L8: MOV unrecognized operand format: '#17000,'",
        "L11: LD unrecognized operand format: 'M100.00'",
        "L12: OR expects 1-1 operand(s), got 2",
        "L18: MOV unrecognized operand format: '#0,'",
        "L28: MOV unrecognized operand format: 'D101,'",
        "L33: SUB expects 3-3 operand(s), got 2",
        "L39: LD unrecognized operand format: 'M100.00'",
        "L43: MOV unrecognized operand format: 'D103,'",
        "L47: LD unrecognized operand format: 'M100.00'",
        "L51: MOV unrecognized operand format: 'D104,'",
        "L55: LD unrecognized operand format: 'M100.00'"
      ],
      "warnings": [
        "missing END instruction",
        "L4: program starts with MOV (LD/LDI/LDP/LDF preferred for full programs)"
      ],
      "n_lines": 21,
      "n_instructions": 21,
      "has_end": false,
      "score_lexical": 1.0,
      "score_syntactic": 0.2857,
      "score_semantic": 0.75,
      "score_overall": 0.6786
    },
    {
      "idx": "9",
      "kind": "rag",
      "is_valid": false,
      "n_errors": 1,
      "n_warnings": 0,
      "errors": [
        "L43: AND expects 1-1 operand(s), got 10"
      ],
      "warnings": [],
      "n_lines": 31,
      "n_instructions": 31,
      "has_end": true,
      "score_lexical": 1.0,
      "score_syntactic": 0.9677,
      "score_semantic": 1.0,
      "score_overall": 0.9892
    },
    {
      "idx": "10",
      "kind": "llm",
      "is_valid": false,
      "n_errors": 4,
      "n_warnings": 2,
      "errors": [
        "L4: MOV unrecognized operand format: '#10000,'",
        "L5: MOV unrecognized operand format: '#200,'",
        "L6: MOV unrecognized operand format: '#11000,'",
        "L7: MOV unrecognized operand format: '#9000,'"
      ],
      "warnings": [
        "missing END instruction",
        "L4: program starts with MOV (LD/LDI/LDP/LDF preferred for full programs)"
      ],
      "n_lines": 13,
      "n_instructions": 13,
      "has_end": false,
      "score_lexical": 1.0,
      "score_syntactic": 0.6923,
      "score_semantic": 0.75,
      "score_overall": 0.8141
    },
    {
      "idx": "10",
      "kind": "rag",
      "is_valid": false,
      "n_errors": 1,
      "n_warnings": 1,
      "errors": [
        "L1: TO expects 4-4 operand(s), got 46"
      ],
      "warnings": [
        "L1: program starts with TO (LD/LDI/LDP/LDF preferred for full programs)"
      ],
      "n_lines": 31,
      "n_instructions": 31,
      "has_end": true,
      "score_lexical": 1.0,
      "score_syntactic": 0.9677,
      "score_semantic": 1.0,
      "score_overall": 0.9892
    },
    {
      "idx": "11",
      "kind": "llm",
      "is_valid": false,
      "n_errors": 11,
      "n_warnings": 0,
      "errors": [
        "L4: LD unrecognized operand format: '0'",
        "L12: AND unrecognized operand format: '!X1'",
        "L16: LD unrecognized operand format: '#22000'",
        "L23: OR unrecognized operand format: '#0'",
        "L28: LD unrecognized operand format: '#2000'",
        "L35: OR unrecognized operand format: '#0'",
        "L40: LD unrecognized operand format: '#11000'",
        "L47: OR unrecognized operand format: '#0'",
        "L52: LD unrecognized operand format: '#6000'",
        "L59: OR unrecognized operand format: '#0'",
        "L64: LD unrecognized operand format: '!X1'"
      ],
      "warnings": [],
      "n_lines": 24,
      "n_instructions": 24,
      "has_end": true,
      "score_lexical": 1.0,
      "score_syntactic": 0.5417,
      "score_semantic": 1.0,
      "score_overall": 0.8472
    },
    {
      "idx": "11",
      "kind": "rag",
      "is_valid": false,
      "n_errors": 1,
      "n_warnings": 1,
      "errors": [
        "L1: TO expects 4-4 operand(s), got 52"
      ],
      "warnings": [
        "L1: program starts with TO (LD/LDI/LDP/LDF preferred for full programs)"
      ],
      "n_lines": 31,
      "n_instructions": 31,
      "has_end": true,
      "score_lexical": 1.0,
      "score_syntactic": 0.9677,
      "score_semantic": 1.0,
      "score_overall": 0.9892
    },
    {
      "idx": "12",
      "kind": "llm",
      "is_valid": false,
      "n_errors": 1,
      "n_warnings": 0,
      "errors": [
        "no recognizable instructions"
      ],
      "warnings": [],
      "n_lines": 0,
      "n_instructions": 0,
      "has_end": false,
      "score_lexical": 0.0,
      "score_syntactic": 0.0,
      "score_semantic": 0.0,
      "score_overall": 0.0
    },
    {
      "idx": "12",
      "kind": "rag",
      "is_valid": true,
      "n_errors": 0,
      "n_warnings": 0,
      "errors": [],
      "warnings": [],
      "n_lines": 30,
      "n_instructions": 30,
      "has_end": true,
      "score_lexical": 1.0,
      "score_syntactic": 1.0,
      "score_semantic": 1.0,
      "score_overall": 1.0
    },
    {
      "idx": "13",
      "kind": "llm",
      "is_valid": false,
      "n_errors": 1,
      "n_warnings": 0,
      "errors": [
        "no recognizable instructions"
      ],
      "warnings": [],
      "n_lines": 0,
      "n_instructions": 0,
      "has_end": false,
      "score_lexical": 0.0,
      "score_syntactic": 0.0,
      "score_semantic": 0.0,
      "score_overall": 0.0
    },
    {
      "idx": "13",
      "kind": "rag",
      "is_valid": false,
      "n_errors": 1,
      "n_warnings": 1,
      "errors": [
        "L1: TO expects 4-4 operand(s), got 53"
      ],
      "warnings": [
        "L1: program starts with TO (LD/LDI/LDP/LDF preferred for full programs)"
      ],
      "n_lines": 31,
      "n_instructions": 31,
      "has_end": true,
      "score_lexical": 1.0,
      "score_syntactic": 0.9677,
      "score_semantic": 1.0,
      "score_overall": 0.9892
    },
    {
      "idx": "14",
      "kind": "llm",
      "is_valid": false,
      "n_errors": 1,
      "n_warnings": 0,
      "errors": [
        "no recognizable instructions"
      ],
      "warnings": [],
      "n_lines": 0,
      "n_instructions": 0,
      "has_end": false,
      "score_lexical": 0.0,
      "score_syntactic": 0.0,
      "score_semantic": 0.0,
      "score_overall": 0.0
    },
    {
      "idx": "14",
      "kind": "rag",
      "is_valid": true,
      "n_errors": 0,
      "n_warnings": 0,
      "errors": [],
      "warnings": [],
      "n_lines": 30,
      "n_instructions": 30,
      "has_end": true,
      "score_lexical": 1.0,
      "score_syntactic": 1.0,
      "score_semantic": 1.0,
      "score_overall": 1.0
    },
    {
      "idx": "15",
      "kind": "llm",
      "is_valid": false,
      "n_errors": 1,
      "n_warnings": 0,
      "errors": [
        "no recognizable instructions"
      ],
      "warnings": [],
      "n_lines": 0,
      "n_instructions": 0,
      "has_end": false,
      "score_lexical": 0.0,
      "score_syntactic": 0.0,
      "score_semantic": 0.0,
      "score_overall": 0.0
    },
    {
      "idx": "15",
      "kind": "rag",
      "is_valid": false,
      "n_errors": 1,
      "n_warnings": 1,
      "errors": [
        "L1: TO expects 4-4 operand(s), got 43"
      ],
      "warnings": [
        "L1: program starts with TO (LD/LDI/LDP/LDF preferred for full programs)"
      ],
      "n_lines": 31,
      "n_instructions": 31,
      "has_end": true,
      "score_lexical": 1.0,
      "score_syntactic": 0.9677,
      "score_semantic": 1.0,
      "score_overall": 0.9892
    },
    {
      "idx": "16",
      "kind": "llm",
      "is_valid": false,
      "n_errors": 1,
      "n_warnings": 0,
      "errors": [
        "no recognizable instructions"
      ],
      "warnings": [],
      "n_lines": 0,
      "n_instructions": 0,
      "has_end": false,
      "score_lexical": 0.0,
      "score_syntactic": 0.0,
      "score_semantic": 0.0,
      "score_overall": 0.0
    },
    {
      "idx": "16",
      "kind": "rag",
      "is_valid": false,
      "n_errors": 1,
      "n_warnings": 1,
      "errors": [
        "L1: TO expects 4-4 operand(s), got 69"
      ],
      "warnings": [
        "L1: program starts with TO (LD/LDI/LDP/LDF preferred for full programs)"
      ],
      "n_lines": 31,
      "n_instructions": 31,
      "has_end": true,
      "score_lexical": 1.0,
      "score_syntactic": 0.9677,
      "score_semantic": 1.0,
      "score_overall": 0.9892
    },
    {
      "idx": "17",
      "kind": "llm",
      "is_valid": false,
      "n_errors": 1,
      "n_warnings": 0,
      "errors": [
        "no recognizable instructions"
      ],
      "warnings": [],
      "n_lines": 0,
      "n_instructions": 0,
      "has_end": false,
      "score_lexical": 0.0,
      "score_syntactic": 0.0,
      "score_semantic": 0.0,
      "score_overall": 0.0
    },
    {
      "idx": "17",
      "kind": "rag",
      "is_valid": false,
      "n_errors": 1,
      "n_warnings": 1,
      "errors": [
        "L1: TO expects 4-4 operand(s), got 51"
      ],
      "warnings": [
        "L1: program starts with TO (LD/LDI/LDP/LDF preferred for full programs)"
      ],
      "n_lines": 31,
      "n_instructions": 31,
      "has_end": true,
      "score_lexical": 1.0,
      "score_syntactic": 0.9677,
      "score_semantic": 1.0,
      "score_overall": 0.9892
    },
    {
      "idx": "18",
      "kind": "llm",
      "is_valid": false,
      "n_errors": 1,
      "n_warnings": 0,
      "errors": [
        "no recognizable instructions"
      ],
      "warnings": [],
      "n_lines": 0,
      "n_instructions": 0,
      "has_end": false,
      "score_lexical": 0.0,
      "score_syntactic": 0.0,
      "score_semantic": 0.0,
      "score_overall": 0.0
    },
    {
      "idx": "18",
      "kind": "rag",
      "is_valid": false,
      "n_errors": 1,
      "n_warnings": 0,
      "errors": [
        "L42: AND expects 1-1 operand(s), got 9"
      ],
      "warnings": [],
      "n_lines": 31,
      "n_instructions": 31,
      "has_end": true,
      "score_lexical": 1.0,
      "score_syntactic": 0.9677,
      "score_semantic": 1.0,
      "score_overall": 0.9892
    },
    {
      "idx": "19",
      "kind": "llm",
      "is_valid": false,
      "n_errors": 10,
      "n_warnings": 0,
      "errors": [
        "L35: MOV unrecognized operand format: 'M0,'",
        "L39: AND unrecognized operand format: '#10'",
        "L49: LD unrecognized operand format: 'K0.K'",
        "L50: MOV unrecognized operand format: 'M2,'",
        "L52: LD unrecognized operand format: 'K1.K'",
        "L53: MOV unrecognized operand format: 'M3,'",
        "L55: LD unrecognized operand format: 'K2.K'",
        "L56: MOV unrecognized operand format: 'M4,'",
        "L58: LD unrecognized operand format: 'K3.K'",
        "L59: MOV unrecognized operand format: 'M5,'"
      ],
      "warnings": [],
      "n_lines": 32,
      "n_instructions": 32,
      "has_end": true,
      "score_lexical": 1.0,
      "score_syntactic": 0.6875,
      "score_semantic": 1.0,
      "score_overall": 0.8958
    },
    {
      "idx": "19",
      "kind": "rag",
      "is_valid": false,
      "n_errors": 1,
      "n_warnings": 1,
      "errors": [
        "L1: TO expects 4-4 operand(s), got 56"
      ],
      "warnings": [
        "L1: program starts with TO (LD/LDI/LDP/LDF preferred for full programs)"
      ],
      "n_lines": 31,
      "n_instructions": 31,
      "has_end": true,
      "score_lexical": 1.0,
      "score_syntactic": 0.9677,
      "score_semantic": 1.0,
      "score_overall": 0.9892
    },
    {
      "idx": "20",
      "kind": "llm",
      "is_valid": false,
      "n_errors": 10,
      "n_warnings": 1,
      "errors": [
        "L4: MOV unrecognized operand format: 'K100,'",
        "L5: MOV unrecognized operand format: 'B0000,'",
        "L6: SET unrecognized operand format: 'M0.0'",
        "L10: MOV unrecognized operand format: 'D0,'",
        "L20: MOV unrecognized operand format: 'K15,'",
        "L21: SET unrecognized operand format: 'M0.0'",
        "L28: MOV unrecognized operand format: 'K10,'",
        "L29: SET unrecognized operand format: 'M0.1'",
        "L36: MOV unrecognized operand format: 'K20,'",
        "L37: SET unrecognized operand format: 'M0.2'"
      ],
      "warnings": [
        "L4: program starts with MOV (LD/LDI/LDP/LDF preferred for full programs)"
      ],
      "n_lines": 12,
      "n_instructions": 12,
      "has_end": true,
      "score_lexical": 1.0,
      "score_syntactic": 0.1667,
      "score_semantic": 1.0,
      "score_overall": 0.7222
    },
    {
      "idx": "20",
      "kind": "rag",
      "is_valid": false,
      "n_errors": 1,
      "n_warnings": 4,
      "errors": [
        "L2: TO expects 4-4 operand(s), got 36"
      ],
      "warnings": [
        "L2: program starts with TO (LD/LDI/LDP/LDF preferred for full programs)",
        "output Y0 driven 2 times (possible double-coil)",
        "output Y1 driven 2 times (possible double-coil)",
        "output Y2 driven 2 times (possible double-coil)"
      ],
      "n_lines": 41,
      "n_instructions": 41,
      "has_end": true,
      "score_lexical": 1.0,
      "score_syntactic": 0.9756,
      "score_semantic": 0.75,
      "score_overall": 0.9085
    },
    {
      "idx": "21",
      "kind": "llm",
      "is_valid": false,
      "n_errors": 18,
      "n_warnings": 1,
      "errors": [
        "L3: MOV unrecognized operand format: 'K48,'",
        "L6: MOV unrecognized operand format: '#1,'",
        "L7: MOV unrecognized operand format: '#0,'",
        "L8: MOV unrecognized operand format: '#0,'",
        "L14: AND unrecognized operand format: 'D0,'",
        "L19: MOV unrecognized operand format: '#1,'",
        "L24: MOV unrecognized operand format: '#0,'",
        "L25: MOV unrecognized operand format: '#1,'",
        "L26: MOV unrecognized operand format: 'K5,'",
        "L32: AND unrecognized operand format: 'D0,'",
        "L34: MOV unrecognized operand format: '#1,'",
        "L39: MOV unrecognized operand format: '#0,'",
        "L40: MOV unrecognized operand format: '#1,'",
        "L41: MOV unrecognized operand format: 'K38,'",
        "L47: AND unrecognized operand format: 'D0,'",
        "L49: MOV unrecognized operand format: '#1,'",
        "L54: MOV unrecognized operand format: 'K48,'",
        "L55: MOV unrecognized operand format: '#1,'"
      ],
      "warnings": [
        "L3: program starts with MOV (LD/LDI/LDP/LDF preferred for full programs)"
      ],
      "n_lines": 25,
      "n_instructions": 25,
      "has_end": true,
      "score_lexical": 1.0,
      "score_syntactic": 0.28,
      "score_semantic": 1.0,
      "score_overall": 0.76
    },
    {
      "idx": "21",
      "kind": "rag",
      "is_valid": false,
      "n_errors": 1,
      "n_warnings": 1,
      "errors": [
        "L1: TO expects 4-4 operand(s), got 55"
      ],
      "warnings": [
        "L1: program starts with TO (LD/LDI/LDP/LDF preferred for full programs)"
      ],
      "n_lines": 21,
      "n_instructions": 21,
      "has_end": true,
      "score_lexical": 1.0,
      "score_syntactic": 0.9524,
      "score_semantic": 1.0,
      "score_overall": 0.9841
    },
    {
      "idx": "22",
      "kind": "llm",
      "is_valid": false,
      "n_errors": 17,
      "n_warnings": 2,
      "errors": [
        "L4: MOV unrecognized operand format: '#27000,'",
        "L7: MOV unrecognized operand format: '#0,'",
        "L8: MOV unrecognized operand format: '#0,'",
        "L9: MOV unrecognized operand format: '#1,'",
        "L15: AND unrecognized operand format: '#1'",
        "L23: MOV unrecognized operand format: '#1,'",
        "L24: MOV unrecognized operand format: '#0,'",
        "L25: MOV unrecognized operand format: '#9000,'",
        "L34: MOV unrecognized operand format: '#1,'",
        "L35: MOV unrecognized operand format: '#0,'",
        "L36: MOV unrecognized operand format: '#0,'",
        "L37: MOV unrecognized operand format: '#15000,'",
        "L40: AND unrecognized operand format: '#1'",
        "L47: MOV unrecognized operand format: '#0,'",
        "L48: MOV unrecognized operand format: '#0,'",
        "L49: MOV unrecognized operand format: '#1,'",
        "L50: MOV unrecognized operand format: '#18000,'"
      ],
      "warnings": [
        "missing END instruction",
        "L4: program starts with MOV (LD/LDI/LDP/LDF preferred for full programs)"
      ],
      "n_lines": 21,
      "n_instructions": 21,
      "has_end": false,
      "score_lexical": 1.0,
      "score_syntactic": 0.1905,
      "score_semantic": 0.75,
      "score_overall": 0.6468
    },
    {
      "idx": "22",
      "kind": "rag",
      "is_valid": false,
      "n_errors": 1,
      "n_warnings": 1,
      "errors": [
        "L1: TO expects 4-4 operand(s), got 57"
      ],
      "warnings": [
        "L1: program starts with TO (LD/LDI/LDP/LDF preferred for full programs)"
      ],
      "n_lines": 21,
      "n_instructions": 21,
      "has_end": true,
      "score_lexical": 1.0,
      "score_syntactic": 0.9524,
      "score_semantic": 1.0,
      "score_overall": 0.9841
    },
    {
      "idx": "23",
      "kind": "llm",
      "is_valid": false,
      "n_errors": 11,
      "n_warnings": 2,
      "errors": [
        "L4: MOV unrecognized operand format: '#050,'",
        "L7: MOV unrecognized operand format: '#001,'",
        "L11: MOV unrecognized operand format: 'D0,'",
        "L12: SUB expects 3-3 operand(s), got 2",
        "L16: MOV unrecognized operand format: '#001,'",
        "L22: MOV unrecognized operand format: '#050,'",
        "L30: MOV unrecognized operand format: '#002,'",
        "L33: MOV unrecognized operand format: 'D0,'",
        "L34: SUB expects 3-3 operand(s), got 2",
        "L38: MOV unrecognized operand format: '#002,'",
        "L46: MOV unrecognized operand format: '#004,'"
      ],
      "warnings": [
        "missing END instruction",
        "L4: program starts with MOV (LD/LDI/LDP/LDF preferred for full programs)"
      ],
      "n_lines": 14,
      "n_instructions": 14,
      "has_end": false,
      "score_lexical": 1.0,
      "score_syntactic": 0.2143,
      "score_semantic": 0.75,
      "score_overall": 0.6548
    },
    {
      "idx": "23",
      "kind": "rag",
      "is_valid": false,
      "n_errors": 1,
      "n_warnings": 1,
      "errors": [
        "L1: TO expects 4-4 operand(s), got 56"
      ],
      "warnings": [
        "L1: program starts with TO (LD/LDI/LDP/LDF preferred for full programs)"
      ],
      "n_lines": 21,
      "n_instructions": 21,
      "has_end": true,
      "score_lexical": 1.0,
      "score_syntactic": 0.9524,
      "score_semantic": 1.0,
      "score_overall": 0.9841
    },
    {
      "idx": "24",
      "kind": "llm",
      "is_valid": false,
      "n_errors": 12,
      "n_warnings": 1,
      "errors": [
        "L4: MOV unrecognized operand format: '35,'",
        "L7: SET unrecognized operand format: 'M0.0'",
        "L18: MOV unrecognized operand format: 'D0,'",
        "L19: SUB expects 3-3 operand(s), got 2",
        "L23: MOV unrecognized operand format: 'D0,'",
        "L24: SUB expects 3-3 operand(s), got 2",
        "L32: SET unrecognized operand format: 'M2.0'",
        "L35: MOV unrecognized operand format: '10,'",
        "L44: SET unrecognized operand format: 'M1.0'",
        "L47: MOV unrecognized operand format: '5,'",
        "L56: SET unrecognized operand format: 'M0.0'",
        "L57: MOV unrecognized operand format: '20,'"
      ],
      "warnings": [
        "L4: program starts with MOV (LD/LDI/LDP/LDF preferred for full programs)"
      ],
      "n_lines": 16,
      "n_instructions": 16,
      "has_end": true,
      "score_lexical": 1.0,
      "score_syntactic": 0.25,
      "score_semantic": 1.0,
      "score_overall": 0.75
    },
    {
      "idx": "24",
      "kind": "rag",
      "is_valid": false,
      "n_errors": 2,
      "n_warnings": 1,
      "errors": [
        "L1: TO expects 4-4 operand(s), got 58",
        "L12: FOR expects 1-1 operand(s), got 7"
      ],
      "warnings": [
        "L1: program starts with TO (LD/LDI/LDP/LDF preferred for full programs)"
      ],
      "n_lines": 22,
      "n_instructions": 22,
      "has_end": true,
      "score_lexical": 1.0,
      "score_syntactic": 0.9091,
      "score_semantic": 1.0,
      "score_overall": 0.9697
    },
    {
      "idx": "25",
      "kind": "llm",
      "is_valid": false,
      "n_errors": 17,
      "n_warnings": 2,
      "errors": [
        "L3: MOV unrecognized operand format: '#039,'",
        "L7: AND unrecognized operand format: '#01'",
        "L8: MOV unrecognized operand format: '#01,'",
        "L13: SUB expects 3-3 operand(s), got 1",
        "L17: MOV unrecognized operand format: '#00,'",
        "L18: MOV unrecognized operand format: '#01,'",
        "L19: MOV unrecognized operand format: '#029,'",
        "L24: AND unrecognized operand format: '#01'",
        "L25: MOV unrecognized operand format: '#01,'",
        "L30: SUB expects 3-3 operand(s), got 1",
        "L34: MOV unrecognized operand format: '#00,'",
        "L35: MOV unrecognized operand format: '#01,'",
        "L36: MOV unrecognized operand format: '#020,'",
        "L41: AND unrecognized operand format: '#01'",
        "L42: MOV unrecognized operand format: '#01,'",
        "L47: SUB expects 3-3 operand(s), got 1",
        "L52: MOV unrecognized operand format: '#039,'"
      ],
      "warnings": [
        "missing END instruction",
        "L3: program starts with MOV (LD/LDI/LDP/LDF preferred for full programs)"
      ],
      "n_lines": 26,
      "n_instructions": 26,
      "has_end": false,
      "score_lexical": 1.0,
      "score_syntactic": 0.3462,
      "score_semantic": 0.75,
      "score_overall": 0.6987
    },
    {
      "idx": "25",
      "kind": "rag",
      "is_valid": false,
      "n_errors": 1,
      "n_warnings": 1,
      "errors": [
        "L1: TO expects 4-4 operand(s), got 35"
      ],
      "warnings": [
        "L1: program starts with TO (LD/LDI/LDP/LDF preferred for full programs)"
      ],
      "n_lines": 21,
      "n_instructions": 21,
      "has_end": true,
      "score_lexical": 1.0,
      "score_syntactic": 0.9524,
      "score_semantic": 1.0,
      "score_overall": 0.9841
    },
    {
      "idx": "26",
      "kind": "llm",
      "is_valid": false,
      "n_errors": 4,
      "n_warnings": 2,
      "errors": [
        "L4: MOV unrecognized operand format: '#45000,'",
        "L8: MOV unrecognized operand format: '#30000,'",
        "L18: MOV unrecognized operand format: '#5000,'",
        "L28: MOV unrecognized operand format: '#10000,'"
      ],
      "warnings": [
        "missing END instruction",
        "L4: program starts with MOV (LD/LDI/LDP/LDF preferred for full programs)"
      ],
      "n_lines": 13,
      "n_instructions": 13,
      "has_end": false,
      "score_lexical": 1.0,
      "score_syntactic": 0.6923,
      "score_semantic": 0.75,
      "score_overall": 0.8141
    },
    {
      "idx": "26",
      "kind": "rag",
      "is_valid": false,
      "n_errors": 1,
      "n_warnings": 1,
      "errors": [
        "L1: TO expects 4-4 operand(s), got 59"
      ],
      "warnings": [
        "L1: program starts with TO (LD/LDI/LDP/LDF preferred for full programs)"
      ],
      "n_lines": 21,
      "n_instructions": 21,
      "has_end": true,
      "score_lexical": 1.0,
      "score_syntactic": 0.9524,
      "score_semantic": 1.0,
      "score_overall": 0.9841
    },
    {
      "idx": "27",
      "kind": "llm",
      "is_valid": false,
      "n_errors": 1,
      "n_warnings": 0,
      "errors": [
        "no recognizable instructions"
      ],
      "warnings": [],
      "n_lines": 0,
      "n_instructions": 0,
      "has_end": false,
      "score_lexical": 0.0,
      "score_syntactic": 0.0,
      "score_semantic": 0.0,
      "score_overall": 0.0
    },
    {
      "idx": "27",
      "kind": "rag",
      "is_valid": false,
      "n_errors": 1,
      "n_warnings": 1,
      "errors": [
        "L1: TO expects 4-4 operand(s), got 46"
      ],
      "warnings": [
        "L1: program starts with TO (LD/LDI/LDP/LDF preferred for full programs)"
      ],
      "n_lines": 21,
      "n_instructions": 21,
      "has_end": true,
      "score_lexical": 1.0,
      "score_syntactic": 0.9524,
      "score_semantic": 1.0,
      "score_overall": 0.9841
    },
    {
      "idx": "28",
      "kind": "llm",
      "is_valid": false,
      "n_errors": 18,
      "n_warnings": 2,
      "errors": [
        "L4: MOV unrecognized operand format: '#050,'",
        "L7: MOV unrecognized operand format: '#1,'",
        "L8: MOV unrecognized operand format: '#0,'",
        "L9: MOV unrecognized operand format: '#0,'",
        "L13: MOV unrecognized operand format: 'D0,'",
        "L14: CMP expects 3-3 operand(s), got 2",
        "L18: MOV unrecognized operand format: 'D0,'",
        "L19: CMP expects 3-3 operand(s), got 2",
        "L24: MOV unrecognized operand format: '#1,'",
        "L25: MOV unrecognized operand format: '#0,'",
        "L26: MOV unrecognized operand format: '#0,'",
        "L30: MOV unrecognized operand format: '#0,'",
        "L31: MOV unrecognized operand format: '#1,'",
        "L32: MOV unrecognized operand format: '#0,'",
        "L36: MOV unrecognized operand format: '#0,'",
        "L37: MOV unrecognized operand format: '#0,'",
        "L38: MOV unrecognized operand format: '#1,'",
        "L42: MOV unrecognized operand format: '#050,'"
      ],
      "warnings": [
        "missing END instruction",
        "L4: program starts with MOV (LD/LDI/LDP/LDF preferred for full programs)"
      ],
      "n_lines": 18,
      "n_instructions": 18,
      "has_end": false,
      "score_lexical": 1.0,
      "score_syntactic": 0.0,
      "score_semantic": 0.75,
      "score_overall": 0.5833
    },
    {
      "idx": "28",
      "kind": "rag",
      "is_valid": false,
      "n_errors": 1,
      "n_warnings": 1,
      "errors": [
        "L14: FOR expects 1-1 operand(s), got 46"
      ],
      "warnings": [
        "L14: program starts with FOR (LD/LDI/LDP/LDF preferred for full programs)"
      ],
      "n_lines": 21,
      "n_instructions": 21,
      "has_end": true,
      "score_lexical": 1.0,
      "score_syntactic": 0.9524,
      "score_semantic": 1.0,
      "score_overall": 0.9841
    },
    {
      "idx": "29",
      "kind": "llm",
      "is_valid": false,
      "n_errors": 14,
      "n_warnings": 2,
      "errors": [
        "L4: MOV unrecognized operand format: '#038,'",
        "L7: MOV unrecognized operand format: '#001,'",
        "L14: MOV unrecognized operand format: '#010,'",
        "L19: MOV unrecognized operand format: '#000,'",
        "L20: MOV unrecognized operand format: '#001,'",
        "L21: MOV unrecognized operand format: '#018,'",
        "L35: MOV unrecognized operand format: '#000,'",
        "L40: MOV unrecognized operand format: '#000,'",
        "L41: MOV unrecognized operand format: '#001,'",
        "L42: MOV unrecognized operand format: '#010,'",
        "L56: MOV unrecognized operand format: '#000,'",
        "L61: MOV unrecognized operand format: '#000,'",
        "L62: MOV unrecognized operand format: '#001,'",
        "L63: MOV unrecognized operand format: '#038,'"
      ],
      "warnings": [
        "missing END instruction",
        "L4: program starts with MOV (LD/LDI/LDP/LDF preferred for full programs)"
      ],
      "n_lines": 17,
      "n_instructions": 17,
      "has_end": false,
      "score_lexical": 1.0,
      "score_syntactic": 0.1765,
      "score_semantic": 0.75,
      "score_overall": 0.6422
    },
    {
      "idx": "29",
      "kind": "rag",
      "is_valid": false,
      "n_errors": 1,
      "n_warnings": 1,
      "errors": [
        "L1: TO expects 4-4 operand(s), got 48"
      ],
      "warnings": [
        "L1: program starts with TO (LD/LDI/LDP/LDF preferred for full programs)"
      ],
      "n_lines": 21,
      "n_instructions": 21,
      "has_end": true,
      "score_lexical": 1.0,
      "score_syntactic": 0.9524,
      "score_semantic": 1.0,
      "score_overall": 0.9841
    },
    {
      "idx": "30",
      "kind": "llm",
      "is_valid": false,
      "n_errors": 1,
      "n_warnings": 0,
      "errors": [
        "no recognizable instructions"
      ],
      "warnings": [],
      "n_lines": 0,
      "n_instructions": 0,
      "has_end": false,
      "score_lexical": 0.0,
      "score_syntactic": 0.0,
      "score_semantic": 0.0,
      "score_overall": 0.0
    },
    {
      "idx": "30",
      "kind": "rag",
      "is_valid": false,
      "n_errors": 1,
      "n_warnings": 1,
      "errors": [
        "L1: TO expects 4-4 operand(s), got 61"
      ],
      "warnings": [
        "L1: program starts with TO (LD/LDI/LDP/LDF preferred for full programs)"
      ],
      "n_lines": 51,
      "n_instructions": 51,
      "has_end": true,
      "score_lexical": 1.0,
      "score_syntactic": 0.9804,
      "score_semantic": 1.0,
      "score_overall": 0.9935
    },
    {
      "idx": "31",
      "kind": "llm",
      "is_valid": false,
      "n_errors": 1,
      "n_warnings": 0,
      "errors": [
        "no recognizable instructions"
      ],
      "warnings": [],
      "n_lines": 0,
      "n_instructions": 0,
      "has_end": false,
      "score_lexical": 0.0,
      "score_syntactic": 0.0,
      "score_semantic": 0.0,
      "score_overall": 0.0
    },
    {
      "idx": "31",
      "kind": "rag",
      "is_valid": true,
      "n_errors": 0,
      "n_warnings": 0,
      "errors": [],
      "warnings": [],
      "n_lines": 50,
      "n_instructions": 50,
      "has_end": true,
      "score_lexical": 1.0,
      "score_syntactic": 1.0,
      "score_semantic": 1.0,
      "score_overall": 1.0
    },
    {
      "idx": "32",
      "kind": "llm",
      "is_valid": false,
      "n_errors": 1,
      "n_warnings": 0,
      "errors": [
        "no recognizable instructions"
      ],
      "warnings": [],
      "n_lines": 0,
      "n_instructions": 0,
      "has_end": false,
      "score_lexical": 0.0,
      "score_syntactic": 0.0,
      "score_semantic": 0.0,
      "score_overall": 0.0
    },
    {
      "idx": "32",
      "kind": "rag",
      "is_valid": false,
      "n_errors": 1,
      "n_warnings": 1,
      "errors": [
        "L1: TO expects 4-4 operand(s), got 56"
      ],
      "warnings": [
        "L1: program starts with TO (LD/LDI/LDP/LDF preferred for full programs)"
      ],
      "n_lines": 51,
      "n_instructions": 51,
      "has_end": true,
      "score_lexical": 1.0,
      "score_syntactic": 0.9804,
      "score_semantic": 1.0,
      "score_overall": 0.9935
    },
    {
      "idx": "33",
      "kind": "llm",
      "is_valid": false,
      "n_errors": 1,
      "n_warnings": 0,
      "errors": [
        "no recognizable instructions"
      ],
      "warnings": [],
      "n_lines": 0,
      "n_instructions": 0,
      "has_end": false,
      "score_lexical": 0.0,
      "score_syntactic": 0.0,
      "score_semantic": 0.0,
      "score_overall": 0.0
    },
    {
      "idx": "33",
      "kind": "rag",
      "is_valid": false,
      "n_errors": 1,
      "n_warnings": 1,
      "errors": [
        "L1: TO expects 4-4 operand(s), got 39"
      ],
      "warnings": [
        "L1: program starts with TO (LD/LDI/LDP/LDF preferred for full programs)"
      ],
      "n_lines": 51,
      "n_instructions": 51,
      "has_end": true,
      "score_lexical": 1.0,
      "score_syntactic": 0.9804,
      "score_semantic": 1.0,
      "score_overall": 0.9935
    },
    {
      "idx": "34",
      "kind": "llm",
      "is_valid": false,
      "n_errors": 1,
      "n_warnings": 0,
      "errors": [
        "no recognizable instructions"
      ],
      "warnings": [],
      "n_lines": 0,
      "n_instructions": 0,
      "has_end": false,
      "score_lexical": 0.0,
      "score_syntactic": 0.0,
      "score_semantic": 0.0,
      "score_overall": 0.0
    },
    {
      "idx": "34",
      "kind": "rag",
      "is_valid": false,
      "n_errors": 1,
      "n_warnings": 1,
      "errors": [
        "L1: TO expects 4-4 operand(s), got 45"
      ],
      "warnings": [
        "L1: program starts with TO (LD/LDI/LDP/LDF preferred for full programs)"
      ],
      "n_lines": 51,
      "n_instructions": 51,
      "has_end": true,
      "score_lexical": 1.0,
      "score_syntactic": 0.9804,
      "score_semantic": 1.0,
      "score_overall": 0.9935
    },
    {
      "idx": "35",
      "kind": "llm",
      "is_valid": false,
      "n_errors": 23,
      "n_warnings": 1,
      "errors": [
        "L4: LD unrecognized operand format: '#0000'",
        "L5: MOV unrecognized operand format: 'Y000,'",
        "L6: MOV unrecognized operand format: 'Y001,'",
        "L7: MOV unrecognized operand format: 'Y002,'",
        "L8: MOV unrecognized operand format: 'Y003,'",
        "L9: MOV unrecognized operand format: 'Y004,'",
        "L10: MOV unrecognized operand format: 'Y005,'",
        "L13: LD unrecognized operand format: '#1000'",
        "L14: MOV unrecognized operand format: 'T1.K,'",
        "L17: LD unrecognized operand format: '#0001'",
        "L18: MOV unrecognized operand format: 'Y000,'",
        "L24: AND unrecognized operand format: '#0001'",
        "L28: DECO unrecognized operand format: 'M1,'",
        "L30: LD unrecognized operand format: '#100'",
        "L31: MOV unrecognized operand format: 'T2.K,'",
        "L35: LD unrecognized operand format: 'T2.A'",
        "L42: LD unrecognized operand format: '#0001'",
        "L43: MOV unrecognized operand format: 'Y002,'",
        "L47: LD unrecognized operand format: '#2000'",
        "L48: MOV unrecognized operand format: 'T3.K,'"
      ],
      "warnings": [
        "missing END instruction"
      ],
      "n_lines": 24,
      "n_instructions": 24,
      "has_end": false,
      "score_lexical": 1.0,
      "score_syntactic": 0.0417,
      "score_semantic": 0.75,
      "score_overall": 0.5972
    },
    {
      "idx": "35",
      "kind": "rag",
      "is_valid": false,
      "n_errors": 1,
      "n_warnings": 1,
      "errors": [
        "L1: TO expects 4-4 operand(s), got 45"
      ],
      "warnings": [
        "L1: program starts with TO (LD/LDI/LDP/LDF preferred for full programs)"
      ],
      "n_lines": 51,
      "n_instructions": 51,
      "has_end": true,
      "score_lexical": 1.0,
      "score_syntactic": 0.9804,
      "score_semantic": 1.0,
      "score_overall": 0.9935
    },
    {
      "idx": "36",
      "kind": "llm",
      "is_valid": false,
      "n_errors": 7,
      "n_warnings": 0,
      "errors": [
        "L5: AND unrecognized operand format: '#0'",
        "L25: LD unrecognized operand format: '#0'",
        "L31: LD unrecognized operand format: '#5000'",
        "L39: SUB expects 3-3 operand(s), got 1",
        "L51: LD unrecognized operand format: '#10000'",
        "L68: LD unrecognized operand format: '#5000'",
        "L76: SUB expects 3-3 operand(s), got 1"
      ],
      "warnings": [],
      "n_lines": 21,
      "n_instructions": 21,
      "has_end": true,
      "score_lexical": 1.0,
      "score_syntactic": 0.6667,
      "score_semantic": 1.0,
      "score_overall": 0.8889
    },
    {
      "idx": "36",
      "kind": "rag",
      "is_valid": false,
      "n_errors": 1,
      "n_warnings": 1,
      "errors": [
        "L1: TO expects 4-4 operand(s), got 50"
      ],
      "warnings": [
        "L1: program starts with TO (LD/LDI/LDP/LDF preferred for full programs)"
      ],
      "n_lines": 51,
      "n_instructions": 51,
      "has_end": true,
      "score_lexical": 1.0,
      "score_syntactic": 0.9804,
      "score_semantic": 1.0,
      "score_overall": 0.9935
    },
    {
      "idx": "37",
      "kind": "llm",
      "is_valid": false,
      "n_errors": 1,
      "n_warnings": 0,
      "errors": [
        "no recognizable instructions"
      ],
      "warnings": [],
      "n_lines": 0,
      "n_instructions": 0,
      "has_end": false,
      "score_lexical": 0.0,
      "score_syntactic": 0.0,
      "score_semantic": 0.0,
      "score_overall": 0.0
    },
    {
      "idx": "37",
      "kind": "rag",
      "is_valid": false,
      "n_errors": 1,
      "n_warnings": 1,
      "errors": [
        "L1: TO expects 4-4 operand(s), got 50"
      ],
      "warnings": [
        "L1: program starts with TO (LD/LDI/LDP/LDF preferred for full programs)"
      ],
      "n_lines": 51,
      "n_instructions": 51,
      "has_end": true,
      "score_lexical": 1.0,
      "score_syntactic": 0.9804,
      "score_semantic": 1.0,
      "score_overall": 0.9935
    },
    {
      "idx": "38",
      "kind": "llm",
      "is_valid": false,
      "n_errors": 1,
      "n_warnings": 0,
      "errors": [
        "no recognizable instructions"
      ],
      "warnings": [],
      "n_lines": 0,
      "n_instructions": 0,
      "has_end": false,
      "score_lexical": 0.0,
      "score_syntactic": 0.0,
      "score_semantic": 0.0,
      "score_overall": 0.0
    },
    {
      "idx": "38",
      "kind": "rag",
      "is_valid": false,
      "n_errors": 1,
      "n_warnings": 1,
      "errors": [
        "L1: TO expects 4-4 operand(s), got 36"
      ],
      "warnings": [
        "L1: program starts with TO (LD/LDI/LDP/LDF preferred for full programs)"
      ],
      "n_lines": 51,
      "n_instructions": 51,
      "has_end": true,
      "score_lexical": 1.0,
      "score_syntactic": 0.9804,
      "score_semantic": 1.0,
      "score_overall": 0.9935
    },
    {
      "idx": "39",
      "kind": "llm",
      "is_valid": false,
      "n_errors": 1,
      "n_warnings": 0,
      "errors": [
        "no recognizable instructions"
      ],
      "warnings": [],
      "n_lines": 0,
      "n_instructions": 0,
      "has_end": false,
      "score_lexical": 0.0,
      "score_syntactic": 0.0,
      "score_semantic": 0.0,
      "score_overall": 0.0
    },
    {
      "idx": "39",
      "kind": "rag",
      "is_valid": false,
      "n_errors": 1,
      "n_warnings": 1,
      "errors": [
        "L1: TO expects 4-4 operand(s), got 34"
      ],
      "warnings": [
        "L1: program starts with TO (LD/LDI/LDP/LDF preferred for full programs)"
      ],
      "n_lines": 51,
      "n_instructions": 51,
      "has_end": true,
      "score_lexical": 1.0,
      "score_syntactic": 0.9804,
      "score_semantic": 1.0,
      "score_overall": 0.9935
    },
    {
      "idx": "40",
      "kind": "llm",
      "is_valid": false,
      "n_errors": 1,
      "n_warnings": 0,
      "errors": [
        "no recognizable instructions"
      ],
      "warnings": [],
      "n_lines": 0,
      "n_instructions": 0,
      "has_end": false,
      "score_lexical": 0.0,
      "score_syntactic": 0.0,
      "score_semantic": 0.0,
      "score_overall": 0.0
    },
    {
      "idx": "40",
      "kind": "rag",
      "is_valid": false,
      "n_errors": 1,
      "n_warnings": 1,
      "errors": [
        "L1: TO expects 4-4 operand(s), got 17"
      ],
      "warnings": [
        "L1: program starts with TO (LD/LDI/LDP/LDF preferred for full programs)"
      ],
      "n_lines": 64,
      "n_instructions": 64,
      "has_end": true,
      "score_lexical": 1.0,
      "score_syntactic": 0.9844,
      "score_semantic": 1.0,
      "score_overall": 0.9948
    },
    {
      "idx": "41",
      "kind": "llm",
      "is_valid": false,
      "n_errors": 1,
      "n_warnings": 0,
      "errors": [
        "no recognizable instructions"
      ],
      "warnings": [],
      "n_lines": 0,
      "n_instructions": 0,
      "has_end": false,
      "score_lexical": 0.0,
      "score_syntactic": 0.0,
      "score_semantic": 0.0,
      "score_overall": 0.0
    },
    {
      "idx": "41",
      "kind": "rag",
      "is_valid": false,
      "n_errors": 1,
      "n_warnings": 1,
      "errors": [
        "L1: TO expects 4-4 operand(s), got 36"
      ],
      "warnings": [
        "L1: program starts with TO (LD/LDI/LDP/LDF preferred for full programs)"
      ],
      "n_lines": 64,
      "n_instructions": 64,
      "has_end": true,
      "score_lexical": 1.0,
      "score_syntactic": 0.9844,
      "score_semantic": 1.0,
      "score_overall": 0.9948
    },
    {
      "idx": "42",
      "kind": "llm",
      "is_valid": false,
      "n_errors": 1,
      "n_warnings": 0,
      "errors": [
        "no recognizable instructions"
      ],
      "warnings": [],
      "n_lines": 0,
      "n_instructions": 0,
      "has_end": false,
      "score_lexical": 0.0,
      "score_syntactic": 0.0,
      "score_semantic": 0.0,
      "score_overall": 0.0
    },
    {
      "idx": "42",
      "kind": "rag",
      "is_valid": false,
      "n_errors": 1,
      "n_warnings": 1,
      "errors": [
        "L1: TO expects 4-4 operand(s), got 31"
      ],
      "warnings": [
        "L1: program starts with TO (LD/LDI/LDP/LDF preferred for full programs)"
      ],
      "n_lines": 64,
      "n_instructions": 64,
      "has_end": true,
      "score_lexical": 1.0,
      "score_syntactic": 0.9844,
      "score_semantic": 1.0,
      "score_overall": 0.9948
    },
    {
      "idx": "43",
      "kind": "llm",
      "is_valid": false,
      "n_errors": 1,
      "n_warnings": 0,
      "errors": [
        "no recognizable instructions"
      ],
      "warnings": [],
      "n_lines": 0,
      "n_instructions": 0,
      "has_end": false,
      "score_lexical": 0.0,
      "score_syntactic": 0.0,
      "score_semantic": 0.0,
      "score_overall": 0.0
    },
    {
      "idx": "43",
      "kind": "rag",
      "is_valid": true,
      "n_errors": 0,
      "n_warnings": 0,
      "errors": [],
      "warnings": [],
      "n_lines": 63,
      "n_instructions": 63,
      "has_end": true,
      "score_lexical": 1.0,
      "score_syntactic": 1.0,
      "score_semantic": 1.0,
      "score_overall": 1.0
    },
    {
      "idx": "44",
      "kind": "llm",
      "is_valid": false,
      "n_errors": 1,
      "n_warnings": 0,
      "errors": [
        "no recognizable instructions"
      ],
      "warnings": [],
      "n_lines": 0,
      "n_instructions": 0,
      "has_end": false,
      "score_lexical": 0.0,
      "score_syntactic": 0.0,
      "score_semantic": 0.0,
      "score_overall": 0.0
    },
    {
      "idx": "44",
      "kind": "rag",
      "is_valid": false,
      "n_errors": 1,
      "n_warnings": 1,
      "errors": [
        "L1: TO expects 4-4 operand(s), got 56"
      ],
      "warnings": [
        "L1: program starts with TO (LD/LDI/LDP/LDF preferred for full programs)"
      ],
      "n_lines": 64,
      "n_instructions": 64,
      "has_end": true,
      "score_lexical": 1.0,
      "score_syntactic": 0.9844,
      "score_semantic": 1.0,
      "score_overall": 0.9948
    },
    {
      "idx": "45",
      "kind": "llm",
      "is_valid": false,
      "n_errors": 1,
      "n_warnings": 0,
      "errors": [
        "no recognizable instructions"
      ],
      "warnings": [],
      "n_lines": 0,
      "n_instructions": 0,
      "has_end": false,
      "score_lexical": 0.0,
      "score_syntactic": 0.0,
      "score_semantic": 0.0,
      "score_overall": 0.0
    },
    {
      "idx": "45",
      "kind": "rag",
      "is_valid": false,
      "n_errors": 1,
      "n_warnings": 1,
      "errors": [
        "L1: TO expects 4-4 operand(s), got 31"
      ],
      "warnings": [
        "L1: program starts with TO (LD/LDI/LDP/LDF preferred for full programs)"
      ],
      "n_lines": 66,
      "n_instructions": 66,
      "has_end": true,
      "score_lexical": 1.0,
      "score_syntactic": 0.9848,
      "score_semantic": 1.0,
      "score_overall": 0.9949
    },
    {
      "idx": "46",
      "kind": "llm",
      "is_valid": false,
      "n_errors": 24,
      "n_warnings": 2,
      "errors": [
        "L7: MOV unrecognized operand format: '#1000,'",
        "L8: MOV unrecognized operand format: '#500,'",
        "L9: MOV unrecognized operand format: '#2000,'",
        "L10: MOV unrecognized operand format: '#500,'",
        "L13: MOV unrecognized operand format: '#1,'",
        "L14: MOV unrecognized operand format: '#0,'",
        "L15: MOV unrecognized operand format: '#0,'",
        "L21: MOV unrecognized operand format: 'T100,'",
        "L22: SUB expects 3-3 operand(s), got 2",
        "L26: MOV unrecognized operand format: 'M0,'",
        "L27: MOV unrecognized operand format: '#0,'",
        "L28: MOV unrecognized operand format: '#0,'",
        "L31: MOV unrecognized operand format: 'T150,'",
        "L32: SUB expects 3-3 operand(s), got 2",
        "L40: MOV unrecognized operand format: '#0,'",
        "L41: MOV unrecognized operand format: '#1,'",
        "L42: MOV unrecognized operand format: 'T102,'",
        "L47: MOV unrecognized operand format: '#1,'",
        "L49: MOV unrecognized operand format: 'T200,'",
        "L50: ADD expects 3-3 operand(s), got 2"
      ],
      "warnings": [
        "missing END instruction",
        "L7: program starts with MOV (LD/LDI/LDP/LDF preferred for full programs)"
      ],
      "n_lines": 24,
      "n_instructions": 24,
      "has_end": false,
      "score_lexical": 1.0,
      "score_syntactic": 0.0,
      "score_semantic": 0.75,
      "score_overall": 0.5833
    },
    {
      "idx": "46",
      "kind": "rag",
      "is_valid": false,
      "n_errors": 1,
      "n_warnings": 1,
      "errors": [
        "L1: TO expects 4-4 operand(s), got 30"
      ],
      "warnings": [
        "L1: program starts with TO (LD/LDI/LDP/LDF preferred for full programs)"
      ],
      "n_lines": 64,
      "n_instructions": 64,
      "has_end": true,
      "score_lexical": 1.0,
      "score_syntactic": 0.9844,
      "score_semantic": 1.0,
      "score_overall": 0.9948
    },
    {
      "idx": "47",
      "kind": "llm",
      "is_valid": false,
      "n_errors": 1,
      "n_warnings": 0,
      "errors": [
        "no recognizable instructions"
      ],
      "warnings": [],
      "n_lines": 0,
      "n_instructions": 0,
      "has_end": false,
      "score_lexical": 0.0,
      "score_syntactic": 0.0,
      "score_semantic": 0.0,
      "score_overall": 0.0
    },
    {
      "idx": "47",
      "kind": "rag",
      "is_valid": false,
      "n_errors": 1,
      "n_warnings": 1,
      "errors": [
        "L1: TO expects 4-4 operand(s), got 38"
      ],
      "warnings": [
        "L1: program starts with TO (LD/LDI/LDP/LDF preferred for full programs)"
      ],
      "n_lines": 64,
      "n_instructions": 64,
      "has_end": true,
      "score_lexical": 1.0,
      "score_syntactic": 0.9844,
      "score_semantic": 1.0,
      "score_overall": 0.9948
    },
    {
      "idx": "48",
      "kind": "llm",
      "is_valid": false,
      "n_errors": 30,
      "n_warnings": 1,
      "errors": [
        "L4: LD unrecognized operand format: '#030000'",
        "L5: MOV expects 2-2 operand(s), got 1",
        "L8: LD unrecognized operand format: '#030000'",
        "L9: MOV expects 2-2 operand(s), got 1",
        "L12: LD unrecognized operand format: '#000500'",
        "L13: MOV expects 2-2 operand(s), got 1",
        "L16: LD unrecognized operand format: '#0001'",
        "L17: MOV expects 2-2 operand(s), got 1",
        "L23: MOV expects 2-2 operand(s), got 1",
        "L24: SUB expects 3-3 operand(s), got 1",
        "L28: MOV expects 2-2 operand(s), got 1",
        "L29: SUB expects 3-3 operand(s), got 1",
        "L33: MOV expects 2-2 operand(s), got 1",
        "L34: AND unrecognized operand format: '#0001'",
        "L38: LD unrecognized operand format: '#030000'",
        "L39: MOV expects 2-2 operand(s), got 1",
        "L40: LD unrecognized operand format: '#0001'",
        "L41: MOV expects 2-2 operand(s), got 1",
        "L48: LD unrecognized operand format: '#000500'",
        "L49: MOV expects 2-2 operand(s), got 1"
      ],
      "warnings": [
        "missing END instruction"
      ],
      "n_lines": 30,
      "n_instructions": 30,
      "has_end": false,
      "score_lexical": 1.0,
      "score_syntactic": 0.0,
      "score_semantic": 0.75,
      "score_overall": 0.5833
    },
    {
      "idx": "48",
      "kind": "rag",
      "is_valid": false,
      "n_errors": 1,
      "n_warnings": 1,
      "errors": [
        "L1: TO expects 4-4 operand(s), got 53"
      ],
      "warnings": [
        "L1: program starts with TO (LD/LDI/LDP/LDF preferred for full programs)"
      ],
      "n_lines": 64,
      "n_instructions": 64,
      "has_end": true,
      "score_lexical": 1.0,
      "score_syntactic": 0.9844,
      "score_semantic": 1.0,
      "score_overall": 0.9948
    },
    {
      "idx": "49",
      "kind": "llm",
      "is_valid": false,
      "n_errors": 1,
      "n_warnings": 0,
      "errors": [
        "no recognizable instructions"
      ],
      "warnings": [],
      "n_lines": 0,
      "n_instructions": 0,
      "has_end": false,
      "score_lexical": 0.0,
      "score_syntactic": 0.0,
      "score_semantic": 0.0,
      "score_overall": 0.0
    },
    {
      "idx": "49",
      "kind": "rag",
      "is_valid": false,
      "n_errors": 1,
      "n_warnings": 1,
      "errors": [
        "L1: TO expects 4-4 operand(s), got 48"
      ],
      "warnings": [
        "L1: program starts with TO (LD/LDI/LDP/LDF preferred for full programs)"
      ],
      "n_lines": 64,
      "n_instructions": 64,
      "has_end": true,
      "score_lexical": 1.0,
      "score_syntactic": 0.9844,
      "score_semantic": 1.0,
      "score_overall": 0.9948
    },
    {
      "idx": "50",
      "kind": "llm",
      "is_valid": false,
      "n_errors": 1,
      "n_warnings": 0,
      "errors": [
        "no recognizable instructions"
      ],
      "warnings": [],
      "n_lines": 0,
      "n_instructions": 0,
      "has_end": false,
      "score_lexical": 0.0,
      "score_syntactic": 0.0,
      "score_semantic": 0.0,
      "score_overall": 0.0
    },
    {
      "idx": "50",
      "kind": "rag",
      "is_valid": true,
      "n_errors": 0,
      "n_warnings": 0,
      "errors": [],
      "warnings": [],
      "n_lines": 63,
      "n_instructions": 63,
      "has_end": true,
      "score_lexical": 1.0,
      "score_syntactic": 1.0,
      "score_semantic": 1.0,
      "score_overall": 1.0
    },
    {
      "idx": "51",
      "kind": "llm",
      "is_valid": true,
      "n_errors": 0,
      "n_warnings": 0,
      "errors": [],
      "warnings": [],
      "n_lines": 16,
      "n_instructions": 16,
      "has_end": true,
      "score_lexical": 1.0,
      "score_syntactic": 1.0,
      "score_semantic": 1.0,
      "score_overall": 1.0
    },
    {
      "idx": "51",
      "kind": "rag",
      "is_valid": true,
      "n_errors": 0,
      "n_warnings": 0,
      "errors": [],
      "warnings": [],
      "n_lines": 63,
      "n_instructions": 63,
      "has_end": true,
      "score_lexical": 1.0,
      "score_syntactic": 1.0,
      "score_semantic": 1.0,
      "score_overall": 1.0
    },
    {
      "idx": "52",
      "kind": "llm",
      "is_valid": false,
      "n_errors": 1,
      "n_warnings": 0,
      "errors": [
        "no recognizable instructions"
      ],
      "warnings": [],
      "n_lines": 0,
      "n_instructions": 0,
      "has_end": false,
      "score_lexical": 0.0,
      "score_syntactic": 0.0,
      "score_semantic": 0.0,
      "score_overall": 0.0
    },
    {
      "idx": "52",
      "kind": "rag",
      "is_valid": true,
      "n_errors": 0,
      "n_warnings": 0,
      "errors": [],
      "warnings": [],
      "n_lines": 63,
      "n_instructions": 63,
      "has_end": true,
      "score_lexical": 1.0,
      "score_syntactic": 1.0,
      "score_semantic": 1.0,
      "score_overall": 1.0
    },
    {
      "idx": "53",
      "kind": "llm",
      "is_valid": false,
      "n_errors": 10,
      "n_warnings": 0,
      "errors": [
        "L5: AND unrecognized operand format: '!X1'",
        "L10: MOV unrecognized operand format: '#100,'",
        "L11: MOV unrecognized operand format: '#20,'",
        "L12: MOV unrecognized operand format: '#5,'",
        "L18: AND unrecognized operand format: '!X1'",
        "L27: SUB expects 3-3 operand(s), got 1",
        "L50: MOV expects 2-2 operand(s), got 1",
        "L56: MOV unrecognized operand format: '#100,'",
        "L57: MOV unrecognized operand format: '#20,'",
        "L58: MOV unrecognized operand format: '#5,'"
      ],
      "warnings": [],
      "n_lines": 24,
      "n_instructions": 24,
      "has_end": true,
      "score_lexical": 1.0,
      "score_syntactic": 0.5833,
      "score_semantic": 1.0,
      "score_overall": 0.8611
    },
    {
      "idx": "53",
      "kind": "rag",
      "is_valid": true,
      "n_errors": 0,
      "n_warnings": 0,
      "errors": [],
      "warnings": [],
      "n_lines": 63,
      "n_instructions": 63,
      "has_end": true,
      "score_lexical": 1.0,
      "score_syntactic": 1.0,
      "score_semantic": 1.0,
      "score_overall": 1.0
    },
    {
      "idx": "54",
      "kind": "llm",
      "is_valid": false,
      "n_errors": 1,
      "n_warnings": 0,
      "errors": [
        "no recognizable instructions"
      ],
      "warnings": [],
      "n_lines": 0,
      "n_instructions": 0,
      "has_end": false,
      "score_lexical": 0.0,
      "score_syntactic": 0.0,
      "score_semantic": 0.0,
      "score_overall": 0.0
    },
    {
      "idx": "54",
      "kind": "rag",
      "is_valid": true,
      "n_errors": 0,
      "n_warnings": 0,
      "errors": [],
      "warnings": [],
      "n_lines": 63,
      "n_instructions": 63,
      "has_end": true,
      "score_lexical": 1.0,
      "score_syntactic": 1.0,
      "score_semantic": 1.0,
      "score_overall": 1.0
    },
    {
      "idx": "55",
      "kind": "llm",
      "is_valid": false,
      "n_errors": 1,
      "n_warnings": 0,
      "errors": [
        "no recognizable instructions"
      ],
      "warnings": [],
      "n_lines": 0,
      "n_instructions": 0,
      "has_end": false,
      "score_lexical": 0.0,
      "score_syntactic": 0.0,
      "score_semantic": 0.0,
      "score_overall": 0.0
    },
    {
      "idx": "55",
      "kind": "rag",
      "is_valid": true,
      "n_errors": 0,
      "n_warnings": 0,
      "errors": [],
      "warnings": [],
      "n_lines": 63,
      "n_instructions": 63,
      "has_end": true,
      "score_lexical": 1.0,
      "score_syntactic": 1.0,
      "score_semantic": 1.0,
      "score_overall": 1.0
    },
    {
      "idx": "56",
      "kind": "llm",
      "is_valid": false,
      "n_errors": 1,
      "n_warnings": 0,
      "errors": [
        "no recognizable instructions"
      ],
      "warnings": [],
      "n_lines": 0,
      "n_instructions": 0,
      "has_end": false,
      "score_lexical": 0.0,
      "score_syntactic": 0.0,
      "score_semantic": 0.0,
      "score_overall": 0.0
    },
    {
      "idx": "56",
      "kind": "rag",
      "is_valid": true,
      "n_errors": 0,
      "n_warnings": 0,
      "errors": [],
      "warnings": [],
      "n_lines": 63,
      "n_instructions": 63,
      "has_end": true,
      "score_lexical": 1.0,
      "score_syntactic": 1.0,
      "score_semantic": 1.0,
      "score_overall": 1.0
    },
    {
      "idx": "57",
      "kind": "llm",
      "is_valid": false,
      "n_errors": 1,
      "n_warnings": 0,
      "errors": [
        "no recognizable instructions"
      ],
      "warnings": [],
      "n_lines": 0,
      "n_instructions": 0,
      "has_end": false,
      "score_lexical": 0.0,
      "score_syntactic": 0.0,
      "score_semantic": 0.0,
      "score_overall": 0.0
    },
    {
      "idx": "57",
      "kind": "rag",
      "is_valid": true,
      "n_errors": 0,
      "n_warnings": 0,
      "errors": [],
      "warnings": [],
      "n_lines": 63,
      "n_instructions": 63,
      "has_end": true,
      "score_lexical": 1.0,
      "score_syntactic": 1.0,
      "score_semantic": 1.0,
      "score_overall": 1.0
    },
    {
      "idx": "58",
      "kind": "llm",
      "is_valid": false,
      "n_errors": 1,
      "n_warnings": 0,
      "errors": [
        "no recognizable instructions"
      ],
      "warnings": [],
      "n_lines": 0,
      "n_instructions": 0,
      "has_end": false,
      "score_lexical": 0.0,
      "score_syntactic": 0.0,
      "score_semantic": 0.0,
      "score_overall": 0.0
    },
    {
      "idx": "58",
      "kind": "rag",
      "is_valid": true,
      "n_errors": 0,
      "n_warnings": 0,
      "errors": [],
      "warnings": [],
      "n_lines": 63,
      "n_instructions": 63,
      "has_end": true,
      "score_lexical": 1.0,
      "score_syntactic": 1.0,
      "score_semantic": 1.0,
      "score_overall": 1.0
    },
    {
      "idx": "59",
      "kind": "llm",
      "is_valid": false,
      "n_errors": 1,
      "n_warnings": 0,
      "errors": [
        "no recognizable instructions"
      ],
      "warnings": [],
      "n_lines": 0,
      "n_instructions": 0,
      "has_end": false,
      "score_lexical": 0.0,
      "score_syntactic": 0.0,
      "score_semantic": 0.0,
      "score_overall": 0.0
    },
    {
      "idx": "59",
      "kind": "rag",
      "is_valid": true,
      "n_errors": 0,
      "n_warnings": 0,
      "errors": [],
      "warnings": [],
      "n_lines": 63,
      "n_instructions": 63,
      "has_end": true,
      "score_lexical": 1.0,
      "score_syntactic": 1.0,
      "score_semantic": 1.0,
      "score_overall": 1.0
    },
    {
      "idx": "60",
      "kind": "llm",
      "is_valid": false,
      "n_errors": 7,
      "n_warnings": 0,
      "errors": [
        "L3: LD unrecognized operand format: 'M0.0'",
        "L4: AND unrecognized operand format: '#0100'",
        "L5: OR unrecognized operand format: 'M0.1'",
        "L8: LD unrecognized operand format: 'M0.0'",
        "L9: AND unrecognized operand format: '#0001'",
        "L11: AND unrecognized operand format: 'M0.0'",
        "L14: LD unrecognized operand format: 'M0.0'"
      ],
      "warnings": [],
      "n_lines": 10,
      "n_instructions": 10,
      "has_end": true,
      "score_lexical": 1.0,
      "score_syntactic": 0.3,
      "score_semantic": 1.0,
      "score_overall": 0.7667
    },
    {
      "idx": "60",
      "kind": "rag",
      "is_valid": false,
      "n_errors": 2,
      "n_warnings": 1,
      "errors": [
        "L1: TO expects 4-4 operand(s), got 56",
        "L9: LD unrecognized operand format: '/X0'"
      ],
      "warnings": [
        "L1: program starts with TO (LD/LDI/LDP/LDF preferred for full programs)"
      ],
      "n_lines": 9,
      "n_instructions": 9,
      "has_end": true,
      "score_lexical": 1.0,
      "score_syntactic": 0.7778,
      "score_semantic": 1.0,
      "score_overall": 0.9259
    },
    {
      "idx": "61",
      "kind": "llm",
      "is_valid": false,
      "n_errors": 9,
      "n_warnings": 1,
      "errors": [
        "L4: LD unrecognized operand format: 'M0.00'",
        "L7: AND unrecognized operand format: 'M0.01'",
        "L11: SET unrecognized operand format: 'Y0.00'",
        "L12: RST unrecognized operand format: 'Y0.01'",
        "L18: AND unrecognized operand format: 'M0.03'",
        "L22: SET unrecognized operand format: 'Y0.01'",
        "L23: RST unrecognized operand format: 'Y0.00'",
        "L32: RST unrecognized operand format: 'Y0.00'",
        "L33: RST unrecognized operand format: 'Y0.01'"
      ],
      "warnings": [
        "missing END instruction"
      ],
      "n_lines": 9,
      "n_instructions": 9,
      "has_end": false,
      "score_lexical": 1.0,
      "score_syntactic": 0.0,
      "score_semantic": 0.75,
      "score_overall": 0.5833
    },
    {
      "idx": "61",
      "kind": "rag",
      "is_valid": false,
      "n_errors": 1,
      "n_warnings": 1,
      "errors": [
        "L1: TO expects 4-4 operand(s), got 53"
      ],
      "warnings": [
        "L1: program starts with TO (LD/LDI/LDP/LDF preferred for full programs)"
      ],
      "n_lines": 16,
      "n_instructions": 16,
      "has_end": true,
      "score_lexical": 1.0,
      "score_syntactic": 0.9375,
      "score_semantic": 1.0,
      "score_overall": 0.9792
    },
    {
      "idx": "62",
      "kind": "llm",
      "is_valid": false,
      "n_errors": 2,
      "n_warnings": 0,
      "errors": [
        "L7: AND unrecognized operand format: '#K100'",
        "L14: AND unrecognized operand format: '#K101'"
      ],
      "warnings": [],
      "n_lines": 4,
      "n_instructions": 4,
      "has_end": true,
      "score_lexical": 1.0,
      "score_syntactic": 0.5,
      "score_semantic": 1.0,
      "score_overall": 0.8333
    },
    {
      "idx": "62",
      "kind": "rag",
      "is_valid": false,
      "n_errors": 1,
      "n_warnings": 1,
      "errors": [
        "L1: TO expects 4-4 operand(s), got 65"
      ],
      "warnings": [
        "L1: program starts with TO (LD/LDI/LDP/LDF preferred for full programs)"
      ],
      "n_lines": 6,
      "n_instructions": 6,
      "has_end": true,
      "score_lexical": 1.0,
      "score_syntactic": 0.8333,
      "score_semantic": 1.0,
      "score_overall": 0.9444
    },
    {
      "idx": "63",
      "kind": "llm",
      "is_valid": false,
      "n_errors": 6,
      "n_warnings": 1,
      "errors": [
        "L7: AND unrecognized operand format: '#01'",
        "L12: MOV expects 2-2 operand(s), got 1",
        "L16: OR unrecognized operand format: 'T0.M'",
        "L21: AND unrecognized operand format: '#01'",
        "L31: MOV expects 2-2 operand(s), got 1",
        "L35: OR unrecognized operand format: 'T1.M'"
      ],
      "warnings": [
        "output Y0 driven 2 times (possible double-coil)"
      ],
      "n_lines": 11,
      "n_instructions": 11,
      "has_end": true,
      "score_lexical": 1.0,
      "score_syntactic": 0.4545,
      "score_semantic": 0.75,
      "score_overall": 0.7348
    },
    {
      "idx": "63",
      "kind": "rag",
      "is_valid": false,
      "n_errors": 3,
      "n_warnings": 2,
      "errors": [
        "L1: TO expects 4-4 operand(s), got 47",
        "L14: LD unrecognized operand format: '/X0'",
        "L26: LD unrecognized operand format: '/X0'"
      ],
      "warnings": [
        "L1: program starts with TO (LD/LDI/LDP/LDF preferred for full programs)",
        "output Y0 driven 2 times (possible double-coil)"
      ],
      "n_lines": 18,
      "n_instructions": 18,
      "has_end": true,
      "score_lexical": 1.0,
      "score_syntactic": 0.8333,
      "score_semantic": 0.75,
      "score_overall": 0.8611
    },
    {
      "idx": "64",
      "kind": "llm",
      "is_valid": false,
      "n_errors": 8,
      "n_warnings": 1,
      "errors": [
        "L7: LD unrecognized operand format: '#1000'",
        "L8: MOV expects 2-2 operand(s), got 1",
        "L11: LD unrecognized operand format: '#0'",
        "L12: MOV expects 2-2 operand(s), got 1",
        "L20: LD expects 1-1 operand(s), got 2",
        "L21: MOV expects 2-2 operand(s), got 1",
        "L22: LD unrecognized operand format: '#1000'",
        "L23: MOV expects 2-2 operand(s), got 1"
      ],
      "warnings": [
        "missing END instruction"
      ],
      "n_lines": 9,
      "n_instructions": 9,
      "has_end": false,
      "score_lexical": 1.0,
      "score_syntactic": 0.1111,
      "score_semantic": 0.75,
      "score_overall": 0.6204
    },
    {
      "idx": "64",
      "kind": "rag",
      "is_valid": false,
      "n_errors": 6,
      "n_warnings": 1,
      "errors": [
        "L1: TO expects 4-4 operand(s), got 50",
        "L15: OUT unrecognized operand format: '/M0'",
        "L20: LD unrecognized operand format: '/T1'",
        "L24: OUT unrecognized operand format: '/M0'",
        "L25: LD unrecognized operand format: '/T0'",
        "L26: OUT unrecognized operand format: '/Y0'"
      ],
      "warnings": [
        "L1: program starts with TO (LD/LDI/LDP/LDF preferred for full programs)"
      ],
      "n_lines": 18,
      "n_instructions": 18,
      "has_end": true,
      "score_lexical": 1.0,
      "score_syntactic": 0.6667,
      "score_semantic": 1.0,
      "score_overall": 0.8889
    },
    {
      "idx": "65",
      "kind": "llm",
      "is_valid": false,
      "n_errors": 4,
      "n_warnings": 2,
      "errors": [
        "L9: MOV unrecognized operand format: '%IW0.00,'",
        "L10: MOV unrecognized operand format: '%IW0.01,'",
        "L17: MOV unrecognized operand format: '%MW2,'",
        "L18: MOV unrecognized operand format: '%MW3,'"
      ],
      "warnings": [
        "missing END instruction",
        "L9: program starts with MOV (LD/LDI/LDP/LDF preferred for full programs)"
      ],
      "n_lines": 4,
      "n_instructions": 4,
      "has_end": false,
      "score_lexical": 1.0,
      "score_syntactic": 0.0,
      "score_semantic": 0.75,
      "score_overall": 0.5833
    },
    {
      "idx": "65",
      "kind": "rag",
      "is_valid": true,
      "n_errors": 0,
      "n_warnings": 0,
      "errors": [],
      "warnings": [],
      "n_lines": 19,
      "n_instructions": 19,
      "has_end": true,
      "score_lexical": 1.0,
      "score_syntactic": 1.0,
      "score_semantic": 1.0,
      "score_overall": 1.0
    },
    {
      "idx": "66",
      "kind": "llm",
      "is_valid": false,
      "n_errors": 1,
      "n_warnings": 0,
      "errors": [
        "no recognizable instructions"
      ],
      "warnings": [],
      "n_lines": 0,
      "n_instructions": 0,
      "has_end": false,
      "score_lexical": 0.0,
      "score_syntactic": 0.0,
      "score_semantic": 0.0,
      "score_overall": 0.0
    },
    {
      "idx": "66",
      "kind": "rag",
      "is_valid": false,
      "n_errors": 1,
      "n_warnings": 1,
      "errors": [
        "L1: TO expects 4-4 operand(s), got 46"
      ],
      "warnings": [
        "L1: program starts with TO (LD/LDI/LDP/LDF preferred for full programs)"
      ],
      "n_lines": 13,
      "n_instructions": 13,
      "has_end": true,
      "score_lexical": 1.0,
      "score_syntactic": 0.9231,
      "score_semantic": 1.0,
      "score_overall": 0.9744
    },
    {
      "idx": "67",
      "kind": "llm",
      "is_valid": false,
      "n_errors": 3,
      "n_warnings": 0,
      "errors": [
        "L7: AND unrecognized operand format: '#01'",
        "L17: LD unrecognized operand format: '#01'",
        "L23: AND unrecognized operand format: '#01'"
      ],
      "warnings": [],
      "n_lines": 8,
      "n_instructions": 8,
      "has_end": true,
      "score_lexical": 1.0,
      "score_syntactic": 0.625,
      "score_semantic": 1.0,
      "score_overall": 0.875
    },
    {
      "idx": "67",
      "kind": "rag",
      "is_valid": false,
      "n_errors": 1,
      "n_warnings": 2,
      "errors": [
        "L1: TO expects 4-4 operand(s), got 31"
      ],
      "warnings": [
        "L1: program starts with TO (LD/LDI/LDP/LDF preferred for full programs)",
        "output Y0 driven 5 times (possible double-coil)"
      ],
      "n_lines": 35,
      "n_instructions": 35,
      "has_end": true,
      "score_lexical": 1.0,
      "score_syntactic": 0.9714,
      "score_semantic": 0.75,
      "score_overall": 0.9071
    },
    {
      "idx": "68",
      "kind": "llm",
      "is_valid": false,
      "n_errors": 8,
      "n_warnings": 1,
      "errors": [
        "L3: MOV unrecognized operand format: '#0,'",
        "L6: MOV unrecognized operand format: '#1,'",
        "L10: AND unrecognized operand format: '#1'",
        "L14: ADD expects 3-3 operand(s), got 2",
        "L15: MOV unrecognized operand format: '#0,'",
        "L27: MOV unrecognized operand format: '#1,'",
        "L31: MOV unrecognized operand format: '#0,'",
        "L32: MOV unrecognized operand format: '#0,'"
      ],
      "warnings": [
        "L3: program starts with MOV (LD/LDI/LDP/LDF preferred for full programs)"
      ],
      "n_lines": 10,
      "n_instructions": 10,
      "has_end": true,
      "score_lexical": 1.0,
      "score_syntactic": 0.2,
      "score_semantic": 1.0,
      "score_overall": 0.7333
    },
    {
      "idx": "68",
      "kind": "rag",
      "is_valid": false,
      "n_errors": 1,
      "n_warnings": 1,
      "errors": [
        "L11: LD unrecognized operand format: '='"
      ],
      "warnings": [
        "output Y0 driven 2 times (possible double-coil)"
      ],
      "n_lines": 17,
      "n_instructions": 17,
      "has_end": true,
      "score_lexical": 1.0,
      "score_syntactic": 0.9412,
      "score_semantic": 0.75,
      "score_overall": 0.8971
    },
    {
      "idx": "69",
      "kind": "llm",
      "is_valid": false,
      "n_errors": 1,
      "n_warnings": 0,
      "errors": [
        "no recognizable instructions"
      ],
      "warnings": [],
      "n_lines": 0,
      "n_instructions": 0,
      "has_end": false,
      "score_lexical": 0.0,
      "score_syntactic": 0.0,
      "score_semantic": 0.0,
      "score_overall": 0.0
    },
    {
      "idx": "69",
      "kind": "rag",
      "is_valid": true,
      "n_errors": 0,
      "n_warnings": 0,
      "errors": [],
      "warnings": [],
      "n_lines": 14,
      "n_instructions": 14,
      "has_end": true,
      "score_lexical": 1.0,
      "score_syntactic": 1.0,
      "score_semantic": 1.0,
      "score_overall": 1.0
    },
    {
      "idx": "70",
      "kind": "llm",
      "is_valid": false,
      "n_errors": 7,
      "n_warnings": 0,
      "errors": [
        "L4: LD unrecognized operand format: 'M0.00'",
        "L7: AND unrecognized operand format: 'M0.01'",
        "L8: LDI unrecognized operand format: 'M0.02'",
        "L14: LD unrecognized operand format: 'M0.03'",
        "L18: LD unrecognized operand format: 'K0.00.K'",
        "L22: LD unrecognized operand format: 'M0.01'",
        "L23: RST unrecognized operand format: '=M0.03'"
      ],
      "warnings": [],
      "n_lines": 8,
      "n_instructions": 8,
      "has_end": true,
      "score_lexical": 1.0,
      "score_syntactic": 0.125,
      "score_semantic": 1.0,
      "score_overall": 0.7083
    },
    {
      "idx": "70",
      "kind": "rag",
      "is_valid": false,
      "n_errors": 1,
      "n_warnings": 1,
      "errors": [
        "L1: TO expects 4-4 operand(s), got 24"
      ],
      "warnings": [
        "L1: program starts with TO (LD/LDI/LDP/LDF preferred for full programs)"
      ],
      "n_lines": 6,
      "n_instructions": 6,
      "has_end": true,
      "score_lexical": 1.0,
      "score_syntactic": 0.8333,
      "score_semantic": 1.0,
      "score_overall": 0.9444
    },
    {
      "idx": "71",
      "kind": "llm",
      "is_valid": false,
      "n_errors": 8,
      "n_warnings": 0,
      "errors": [
        "L4: LD unrecognized operand format: 'M0.0'",
        "L7: AND unrecognized operand format: '#01'",
        "L12: MOV expects 2-2 operand(s), got 1",
        "L15: SET unrecognized operand format: 'M1.0'",
        "L19: LD unrecognized operand format: 'M0.0'",
        "L20: AND unrecognized operand format: '#01'",
        "L25: OR unrecognized operand format: '#00'",
        "L32: MOV expects 2-2 operand(s), got 1"
      ],
      "warnings": [],
      "n_lines": 12,
      "n_instructions": 12,
      "has_end": true,
      "score_lexical": 1.0,
      "score_syntactic": 0.3333,
      "score_semantic": 1.0,
      "score_overall": 0.7778
    },
    {
      "idx": "71",
      "kind": "rag",
      "is_valid": false,
      "n_errors": 3,
      "n_warnings": 2,
      "errors": [
        "L1: TO expects 4-4 operand(s), got 63",
        "L9: LD unrecognized operand format: '/X0'",
        "L26: LD unrecognized operand format: '/X0'"
      ],
      "warnings": [
        "L1: program starts with TO (LD/LDI/LDP/LDF preferred for full programs)",
        "output Y0 driven 3 times (possible double-coil)"
      ],
      "n_lines": 21,
      "n_instructions": 21,
      "has_end": true,
      "score_lexical": 1.0,
      "score_syntactic": 0.8571,
      "score_semantic": 0.75,
      "score_overall": 0.869
    },
    {
      "idx": "72",
      "kind": "llm",
      "is_valid": false,
      "n_errors": 19,
      "n_warnings": 0,
      "errors": [
        "L7: LD unrecognized operand format: '#0'",
        "L8: MOV expects 2-2 operand(s), got 1",
        "L9: MOV expects 2-2 operand(s), got 1",
        "L12: LD unrecognized operand format: '#1000'",
        "L13: MOV expects 2-2 operand(s), got 1",
        "L16: LD unrecognized operand format: '#1000'",
        "L17: MOV expects 2-2 operand(s), got 1",
        "L20: LD unrecognized operand format: 'T0.TT'",
        "L21: AND unrecognized operand format: '#1'",
        "L22: MOV expects 2-2 operand(s), got 1",
        "L25: LD unrecognized operand format: 'T1.TT'",
        "L26: AND unrecognized operand format: '#1'",
        "L27: MOV expects 2-2 operand(s), got 1",
        "L30: LD unrecognized operand format: 'T1.TT'",
        "L31: AND unrecognized operand format: '#1'",
        "L32: MOV expects 2-2 operand(s), got 1",
        "L35: LD unrecognized operand format: 'T0.TT'",
        "L36: AND unrecognized operand format: '#1'",
        "L37: MOV expects 2-2 operand(s), got 1"
      ],
      "warnings": [],
      "n_lines": 20,
      "n_instructions": 20,
      "has_end": true,
      "score_lexical": 1.0,
      "score_syntactic": 0.05,
      "score_semantic": 1.0,
      "score_overall": 0.6833
    },
    {
      "idx": "72",
      "kind": "rag",
      "is_valid": false,
      "n_errors": 1,
      "n_warnings": 1,
      "errors": [
        "L1: TO expects 4-4 operand(s), got 27"
      ],
      "warnings": [
        "L1: program starts with TO (LD/LDI/LDP/LDF preferred for full programs)"
      ],
      "n_lines": 15,
      "n_instructions": 15,
      "has_end": true,
      "score_lexical": 1.0,
      "score_syntactic": 0.9333,
      "score_semantic": 1.0,
      "score_overall": 0.9778
    },
    {
      "idx": "73",
      "kind": "llm",
      "is_valid": false,
      "n_errors": 12,
      "n_warnings": 0,
      "errors": [
        "L4: LD unrecognized operand format: 'M0.0'",
        "L5: AND unrecognized operand format: '#0'",
        "L7: LD unrecognized operand format: 'X0.0'",
        "L8: AND unrecognized operand format: '#1'",
        "L10: LD unrecognized operand format: 'M0.0'",
        "L11: OR unrecognized operand format: '#0'",
        "L15: LD unrecognized operand format: '#100'",
        "L17: LD unrecognized operand format: 'M0.0'",
        "L18: OR unrecognized operand format: '#1'",
        "L25: LD unrecognized operand format: 'M0.0'",
        "L26: OR unrecognized operand format: '#1'",
        "L30: LD unrecognized operand format: '#0'"
      ],
      "warnings": [],
      "n_lines": 14,
      "n_instructions": 14,
      "has_end": true,
      "score_lexical": 1.0,
      "score_syntactic": 0.1429,
      "score_semantic": 1.0,
      "score_overall": 0.7143
    },
    {
      "idx": "73",
      "kind": "rag",
      "is_valid": false,
      "n_errors": 2,
      "n_warnings": 1,
      "errors": [
        "L7: LD unrecognized operand format: '/X0'",
        "L17: LD unrecognized operand format: '/X0'"
      ],
      "warnings": [
        "output Y0 driven 2 times (possible double-coil)"
      ],
      "n_lines": 17,
      "n_instructions": 17,
      "has_end": true,
      "score_lexical": 1.0,
      "score_syntactic": 0.8824,
      "score_semantic": 0.75,
      "score_overall": 0.8775
    },
    {
      "idx": "74",
      "kind": "llm",
      "is_valid": false,
      "n_errors": 10,
      "n_warnings": 0,
      "errors": [
        "L4: LD unrecognized operand format: 'M0.0'",
        "L7: AND unrecognized operand format: '#01'",
        "L11: LD unrecognized operand format: 'M0.1'",
        "L12: AND unrecognized operand format: '#01'",
        "L16: LD unrecognized operand format: '#01'",
        "L26: LD unrecognized operand format: '#01'",
        "L38: LD unrecognized operand format: '#01'",
        "L45: LD unrecognized operand format: '#00'",
        "L47: LD unrecognized operand format: '#01'",
        "L51: LD unrecognized operand format: '#00'"
      ],
      "warnings": [],
      "n_lines": 14,
      "n_instructions": 14,
      "has_end": true,
      "score_lexical": 1.0,
      "score_syntactic": 0.2857,
      "score_semantic": 1.0,
      "score_overall": 0.7619
    },
    {
      "idx": "74",
      "kind": "rag",
      "is_valid": false,
      "n_errors": 1,
      "n_warnings": 1,
      "errors": [
        "L1: TO expects 4-4 operand(s), got 45"
      ],
      "warnings": [
        "L1: program starts with TO (LD/LDI/LDP/LDF preferred for full programs)"
      ],
      "n_lines": 15,
      "n_instructions": 15,
      "has_end": true,
      "score_lexical": 1.0,
      "score_syntactic": 0.9333,
      "score_semantic": 1.0,
      "score_overall": 0.9778
    },
    {
      "idx": "75",
      "kind": "llm",
      "is_valid": false,
      "n_errors": 4,
      "n_warnings": 1,
      "errors": [
        "L4: MOV unrecognized operand format: '#0,'",
        "L7: MOV unrecognized operand format: '#10000,'",
        "L22: MOV unrecognized operand format: '#0,'",
        "L23: OUT unrecognized operand format: '#0,'"
      ],
      "warnings": [
        "L4: program starts with MOV (LD/LDI/LDP/LDF preferred for full programs)"
      ],
      "n_lines": 9,
      "n_instructions": 9,
      "has_end": true,
      "score_lexical": 1.0,
      "score_syntactic": 0.5556,
      "score_semantic": 1.0,
      "score_overall": 0.8519
    },
    {
      "idx": "75",
      "kind": "rag",
      "is_valid": false,
      "n_errors": 1,
      "n_warnings": 1,
      "errors": [
        "L1: TO expects 4-4 operand(s), got 57"
      ],
      "warnings": [
        "L1: program starts with TO (LD/LDI/LDP/LDF preferred for full programs)"
      ],
      "n_lines": 4,
      "n_instructions": 4,
      "has_end": true,
      "score_lexical": 1.0,
      "score_syntactic": 0.75,
      "score_semantic": 1.0,
      "score_overall": 0.9167
    },
    {
      "idx": "76",
      "kind": "llm",
      "is_valid": false,
      "n_errors": 4,
      "n_warnings": 1,
      "errors": [
        "L7: LD unrecognized operand format: '#0'",
        "L11: LD unrecognized operand format: 'I0.0'",
        "L24: LD unrecognized operand format: '#5000'",
        "L29: SET unrecognized operand format: 'Q0.0'"
      ],
      "warnings": [
        "missing END instruction"
      ],
      "n_lines": 6,
      "n_instructions": 6,
      "has_end": false,
      "score_lexical": 1.0,
      "score_syntactic": 0.3333,
      "score_semantic": 0.75,
      "score_overall": 0.6944
    },
    {
      "idx": "76",
      "kind": "rag",
      "is_valid": false,
      "n_errors": 2,
      "n_warnings": 1,
      "errors": [
        "L1: TO expects 4-4 operand(s), got 44",
        "L13: LD expects 1-1 operand(s), got 3"
      ],
      "warnings": [
        "L1: program starts with TO (LD/LDI/LDP/LDF preferred for full programs)"
      ],
      "n_lines": 8,
      "n_instructions": 8,
      "has_end": true,
      "score_lexical": 1.0,
      "score_syntactic": 0.75,
      "score_semantic": 1.0,
      "score_overall": 0.9167
    },
    {
      "idx": "77",
      "kind": "llm",
      "is_valid": false,
      "n_errors": 4,
      "n_warnings": 0,
      "errors": [
        "L4: LD unrecognized operand format: 'K#10'",
        "L5: MOV expects 2-2 operand(s), got 1",
        "L11: SUB expects 3-3 operand(s), got 1",
        "L12: MOV expects 2-2 operand(s), got 1"
      ],
      "warnings": [],
      "n_lines": 7,
      "n_instructions": 7,
      "has_end": true,
      "score_lexical": 1.0,
      "score_syntactic": 0.4286,
      "score_semantic": 1.0,
      "score_overall": 0.8095
    },
    {
      "idx": "77",
      "kind": "rag",
      "is_valid": false,
      "n_errors": 2,
      "n_warnings": 2,
      "errors": [
        "L1: TO expects 4-4 operand(s), got 25",
        "L18: SET expects 1-1 operand(s), got 2"
      ],
      "warnings": [
        "L1: program starts with TO (LD/LDI/LDP/LDF preferred for full programs)",
        "output Y0 driven 2 times (possible double-coil)"
      ],
      "n_lines": 15,
      "n_instructions": 15,
      "has_end": true,
      "score_lexical": 1.0,
      "score_syntactic": 0.8667,
      "score_semantic": 0.75,
      "score_overall": 0.8722
    },
    {
      "idx": "78",
      "kind": "llm",
      "is_valid": false,
      "n_errors": 7,
      "n_warnings": 2,
      "errors": [
        "L6: MOV unrecognized operand format: '#0,'",
        "L10: AND unrecognized operand format: '#1'",
        "L15: AND unrecognized operand format: '#1'",
        "L20: ADD expects 3-3 operand(s), got 2",
        "L21: MOV unrecognized operand format: 'C100,'",
        "L26: SUB expects 3-3 operand(s), got 2",
        "L27: MOV unrecognized operand format: 'C100,'"
      ],
      "warnings": [
        "missing END instruction",
        "L6: program starts with MOV (LD/LDI/LDP/LDF preferred for full programs)"
      ],
      "n_lines": 9,
      "n_instructions": 9,
      "has_end": false,
      "score_lexical": 1.0,
      "score_syntactic": 0.2222,
      "score_semantic": 0.75,
      "score_overall": 0.6574
    },
    {
      "idx": "78",
      "kind": "rag",
      "is_valid": false,
      "n_errors": 5,
      "n_warnings": 1,
      "errors": [
        "L1: TO expects 4-4 operand(s), got 33",
        "L19: OUT unrecognized operand format: '+K1'",
        "L23: OUT unrecognized operand format: '-K1'",
        "L28: LD expects 1-1 operand(s), got 3",
        "L33: LD expects 1-1 operand(s), got 3"
      ],
      "warnings": [
        "L1: program starts with TO (LD/LDI/LDP/LDF preferred for full programs)"
      ],
      "n_lines": 14,
      "n_instructions": 14,
      "has_end": true,
      "score_lexical": 1.0,
      "score_syntactic": 0.6429,
      "score_semantic": 1.0,
      "score_overall": 0.881
    },
    {
      "idx": "79",
      "kind": "llm",
      "is_valid": false,
      "n_errors": 3,
      "n_warnings": 0,
      "errors": [
        "L5: MOV expects 2-2 operand(s), got 1",
        "L7: MOV expects 2-2 operand(s), got 1",
        "L21: MOV unrecognized operand format: 'T000,'"
      ],
      "warnings": [],
      "n_lines": 12,
      "n_instructions": 12,
      "has_end": true,
      "score_lexical": 1.0,
      "score_syntactic": 0.75,
      "score_semantic": 1.0,
      "score_overall": 0.9167
    },
    {
      "idx": "79",
      "kind": "rag",
      "is_valid": false,
      "n_errors": 3,
      "n_warnings": 2,
      "errors": [
        "L1: TO expects 4-4 operand(s), got 68",
        "L21: LD expects 1-1 operand(s), got 2",
        "L39: LD expects 1-1 operand(s), got 2"
      ],
      "warnings": [
        "L1: program starts with TO (LD/LDI/LDP/LDF preferred for full programs)",
        "output Y0 driven 3 times (possible double-coil)"
      ],
      "n_lines": 44,
      "n_instructions": 44,
      "has_end": true,
      "score_lexical": 1.0,
      "score_syntactic": 0.9318,
      "score_semantic": 0.75,
      "score_overall": 0.8939
    },
    {
      "idx": "80",
      "kind": "llm",
      "is_valid": false,
      "n_errors": 1,
      "n_warnings": 0,
      "errors": [
        "no recognizable instructions"
      ],
      "warnings": [],
      "n_lines": 0,
      "n_instructions": 0,
      "has_end": false,
      "score_lexical": 0.0,
      "score_syntactic": 0.0,
      "score_semantic": 0.0,
      "score_overall": 0.0
    },
    {
      "idx": "80",
      "kind": "rag",
      "is_valid": false,
      "n_errors": 1,
      "n_warnings": 2,
      "errors": [
        "L1: TO expects 4-4 operand(s), got 35"
      ],
      "warnings": [
        "missing END instruction",
        "L1: program starts with TO (LD/LDI/LDP/LDF preferred for full programs)"
      ],
      "n_lines": 3,
      "n_instructions": 3,
      "has_end": false,
      "score_lexical": 1.0,
      "score_syntactic": 0.6667,
      "score_semantic": 0.75,
      "score_overall": 0.8056
    },
    {
      "idx": "81",
      "kind": "llm",
      "is_valid": false,
      "n_errors": 4,
      "n_warnings": 1,
      "errors": [
        "L5: MOV unrecognized operand format: 'D100,'",
        "L6: LD unrecognized operand format: '#10'",
        "L7: ADD expects 3-3 operand(s), got 1",
        "L10: AND unrecognized operand format: '#01'"
      ],
      "warnings": [
        "missing END instruction"
      ],
      "n_lines": 6,
      "n_instructions": 6,
      "has_end": false,
      "score_lexical": 1.0,
      "score_syntactic": 0.3333,
      "score_semantic": 0.75,
      "score_overall": 0.6944
    },
    {
      "idx": "81",
      "kind": "rag",
      "is_valid": true,
      "n_errors": 0,
      "n_warnings": 2,
      "errors": [],
      "warnings": [
        "missing END instruction",
        "output Y1 driven 2 times (possible double-coil)"
      ],
      "n_lines": 12,
      "n_instructions": 12,
      "has_end": false,
      "score_lexical": 1.0,
      "score_syntactic": 1.0,
      "score_semantic": 0.5,
      "score_overall": 0.8333
    },
    {
      "idx": "82",
      "kind": "llm",
      "is_valid": false,
      "n_errors": 2,
      "n_warnings": 0,
      "errors": [
        "L4: LD unrecognized operand format: 'K=1'",
        "L10: LD unrecognized operand format: 'K=0'"
      ],
      "warnings": [],
      "n_lines": 5,
      "n_instructions": 5,
      "has_end": true,
      "score_lexical": 1.0,
      "score_syntactic": 0.6,
      "score_semantic": 1.0,
      "score_overall": 0.8667
    },
    {
      "idx": "82",
      "kind": "rag",
      "is_valid": true,
      "n_errors": 0,
      "n_warnings": 1,
      "errors": [],
      "warnings": [
        "missing END instruction"
      ],
      "n_lines": 2,
      "n_instructions": 2,
      "has_end": false,
      "score_lexical": 1.0,
      "score_syntactic": 1.0,
      "score_semantic": 0.75,
      "score_overall": 0.9167
    },
    {
      "idx": "83",
      "kind": "llm",
      "is_valid": false,
      "n_errors": 4,
      "n_warnings": 0,
      "errors": [
        "L3: LD expects 1-1 operand(s), got 0",
        "L5: MOV unrecognized operand format: '#0000,'",
        "L7: AND unrecognized operand format: '#000F'",
        "L12: ADD expects 3-3 operand(s), got 1"
      ],
      "warnings": [],
      "n_lines": 7,
      "n_instructions": 7,
      "has_end": true,
      "score_lexical": 1.0,
      "score_syntactic": 0.4286,
      "score_semantic": 1.0,
      "score_overall": 0.8095
    },
    {
      "idx": "83",
      "kind": "rag",
      "is_valid": false,
      "n_errors": 2,
      "n_warnings": 2,
      "errors": [
        "L1: TO expects 4-4 operand(s), got 29",
        "L26: AND expects 1-1 operand(s), got 18"
      ],
      "warnings": [
        "missing END instruction",
        "L1: program starts with TO (LD/LDI/LDP/LDF preferred for full programs)"
      ],
      "n_lines": 10,
      "n_instructions": 10,
      "has_end": false,
      "score_lexical": 1.0,
      "score_syntactic": 0.8,
      "score_semantic": 0.75,
      "score_overall": 0.85
    },
    {
      "idx": "84",
      "kind": "llm",
      "is_valid": false,
      "n_errors": 1,
      "n_warnings": 0,
      "errors": [
        "L12: ADD expects 3-3 operand(s), got 1"
      ],
      "warnings": [],
      "n_lines": 6,
      "n_instructions": 6,
      "has_end": true,
      "score_lexical": 1.0,
      "score_syntactic": 0.8333,
      "score_semantic": 1.0,
      "score_overall": 0.9444
    },
    {
      "idx": "84",
      "kind": "rag",
      "is_valid": false,
      "n_errors": 1,
      "n_warnings": 2,
      "errors": [
        "L1: TO expects 4-4 operand(s), got 40"
      ],
      "warnings": [
        "missing END instruction",
        "L1: program starts with TO (LD/LDI/LDP/LDF preferred for full programs)"
      ],
      "n_lines": 10,
      "n_instructions": 10,
      "has_end": false,
      "score_lexical": 1.0,
      "score_syntactic": 0.9,
      "score_semantic": 0.75,
      "score_overall": 0.8833
    },
    {
      "idx": "85",
      "kind": "llm",
      "is_valid": false,
      "n_errors": 2,
      "n_warnings": 0,
      "errors": [
        "L3: LD unrecognized operand format: '#1'",
        "L6: LDI unrecognized operand format: 'I0/00'"
      ],
      "warnings": [],
      "n_lines": 3,
      "n_instructions": 3,
      "has_end": true,
      "score_lexical": 1.0,
      "score_syntactic": 0.3333,
      "score_semantic": 1.0,
      "score_overall": 0.7778
    },
    {
      "idx": "85",
      "kind": "rag",
      "is_valid": false,
      "n_errors": 2,
      "n_warnings": 2,
      "errors": [
        "L1: TO expects 4-4 operand(s), got 29",
        "L11: FOR expects 1-1 operand(s), got 40"
      ],
      "warnings": [
        "missing END instruction",
        "L1: program starts with TO (LD/LDI/LDP/LDF preferred for full programs)"
      ],
      "n_lines": 3,
      "n_instructions": 3,
      "has_end": false,
      "score_lexical": 1.0,
      "score_syntactic": 0.3333,
      "score_semantic": 0.75,
      "score_overall": 0.6944
    },
    {
      "idx": "86",
      "kind": "llm",
      "is_valid": false,
      "n_errors": 5,
      "n_warnings": 1,
      "errors": [
        "L3: TO expects 4-4 operand(s), got 23",
        "L9: LDI expects 1-1 operand(s), got 2",
        "L12: LD expects 1-1 operand(s), got 2",
        "L15: LDI expects 1-1 operand(s), got 2",
        "L18: LDI expects 1-1 operand(s), got 2"
      ],
      "warnings": [
        "L3: program starts with TO (LD/LDI/LDP/LDF preferred for full programs)"
      ],
      "n_lines": 6,
      "n_instructions": 6,
      "has_end": true,
      "score_lexical": 1.0,
      "score_syntactic": 0.1667,
      "score_semantic": 1.0,
      "score_overall": 0.7222
    },
    {
      "idx": "86",
      "kind": "rag",
      "is_valid": false,
      "n_errors": 1,
      "n_warnings": 2,
      "errors": [
        "L1: TO expects 4-4 operand(s), got 27"
      ],
      "warnings": [
        "missing END instruction",
        "L1: program starts with TO (LD/LDI/LDP/LDF preferred for full programs)"
      ],
      "n_lines": 4,
      "n_instructions": 4,
      "has_end": false,
      "score_lexical": 1.0,
      "score_syntactic": 0.75,
      "score_semantic": 0.75,
      "score_overall": 0.8333
    },
    {
      "idx": "87",
      "kind": "llm",
      "is_valid": false,
      "n_errors": 4,
      "n_warnings": 0,
      "errors": [
        "L4: LD unrecognized operand format: 'M0.0'",
        "L8: AND unrecognized operand format: 'M0.0'",
        "L14: LD unrecognized operand format: 'M0.0'",
        "L16: OR unrecognized operand format: 'M0.0'"
      ],
      "warnings": [],
      "n_lines": 7,
      "n_instructions": 7,
      "has_end": true,
      "score_lexical": 1.0,
      "score_syntactic": 0.4286,
      "score_semantic": 1.0,
      "score_overall": 0.8095
    },
    {
      "idx": "87",
      "kind": "rag",
      "is_valid": true,
      "n_errors": 0,
      "n_warnings": 1,
      "errors": [],
      "warnings": [
        "missing END instruction"
      ],
      "n_lines": 2,
      "n_instructions": 2,
      "has_end": false,
      "score_lexical": 1.0,
      "score_syntactic": 1.0,
      "score_semantic": 0.75,
      "score_overall": 0.9167
    },
    {
      "idx": "88",
      "kind": "llm",
      "is_valid": true,
      "n_errors": 0,
      "n_warnings": 0,
      "errors": [],
      "warnings": [],
      "n_lines": 4,
      "n_instructions": 4,
      "has_end": true,
      "score_lexical": 1.0,
      "score_syntactic": 1.0,
      "score_semantic": 1.0,
      "score_overall": 1.0
    },
    {
      "idx": "88",
      "kind": "rag",
      "is_valid": false,
      "n_errors": 1,
      "n_warnings": 2,
      "errors": [
        "L1: TO expects 4-4 operand(s), got 34"
      ],
      "warnings": [
        "missing END instruction",
        "L1: program starts with TO (LD/LDI/LDP/LDF preferred for full programs)"
      ],
      "n_lines": 6,
      "n_instructions": 6,
      "has_end": false,
      "score_lexical": 1.0,
      "score_syntactic": 0.8333,
      "score_semantic": 0.75,
      "score_overall": 0.8611
    },
    {
      "idx": "89",
      "kind": "llm",
      "is_valid": false,
      "n_errors": 5,
      "n_warnings": 0,
      "errors": [
        "L4: MOV expects 2-2 operand(s), got 1",
        "L9: MOV expects 2-2 operand(s), got 1",
        "L12: LDI expects 1-1 operand(s), got 2",
        "L15: MOV expects 2-2 operand(s), got 1",
        "L22: MOV expects 2-2 operand(s), got 1"
      ],
      "warnings": [],
      "n_lines": 11,
      "n_instructions": 11,
      "has_end": true,
      "score_lexical": 1.0,
      "score_syntactic": 0.5455,
      "score_semantic": 1.0,
      "score_overall": 0.8485
    },
    {
      "idx": "89",
      "kind": "rag",
      "is_valid": false,
      "n_errors": 3,
      "n_warnings": 2,
      "errors": [
        "L1: TO expects 4-4 operand(s), got 29",
        "L14: TO expects 4-4 operand(s), got 19",
        "L17: LDI unrecognized operand format: 'SM0'"
      ],
      "warnings": [
        "missing END instruction",
        "L1: program starts with TO (LD/LDI/LDP/LDF preferred for full programs)"
      ],
      "n_lines": 4,
      "n_instructions": 4,
      "has_end": false,
      "score_lexical": 1.0,
      "score_syntactic": 0.25,
      "score_semantic": 0.75,
      "score_overall": 0.6667
    },
    {
      "idx": "90",
      "kind": "llm",
      "is_valid": false,
      "n_errors": 3,
      "n_warnings": 1,
      "errors": [
        "L8: TO expects 4-4 operand(s), got 34",
        "L12: LDP unrecognized operand format: '#100'",
        "L16: MOV unrecognized operand format: 'D0,'"
      ],
      "warnings": [
        "L8: program starts with TO (LD/LDI/LDP/LDF preferred for full programs)"
      ],
      "n_lines": 4,
      "n_instructions": 4,
      "has_end": true,
      "score_lexical": 1.0,
      "score_syntactic": 0.25,
      "score_semantic": 1.0,
      "score_overall": 0.75
    },
    {
      "idx": "90",
      "kind": "rag",
      "is_valid": true,
      "n_errors": 0,
      "n_warnings": 1,
      "errors": [],
      "warnings": [
        "missing END instruction"
      ],
      "n_lines": 5,
      "n_instructions": 5,
      "has_end": false,
      "score_lexical": 1.0,
      "score_syntactic": 1.0,
      "score_semantic": 0.75,
      "score_overall": 0.9167
    },
    {
      "idx": "91",
      "kind": "llm",
      "is_valid": false,
      "n_errors": 6,
      "n_warnings": 2,
      "errors": [
        "L5: TO expects 4-4 operand(s), got 46",
        "L12: MOV expects 2-2 operand(s), got 1",
        "L15: LDP unrecognized operand format: '#K50'",
        "L16: MOV expects 2-2 operand(s), got 1",
        "L19: LD unrecognized operand format: 'K-200'",
        "L20: MOV expects 2-2 operand(s), got 1"
      ],
      "warnings": [
        "missing END instruction",
        "L5: program starts with TO (LD/LDI/LDP/LDF preferred for full programs)"
      ],
      "n_lines": 9,
      "n_instructions": 9,
      "has_end": false,
      "score_lexical": 1.0,
      "score_syntactic": 0.3333,
      "score_semantic": 0.75,
      "score_overall": 0.6944
    },
    {
      "idx": "91",
      "kind": "rag",
      "is_valid": false,
      "n_errors": 1,
      "n_warnings": 1,
      "errors": [
        "L1: TO expects 4-4 operand(s), got 37"
      ],
      "warnings": [
        "L1: program starts with TO (LD/LDI/LDP/LDF preferred for full programs)"
      ],
      "n_lines": 8,
      "n_instructions": 8,
      "has_end": true,
      "score_lexical": 1.0,
      "score_syntactic": 0.875,
      "score_semantic": 1.0,
      "score_overall": 0.9583
    },
    {
      "idx": "92",
      "kind": "llm",
      "is_valid": false,
      "n_errors": 4,
      "n_warnings": 0,
      "errors": [
        "L6: LDP expects 1-1 operand(s), got 2",
        "L9: AND expects 1-1 operand(s), got 2",
        "L11: OR expects 1-1 operand(s), got 2",
        "L16: OR unrecognized operand format: '#00'"
      ],
      "warnings": [],
      "n_lines": 8,
      "n_instructions": 8,
      "has_end": true,
      "score_lexical": 1.0,
      "score_syntactic": 0.5,
      "score_semantic": 1.0,
      "score_overall": 0.8333
    },
    {
      "idx": "92",
      "kind": "rag",
      "is_valid": false,
      "n_errors": 3,
      "n_warnings": 2,
      "errors": [
        "L1: TO expects 4-4 operand(s), got 37",
        "L11: LDP expects 1-1 operand(s), got 0",
        "L18: LDP expects 1-1 operand(s), got 0"
      ],
      "warnings": [
        "missing END instruction",
        "L1: program starts with TO (LD/LDI/LDP/LDF preferred for full programs)"
      ],
      "n_lines": 7,
      "n_instructions": 7,
      "has_end": false,
      "score_lexical": 1.0,
      "score_syntactic": 0.5714,
      "score_semantic": 0.75,
      "score_overall": 0.7738
    },
    {
      "idx": "93",
      "kind": "llm",
      "is_valid": false,
      "n_errors": 7,
      "n_warnings": 0,
      "errors": [
        "L5: AND unrecognized operand format: '#0001'",
        "L6: MOV expects 2-2 operand(s), got 1",
        "L9: AND unrecognized operand format: '#0001'",
        "L10: MOV expects 2-2 operand(s), got 1",
        "L16: MOV expects 2-2 operand(s), got 1",
        "L21: MOV expects 2-2 operand(s), got 1",
        "L26: MOV expects 2-2 operand(s), got 1"
      ],
      "warnings": [],
      "n_lines": 18,
      "n_instructions": 18,
      "has_end": true,
      "score_lexical": 1.0,
      "score_syntactic": 0.6111,
      "score_semantic": 1.0,
      "score_overall": 0.8704
    },
    {
      "idx": "93",
      "kind": "rag",
      "is_valid": true,
      "n_errors": 0,
      "n_warnings": 1,
      "errors": [],
      "warnings": [
        "missing END instruction"
      ],
      "n_lines": 4,
      "n_instructions": 4,
      "has_end": false,
      "score_lexical": 1.0,
      "score_syntactic": 1.0,
      "score_semantic": 0.75,
      "score_overall": 0.9167
    },
    {
      "idx": "94",
      "kind": "llm",
      "is_valid": false,
      "n_errors": 4,
      "n_warnings": 0,
      "errors": [
        "L4: MOV expects 2-2 operand(s), got 1",
        "L8: LDP unrecognized operand format: 'T0.M0'",
        "L11: CMP expects 3-3 operand(s), got 1",
        "L17: MOV expects 2-2 operand(s), got 1"
      ],
      "warnings": [],
      "n_lines": 9,
      "n_instructions": 9,
      "has_end": true,
      "score_lexical": 1.0,
      "score_syntactic": 0.5556,
      "score_semantic": 1.0,
      "score_overall": 0.8519
    },
    {
      "idx": "94",
      "kind": "rag",
      "is_valid": false,
      "n_errors": 1,
      "n_warnings": 2,
      "errors": [
        "L1: TO expects 4-4 operand(s), got 29"
      ],
      "warnings": [
        "missing END instruction",
        "L1: program starts with TO (LD/LDI/LDP/LDF preferred for full programs)"
      ],
      "n_lines": 3,
      "n_instructions": 3,
      "has_end": false,
      "score_lexical": 1.0,
      "score_syntactic": 0.6667,
      "score_semantic": 0.75,
      "score_overall": 0.8056
    },
    {
      "idx": "95",
      "kind": "llm",
      "is_valid": false,
      "n_errors": 1,
      "n_warnings": 0,
      "errors": [
        "L7: LDF unrecognized operand format: '#100'"
      ],
      "warnings": [],
      "n_lines": 3,
      "n_instructions": 3,
      "has_end": true,
      "score_lexical": 1.0,
      "score_syntactic": 0.6667,
      "score_semantic": 1.0,
      "score_overall": 0.8889
    },
    {
      "idx": "95",
      "kind": "rag",
      "is_valid": false,
      "n_errors": 1,
      "n_warnings": 2,
      "errors": [
        "L1: TO expects 4-4 operand(s), got 30"
      ],
      "warnings": [
        "missing END instruction",
        "L1: program starts with TO (LD/LDI/LDP/LDF preferred for full programs)"
      ],
      "n_lines": 5,
      "n_instructions": 5,
      "has_end": false,
      "score_lexical": 1.0,
      "score_syntactic": 0.8,
      "score_semantic": 0.75,
      "score_overall": 0.85
    },
    {
      "idx": "96",
      "kind": "llm",
      "is_valid": false,
      "n_errors": 1,
      "n_warnings": 2,
      "errors": [
        "L5: TO expects 4-4 operand(s), got 21"
      ],
      "warnings": [
        "missing END instruction",
        "L5: program starts with TO (LD/LDI/LDP/LDF preferred for full programs)"
      ],
      "n_lines": 1,
      "n_instructions": 1,
      "has_end": false,
      "score_lexical": 1.0,
      "score_syntactic": 0.0,
      "score_semantic": 0.75,
      "score_overall": 0.5833
    },
    {
      "idx": "96",
      "kind": "rag",
      "is_valid": false,
      "n_errors": 1,
      "n_warnings": 2,
      "errors": [
        "L1: TO expects 4-4 operand(s), got 25"
      ],
      "warnings": [
        "missing END instruction",
        "L1: program starts with TO (LD/LDI/LDP/LDF preferred for full programs)"
      ],
      "n_lines": 5,
      "n_instructions": 5,
      "has_end": false,
      "score_lexical": 1.0,
      "score_syntactic": 0.8,
      "score_semantic": 0.75,
      "score_overall": 0.85
    },
    {
      "idx": "97",
      "kind": "llm",
      "is_valid": false,
      "n_errors": 3,
      "n_warnings": 0,
      "errors": [
        "L7: LD unrecognized operand format: '%IX0.00'",
        "L15: AND unrecognized operand format: '%IX0.00'",
        "L21: LD unrecognized operand format: '%IX0.00'"
      ],
      "warnings": [],
      "n_lines": 6,
      "n_instructions": 6,
      "has_end": true,
      "score_lexical": 1.0,
      "score_syntactic": 0.5,
      "score_semantic": 1.0,
      "score_overall": 0.8333
    },
    {
      "idx": "97",
      "kind": "rag",
      "is_valid": false,
      "n_errors": 2,
      "n_warnings": 2,
      "errors": [
        "L1: TO expects 4-4 operand(s), got 39",
        "L11: AND expects 1-1 operand(s), got 9"
      ],
      "warnings": [
        "missing END instruction",
        "L1: program starts with TO (LD/LDI/LDP/LDF preferred for full programs)"
      ],
      "n_lines": 4,
      "n_instructions": 4,
      "has_end": false,
      "score_lexical": 1.0,
      "score_syntactic": 0.5,
      "score_semantic": 0.75,
      "score_overall": 0.75
    },
    {
      "idx": "98",
      "kind": "llm",
      "is_valid": false,
      "n_errors": 4,
      "n_warnings": 0,
      "errors": [
        "L4: LD unrecognized operand format: '#10000'",
        "L5: MOV expects 2-2 operand(s), got 1",
        "L11: AND unrecognized operand format: '#01'",
        "L12: MOV expects 2-2 operand(s), got 1"
      ],
      "warnings": [],
      "n_lines": 6,
      "n_instructions": 6,
      "has_end": true,
      "score_lexical": 1.0,
      "score_syntactic": 0.3333,
      "score_semantic": 1.0,
      "score_overall": 0.7778
    },
    {
      "idx": "98",
      "kind": "rag",
      "is_valid": true,
      "n_errors": 0,
      "n_warnings": 1,
      "errors": [],
      "warnings": [
        "missing END instruction"
      ],
      "n_lines": 4,
      "n_instructions": 4,
      "has_end": false,
      "score_lexical": 1.0,
      "score_syntactic": 1.0,
      "score_semantic": 0.75,
      "score_overall": 0.9167
    },
    {
      "idx": "99",
      "kind": "llm",
      "is_valid": false,
      "n_errors": 6,
      "n_warnings": 0,
      "errors": [
        "L7: LDP unrecognized operand format: 'M100.00'",
        "L9: LD unrecognized operand format: 'F'",
        "L12: LDF unrecognized operand format: 'M100.00'",
        "L17: LD unrecognized operand format: '0'",
        "L18: OUT unrecognized operand format: 'M150.00'",
        "L22: OUT unrecognized operand format: 'M150.00'"
      ],
      "warnings": [],
      "n_lines": 7,
      "n_instructions": 7,
      "has_end": true,
      "score_lexical": 1.0,
      "score_syntactic": 0.1429,
      "score_semantic": 1.0,
      "score_overall": 0.7143
    },
    {
      "idx": "99",
      "kind": "rag",
      "is_valid": false,
      "n_errors": 1,
      "n_warnings": 2,
      "errors": [
        "L1: TO expects 4-4 operand(s), got 31"
      ],
      "warnings": [
        "missing END instruction",
        "L1: program starts with TO (LD/LDI/LDP/LDF preferred for full programs)"
      ],
      "n_lines": 6,
      "n_instructions": 6,
      "has_end": false,
      "score_lexical": 1.0,
      "score_syntactic": 0.8333,
      "score_semantic": 0.75,
      "score_overall": 0.8611
    },
    {
      "idx": "100",
      "kind": "llm",
      "is_valid": false,
      "n_errors": 4,
      "n_warnings": 0,
      "errors": [
        "L8: LD unrecognized operand format: '#1'",
        "L9: MOV expects 2-2 operand(s), got 1",
        "L10: LD unrecognized operand format: '#0'",
        "L11: MOV expects 2-2 operand(s), got 1"
      ],
      "warnings": [],
      "n_lines": 9,
      "n_instructions": 9,
      "has_end": true,
      "score_lexical": 1.0,
      "score_syntactic": 0.5556,
      "score_semantic": 1.0,
      "score_overall": 0.8519
    },
    {
      "idx": "100",
      "kind": "rag",
      "is_valid": true,
      "n_errors": 0,
      "n_warnings": 1,
      "errors": [],
      "warnings": [
        "missing END instruction"
      ],
      "n_lines": 3,
      "n_instructions": 3,
      "has_end": false,
      "score_lexical": 1.0,
      "score_syntactic": 1.0,
      "score_semantic": 0.75,
      "score_overall": 0.9167
    },
    {
      "idx": "101",
      "kind": "llm",
      "is_valid": false,
      "n_errors": 2,
      "n_warnings": 0,
      "errors": [
        "L8: LD unrecognized operand format: 'M0.0'",
        "L9: AND unrecognized operand format: 'M0.1'"
      ],
      "warnings": [],
      "n_lines": 3,
      "n_instructions": 3,
      "has_end": true,
      "score_lexical": 1.0,
      "score_syntactic": 0.3333,
      "score_semantic": 1.0,
      "score_overall": 0.7778
    },
    {
      "idx": "101",
      "kind": "rag",
      "is_valid": false,
      "n_errors": 1,
      "n_warnings": 2,
      "errors": [
        "L1: TO expects 4-4 operand(s), got 32"
      ],
      "warnings": [
        "missing END instruction",
        "L1: program starts with TO (LD/LDI/LDP/LDF preferred for full programs)"
      ],
      "n_lines": 4,
      "n_instructions": 4,
      "has_end": false,
      "score_lexical": 1.0,
      "score_syntactic": 0.75,
      "score_semantic": 0.75,
      "score_overall": 0.8333
    },
    {
      "idx": "102",
      "kind": "llm",
      "is_valid": false,
      "n_errors": 3,
      "n_warnings": 0,
      "errors": [
        "L3: LD expects 1-1 operand(s), got 0",
        "L5: AND expects 1-1 operand(s), got 0",
        "L7: AND expects 1-1 operand(s), got 0"
      ],
      "warnings": [],
      "n_lines": 4,
      "n_instructions": 4,
      "has_end": true,
      "score_lexical": 1.0,
      "score_syntactic": 0.25,
      "score_semantic": 1.0,
      "score_overall": 0.75
    },
    {
      "idx": "102",
      "kind": "rag",
      "is_valid": true,
      "n_errors": 0,
      "n_warnings": 1,
      "errors": [],
      "warnings": [
        "missing END instruction"
      ],
      "n_lines": 4,
      "n_instructions": 4,
      "has_end": false,
      "score_lexical": 1.0,
      "score_syntactic": 1.0,
      "score_semantic": 0.75,
      "score_overall": 0.9167
    },
    {
      "idx": "103",
      "kind": "llm",
      "is_valid": true,
      "n_errors": 0,
      "n_warnings": 0,
      "errors": [],
      "warnings": [],
      "n_lines": 4,
      "n_instructions": 4,
      "has_end": true,
      "score_lexical": 1.0,
      "score_syntactic": 1.0,
      "score_semantic": 1.0,
      "score_overall": 1.0
    },
    {
      "idx": "103",
      "kind": "rag",
      "is_valid": true,
      "n_errors": 0,
      "n_warnings": 1,
      "errors": [],
      "warnings": [
        "missing END instruction"
      ],
      "n_lines": 4,
      "n_instructions": 4,
      "has_end": false,
      "score_lexical": 1.0,
      "score_syntactic": 1.0,
      "score_semantic": 0.75,
      "score_overall": 0.9167
    },
    {
      "idx": "104",
      "kind": "llm",
      "is_valid": false,
      "n_errors": 5,
      "n_warnings": 0,
      "errors": [
        "L4: LD unrecognized operand format: 'M0.0'",
        "L5: AND unrecognized operand format: 'M1.0'",
        "L9: LD unrecognized operand format: 'M2.0'",
        "L10: AND unrecognized operand format: '#0'",
        "L15: LD unrecognized operand format: '#1'"
      ],
      "warnings": [],
      "n_lines": 6,
      "n_instructions": 6,
      "has_end": true,
      "score_lexical": 1.0,
      "score_syntactic": 0.1667,
      "score_semantic": 1.0,
      "score_overall": 0.7222
    },
    {
      "idx": "104",
      "kind": "rag",
      "is_valid": true,
      "n_errors": 0,
      "n_warnings": 1,
      "errors": [],
      "warnings": [
        "missing END instruction"
      ],
      "n_lines": 7,
      "n_instructions": 7,
      "has_end": false,
      "score_lexical": 1.0,
      "score_syntactic": 1.0,
      "score_semantic": 0.75,
      "score_overall": 0.9167
    },
    {
      "idx": "105",
      "kind": "llm",
      "is_valid": false,
      "n_errors": 1,
      "n_warnings": 1,
      "errors": [
        "L5: TO expects 4-4 operand(s), got 33"
      ],
      "warnings": [
        "L5: program starts with TO (LD/LDI/LDP/LDF preferred for full programs)"
      ],
      "n_lines": 4,
      "n_instructions": 4,
      "has_end": true,
      "score_lexical": 1.0,
      "score_syntactic": 0.75,
      "score_semantic": 1.0,
      "score_overall": 0.9167
    },
    {
      "idx": "105",
      "kind": "rag",
      "is_valid": true,
      "n_errors": 0,
      "n_warnings": 1,
      "errors": [],
      "warnings": [
        "missing END instruction"
      ],
      "n_lines": 3,
      "n_instructions": 3,
      "has_end": false,
      "score_lexical": 1.0,
      "score_syntactic": 1.0,
      "score_semantic": 0.75,
      "score_overall": 0.9167
    },
    {
      "idx": "106",
      "kind": "llm",
      "is_valid": false,
      "n_errors": 2,
      "n_warnings": 1,
      "errors": [
        "L5: TO expects 4-4 operand(s), got 36",
        "L18: MOV unrecognized operand format: 'M1,'"
      ],
      "warnings": [
        "L5: program starts with TO (LD/LDI/LDP/LDF preferred for full programs)"
      ],
      "n_lines": 5,
      "n_instructions": 5,
      "has_end": true,
      "score_lexical": 1.0,
      "score_syntactic": 0.6,
      "score_semantic": 1.0,
      "score_overall": 0.8667
    },
    {
      "idx": "106",
      "kind": "rag",
      "is_valid": false,
      "n_errors": 2,
      "n_warnings": 2,
      "errors": [
        "L1: TO expects 4-4 operand(s), got 28",
        "L23: TO expects 4-4 operand(s), got 6"
      ],
      "warnings": [
        "missing END instruction",
        "L1: program starts with TO (LD/LDI/LDP/LDF preferred for full programs)"
      ],
      "n_lines": 6,
      "n_instructions": 6,
      "has_end": false,
      "score_lexical": 1.0,
      "score_syntactic": 0.6667,
      "score_semantic": 0.75,
      "score_overall": 0.8056
    },
    {
      "idx": "107",
      "kind": "llm",
      "is_valid": true,
      "n_errors": 0,
      "n_warnings": 0,
      "errors": [],
      "warnings": [],
      "n_lines": 15,
      "n_instructions": 15,
      "has_end": true,
      "score_lexical": 1.0,
      "score_syntactic": 1.0,
      "score_semantic": 1.0,
      "score_overall": 1.0
    },
    {
      "idx": "107",
      "kind": "rag",
      "is_valid": false,
      "n_errors": 1,
      "n_warnings": 2,
      "errors": [
        "L3: TO expects 4-4 operand(s), got 17"
      ],
      "warnings": [
        "missing END instruction",
        "L3: program starts with TO (LD/LDI/LDP/LDF preferred for full programs)"
      ],
      "n_lines": 3,
      "n_instructions": 3,
      "has_end": false,
      "score_lexical": 1.0,
      "score_syntactic": 0.6667,
      "score_semantic": 0.75,
      "score_overall": 0.8056
    },
    {
      "idx": "108",
      "kind": "llm",
      "is_valid": false,
      "n_errors": 4,
      "n_warnings": 0,
      "errors": [
        "L4: LD expects 1-1 operand(s), got 0",
        "L7: ANI unrecognized operand format: 'M0.0'",
        "L10: ANI unrecognized operand format: 'M0.1'",
        "L13: STL unrecognized operand format: 'M1.0'"
      ],
      "warnings": [],
      "n_lines": 5,
      "n_instructions": 5,
      "has_end": true,
      "score_lexical": 1.0,
      "score_syntactic": 0.2,
      "score_semantic": 1.0,
      "score_overall": 0.7333
    },
    {
      "idx": "108",
      "kind": "rag",
      "is_valid": false,
      "n_errors": 1,
      "n_warnings": 2,
      "errors": [
        "L1: TO expects 4-4 operand(s), got 29"
      ],
      "warnings": [
        "missing END instruction",
        "L1: program starts with TO (LD/LDI/LDP/LDF preferred for full programs)"
      ],
      "n_lines": 5,
      "n_instructions": 5,
      "has_end": false,
      "score_lexical": 1.0,
      "score_syntactic": 0.8,
      "score_semantic": 0.75,
      "score_overall": 0.85
    },
    {
      "idx": "109",
      "kind": "llm",
      "is_valid": false,
      "n_errors": 1,
      "n_warnings": 1,
      "errors": [
        "L5: ANI unrecognized operand format: '#10'"
      ],
      "warnings": [
        "missing END instruction"
      ],
      "n_lines": 6,
      "n_instructions": 6,
      "has_end": false,
      "score_lexical": 1.0,
      "score_syntactic": 0.8333,
      "score_semantic": 0.75,
      "score_overall": 0.8611
    },
    {
      "idx": "109",
      "kind": "rag",
      "is_valid": false,
      "n_errors": 1,
      "n_warnings": 2,
      "errors": [
        "L1: TO expects 4-4 operand(s), got 58"
      ],
      "warnings": [
        "missing END instruction",
        "L1: program starts with TO (LD/LDI/LDP/LDF preferred for full programs)"
      ],
      "n_lines": 5,
      "n_instructions": 5,
      "has_end": false,
      "score_lexical": 1.0,
      "score_syntactic": 0.8,
      "score_semantic": 0.75,
      "score_overall": 0.85
    },
    {
      "idx": "110",
      "kind": "llm",
      "is_valid": false,
      "n_errors": 1,
      "n_warnings": 1,
      "errors": [
        "L3: TO expects 4-4 operand(s), got 24"
      ],
      "warnings": [
        "L3: program starts with TO (LD/LDI/LDP/LDF preferred for full programs)"
      ],
      "n_lines": 4,
      "n_instructions": 4,
      "has_end": true,
      "score_lexical": 1.0,
      "score_syntactic": 0.75,
      "score_semantic": 1.0,
      "score_overall": 0.9167
    },
    {
      "idx": "110",
      "kind": "rag",
      "is_valid": true,
      "n_errors": 0,
      "n_warnings": 2,
      "errors": [],
      "warnings": [
        "missing END instruction",
        "output Y0 driven 2 times (possible double-coil)"
      ],
      "n_lines": 6,
      "n_instructions": 6,
      "has_end": false,
      "score_lexical": 1.0,
      "score_syntactic": 1.0,
      "score_semantic": 0.5,
      "score_overall": 0.8333
    },
    {
      "idx": "111",
      "kind": "llm",
      "is_valid": false,
      "n_errors": 10,
      "n_warnings": 0,
      "errors": [
        "L7: LD unrecognized operand format: 'K=1'",
        "L8: MOV expects 2-2 operand(s), got 1",
        "L9: LD unrecognized operand format: 'K=1'",
        "L10: MOV expects 2-2 operand(s), got 1",
        "L13: ANDP expects 1-1 operand(s), got 3",
        "L16: LD unrecognized operand format: 'K=1'",
        "L17: MOV expects 2-2 operand(s), got 1",
        "L18: LD unrecognized operand format: 'K=1'",
        "L19: MOV expects 2-2 operand(s), got 1",
        "L24: MOV expects 2-2 operand(s), got 1"
      ],
      "warnings": [],
      "n_lines": 13,
      "n_instructions": 13,
      "has_end": true,
      "score_lexical": 1.0,
      "score_syntactic": 0.2308,
      "score_semantic": 1.0,
      "score_overall": 0.7436
    },
    {
      "idx": "111",
      "kind": "rag",
      "is_valid": false,
      "n_errors": 2,
      "n_warnings": 2,
      "errors": [
        "L1: TO expects 4-4 operand(s), got 19",
        "L14: TO expects 4-4 operand(s), got 9"
      ],
      "warnings": [
        "missing END instruction",
        "L1: program starts with TO (LD/LDI/LDP/LDF preferred for full programs)"
      ],
      "n_lines": 6,
      "n_instructions": 6,
      "has_end": false,
      "score_lexical": 1.0,
      "score_syntactic": 0.6667,
      "score_semantic": 0.75,
      "score_overall": 0.8056
    },
    {
      "idx": "112",
      "kind": "llm",
      "is_valid": false,
      "n_errors": 2,
      "n_warnings": 1,
      "errors": [
        "L8: ANDP unrecognized operand format: '#K0'",
        "L16: LD unrecognized operand format: '#K1'"
      ],
      "warnings": [
        "missing END instruction"
      ],
      "n_lines": 3,
      "n_instructions": 3,
      "has_end": false,
      "score_lexical": 1.0,
      "score_syntactic": 0.3333,
      "score_semantic": 0.75,
      "score_overall": 0.6944
    },
    {
      "idx": "112",
      "kind": "rag",
      "is_valid": false,
      "n_errors": 1,
      "n_warnings": 2,
      "errors": [
        "L1: TO expects 4-4 operand(s), got 11"
      ],
      "warnings": [
        "missing END instruction",
        "L1: program starts with TO (LD/LDI/LDP/LDF preferred for full programs)"
      ],
      "n_lines": 4,
      "n_instructions": 4,
      "has_end": false,
      "score_lexical": 1.0,
      "score_syntactic": 0.75,
      "score_semantic": 0.75,
      "score_overall": 0.8333
    },
    {
      "idx": "113",
      "kind": "llm",
      "is_valid": true,
      "n_errors": 0,
      "n_warnings": 1,
      "errors": [],
      "warnings": [
        "missing END instruction"
      ],
      "n_lines": 4,
      "n_instructions": 4,
      "has_end": false,
      "score_lexical": 1.0,
      "score_syntactic": 1.0,
      "score_semantic": 0.75,
      "score_overall": 0.9167
    },
    {
      "idx": "113",
      "kind": "rag",
      "is_valid": false,
      "n_errors": 2,
      "n_warnings": 2,
      "errors": [
        "L1: TO expects 4-4 operand(s), got 28",
        "L4: FOR expects 1-1 operand(s), got 61"
      ],
      "warnings": [
        "missing END instruction",
        "L1: program starts with TO (LD/LDI/LDP/LDF preferred for full programs)"
      ],
      "n_lines": 6,
      "n_instructions": 6,
      "has_end": false,
      "score_lexical": 1.0,
      "score_syntactic": 0.6667,
      "score_semantic": 0.75,
      "score_overall": 0.8056
    },
    {
      "idx": "114",
      "kind": "llm",
      "is_valid": false,
      "n_errors": 6,
      "n_warnings": 0,
      "errors": [
        "L7: LD unrecognized operand format: '0'",
        "L8: MOV expects 2-2 operand(s), got 1",
        "L12: ANDP unrecognized operand format: '#1'",
        "L17: CMP expects 3-3 operand(s), got 1",
        "L25: LD unrecognized operand format: '#1'",
        "L26: MOV expects 2-2 operand(s), got 1"
      ],
      "warnings": [],
      "n_lines": 10,
      "n_instructions": 10,
      "has_end": true,
      "score_lexical": 1.0,
      "score_syntactic": 0.4,
      "score_semantic": 1.0,
      "score_overall": 0.8
    },
    {
      "idx": "114",
      "kind": "rag",
      "is_valid": false,
      "n_errors": 1,
      "n_warnings": 1,
      "errors": [
        "L1: TO expects 4-4 operand(s), got 50"
      ],
      "warnings": [
        "L1: program starts with TO (LD/LDI/LDP/LDF preferred for full programs)"
      ],
      "n_lines": 8,
      "n_instructions": 8,
      "has_end": true,
      "score_lexical": 1.0,
      "score_syntactic": 0.875,
      "score_semantic": 1.0,
      "score_overall": 0.9583
    },
    {
      "idx": "115",
      "kind": "llm",
      "is_valid": false,
      "n_errors": 1,
      "n_warnings": 2,
      "errors": [
        "L8: TO expects 4-4 operand(s), got 30"
      ],
      "warnings": [
        "missing END instruction",
        "L8: program starts with TO (LD/LDI/LDP/LDF preferred for full programs)"
      ],
      "n_lines": 3,
      "n_instructions": 3,
      "has_end": false,
      "score_lexical": 1.0,
      "score_syntactic": 0.6667,
      "score_semantic": 0.75,
      "score_overall": 0.8056
    },
    {
      "idx": "115",
      "kind": "rag",
      "is_valid": false,
      "n_errors": 3,
      "n_warnings": 2,
      "errors": [
        "L1: TO expects 4-4 operand(s), got 21",
        "L26: FOR expects 1-1 operand(s), got 29",
        "L41: AND expects 1-1 operand(s), got 11"
      ],
      "warnings": [
        "L1: program starts with TO (LD/LDI/LDP/LDF preferred for full programs)",
        "output Y0 driven 2 times (possible double-coil)"
      ],
      "n_lines": 15,
      "n_instructions": 15,
      "has_end": true,
      "score_lexical": 1.0,
      "score_syntactic": 0.8,
      "score_semantic": 0.75,
      "score_overall": 0.85
    },
    {
      "idx": "116",
      "kind": "llm",
      "is_valid": false,
      "n_errors": 7,
      "n_warnings": 1,
      "errors": [
        "L3: TO expects 4-4 operand(s), got 53",
        "L9: LDF unrecognized operand format: 'I0.00'",
        "L10: LD unrecognized operand format: 'F0'",
        "L12: LDF unrecognized operand format: 'I0.01'",
        "L13: LD unrecognized operand format: 'F1'",
        "L16: ANDF expects 1-1 operand(s), got 2",
        "L17: LD unrecognized operand format: 'F2'"
      ],
      "warnings": [
        "L3: program starts with TO (LD/LDI/LDP/LDF preferred for full programs)"
      ],
      "n_lines": 9,
      "n_instructions": 9,
      "has_end": true,
      "score_lexical": 1.0,
      "score_syntactic": 0.2222,
      "score_semantic": 1.0,
      "score_overall": 0.7407
    },
    {
      "idx": "116",
      "kind": "rag",
      "is_valid": false,
      "n_errors": 1,
      "n_warnings": 2,
      "errors": [
        "L1: TO expects 4-4 operand(s), got 22"
      ],
      "warnings": [
        "missing END instruction",
        "L1: program starts with TO (LD/LDI/LDP/LDF preferred for full programs)"
      ],
      "n_lines": 4,
      "n_instructions": 4,
      "has_end": false,
      "score_lexical": 1.0,
      "score_syntactic": 0.75,
      "score_semantic": 0.75,
      "score_overall": 0.8333
    },
    {
      "idx": "117",
      "kind": "llm",
      "is_valid": false,
      "n_errors": 4,
      "n_warnings": 1,
      "errors": [
        "L8: TO expects 4-4 operand(s), got 55",
        "L14: LD unrecognized operand format: 'M0.0'",
        "L15: ANDF unrecognized operand format: 'M0.1'",
        "L16: ANDF unrecognized operand format: 'M0.2'"
      ],
      "warnings": [
        "L8: program starts with TO (LD/LDI/LDP/LDF preferred for full programs)"
      ],
      "n_lines": 5,
      "n_instructions": 5,
      "has_end": true,
      "score_lexical": 1.0,
      "score_syntactic": 0.2,
      "score_semantic": 1.0,
      "score_overall": 0.7333
    },
    {
      "idx": "117",
      "kind": "rag",
      "is_valid": false,
      "n_errors": 1,
      "n_warnings": 2,
      "errors": [
        "L1: TO expects 4-4 operand(s), got 69"
      ],
      "warnings": [
        "missing END instruction",
        "L1: program starts with TO (LD/LDI/LDP/LDF preferred for full programs)"
      ],
      "n_lines": 5,
      "n_instructions": 5,
      "has_end": false,
      "score_lexical": 1.0,
      "score_syntactic": 0.8,
      "score_semantic": 0.75,
      "score_overall": 0.85
    },
    {
      "idx": "118",
      "kind": "llm",
      "is_valid": false,
      "n_errors": 7,
      "n_warnings": 2,
      "errors": [
        "L5: TO expects 4-4 operand(s), got 46",
        "L9: MOV unrecognized operand format: '#1000,'",
        "L10: ANDF expects 1-1 operand(s), got 2",
        "L11: MOV unrecognized operand format: 'D0,'",
        "L13: MOV unrecognized operand format: '#2000,'",
        "L14: ANDP expects 1-1 operand(s), got 2",
        "L15: MOV unrecognized operand format: 'D1,'"
      ],
      "warnings": [
        "missing END instruction",
        "L5: program starts with TO (LD/LDI/LDP/LDF preferred for full programs)"
      ],
      "n_lines": 7,
      "n_instructions": 7,
      "has_end": false,
      "score_lexical": 1.0,
      "score_syntactic": 0.0,
      "score_semantic": 0.75,
      "score_overall": 0.5833
    },
    {
      "idx": "118",
      "kind": "rag",
      "is_valid": false,
      "n_errors": 1,
      "n_warnings": 2,
      "errors": [
        "L1: TO expects 4-4 operand(s), got 16"
      ],
      "warnings": [
        "missing END instruction",
        "L1: program starts with TO (LD/LDI/LDP/LDF preferred for full programs)"
      ],
      "n_lines": 1,
      "n_instructions": 1,
      "has_end": false,
      "score_lexical": 1.0,
      "score_syntactic": 0.0,
      "score_semantic": 0.75,
      "score_overall": 0.5833
    },
    {
      "idx": "119",
      "kind": "llm",
      "is_valid": false,
      "n_errors": 3,
      "n_warnings": 0,
      "errors": [
        "L4: ANDF unrecognized operand format: '#1000'",
        "L5: OR unrecognized operand format: 'M8013.P'",
        "L9: LD unrecognized operand format: 'M8013.P'"
      ],
      "warnings": [],
      "n_lines": 5,
      "n_instructions": 5,
      "has_end": true,
      "score_lexical": 1.0,
      "score_syntactic": 0.4,
      "score_semantic": 1.0,
      "score_overall": 0.8
    },
    {
      "idx": "119",
      "kind": "rag",
      "is_valid": false,
      "n_errors": 1,
      "n_warnings": 3,
      "errors": [
        "L1: TO expects 4-4 operand(s), got 23"
      ],
      "warnings": [
        "missing END instruction",
        "L1: program starts with TO (LD/LDI/LDP/LDF preferred for full programs)",
        "output Y6 driven 2 times (possible double-coil)"
      ],
      "n_lines": 7,
      "n_instructions": 7,
      "has_end": false,
      "score_lexical": 1.0,
      "score_syntactic": 0.8571,
      "score_semantic": 0.5,
      "score_overall": 0.7857
    },
    {
      "idx": "120",
      "kind": "llm",
      "is_valid": false,
      "n_errors": 2,
      "n_warnings": 0,
      "errors": [
        "L3: LD unrecognized operand format: 'M0.0'",
        "L4: OR unrecognized operand format: 'M1.0'"
      ],
      "warnings": [],
      "n_lines": 3,
      "n_instructions": 3,
      "has_end": true,
      "score_lexical": 1.0,
      "score_syntactic": 0.3333,
      "score_semantic": 1.0,
      "score_overall": 0.7778
    },
    {
      "idx": "120",
      "kind": "rag",
      "is_valid": true,
      "n_errors": 0,
      "n_warnings": 1,
      "errors": [],
      "warnings": [
        "missing END instruction"
      ],
      "n_lines": 3,
      "n_instructions": 3,
      "has_end": false,
      "score_lexical": 1.0,
      "score_syntactic": 1.0,
      "score_semantic": 0.75,
      "score_overall": 0.9167
    },
    {
      "idx": "121",
      "kind": "llm",
      "is_valid": true,
      "n_errors": 0,
      "n_warnings": 0,
      "errors": [],
      "warnings": [],
      "n_lines": 12,
      "n_instructions": 12,
      "has_end": true,
      "score_lexical": 1.0,
      "score_syntactic": 1.0,
      "score_semantic": 1.0,
      "score_overall": 1.0
    },
    {
      "idx": "121",
      "kind": "rag",
      "is_valid": false,
      "n_errors": 1,
      "n_warnings": 2,
      "errors": [
        "L1: TO expects 4-4 operand(s), got 33"
      ],
      "warnings": [
        "missing END instruction",
        "L1: program starts with TO (LD/LDI/LDP/LDF preferred for full programs)"
      ],
      "n_lines": 5,
      "n_instructions": 5,
      "has_end": false,
      "score_lexical": 1.0,
      "score_syntactic": 0.8,
      "score_semantic": 0.75,
      "score_overall": 0.85
    },
    {
      "idx": "122",
      "kind": "llm",
      "is_valid": false,
      "n_errors": 9,
      "n_warnings": 0,
      "errors": [
        "L4: LD unrecognized operand format: 'M0.0'",
        "L5: OR unrecognized operand format: 'M0.1'",
        "L6: AND unrecognized operand format: 'M0.2'",
        "L10: LD unrecognized operand format: 'M0.3'",
        "L11: OR unrecognized operand format: 'M0.4'",
        "L12: AND unrecognized operand format: '#1'",
        "L16: LD unrecognized operand format: 'M0.5'",
        "L17: OR unrecognized operand format: 'M0.6'",
        "L18: AND expects 1-1 operand(s), got 3"
      ],
      "warnings": [],
      "n_lines": 10,
      "n_instructions": 10,
      "has_end": true,
      "score_lexical": 1.0,
      "score_syntactic": 0.1,
      "score_semantic": 1.0,
      "score_overall": 0.7
    },
    {
      "idx": "122",
      "kind": "rag",
      "is_valid": true,
      "n_errors": 0,
      "n_warnings": 1,
      "errors": [],
      "warnings": [
        "missing END instruction"
      ],
      "n_lines": 4,
      "n_instructions": 4,
      "has_end": false,
      "score_lexical": 1.0,
      "score_syntactic": 1.0,
      "score_semantic": 0.75,
      "score_overall": 0.9167
    },
    {
      "idx": "123",
      "kind": "llm",
      "is_valid": false,
      "n_errors": 1,
      "n_warnings": 0,
      "errors": [
        "L8: OR unrecognized operand format: '#1'"
      ],
      "warnings": [],
      "n_lines": 5,
      "n_instructions": 5,
      "has_end": true,
      "score_lexical": 1.0,
      "score_syntactic": 0.8,
      "score_semantic": 1.0,
      "score_overall": 0.9333
    },
    {
      "idx": "123",
      "kind": "rag",
      "is_valid": false,
      "n_errors": 2,
      "n_warnings": 2,
      "errors": [
        "L1: TO expects 4-4 operand(s), got 45",
        "L16: FOR expects 1-1 operand(s), got 17"
      ],
      "warnings": [
        "missing END instruction",
        "L1: program starts with TO (LD/LDI/LDP/LDF preferred for full programs)"
      ],
      "n_lines": 9,
      "n_instructions": 9,
      "has_end": false,
      "score_lexical": 1.0,
      "score_syntactic": 0.7778,
      "score_semantic": 0.75,
      "score_overall": 0.8426
    },
    {
      "idx": "124",
      "kind": "llm",
      "is_valid": false,
      "n_errors": 3,
      "n_warnings": 0,
      "errors": [
        "L5: MOV expects 2-2 operand(s), got 1",
        "L9: MOV expects 2-2 operand(s), got 1",
        "L13: MOV expects 2-2 operand(s), got 1"
      ],
      "warnings": [],
      "n_lines": 9,
      "n_instructions": 9,
      "has_end": true,
      "score_lexical": 1.0,
      "score_syntactic": 0.6667,
      "score_semantic": 1.0,
      "score_overall": 0.8889
    },
    {
      "idx": "124",
      "kind": "rag",
      "is_valid": false,
      "n_errors": 2,
      "n_warnings": 3,
      "errors": [
        "L1: TO expects 4-4 operand(s), got 33",
        "L5: TO expects 4-4 operand(s), got 48"
      ],
      "warnings": [
        "missing END instruction",
        "L1: program starts with TO (LD/LDI/LDP/LDF preferred for full programs)",
        "output Y0 driven 2 times (possible double-coil)"
      ],
      "n_lines": 9,
      "n_instructions": 9,
      "has_end": false,
      "score_lexical": 1.0,
      "score_syntactic": 0.7778,
      "score_semantic": 0.5,
      "score_overall": 0.7593
    },
    {
      "idx": "125",
      "kind": "llm",
      "is_valid": false,
      "n_errors": 5,
      "n_warnings": 1,
      "errors": [
        "L3: TO expects 4-4 operand(s), got 35",
        "L9: MOV unrecognized operand format: '#1000,'",
        "L10: MOV unrecognized operand format: '#0005,'",
        "L13: ORI expects 1-1 operand(s), got 2",
        "L16: MOV unrecognized operand format: 'D0,'"
      ],
      "warnings": [
        "L3: program starts with TO (LD/LDI/LDP/LDF preferred for full programs)"
      ],
      "n_lines": 7,
      "n_instructions": 7,
      "has_end": true,
      "score_lexical": 1.0,
      "score_syntactic": 0.2857,
      "score_semantic": 1.0,
      "score_overall": 0.7619
    },
    {
      "idx": "125",
      "kind": "rag",
      "is_valid": true,
      "n_errors": 0,
      "n_warnings": 1,
      "errors": [],
      "warnings": [
        "missing END instruction"
      ],
      "n_lines": 3,
      "n_instructions": 3,
      "has_end": false,
      "score_lexical": 1.0,
      "score_syntactic": 1.0,
      "score_semantic": 0.75,
      "score_overall": 0.9167
    },
    {
      "idx": "126",
      "kind": "llm",
      "is_valid": false,
      "n_errors": 6,
      "n_warnings": 1,
      "errors": [
        "L2: TO expects 4-4 operand(s), got 55",
        "L9: LDI unrecognized operand format: '#100'",
        "L10: ORI unrecognized operand format: '#20'",
        "L15: LDI unrecognized operand format: '#50'",
        "L24: ORI unrecognized operand format: '#20'",
        "L29: LDI unrecognized operand format: '#50'"
      ],
      "warnings": [
        "L2: program starts with TO (LD/LDI/LDP/LDF preferred for full programs)"
      ],
      "n_lines": 13,
      "n_instructions": 13,
      "has_end": true,
      "score_lexical": 1.0,
      "score_syntactic": 0.5385,
      "score_semantic": 1.0,
      "score_overall": 0.8462
    },
    {
      "idx": "126",
      "kind": "rag",
      "is_valid": false,
      "n_errors": 1,
      "n_warnings": 2,
      "errors": [
        "L1: TO expects 4-4 operand(s), got 34"
      ],
      "warnings": [
        "missing END instruction",
        "L1: program starts with TO (LD/LDI/LDP/LDF preferred for full programs)"
      ],
      "n_lines": 7,
      "n_instructions": 7,
      "has_end": false,
      "score_lexical": 1.0,
      "score_syntactic": 0.8571,
      "score_semantic": 0.75,
      "score_overall": 0.869
    },
    {
      "idx": "127",
      "kind": "llm",
      "is_valid": true,
      "n_errors": 0,
      "n_warnings": 0,
      "errors": [],
      "warnings": [],
      "n_lines": 7,
      "n_instructions": 7,
      "has_end": true,
      "score_lexical": 1.0,
      "score_syntactic": 1.0,
      "score_semantic": 1.0,
      "score_overall": 1.0
    },
    {
      "idx": "127",
      "kind": "rag",
      "is_valid": false,
      "n_errors": 3,
      "n_warnings": 2,
      "errors": [
        "L1: TO expects 4-4 operand(s), got 28",
        "L10: TO expects 4-4 operand(s), got 22",
        "L19: OR operand 'X400' out of range [X0-X367]"
      ],
      "warnings": [
        "missing END instruction",
        "L1: program starts with TO (LD/LDI/LDP/LDF preferred for full programs)"
      ],
      "n_lines": 7,
      "n_instructions": 7,
      "has_end": false,
      "score_lexical": 1.0,
      "score_syntactic": 0.5714,
      "score_semantic": 0.75,
      "score_overall": 0.7738
    },
    {
      "idx": "128",
      "kind": "llm",
      "is_valid": false,
      "n_errors": 9,
      "n_warnings": 0,
      "errors": [
        "L4: LD unrecognized operand format: 'M0.0'",
        "L5: ORI unrecognized operand format: '%0001'",
        "L6: MOV expects 2-2 operand(s), got 1",
        "L9: LD unrecognized operand format: 'M2.0'",
        "L10: OR unrecognized operand format: 'M3.0'",
        "L11: MOV expects 2-2 operand(s), got 1",
        "L14: LD unrecognized operand format: '%0000'",
        "L15: ORI unrecognized operand format: '%0010'",
        "L16: MOV expects 2-2 operand(s), got 1"
      ],
      "warnings": [],
      "n_lines": 10,
      "n_instructions": 10,
      "has_end": true,
      "score_lexical": 1.0,
      "score_syntactic": 0.1,
      "score_semantic": 1.0,
      "score_overall": 0.7
    },
    {
      "idx": "128",
      "kind": "rag",
      "is_valid": false,
      "n_errors": 1,
      "n_warnings": 2,
      "errors": [
        "L1: TO expects 4-4 operand(s), got 69"
      ],
      "warnings": [
        "missing END instruction",
        "L1: program starts with TO (LD/LDI/LDP/LDF preferred for full programs)"
      ],
      "n_lines": 5,
      "n_instructions": 5,
      "has_end": false,
      "score_lexical": 1.0,
      "score_syntactic": 0.8,
      "score_semantic": 0.75,
      "score_overall": 0.85
    },
    {
      "idx": "129",
      "kind": "llm",
      "is_valid": false,
      "n_errors": 7,
      "n_warnings": 2,
      "errors": [
        "L3: MOV unrecognized operand format: '#1000,'",
        "L4: MOV unrecognized operand format: '#0,'",
        "L7: ORI expects 1-1 operand(s), got 2",
        "L10: MOV unrecognized operand format: 'D1001,'",
        "L11: CMP expects 3-3 operand(s), got 2",
        "L15: MOV unrecognized operand format: '#0,'",
        "L20: MOV unrecognized operand format: '#1,'"
      ],
      "warnings": [
        "missing END instruction",
        "L3: program starts with MOV (LD/LDI/LDP/LDF preferred for full programs)"
      ],
      "n_lines": 7,
      "n_instructions": 7,
      "has_end": false,
      "score_lexical": 1.0,
      "score_syntactic": 0.0,
      "score_semantic": 0.75,
      "score_overall": 0.5833
    },
    {
      "idx": "129",
      "kind": "rag",
      "is_valid": false,
      "n_errors": 3,
      "n_warnings": 1,
      "errors": [
        "L3: ORI expects 1-1 operand(s), got 48",
        "L5: FOR expects 1-1 operand(s), got 84",
        "L3: program cannot start with ORI (needs LD/SET/RST/applied-op first)"
      ],
      "warnings": [
        "missing END instruction"
      ],
      "n_lines": 6,
      "n_instructions": 6,
      "has_end": false,
      "score_lexical": 1.0,
      "score_syntactic": 0.6667,
      "score_semantic": 0.5,
      "score_overall": 0.7222
    },
    {
      "idx": "130",
      "kind": "llm",
      "is_valid": false,
      "n_errors": 2,
      "n_warnings": 0,
      "errors": [
        "L10: ADD expects 3-3 operand(s), got 1",
        "L11: ORP expects 1-1 operand(s), got 0"
      ],
      "warnings": [],
      "n_lines": 6,
      "n_instructions": 6,
      "has_end": true,
      "score_lexical": 1.0,
      "score_syntactic": 0.6667,
      "score_semantic": 1.0,
      "score_overall": 0.8889
    },
    {
      "idx": "130",
      "kind": "rag",
      "is_valid": true,
      "n_errors": 0,
      "n_warnings": 1,
      "errors": [],
      "warnings": [
        "missing END instruction"
      ],
      "n_lines": 3,
      "n_instructions": 3,
      "has_end": false,
      "score_lexical": 1.0,
      "score_syntactic": 1.0,
      "score_semantic": 0.75,
      "score_overall": 0.9167
    },
    {
      "idx": "131",
      "kind": "llm",
      "is_valid": false,
      "n_errors": 4,
      "n_warnings": 1,
      "errors": [
        "L5: TO expects 4-4 operand(s), got 45",
        "L13: LDP expects 1-1 operand(s), got 0",
        "L17: ORP expects 1-1 operand(s), got 0",
        "L22: LDP expects 1-1 operand(s), got 0"
      ],
      "warnings": [
        "L5: program starts with TO (LD/LDI/LDP/LDF preferred for full programs)"
      ],
      "n_lines": 5,
      "n_instructions": 5,
      "has_end": true,
      "score_lexical": 1.0,
      "score_syntactic": 0.2,
      "score_semantic": 1.0,
      "score_overall": 0.7333
    },
    {
      "idx": "131",
      "kind": "rag",
      "is_valid": false,
      "n_errors": 2,
      "n_warnings": 2,
      "errors": [
        "L1: TO expects 4-4 operand(s), got 24",
        "L5: TO expects 4-4 operand(s), got 14"
      ],
      "warnings": [
        "missing END instruction",
        "L1: program starts with TO (LD/LDI/LDP/LDF preferred for full programs)"
      ],
      "n_lines": 6,
      "n_instructions": 6,
      "has_end": false,
      "score_lexical": 1.0,
      "score_syntactic": 0.6667,
      "score_semantic": 0.75,
      "score_overall": 0.8056
    },
    {
      "idx": "132",
      "kind": "llm",
      "is_valid": false,
      "n_errors": 5,
      "n_warnings": 0,
      "errors": [
        "L8: AND unrecognized operand format: '#0'",
        "L13: AND unrecognized operand format: '#0'",
        "L18: AND unrecognized operand format: '#1'",
        "L22: LD unrecognized operand format: '#1'",
        "L28: OR unrecognized operand format: '#1'"
      ],
      "warnings": [],
      "n_lines": 10,
      "n_instructions": 10,
      "has_end": true,
      "score_lexical": 1.0,
      "score_syntactic": 0.5,
      "score_semantic": 1.0,
      "score_overall": 0.8333
    },
    {
      "idx": "132",
      "kind": "rag",
      "is_valid": false,
      "n_errors": 2,
      "n_warnings": 1,
      "errors": [
        "L1: TO expects 4-4 operand(s), got 40",
        "L22: LD unrecognized operand format: 'T0.K'"
      ],
      "warnings": [
        "L1: program starts with TO (LD/LDI/LDP/LDF preferred for full programs)"
      ],
      "n_lines": 14,
      "n_instructions": 14,
      "has_end": true,
      "score_lexical": 1.0,
      "score_syntactic": 0.8571,
      "score_semantic": 1.0,
      "score_overall": 0.9524
    },
    {
      "idx": "133",
      "kind": "llm",
      "is_valid": false,
      "n_errors": 5,
      "n_warnings": 0,
      "errors": [
        "L8: MOV expects 2-2 operand(s), got 1",
        "L10: MOV expects 2-2 operand(s), got 1",
        "L13: OR expects 1-1 operand(s), got 2",
        "L14: MOV expects 2-2 operand(s), got 1",
        "L17: OUT unrecognized operand format: 'Y0,'"
      ],
      "warnings": [],
      "n_lines": 8,
      "n_instructions": 8,
      "has_end": true,
      "score_lexical": 1.0,
      "score_syntactic": 0.375,
      "score_semantic": 1.0,
      "score_overall": 0.7917
    },
    {
      "idx": "133",
      "kind": "rag",
      "is_valid": false,
      "n_errors": 1,
      "n_warnings": 2,
      "errors": [
        "L1: TO expects 4-4 operand(s), got 34"
      ],
      "warnings": [
        "missing END instruction",
        "L1: program starts with TO (LD/LDI/LDP/LDF preferred for full programs)"
      ],
      "n_lines": 5,
      "n_instructions": 5,
      "has_end": false,
      "score_lexical": 1.0,
      "score_syntactic": 0.8,
      "score_semantic": 0.75,
      "score_overall": 0.85
    },
    {
      "idx": "134",
      "kind": "llm",
      "is_valid": false,
      "n_errors": 1,
      "n_warnings": 0,
      "errors": [
        "L7: AND unrecognized operand format: '#01'"
      ],
      "warnings": [],
      "n_lines": 7,
      "n_instructions": 7,
      "has_end": true,
      "score_lexical": 1.0,
      "score_syntactic": 0.8571,
      "score_semantic": 1.0,
      "score_overall": 0.9524
    },
    {
      "idx": "134",
      "kind": "rag",
      "is_valid": false,
      "n_errors": 4,
      "n_warnings": 2,
      "errors": [
        "L1: TO expects 4-4 operand(s), got 22",
        "L3: ORP expects 1-1 operand(s), got 43",
        "L8: ORP expects 1-1 operand(s), got 0",
        "L20: ORP expects 1-1 operand(s), got 0"
      ],
      "warnings": [
        "missing END instruction",
        "L1: program starts with TO (LD/LDI/LDP/LDF preferred for full programs)"
      ],
      "n_lines": 8,
      "n_instructions": 8,
      "has_end": false,
      "score_lexical": 1.0,
      "score_syntactic": 0.5,
      "score_semantic": 0.75,
      "score_overall": 0.75
    },
    {
      "idx": "135",
      "kind": "llm",
      "is_valid": false,
      "n_errors": 2,
      "n_warnings": 0,
      "errors": [
        "L18: ORF expects 1-1 operand(s), got 2",
        "L18: program cannot start with ORF (needs LD/SET/RST/applied-op first)"
      ],
      "warnings": [],
      "n_lines": 2,
      "n_instructions": 2,
      "has_end": true,
      "score_lexical": 1.0,
      "score_syntactic": 0.5,
      "score_semantic": 0.75,
      "score_overall": 0.75
    },
    {
      "idx": "135",
      "kind": "rag",
      "is_valid": false,
      "n_errors": 1,
      "n_warnings": 1,
      "errors": [
        "L15: FOR expects 1-1 operand(s), got 55"
      ],
      "warnings": [
        "missing END instruction"
      ],
      "n_lines": 4,
      "n_instructions": 4,
      "has_end": false,
      "score_lexical": 1.0,
      "score_syntactic": 0.75,
      "score_semantic": 0.75,
      "score_overall": 0.8333
    },
    {
      "idx": "136",
      "kind": "llm",
      "is_valid": false,
      "n_errors": 3,
      "n_warnings": 1,
      "errors": [
        "L2: TO expects 4-4 operand(s), got 38",
        "L11: TO expects 4-4 operand(s), got 16",
        "L20: LDF unrecognized operand format: '#F0'"
      ],
      "warnings": [
        "L2: program starts with TO (LD/LDI/LDP/LDF preferred for full programs)"
      ],
      "n_lines": 7,
      "n_instructions": 7,
      "has_end": true,
      "score_lexical": 1.0,
      "score_syntactic": 0.5714,
      "score_semantic": 1.0,
      "score_overall": 0.8571
    },
    {
      "idx": "136",
      "kind": "rag",
      "is_valid": false,
      "n_errors": 1,
      "n_warnings": 2,
      "errors": [
        "L1: TO expects 4-4 operand(s), got 31"
      ],
      "warnings": [
        "missing END instruction",
        "L1: program starts with TO (LD/LDI/LDP/LDF preferred for full programs)"
      ],
      "n_lines": 5,
      "n_instructions": 5,
      "has_end": false,
      "score_lexical": 1.0,
      "score_syntactic": 0.8,
      "score_semantic": 0.75,
      "score_overall": 0.85
    },
    {
      "idx": "137",
      "kind": "llm",
      "is_valid": false,
      "n_errors": 1,
      "n_warnings": 0,
      "errors": [
        "no recognizable instructions"
      ],
      "warnings": [],
      "n_lines": 0,
      "n_instructions": 0,
      "has_end": false,
      "score_lexical": 0.0,
      "score_syntactic": 0.0,
      "score_semantic": 0.0,
      "score_overall": 0.0
    },
    {
      "idx": "137",
      "kind": "rag",
      "is_valid": false,
      "n_errors": 1,
      "n_warnings": 2,
      "errors": [
        "L1: TO expects 4-4 operand(s), got 42"
      ],
      "warnings": [
        "missing END instruction",
        "L1: program starts with TO (LD/LDI/LDP/LDF preferred for full programs)"
      ],
      "n_lines": 6,
      "n_instructions": 6,
      "has_end": false,
      "score_lexical": 1.0,
      "score_syntactic": 0.8333,
      "score_semantic": 0.75,
      "score_overall": 0.8611
    },
    {
      "idx": "138",
      "kind": "llm",
      "is_valid": false,
      "n_errors": 7,
      "n_warnings": 0,
      "errors": [
        "L5: AND unrecognized operand format: '#0001'",
        "L6: MOV expects 2-2 operand(s), got 1",
        "L10: AND unrecognized operand format: '#0001'",
        "L14: LD unrecognized operand format: '#0000'",
        "L15: MOV expects 2-2 operand(s), got 1",
        "L21: LD unrecognized operand format: '#0001'",
        "L22: MOV expects 2-2 operand(s), got 1"
      ],
      "warnings": [],
      "n_lines": 10,
      "n_instructions": 10,
      "has_end": true,
      "score_lexical": 1.0,
      "score_syntactic": 0.3,
      "score_semantic": 1.0,
      "score_overall": 0.7667
    },
    {
      "idx": "138",
      "kind": "rag",
      "is_valid": false,
      "n_errors": 2,
      "n_warnings": 2,
      "errors": [
        "L1: TO expects 4-4 operand(s), got 78",
        "L10: TO expects 4-4 operand(s), got 72"
      ],
      "warnings": [
        "missing END instruction",
        "L1: program starts with TO (LD/LDI/LDP/LDF preferred for full programs)"
      ],
      "n_lines": 8,
      "n_instructions": 8,
      "has_end": false,
      "score_lexical": 1.0,
      "score_syntactic": 0.75,
      "score_semantic": 0.75,
      "score_overall": 0.8333
    },
    {
      "idx": "139",
      "kind": "llm",
      "is_valid": false,
      "n_errors": 3,
      "n_warnings": 0,
      "errors": [
        "L5: MOV expects 2-2 operand(s), got 1",
        "L8: MOV expects 2-2 operand(s), got 1",
        "L11: MOV expects 2-2 operand(s), got 1"
      ],
      "warnings": [],
      "n_lines": 9,
      "n_instructions": 9,
      "has_end": true,
      "score_lexical": 1.0,
      "score_syntactic": 0.6667,
      "score_semantic": 1.0,
      "score_overall": 0.8889
    },
    {
      "idx": "139",
      "kind": "rag",
      "is_valid": false,
      "n_errors": 2,
      "n_warnings": 2,
      "errors": [
        "L1: TO expects 4-4 operand(s), got 42",
        "L5: TO expects 4-4 operand(s), got 49"
      ],
      "warnings": [
        "missing END instruction",
        "L1: program starts with TO (LD/LDI/LDP/LDF preferred for full programs)"
      ],
      "n_lines": 6,
      "n_instructions": 6,
      "has_end": false,
      "score_lexical": 1.0,
      "score_syntactic": 0.6667,
      "score_semantic": 0.75,
      "score_overall": 0.8056
    },
    {
      "idx": "140",
      "kind": "llm",
      "is_valid": false,
      "n_errors": 8,
      "n_warnings": 0,
      "errors": [
        "L6: LD unrecognized operand format: 'M100.00'",
        "L7: OR unrecognized operand format: 'M100.01'",
        "L8: ORB expects 0-0 operand(s), got 1",
        "L9: LD unrecognized operand format: 'M100.03'",
        "L10: OR unrecognized operand format: 'M100.04'",
        "L11: ORB expects 0-0 operand(s), got 1",
        "L14: MOV unrecognized operand format: 'A,'",
        "L15: SET unrecognized operand format: 'M150.01'"
      ],
      "warnings": [],
      "n_lines": 9,
      "n_instructions": 9,
      "has_end": true,
      "score_lexical": 1.0,
      "score_syntactic": 0.1111,
      "score_semantic": 1.0,
      "score_overall": 0.7037
    },
    {
      "idx": "140",
      "kind": "rag",
      "is_valid": false,
      "n_errors": 3,
      "n_warnings": 2,
      "errors": [
        "L1: TO expects 4-4 operand(s), got 31",
        "L6: ORB expects 0-0 operand(s), got 1",
        "L7: ORB expects 0-0 operand(s), got 1"
      ],
      "warnings": [
        "missing END instruction",
        "L1: program starts with TO (LD/LDI/LDP/LDF preferred for full programs)"
      ],
      "n_lines": 5,
      "n_instructions": 5,
      "has_end": false,
      "score_lexical": 1.0,
      "score_syntactic": 0.4,
      "score_semantic": 0.75,
      "score_overall": 0.7167
    },
    {
      "idx": "141",
      "kind": "llm",
      "is_valid": false,
      "n_errors": 2,
      "n_warnings": 1,
      "errors": [
        "L19: ORB expects 0-0 operand(s), got 2",
        "L22: OUT unrecognized operand format: 'R0'"
      ],
      "warnings": [
        "missing END instruction"
      ],
      "n_lines": 8,
      "n_instructions": 8,
      "has_end": false,
      "score_lexical": 1.0,
      "score_syntactic": 0.75,
      "score_semantic": 0.75,
      "score_overall": 0.8333
    },
    {
      "idx": "141",
      "kind": "rag",
      "is_valid": false,
      "n_errors": 1,
      "n_warnings": 3,
      "errors": [
        "L1: TO expects 4-4 operand(s), got 29"
      ],
      "warnings": [
        "missing END instruction",
        "L1: program starts with TO (LD/LDI/LDP/LDF preferred for full programs)",
        "output Y0 driven 2 times (possible double-coil)"
      ],
      "n_lines": 15,
      "n_instructions": 15,
      "has_end": false,
      "score_lexical": 1.0,
      "score_syntactic": 0.9333,
      "score_semantic": 0.5,
      "score_overall": 0.8111
    },
    {
      "idx": "142",
      "kind": "llm",
      "is_valid": true,
      "n_errors": 0,
      "n_warnings": 0,
      "errors": [],
      "warnings": [],
      "n_lines": 4,
      "n_instructions": 4,
      "has_end": true,
      "score_lexical": 1.0,
      "score_syntactic": 1.0,
      "score_semantic": 1.0,
      "score_overall": 1.0
    },
    {
      "idx": "142",
      "kind": "rag",
      "is_valid": false,
      "n_errors": 1,
      "n_warnings": 2,
      "errors": [
        "L1: TO expects 4-4 operand(s), got 51"
      ],
      "warnings": [
        "missing END instruction",
        "L1: program starts with TO (LD/LDI/LDP/LDF preferred for full programs)"
      ],
      "n_lines": 10,
      "n_instructions": 10,
      "has_end": false,
      "score_lexical": 1.0,
      "score_syntactic": 0.9,
      "score_semantic": 0.75,
      "score_overall": 0.8833
    },
    {
      "idx": "143",
      "kind": "llm",
      "is_valid": false,
      "n_errors": 4,
      "n_warnings": 0,
      "errors": [
        "L19: ORB expects 0-0 operand(s), got 1",
        "L23: CMP expects 3-3 operand(s), got 1",
        "L28: ORB expects 0-0 operand(s), got 1",
        "L32: AND unrecognized operand format: 'M100.00'"
      ],
      "warnings": [],
      "n_lines": 8,
      "n_instructions": 8,
      "has_end": true,
      "score_lexical": 1.0,
      "score_syntactic": 0.5,
      "score_semantic": 1.0,
      "score_overall": 0.8333
    },
    {
      "idx": "143",
      "kind": "rag",
      "is_valid": false,
      "n_errors": 1,
      "n_warnings": 2,
      "errors": [
        "L1: TO expects 4-4 operand(s), got 33"
      ],
      "warnings": [
        "missing END instruction",
        "L1: program starts with TO (LD/LDI/LDP/LDF preferred for full programs)"
      ],
      "n_lines": 10,
      "n_instructions": 10,
      "has_end": false,
      "score_lexical": 1.0,
      "score_syntactic": 0.9,
      "score_semantic": 0.75,
      "score_overall": 0.8833
    },
    {
      "idx": "144",
      "kind": "llm",
      "is_valid": false,
      "n_errors": 1,
      "n_warnings": 0,
      "errors": [
        "L26: FOR expects 1-1 operand(s), got 79"
      ],
      "warnings": [],
      "n_lines": 4,
      "n_instructions": 4,
      "has_end": true,
      "score_lexical": 1.0,
      "score_syntactic": 0.75,
      "score_semantic": 1.0,
      "score_overall": 0.9167
    },
    {
      "idx": "144",
      "kind": "rag",
      "is_valid": true,
      "n_errors": 0,
      "n_warnings": 1,
      "errors": [],
      "warnings": [
        "missing END instruction"
      ],
      "n_lines": 3,
      "n_instructions": 3,
      "has_end": false,
      "score_lexical": 1.0,
      "score_syntactic": 1.0,
      "score_semantic": 0.75,
      "score_overall": 0.9167
    },
    {
      "idx": "145",
      "kind": "llm",
      "is_valid": false,
      "n_errors": 4,
      "n_warnings": 0,
      "errors": [
        "L6: LD unrecognized operand format: 'M0.0'",
        "L7: ANB expects 0-0 operand(s), got 1",
        "L9: LD unrecognized operand format: 'M0.3'",
        "L10: AND unrecognized operand format: 'M0.4'"
      ],
      "warnings": [],
      "n_lines": 5,
      "n_instructions": 5,
      "has_end": true,
      "score_lexical": 1.0,
      "score_syntactic": 0.2,
      "score_semantic": 1.0,
      "score_overall": 0.7333
    },
    {
      "idx": "145",
      "kind": "rag",
      "is_valid": false,
      "n_errors": 3,
      "n_warnings": 2,
      "errors": [
        "L3: TO expects 4-4 operand(s), got 12",
        "L9: ANB expects 0-0 operand(s), got 1",
        "L10: ANB expects 0-0 operand(s), got 1"
      ],
      "warnings": [
        "missing END instruction",
        "L3: program starts with TO (LD/LDI/LDP/LDF preferred for full programs)"
      ],
      "n_lines": 5,
      "n_instructions": 5,
      "has_end": false,
      "score_lexical": 1.0,
      "score_syntactic": 0.4,
      "score_semantic": 0.75,
      "score_overall": 0.7167
    },
    {
      "idx": "146",
      "kind": "llm",
      "is_valid": false,
      "n_errors": 4,
      "n_warnings": 0,
      "errors": [
        "L5: MOV unrecognized operand format: 'D100,'",
        "L8: ANB expects 0-0 operand(s), got 2",
        "L10: MOV unrecognized operand format: 'M100,'",
        "L14: MOV unrecognized operand format: 'Y000,'"
      ],
      "warnings": [],
      "n_lines": 8,
      "n_instructions": 8,
      "has_end": true,
      "score_lexical": 1.0,
      "score_syntactic": 0.5,
      "score_semantic": 1.0,
      "score_overall": 0.8333
    },
    {
      "idx": "146",
      "kind": "rag",
      "is_valid": false,
      "n_errors": 4,
      "n_warnings": 3,
      "errors": [
        "L1: TO expects 4-4 operand(s), got 40",
        "L9: ANB expects 0-0 operand(s), got 1",
        "L15: FOR expects 1-1 operand(s), got 13",
        "L19: ANB expects 0-0 operand(s), got 1"
      ],
      "warnings": [
        "missing END instruction",
        "L1: program starts with TO (LD/LDI/LDP/LDF preferred for full programs)",
        "output Y0 driven 2 times (possible double-coil)"
      ],
      "n_lines": 15,
      "n_instructions": 15,
      "has_end": false,
      "score_lexical": 1.0,
      "score_syntactic": 0.7333,
      "score_semantic": 0.5,
      "score_overall": 0.7444
    },
    {
      "idx": "147",
      "kind": "llm",
      "is_valid": false,
      "n_errors": 2,
      "n_warnings": 1,
      "errors": [
        "L9: ANB expects 0-0 operand(s), got 1",
        "L18: ANB expects 0-0 operand(s), got 1"
      ],
      "warnings": [
        "missing END instruction"
      ],
      "n_lines": 4,
      "n_instructions": 4,
      "has_end": false,
      "score_lexical": 1.0,
      "score_syntactic": 0.5,
      "score_semantic": 0.75,
      "score_overall": 0.75
    },
    {
      "idx": "147",
      "kind": "rag",
      "is_valid": false,
      "n_errors": 1,
      "n_warnings": 2,
      "errors": [
        "L1: TO expects 4-4 operand(s), got 45"
      ],
      "warnings": [
        "missing END instruction",
        "L1: program starts with TO (LD/LDI/LDP/LDF preferred for full programs)"
      ],
      "n_lines": 14,
      "n_instructions": 14,
      "has_end": false,
      "score_lexical": 1.0,
      "score_syntactic": 0.9286,
      "score_semantic": 0.75,
      "score_overall": 0.8929
    },
    {
      "idx": "148",
      "kind": "llm",
      "is_valid": false,
      "n_errors": 4,
      "n_warnings": 0,
      "errors": [
        "L5: AND unrecognized operand format: '#1000'",
        "L6: MOV expects 2-2 operand(s), got 1",
        "L10: ANB expects 0-0 operand(s), got 1",
        "L11: MOV expects 2-2 operand(s), got 1"
      ],
      "warnings": [],
      "n_lines": 8,
      "n_instructions": 8,
      "has_end": true,
      "score_lexical": 1.0,
      "score_syntactic": 0.5,
      "score_semantic": 1.0,
      "score_overall": 0.8333
    },
    {
      "idx": "148",
      "kind": "rag",
      "is_valid": false,
      "n_errors": 3,
      "n_warnings": 3,
      "errors": [
        "L1: TO expects 4-4 operand(s), got 26",
        "L12: ANB expects 0-0 operand(s), got 1",
        "L38: ANB expects 0-0 operand(s), got 1"
      ],
      "warnings": [
        "missing END instruction",
        "L1: program starts with TO (LD/LDI/LDP/LDF preferred for full programs)",
        "output Y1 driven 3 times (possible double-coil)"
      ],
      "n_lines": 12,
      "n_instructions": 12,
      "has_end": false,
      "score_lexical": 1.0,
      "score_syntactic": 0.75,
      "score_semantic": 0.5,
      "score_overall": 0.75
    },
    {
      "idx": "149",
      "kind": "llm",
      "is_valid": true,
      "n_errors": 0,
      "n_warnings": 0,
      "errors": [],
      "warnings": [],
      "n_lines": 4,
      "n_instructions": 4,
      "has_end": true,
      "score_lexical": 1.0,
      "score_syntactic": 1.0,
      "score_semantic": 1.0,
      "score_overall": 1.0
    },
    {
      "idx": "149",
      "kind": "rag",
      "is_valid": true,
      "n_errors": 0,
      "n_warnings": 1,
      "errors": [],
      "warnings": [
        "missing END instruction"
      ],
      "n_lines": 4,
      "n_instructions": 4,
      "has_end": false,
      "score_lexical": 1.0,
      "score_syntactic": 1.0,
      "score_semantic": 0.75,
      "score_overall": 0.9167
    },
    {
      "idx": "150",
      "kind": "llm",
      "is_valid": false,
      "n_errors": 1,
      "n_warnings": 1,
      "errors": [
        "L16: PLS expects 1-1 operand(s), got 2"
      ],
      "warnings": [
        "L16: program starts with PLS (LD/LDI/LDP/LDF preferred for full programs)"
      ],
      "n_lines": 2,
      "n_instructions": 2,
      "has_end": true,
      "score_lexical": 1.0,
      "score_syntactic": 0.5,
      "score_semantic": 1.0,
      "score_overall": 0.8333
    },
    {
      "idx": "150",
      "kind": "rag",
      "is_valid": true,
      "n_errors": 0,
      "n_warnings": 2,
      "errors": [],
      "warnings": [
        "missing END instruction",
        "L4: program starts with PLS (LD/LDI/LDP/LDF preferred for full programs)"
      ],
      "n_lines": 6,
      "n_instructions": 6,
      "has_end": false,
      "score_lexical": 1.0,
      "score_syntactic": 1.0,
      "score_semantic": 0.75,
      "score_overall": 0.9167
    },
    {
      "idx": "151",
      "kind": "llm",
      "is_valid": false,
      "n_errors": 8,
      "n_warnings": 1,
      "errors": [
        "L5: PLS expects 1-1 operand(s), got 56",
        "L11: FOR expects 1-1 operand(s), got 20",
        "L13: LD expects 1-1 operand(s), got 0",
        "L15: MOV expects 2-2 operand(s), got 0",
        "L19: LD expects 1-1 operand(s), got 0",
        "L21: AND expects 1-1 operand(s), got 0",
        "L29: LD expects 1-1 operand(s), got 0",
        "L31: MOV expects 2-2 operand(s), got 0"
      ],
      "warnings": [
        "L5: program starts with PLS (LD/LDI/LDP/LDF preferred for full programs)"
      ],
      "n_lines": 9,
      "n_instructions": 9,
      "has_end": true,
      "score_lexical": 1.0,
      "score_syntactic": 0.1111,
      "score_semantic": 1.0,
      "score_overall": 0.7037
    },
    {
      "idx": "151",
      "kind": "rag",
      "is_valid": false,
      "n_errors": 2,
      "n_warnings": 2,
      "errors": [
        "L1: TO expects 4-4 operand(s), got 28",
        "L11: TO expects 4-4 operand(s), got 7"
      ],
      "warnings": [
        "missing END instruction",
        "L1: program starts with TO (LD/LDI/LDP/LDF preferred for full programs)"
      ],
      "n_lines": 5,
      "n_instructions": 5,
      "has_end": false,
      "score_lexical": 1.0,
      "score_syntactic": 0.6,
      "score_semantic": 0.75,
      "score_overall": 0.7833
    },
    {
      "idx": "152",
      "kind": "llm",
      "is_valid": false,
      "n_errors": 1,
      "n_warnings": 1,
      "errors": [
        "L7: AND unrecognized operand format: '#01'"
      ],
      "warnings": [
        "missing END instruction"
      ],
      "n_lines": 3,
      "n_instructions": 3,
      "has_end": false,
      "score_lexical": 1.0,
      "score_syntactic": 0.6667,
      "score_semantic": 0.75,
      "score_overall": 0.8056
    },
    {
      "idx": "152",
      "kind": "rag",
      "is_valid": false,
      "n_errors": 1,
      "n_warnings": 2,
      "errors": [
        "L1: TO expects 4-4 operand(s), got 23"
      ],
      "warnings": [
        "missing END instruction",
        "L1: program starts with TO (LD/LDI/LDP/LDF preferred for full programs)"
      ],
      "n_lines": 3,
      "n_instructions": 3,
      "has_end": false,
      "score_lexical": 1.0,
      "score_syntactic": 0.6667,
      "score_semantic": 0.75,
      "score_overall": 0.8056
    },
    {
      "idx": "153",
      "kind": "llm",
      "is_valid": false,
      "n_errors": 4,
      "n_warnings": 1,
      "errors": [
        "L4: LD expects 1-1 operand(s), got 0",
        "L8: AND unrecognized operand format: '#01'",
        "L12: LD unrecognized operand format: '#00'",
        "L18: LD unrecognized operand format: '#01'"
      ],
      "warnings": [
        "missing END instruction"
      ],
      "n_lines": 8,
      "n_instructions": 8,
      "has_end": false,
      "score_lexical": 1.0,
      "score_syntactic": 0.5,
      "score_semantic": 0.75,
      "score_overall": 0.75
    },
    {
      "idx": "153",
      "kind": "rag",
      "is_valid": true,
      "n_errors": 0,
      "n_warnings": 1,
      "errors": [],
      "warnings": [
        "missing END instruction"
      ],
      "n_lines": 8,
      "n_instructions": 8,
      "has_end": false,
      "score_lexical": 1.0,
      "score_syntactic": 1.0,
      "score_semantic": 0.75,
      "score_overall": 0.9167
    },
    {
      "idx": "154",
      "kind": "llm",
      "is_valid": false,
      "n_errors": 5,
      "n_warnings": 1,
      "errors": [
        "L8: TO expects 4-4 operand(s), got 9",
        "L16: FOR expects 1-1 operand(s), got 36",
        "L24: MOV unrecognized operand format: '#1000,'",
        "L25: MOV unrecognized operand format: '#500,'",
        "L28: MOV unrecognized operand format: '#1,'"
      ],
      "warnings": [
        "L8: program starts with TO (LD/LDI/LDP/LDF preferred for full programs)"
      ],
      "n_lines": 6,
      "n_instructions": 6,
      "has_end": true,
      "score_lexical": 1.0,
      "score_syntactic": 0.1667,
      "score_semantic": 1.0,
      "score_overall": 0.7222
    },
    {
      "idx": "154",
      "kind": "rag",
      "is_valid": false,
      "n_errors": 1,
      "n_warnings": 2,
      "errors": [
        "L1: TO expects 4-4 operand(s), got 46"
      ],
      "warnings": [
        "missing END instruction",
        "L1: program starts with TO (LD/LDI/LDP/LDF preferred for full programs)"
      ],
      "n_lines": 10,
      "n_instructions": 10,
      "has_end": false,
      "score_lexical": 1.0,
      "score_syntactic": 0.9,
      "score_semantic": 0.75,
      "score_overall": 0.8833
    },
    {
      "idx": "155",
      "kind": "llm",
      "is_valid": false,
      "n_errors": 3,
      "n_warnings": 1,
      "errors": [
        "L2: TO expects 4-4 operand(s), got 32",
        "L15: MOV expects 2-2 operand(s), got 1",
        "L18: PLF unrecognized operand format: 'A'"
      ],
      "warnings": [
        "L2: program starts with TO (LD/LDI/LDP/LDF preferred for full programs)"
      ],
      "n_lines": 6,
      "n_instructions": 6,
      "has_end": true,
      "score_lexical": 1.0,
      "score_syntactic": 0.5,
      "score_semantic": 1.0,
      "score_overall": 0.8333
    },
    {
      "idx": "155",
      "kind": "rag",
      "is_valid": true,
      "n_errors": 0,
      "n_warnings": 2,
      "errors": [],
      "warnings": [
        "missing END instruction",
        "L6: program starts with PLF (LD/LDI/LDP/LDF preferred for full programs)"
      ],
      "n_lines": 2,
      "n_instructions": 2,
      "has_end": false,
      "score_lexical": 1.0,
      "score_syntactic": 1.0,
      "score_semantic": 0.75,
      "score_overall": 0.9167
    },
    {
      "idx": "156",
      "kind": "llm",
      "is_valid": false,
      "n_errors": 4,
      "n_warnings": 0,
      "errors": [
        "L13: LD unrecognized operand format: 'M0.0'",
        "L16: AND unrecognized operand format: '#01'",
        "L20: PLF expects 1-1 operand(s), got 2",
        "L25: LDF expects 1-1 operand(s), got 2"
      ],
      "warnings": [],
      "n_lines": 5,
      "n_instructions": 5,
      "has_end": true,
      "score_lexical": 1.0,
      "score_syntactic": 0.2,
      "score_semantic": 1.0,
      "score_overall": 0.7333
    },
    {
      "idx": "156",
      "kind": "rag",
      "is_valid": false,
      "n_errors": 2,
      "n_warnings": 2,
      "errors": [
        "L1: TO expects 4-4 operand(s), got 27",
        "L10: TO expects 4-4 operand(s), got 9"
      ],
      "warnings": [
        "missing END instruction",
        "L1: program starts with TO (LD/LDI/LDP/LDF preferred for full programs)"
      ],
      "n_lines": 6,
      "n_instructions": 6,
      "has_end": false,
      "score_lexical": 1.0,
      "score_syntactic": 0.6667,
      "score_semantic": 0.75,
      "score_overall": 0.8056
    },
    {
      "idx": "157",
      "kind": "llm",
      "is_valid": false,
      "n_errors": 1,
      "n_warnings": 2,
      "errors": [
        "L46: TO expects 4-4 operand(s), got 25"
      ],
      "warnings": [
        "missing END instruction",
        "L46: program starts with TO (LD/LDI/LDP/LDF preferred for full programs)"
      ],
      "n_lines": 1,
      "n_instructions": 1,
      "has_end": false,
      "score_lexical": 1.0,
      "score_syntactic": 0.0,
      "score_semantic": 0.75,
      "score_overall": 0.5833
    },
    {
      "idx": "157",
      "kind": "rag",
      "is_valid": false,
      "n_errors": 1,
      "n_warnings": 2,
      "errors": [
        "L1: TO expects 4-4 operand(s), got 60"
      ],
      "warnings": [
        "missing END instruction",
        "L1: program starts with TO (LD/LDI/LDP/LDF preferred for full programs)"
      ],
      "n_lines": 3,
      "n_instructions": 3,
      "has_end": false,
      "score_lexical": 1.0,
      "score_syntactic": 0.6667,
      "score_semantic": 0.75,
      "score_overall": 0.8056
    },
    {
      "idx": "158",
      "kind": "llm",
      "is_valid": false,
      "n_errors": 5,
      "n_warnings": 2,
      "errors": [
        "L5: MOV expects 2-2 operand(s), got 1",
        "L11: AND unrecognized operand format: '#01'",
        "L13: MOV unrecognized operand format: 'M100,'",
        "L18: LD unrecognized operand format: '#00'",
        "L19: MOV expects 2-2 operand(s), got 1"
      ],
      "warnings": [
        "missing END instruction",
        "output Y000 driven 3 times (possible double-coil)"
      ],
      "n_lines": 10,
      "n_instructions": 10,
      "has_end": false,
      "score_lexical": 1.0,
      "score_syntactic": 0.5,
      "score_semantic": 0.5,
      "score_overall": 0.6667
    },
    {
      "idx": "158",
      "kind": "rag",
      "is_valid": true,
      "n_errors": 0,
      "n_warnings": 2,
      "errors": [],
      "warnings": [
        "missing END instruction",
        "L5: program starts with PLF (LD/LDI/LDP/LDF preferred for full programs)"
      ],
      "n_lines": 4,
      "n_instructions": 4,
      "has_end": false,
      "score_lexical": 1.0,
      "score_syntactic": 1.0,
      "score_semantic": 0.75,
      "score_overall": 0.9167
    },
    {
      "idx": "159",
      "kind": "llm",
      "is_valid": false,
      "n_errors": 4,
      "n_warnings": 0,
      "errors": [
        "L13: MOV unrecognized operand format: 'X0,'",
        "L14: AND unrecognized operand format: '#01'",
        "L18: MOV unrecognized operand format: 'M101,'",
        "L22: MOV unrecognized operand format: 'M102,'"
      ],
      "warnings": [],
      "n_lines": 8,
      "n_instructions": 8,
      "has_end": true,
      "score_lexical": 1.0,
      "score_syntactic": 0.5,
      "score_semantic": 1.0,
      "score_overall": 0.8333
    },
    {
      "idx": "159",
      "kind": "rag",
      "is_valid": false,
      "n_errors": 2,
      "n_warnings": 2,
      "errors": [
        "L5: MOV unrecognized operand format: '0,'",
        "L16: MOV unrecognized operand format: '0,'"
      ],
      "warnings": [
        "missing END instruction",
        "L5: program starts with MOV (LD/LDI/LDP/LDF preferred for full programs)"
      ],
      "n_lines": 14,
      "n_instructions": 14,
      "has_end": false,
      "score_lexical": 1.0,
      "score_syntactic": 0.8571,
      "score_semantic": 0.75,
      "score_overall": 0.869
    },
    {
      "idx": "160",
      "kind": "llm",
      "is_valid": true,
      "n_errors": 0,
      "n_warnings": 0,
      "errors": [],
      "warnings": [],
      "n_lines": 8,
      "n_instructions": 8,
      "has_end": true,
      "score_lexical": 1.0,
      "score_syntactic": 1.0,
      "score_semantic": 1.0,
      "score_overall": 1.0
    },
    {
      "idx": "160",
      "kind": "rag",
      "is_valid": true,
      "n_errors": 0,
      "n_warnings": 1,
      "errors": [],
      "warnings": [
        "missing END instruction"
      ],
      "n_lines": 2,
      "n_instructions": 2,
      "has_end": false,
      "score_lexical": 1.0,
      "score_syntactic": 1.0,
      "score_semantic": 0.75,
      "score_overall": 0.9167
    },
    {
      "idx": "161",
      "kind": "llm",
      "is_valid": false,
      "n_errors": 3,
      "n_warnings": 0,
      "errors": [
        "L7: LD unrecognized operand format: 'I0.00'",
        "L8: SET unrecognized operand format: 'Q0.00'",
        "L9: OUT unrecognized operand format: 'Q0.01'"
      ],
      "warnings": [],
      "n_lines": 4,
      "n_instructions": 4,
      "has_end": true,
      "score_lexical": 1.0,
      "score_syntactic": 0.25,
      "score_semantic": 1.0,
      "score_overall": 0.75
    },
    {
      "idx": "161",
      "kind": "rag",
      "is_valid": false,
      "n_errors": 1,
      "n_warnings": 2,
      "errors": [
        "L1: TO expects 4-4 operand(s), got 21"
      ],
      "warnings": [
        "missing END instruction",
        "L1: program starts with TO (LD/LDI/LDP/LDF preferred for full programs)"
      ],
      "n_lines": 5,
      "n_instructions": 5,
      "has_end": false,
      "score_lexical": 1.0,
      "score_syntactic": 0.8,
      "score_semantic": 0.75,
      "score_overall": 0.85
    },
    {
      "idx": "162",
      "kind": "llm",
      "is_valid": false,
      "n_errors": 9,
      "n_warnings": 0,
      "errors": [
        "L4: LD unrecognized operand format: 'M0.0'",
        "L5: AND unrecognized operand format: '#01'",
        "L10: SET unrecognized operand format: 'M1.0'",
        "L11: LD unrecognized operand format: '#01'",
        "L12: MOV expects 2-2 operand(s), got 1",
        "L16: LD unrecognized operand format: 'M1.0'",
        "L17: AND unrecognized operand format: '#01'",
        "L22: LD unrecognized operand format: '#02'",
        "L23: MOV expects 2-2 operand(s), got 1"
      ],
      "warnings": [],
      "n_lines": 10,
      "n_instructions": 10,
      "has_end": true,
      "score_lexical": 1.0,
      "score_syntactic": 0.1,
      "score_semantic": 1.0,
      "score_overall": 0.7
    },
    {
      "idx": "162",
      "kind": "rag",
      "is_valid": false,
      "n_errors": 1,
      "n_warnings": 1,
      "errors": [
        "L1: TO expects 4-4 operand(s), got 57"
      ],
      "warnings": [
        "L1: program starts with TO (LD/LDI/LDP/LDF preferred for full programs)"
      ],
      "n_lines": 9,
      "n_instructions": 9,
      "has_end": true,
      "score_lexical": 1.0,
      "score_syntactic": 0.8889,
      "score_semantic": 1.0,
      "score_overall": 0.963
    },
    {
      "idx": "163",
      "kind": "llm",
      "is_valid": false,
      "n_errors": 3,
      "n_warnings": 0,
      "errors": [
        "L4: LD unrecognized operand format: 'M0.0'",
        "L5: AND unrecognized operand format: '#0000'",
        "L9: LD unrecognized operand format: '#0000'"
      ],
      "warnings": [],
      "n_lines": 4,
      "n_instructions": 4,
      "has_end": true,
      "score_lexical": 1.0,
      "score_syntactic": 0.25,
      "score_semantic": 1.0,
      "score_overall": 0.75
    },
    {
      "idx": "163",
      "kind": "rag",
      "is_valid": false,
      "n_errors": 1,
      "n_warnings": 2,
      "errors": [
        "L1: TO expects 4-4 operand(s), got 40"
      ],
      "warnings": [
        "missing END instruction",
        "L1: program starts with TO (LD/LDI/LDP/LDF preferred for full programs)"
      ],
      "n_lines": 3,
      "n_instructions": 3,
      "has_end": false,
      "score_lexical": 1.0,
      "score_syntactic": 0.6667,
      "score_semantic": 0.75,
      "score_overall": 0.8056
    },
    {
      "idx": "164",
      "kind": "llm",
      "is_valid": false,
      "n_errors": 3,
      "n_warnings": 0,
      "errors": [
        "L8: SET unrecognized operand format: 'M100.0'",
        "L9: SET unrecognized operand format: 'M100.2'",
        "L14: SET unrecognized operand format: 'M100.1'"
      ],
      "warnings": [],
      "n_lines": 9,
      "n_instructions": 9,
      "has_end": true,
      "score_lexical": 1.0,
      "score_syntactic": 0.6667,
      "score_semantic": 1.0,
      "score_overall": 0.8889
    },
    {
      "idx": "164",
      "kind": "rag",
      "is_valid": false,
      "n_errors": 3,
      "n_warnings": 1,
      "errors": [
        "L1: TO expects 4-4 operand(s), got 32",
        "L8: SET unrecognized operand format: 'Y1,Y2'",
        "L9: OUT expects 1-3 operand(s), got 0"
      ],
      "warnings": [
        "L1: program starts with TO (LD/LDI/LDP/LDF preferred for full programs)"
      ],
      "n_lines": 5,
      "n_instructions": 5,
      "has_end": true,
      "score_lexical": 1.0,
      "score_syntactic": 0.4,
      "score_semantic": 1.0,
      "score_overall": 0.8
    },
    {
      "idx": "165",
      "kind": "llm",
      "is_valid": false,
      "n_errors": 2,
      "n_warnings": 1,
      "errors": [
        "L3: MOV unrecognized operand format: '#1000,'",
        "L9: MOV unrecognized operand format: '[D0],'"
      ],
      "warnings": [
        "L3: program starts with MOV (LD/LDI/LDP/LDF preferred for full programs)"
      ],
      "n_lines": 4,
      "n_instructions": 4,
      "has_end": true,
      "score_lexical": 1.0,
      "score_syntactic": 0.5,
      "score_semantic": 1.0,
      "score_overall": 0.8333
    },
    {
      "idx": "165",
      "kind": "rag",
      "is_valid": false,
      "n_errors": 2,
      "n_warnings": 1,
      "errors": [
        "L1: TO expects 4-4 operand(s), got 29",
        "L17: RST expects 1-1 operand(s), got 2"
      ],
      "warnings": [
        "L1: program starts with TO (LD/LDI/LDP/LDF preferred for full programs)"
      ],
      "n_lines": 12,
      "n_instructions": 12,
      "has_end": true,
      "score_lexical": 1.0,
      "score_syntactic": 0.8333,
      "score_semantic": 1.0,
      "score_overall": 0.9444
    },
    {
      "idx": "166",
      "kind": "llm",
      "is_valid": false,
      "n_errors": 1,
      "n_warnings": 0,
      "errors": [
        "no recognizable instructions"
      ],
      "warnings": [],
      "n_lines": 0,
      "n_instructions": 0,
      "has_end": false,
      "score_lexical": 0.0,
      "score_syntactic": 0.0,
      "score_semantic": 0.0,
      "score_overall": 0.0
    },
    {
      "idx": "166",
      "kind": "rag",
      "is_valid": false,
      "n_errors": 1,
      "n_warnings": 2,
      "errors": [
        "L1: TO expects 4-4 operand(s), got 47"
      ],
      "warnings": [
        "missing END instruction",
        "L1: program starts with TO (LD/LDI/LDP/LDF preferred for full programs)"
      ],
      "n_lines": 5,
      "n_instructions": 5,
      "has_end": false,
      "score_lexical": 1.0,
      "score_syntactic": 0.8,
      "score_semantic": 0.75,
      "score_overall": 0.85
    },
    {
      "idx": "167",
      "kind": "llm",
      "is_valid": false,
      "n_errors": 4,
      "n_warnings": 0,
      "errors": [
        "L5: AND unrecognized operand format: '#0001'",
        "L6: MOV expects 2-2 operand(s), got 1",
        "L10: OR unrecognized operand format: '#0000'",
        "L11: MOV expects 2-2 operand(s), got 1"
      ],
      "warnings": [],
      "n_lines": 7,
      "n_instructions": 7,
      "has_end": true,
      "score_lexical": 1.0,
      "score_syntactic": 0.4286,
      "score_semantic": 1.0,
      "score_overall": 0.8095
    },
    {
      "idx": "167",
      "kind": "rag",
      "is_valid": false,
      "n_errors": 1,
      "n_warnings": 2,
      "errors": [
        "L1: TO expects 4-4 operand(s), got 36"
      ],
      "warnings": [
        "missing END instruction",
        "L1: program starts with TO (LD/LDI/LDP/LDF preferred for full programs)"
      ],
      "n_lines": 4,
      "n_instructions": 4,
      "has_end": false,
      "score_lexical": 1.0,
      "score_syntactic": 0.75,
      "score_semantic": 0.75,
      "score_overall": 0.8333
    },
    {
      "idx": "168",
      "kind": "llm",
      "is_valid": false,
      "n_errors": 7,
      "n_warnings": 1,
      "errors": [
        "L6: MOV unrecognized operand format: 'M100,'",
        "L7: MOV unrecognized operand format: 'M101,'",
        "L10: SET unrecognized operand format: 'M100.0'",
        "L11: SET unrecognized operand format: 'M101.3'",
        "L14: RST expects 1-1 operand(s), got 2",
        "L15: RST expects 1-1 operand(s), got 2",
        "L45: FOR expects 1-1 operand(s), got 79"
      ],
      "warnings": [
        "L6: program starts with MOV (LD/LDI/LDP/LDF preferred for full programs)"
      ],
      "n_lines": 8,
      "n_instructions": 8,
      "has_end": true,
      "score_lexical": 1.0,
      "score_syntactic": 0.125,
      "score_semantic": 1.0,
      "score_overall": 0.7083
    },
    {
      "idx": "168",
      "kind": "rag",
      "is_valid": false,
      "n_errors": 6,
      "n_warnings": 2,
      "errors": [
        "L1: TO expects 4-4 operand(s), got 25",
        "L5: SET expects 1-1 operand(s), got 2",
        "L13: TO expects 4-4 operand(s), got 36",
        "L15: RST expects 1-1 operand(s), got 2",
        "L20: FOR expects 1-1 operand(s), got 12",
        "L25: RST expects 1-1 operand(s), got 2"
      ],
      "warnings": [
        "missing END instruction",
        "L1: program starts with TO (LD/LDI/LDP/LDF preferred for full programs)"
      ],
      "n_lines": 11,
      "n_instructions": 11,
      "has_end": false,
      "score_lexical": 1.0,
      "score_syntactic": 0.4545,
      "score_semantic": 0.75,
      "score_overall": 0.7348
    },
    {
      "idx": "169",
      "kind": "llm",
      "is_valid": false,
      "n_errors": 2,
      "n_warnings": 1,
      "errors": [
        "L5: TO expects 4-4 operand(s), got 23",
        "L13: RST unrecognized operand format: '#02'"
      ],
      "warnings": [
        "L5: program starts with TO (LD/LDI/LDP/LDF preferred for full programs)"
      ],
      "n_lines": 7,
      "n_instructions": 7,
      "has_end": true,
      "score_lexical": 1.0,
      "score_syntactic": 0.7143,
      "score_semantic": 1.0,
      "score_overall": 0.9048
    },
    {
      "idx": "169",
      "kind": "rag",
      "is_valid": false,
      "n_errors": 2,
      "n_warnings": 2,
      "errors": [
        "L1: TO expects 4-4 operand(s), got 25",
        "L10: TO expects 4-4 operand(s), got 16"
      ],
      "warnings": [
        "missing END instruction",
        "L1: program starts with TO (LD/LDI/LDP/LDF preferred for full programs)"
      ],
      "n_lines": 6,
      "n_instructions": 6,
      "has_end": false,
      "score_lexical": 1.0,
      "score_syntactic": 0.6667,
      "score_semantic": 0.75,
      "score_overall": 0.8056
    },
    {
      "idx": "170",
      "kind": "llm",
      "is_valid": false,
      "n_errors": 6,
      "n_warnings": 1,
      "errors": [
        "L11: LD unrecognized operand format: '#0'",
        "L12: MOV expects 2-2 operand(s), got 1",
        "L15: LD unrecognized operand format: 'I0.00'",
        "L16: AND unrecognized operand format: '#01'",
        "L17: MPS expects 0-0 operand(s), got 1",
        "L20: LD unrecognized operand format: 'M100.00'"
      ],
      "warnings": [
        "unmatched MPS (stack depth at end: 1)"
      ],
      "n_lines": 8,
      "n_instructions": 8,
      "has_end": true,
      "score_lexical": 1.0,
      "score_syntactic": 0.25,
      "score_semantic": 0.75,
      "score_overall": 0.6667
    },
    {
      "idx": "170",
      "kind": "rag",
      "is_valid": true,
      "n_errors": 0,
      "n_warnings": 0,
      "errors": [],
      "warnings": [],
      "n_lines": 7,
      "n_instructions": 7,
      "has_end": true,
      "score_lexical": 1.0,
      "score_syntactic": 1.0,
      "score_semantic": 1.0,
      "score_overall": 1.0
    },
    {
      "idx": "171",
      "kind": "llm",
      "is_valid": false,
      "n_errors": 6,
      "n_warnings": 1,
      "errors": [
        "L3: MOV unrecognized operand format: '#0,'",
        "L11: AND unrecognized operand format: '#01'",
        "L15: MOV unrecognized operand format: '#0,'",
        "L22: AND unrecognized operand format: '#01'",
        "L26: MOV unrecognized operand format: '#0,'",
        "L32: MOV unrecognized operand format: '#1,'"
      ],
      "warnings": [
        "L3: program starts with MOV (LD/LDI/LDP/LDF preferred for full programs)"
      ],
      "n_lines": 9,
      "n_instructions": 9,
      "has_end": true,
      "score_lexical": 1.0,
      "score_syntactic": 0.3333,
      "score_semantic": 1.0,
      "score_overall": 0.7778
    },
    {
      "idx": "171",
      "kind": "rag",
      "is_valid": false,
      "n_errors": 2,
      "n_warnings": 2,
      "errors": [
        "L1: TO expects 4-4 operand(s), got 23",
        "L23: MRD without active stack frame"
      ],
      "warnings": [
        "missing END instruction",
        "L1: program starts with TO (LD/LDI/LDP/LDF preferred for full programs)"
      ],
      "n_lines": 6,
      "n_instructions": 6,
      "has_end": false,
      "score_lexical": 1.0,
      "score_syntactic": 0.8333,
      "score_semantic": 0.5,
      "score_overall": 0.7778
    },
    {
      "idx": "172",
      "kind": "llm",
      "is_valid": false,
      "n_errors": 4,
      "n_warnings": 2,
      "errors": [
        "L8: LD unrecognized operand format: '#1000'",
        "L11: MPS expects 0-0 operand(s), got 1",
        "L15: LD unrecognized operand format: '#2000'",
        "L16: MPS expects 0-0 operand(s), got 1"
      ],
      "warnings": [
        "missing END instruction",
        "unmatched MPS (stack depth at end: 2)"
      ],
      "n_lines": 4,
      "n_instructions": 4,
      "has_end": false,
      "score_lexical": 1.0,
      "score_syntactic": 0.0,
      "score_semantic": 0.5,
      "score_overall": 0.5
    },
    {
      "idx": "172",
      "kind": "rag",
      "is_valid": false,
      "n_errors": 1,
      "n_warnings": 3,
      "errors": [
        "L1: TO expects 4-4 operand(s), got 35"
      ],
      "warnings": [
        "missing END instruction",
        "L1: program starts with TO (LD/LDI/LDP/LDF preferred for full programs)",
        "unmatched MPS (stack depth at end: 3)"
      ],
      "n_lines": 14,
      "n_instructions": 14,
      "has_end": false,
      "score_lexical": 1.0,
      "score_syntactic": 0.9286,
      "score_semantic": 0.5,
      "score_overall": 0.8095
    },
    {
      "idx": "173",
      "kind": "llm",
      "is_valid": false,
      "n_errors": 7,
      "n_warnings": 1,
      "errors": [
        "L5: MOV expects 2-2 operand(s), got 1",
        "L6: MOV expects 2-2 operand(s), got 1",
        "L10: AND unrecognized operand format: '#01'",
        "L16: MOV expects 2-2 operand(s), got 1",
        "L17: MOV expects 2-2 operand(s), got 1",
        "L23: OR unrecognized operand format: '#01'",
        "L29: MOV expects 2-2 operand(s), got 1"
      ],
      "warnings": [
        "missing END instruction"
      ],
      "n_lines": 13,
      "n_instructions": 13,
      "has_end": false,
      "score_lexical": 1.0,
      "score_syntactic": 0.4615,
      "score_semantic": 0.75,
      "score_overall": 0.7372
    },
    {
      "idx": "173",
      "kind": "rag",
      "is_valid": false,
      "n_errors": 1,
      "n_warnings": 2,
      "errors": [
        "L3: TO expects 4-4 operand(s), got 39"
      ],
      "warnings": [
        "L3: program starts with TO (LD/LDI/LDP/LDF preferred for full programs)",
        "unmatched MPS (stack depth at end: 1)"
      ],
      "n_lines": 5,
      "n_instructions": 5,
      "has_end": true,
      "score_lexical": 1.0,
      "score_syntactic": 0.8,
      "score_semantic": 0.75,
      "score_overall": 0.85
    },
    {
      "idx": "174",
      "kind": "llm",
      "is_valid": false,
      "n_errors": 7,
      "n_warnings": 2,
      "errors": [
        "L2: TO expects 4-4 operand(s), got 59",
        "L14: LD unrecognized operand format: '#100'",
        "L15: MOV unrecognized operand format: 'D100,'",
        "L21: AND unrecognized operand format: '#1'",
        "L27: ADD expects 3-3 operand(s), got 1",
        "L28: MOV unrecognized operand format: 'D101,'",
        "L44: MPS expects 0-0 operand(s), got 46"
      ],
      "warnings": [
        "L2: program starts with TO (LD/LDI/LDP/LDF preferred for full programs)",
        "unmatched MPS (stack depth at end: 1)"
      ],
      "n_lines": 10,
      "n_instructions": 10,
      "has_end": true,
      "score_lexical": 1.0,
      "score_syntactic": 0.3,
      "score_semantic": 0.75,
      "score_overall": 0.6833
    },
    {
      "idx": "174",
      "kind": "rag",
      "is_valid": false,
      "n_errors": 1,
      "n_warnings": 3,
      "errors": [
        "L1: TO expects 4-4 operand(s), got 59"
      ],
      "warnings": [
        "missing END instruction",
        "L1: program starts with TO (LD/LDI/LDP/LDF preferred for full programs)",
        "unmatched MPS (stack depth at end: 1)"
      ],
      "n_lines": 6,
      "n_instructions": 6,
      "has_end": false,
      "score_lexical": 1.0,
      "score_syntactic": 0.8333,
      "score_semantic": 0.5,
      "score_overall": 0.7778
    },
    {
      "idx": "175",
      "kind": "llm",
      "is_valid": false,
      "n_errors": 6,
      "n_warnings": 1,
      "errors": [
        "L4: MOV unrecognized operand format: '#100,'",
        "L5: MOV unrecognized operand format: '#200,'",
        "L7: MRD expects 0-0 operand(s), got 1",
        "L10: ADD expects 3-3 operand(s), got 2",
        "L13: MOV unrecognized operand format: 'MRD,'",
        "L7: MRD without active stack frame"
      ],
      "warnings": [
        "L4: program starts with MOV (LD/LDI/LDP/LDF preferred for full programs)"
      ],
      "n_lines": 6,
      "n_instructions": 6,
      "has_end": true,
      "score_lexical": 1.0,
      "score_syntactic": 0.1667,
      "score_semantic": 0.75,
      "score_overall": 0.6389
    },
    {
      "idx": "175",
      "kind": "rag",
      "is_valid": true,
      "n_errors": 0,
      "n_warnings": 3,
      "errors": [],
      "warnings": [
        "missing END instruction",
        "unmatched MPS (stack depth at end: 5)",
        "output Y0 driven 3 times (possible double-coil)"
      ],
      "n_lines": 20,
      "n_instructions": 20,
      "has_end": false,
      "score_lexical": 1.0,
      "score_syntactic": 1.0,
      "score_semantic": 0.25,
      "score_overall": 0.75
    },
    {
      "idx": "176",
      "kind": "llm",
      "is_valid": false,
      "n_errors": 4,
      "n_warnings": 0,
      "errors": [
        "L11: AND unrecognized operand format: '#01'",
        "L15: LD unrecognized operand format: '#10'",
        "L19: LD unrecognized operand format: 'MRD'",
        "L20: AND unrecognized operand format: '#01'"
      ],
      "warnings": [],
      "n_lines": 6,
      "n_instructions": 6,
      "has_end": true,
      "score_lexical": 1.0,
      "score_syntactic": 0.3333,
      "score_semantic": 1.0,
      "score_overall": 0.7778
    },
    {
      "idx": "176",
      "kind": "rag",
      "is_valid": false,
      "n_errors": 2,
      "n_warnings": 1,
      "errors": [
        "L1: TO expects 4-4 operand(s), got 34",
        "L8: LD unrecognized operand format: '#100'"
      ],
      "warnings": [
        "L1: program starts with TO (LD/LDI/LDP/LDF preferred for full programs)"
      ],
      "n_lines": 10,
      "n_instructions": 10,
      "has_end": true,
      "score_lexical": 1.0,
      "score_syntactic": 0.8,
      "score_semantic": 1.0,
      "score_overall": 0.9333
    },
    {
      "idx": "177",
      "kind": "llm",
      "is_valid": false,
      "n_errors": 8,
      "n_warnings": 0,
      "errors": [
        "L5: MOV expects 2-2 operand(s), got 1",
        "L6: MRD expects 0-0 operand(s), got 1",
        "L7: ADD expects 3-3 operand(s), got 1",
        "L12: MOV expects 2-2 operand(s), got 1",
        "L13: MRD expects 0-0 operand(s), got 1",
        "L14: MRD expects 0-0 operand(s), got 1",
        "L15: ADD expects 3-3 operand(s), got 1",
        "L6: MRD without active stack frame"
      ],
      "warnings": [],
      "n_lines": 10,
      "n_instructions": 10,
      "has_end": true,
      "score_lexical": 1.0,
      "score_syntactic": 0.3,
      "score_semantic": 0.75,
      "score_overall": 0.6833
    },
    {
      "idx": "177",
      "kind": "rag",
      "is_valid": false,
      "n_errors": 2,
      "n_warnings": 3,
      "errors": [
        "L1: TO expects 4-4 operand(s), got 41",
        "L9: TO expects 4-4 operand(s), got 6"
      ],
      "warnings": [
        "missing END instruction",
        "L1: program starts with TO (LD/LDI/LDP/LDF preferred for full programs)",
        "unmatched MPS (stack depth at end: 1)"
      ],
      "n_lines": 10,
      "n_instructions": 10,
      "has_end": false,
      "score_lexical": 1.0,
      "score_syntactic": 0.8,
      "score_semantic": 0.5,
      "score_overall": 0.7667
    },
    {
      "idx": "178",
      "kind": "llm",
      "is_valid": false,
      "n_errors": 10,
      "n_warnings": 0,
      "errors": [
        "L5: MOV expects 2-2 operand(s), got 1",
        "L6: LD unrecognized operand format: '#0'",
        "L7: MOV expects 2-2 operand(s), got 1",
        "L12: MOV expects 2-2 operand(s), got 1",
        "L13: LD unrecognized operand format: '#1'",
        "L14: ADD expects 3-3 operand(s), got 1",
        "L15: MOV expects 2-2 operand(s), got 1",
        "L18: LD unrecognized operand format: '#2'",
        "L19: MOV expects 2-2 operand(s), got 1",
        "L20: LD unrecognized operand format: 'MRD'"
      ],
      "warnings": [],
      "n_lines": 13,
      "n_instructions": 13,
      "has_end": true,
      "score_lexical": 1.0,
      "score_syntactic": 0.2308,
      "score_semantic": 1.0,
      "score_overall": 0.7436
    },
    {
      "idx": "178",
      "kind": "rag",
      "is_valid": true,
      "n_errors": 0,
      "n_warnings": 2,
      "errors": [],
      "warnings": [
        "missing END instruction",
        "unmatched MPS (stack depth at end: 1)"
      ],
      "n_lines": 4,
      "n_instructions": 4,
      "has_end": false,
      "score_lexical": 1.0,
      "score_syntactic": 1.0,
      "score_semantic": 0.5,
      "score_overall": 0.8333
    },
    {
      "idx": "179",
      "kind": "llm",
      "is_valid": false,
      "n_errors": 3,
      "n_warnings": 0,
      "errors": [
        "L11: MRD expects 0-0 operand(s), got 3",
        "L12: MRD expects 0-0 operand(s), got 3",
        "L11: MRD without active stack frame"
      ],
      "warnings": [],
      "n_lines": 9,
      "n_instructions": 9,
      "has_end": true,
      "score_lexical": 1.0,
      "score_syntactic": 0.7778,
      "score_semantic": 0.75,
      "score_overall": 0.8426
    },
    {
      "idx": "179",
      "kind": "rag",
      "is_valid": false,
      "n_errors": 1,
      "n_warnings": 3,
      "errors": [
        "L1: TO expects 4-4 operand(s), got 65"
      ],
      "warnings": [
        "missing END instruction",
        "L1: program starts with TO (LD/LDI/LDP/LDF preferred for full programs)",
        "unmatched MPS (stack depth at end: 1)"
      ],
      "n_lines": 16,
      "n_instructions": 16,
      "has_end": false,
      "score_lexical": 1.0,
      "score_syntactic": 0.9375,
      "score_semantic": 0.5,
      "score_overall": 0.8125
    },
    {
      "idx": "180",
      "kind": "llm",
      "is_valid": false,
      "n_errors": 10,
      "n_warnings": 1,
      "errors": [
        "L5: TO expects 4-4 operand(s), got 45",
        "L12: MOV unrecognized operand format: 'K10,'",
        "L13: MOV unrecognized operand format: '#0,'",
        "L16: LD unrecognized operand format: 'I0.00'",
        "L17: AND unrecognized operand format: '#1'",
        "L21: MOV unrecognized operand format: '#1,'",
        "L22: MPP expects 0-0 operand(s), got 1",
        "L25: MOV unrecognized operand format: 'W#D200,'",
        "L30: MOV unrecognized operand format: '#0,'",
        "L22: MPP without matching MPS"
      ],
      "warnings": [
        "L5: program starts with TO (LD/LDI/LDP/LDF preferred for full programs)"
      ],
      "n_lines": 10,
      "n_instructions": 10,
      "has_end": true,
      "score_lexical": 1.0,
      "score_syntactic": 0.1,
      "score_semantic": 0.75,
      "score_overall": 0.6167
    },
    {
      "idx": "180",
      "kind": "rag",
      "is_valid": false,
      "n_errors": 2,
      "n_warnings": 1,
      "errors": [
        "L24: FOR expects 1-1 operand(s), got 26",
        "L31: OR expects 1-1 operand(s), got 0"
      ],
      "warnings": [
        "unmatched MPS (stack depth at end: 1)"
      ],
      "n_lines": 19,
      "n_instructions": 19,
      "has_end": true,
      "score_lexical": 1.0,
      "score_syntactic": 0.8947,
      "score_semantic": 0.75,
      "score_overall": 0.8816
    },
    {
      "idx": "181",
      "kind": "llm",
      "is_valid": false,
      "n_errors": 10,
      "n_warnings": 1,
      "errors": [
        "L5: TO expects 4-4 operand(s), got 20",
        "L8: LD unrecognized operand format: '10'",
        "L11: MOV unrecognized operand format: 'D0,'",
        "L14: LD unrecognized operand format: '5'",
        "L17: MRD expects 0-0 operand(s), got 2",
        "L20: MOV unrecognized operand format: 'D0,'",
        "L23: MOV unrecognized operand format: 'M0,'",
        "L26: MPP expects 0-0 operand(s), got 3",
        "L29: MOV unrecognized operand format: 'D0,'",
        "L17: MRD without active stack frame"
      ],
      "warnings": [
        "L5: program starts with TO (LD/LDI/LDP/LDF preferred for full programs)"
      ],
      "n_lines": 10,
      "n_instructions": 10,
      "has_end": true,
      "score_lexical": 1.0,
      "score_syntactic": 0.1,
      "score_semantic": 0.75,
      "score_overall": 0.6167
    },
    {
      "idx": "181",
      "kind": "rag",
      "is_valid": false,
      "n_errors": 1,
      "n_warnings": 2,
      "errors": [
        "L1: TO expects 4-4 operand(s), got 45"
      ],
      "warnings": [
        "L1: program starts with TO (LD/LDI/LDP/LDF preferred for full programs)",
        "unmatched MPS (stack depth at end: 1)"
      ],
      "n_lines": 10,
      "n_instructions": 10,
      "has_end": true,
      "score_lexical": 1.0,
      "score_syntactic": 0.9,
      "score_semantic": 0.75,
      "score_overall": 0.8833
    },
    {
      "idx": "182",
      "kind": "llm",
      "is_valid": false,
      "n_errors": 1,
      "n_warnings": 1,
      "errors": [
        "L8: FOR expects 1-1 operand(s), got 33"
      ],
      "warnings": [
        "L8: program starts with FOR (LD/LDI/LDP/LDF preferred for full programs)"
      ],
      "n_lines": 5,
      "n_instructions": 5,
      "has_end": true,
      "score_lexical": 1.0,
      "score_syntactic": 0.8,
      "score_semantic": 1.0,
      "score_overall": 0.9333
    },
    {
      "idx": "182",
      "kind": "rag",
      "is_valid": false,
      "n_errors": 1,
      "n_warnings": 3,
      "errors": [
        "L1: TO expects 4-4 operand(s), got 34"
      ],
      "warnings": [
        "missing END instruction",
        "L1: program starts with TO (LD/LDI/LDP/LDF preferred for full programs)",
        "unmatched MPS (stack depth at end: 3)"
      ],
      "n_lines": 12,
      "n_instructions": 12,
      "has_end": false,
      "score_lexical": 1.0,
      "score_syntactic": 0.9167,
      "score_semantic": 0.5,
      "score_overall": 0.8056
    },
    {
      "idx": "183",
      "kind": "llm",
      "is_valid": false,
      "n_errors": 1,
      "n_warnings": 0,
      "errors": [
        "no recognizable instructions"
      ],
      "warnings": [],
      "n_lines": 0,
      "n_instructions": 0,
      "has_end": false,
      "score_lexical": 0.0,
      "score_syntactic": 0.0,
      "score_semantic": 0.0,
      "score_overall": 0.0
    },
    {
      "idx": "183",
      "kind": "rag",
      "is_valid": false,
      "n_errors": 2,
      "n_warnings": 3,
      "errors": [
        "L1: TO expects 4-4 operand(s), got 36",
        "L18: TO unrecognized operand format: 'illustrate'"
      ],
      "warnings": [
        "missing END instruction",
        "L1: program starts with TO (LD/LDI/LDP/LDF preferred for full programs)",
        "unmatched MPS (stack depth at end: 2)"
      ],
      "n_lines": 12,
      "n_instructions": 12,
      "has_end": false,
      "score_lexical": 1.0,
      "score_syntactic": 0.8333,
      "score_semantic": 0.5,
      "score_overall": 0.7778
    },
    {
      "idx": "184",
      "kind": "llm",
      "is_valid": false,
      "n_errors": 6,
      "n_warnings": 0,
      "errors": [
        "L5: MOV expects 2-2 operand(s), got 1",
        "L9: SUB expects 3-3 operand(s), got 1",
        "L10: MOV expects 2-2 operand(s), got 1",
        "L14: CMP expects 3-3 operand(s), got 1",
        "L19: MOV expects 2-2 operand(s), got 1",
        "L23: MOV expects 2-2 operand(s), got 1"
      ],
      "warnings": [],
      "n_lines": 10,
      "n_instructions": 10,
      "has_end": true,
      "score_lexical": 1.0,
      "score_syntactic": 0.4,
      "score_semantic": 1.0,
      "score_overall": 0.8
    },
    {
      "idx": "184",
      "kind": "rag",
      "is_valid": true,
      "n_errors": 0,
      "n_warnings": 1,
      "errors": [],
      "warnings": [
        "unmatched MPS (stack depth at end: 3)"
      ],
      "n_lines": 13,
      "n_instructions": 13,
      "has_end": true,
      "score_lexical": 1.0,
      "score_syntactic": 1.0,
      "score_semantic": 0.75,
      "score_overall": 0.9167
    },
    {
      "idx": "185",
      "kind": "llm",
      "is_valid": false,
      "n_errors": 2,
      "n_warnings": 2,
      "errors": [
        "L5: TO expects 4-4 operand(s), got 44",
        "L9: LD expects 1-1 operand(s), got 0"
      ],
      "warnings": [
        "missing END instruction",
        "L5: program starts with TO (LD/LDI/LDP/LDF preferred for full programs)"
      ],
      "n_lines": 2,
      "n_instructions": 2,
      "has_end": false,
      "score_lexical": 1.0,
      "score_syntactic": 0.0,
      "score_semantic": 0.75,
      "score_overall": 0.5833
    },
    {
      "idx": "185",
      "kind": "rag",
      "is_valid": true,
      "n_errors": 0,
      "n_warnings": 0,
      "errors": [],
      "warnings": [],
      "n_lines": 4,
      "n_instructions": 4,
      "has_end": true,
      "score_lexical": 1.0,
      "score_syntactic": 1.0,
      "score_semantic": 1.0,
      "score_overall": 1.0
    },
    {
      "idx": "186",
      "kind": "llm",
      "is_valid": false,
      "n_errors": 2,
      "n_warnings": 0,
      "errors": [
        "L4: ADD expects 3-3 operand(s), got 1",
        "L12: ADD expects 3-3 operand(s), got 1"
      ],
      "warnings": [],
      "n_lines": 6,
      "n_instructions": 6,
      "has_end": true,
      "score_lexical": 1.0,
      "score_syntactic": 0.6667,
      "score_semantic": 1.0,
      "score_overall": 0.8889
    },
    {
      "idx": "186",
      "kind": "rag",
      "is_valid": false,
      "n_errors": 2,
      "n_warnings": 1,
      "errors": [
        "L5: TO expects 4-4 operand(s), got 44",
        "L7: FOR unrecognized operand format: 'example:'"
      ],
      "warnings": [
        "L5: program starts with TO (LD/LDI/LDP/LDF preferred for full programs)"
      ],
      "n_lines": 9,
      "n_instructions": 9,
      "has_end": true,
      "score_lexical": 1.0,
      "score_syntactic": 0.7778,
      "score_semantic": 1.0,
      "score_overall": 0.9259
    },
    {
      "idx": "187",
      "kind": "llm",
      "is_valid": false,
      "n_errors": 3,
      "n_warnings": 1,
      "errors": [
        "L3: TO expects 4-4 operand(s), got 36",
        "L8: MOV unrecognized operand format: '#01,'",
        "L15: SUB expects 3-3 operand(s), got 2"
      ],
      "warnings": [
        "L3: program starts with TO (LD/LDI/LDP/LDF preferred for full programs)"
      ],
      "n_lines": 5,
      "n_instructions": 5,
      "has_end": true,
      "score_lexical": 1.0,
      "score_syntactic": 0.4,
      "score_semantic": 1.0,
      "score_overall": 0.8
    },
    {
      "idx": "187",
      "kind": "rag",
      "is_valid": false,
      "n_errors": 1,
      "n_warnings": 1,
      "errors": [
        "L1: TO expects 4-4 operand(s), got 41"
      ],
      "warnings": [
        "L1: program starts with TO (LD/LDI/LDP/LDF preferred for full programs)"
      ],
      "n_lines": 7,
      "n_instructions": 7,
      "has_end": true,
      "score_lexical": 1.0,
      "score_syntactic": 0.8571,
      "score_semantic": 1.0,
      "score_overall": 0.9524
    },
    {
      "idx": "188",
      "kind": "llm",
      "is_valid": false,
      "n_errors": 4,
      "n_warnings": 1,
      "errors": [
        "L7: LD unrecognized operand format: '#0'",
        "L10: MOV expects 2-2 operand(s), got 1",
        "L22: ADD expects 3-3 operand(s), got 1",
        "L25: MOV expects 2-2 operand(s), got 1"
      ],
      "warnings": [
        "missing END instruction"
      ],
      "n_lines": 5,
      "n_instructions": 5,
      "has_end": false,
      "score_lexical": 1.0,
      "score_syntactic": 0.2,
      "score_semantic": 0.75,
      "score_overall": 0.65
    },
    {
      "idx": "188",
      "kind": "rag",
      "is_valid": false,
      "n_errors": 1,
      "n_warnings": 1,
      "errors": [
        "L3: FOR expects 1-1 operand(s), got 4"
      ],
      "warnings": [
        "L3: program starts with FOR (LD/LDI/LDP/LDF preferred for full programs)"
      ],
      "n_lines": 9,
      "n_instructions": 9,
      "has_end": true,
      "score_lexical": 1.0,
      "score_syntactic": 0.8889,
      "score_semantic": 1.0,
      "score_overall": 0.963
    },
    {
      "idx": "189",
      "kind": "llm",
      "is_valid": false,
      "n_errors": 6,
      "n_warnings": 0,
      "errors": [
        "L8: AND unrecognized operand format: '#0'",
        "L12: CALL unrecognized operand format: 'SUB_ROUTINE'",
        "L16: AND unrecognized operand format: '#1'",
        "L26: OR unrecognized operand format: '#2'",
        "L30: LD unrecognized operand format: '#1'",
        "L35: OR unrecognized operand format: '#1'"
      ],
      "warnings": [],
      "n_lines": 13,
      "n_instructions": 13,
      "has_end": true,
      "score_lexical": 1.0,
      "score_syntactic": 0.5385,
      "score_semantic": 1.0,
      "score_overall": 0.8462
    },
    {
      "idx": "189",
      "kind": "rag",
      "is_valid": false,
      "n_errors": 1,
      "n_warnings": 1,
      "errors": [
        "L1: TO expects 4-4 operand(s), got 26"
      ],
      "warnings": [
        "L1: program starts with TO (LD/LDI/LDP/LDF preferred for full programs)"
      ],
      "n_lines": 11,
      "n_instructions": 11,
      "has_end": true,
      "score_lexical": 1.0,
      "score_syntactic": 0.9091,
      "score_semantic": 1.0,
      "score_overall": 0.9697
    },
    {
      "idx": "190",
      "kind": "llm",
      "is_valid": false,
      "n_errors": 3,
      "n_warnings": 0,
      "errors": [
        "L7: AND unrecognized operand format: '#01'",
        "L12: LD unrecognized operand format: '#00'",
        "L18: LD unrecognized operand format: '#01'"
      ],
      "warnings": [],
      "n_lines": 5,
      "n_instructions": 5,
      "has_end": true,
      "score_lexical": 1.0,
      "score_syntactic": 0.4,
      "score_semantic": 1.0,
      "score_overall": 0.8
    },
    {
      "idx": "190",
      "kind": "rag",
      "is_valid": false,
      "n_errors": 1,
      "n_warnings": 2,
      "errors": [
        "L1: TO expects 4-4 operand(s), got 37"
      ],
      "warnings": [
        "missing END instruction",
        "L1: program starts with TO (LD/LDI/LDP/LDF preferred for full programs)"
      ],
      "n_lines": 3,
      "n_instructions": 3,
      "has_end": false,
      "score_lexical": 1.0,
      "score_syntactic": 0.6667,
      "score_semantic": 0.75,
      "score_overall": 0.8056
    },
    {
      "idx": "191",
      "kind": "llm",
      "is_valid": false,
      "n_errors": 2,
      "n_warnings": 0,
      "errors": [
        "L7: AND unrecognized operand format: '#01H'",
        "L8: CMP expects 3-3 operand(s), got 1"
      ],
      "warnings": [],
      "n_lines": 6,
      "n_instructions": 6,
      "has_end": true,
      "score_lexical": 1.0,
      "score_syntactic": 0.6667,
      "score_semantic": 1.0,
      "score_overall": 0.8889
    },
    {
      "idx": "191",
      "kind": "rag",
      "is_valid": false,
      "n_errors": 1,
      "n_warnings": 3,
      "errors": [
        "L1: TO expects 4-4 operand(s), got 24"
      ],
      "warnings": [
        "missing END instruction",
        "L1: program starts with TO (LD/LDI/LDP/LDF preferred for full programs)",
        "output Y0 driven 2 times (possible double-coil)"
      ],
      "n_lines": 5,
      "n_instructions": 5,
      "has_end": false,
      "score_lexical": 1.0,
      "score_syntactic": 0.8,
      "score_semantic": 0.5,
      "score_overall": 0.7667
    },
    {
      "idx": "192",
      "kind": "llm",
      "is_valid": false,
      "n_errors": 3,
      "n_warnings": 0,
      "errors": [
        "L6: MOV unrecognized operand format: 'M8000,'",
        "L10: AND unrecognized operand format: '#01'",
        "L15: MOV unrecognized operand format: 'Y000,'"
      ],
      "warnings": [],
      "n_lines": 7,
      "n_instructions": 7,
      "has_end": true,
      "score_lexical": 1.0,
      "score_syntactic": 0.5714,
      "score_semantic": 1.0,
      "score_overall": 0.8571
    },
    {
      "idx": "192",
      "kind": "rag",
      "is_valid": true,
      "n_errors": 0,
      "n_warnings": 1,
      "errors": [],
      "warnings": [
        "missing END instruction"
      ],
      "n_lines": 2,
      "n_instructions": 2,
      "has_end": false,
      "score_lexical": 1.0,
      "score_syntactic": 1.0,
      "score_semantic": 0.75,
      "score_overall": 0.9167
    },
    {
      "idx": "193",
      "kind": "llm",
      "is_valid": false,
      "n_errors": 1,
      "n_warnings": 1,
      "errors": [
        "L7: AND unrecognized operand format: '#01'"
      ],
      "warnings": [
        "missing END instruction"
      ],
      "n_lines": 3,
      "n_instructions": 3,
      "has_end": false,
      "score_lexical": 1.0,
      "score_syntactic": 0.6667,
      "score_semantic": 0.75,
      "score_overall": 0.8056
    },
    {
      "idx": "193",
      "kind": "rag",
      "is_valid": false,
      "n_errors": 1,
      "n_warnings": 1,
      "errors": [
        "L1: TO expects 4-4 operand(s), got 63"
      ],
      "warnings": [
        "L1: program starts with TO (LD/LDI/LDP/LDF preferred for full programs)"
      ],
      "n_lines": 12,
      "n_instructions": 12,
      "has_end": true,
      "score_lexical": 1.0,
      "score_syntactic": 0.9167,
      "score_semantic": 1.0,
      "score_overall": 0.9722
    },
    {
      "idx": "194",
      "kind": "llm",
      "is_valid": false,
      "n_errors": 3,
      "n_warnings": 2,
      "errors": [
        "L2: TO expects 4-4 operand(s), got 34",
        "L11: TO expects 4-4 operand(s), got 60",
        "L17: AND unrecognized operand format: '#01'"
      ],
      "warnings": [
        "missing END instruction",
        "L2: program starts with TO (LD/LDI/LDP/LDF preferred for full programs)"
      ],
      "n_lines": 4,
      "n_instructions": 4,
      "has_end": false,
      "score_lexical": 1.0,
      "score_syntactic": 0.25,
      "score_semantic": 0.75,
      "score_overall": 0.6667
    },
    {
      "idx": "194",
      "kind": "rag",
      "is_valid": false,
      "n_errors": 3,
      "n_warnings": 3,
      "errors": [
        "L1: TO expects 4-4 operand(s), got 34",
        "L14: TO expects 4-4 operand(s), got 9",
        "L19: FOR expects 1-1 operand(s), got 18"
      ],
      "warnings": [
        "missing END instruction",
        "L1: program starts with TO (LD/LDI/LDP/LDF preferred for full programs)",
        "output Y0 driven 4 times (possible double-coil)"
      ],
      "n_lines": 11,
      "n_instructions": 11,
      "has_end": false,
      "score_lexical": 1.0,
      "score_syntactic": 0.7273,
      "score_semantic": 0.5,
      "score_overall": 0.7424
    },
    {
      "idx": "195",
      "kind": "llm",
      "is_valid": false,
      "n_errors": 6,
      "n_warnings": 1,
      "errors": [
        "L5: TO expects 4-4 operand(s), got 29",
        "L9: MOV expects 2-2 operand(s), got 1",
        "L16: MOV expects 2-2 operand(s), got 1",
        "L17: AND unrecognized operand format: '#01'",
        "L29: MOV expects 2-2 operand(s), got 1",
        "L30: AND unrecognized operand format: '#01'"
      ],
      "warnings": [
        "L5: program starts with TO (LD/LDI/LDP/LDF preferred for full programs)"
      ],
      "n_lines": 12,
      "n_instructions": 12,
      "has_end": true,
      "score_lexical": 1.0,
      "score_syntactic": 0.5,
      "score_semantic": 1.0,
      "score_overall": 0.8333
    },
    {
      "idx": "195",
      "kind": "rag",
      "is_valid": false,
      "n_errors": 2,
      "n_warnings": 2,
      "errors": [
        "L1: TO expects 4-4 operand(s), got 45",
        "L6: TO expects 4-4 operand(s), got 20"
      ],
      "warnings": [
        "missing END instruction",
        "L1: program starts with TO (LD/LDI/LDP/LDF preferred for full programs)"
      ],
      "n_lines": 4,
      "n_instructions": 4,
      "has_end": false,
      "score_lexical": 1.0,
      "score_syntactic": 0.5,
      "score_semantic": 0.75,
      "score_overall": 0.75
    },
    {
      "idx": "196",
      "kind": "llm",
      "is_valid": false,
      "n_errors": 3,
      "n_warnings": 1,
      "errors": [
        "L8: TO expects 4-4 operand(s), got 35",
        "L17: AND unrecognized operand format: '#01'",
        "L22: AND unrecognized operand format: '#01'"
      ],
      "warnings": [
        "L8: program starts with TO (LD/LDI/LDP/LDF preferred for full programs)"
      ],
      "n_lines": 8,
      "n_instructions": 8,
      "has_end": true,
      "score_lexical": 1.0,
      "score_syntactic": 0.625,
      "score_semantic": 1.0,
      "score_overall": 0.875
    },
    {
      "idx": "196",
      "kind": "rag",
      "is_valid": false,
      "n_errors": 1,
      "n_warnings": 2,
      "errors": [
        "L1: TO expects 4-4 operand(s), got 21"
      ],
      "warnings": [
        "missing END instruction",
        "L1: program starts with TO (LD/LDI/LDP/LDF preferred for full programs)"
      ],
      "n_lines": 5,
      "n_instructions": 5,
      "has_end": false,
      "score_lexical": 1.0,
      "score_syntactic": 0.8,
      "score_semantic": 0.75,
      "score_overall": 0.85
    },
    {
      "idx": "197",
      "kind": "llm",
      "is_valid": false,
      "n_errors": 3,
      "n_warnings": 1,
      "errors": [
        "L6: MOV unrecognized operand format: '#0,'",
        "L7: CMP expects 3-3 operand(s), got 2",
        "L11: OR expects 1-1 operand(s), got 2"
      ],
      "warnings": [
        "L6: program starts with MOV (LD/LDI/LDP/LDF preferred for full programs)"
      ],
      "n_lines": 6,
      "n_instructions": 6,
      "has_end": true,
      "score_lexical": 1.0,
      "score_syntactic": 0.5,
      "score_semantic": 1.0,
      "score_overall": 0.8333
    },
    {
      "idx": "197",
      "kind": "rag",
      "is_valid": false,
      "n_errors": 2,
      "n_warnings": 3,
      "errors": [
        "L1: TO expects 4-4 operand(s), got 78",
        "L16: LD expects 1-1 operand(s), got 2"
      ],
      "warnings": [
        "missing END instruction",
        "L1: program starts with TO (LD/LDI/LDP/LDF preferred for full programs)",
        "output Y7 driven 2 times (possible double-coil)"
      ],
      "n_lines": 8,
      "n_instructions": 8,
      "has_end": false,
      "score_lexical": 1.0,
      "score_syntactic": 0.75,
      "score_semantic": 0.5,
      "score_overall": 0.75
    },
    {
      "idx": "198",
      "kind": "llm",
      "is_valid": false,
      "n_errors": 3,
      "n_warnings": 0,
      "errors": [
        "L5: AND unrecognized operand format: '#0001h'",
        "L10: MOV expects 2-2 operand(s), got 1",
        "L20: MOV expects 2-2 operand(s), got 1"
      ],
      "warnings": [],
      "n_lines": 7,
      "n_instructions": 7,
      "has_end": true,
      "score_lexical": 1.0,
      "score_syntactic": 0.5714,
      "score_semantic": 1.0,
      "score_overall": 0.8571
    },
    {
      "idx": "198",
      "kind": "rag",
      "is_valid": false,
      "n_errors": 3,
      "n_warnings": 3,
      "errors": [
        "L1: TO expects 4-4 operand(s), got 48",
        "L11: FOR expects 1-1 operand(s), got 37",
        "L31: TO expects 4-4 operand(s), got 6"
      ],
      "warnings": [
        "missing END instruction",
        "L1: program starts with TO (LD/LDI/LDP/LDF preferred for full programs)",
        "output Y0 driven 2 times (possible double-coil)"
      ],
      "n_lines": 19,
      "n_instructions": 19,
      "has_end": false,
      "score_lexical": 1.0,
      "score_syntactic": 0.8421,
      "score_semantic": 0.5,
      "score_overall": 0.7807
    },
    {
      "idx": "199",
      "kind": "llm",
      "is_valid": false,
      "n_errors": 6,
      "n_warnings": 1,
      "errors": [
        "L3: TO expects 4-4 operand(s), got 69",
        "L11: LD expects 1-1 operand(s), got 0",
        "L13: STL expects 1-1 operand(s), got 0",
        "L17: LD expects 1-1 operand(s), got 0",
        "L23: LD expects 1-1 operand(s), got 0",
        "L25: STL expects 1-1 operand(s), got 0"
      ],
      "warnings": [
        "L3: program starts with TO (LD/LDI/LDP/LDF preferred for full programs)"
      ],
      "n_lines": 8,
      "n_instructions": 8,
      "has_end": true,
      "score_lexical": 1.0,
      "score_syntactic": 0.25,
      "score_semantic": 1.0,
      "score_overall": 0.75
    },
    {
      "idx": "199",
      "kind": "rag",
      "is_valid": false,
      "n_errors": 1,
      "n_warnings": 2,
      "errors": [
        "L1: TO expects 4-4 operand(s), got 28"
      ],
      "warnings": [
        "missing END instruction",
        "L1: program starts with TO (LD/LDI/LDP/LDF preferred for full programs)"
      ],
      "n_lines": 3,
      "n_instructions": 3,
      "has_end": false,
      "score_lexical": 1.0,
      "score_syntactic": 0.6667,
      "score_semantic": 0.75,
      "score_overall": 0.8056
    },
    {
      "idx": "200",
      "kind": "llm",
      "is_valid": false,
      "n_errors": 1,
      "n_warnings": 0,
      "errors": [
        "L5: MOV expects 2-2 operand(s), got 1"
      ],
      "warnings": [],
      "n_lines": 11,
      "n_instructions": 11,
      "has_end": true,
      "score_lexical": 1.0,
      "score_syntactic": 0.9091,
      "score_semantic": 1.0,
      "score_overall": 0.9697
    },
    {
      "idx": "200",
      "kind": "rag",
      "is_valid": false,
      "n_errors": 4,
      "n_warnings": 2,
      "errors": [
        "L1: TO expects 4-4 operand(s), got 41",
        "L9: TO expects 4-4 operand(s), got 11",
        "L16: AND unrecognized operand format: '#01'",
        "L27: FOR expects 1-1 operand(s), got 20"
      ],
      "warnings": [
        "missing END instruction",
        "L1: program starts with TO (LD/LDI/LDP/LDF preferred for full programs)"
      ],
      "n_lines": 7,
      "n_instructions": 7,
      "has_end": false,
      "score_lexical": 1.0,
      "score_syntactic": 0.4286,
      "score_semantic": 0.75,
      "score_overall": 0.7262
    },
    {
      "idx": "201",
      "kind": "llm",
      "is_valid": false,
      "n_errors": 4,
      "n_warnings": 0,
      "errors": [
        "L5: MOV expects 2-2 operand(s), got 1",
        "L9: LD unrecognized operand format: 'M1000.0'",
        "L16: MOV expects 2-2 operand(s), got 1",
        "L25: MOV expects 2-2 operand(s), got 1"
      ],
      "warnings": [],
      "n_lines": 12,
      "n_instructions": 12,
      "has_end": true,
      "score_lexical": 1.0,
      "score_syntactic": 0.6667,
      "score_semantic": 1.0,
      "score_overall": 0.8889
    },
    {
      "idx": "201",
      "kind": "rag",
      "is_valid": false,
      "n_errors": 1,
      "n_warnings": 2,
      "errors": [
        "L1: TO expects 4-4 operand(s), got 11"
      ],
      "warnings": [
        "missing END instruction",
        "L1: program starts with TO (LD/LDI/LDP/LDF preferred for full programs)"
      ],
      "n_lines": 4,
      "n_instructions": 4,
      "has_end": false,
      "score_lexical": 1.0,
      "score_syntactic": 0.75,
      "score_semantic": 0.75,
      "score_overall": 0.8333
    },
    {
      "idx": "202",
      "kind": "llm",
      "is_valid": false,
      "n_errors": 4,
      "n_warnings": 0,
      "errors": [
        "L5: AND unrecognized operand format: '#0000'",
        "L15: AND unrecognized operand format: '#0001'",
        "L19: LD unrecognized operand format: '#0000'",
        "L21: LD unrecognized operand format: '#0000'"
      ],
      "warnings": [],
      "n_lines": 8,
      "n_instructions": 8,
      "has_end": true,
      "score_lexical": 1.0,
      "score_syntactic": 0.5,
      "score_semantic": 1.0,
      "score_overall": 0.8333
    },
    {
      "idx": "202",
      "kind": "rag",
      "is_valid": false,
      "n_errors": 2,
      "n_warnings": 1,
      "errors": [
        "L16: MOV expects 2-2 operand(s), got 1",
        "L28: OUT unrecognized operand format: '[Y10+D0]'"
      ],
      "warnings": [
        "missing END instruction"
      ],
      "n_lines": 13,
      "n_instructions": 13,
      "has_end": false,
      "score_lexical": 1.0,
      "score_syntactic": 0.8462,
      "score_semantic": 0.75,
      "score_overall": 0.8654
    },
    {
      "idx": "203",
      "kind": "llm",
      "is_valid": false,
      "n_errors": 6,
      "n_warnings": 0,
      "errors": [
        "L5: MOV expects 2-2 operand(s), got 1",
        "L9: MOV expects 2-2 operand(s), got 1",
        "L11: AND unrecognized operand format: '#01'",
        "L22: LD unrecognized operand format: 'T000.DN'",
        "L29: LD unrecognized operand format: '#00'",
        "L30: MOV expects 2-2 operand(s), got 1"
      ],
      "warnings": [],
      "n_lines": 11,
      "n_instructions": 11,
      "has_end": true,
      "score_lexical": 1.0,
      "score_syntactic": 0.4545,
      "score_semantic": 1.0,
      "score_overall": 0.8182
    },
    {
      "idx": "203",
      "kind": "rag",
      "is_valid": false,
      "n_errors": 8,
      "n_warnings": 1,
      "errors": [
        "L1: TO expects 4-4 operand(s), got 50",
        "L3: TO expects 4-4 operand(s), got 50",
        "L12: OUT unrecognized operand format: 'C0S'",
        "L19: LD unrecognized operand format: '#10000'",
        "L21: MOV expects 2-2 operand(s), got 1",
        "L29: OUT unrecognized operand format: 'NOT'",
        "L30: LD unrecognized operand format: '#0'",
        "L31: OUT unrecognized operand format: 'C0R'"
      ],
      "warnings": [
        "L1: program starts with TO (LD/LDI/LDP/LDF preferred for full programs)"
      ],
      "n_lines": 12,
      "n_instructions": 12,
      "has_end": true,
      "score_lexical": 1.0,
      "score_syntactic": 0.3333,
      "score_semantic": 1.0,
      "score_overall": 0.7778
    },
    {
      "idx": "204",
      "kind": "llm",
      "is_valid": false,
      "n_errors": 2,
      "n_warnings": 0,
      "errors": [
        "L5: MOV expects 2-2 operand(s), got 1",
        "L15: MOV expects 2-2 operand(s), got 1"
      ],
      "warnings": [],
      "n_lines": 6,
      "n_instructions": 6,
      "has_end": true,
      "score_lexical": 1.0,
      "score_syntactic": 0.6667,
      "score_semantic": 1.0,
      "score_overall": 0.8889
    },
    {
      "idx": "204",
      "kind": "rag",
      "is_valid": false,
      "n_errors": 1,
      "n_warnings": 2,
      "errors": [
        "L1: TO expects 4-4 operand(s), got 38"
      ],
      "warnings": [
        "missing END instruction",
        "L1: program starts with TO (LD/LDI/LDP/LDF preferred for full programs)"
      ],
      "n_lines": 5,
      "n_instructions": 5,
      "has_end": false,
      "score_lexical": 1.0,
      "score_syntactic": 0.8,
      "score_semantic": 0.75,
      "score_overall": 0.85
    },
    {
      "idx": "205",
      "kind": "llm",
      "is_valid": false,
      "n_errors": 4,
      "n_warnings": 1,
      "errors": [
        "L15: TO expects 4-4 operand(s), got 43",
        "L20: AND unrecognized operand format: '#01'",
        "L25: AND unrecognized operand format: '#01'",
        "L30: LD unrecognized operand format: '#00'"
      ],
      "warnings": [
        "L15: program starts with TO (LD/LDI/LDP/LDF preferred for full programs)"
      ],
      "n_lines": 7,
      "n_instructions": 7,
      "has_end": true,
      "score_lexical": 1.0,
      "score_syntactic": 0.4286,
      "score_semantic": 1.0,
      "score_overall": 0.8095
    },
    {
      "idx": "205",
      "kind": "rag",
      "is_valid": false,
      "n_errors": 1,
      "n_warnings": 2,
      "errors": [
        "L1: TO expects 4-4 operand(s), got 24"
      ],
      "warnings": [
        "missing END instruction",
        "L1: program starts with TO (LD/LDI/LDP/LDF preferred for full programs)"
      ],
      "n_lines": 5,
      "n_instructions": 5,
      "has_end": false,
      "score_lexical": 1.0,
      "score_syntactic": 0.8,
      "score_semantic": 0.75,
      "score_overall": 0.85
    },
    {
      "idx": "206",
      "kind": "llm",
      "is_valid": false,
      "n_errors": 1,
      "n_warnings": 2,
      "errors": [
        "L2: TO expects 4-4 operand(s), got 41"
      ],
      "warnings": [
        "missing END instruction",
        "L2: program starts with TO (LD/LDI/LDP/LDF preferred for full programs)"
      ],
      "n_lines": 1,
      "n_instructions": 1,
      "has_end": false,
      "score_lexical": 1.0,
      "score_syntactic": 0.0,
      "score_semantic": 0.75,
      "score_overall": 0.5833
    },
    {
      "idx": "206",
      "kind": "rag",
      "is_valid": true,
      "n_errors": 0,
      "n_warnings": 1,
      "errors": [],
      "warnings": [
        "missing END instruction"
      ],
      "n_lines": 4,
      "n_instructions": 4,
      "has_end": false,
      "score_lexical": 1.0,
      "score_syntactic": 1.0,
      "score_semantic": 0.75,
      "score_overall": 0.9167
    },
    {
      "idx": "207",
      "kind": "llm",
      "is_valid": false,
      "n_errors": 2,
      "n_warnings": 0,
      "errors": [
        "L5: AND unrecognized operand format: '#16#01'",
        "L10: LD unrecognized operand format: '#16#00'"
      ],
      "warnings": [],
      "n_lines": 4,
      "n_instructions": 4,
      "has_end": true,
      "score_lexical": 1.0,
      "score_syntactic": 0.5,
      "score_semantic": 1.0,
      "score_overall": 0.8333
    },
    {
      "idx": "207",
      "kind": "rag",
      "is_valid": true,
      "n_errors": 0,
      "n_warnings": 1,
      "errors": [],
      "warnings": [
        "missing END instruction"
      ],
      "n_lines": 5,
      "n_instructions": 5,
      "has_end": false,
      "score_lexical": 1.0,
      "score_syntactic": 1.0,
      "score_semantic": 0.75,
      "score_overall": 0.9167
    },
    {
      "idx": "208",
      "kind": "llm",
      "is_valid": false,
      "n_errors": 7,
      "n_warnings": 1,
      "errors": [
        "L6: AND unrecognized operand format: '#01'",
        "L7: MOV expects 2-2 operand(s), got 1",
        "L10: OR unrecognized operand format: '#02'",
        "L11: MOV expects 2-2 operand(s), got 1",
        "L15: AND unrecognized operand format: '#01'",
        "L19: OR unrecognized operand format: '#02'",
        "L23: MOV expects 2-2 operand(s), got 1"
      ],
      "warnings": [
        "missing END instruction"
      ],
      "n_lines": 10,
      "n_instructions": 10,
      "has_end": false,
      "score_lexical": 1.0,
      "score_syntactic": 0.3,
      "score_semantic": 0.75,
      "score_overall": 0.6833
    },
    {
      "idx": "208",
      "kind": "rag",
      "is_valid": false,
      "n_errors": 1,
      "n_warnings": 4,
      "errors": [
        "L1: TO expects 4-4 operand(s), got 20"
      ],
      "warnings": [
        "missing END instruction",
        "L1: program starts with TO (LD/LDI/LDP/LDF preferred for full programs)",
        "output Y1 driven 3 times (possible double-coil)",
        "output Y2 driven 3 times (possible double-coil)"
      ],
      "n_lines": 13,
      "n_instructions": 13,
      "has_end": false,
      "score_lexical": 1.0,
      "score_syntactic": 0.9231,
      "score_semantic": 0.5,
      "score_overall": 0.8077
    },
    {
      "idx": "209",
      "kind": "llm",
      "is_valid": false,
      "n_errors": 4,
      "n_warnings": 0,
      "errors": [
        "L5: AND unrecognized operand format: '#01'",
        "L6: MOV expects 2-2 operand(s), got 1",
        "L9: OR unrecognized operand format: '#02'",
        "L10: MOV expects 2-2 operand(s), got 1"
      ],
      "warnings": [],
      "n_lines": 7,
      "n_instructions": 7,
      "has_end": true,
      "score_lexical": 1.0,
      "score_syntactic": 0.4286,
      "score_semantic": 1.0,
      "score_overall": 0.8095
    },
    {
      "idx": "209",
      "kind": "rag",
      "is_valid": false,
      "n_errors": 1,
      "n_warnings": 1,
      "errors": [
        "L1: TO expects 4-4 operand(s), got 36"
      ],
      "warnings": [
        "L1: program starts with TO (LD/LDI/LDP/LDF preferred for full programs)"
      ],
      "n_lines": 4,
      "n_instructions": 4,
      "has_end": true,
      "score_lexical": 1.0,
      "score_syntactic": 0.75,
      "score_semantic": 1.0,
      "score_overall": 0.9167
    },
    {
      "idx": "210",
      "kind": "llm",
      "is_valid": false,
      "n_errors": 2,
      "n_warnings": 1,
      "errors": [
        "L2: TO expects 4-4 operand(s), got 48",
        "L11: AND unrecognized operand format: '#01h'"
      ],
      "warnings": [
        "L2: program starts with TO (LD/LDI/LDP/LDF preferred for full programs)"
      ],
      "n_lines": 6,
      "n_instructions": 6,
      "has_end": true,
      "score_lexical": 1.0,
      "score_syntactic": 0.6667,
      "score_semantic": 1.0,
      "score_overall": 0.8889
    },
    {
      "idx": "210",
      "kind": "rag",
      "is_valid": false,
      "n_errors": 4,
      "n_warnings": 2,
      "errors": [
        "L1: TO expects 4-4 operand(s), got 58",
        "L8: FROM expects 4-4 operand(s), got 50",
        "L14: FOR expects 1-1 operand(s), got 38",
        "L18: LD unrecognized operand format: '#Constant_OverCurrent_Detected'"
      ],
      "warnings": [
        "missing END instruction",
        "L1: program starts with TO (LD/LDI/LDP/LDF preferred for full programs)"
      ],
      "n_lines": 6,
      "n_instructions": 6,
      "has_end": false,
      "score_lexical": 1.0,
      "score_syntactic": 0.3333,
      "score_semantic": 0.75,
      "score_overall": 0.6944
    },
    {
      "idx": "211",
      "kind": "llm",
      "is_valid": false,
      "n_errors": 1,
      "n_warnings": 0,
      "errors": [
        "no recognizable instructions"
      ],
      "warnings": [],
      "n_lines": 0,
      "n_instructions": 0,
      "has_end": false,
      "score_lexical": 0.0,
      "score_syntactic": 0.0,
      "score_semantic": 0.0,
      "score_overall": 0.0
    },
    {
      "idx": "211",
      "kind": "rag",
      "is_valid": false,
      "n_errors": 4,
      "n_warnings": 3,
      "errors": [
        "L1: TO expects 4-4 operand(s), got 44",
        "L17: AND operand 'M9000' out of range [M0-M8511]",
        "L18: OUT operand 'M9001' out of range [M0-M8511]",
        "L23: LD operand 'M9002' out of range [M0-M8511]"
      ],
      "warnings": [
        "missing END instruction",
        "L1: program starts with TO (LD/LDI/LDP/LDF preferred for full programs)",
        "output Y20 driven 2 times (possible double-coil)"
      ],
      "n_lines": 9,
      "n_instructions": 9,
      "has_end": false,
      "score_lexical": 1.0,
      "score_syntactic": 0.5556,
      "score_semantic": 0.5,
      "score_overall": 0.6852
    },
    {
      "idx": "212",
      "kind": "llm",
      "is_valid": false,
      "n_errors": 9,
      "n_warnings": 0,
      "errors": [
        "L4: AND unrecognized operand format: '#01'",
        "L5: MOV expects 2-2 operand(s), got 1",
        "L9: MOV expects 2-2 operand(s), got 1",
        "L11: AND unrecognized operand format: '#01'",
        "L16: OR unrecognized operand format: '#01'",
        "L17: MOV expects 2-2 operand(s), got 1",
        "L21: AND unrecognized operand format: '#80'",
        "L26: AND unrecognized operand format: '#01'",
        "L31: MOV expects 2-2 operand(s), got 1"
      ],
      "warnings": [],
      "n_lines": 15,
      "n_instructions": 15,
      "has_end": true,
      "score_lexical": 1.0,
      "score_syntactic": 0.4,
      "score_semantic": 1.0,
      "score_overall": 0.8
    },
    {
      "idx": "212",
      "kind": "rag",
      "is_valid": false,
      "n_errors": 4,
      "n_warnings": 2,
      "errors": [
        "L4: TO expects 4-4 operand(s), got 21",
        "L27: TO expects 4-4 operand(s), got 30",
        "L35: RST expects 1-1 operand(s), got 0",
        "L41: FOR expects 1-1 operand(s), got 16"
      ],
      "warnings": [
        "missing END instruction",
        "L4: program starts with TO (LD/LDI/LDP/LDF preferred for full programs)"
      ],
      "n_lines": 6,
      "n_instructions": 6,
      "has_end": false,
      "score_lexical": 1.0,
      "score_syntactic": 0.3333,
      "score_semantic": 0.75,
      "score_overall": 0.6944
    },
    {
      "idx": "213",
      "kind": "llm",
      "is_valid": false,
      "n_errors": 4,
      "n_warnings": 0,
      "errors": [
        "L5: AND unrecognized operand format: '#0000'",
        "L10: MOV expects 2-2 operand(s), got 1",
        "L11: AND unrecognized operand format: '#0001'",
        "L18: LD unrecognized operand format: '#0001'"
      ],
      "warnings": [],
      "n_lines": 7,
      "n_instructions": 7,
      "has_end": true,
      "score_lexical": 1.0,
      "score_syntactic": 0.4286,
      "score_semantic": 1.0,
      "score_overall": 0.8095
    },
    {
      "idx": "213",
      "kind": "rag",
      "is_valid": false,
      "n_errors": 2,
      "n_warnings": 2,
      "errors": [
        "L1: TO expects 4-4 operand(s), got 89",
        "L13: AND expects 1-1 operand(s), got 2"
      ],
      "warnings": [
        "missing END instruction",
        "L1: program starts with TO (LD/LDI/LDP/LDF preferred for full programs)"
      ],
      "n_lines": 4,
      "n_instructions": 4,
      "has_end": false,
      "score_lexical": 1.0,
      "score_syntactic": 0.5,
      "score_semantic": 0.75,
      "score_overall": 0.75
    },
    {
      "idx": "214",
      "kind": "llm",
      "is_valid": false,
      "n_errors": 1,
      "n_warnings": 0,
      "errors": [
        "no recognizable instructions"
      ],
      "warnings": [],
      "n_lines": 0,
      "n_instructions": 0,
      "has_end": false,
      "score_lexical": 0.0,
      "score_syntactic": 0.0,
      "score_semantic": 0.0,
      "score_overall": 0.0
    },
    {
      "idx": "214",
      "kind": "rag",
      "is_valid": false,
      "n_errors": 9,
      "n_warnings": 1,
      "errors": [
        "L1: TO expects 4-4 operand(s), got 43",
        "L6: TO expects 4-4 operand(s), got 45",
        "L10: MOV expects 2-2 operand(s), got 1",
        "L25: TO expects 4-4 operand(s), got 40",
        "L27: FOR expects 1-1 operand(s), got 25",
        "L31: AND unrecognized operand format: '#01'",
        "L32: MOV expects 2-2 operand(s), got 1",
        "L39: AND unrecognized operand format: '#01'",
        "L40: CMP expects 3-3 operand(s), got 1"
      ],
      "warnings": [
        "L1: program starts with TO (LD/LDI/LDP/LDF preferred for full programs)"
      ],
      "n_lines": 15,
      "n_instructions": 15,
      "has_end": true,
      "score_lexical": 1.0,
      "score_syntactic": 0.4,
      "score_semantic": 1.0,
      "score_overall": 0.8
    },
    {
      "idx": "215",
      "kind": "llm",
      "is_valid": false,
      "n_errors": 1,
      "n_warnings": 1,
      "errors": [
        "L2: TO expects 4-4 operand(s), got 48"
      ],
      "warnings": [
        "L2: program starts with TO (LD/LDI/LDP/LDF preferred for full programs)"
      ],
      "n_lines": 4,
      "n_instructions": 4,
      "has_end": true,
      "score_lexical": 1.0,
      "score_syntactic": 0.75,
      "score_semantic": 1.0,
      "score_overall": 0.9167
    },
    {
      "idx": "215",
      "kind": "rag",
      "is_valid": false,
      "n_errors": 4,
      "n_warnings": 3,
      "errors": [
        "L1: TO expects 4-4 operand(s), got 71",
        "L7: LD expects 1-1 operand(s), got 3",
        "L15: FOR expects 1-1 operand(s), got 20",
        "L29: FOR expects 1-1 operand(s), got 65"
      ],
      "warnings": [
        "missing END instruction",
        "L1: program starts with TO (LD/LDI/LDP/LDF preferred for full programs)",
        "output Y0 driven 2 times (possible double-coil)"
      ],
      "n_lines": 7,
      "n_instructions": 7,
      "has_end": false,
      "score_lexical": 1.0,
      "score_syntactic": 0.4286,
      "score_semantic": 0.5,
      "score_overall": 0.6429
    },
    {
      "idx": "216",
      "kind": "llm",
      "is_valid": false,
      "n_errors": 3,
      "n_warnings": 1,
      "errors": [
        "L5: MOV expects 2-2 operand(s), got 1",
        "L6: CMP expects 3-3 operand(s), got 1",
        "L10: MOV expects 2-2 operand(s), got 1"
      ],
      "warnings": [
        "missing END instruction"
      ],
      "n_lines": 5,
      "n_instructions": 5,
      "has_end": false,
      "score_lexical": 1.0,
      "score_syntactic": 0.4,
      "score_semantic": 0.75,
      "score_overall": 0.7167
    },
    {
      "idx": "216",
      "kind": "rag",
      "is_valid": false,
      "n_errors": 3,
      "n_warnings": 1,
      "errors": [
        "L1: TO expects 4-4 operand(s), got 44",
        "L9: AND unrecognized operand format: '#01'",
        "L17: LD unrecognized operand format: '#01'"
      ],
      "warnings": [
        "L1: program starts with TO (LD/LDI/LDP/LDF preferred for full programs)"
      ],
      "n_lines": 5,
      "n_instructions": 5,
      "has_end": true,
      "score_lexical": 1.0,
      "score_syntactic": 0.4,
      "score_semantic": 1.0,
      "score_overall": 0.8
    },
    {
      "idx": "217",
      "kind": "llm",
      "is_valid": false,
      "n_errors": 2,
      "n_warnings": 0,
      "errors": [
        "L5: MOV expects 2-2 operand(s), got 1",
        "L14: MOV expects 2-2 operand(s), got 1"
      ],
      "warnings": [],
      "n_lines": 8,
      "n_instructions": 8,
      "has_end": true,
      "score_lexical": 1.0,
      "score_syntactic": 0.75,
      "score_semantic": 1.0,
      "score_overall": 0.9167
    },
    {
      "idx": "217",
      "kind": "rag",
      "is_valid": true,
      "n_errors": 0,
      "n_warnings": 2,
      "errors": [],
      "warnings": [
        "missing END instruction",
        "output Y2 driven 2 times (possible double-coil)"
      ],
      "n_lines": 4,
      "n_instructions": 4,
      "has_end": false,
      "score_lexical": 1.0,
      "score_syntactic": 1.0,
      "score_semantic": 0.5,
      "score_overall": 0.8333
    },
    {
      "idx": "218",
      "kind": "llm",
      "is_valid": false,
      "n_errors": 6,
      "n_warnings": 0,
      "errors": [
        "L5: AND unrecognized operand format: '#16#00'",
        "L10: LD unrecognized operand format: '#16#00'",
        "L11: MOV expects 2-2 operand(s), got 1",
        "L20: AND unrecognized operand format: '#16#00'",
        "L21: MOV expects 2-2 operand(s), got 1",
        "L22: MOV expects 2-2 operand(s), got 1"
      ],
      "warnings": [],
      "n_lines": 10,
      "n_instructions": 10,
      "has_end": true,
      "score_lexical": 1.0,
      "score_syntactic": 0.4,
      "score_semantic": 1.0,
      "score_overall": 0.8
    },
    {
      "idx": "218",
      "kind": "rag",
      "is_valid": false,
      "n_errors": 3,
      "n_warnings": 2,
      "errors": [
        "L1: TO expects 4-4 operand(s), got 38",
        "L9: TO expects 4-4 operand(s), got 14",
        "L28: AND expects 1-1 operand(s), got 3"
      ],
      "warnings": [
        "missing END instruction",
        "L1: program starts with TO (LD/LDI/LDP/LDF preferred for full programs)"
      ],
      "n_lines": 5,
      "n_instructions": 5,
      "has_end": false,
      "score_lexical": 1.0,
      "score_syntactic": 0.4,
      "score_semantic": 0.75,
      "score_overall": 0.7167
    },
    {
      "idx": "219",
      "kind": "llm",
      "is_valid": false,
      "n_errors": 3,
      "n_warnings": 1,
      "errors": [
        "L20: LD unrecognized operand format: 'B0'",
        "L27: LD unrecognized operand format: '#0'",
        "L32: LD unrecognized operand format: '#1'"
      ],
      "warnings": [
        "missing END instruction"
      ],
      "n_lines": 3,
      "n_instructions": 3,
      "has_end": false,
      "score_lexical": 1.0,
      "score_syntactic": 0.0,
      "score_semantic": 0.75,
      "score_overall": 0.5833
    },
    {
      "idx": "219",
      "kind": "rag",
      "is_valid": false,
      "n_errors": 2,
      "n_warnings": 2,
      "errors": [
        "L1: TO expects 4-4 operand(s), got 33",
        "L19: TO expects 4-4 operand(s), got 38"
      ],
      "warnings": [
        "missing END instruction",
        "L1: program starts with TO (LD/LDI/LDP/LDF preferred for full programs)"
      ],
      "n_lines": 4,
      "n_instructions": 4,
      "has_end": false,
      "score_lexical": 1.0,
      "score_syntactic": 0.5,
      "score_semantic": 0.75,
      "score_overall": 0.75
    },
    {
      "idx": "220",
      "kind": "llm",
      "is_valid": false,
      "n_errors": 3,
      "n_warnings": 0,
      "errors": [
        "L14: MOV expects 2-2 operand(s), got 1",
        "L21: LD unrecognized operand format: '#20'",
        "L29: LD unrecognized operand format: '#30'"
      ],
      "warnings": [],
      "n_lines": 5,
      "n_instructions": 5,
      "has_end": true,
      "score_lexical": 1.0,
      "score_syntactic": 0.4,
      "score_semantic": 1.0,
      "score_overall": 0.8
    },
    {
      "idx": "220",
      "kind": "rag",
      "is_valid": false,
      "n_errors": 3,
      "n_warnings": 2,
      "errors": [
        "L1: TO expects 4-4 operand(s), got 34",
        "L19: TO expects 4-4 operand(s), got 43",
        "L21: FOR expects 1-1 operand(s), got 24"
      ],
      "warnings": [
        "missing END instruction",
        "L1: program starts with TO (LD/LDI/LDP/LDF preferred for full programs)"
      ],
      "n_lines": 5,
      "n_instructions": 5,
      "has_end": false,
      "score_lexical": 1.0,
      "score_syntactic": 0.4,
      "score_semantic": 0.75,
      "score_overall": 0.7167
    },
    {
      "idx": "221",
      "kind": "llm",
      "is_valid": false,
      "n_errors": 1,
      "n_warnings": 0,
      "errors": [
        "L7: MOV expects 2-2 operand(s), got 1"
      ],
      "warnings": [],
      "n_lines": 5,
      "n_instructions": 5,
      "has_end": true,
      "score_lexical": 1.0,
      "score_syntactic": 0.8,
      "score_semantic": 1.0,
      "score_overall": 0.9333
    },
    {
      "idx": "221",
      "kind": "rag",
      "is_valid": false,
      "n_errors": 4,
      "n_warnings": 2,
      "errors": [
        "L1: TO expects 4-4 operand(s), got 59",
        "L7: LD expects 1-1 operand(s), got 2",
        "L18: OUT unrecognized operand format: 'NOT'",
        "L20: OR expects 1-1 operand(s), got 26"
      ],
      "warnings": [
        "missing END instruction",
        "L1: program starts with TO (LD/LDI/LDP/LDF preferred for full programs)"
      ],
      "n_lines": 10,
      "n_instructions": 10,
      "has_end": false,
      "score_lexical": 1.0,
      "score_syntactic": 0.6,
      "score_semantic": 0.75,
      "score_overall": 0.7833
    },
    {
      "idx": "222",
      "kind": "llm",
      "is_valid": false,
      "n_errors": 4,
      "n_warnings": 1,
      "errors": [
        "L4: AND unrecognized operand format: '#01'",
        "L5: MOV expects 2-2 operand(s), got 1",
        "L8: AND unrecognized operand format: '#02'",
        "L9: MOV expects 2-2 operand(s), got 1"
      ],
      "warnings": [
        "missing END instruction"
      ],
      "n_lines": 6,
      "n_instructions": 6,
      "has_end": false,
      "score_lexical": 1.0,
      "score_syntactic": 0.3333,
      "score_semantic": 0.75,
      "score_overall": 0.6944
    },
    {
      "idx": "222",
      "kind": "rag",
      "is_valid": false,
      "n_errors": 1,
      "n_warnings": 2,
      "errors": [
        "L1: TO expects 4-4 operand(s), got 47"
      ],
      "warnings": [
        "missing END instruction",
        "L1: program starts with TO (LD/LDI/LDP/LDF preferred for full programs)"
      ],
      "n_lines": 5,
      "n_instructions": 5,
      "has_end": false,
      "score_lexical": 1.0,
      "score_syntactic": 0.8,
      "score_semantic": 0.75,
      "score_overall": 0.85
    },
    {
      "idx": "223",
      "kind": "llm",
      "is_valid": false,
      "n_errors": 4,
      "n_warnings": 1,
      "errors": [
        "L7: LD unrecognized operand format: '#0'",
        "L15: LD unrecognized operand format: '#1'",
        "L24: AND unrecognized operand format: '#1'",
        "L26: LD unrecognized operand format: '#0'"
      ],
      "warnings": [
        "missing END instruction"
      ],
      "n_lines": 7,
      "n_instructions": 7,
      "has_end": false,
      "score_lexical": 1.0,
      "score_syntactic": 0.4286,
      "score_semantic": 0.75,
      "score_overall": 0.7262
    },
    {
      "idx": "223",
      "kind": "rag",
      "is_valid": false,
      "n_errors": 2,
      "n_warnings": 2,
      "errors": [
        "L1: TO expects 4-4 operand(s), got 26",
        "L15: TO expects 4-4 operand(s), got 19"
      ],
      "warnings": [
        "missing END instruction",
        "L1: program starts with TO (LD/LDI/LDP/LDF preferred for full programs)"
      ],
      "n_lines": 8,
      "n_instructions": 8,
      "has_end": false,
      "score_lexical": 1.0,
      "score_syntactic": 0.75,
      "score_semantic": 0.75,
      "score_overall": 0.8333
    },
    {
      "idx": "224",
      "kind": "llm",
      "is_valid": false,
      "n_errors": 7,
      "n_warnings": 1,
      "errors": [
        "L5: AND unrecognized operand format: '#01'",
        "L6: MOV expects 2-2 operand(s), got 1",
        "L10: AND unrecognized operand format: '#01'",
        "L14: LD unrecognized operand format: '#0000'",
        "L15: MOV expects 2-2 operand(s), got 1",
        "L20: LD unrecognized operand format: '#0001'",
        "L21: MOV expects 2-2 operand(s), got 1"
      ],
      "warnings": [
        "missing END instruction"
      ],
      "n_lines": 9,
      "n_instructions": 9,
      "has_end": false,
      "score_lexical": 1.0,
      "score_syntactic": 0.2222,
      "score_semantic": 0.75,
      "score_overall": 0.6574
    },
    {
      "idx": "224",
      "kind": "rag",
      "is_valid": false,
      "n_errors": 3,
      "n_warnings": 2,
      "errors": [
        "L1: TO expects 4-4 operand(s), got 64",
        "L23: LD expects 1-1 operand(s), got 3",
        "L24: OUT unrecognized operand format: 'M8006_RESET'"
      ],
      "warnings": [
        "missing END instruction",
        "L1: program starts with TO (LD/LDI/LDP/LDF preferred for full programs)"
      ],
      "n_lines": 5,
      "n_instructions": 5,
      "has_end": false,
      "score_lexical": 1.0,
      "score_syntactic": 0.4,
      "score_semantic": 0.75,
      "score_overall": 0.7167
    },
    {
      "idx": "225",
      "kind": "llm",
      "is_valid": false,
      "n_errors": 2,
      "n_warnings": 1,
      "errors": [
        "L2: TO expects 4-4 operand(s), got 59",
        "L7: AND unrecognized operand format: '#01'"
      ],
      "warnings": [
        "L2: program starts with TO (LD/LDI/LDP/LDF preferred for full programs)"
      ],
      "n_lines": 7,
      "n_instructions": 7,
      "has_end": true,
      "score_lexical": 1.0,
      "score_syntactic": 0.7143,
      "score_semantic": 1.0,
      "score_overall": 0.9048
    },
    {
      "idx": "225",
      "kind": "rag",
      "is_valid": false,
      "n_errors": 2,
      "n_warnings": 2,
      "errors": [
        "L1: TO expects 4-4 operand(s), got 52",
        "L14: AND expects 1-1 operand(s), got 0"
      ],
      "warnings": [
        "missing END instruction",
        "L1: program starts with TO (LD/LDI/LDP/LDF preferred for full programs)"
      ],
      "n_lines": 5,
      "n_instructions": 5,
      "has_end": false,
      "score_lexical": 1.0,
      "score_syntactic": 0.6,
      "score_semantic": 0.75,
      "score_overall": 0.7833
    },
    {
      "idx": "226",
      "kind": "llm",
      "is_valid": false,
      "n_errors": 3,
      "n_warnings": 1,
      "errors": [
        "L5: AND unrecognized operand format: '#0001'",
        "L9: LD unrecognized operand format: '#0000'",
        "L15: LD unrecognized operand format: '#0001'"
      ],
      "warnings": [
        "missing END instruction"
      ],
      "n_lines": 4,
      "n_instructions": 4,
      "has_end": false,
      "score_lexical": 1.0,
      "score_syntactic": 0.25,
      "score_semantic": 0.75,
      "score_overall": 0.6667
    },
    {
      "idx": "226",
      "kind": "rag",
      "is_valid": false,
      "n_errors": 3,
      "n_warnings": 1,
      "errors": [
        "L1: TO expects 4-4 operand(s), got 40",
        "L11: AND unrecognized operand format: '#01h'",
        "L24: LD unrecognized operand format: '#01h'"
      ],
      "warnings": [
        "L1: program starts with TO (LD/LDI/LDP/LDF preferred for full programs)"
      ],
      "n_lines": 6,
      "n_instructions": 6,
      "has_end": true,
      "score_lexical": 1.0,
      "score_syntactic": 0.5,
      "score_semantic": 1.0,
      "score_overall": 0.8333
    },
    {
      "idx": "227",
      "kind": "llm",
      "is_valid": false,
      "n_errors": 2,
      "n_warnings": 0,
      "errors": [
        "L7: AND unrecognized operand format: '#01'",
        "L11: LD unrecognized operand format: '#01'"
      ],
      "warnings": [],
      "n_lines": 4,
      "n_instructions": 4,
      "has_end": true,
      "score_lexical": 1.0,
      "score_syntactic": 0.5,
      "score_semantic": 1.0,
      "score_overall": 0.8333
    },
    {
      "idx": "227",
      "kind": "rag",
      "is_valid": false,
      "n_errors": 1,
      "n_warnings": 2,
      "errors": [
        "L1: TO expects 4-4 operand(s), got 32"
      ],
      "warnings": [
        "missing END instruction",
        "L1: program starts with TO (LD/LDI/LDP/LDF preferred for full programs)"
      ],
      "n_lines": 3,
      "n_instructions": 3,
      "has_end": false,
      "score_lexical": 1.0,
      "score_syntactic": 0.6667,
      "score_semantic": 0.75,
      "score_overall": 0.8056
    },
    {
      "idx": "228",
      "kind": "llm",
      "is_valid": false,
      "n_errors": 2,
      "n_warnings": 0,
      "errors": [
        "L5: AND unrecognized operand format: '#01'",
        "L11: LD unrecognized operand format: '#01'"
      ],
      "warnings": [],
      "n_lines": 4,
      "n_instructions": 4,
      "has_end": true,
      "score_lexical": 1.0,
      "score_syntactic": 0.5,
      "score_semantic": 1.0,
      "score_overall": 0.8333
    },
    {
      "idx": "228",
      "kind": "rag",
      "is_valid": false,
      "n_errors": 2,
      "n_warnings": 2,
      "errors": [
        "L1: TO expects 4-4 operand(s), got 35",
        "L5: TO expects 4-4 operand(s), got 66"
      ],
      "warnings": [
        "missing END instruction",
        "L1: program starts with TO (LD/LDI/LDP/LDF preferred for full programs)"
      ],
      "n_lines": 6,
      "n_instructions": 6,
      "has_end": false,
      "score_lexical": 1.0,
      "score_syntactic": 0.6667,
      "score_semantic": 0.75,
      "score_overall": 0.8056
    },
    {
      "idx": "229",
      "kind": "llm",
      "is_valid": false,
      "n_errors": 4,
      "n_warnings": 1,
      "errors": [
        "L5: TO expects 4-4 operand(s), got 26",
        "L11: MOV unrecognized operand format: '#0,'",
        "L14: LD unrecognized operand format: 'M1000.00'",
        "L24: MOV unrecognized operand format: '#0,'"
      ],
      "warnings": [
        "L5: program starts with TO (LD/LDI/LDP/LDF preferred for full programs)"
      ],
      "n_lines": 7,
      "n_instructions": 7,
      "has_end": true,
      "score_lexical": 1.0,
      "score_syntactic": 0.4286,
      "score_semantic": 1.0,
      "score_overall": 0.8095
    },
    {
      "idx": "229",
      "kind": "rag",
      "is_valid": false,
      "n_errors": 1,
      "n_warnings": 2,
      "errors": [
        "L1: TO expects 4-4 operand(s), got 37"
      ],
      "warnings": [
        "missing END instruction",
        "L1: program starts with TO (LD/LDI/LDP/LDF preferred for full programs)"
      ],
      "n_lines": 5,
      "n_instructions": 5,
      "has_end": false,
      "score_lexical": 1.0,
      "score_syntactic": 0.8,
      "score_semantic": 0.75,
      "score_overall": 0.85
    },
    {
      "idx": "230",
      "kind": "llm",
      "is_valid": false,
      "n_errors": 2,
      "n_warnings": 1,
      "errors": [
        "L24: LD unrecognized operand format: '#01'",
        "L25: STL operand 'M9000' out of range [M0-M8511]"
      ],
      "warnings": [
        "missing END instruction"
      ],
      "n_lines": 3,
      "n_instructions": 3,
      "has_end": false,
      "score_lexical": 1.0,
      "score_syntactic": 0.3333,
      "score_semantic": 0.75,
      "score_overall": 0.6944
    },
    {
      "idx": "230",
      "kind": "rag",
      "is_valid": false,
      "n_errors": 2,
      "n_warnings": 1,
      "errors": [
        "L1: TO expects 4-4 operand(s), got 63",
        "L30: TO expects 4-4 operand(s), got 47"
      ],
      "warnings": [
        "L1: program starts with TO (LD/LDI/LDP/LDF preferred for full programs)"
      ],
      "n_lines": 6,
      "n_instructions": 6,
      "has_end": true,
      "score_lexical": 1.0,
      "score_syntactic": 0.6667,
      "score_semantic": 1.0,
      "score_overall": 0.8889
    },
    {
      "idx": "231",
      "kind": "llm",
      "is_valid": false,
      "n_errors": 3,
      "n_warnings": 0,
      "errors": [
        "L7: LD unrecognized operand format: '#H01234'",
        "L8: MOV expects 2-2 operand(s), got 1",
        "L15: MOV expects 2-2 operand(s), got 1"
      ],
      "warnings": [],
      "n_lines": 6,
      "n_instructions": 6,
      "has_end": true,
      "score_lexical": 1.0,
      "score_syntactic": 0.5,
      "score_semantic": 1.0,
      "score_overall": 0.8333
    },
    {
      "idx": "231",
      "kind": "rag",
      "is_valid": false,
      "n_errors": 2,
      "n_warnings": 1,
      "errors": [
        "L1: TO expects 4-4 operand(s), got 32",
        "L5: FOR expects 1-1 operand(s), got 52"
      ],
      "warnings": [
        "L1: program starts with TO (LD/LDI/LDP/LDF preferred for full programs)"
      ],
      "n_lines": 10,
      "n_instructions": 10,
      "has_end": true,
      "score_lexical": 1.0,
      "score_syntactic": 0.8,
      "score_semantic": 1.0,
      "score_overall": 0.9333
    },
    {
      "idx": "232",
      "kind": "llm",
      "is_valid": true,
      "n_errors": 0,
      "n_warnings": 1,
      "errors": [],
      "warnings": [
        "L27: program starts with END (LD/LDI/LDP/LDF preferred for full programs)"
      ],
      "n_lines": 1,
      "n_instructions": 1,
      "has_end": true,
      "score_lexical": 1.0,
      "score_syntactic": 1.0,
      "score_semantic": 1.0,
      "score_overall": 1.0
    },
    {
      "idx": "232",
      "kind": "rag",
      "is_valid": false,
      "n_errors": 1,
      "n_warnings": 0,
      "errors": [
        "no recognizable instructions"
      ],
      "warnings": [],
      "n_lines": 0,
      "n_instructions": 0,
      "has_end": false,
      "score_lexical": 0.0,
      "score_syntactic": 0.0,
      "score_semantic": 0.0,
      "score_overall": 0.0
    },
    {
      "idx": "233",
      "kind": "llm",
      "is_valid": false,
      "n_errors": 5,
      "n_warnings": 0,
      "errors": [
        "L5: AND unrecognized operand format: '#01'",
        "L12: AND unrecognized operand format: '#01'",
        "L16: LD unrecognized operand format: '#0000'",
        "L23: AND unrecognized operand format: '#01'",
        "L27: LD unrecognized operand format: '#0000'"
      ],
      "warnings": [],
      "n_lines": 9,
      "n_instructions": 9,
      "has_end": true,
      "score_lexical": 1.0,
      "score_syntactic": 0.4444,
      "score_semantic": 1.0,
      "score_overall": 0.8148
    },
    {
      "idx": "233",
      "kind": "rag",
      "is_valid": false,
      "n_errors": 1,
      "n_warnings": 2,
      "errors": [
        "L1: TO expects 4-4 operand(s), got 28"
      ],
      "warnings": [
        "missing END instruction",
        "L1: program starts with TO (LD/LDI/LDP/LDF preferred for full programs)"
      ],
      "n_lines": 2,
      "n_instructions": 2,
      "has_end": false,
      "score_lexical": 1.0,
      "score_syntactic": 0.5,
      "score_semantic": 0.75,
      "score_overall": 0.75
    },
    {
      "idx": "234",
      "kind": "llm",
      "is_valid": false,
      "n_errors": 2,
      "n_warnings": 1,
      "errors": [
        "L5: MOV expects 2-2 operand(s), got 1",
        "L13: MOV expects 2-2 operand(s), got 1"
      ],
      "warnings": [
        "missing END instruction"
      ],
      "n_lines": 6,
      "n_instructions": 6,
      "has_end": false,
      "score_lexical": 1.0,
      "score_syntactic": 0.6667,
      "score_semantic": 0.75,
      "score_overall": 0.8056
    },
    {
      "idx": "234",
      "kind": "rag",
      "is_valid": false,
      "n_errors": 2,
      "n_warnings": 2,
      "errors": [
        "L1: TO expects 4-4 operand(s), got 50",
        "L9: TO expects 4-4 operand(s), got 8"
      ],
      "warnings": [
        "missing END instruction",
        "L1: program starts with TO (LD/LDI/LDP/LDF preferred for full programs)"
      ],
      "n_lines": 4,
      "n_instructions": 4,
      "has_end": false,
      "score_lexical": 1.0,
      "score_syntactic": 0.5,
      "score_semantic": 0.75,
      "score_overall": 0.75
    },
    {
      "idx": "235",
      "kind": "llm",
      "is_valid": true,
      "n_errors": 0,
      "n_warnings": 1,
      "errors": [],
      "warnings": [
        "missing END instruction"
      ],
      "n_lines": 3,
      "n_instructions": 3,
      "has_end": false,
      "score_lexical": 1.0,
      "score_syntactic": 1.0,
      "score_semantic": 0.75,
      "score_overall": 0.9167
    },
    {
      "idx": "235",
      "kind": "rag",
      "is_valid": false,
      "n_errors": 2,
      "n_warnings": 2,
      "errors": [
        "L1: TO expects 4-4 operand(s), got 59",
        "L11: AND unrecognized operand format: '#01'"
      ],
      "warnings": [
        "missing END instruction",
        "L1: program starts with TO (LD/LDI/LDP/LDF preferred for full programs)"
      ],
      "n_lines": 4,
      "n_instructions": 4,
      "has_end": false,
      "score_lexical": 1.0,
      "score_syntactic": 0.5,
      "score_semantic": 0.75,
      "score_overall": 0.75
    },
    {
      "idx": "236",
      "kind": "llm",
      "is_valid": false,
      "n_errors": 1,
      "n_warnings": 0,
      "errors": [
        "no recognizable instructions"
      ],
      "warnings": [],
      "n_lines": 0,
      "n_instructions": 0,
      "has_end": false,
      "score_lexical": 0.0,
      "score_syntactic": 0.0,
      "score_semantic": 0.0,
      "score_overall": 0.0
    },
    {
      "idx": "236",
      "kind": "rag",
      "is_valid": false,
      "n_errors": 1,
      "n_warnings": 1,
      "errors": [
        "L6: MOV expects 2-2 operand(s), got 1"
      ],
      "warnings": [
        "missing END instruction"
      ],
      "n_lines": 3,
      "n_instructions": 3,
      "has_end": false,
      "score_lexical": 1.0,
      "score_syntactic": 0.6667,
      "score_semantic": 0.75,
      "score_overall": 0.8056
    },
    {
      "idx": "237",
      "kind": "llm",
      "is_valid": false,
      "n_errors": 1,
      "n_warnings": 2,
      "errors": [
        "L3: TO expects 4-4 operand(s), got 39"
      ],
      "warnings": [
        "missing END instruction",
        "L3: program starts with TO (LD/LDI/LDP/LDF preferred for full programs)"
      ],
      "n_lines": 7,
      "n_instructions": 7,
      "has_end": false,
      "score_lexical": 1.0,
      "score_syntactic": 0.8571,
      "score_semantic": 0.75,
      "score_overall": 0.869
    },
    {
      "idx": "237",
      "kind": "rag",
      "is_valid": false,
      "n_errors": 1,
      "n_warnings": 2,
      "errors": [
        "L1: TO expects 4-4 operand(s), got 49"
      ],
      "warnings": [
        "missing END instruction",
        "L1: program starts with TO (LD/LDI/LDP/LDF preferred for full programs)"
      ],
      "n_lines": 5,
      "n_instructions": 5,
      "has_end": false,
      "score_lexical": 1.0,
      "score_syntactic": 0.8,
      "score_semantic": 0.75,
      "score_overall": 0.85
    },
    {
      "idx": "238",
      "kind": "llm",
      "is_valid": false,
      "n_errors": 6,
      "n_warnings": 0,
      "errors": [
        "L6: MOV expects 2-2 operand(s), got 1",
        "L10: AND unrecognized operand format: '#01'",
        "L14: LD unrecognized operand format: '#00'",
        "L15: MOV expects 2-2 operand(s), got 1",
        "L19: LD unrecognized operand format: '#01'",
        "L20: MOV expects 2-2 operand(s), got 1"
      ],
      "warnings": [],
      "n_lines": 12,
      "n_instructions": 12,
      "has_end": true,
      "score_lexical": 1.0,
      "score_syntactic": 0.5,
      "score_semantic": 1.0,
      "score_overall": 0.8333
    },
    {
      "idx": "238",
      "kind": "rag",
      "is_valid": false,
      "n_errors": 1,
      "n_warnings": 2,
      "errors": [
        "L1: TO expects 4-4 operand(s), got 69"
      ],
      "warnings": [
        "missing END instruction",
        "L1: program starts with TO (LD/LDI/LDP/LDF preferred for full programs)"
      ],
      "n_lines": 7,
      "n_instructions": 7,
      "has_end": false,
      "score_lexical": 1.0,
      "score_syntactic": 0.8571,
      "score_semantic": 0.75,
      "score_overall": 0.869
    },
    {
      "idx": "239",
      "kind": "llm",
      "is_valid": false,
      "n_errors": 4,
      "n_warnings": 0,
      "errors": [
        "L7: AND unrecognized operand format: '#01'",
        "L8: CMP expects 3-3 operand(s), got 1",
        "L12: LD unrecognized operand format: '#01'",
        "L20: LD unrecognized operand format: '#00'"
      ],
      "warnings": [],
      "n_lines": 6,
      "n_instructions": 6,
      "has_end": true,
      "score_lexical": 1.0,
      "score_syntactic": 0.3333,
      "score_semantic": 1.0,
      "score_overall": 0.7778
    },
    {
      "idx": "239",
      "kind": "rag",
      "is_valid": false,
      "n_errors": 1,
      "n_warnings": 2,
      "errors": [
        "L1: TO expects 4-4 operand(s), got 27"
      ],
      "warnings": [
        "missing END instruction",
        "L1: program starts with TO (LD/LDI/LDP/LDF preferred for full programs)"
      ],
      "n_lines": 3,
      "n_instructions": 3,
      "has_end": false,
      "score_lexical": 1.0,
      "score_syntactic": 0.6667,
      "score_semantic": 0.75,
      "score_overall": 0.8056
    },
    {
      "idx": "240",
      "kind": "llm",
      "is_valid": false,
      "n_errors": 5,
      "n_warnings": 1,
      "errors": [
        "L8: FOR expects 1-1 operand(s), got 31",
        "L15: CMP expects 3-3 operand(s), got 1",
        "L19: LD unrecognized operand format: '#1'",
        "L26: LD unrecognized operand format: '#0'",
        "L34: FOR expects 1-1 operand(s), got 7"
      ],
      "warnings": [
        "L8: program starts with FOR (LD/LDI/LDP/LDF preferred for full programs)"
      ],
      "n_lines": 7,
      "n_instructions": 7,
      "has_end": true,
      "score_lexical": 1.0,
      "score_syntactic": 0.2857,
      "score_semantic": 1.0,
      "score_overall": 0.7619
    },
    {
      "idx": "240",
      "kind": "rag",
      "is_valid": true,
      "n_errors": 0,
      "n_warnings": 1,
      "errors": [],
      "warnings": [
        "missing END instruction"
      ],
      "n_lines": 1,
      "n_instructions": 1,
      "has_end": false,
      "score_lexical": 1.0,
      "score_syntactic": 1.0,
      "score_semantic": 0.75,
      "score_overall": 0.9167
    },
    {
      "idx": "241",
      "kind": "llm",
      "is_valid": true,
      "n_errors": 0,
      "n_warnings": 1,
      "errors": [],
      "warnings": [
        "missing END instruction"
      ],
      "n_lines": 4,
      "n_instructions": 4,
      "has_end": false,
      "score_lexical": 1.0,
      "score_syntactic": 1.0,
      "score_semantic": 0.75,
      "score_overall": 0.9167
    },
    {
      "idx": "241",
      "kind": "rag",
      "is_valid": true,
      "n_errors": 0,
      "n_warnings": 1,
      "errors": [],
      "warnings": [
        "output Y10 driven 2 times (possible double-coil)"
      ],
      "n_lines": 6,
      "n_instructions": 6,
      "has_end": true,
      "score_lexical": 1.0,
      "score_syntactic": 1.0,
      "score_semantic": 0.75,
      "score_overall": 0.9167
    },
    {
      "idx": "242",
      "kind": "llm",
      "is_valid": false,
      "n_errors": 1,
      "n_warnings": 0,
      "errors": [
        "L6: LD unrecognized operand format: '#10'"
      ],
      "warnings": [],
      "n_lines": 6,
      "n_instructions": 6,
      "has_end": true,
      "score_lexical": 1.0,
      "score_syntactic": 0.8333,
      "score_semantic": 1.0,
      "score_overall": 0.9444
    },
    {
      "idx": "242",
      "kind": "rag",
      "is_valid": false,
      "n_errors": 1,
      "n_warnings": 2,
      "errors": [
        "L1: TO expects 4-4 operand(s), got 27"
      ],
      "warnings": [
        "missing END instruction",
        "L1: program starts with TO (LD/LDI/LDP/LDF preferred for full programs)"
      ],
      "n_lines": 3,
      "n_instructions": 3,
      "has_end": false,
      "score_lexical": 1.0,
      "score_syntactic": 0.6667,
      "score_semantic": 0.75,
      "score_overall": 0.8056
    },
    {
      "idx": "243",
      "kind": "llm",
      "is_valid": false,
      "n_errors": 1,
      "n_warnings": 2,
      "errors": [
        "L8: TO expects 4-4 operand(s), got 52"
      ],
      "warnings": [
        "missing END instruction",
        "L8: program starts with TO (LD/LDI/LDP/LDF preferred for full programs)"
      ],
      "n_lines": 4,
      "n_instructions": 4,
      "has_end": false,
      "score_lexical": 1.0,
      "score_syntactic": 0.75,
      "score_semantic": 0.75,
      "score_overall": 0.8333
    },
    {
      "idx": "243",
      "kind": "rag",
      "is_valid": false,
      "n_errors": 1,
      "n_warnings": 2,
      "errors": [
        "L1: TO expects 4-4 operand(s), got 24"
      ],
      "warnings": [
        "missing END instruction",
        "L1: program starts with TO (LD/LDI/LDP/LDF preferred for full programs)"
      ],
      "n_lines": 5,
      "n_instructions": 5,
      "has_end": false,
      "score_lexical": 1.0,
      "score_syntactic": 0.8,
      "score_semantic": 0.75,
      "score_overall": 0.85
    },
    {
      "idx": "244",
      "kind": "llm",
      "is_valid": false,
      "n_errors": 7,
      "n_warnings": 1,
      "errors": [
        "L5: MOV expects 2-2 operand(s), got 1",
        "L6: LD unrecognized operand format: '#0000'",
        "L7: MOV expects 2-2 operand(s), got 1",
        "L11: LD unrecognized operand format: 'SCN'",
        "L16: LD unrecognized operand format: '#0001'",
        "L17: MOV expects 2-2 operand(s), got 1",
        "L19: MOV expects 2-2 operand(s), got 1"
      ],
      "warnings": [
        "missing END instruction"
      ],
      "n_lines": 9,
      "n_instructions": 9,
      "has_end": false,
      "score_lexical": 1.0,
      "score_syntactic": 0.2222,
      "score_semantic": 0.75,
      "score_overall": 0.6574
    },
    {
      "idx": "244",
      "kind": "rag",
      "is_valid": false,
      "n_errors": 4,
      "n_warnings": 2,
      "errors": [
        "L1: TO expects 4-4 operand(s), got 63",
        "L9: MOV expects 2-2 operand(s), got 1",
        "L13: SUB expects 3-3 operand(s), got 1",
        "L14: MOV expects 2-2 operand(s), got 1"
      ],
      "warnings": [
        "missing END instruction",
        "L1: program starts with TO (LD/LDI/LDP/LDF preferred for full programs)"
      ],
      "n_lines": 7,
      "n_instructions": 7,
      "has_end": false,
      "score_lexical": 1.0,
      "score_syntactic": 0.4286,
      "score_semantic": 0.75,
      "score_overall": 0.7262
    },
    {
      "idx": "245",
      "kind": "llm",
      "is_valid": false,
      "n_errors": 5,
      "n_warnings": 2,
      "errors": [
        "L8: FOR expects 1-1 operand(s), got 35",
        "L14: LD unrecognized operand format: '#1000'",
        "L18: LD unrecognized operand format: 'M8012.K'",
        "L19: ANI unrecognized operand format: '#1'",
        "L22: LD unrecognized operand format: '#0'"
      ],
      "warnings": [
        "missing END instruction",
        "L8: program starts with FOR (LD/LDI/LDP/LDF preferred for full programs)"
      ],
      "n_lines": 5,
      "n_instructions": 5,
      "has_end": false,
      "score_lexical": 1.0,
      "score_syntactic": 0.0,
      "score_semantic": 0.75,
      "score_overall": 0.5833
    },
    {
      "idx": "245",
      "kind": "rag",
      "is_valid": false,
      "n_errors": 3,
      "n_warnings": 2,
      "errors": [
        "L1: TO expects 4-4 operand(s), got 46",
        "L11: FOR expects 1-1 operand(s), got 45",
        "L13: TO expects 4-4 operand(s), got 39"
      ],
      "warnings": [
        "missing END instruction",
        "L1: program starts with TO (LD/LDI/LDP/LDF preferred for full programs)"
      ],
      "n_lines": 5,
      "n_instructions": 5,
      "has_end": false,
      "score_lexical": 1.0,
      "score_syntactic": 0.4,
      "score_semantic": 0.75,
      "score_overall": 0.7167
    },
    {
      "idx": "246",
      "kind": "llm",
      "is_valid": false,
      "n_errors": 4,
      "n_warnings": 0,
      "errors": [
        "L7: MOV unrecognized operand format: 'M8012,'",
        "L8: CMP expects 3-3 operand(s), got 2",
        "L15: MOV unrecognized operand format: 'K1,'",
        "L19: MOV unrecognized operand format: 'K0,'"
      ],
      "warnings": [],
      "n_lines": 6,
      "n_instructions": 6,
      "has_end": true,
      "score_lexical": 1.0,
      "score_syntactic": 0.3333,
      "score_semantic": 1.0,
      "score_overall": 0.7778
    },
    {
      "idx": "246",
      "kind": "rag",
      "is_valid": false,
      "n_errors": 1,
      "n_warnings": 2,
      "errors": [
        "L1: TO expects 4-4 operand(s), got 23"
      ],
      "warnings": [
        "missing END instruction",
        "L1: program starts with TO (LD/LDI/LDP/LDF preferred for full programs)"
      ],
      "n_lines": 3,
      "n_instructions": 3,
      "has_end": false,
      "score_lexical": 1.0,
      "score_syntactic": 0.6667,
      "score_semantic": 0.75,
      "score_overall": 0.8056
    },
    {
      "idx": "247",
      "kind": "llm",
      "is_valid": false,
      "n_errors": 2,
      "n_warnings": 1,
      "errors": [
        "L5: CMP expects 3-3 operand(s), got 1",
        "L8: CMP expects 3-3 operand(s), got 1"
      ],
      "warnings": [
        "missing END instruction"
      ],
      "n_lines": 4,
      "n_instructions": 4,
      "has_end": false,
      "score_lexical": 1.0,
      "score_syntactic": 0.5,
      "score_semantic": 0.75,
      "score_overall": 0.75
    },
    {
      "idx": "247",
      "kind": "rag",
      "is_valid": false,
      "n_errors": 2,
      "n_warnings": 2,
      "errors": [
        "L1: TO expects 4-4 operand(s), got 25",
        "L19: TO expects 4-4 operand(s), got 51"
      ],
      "warnings": [
        "missing END instruction",
        "L1: program starts with TO (LD/LDI/LDP/LDF preferred for full programs)"
      ],
      "n_lines": 9,
      "n_instructions": 9,
      "has_end": false,
      "score_lexical": 1.0,
      "score_syntactic": 0.7778,
      "score_semantic": 0.75,
      "score_overall": 0.8426
    },
    {
      "idx": "248",
      "kind": "llm",
      "is_valid": false,
      "n_errors": 4,
      "n_warnings": 0,
      "errors": [
        "L5: MOV expects 2-2 operand(s), got 1",
        "L7: ADD expects 3-3 operand(s), got 1",
        "L8: CMP expects 3-3 operand(s), got 1",
        "L10: MOV expects 2-2 operand(s), got 1"
      ],
      "warnings": [],
      "n_lines": 7,
      "n_instructions": 7,
      "has_end": true,
      "score_lexical": 1.0,
      "score_syntactic": 0.4286,
      "score_semantic": 1.0,
      "score_overall": 0.8095
    },
    {
      "idx": "248",
      "kind": "rag",
      "is_valid": false,
      "n_errors": 1,
      "n_warnings": 2,
      "errors": [
        "L1: TO expects 4-4 operand(s), got 18"
      ],
      "warnings": [
        "missing END instruction",
        "L1: program starts with TO (LD/LDI/LDP/LDF preferred for full programs)"
      ],
      "n_lines": 5,
      "n_instructions": 5,
      "has_end": false,
      "score_lexical": 1.0,
      "score_syntactic": 0.8,
      "score_semantic": 0.75,
      "score_overall": 0.85
    },
    {
      "idx": "249",
      "kind": "llm",
      "is_valid": false,
      "n_errors": 3,
      "n_warnings": 0,
      "errors": [
        "L5: AND unrecognized operand format: '#0001H'",
        "L10: AND unrecognized operand format: '#FFFFH'",
        "L16: LD unrecognized operand format: '#0000H'"
      ],
      "warnings": [],
      "n_lines": 6,
      "n_instructions": 6,
      "has_end": true,
      "score_lexical": 1.0,
      "score_syntactic": 0.5,
      "score_semantic": 1.0,
      "score_overall": 0.8333
    },
    {
      "idx": "249",
      "kind": "rag",
      "is_valid": false,
      "n_errors": 4,
      "n_warnings": 2,
      "errors": [
        "L1: TO expects 4-4 operand(s), got 75",
        "L9: TO expects 4-4 operand(s), got 44",
        "L15: LD expects 1-1 operand(s), got 2",
        "L25: FOR expects 1-1 operand(s), got 22"
      ],
      "warnings": [
        "missing END instruction",
        "L1: program starts with TO (LD/LDI/LDP/LDF preferred for full programs)"
      ],
      "n_lines": 7,
      "n_instructions": 7,
      "has_end": false,
      "score_lexical": 1.0,
      "score_syntactic": 0.4286,
      "score_semantic": 0.75,
      "score_overall": 0.7262
    },
    {
      "idx": "250",
      "kind": "llm",
      "is_valid": false,
      "n_errors": 6,
      "n_warnings": 1,
      "errors": [
        "L3: TO expects 4-4 operand(s), got 77",
        "L9: AND unrecognized operand format: '#0100B'",
        "L10: MOV expects 2-2 operand(s), got 1",
        "L15: MOV expects 2-2 operand(s), got 1",
        "L18: STL unrecognized operand format: 'T000.0'",
        "L25: MOV expects 2-2 operand(s), got 1"
      ],
      "warnings": [
        "L3: program starts with TO (LD/LDI/LDP/LDF preferred for full programs)"
      ],
      "n_lines": 10,
      "n_instructions": 10,
      "has_end": true,
      "score_lexical": 1.0,
      "score_syntactic": 0.4,
      "score_semantic": 1.0,
      "score_overall": 0.8
    },
    {
      "idx": "250",
      "kind": "rag",
      "is_valid": false,
      "n_errors": 3,
      "n_warnings": 2,
      "errors": [
        "L1: TO expects 4-4 operand(s), got 51",
        "L8: FROM expects 4-4 operand(s), got 49",
        "L17: TO expects 4-4 operand(s), got 12"
      ],
      "warnings": [
        "missing END instruction",
        "L1: program starts with TO (LD/LDI/LDP/LDF preferred for full programs)"
      ],
      "n_lines": 5,
      "n_instructions": 5,
      "has_end": false,
      "score_lexical": 1.0,
      "score_syntactic": 0.4,
      "score_semantic": 0.75,
      "score_overall": 0.7167
    },
    {
      "idx": "251",
      "kind": "llm",
      "is_valid": false,
      "n_errors": 1,
      "n_warnings": 0,
      "errors": [
        "L8: AND unrecognized operand format: '#01H'"
      ],
      "warnings": [],
      "n_lines": 4,
      "n_instructions": 4,
      "has_end": true,
      "score_lexical": 1.0,
      "score_syntactic": 0.75,
      "score_semantic": 1.0,
      "score_overall": 0.9167
    },
    {
      "idx": "251",
      "kind": "rag",
      "is_valid": false,
      "n_errors": 1,
      "n_warnings": 2,
      "errors": [
        "L3: TO expects 4-4 operand(s), got 15"
      ],
      "warnings": [
        "missing END instruction",
        "L3: program starts with TO (LD/LDI/LDP/LDF preferred for full programs)"
      ],
      "n_lines": 3,
      "n_instructions": 3,
      "has_end": false,
      "score_lexical": 1.0,
      "score_syntactic": 0.6667,
      "score_semantic": 0.75,
      "score_overall": 0.8056
    },
    {
      "idx": "252",
      "kind": "llm",
      "is_valid": false,
      "n_errors": 1,
      "n_warnings": 0,
      "errors": [
        "no recognizable instructions"
      ],
      "warnings": [],
      "n_lines": 0,
      "n_instructions": 0,
      "has_end": false,
      "score_lexical": 0.0,
      "score_syntactic": 0.0,
      "score_semantic": 0.0,
      "score_overall": 0.0
    },
    {
      "idx": "252",
      "kind": "rag",
      "is_valid": true,
      "n_errors": 0,
      "n_warnings": 1,
      "errors": [],
      "warnings": [
        "missing END instruction"
      ],
      "n_lines": 2,
      "n_instructions": 2,
      "has_end": false,
      "score_lexical": 1.0,
      "score_syntactic": 1.0,
      "score_semantic": 0.75,
      "score_overall": 0.9167
    },
    {
      "idx": "253",
      "kind": "llm",
      "is_valid": false,
      "n_errors": 4,
      "n_warnings": 0,
      "errors": [
        "L4: AND unrecognized operand format: '#01'",
        "L10: OR unrecognized operand format: '#02'",
        "L14: AND unrecognized operand format: '#04'",
        "L20: OR unrecognized operand format: '#08'"
      ],
      "warnings": [],
      "n_lines": 9,
      "n_instructions": 9,
      "has_end": true,
      "score_lexical": 1.0,
      "score_syntactic": 0.5556,
      "score_semantic": 1.0,
      "score_overall": 0.8519
    },
    {
      "idx": "253",
      "kind": "rag",
      "is_valid": false,
      "n_errors": 2,
      "n_warnings": 2,
      "errors": [
        "L1: TO expects 4-4 operand(s), got 36",
        "L20: TO expects 4-4 operand(s), got 22"
      ],
      "warnings": [
        "missing END instruction",
        "L1: program starts with TO (LD/LDI/LDP/LDF preferred for full programs)"
      ],
      "n_lines": 6,
      "n_instructions": 6,
      "has_end": false,
      "score_lexical": 1.0,
      "score_syntactic": 0.6667,
      "score_semantic": 0.75,
      "score_overall": 0.8056
    },
    {
      "idx": "254",
      "kind": "llm",
      "is_valid": false,
      "n_errors": 2,
      "n_warnings": 0,
      "errors": [
        "L5: MOV expects 2-2 operand(s), got 1",
        "L13: MOV expects 2-2 operand(s), got 1"
      ],
      "warnings": [],
      "n_lines": 7,
      "n_instructions": 7,
      "has_end": true,
      "score_lexical": 1.0,
      "score_syntactic": 0.7143,
      "score_semantic": 1.0,
      "score_overall": 0.9048
    },
    {
      "idx": "254",
      "kind": "rag",
      "is_valid": false,
      "n_errors": 2,
      "n_warnings": 1,
      "errors": [
        "L1: TO expects 4-4 operand(s), got 45",
        "L16: ADD expects 3-3 operand(s), got 1"
      ],
      "warnings": [
        "L1: program starts with TO (LD/LDI/LDP/LDF preferred for full programs)"
      ],
      "n_lines": 12,
      "n_instructions": 12,
      "has_end": true,
      "score_lexical": 1.0,
      "score_syntactic": 0.8333,
      "score_semantic": 1.0,
      "score_overall": 0.9444
    },
    {
      "idx": "255",
      "kind": "llm",
      "is_valid": false,
      "n_errors": 3,
      "n_warnings": 1,
      "errors": [
        "L8: TO expects 4-4 operand(s), got 44",
        "L15: MOV unrecognized operand format: '#1000,'",
        "L32: MOV unrecognized operand format: 'M8014.CT,'"
      ],
      "warnings": [
        "L8: program starts with TO (LD/LDI/LDP/LDF preferred for full programs)"
      ],
      "n_lines": 4,
      "n_instructions": 4,
      "has_end": true,
      "score_lexical": 1.0,
      "score_syntactic": 0.25,
      "score_semantic": 1.0,
      "score_overall": 0.75
    },
    {
      "idx": "255",
      "kind": "rag",
      "is_valid": false,
      "n_errors": 1,
      "n_warnings": 2,
      "errors": [
        "L1: TO expects 4-4 operand(s), got 68"
      ],
      "warnings": [
        "missing END instruction",
        "L1: program starts with TO (LD/LDI/LDP/LDF preferred for full programs)"
      ],
      "n_lines": 1,
      "n_instructions": 1,
      "has_end": false,
      "score_lexical": 1.0,
      "score_syntactic": 0.0,
      "score_semantic": 0.75,
      "score_overall": 0.5833
    },
    {
      "idx": "256",
      "kind": "llm",
      "is_valid": false,
      "n_errors": 7,
      "n_warnings": 1,
      "errors": [
        "L5: MOV expects 2-2 operand(s), got 1",
        "L7: AND unrecognized operand format: '#01'",
        "L12: MOV expects 2-2 operand(s), got 1",
        "L22: MOV expects 2-2 operand(s), got 1",
        "L27: LD unrecognized operand format: '#00'",
        "L28: MOV expects 2-2 operand(s), got 1",
        "L29: MOV expects 2-2 operand(s), got 1"
      ],
      "warnings": [
        "missing END instruction"
      ],
      "n_lines": 12,
      "n_instructions": 12,
      "has_end": false,
      "score_lexical": 1.0,
      "score_syntactic": 0.4167,
      "score_semantic": 0.75,
      "score_overall": 0.7222
    },
    {
      "idx": "256",
      "kind": "rag",
      "is_valid": false,
      "n_errors": 1,
      "n_warnings": 2,
      "errors": [
        "L1: TO expects 4-4 operand(s), got 48"
      ],
      "warnings": [
        "missing END instruction",
        "L1: program starts with TO (LD/LDI/LDP/LDF preferred for full programs)"
      ],
      "n_lines": 3,
      "n_instructions": 3,
      "has_end": false,
      "score_lexical": 1.0,
      "score_syntactic": 0.6667,
      "score_semantic": 0.75,
      "score_overall": 0.8056
    },
    {
      "idx": "257",
      "kind": "llm",
      "is_valid": false,
      "n_errors": 1,
      "n_warnings": 0,
      "errors": [
        "no recognizable instructions"
      ],
      "warnings": [],
      "n_lines": 0,
      "n_instructions": 0,
      "has_end": false,
      "score_lexical": 0.0,
      "score_syntactic": 0.0,
      "score_semantic": 0.0,
      "score_overall": 0.0
    },
    {
      "idx": "257",
      "kind": "rag",
      "is_valid": false,
      "n_errors": 3,
      "n_warnings": 2,
      "errors": [
        "L1: TO expects 4-4 operand(s), got 30",
        "L9: TO expects 4-4 operand(s), got 52",
        "L19: AND unrecognized operand format: 'A101'"
      ],
      "warnings": [
        "missing END instruction",
        "L1: program starts with TO (LD/LDI/LDP/LDF preferred for full programs)"
      ],
      "n_lines": 7,
      "n_instructions": 7,
      "has_end": false,
      "score_lexical": 1.0,
      "score_syntactic": 0.5714,
      "score_semantic": 0.75,
      "score_overall": 0.7738
    },
    {
      "idx": "258",
      "kind": "llm",
      "is_valid": false,
      "n_errors": 4,
      "n_warnings": 0,
      "errors": [
        "L5: MOV expects 2-2 operand(s), got 1",
        "L13: MOV expects 2-2 operand(s), got 1",
        "L18: MOV expects 2-2 operand(s), got 1",
        "L73: FOR expects 1-1 operand(s), got 70"
      ],
      "warnings": [],
      "n_lines": 9,
      "n_instructions": 9,
      "has_end": true,
      "score_lexical": 1.0,
      "score_syntactic": 0.5556,
      "score_semantic": 1.0,
      "score_overall": 0.8519
    },
    {
      "idx": "258",
      "kind": "rag",
      "is_valid": false,
      "n_errors": 3,
      "n_warnings": 2,
      "errors": [
        "L1: TO expects 4-4 operand(s), got 31",
        "L9: MOV expects 2-2 operand(s), got 1",
        "L14: AND unrecognized operand format: '#01'"
      ],
      "warnings": [
        "missing END instruction",
        "L1: program starts with TO (LD/LDI/LDP/LDF preferred for full programs)"
      ],
      "n_lines": 7,
      "n_instructions": 7,
      "has_end": false,
      "score_lexical": 1.0,
      "score_syntactic": 0.5714,
      "score_semantic": 0.75,
      "score_overall": 0.7738
    },
    {
      "idx": "259",
      "kind": "llm",
      "is_valid": false,
      "n_errors": 5,
      "n_warnings": 0,
      "errors": [
        "L5: AND unrecognized operand format: '#0001H'",
        "L6: MOV expects 2-2 operand(s), got 1",
        "L10: CMP expects 3-3 operand(s), got 1",
        "L15: OR unrecognized operand format: '#0002H'",
        "L16: MOV expects 2-2 operand(s), got 1"
      ],
      "warnings": [],
      "n_lines": 9,
      "n_instructions": 9,
      "has_end": true,
      "score_lexical": 1.0,
      "score_syntactic": 0.4444,
      "score_semantic": 1.0,
      "score_overall": 0.8148
    },
    {
      "idx": "259",
      "kind": "rag",
      "is_valid": false,
      "n_errors": 1,
      "n_warnings": 2,
      "errors": [
        "L1: TO expects 4-4 operand(s), got 35"
      ],
      "warnings": [
        "missing END instruction",
        "L1: program starts with TO (LD/LDI/LDP/LDF preferred for full programs)"
      ],
      "n_lines": 3,
      "n_instructions": 3,
      "has_end": false,
      "score_lexical": 1.0,
      "score_syntactic": 0.6667,
      "score_semantic": 0.75,
      "score_overall": 0.8056
    },
    {
      "idx": "260",
      "kind": "llm",
      "is_valid": false,
      "n_errors": 5,
      "n_warnings": 0,
      "errors": [
        "L5: AND unrecognized operand format: '#0001H'",
        "L6: MOV expects 2-2 operand(s), got 1",
        "L10: CMP expects 3-3 operand(s), got 1",
        "L16: OR unrecognized operand format: '#0002H'",
        "L17: MOV expects 2-2 operand(s), got 1"
      ],
      "warnings": [],
      "n_lines": 9,
      "n_instructions": 9,
      "has_end": true,
      "score_lexical": 1.0,
      "score_syntactic": 0.4444,
      "score_semantic": 1.0,
      "score_overall": 0.8148
    },
    {
      "idx": "260",
      "kind": "rag",
      "is_valid": false,
      "n_errors": 1,
      "n_warnings": 2,
      "errors": [
        "L1: TO expects 4-4 operand(s), got 38"
      ],
      "warnings": [
        "missing END instruction",
        "L1: program starts with TO (LD/LDI/LDP/LDF preferred for full programs)"
      ],
      "n_lines": 3,
      "n_instructions": 3,
      "has_end": false,
      "score_lexical": 1.0,
      "score_syntactic": 0.6667,
      "score_semantic": 0.75,
      "score_overall": 0.8056
    },
    {
      "idx": "261",
      "kind": "llm",
      "is_valid": false,
      "n_errors": 5,
      "n_warnings": 2,
      "errors": [
        "L3: MOV unrecognized operand format: '#M1000,'",
        "L6: MOV unrecognized operand format: 'D0,'",
        "L7: LD unrecognized operand format: 'W0'",
        "L10: AND unrecognized operand format: '#0008'",
        "L14: MOV unrecognized operand format: '#M8015,'"
      ],
      "warnings": [
        "missing END instruction",
        "L3: program starts with MOV (LD/LDI/LDP/LDF preferred for full programs)"
      ],
      "n_lines": 6,
      "n_instructions": 6,
      "has_end": false,
      "score_lexical": 1.0,
      "score_syntactic": 0.1667,
      "score_semantic": 0.75,
      "score_overall": 0.6389
    },
    {
      "idx": "261",
      "kind": "rag",
      "is_valid": false,
      "n_errors": 3,
      "n_warnings": 1,
      "errors": [
        "L1: TO expects 4-4 operand(s), got 40",
        "L5: TO expects 4-4 operand(s), got 27",
        "L21: OUT unrecognized operand format: 'ENT0'"
      ],
      "warnings": [
        "L1: program starts with TO (LD/LDI/LDP/LDF preferred for full programs)"
      ],
      "n_lines": 10,
      "n_instructions": 10,
      "has_end": true,
      "score_lexical": 1.0,
      "score_syntactic": 0.7,
      "score_semantic": 1.0,
      "score_overall": 0.9
    },
    {
      "idx": "262",
      "kind": "llm",
      "is_valid": false,
      "n_errors": 1,
      "n_warnings": 0,
      "errors": [
        "no recognizable instructions"
      ],
      "warnings": [],
      "n_lines": 0,
      "n_instructions": 0,
      "has_end": false,
      "score_lexical": 0.0,
      "score_syntactic": 0.0,
      "score_semantic": 0.0,
      "score_overall": 0.0
    },
    {
      "idx": "262",
      "kind": "rag",
      "is_valid": false,
      "n_errors": 1,
      "n_warnings": 1,
      "errors": [
        "L1: TO expects 4-4 operand(s), got 53"
      ],
      "warnings": [
        "L1: program starts with TO (LD/LDI/LDP/LDF preferred for full programs)"
      ],
      "n_lines": 6,
      "n_instructions": 6,
      "has_end": true,
      "score_lexical": 1.0,
      "score_syntactic": 0.8333,
      "score_semantic": 1.0,
      "score_overall": 0.9444
    },
    {
      "idx": "263",
      "kind": "llm",
      "is_valid": false,
      "n_errors": 1,
      "n_warnings": 0,
      "errors": [
        "no recognizable instructions"
      ],
      "warnings": [],
      "n_lines": 0,
      "n_instructions": 0,
      "has_end": false,
      "score_lexical": 0.0,
      "score_syntactic": 0.0,
      "score_semantic": 0.0,
      "score_overall": 0.0
    },
    {
      "idx": "263",
      "kind": "rag",
      "is_valid": false,
      "n_errors": 1,
      "n_warnings": 1,
      "errors": [
        "L6: RST expects 1-1 operand(s), got 0"
      ],
      "warnings": [
        "missing END instruction"
      ],
      "n_lines": 4,
      "n_instructions": 4,
      "has_end": false,
      "score_lexical": 1.0,
      "score_syntactic": 0.75,
      "score_semantic": 0.75,
      "score_overall": 0.8333
    },
    {
      "idx": "264",
      "kind": "llm",
      "is_valid": false,
      "n_errors": 2,
      "n_warnings": 0,
      "errors": [
        "L12: LD unrecognized operand format: '#0'",
        "L18: LD unrecognized operand format: '#1'"
      ],
      "warnings": [],
      "n_lines": 4,
      "n_instructions": 4,
      "has_end": true,
      "score_lexical": 1.0,
      "score_syntactic": 0.5,
      "score_semantic": 1.0,
      "score_overall": 0.8333
    },
    {
      "idx": "264",
      "kind": "rag",
      "is_valid": false,
      "n_errors": 1,
      "n_warnings": 2,
      "errors": [
        "L1: TO expects 4-4 operand(s), got 49"
      ],
      "warnings": [
        "missing END instruction",
        "L1: program starts with TO (LD/LDI/LDP/LDF preferred for full programs)"
      ],
      "n_lines": 3,
      "n_instructions": 3,
      "has_end": false,
      "score_lexical": 1.0,
      "score_syntactic": 0.6667,
      "score_semantic": 0.75,
      "score_overall": 0.8056
    },
    {
      "idx": "265",
      "kind": "llm",
      "is_valid": false,
      "n_errors": 1,
      "n_warnings": 0,
      "errors": [
        "L5: MOV expects 2-2 operand(s), got 1"
      ],
      "warnings": [],
      "n_lines": 7,
      "n_instructions": 7,
      "has_end": true,
      "score_lexical": 1.0,
      "score_syntactic": 0.8571,
      "score_semantic": 1.0,
      "score_overall": 0.9524
    },
    {
      "idx": "265",
      "kind": "rag",
      "is_valid": false,
      "n_errors": 1,
      "n_warnings": 1,
      "errors": [
        "L1: TO expects 4-4 operand(s), got 51"
      ],
      "warnings": [
        "L1: program starts with TO (LD/LDI/LDP/LDF preferred for full programs)"
      ],
      "n_lines": 4,
      "n_instructions": 4,
      "has_end": true,
      "score_lexical": 1.0,
      "score_syntactic": 0.75,
      "score_semantic": 1.0,
      "score_overall": 0.9167
    },
    {
      "idx": "266",
      "kind": "llm",
      "is_valid": false,
      "n_errors": 6,
      "n_warnings": 0,
      "errors": [
        "L7: MOV expects 2-2 operand(s), got 1",
        "L10: LD unrecognized operand format: '#1000'",
        "L11: MOV expects 2-2 operand(s), got 1",
        "L20: MOV expects 2-2 operand(s), got 1",
        "L21: ADD expects 3-3 operand(s), got 1",
        "L22: MOV expects 2-2 operand(s), got 1"
      ],
      "warnings": [],
      "n_lines": 9,
      "n_instructions": 9,
      "has_end": true,
      "score_lexical": 1.0,
      "score_syntactic": 0.3333,
      "score_semantic": 1.0,
      "score_overall": 0.7778
    },
    {
      "idx": "266",
      "kind": "rag",
      "is_valid": false,
      "n_errors": 1,
      "n_warnings": 2,
      "errors": [
        "L1: TO expects 4-4 operand(s), got 56"
      ],
      "warnings": [
        "missing END instruction",
        "L1: program starts with TO (LD/LDI/LDP/LDF preferred for full programs)"
      ],
      "n_lines": 9,
      "n_instructions": 9,
      "has_end": false,
      "score_lexical": 1.0,
      "score_syntactic": 0.8889,
      "score_semantic": 0.75,
      "score_overall": 0.8796
    },
    {
      "idx": "267",
      "kind": "llm",
      "is_valid": false,
      "n_errors": 4,
      "n_warnings": 2,
      "errors": [
        "L2: TO expects 4-4 operand(s), got 35",
        "L11: AND unrecognized operand format: '#01'",
        "L15: MOV unrecognized operand format: '#01,'",
        "L20: MOV unrecognized operand format: '#00,'"
      ],
      "warnings": [
        "missing END instruction",
        "L2: program starts with TO (LD/LDI/LDP/LDF preferred for full programs)"
      ],
      "n_lines": 5,
      "n_instructions": 5,
      "has_end": false,
      "score_lexical": 1.0,
      "score_syntactic": 0.2,
      "score_semantic": 0.75,
      "score_overall": 0.65
    },
    {
      "idx": "267",
      "kind": "rag",
      "is_valid": false,
      "n_errors": 4,
      "n_warnings": 2,
      "errors": [
        "L1: TO expects 4-4 operand(s), got 27",
        "L8: TO expects 4-4 operand(s), got 41",
        "L9: LD unrecognized operand format: '[some_condition]'",
        "L17: FOR expects 1-1 operand(s), got 39"
      ],
      "warnings": [
        "missing END instruction",
        "L1: program starts with TO (LD/LDI/LDP/LDF preferred for full programs)"
      ],
      "n_lines": 9,
      "n_instructions": 9,
      "has_end": false,
      "score_lexical": 1.0,
      "score_syntactic": 0.5556,
      "score_semantic": 0.75,
      "score_overall": 0.7685
    },
    {
      "idx": "268",
      "kind": "llm",
      "is_valid": false,
      "n_errors": 6,
      "n_warnings": 1,
      "errors": [
        "L3: MOV unrecognized operand format: '#0,'",
        "L6: MOV unrecognized operand format: '#1,'",
        "L11: MOV unrecognized operand format: 'W6000,'",
        "L12: AND expects 1-1 operand(s), got 2",
        "L19: MOV unrecognized operand format: '#1,'",
        "L20: MOV unrecognized operand format: 'W6001,'"
      ],
      "warnings": [
        "L3: program starts with MOV (LD/LDI/LDP/LDF preferred for full programs)"
      ],
      "n_lines": 7,
      "n_instructions": 7,
      "has_end": true,
      "score_lexical": 1.0,
      "score_syntactic": 0.1429,
      "score_semantic": 1.0,
      "score_overall": 0.7143
    },
    {
      "idx": "268",
      "kind": "rag",
      "is_valid": false,
      "n_errors": 2,
      "n_warnings": 1,
      "errors": [
        "L1: TO expects 4-4 operand(s), got 64",
        "L17: AND unrecognized operand format: '#0001'"
      ],
      "warnings": [
        "L1: program starts with TO (LD/LDI/LDP/LDF preferred for full programs)"
      ],
      "n_lines": 8,
      "n_instructions": 8,
      "has_end": true,
      "score_lexical": 1.0,
      "score_syntactic": 0.75,
      "score_semantic": 1.0,
      "score_overall": 0.9167
    },
    {
      "idx": "269",
      "kind": "llm",
      "is_valid": false,
      "n_errors": 3,
      "n_warnings": 2,
      "errors": [
        "L3: TO expects 4-4 operand(s), got 50",
        "L9: MOV unrecognized operand format: '#100,'",
        "L21: MOV unrecognized operand format: 'M8016,'"
      ],
      "warnings": [
        "missing END instruction",
        "L3: program starts with TO (LD/LDI/LDP/LDF preferred for full programs)"
      ],
      "n_lines": 4,
      "n_instructions": 4,
      "has_end": false,
      "score_lexical": 1.0,
      "score_syntactic": 0.25,
      "score_semantic": 0.75,
      "score_overall": 0.6667
    },
    {
      "idx": "269",
      "kind": "rag",
      "is_valid": false,
      "n_errors": 2,
      "n_warnings": 2,
      "errors": [
        "L1: TO expects 4-4 operand(s), got 29",
        "L10: AND unrecognized operand format: '#01'"
      ],
      "warnings": [
        "missing END instruction",
        "L1: program starts with TO (LD/LDI/LDP/LDF preferred for full programs)"
      ],
      "n_lines": 4,
      "n_instructions": 4,
      "has_end": false,
      "score_lexical": 1.0,
      "score_syntactic": 0.5,
      "score_semantic": 0.75,
      "score_overall": 0.75
    },
    {
      "idx": "270",
      "kind": "llm",
      "is_valid": false,
      "n_errors": 7,
      "n_warnings": 0,
      "errors": [
        "L5: AND unrecognized operand format: '#01'",
        "L6: MOV expects 2-2 operand(s), got 1",
        "L10: AND unrecognized operand format: '#01'",
        "L12: MOV expects 2-2 operand(s), got 1",
        "L16: AND unrecognized operand format: '#01'",
        "L21: LD unrecognized operand format: '#00'",
        "L22: MOV expects 2-2 operand(s), got 1"
      ],
      "warnings": [],
      "n_lines": 12,
      "n_instructions": 12,
      "has_end": true,
      "score_lexical": 1.0,
      "score_syntactic": 0.4167,
      "score_semantic": 1.0,
      "score_overall": 0.8056
    },
    {
      "idx": "270",
      "kind": "rag",
      "is_valid": false,
      "n_errors": 1,
      "n_warnings": 2,
      "errors": [
        "L1: TO expects 4-4 operand(s), got 69"
      ],
      "warnings": [
        "missing END instruction",
        "L1: program starts with TO (LD/LDI/LDP/LDF preferred for full programs)"
      ],
      "n_lines": 3,
      "n_instructions": 3,
      "has_end": false,
      "score_lexical": 1.0,
      "score_syntactic": 0.6667,
      "score_semantic": 0.75,
      "score_overall": 0.8056
    },
    {
      "idx": "271",
      "kind": "llm",
      "is_valid": false,
      "n_errors": 4,
      "n_warnings": 0,
      "errors": [
        "L5: MOV expects 2-2 operand(s), got 1",
        "L6: AND unrecognized operand format: '#0001'",
        "L13: MOV unrecognized operand format: '#0000,'",
        "L21: MOV unrecognized operand format: '#0001,'"
      ],
      "warnings": [],
      "n_lines": 7,
      "n_instructions": 7,
      "has_end": true,
      "score_lexical": 1.0,
      "score_syntactic": 0.4286,
      "score_semantic": 1.0,
      "score_overall": 0.8095
    },
    {
      "idx": "271",
      "kind": "rag",
      "is_valid": false,
      "n_errors": 1,
      "n_warnings": 2,
      "errors": [
        "L1: TO expects 4-4 operand(s), got 25"
      ],
      "warnings": [
        "missing END instruction",
        "L1: program starts with TO (LD/LDI/LDP/LDF preferred for full programs)"
      ],
      "n_lines": 6,
      "n_instructions": 6,
      "has_end": false,
      "score_lexical": 1.0,
      "score_syntactic": 0.8333,
      "score_semantic": 0.75,
      "score_overall": 0.8611
    },
    {
      "idx": "272",
      "kind": "llm",
      "is_valid": false,
      "n_errors": 2,
      "n_warnings": 2,
      "errors": [
        "L4: MOV unrecognized operand format: 'K0,'",
        "L19: AND expects 1-1 operand(s), got 0"
      ],
      "warnings": [
        "missing END instruction",
        "L4: program starts with MOV (LD/LDI/LDP/LDF preferred for full programs)"
      ],
      "n_lines": 8,
      "n_instructions": 8,
      "has_end": false,
      "score_lexical": 1.0,
      "score_syntactic": 0.75,
      "score_semantic": 0.75,
      "score_overall": 0.8333
    },
    {
      "idx": "272",
      "kind": "rag",
      "is_valid": false,
      "n_errors": 4,
      "n_warnings": 2,
      "errors": [
        "L1: TO expects 4-4 operand(s), got 58",
        "L10: TO expects 4-4 operand(s), got 32",
        "L12: LD expects 1-1 operand(s), got 2",
        "L21: LD expects 1-1 operand(s), got 2"
      ],
      "warnings": [
        "missing END instruction",
        "L1: program starts with TO (LD/LDI/LDP/LDF preferred for full programs)"
      ],
      "n_lines": 8,
      "n_instructions": 8,
      "has_end": false,
      "score_lexical": 1.0,
      "score_syntactic": 0.5,
      "score_semantic": 0.75,
      "score_overall": 0.75
    },
    {
      "idx": "273",
      "kind": "llm",
      "is_valid": false,
      "n_errors": 3,
      "n_warnings": 0,
      "errors": [
        "L5: MOV expects 2-2 operand(s), got 1",
        "L12: ADD expects 3-3 operand(s), got 2",
        "L13: MOV expects 2-2 operand(s), got 1"
      ],
      "warnings": [],
      "n_lines": 6,
      "n_instructions": 6,
      "has_end": true,
      "score_lexical": 1.0,
      "score_syntactic": 0.5,
      "score_semantic": 1.0,
      "score_overall": 0.8333
    },
    {
      "idx": "273",
      "kind": "rag",
      "is_valid": false,
      "n_errors": 4,
      "n_warnings": 1,
      "errors": [
        "L1: TO expects 4-4 operand(s), got 36",
        "L14: MOV unrecognized operand format: 'D0,'",
        "L17: ADD expects 3-3 operand(s), got 1",
        "L18: MOV unrecognized operand format: 'M8017,'"
      ],
      "warnings": [
        "L1: program starts with TO (LD/LDI/LDP/LDF preferred for full programs)"
      ],
      "n_lines": 7,
      "n_instructions": 7,
      "has_end": true,
      "score_lexical": 1.0,
      "score_syntactic": 0.4286,
      "score_semantic": 1.0,
      "score_overall": 0.8095
    },
    {
      "idx": "274",
      "kind": "llm",
      "is_valid": false,
      "n_errors": 5,
      "n_warnings": 0,
      "errors": [
        "L6: MOV unrecognized operand format: '#8000,'",
        "L7: MOV unrecognized operand format: '#01,'",
        "L10: CALL unrecognized operand format: 'R_RTC'",
        "L14: AND unrecognized operand format: '#01'",
        "L18: MOV unrecognized operand format: 'D101,'"
      ],
      "warnings": [],
      "n_lines": 8,
      "n_instructions": 8,
      "has_end": true,
      "score_lexical": 1.0,
      "score_syntactic": 0.375,
      "score_semantic": 1.0,
      "score_overall": 0.7917
    },
    {
      "idx": "274",
      "kind": "rag",
      "is_valid": false,
      "n_errors": 2,
      "n_warnings": 2,
      "errors": [
        "L1: TO expects 4-4 operand(s), got 25",
        "L35: AND expects 1-1 operand(s), got 8"
      ],
      "warnings": [
        "missing END instruction",
        "L1: program starts with TO (LD/LDI/LDP/LDF preferred for full programs)"
      ],
      "n_lines": 6,
      "n_instructions": 6,
      "has_end": false,
      "score_lexical": 1.0,
      "score_syntactic": 0.6667,
      "score_semantic": 0.75,
      "score_overall": 0.8056
    },
    {
      "idx": "275",
      "kind": "llm",
      "is_valid": false,
      "n_errors": 4,
      "n_warnings": 0,
      "errors": [
        "L5: MOV expects 2-2 operand(s), got 1",
        "L16: ADD expects 3-3 operand(s), got 1",
        "L17: MOV expects 2-2 operand(s), got 1",
        "L27: MOV expects 2-2 operand(s), got 1"
      ],
      "warnings": [],
      "n_lines": 13,
      "n_instructions": 13,
      "has_end": true,
      "score_lexical": 1.0,
      "score_syntactic": 0.6923,
      "score_semantic": 1.0,
      "score_overall": 0.8974
    },
    {
      "idx": "275",
      "kind": "rag",
      "is_valid": false,
      "n_errors": 2,
      "n_warnings": 2,
      "errors": [
        "L1: TO expects 4-4 operand(s), got 36",
        "L27: FOR expects 1-1 operand(s), got 29"
      ],
      "warnings": [
        "missing END instruction",
        "L1: program starts with TO (LD/LDI/LDP/LDF preferred for full programs)"
      ],
      "n_lines": 4,
      "n_instructions": 4,
      "has_end": false,
      "score_lexical": 1.0,
      "score_syntactic": 0.5,
      "score_semantic": 0.75,
      "score_overall": 0.75
    },
    {
      "idx": "276",
      "kind": "llm",
      "is_valid": false,
      "n_errors": 1,
      "n_warnings": 0,
      "errors": [
        "no recognizable instructions"
      ],
      "warnings": [],
      "n_lines": 0,
      "n_instructions": 0,
      "has_end": false,
      "score_lexical": 0.0,
      "score_syntactic": 0.0,
      "score_semantic": 0.0,
      "score_overall": 0.0
    },
    {
      "idx": "276",
      "kind": "rag",
      "is_valid": true,
      "n_errors": 0,
      "n_warnings": 1,
      "errors": [],
      "warnings": [
        "missing END instruction"
      ],
      "n_lines": 2,
      "n_instructions": 2,
      "has_end": false,
      "score_lexical": 1.0,
      "score_syntactic": 1.0,
      "score_semantic": 0.75,
      "score_overall": 0.9167
    },
    {
      "idx": "277",
      "kind": "llm",
      "is_valid": false,
      "n_errors": 6,
      "n_warnings": 0,
      "errors": [
        "L5: MOV expects 2-2 operand(s), got 1",
        "L9: MOV expects 2-2 operand(s), got 1",
        "L17: LD unrecognized operand format: '#12345678'",
        "L18: MOV expects 2-2 operand(s), got 1",
        "L22: MOV expects 2-2 operand(s), got 1",
        "L31: MOV expects 2-2 operand(s), got 1"
      ],
      "warnings": [],
      "n_lines": 14,
      "n_instructions": 14,
      "has_end": true,
      "score_lexical": 1.0,
      "score_syntactic": 0.5714,
      "score_semantic": 1.0,
      "score_overall": 0.8571
    },
    {
      "idx": "277",
      "kind": "rag",
      "is_valid": false,
      "n_errors": 1,
      "n_warnings": 2,
      "errors": [
        "L1: TO expects 4-4 operand(s), got 29"
      ],
      "warnings": [
        "missing END instruction",
        "L1: program starts with TO (LD/LDI/LDP/LDF preferred for full programs)"
      ],
      "n_lines": 4,
      "n_instructions": 4,
      "has_end": false,
      "score_lexical": 1.0,
      "score_syntactic": 0.75,
      "score_semantic": 0.75,
      "score_overall": 0.8333
    },
    {
      "idx": "278",
      "kind": "llm",
      "is_valid": false,
      "n_errors": 1,
      "n_warnings": 0,
      "errors": [
        "L15: LD unrecognized operand format: '#1'"
      ],
      "warnings": [],
      "n_lines": 5,
      "n_instructions": 5,
      "has_end": true,
      "score_lexical": 1.0,
      "score_syntactic": 0.8,
      "score_semantic": 1.0,
      "score_overall": 0.9333
    },
    {
      "idx": "278",
      "kind": "rag",
      "is_valid": false,
      "n_errors": 3,
      "n_warnings": 1,
      "errors": [
        "L1: TO expects 4-4 operand(s), got 45",
        "L10: MOV expects 2-2 operand(s), got 1",
        "L32: LDI unrecognized operand format: '0'"
      ],
      "warnings": [
        "L1: program starts with TO (LD/LDI/LDP/LDF preferred for full programs)"
      ],
      "n_lines": 8,
      "n_instructions": 8,
      "has_end": true,
      "score_lexical": 1.0,
      "score_syntactic": 0.625,
      "score_semantic": 1.0,
      "score_overall": 0.875
    },
    {
      "idx": "279",
      "kind": "llm",
      "is_valid": false,
      "n_errors": 5,
      "n_warnings": 0,
      "errors": [
        "L4: MOV expects 2-2 operand(s), got 1",
        "L6: ADD expects 3-3 operand(s), got 1",
        "L7: MOV expects 2-2 operand(s), got 1",
        "L11: AND unrecognized operand format: '#1'",
        "L17: MOV expects 2-2 operand(s), got 1"
      ],
      "warnings": [],
      "n_lines": 10,
      "n_instructions": 10,
      "has_end": true,
      "score_lexical": 1.0,
      "score_syntactic": 0.5,
      "score_semantic": 1.0,
      "score_overall": 0.8333
    },
    {
      "idx": "279",
      "kind": "rag",
      "is_valid": false,
      "n_errors": 3,
      "n_warnings": 1,
      "errors": [
        "L1: TO expects 4-4 operand(s), got 42",
        "L20: FOR expects 1-1 operand(s), got 21",
        "L35: FOR expects 1-1 operand(s), got 5"
      ],
      "warnings": [
        "L1: program starts with TO (LD/LDI/LDP/LDF preferred for full programs)"
      ],
      "n_lines": 5,
      "n_instructions": 5,
      "has_end": true,
      "score_lexical": 1.0,
      "score_syntactic": 0.4,
      "score_semantic": 1.0,
      "score_overall": 0.8
    },
    {
      "idx": "280",
      "kind": "llm",
      "is_valid": false,
      "n_errors": 1,
      "n_warnings": 0,
      "errors": [
        "L31: TO expects 4-4 operand(s), got 10"
      ],
      "warnings": [],
      "n_lines": 11,
      "n_instructions": 11,
      "has_end": true,
      "score_lexical": 1.0,
      "score_syntactic": 0.9091,
      "score_semantic": 1.0,
      "score_overall": 0.9697
    },
    {
      "idx": "280",
      "kind": "rag",
      "is_valid": false,
      "n_errors": 1,
      "n_warnings": 2,
      "errors": [
        "L1: TO expects 4-4 operand(s), got 32"
      ],
      "warnings": [
        "missing END instruction",
        "L1: program starts with TO (LD/LDI/LDP/LDF preferred for full programs)"
      ],
      "n_lines": 3,
      "n_instructions": 3,
      "has_end": false,
      "score_lexical": 1.0,
      "score_syntactic": 0.6667,
      "score_semantic": 0.75,
      "score_overall": 0.8056
    },
    {
      "idx": "281",
      "kind": "llm",
      "is_valid": true,
      "n_errors": 0,
      "n_warnings": 0,
      "errors": [],
      "warnings": [],
      "n_lines": 4,
      "n_instructions": 4,
      "has_end": true,
      "score_lexical": 1.0,
      "score_syntactic": 1.0,
      "score_semantic": 1.0,
      "score_overall": 1.0
    },
    {
      "idx": "281",
      "kind": "rag",
      "is_valid": false,
      "n_errors": 1,
      "n_warnings": 2,
      "errors": [
        "L1: TO expects 4-4 operand(s), got 61"
      ],
      "warnings": [
        "missing END instruction",
        "L1: program starts with TO (LD/LDI/LDP/LDF preferred for full programs)"
      ],
      "n_lines": 5,
      "n_instructions": 5,
      "has_end": false,
      "score_lexical": 1.0,
      "score_syntactic": 0.8,
      "score_semantic": 0.75,
      "score_overall": 0.85
    },
    {
      "idx": "282",
      "kind": "llm",
      "is_valid": false,
      "n_errors": 5,
      "n_warnings": 0,
      "errors": [
        "L8: AND unrecognized operand format: '#01'",
        "L13: OR unrecognized operand format: '#01'",
        "L16: MOV unrecognized operand format: 'D100,'",
        "L19: LD unrecognized operand format: '#01'",
        "L20: MOV unrecognized operand format: 'M3000,'"
      ],
      "warnings": [],
      "n_lines": 8,
      "n_instructions": 8,
      "has_end": true,
      "score_lexical": 1.0,
      "score_syntactic": 0.375,
      "score_semantic": 1.0,
      "score_overall": 0.7917
    },
    {
      "idx": "282",
      "kind": "rag",
      "is_valid": false,
      "n_errors": 1,
      "n_warnings": 3,
      "errors": [
        "L1: TO expects 4-4 operand(s), got 48"
      ],
      "warnings": [
        "missing END instruction",
        "L1: program starts with TO (LD/LDI/LDP/LDF preferred for full programs)",
        "output Y10 driven 2 times (possible double-coil)"
      ],
      "n_lines": 13,
      "n_instructions": 13,
      "has_end": false,
      "score_lexical": 1.0,
      "score_syntactic": 0.9231,
      "score_semantic": 0.5,
      "score_overall": 0.8077
    },
    {
      "idx": "283",
      "kind": "llm",
      "is_valid": false,
      "n_errors": 3,
      "n_warnings": 2,
      "errors": [
        "L3: MOV unrecognized operand format: '#0,'",
        "L15: MOV unrecognized operand format: 'M8019,'",
        "L22: MOV unrecognized operand format: '#0,'"
      ],
      "warnings": [
        "missing END instruction",
        "L3: program starts with MOV (LD/LDI/LDP/LDF preferred for full programs)"
      ],
      "n_lines": 4,
      "n_instructions": 4,
      "has_end": false,
      "score_lexical": 1.0,
      "score_syntactic": 0.25,
      "score_semantic": 0.75,
      "score_overall": 0.6667
    },
    {
      "idx": "283",
      "kind": "rag",
      "is_valid": false,
      "n_errors": 1,
      "n_warnings": 3,
      "errors": [
        "L1: TO expects 4-4 operand(s), got 30"
      ],
      "warnings": [
        "missing END instruction",
        "L1: program starts with TO (LD/LDI/LDP/LDF preferred for full programs)",
        "output Y0 driven 2 times (possible double-coil)"
      ],
      "n_lines": 7,
      "n_instructions": 7,
      "has_end": false,
      "score_lexical": 1.0,
      "score_syntactic": 0.8571,
      "score_semantic": 0.5,
      "score_overall": 0.7857
    },
    {
      "idx": "284",
      "kind": "llm",
      "is_valid": false,
      "n_errors": 10,
      "n_warnings": 1,
      "errors": [
        "L6: MOV unrecognized operand format: 'M1000,'",
        "L11: CMP expects 3-3 operand(s), got 1",
        "L18: ADD expects 3-3 operand(s), got 1",
        "L19: MOV unrecognized operand format: 'M1001,'",
        "L20: CMP expects 3-3 operand(s), got 1",
        "L26: MOV unrecognized operand format: 'M8001,'",
        "L27: MOV unrecognized operand format: 'M8002,'",
        "L28: MOV unrecognized operand format: 'M8003,'",
        "L29: MOV unrecognized operand format: 'M8004,'",
        "L30: MOV unrecognized operand format: 'M8005,'"
      ],
      "warnings": [
        "missing END instruction"
      ],
      "n_lines": 15,
      "n_instructions": 15,
      "has_end": false,
      "score_lexical": 1.0,
      "score_syntactic": 0.3333,
      "score_semantic": 0.75,
      "score_overall": 0.6944
    },
    {
      "idx": "284",
      "kind": "rag",
      "is_valid": false,
      "n_errors": 1,
      "n_warnings": 1,
      "errors": [
        "L1: TO expects 4-4 operand(s), got 59"
      ],
      "warnings": [
        "L1: program starts with TO (LD/LDI/LDP/LDF preferred for full programs)"
      ],
      "n_lines": 11,
      "n_instructions": 11,
      "has_end": true,
      "score_lexical": 1.0,
      "score_syntactic": 0.9091,
      "score_semantic": 1.0,
      "score_overall": 0.9697
    }
  ],
  "summary": {
    "llm": {
      "valid": 14,
      "lex": 0.8211,
      "syn": 0.3694,
      "sem": 0.7553,
      "overall": 0.6486,
      "n": 285,
      "pass_rate": 0.0491
    },
    "rag": {
      "valid": 54,
      "lex": 0.9965,
      "syn": 0.7985,
      "sem": 0.8123,
      "overall": 0.8691,
      "n": 285,
      "pass_rate": 0.1895
    }
  }
}
