# Supplementary material for: Multi-Hardware Benchmarking of Open-Source Large Language Models with Retrieval-Augmented Generation for Mitsubishi FX-Series PLC Instruction List Code Generation
Source: Sensors (Basel). 2026 Jun 5;26(11):3602. doi: 10.3390/s26113602 (PMC13259087; doi:10.3390/s26113602)
Supplement: Supplementary file 1 [file sensors-26-03602-s001.zip › data/wilcoxon_report.json]

{
  "llama3.1:8b": {
    "n": 285,
    "sim_W": 39766.0,
    "sim_p": 2.302752408480721e-44,
    "bleu_W": 38844.0,
    "bleu_p": 1.3598794059903388e-44,
    "rouge_W": 40399.5,
    "rouge_p": 3.5710401786910213e-47
  },
  "qwen2.5-coder:7b": {
    "n": 285,
    "sim_W": 40174.0,
    "sim_p": 3.65677796674552e-46,
    "bleu_W": 40037.5,
    "bleu_p": 8.859098813200468e-48,
    "rouge_W": 40722.0,
    "rouge_p": 1.225256710100304e-48
  },
  "mistral:latest": {
    "n": 285,
    "sim_W": 39935.0,
    "sim_p": 4.1831768756982244e-45,
    "bleu_W": 40748.5,
    "bleu_p": 9.263193073254184e-49,
    "rouge_W": 40746.0,
    "rouge_p": 9.512336221680219e-49
  },
  "qwen2.5-coder:14b": {
    "n": 285,
    "sim_W": 38931.0,
    "sim_p": 8.485471550326163e-41,
    "bleu_W": 39609.5,
    "bleu_p": 9.460082677706835e-45,
    "rouge_W": 40429.5,
    "rouge_p": 2.615297580944654e-47
  },
  "mistral-small3.1:24b": {
    "n": 285,
    "sim_W": 37216.0,
    "sim_p": 5.84561034123631e-34,
    "bleu_W": 38026.0,
    "bleu_p": 3.637938062750918e-44,
    "rouge_W": 40279.0,
    "rouge_p": 1.2417952272664364e-46
  },
  "qwen2.5-coder:32b": {
    "n": 285,
    "sim_W": 37551.5,
    "sim_p": 3.024191100352975e-35,
    "bleu_W": 38031.5,
    "bleu_p": 3.442794704543363e-44,
    "rouge_W": 40530.5,
    "rouge_p": 9.134010630203744e-48
  },
  "llama3.3:70b": {
    "n": 285,
    "sim_W": 37890.0,
    "sim_p": 1.4371720004106229e-36,
    "bleu_W": 39633.0,
    "bleu_p": 6.0533179239113276e-46,
    "rouge_W": 40225.0,
    "rouge_p": 2.1655379847555653e-46
  },
  "gpt-oss:120b": {
    "n": 285,
    "sim_W": 27437.5,
    "sim_p": 1.991635128926293e-07,
    "bleu_W": 26912.5,
    "bleu_p": 1.2378377470707671e-16,
    "rouge_W": 33093.5,
    "rouge_p": 3.3830039898617405e-20
  },
  "nemotron-3-super:120b": {
    "n": 285,
    "sim_W": 38201.0,
    "sim_p": 8.306419048050084e-38,
    "bleu_W": 38131.5,
    "bleu_p": 1.815678629804053e-41,
    "rouge_W": 39953.0,
    "rouge_p": 2.8128158323186264e-46
  },
  "qwen3.5:122b": {
    "n": 285,
    "sim_W": 34485.5,
    "sim_p": 2.014790626280556e-24,
    "bleu_W": 38101.0,
    "bleu_p": 2.2693932807798367e-42,
    "rouge_W": 40540.0,
    "rouge_p": 8.271170067759708e-48
  }
}
