# Supplementary material for: Multi-Hardware Benchmarking of Open-Source Large Language Models with Retrieval-Augmented Generation for Mitsubishi FX-Series PLC Instruction List Code Generation
Source: Sensors (Basel). 2026 Jun 5;26(11):3602. doi: 10.3390/s26113602 (PMC13259087; doi:10.3390/s26113602)
Supplement: Supplementary file 1 [file sensors-26-03602-s001.zip › README.md]

# Supplementary Material

This archive accompanies the manuscript:

> **Multi-Hardware Benchmarking of Open-Source Large Language Models with
> Retrieval-Augmented Generation for Mitsubishi FX-series PLC Instruction
> List Code Generation**
> Yeh, M.-F.; Luo, C.-C.; Lu, C.-L.
> Submitted to *Sensors* (MDPI), Special Issue *"Advances in Industrial
> Artificial Intelligence for Smart Manufacturing and Sustainable Systems"*.

The contents reproduce every numerical claim, table, and figure in the
manuscript, and re-execute the syntax checker, Wilcoxon test, and per-category
breakdown that appear in Sections 3–5.

---

## Directory layout

```
supplementary/
├── README.md                           ← this file
├── requirements.txt                    ← `pip freeze` from the 3090 host
├── data/
│   ├── plc_dataset_en3.json           ← 285 question/answer pairs (frozen)
│   ├── syntax_report_all.json         ← Table 4 + Figure 2 source
│   ├── wilcoxon_report.json           ← §3.5 Wilcoxon p-values (10 models × 3 metrics)
│   ├── per_category_pass.json         ← Table 5 + Figure 4 source
│   ├── ollama_manifest_digests.tsv    ← Table 2 caption: resolved Ollama manifest digests per tag
│   ├── retrieval_latency.json         ← §3.6 retrieval-stage latency disclosure (RTX 3090, n=50 warm)
│   ├── minilm_*_summary.json          ← per-model summary JSONs (13 files; Table 3 + Table 6 source)
│   └── csv/                            ← 13 per-sample run CSVs
│       ├── minilm_<model>_<ts>.csv             (×10, the canonical runs)
│       └── minilm_qwen2.5-coder_7b_<ts>_k{1,5}.csv (×3, retrieval-depth ablation)
├── code/
│   ├── run_experiment_minilm.py       ← main pipeline (LLM-only + LLM+RAG, n=285)
│   ├── syntax_checker.py              ← three-tier static IL validator (Listings 1)
│   ├── _run_wilcoxon.py               ← reproduces wilcoxon_report.json
│   ├── _per_category_pass.py          ← reproduces per_category_pass.json
│   └── _make_figures.py               ← regenerates the 5 PDF figures
└── figures/
    └── fig_{pass_rate,pareto,kablation,percat,persample}.pdf
```

---

## How each artefact maps to the manuscript

| Manuscript reference | Source artefact |
|---|---|
| Table 1 (dataset categories) | derivable from `data/plc_dataset_en3.json` |
| Table 2 (models, hardware tiers, quantization) | recorded in main text; resolved Ollama manifest digests in `data/ollama_manifest_digests.tsv` |
| Table 3 (per-model similarity / BLEU / ROUGE-L / time) | aggregated; per-model summaries in `data/minilm_*_summary.json`; raw rows in `data/csv/minilm_*.csv` |
| Table 4 (syntax pass / Lex / Syn / Sem) | `data/syntax_report_all.json` |
| Table 5 (per-category pass for 7B-coder and 122B) | `data/per_category_pass.json` |
| Table 6 (k-ablation) | `data/csv/minilm_qwen2.5-coder_7b_<ts>_k{1,5}.csv` |
| Figure 1 (RAG pipeline) | rendered via TikZ in the manuscript |
| Figure 2 (10-model pass rate) | `figures/fig_pass_rate.pdf` from `data/syntax_report_all.json` |
| Figure 3 (Pareto: pass vs time) | `figures/fig_pareto.pdf` |
| Figure 4 (per-category bars) | `figures/fig_percat.pdf` |
| Figure 5 (per-sample violin) | `figures/fig_persample.pdf` from `data/csv/*.csv` |
| Figure 6 (k-ablation lines) | `figures/fig_kablation.pdf` |
| §3.5 Wilcoxon p-values | `data/wilcoxon_report.json` |
| §3.4 syntax-checker calibration (93.3%) | reproduce directly with `python code/syntax_checker.py --dataset data/plc_dataset_en3.json` (prints `266/285 = 93.3%`) |

---

## Reproducing the results

### 0. Prerequisites

```bash
pip install -r requirements.txt
# Or use the exact versions used in the paper:
#   sentence-transformers==5.2.3, chromadb==1.5.5, nltk==3.9.3,
#   rouge-score==0.1.2, scipy==1.15.3
python -c "import nltk; nltk.download('punkt_tab')"
```

For the LLM stage you also need an Ollama server (version 0.20.7 was used)
running with each evaluated model pulled. See manuscript Table 2 for the tag
list. Pulling all ten weights requires roughly 220~GB of disk and at least
128~GB of unified memory for the XL tier.

### 1a. Reproduce the 93.3% ground-truth calibration baseline (§3.4)

```bash
cd code
python syntax_checker.py --dataset ../data/plc_dataset_en3.json
# Expected output:
#   Calibration on ../data/plc_dataset_en3.json:
#     pass = 266/285 = 93.3%
#     lex = 0.968  syn = 0.960  sem = 0.792  overall = 0.907
```

### 1b. Re-derive the syntax pass-rate table (Table 4 + Figure 2)

```bash
cd code
# Re-run the static checker over every result CSV
python -c "
import sys, json, glob, os
sys.path.insert(0, '.')
from syntax_checker import check_csv

report = {}
for f in sorted(glob.glob('../data/csv/minilm_*.csv')):
    if '_k1' in f or '_k5' in f:
        continue   # skip ablation runs in the main matrix
    name = os.path.basename(f).split('minilm_')[1].rsplit('_', 2)[0]
    r = check_csv(f)
    report[name] = {'csv_file': f, 'summary': r['summary']}

with open('syntax_report_all.json', 'w', encoding='utf-8') as fh:
    json.dump(report, fh, indent=2)
"
diff syntax_report_all.json ../data/syntax_report_all.json   # should match
```

### 2. Re-run the Wilcoxon test (§3.5 paragraph)

```bash
cd code
python _run_wilcoxon.py
diff results/wilcoxon_report.json ../data/wilcoxon_report.json   # should match
```

### 3. Re-derive per-category breakdown (Table 5 + Figure 4)

```bash
cd code
python _per_category_pass.py
diff results/per_category_pass.json ../data/per_category_pass.json   # should match
```

### 4. Regenerate all five PDF figures

```bash
cd code
python _make_figures.py
# Outputs land in ../figures/
```

### 5. Re-run the full 10-model sweep (long-running)

```bash
cd code
python -u run_experiment_minilm.py --model qwen2.5-coder:7b
# Repeat with --model <other-tag> for each of the ten models in Table 2.
# Wall-clock time per model: 30 minutes (7B) to 6+ hours (122B XL).
```

---

## Notes on the dataset

- `plc_dataset_en3.json` is a frozen 285-item question/answer corpus authored
  independently of this study; the manuscript uses it unmodified.
- All 285 items are in English. Inline comments use `//` or `;`.
- Categories: Traffic Light (60), Basic Instruction (110), Special Relay (95),
  Timer/Counter (10), Basic Control (10).

## Notes on the run CSVs

- One row per query (n=285 per model). Columns: `idx`, `question`, `gt`,
  `llm_answer`, `rag_answer`, `retrieved_ids`, `retrieved_sims`,
  `llm_sim`, `rag_sim`, `llm_bleu`, `rag_bleu`, `llm_rouge`, `rag_rouge`,
  `llm_time`, `rag_time`.
- Per-sample full JSONs (with all retrieval metadata) are not redistributed
  here due to size; they can be regenerated by Step 5 above.

## Hardware footprint of the original runs

| Tier | Models | Host |
|---|---|---|
| S | llama3.1:8b, qwen2.5-coder:7b, mistral:latest | RTX 3090 (24 GB) |
| M | qwen2.5-coder:14b, mistral-small3.1:24b | RTX 4090 (24 GB) |
| L | qwen2.5-coder:32b, llama3.3:70b | NVIDIA DGX Spark (128 GB unified) |
| XL | gpt-oss:120b, nemotron-3-super:120b, qwen3.5:122b | NVIDIA DGX Spark (128 GB unified) |

The pipeline itself is platform-agnostic; the hardware split was chosen so the
quantized weights and KV-cache fit during sustained generation.

## Honest reporting

Two model-specific failures are surfaced in the manuscript and are directly
visible in this archive:

- `llama3.3:70b` shows only +6.7 percentage points of syntactic pass-rate gain
  with retrieval (Table 4 / Figure 2). Inspection of
  `data/csv/minilm_llama3.3_70b_*.csv` confirms many RAG outputs end
  mid-instruction, consistent with the `num_predict=1024` truncation
  hypothesis discussed in §6.2.
- `gpt-oss:120b` has the smallest cosine-similarity gain (+0.039) and the
  weakest absolute BLEU/ROUGE-L of any XL-tier model (Table 3). The historical
  empty-answer issue documented in §6.2 was repaired by re-running with
  stricter thinking-trace controls; the post-fix CSV
  (`minilm_gpt-oss_120b_20260324_011253.csv`) is the one shipped here.

## Contact

Questions about this archive or the manuscript: corresponding author at
`Luo@mail.mcut.edu.tw`.
