# Supplementary material for: Multi-Hardware Benchmarking of Open-Source Large Language Models with Retrieval-Augmented Generation for Mitsubishi FX-Series PLC Instruction List Code Generation
Source: Sensors (Basel). 2026 Jun 5;26(11):3602. doi: 10.3390/s26113602 (PMC13259087; doi:10.3390/s26113602)
Supplement: Supplementary file 1 [file sensors-26-03602-s001.zip › requirements.txt]

absl-py==2.4.0
annotated-doc==0.0.4
annotated-types==0.7.0
anyio==4.12.1
argon2-cffi==25.1.0
argon2-cffi-bindings==25.1.0
arrow==1.4.0
asttokens==3.0.1
async-lru==2.2.0
attrs==25.3.0
babel==2.18.0
bcrypt==5.0.0
beautifulsoup4==4.13.3
bleach==6.3.0
brotli==1.2.0
build==1.4.0
certifi==2025.1.31
cffi==1.17.1
charset-normalizer==3.4.1
chromadb==1.5.5
clarabel==0.11.1
click==8.3.1
cloudpickle==3.1.2
cmdstanpy==1.3.0
colorama==0.4.6
coloredlogs==15.0.1
comm==0.2.3
contourpy==1.3.2
cssselect2==0.9.0
cvxpy==1.7.5
cycler==0.12.1
Cython==3.2.4
debugpy==1.8.20
decorator==5.2.1
defusedxml==0.7.1
docx2pdf==0.1.8
dss-python==0.15.7
dss-python-backend==0.14.5
durationpy==0.10
ecos==2.0.14
exceptiongroup==1.2.2
executing==2.2.1
fastjsonschema==2.21.2
filelock==3.25.2
flatbuffers==25.12.19
fonttools==4.62.1
fqdn==1.5.1
fsspec==2026.2.0
googleapis-common-protos==1.73.0
greenlet==3.5.0
grpcio==1.78.0
h11==0.16.0
hf-xet==1.3.2
holidays==0.95
httpcore==1.0.9
httptools==0.7.1
httpx==0.28.1
huggingface_hub==1.6.0
humanfriendly==10.0
idna==3.10
importlib_metadata==8.7.1
importlib_resources==6.5.2
ipykernel==7.2.0
ipython==8.38.0
ipywidgets==8.1.8
isoduration==20.11.0
jedi==0.19.2
Jinja2==3.1.6
joblib==1.5.3
json5==0.13.0
jsonpatch==1.33
jsonpointer==3.0.0
jsonschema==4.26.0
jsonschema-specifications==2025.9.1
jupyter==1.1.1
jupyter-console==6.6.3
jupyter-events==0.12.0
jupyter-lsp==2.3.0
jupyter_client==8.8.0
jupyter_core==5.9.1
jupyter_server==2.17.0
jupyter_server_terminals==0.5.4
jupyterlab==4.5.5
jupyterlab_pygments==0.3.0
jupyterlab_server==2.28.0
jupyterlab_widgets==3.0.16
kiwisolver==1.5.0
kubernetes==35.0.0
langchain-chroma==1.1.0
langchain-core==1.2.18
langchain-huggingface==1.2.1
langchain-ollama==1.0.1
langsmith==0.7.16
lark==1.3.1
lightgbm==4.6.0
llvmlite==0.47.0
lxml==6.0.2
Markdown==3.10.2
markdown-it-py==4.0.0
MarkupSafe==3.0.3
matplotlib==3.10.8
matplotlib-inline==0.2.1
mdurl==0.1.2
mistune==3.2.0
mmh3==5.2.1
mpmath==1.3.0
msvc_runtime==14.42.34433
nbclient==0.10.4
nbconvert==7.17.0
nbformat==5.10.4
nest-asyncio==1.6.0
networkx==3.4.2
nltk==3.9.3
notebook==7.5.4
notebook_shim==0.2.4
numba==0.65.1
numpy==2.2.6
oauthlib==3.3.1
ollama==0.6.1
onnxruntime==1.23.2
opendssdirect.py==0.9.4
opentelemetry-api==1.40.0
opentelemetry-exporter-otlp-proto-common==1.40.0
opentelemetry-exporter-otlp-proto-grpc==1.40.0
opentelemetry-proto==1.40.0
opentelemetry-sdk==1.40.0
opentelemetry-semantic-conventions==0.61b0
orjson==3.11.7
osqp==1.1.1
outcome==1.3.0.post0
overrides==7.7.0
packaging==24.2
pandas==2.3.3
pandocfilters==1.5.1
parso==0.8.6
patsy==1.0.2
pillow==12.2.0
pillow_heif==1.3.0
platformdirs==4.9.4
playwright==1.59.0
pmdarima==2.1.1
prometheus_client==0.24.1
prompt_toolkit==3.0.52
prophet==1.3.0
protobuf==6.33.5
psutil==7.2.2
PuLP==3.3.0
pure_eval==0.2.3
pybase64==1.4.3
pycparser==2.22
pycryptodome==3.22.0
pydantic==2.12.5
pydantic-settings==2.13.1
pydantic_core==2.41.5
pydyf==0.12.1
pyee==13.0.1
Pygments==2.19.2
PyMuPDF==1.26.7
pyomo==6.10.0
pypandoc_binary==1.17
pyparsing==3.3.2
pypdf==6.6.2
PyPDF2==3.0.1
pyphen==0.17.2
PyPika==0.51.1
pyproject_hooks==1.2.0
PyQt5==5.15.11
PyQt5-Qt5==5.15.2
PyQt5-stubs==5.15.6.0
PyQt5_sip==12.17.0
pyreadline3==3.5.4
PySocks==1.7.1
python-dateutil==2.9.0.post0
python-docx==1.2.0
python-dotenv==1.1.0
python-json-logger==4.0.0
python-pptx==1.0.2
pytz==2026.1.post1
pywin32==311
pywinpty==3.0.3
PyYAML==6.0.3
pyzmq==27.1.0
referencing==0.37.0
regex==2026.2.28
requests==2.32.3
requests-oauthlib==2.0.0
requests-toolbelt==1.0.0
rfc3339-validator==0.1.4
rfc3986-validator==0.1.1
rfc3987-syntax==1.1.0
rich==14.3.3
rouge==1.0.1
rouge-score==0.1.2
rpds-py==0.30.0
safetensors==0.7.0
scikit-learn==1.7.2
scipy==1.15.3
scs==3.2.11
seaborn==0.13.2
selenium==4.30.0
Send2Trash==2.1.0
sentence-transformers==5.2.3
shap==0.49.1
shellingham==1.5.4
six==1.17.0
slicer==0.0.8
sniffio==1.3.1
sortedcontainers==2.4.0
soupsieve==2.6
stack-data==0.6.3
stanio==0.5.1
staticmap==0.5.7
statsmodels==0.14.6
sympy==1.13.1
tenacity==9.1.4
terminado==0.18.1
threadpoolctl==3.6.0
tinycss2==1.5.1
tinyhtml5==2.1.0
tokenizers==0.22.2
tomli==2.4.0
torch==2.5.1+cu121
torchvision==0.20.1+cu121
tornado==6.5.4
tqdm==4.67.3
traitlets==5.14.3
transformers==5.3.0
trio==0.29.0
trio-websocket==0.12.2
typer==0.24.1
typing-inspection==0.4.2
typing_extensions==4.15.0
typst==0.14.8
tzdata==2025.3
uri-template==1.3.0
urllib3==2.3.0
uuid_utils==0.14.1
uvicorn==0.41.0
watchfiles==1.1.1
wcwidth==0.6.0
weasyprint==68.1
webcolors==25.10.0
webdriver-manager==4.0.2
webencodings==0.5.1
websocket-client==1.8.0
websockets==16.0
widgetsnbextension==4.0.15
wsproto==1.2.0
xlsxwriter==3.2.9
xxhash==3.6.0
zipp==3.23.0
zopfli==0.4.1
zstandard==0.25.0
